# Supplementary material for: A finite volume-based model for the hydrothermal behavior of soil under freeze–thaw cycles
Source: PLoS One. 2021 Jun 3;16(6):e0252680. doi: 10.1371/journal.pone.0252680 (PMC8174737; doi:10.1371/journal.pone.0252680)
Supplement: S1 Data — (ZIP) [file pone.0252680.s001.zip › Data at equal time interval/3.57696e+08/Kg]

/*--------------------------------*- C++ -*----------------------------------*\
| =========                 |                                                 |
| \\      /  F ield         | OpenFOAM: The Open Source CFD Toolbox           |
|  \\    /   O peration     | Version:  2.4.0                                 |
|   \\  /    A nd           | Web:      www.OpenFOAM.org                      |
|    \\/     M anipulation  |                                                 |
\*---------------------------------------------------------------------------*/
FoamFile
{
    version     2.0;
    format      ascii;
    class       volVectorField;
    location    "3.57696e+08";
    object      Kg;
}
// * * * * * * * * * * * * * * * * * * * * * * * * * * * * * * * * * * * * * //

dimensions      [0 1 -1 0 0 0 0];

internalField   nonuniform List<vector> 
9554
(
(0 -7.60373e-08 0)
(0 -7.59103e-08 0)
(0 -7.56577e-08 0)
(0 -7.52823e-08 0)
(0 -7.4788e-08 0)
(0 -7.41802e-08 0)
(0 -7.34654e-08 0)
(0 -7.2651e-08 0)
(0 -7.17457e-08 0)
(0 -7.07585e-08 0)
(0 -6.96997e-08 0)
(0 -6.85795e-08 0)
(0 -6.74089e-08 0)
(0 -6.61989e-08 0)
(0 -6.49604e-08 0)
(0 -6.37044e-08 0)
(0 -6.24414e-08 0)
(0 -6.11815e-08 0)
(0 -5.9934e-08 0)
(0 -5.87077e-08 0)
(0 -5.75106e-08 0)
(0 -5.63494e-08 0)
(0 -7.60327e-08 0)
(0 -7.59057e-08 0)
(0 -7.56532e-08 0)
(0 -7.52777e-08 0)
(0 -7.47835e-08 0)
(0 -7.41758e-08 0)
(0 -7.3461e-08 0)
(0 -7.26467e-08 0)
(0 -7.17413e-08 0)
(0 -7.07543e-08 0)
(0 -6.96955e-08 0)
(0 -6.85754e-08 0)
(0 -6.74049e-08 0)
(0 -6.6195e-08 0)
(0 -6.49566e-08 0)
(0 -6.37007e-08 0)
(0 -6.24378e-08 0)
(0 -6.11779e-08 0)
(0 -5.99306e-08 0)
(0 -5.87044e-08 0)
(0 -5.75074e-08 0)
(0 -5.63463e-08 0)
(0 -7.60235e-08 0)
(0 -7.58965e-08 0)
(0 -7.5644e-08 0)
(0 -7.52686e-08 0)
(0 -7.47745e-08 0)
(0 -7.41668e-08 0)
(0 -7.34521e-08 0)
(0 -7.26379e-08 0)
(0 -7.17327e-08 0)
(0 -7.07458e-08 0)
(0 -6.96872e-08 0)
(0 -6.85673e-08 0)
(0 -6.73969e-08 0)
(0 -6.61872e-08 0)
(0 -6.4949e-08 0)
(0 -6.36933e-08 0)
(0 -6.24306e-08 0)
(0 -6.11709e-08 0)
(0 -5.99238e-08 0)
(0 -5.86978e-08 0)
(0 -5.75009e-08 0)
(0 -5.63401e-08 0)
(0 -7.60097e-08 0)
(0 -7.58827e-08 0)
(0 -7.56302e-08 0)
(0 -7.5255e-08 0)
(0 -7.47609e-08 0)
(0 -7.41534e-08 0)
(0 -7.34388e-08 0)
(0 -7.26248e-08 0)
(0 -7.17198e-08 0)
(0 -7.07331e-08 0)
(0 -6.96747e-08 0)
(0 -6.8555e-08 0)
(0 -6.73849e-08 0)
(0 -6.61754e-08 0)
(0 -6.49376e-08 0)
(0 -6.36822e-08 0)
(0 -6.24197e-08 0)
(0 -6.11604e-08 0)
(0 -5.99135e-08 0)
(0 -5.86879e-08 0)
(0 -5.74913e-08 0)
(0 -5.63308e-08 0)
(0 -7.59912e-08 0)
(0 -7.58643e-08 0)
(0 -7.56119e-08 0)
(0 -7.52367e-08 0)
(0 -7.47428e-08 0)
(0 -7.41354e-08 0)
(0 -7.34211e-08 0)
(0 -7.26073e-08 0)
(0 -7.17025e-08 0)
(0 -7.07161e-08 0)
(0 -6.9658e-08 0)
(0 -6.85387e-08 0)
(0 -6.73689e-08 0)
(0 -6.61598e-08 0)
(0 -6.49223e-08 0)
(0 -6.36673e-08 0)
(0 -6.24053e-08 0)
(0 -6.11463e-08 0)
(0 -5.98999e-08 0)
(0 -5.86747e-08 0)
(0 -5.74785e-08 0)
(0 -5.63183e-08 0)
(0 -7.59681e-08 0)
(0 -7.58412e-08 0)
(0 -7.55889e-08 0)
(0 -7.52139e-08 0)
(0 -7.47201e-08 0)
(0 -7.41129e-08 0)
(0 -7.33988e-08 0)
(0 -7.25853e-08 0)
(0 -7.16809e-08 0)
(0 -7.06948e-08 0)
(0 -6.96371e-08 0)
(0 -6.85182e-08 0)
(0 -6.73489e-08 0)
(0 -6.61402e-08 0)
(0 -6.49032e-08 0)
(0 -6.36487e-08 0)
(0 -6.23872e-08 0)
(0 -6.11288e-08 0)
(0 -5.98828e-08 0)
(0 -5.86581e-08 0)
(0 -5.74624e-08 0)
(0 -5.63028e-08 0)
(0 -7.59403e-08 0)
(0 -7.58135e-08 0)
(0 -7.55613e-08 0)
(0 -7.51864e-08 0)
(0 -7.46928e-08 0)
(0 -7.40859e-08 0)
(0 -7.33721e-08 0)
(0 -7.2559e-08 0)
(0 -7.16549e-08 0)
(0 -7.06693e-08 0)
(0 -6.9612e-08 0)
(0 -6.84936e-08 0)
(0 -6.73248e-08 0)
(0 -6.61167e-08 0)
(0 -6.48803e-08 0)
(0 -6.36263e-08 0)
(0 -6.23654e-08 0)
(0 -6.11076e-08 0)
(0 -5.98623e-08 0)
(0 -5.86382e-08 0)
(0 -5.74431e-08 0)
(0 -5.62841e-08 0)
(0 -7.59078e-08 0)
(0 -7.57811e-08 0)
(0 -7.5529e-08 0)
(0 -7.51543e-08 0)
(0 -7.4661e-08 0)
(0 -7.40543e-08 0)
(0 -7.33409e-08 0)
(0 -7.25281e-08 0)
(0 -7.16245e-08 0)
(0 -7.06394e-08 0)
(0 -6.95827e-08 0)
(0 -6.84648e-08 0)
(0 -6.72967e-08 0)
(0 -6.60892e-08 0)
(0 -6.48534e-08 0)
(0 -6.36002e-08 0)
(0 -6.234e-08 0)
(0 -6.10829e-08 0)
(0 -5.98383e-08 0)
(0 -5.8615e-08 0)
(0 -5.74206e-08 0)
(0 -5.62623e-08 0)
(0 -7.58707e-08 0)
(0 -7.5744e-08 0)
(0 -7.5492e-08 0)
(0 -7.51175e-08 0)
(0 -7.46244e-08 0)
(0 -7.40182e-08 0)
(0 -7.33051e-08 0)
(0 -7.24928e-08 0)
(0 -7.15897e-08 0)
(0 -7.06052e-08 0)
(0 -6.9549e-08 0)
(0 -6.84319e-08 0)
(0 -6.72644e-08 0)
(0 -6.60577e-08 0)
(0 -6.48227e-08 0)
(0 -6.35703e-08 0)
(0 -6.23109e-08 0)
(0 -6.10547e-08 0)
(0 -5.98109e-08 0)
(0 -5.85884e-08 0)
(0 -5.73949e-08 0)
(0 -5.62373e-08 0)
(0 -7.58287e-08 0)
(0 -7.57021e-08 0)
(0 -7.54503e-08 0)
(0 -7.5076e-08 0)
(0 -7.45833e-08 0)
(0 -7.39774e-08 0)
(0 -7.32647e-08 0)
(0 -7.2453e-08 0)
(0 -7.15505e-08 0)
(0 -7.05665e-08 0)
(0 -6.95111e-08 0)
(0 -6.83947e-08 0)
(0 -6.72281e-08 0)
(0 -6.60222e-08 0)
(0 -6.47881e-08 0)
(0 -6.35366e-08 0)
(0 -6.22781e-08 0)
(0 -6.10228e-08 0)
(0 -5.978e-08 0)
(0 -5.85584e-08 0)
(0 -5.73659e-08 0)
(0 -5.62093e-08 0)
(0 -7.5782e-08 0)
(0 -7.56555e-08 0)
(0 -7.54039e-08 0)
(0 -7.50298e-08 0)
(0 -7.45374e-08 0)
(0 -7.39319e-08 0)
(0 -7.32198e-08 0)
(0 -7.24086e-08 0)
(0 -7.15067e-08 0)
(0 -7.05235e-08 0)
(0 -6.94689e-08 0)
(0 -6.83533e-08 0)
(0 -6.71876e-08 0)
(0 -6.59826e-08 0)
(0 -6.47495e-08 0)
(0 -6.3499e-08 0)
(0 -6.22416e-08 0)
(0 -6.09874e-08 0)
(0 -5.97456e-08 0)
(0 -5.85251e-08 0)
(0 -5.73336e-08 0)
(0 -5.61781e-08 0)
(0 -7.57306e-08 0)
(0 -7.56041e-08 0)
(0 -7.53527e-08 0)
(0 -7.49789e-08 0)
(0 -7.44869e-08 0)
(0 -7.38818e-08 0)
(0 -7.31702e-08 0)
(0 -7.23596e-08 0)
(0 -7.14585e-08 0)
(0 -7.04761e-08 0)
(0 -6.94223e-08 0)
(0 -6.83076e-08 0)
(0 -6.71429e-08 0)
(0 -6.5939e-08 0)
(0 -6.4707e-08 0)
(0 -6.34576e-08 0)
(0 -6.22013e-08 0)
(0 -6.09483e-08 0)
(0 -5.97077e-08 0)
(0 -5.84884e-08 0)
(0 -5.72981e-08 0)
(0 -5.61437e-08 0)
(0 -7.56743e-08 0)
(0 -7.5548e-08 0)
(0 -7.52967e-08 0)
(0 -7.49232e-08 0)
(0 -7.44316e-08 0)
(0 -7.3827e-08 0)
(0 -7.31161e-08 0)
(0 -7.23061e-08 0)
(0 -7.14058e-08 0)
(0 -7.04242e-08 0)
(0 -6.93713e-08 0)
(0 -6.82577e-08 0)
(0 -6.7094e-08 0)
(0 -6.58913e-08 0)
(0 -6.46604e-08 0)
(0 -6.34123e-08 0)
(0 -6.21573e-08 0)
(0 -6.09055e-08 0)
(0 -5.96663e-08 0)
(0 -5.84483e-08 0)
(0 -5.72593e-08 0)
(0 -5.61062e-08 0)
(0 -7.56133e-08 0)
(0 -7.54871e-08 0)
(0 -7.5236e-08 0)
(0 -7.48628e-08 0)
(0 -7.43716e-08 0)
(0 -7.37676e-08 0)
(0 -7.30572e-08 0)
(0 -7.2248e-08 0)
(0 -7.13485e-08 0)
(0 -7.03678e-08 0)
(0 -6.9316e-08 0)
(0 -6.82034e-08 0)
(0 -6.70409e-08 0)
(0 -6.58394e-08 0)
(0 -6.46099e-08 0)
(0 -6.33631e-08 0)
(0 -6.21095e-08 0)
(0 -6.08591e-08 0)
(0 -5.96213e-08 0)
(0 -5.84048e-08 0)
(0 -5.72172e-08 0)
(0 -5.60655e-08 0)
(0 -7.55475e-08 0)
(0 -7.54214e-08 0)
(0 -7.51705e-08 0)
(0 -7.47977e-08 0)
(0 -7.43069e-08 0)
(0 -7.37035e-08 0)
(0 -7.29938e-08 0)
(0 -7.21854e-08 0)
(0 -7.12867e-08 0)
(0 -7.0307e-08 0)
(0 -6.92562e-08 0)
(0 -6.81449e-08 0)
(0 -6.69836e-08 0)
(0 -6.57834e-08 0)
(0 -6.45553e-08 0)
(0 -6.33099e-08 0)
(0 -6.20579e-08 0)
(0 -6.0809e-08 0)
(0 -5.95728e-08 0)
(0 -5.83578e-08 0)
(0 -5.71718e-08 0)
(0 -5.60216e-08 0)
(0 -7.5477e-08 0)
(0 -7.5351e-08 0)
(0 -7.51004e-08 0)
(0 -7.47279e-08 0)
(0 -7.42376e-08 0)
(0 -7.36347e-08 0)
(0 -7.29257e-08 0)
(0 -7.21181e-08 0)
(0 -7.12203e-08 0)
(0 -7.02417e-08 0)
(0 -6.91921e-08 0)
(0 -6.8082e-08 0)
(0 -6.6922e-08 0)
(0 -6.57233e-08 0)
(0 -6.44966e-08 0)
(0 -6.32529e-08 0)
(0 -6.20024e-08 0)
(0 -6.07553e-08 0)
(0 -5.95207e-08 0)
(0 -5.83074e-08 0)
(0 -5.71231e-08 0)
(0 -5.59746e-08 0)
(0 -7.54018e-08 0)
(0 -7.52759e-08 0)
(0 -7.50255e-08 0)
(0 -7.46534e-08 0)
(0 -7.41636e-08 0)
(0 -7.35613e-08 0)
(0 -7.2853e-08 0)
(0 -7.20463e-08 0)
(0 -7.11495e-08 0)
(0 -7.01719e-08 0)
(0 -6.91235e-08 0)
(0 -6.80147e-08 0)
(0 -6.68562e-08 0)
(0 -6.5659e-08 0)
(0 -6.44339e-08 0)
(0 -6.31919e-08 0)
(0 -6.19431e-08 0)
(0 -6.06977e-08 0)
(0 -5.9465e-08 0)
(0 -5.82535e-08 0)
(0 -5.7071e-08 0)
(0 -5.59244e-08 0)
(0 -7.5322e-08 0)
(0 -7.51963e-08 0)
(0 -7.49461e-08 0)
(0 -7.45744e-08 0)
(0 -7.4085e-08 0)
(0 -7.34834e-08 0)
(0 -7.27758e-08 0)
(0 -7.197e-08 0)
(0 -7.10742e-08 0)
(0 -7.00978e-08 0)
(0 -6.90506e-08 0)
(0 -6.79432e-08 0)
(0 -6.67862e-08 0)
(0 -6.55905e-08 0)
(0 -6.43672e-08 0)
(0 -6.31269e-08 0)
(0 -6.188e-08 0)
(0 -6.06365e-08 0)
(0 -5.94057e-08 0)
(0 -5.81962e-08 0)
(0 -5.70156e-08 0)
(0 -5.58709e-08 0)
(0 -7.52378e-08 0)
(0 -7.51122e-08 0)
(0 -7.48623e-08 0)
(0 -7.44909e-08 0)
(0 -7.4002e-08 0)
(0 -7.3401e-08 0)
(0 -7.26942e-08 0)
(0 -7.18892e-08 0)
(0 -7.09944e-08 0)
(0 -7.00192e-08 0)
(0 -6.89733e-08 0)
(0 -6.78673e-08 0)
(0 -6.67119e-08 0)
(0 -6.55179e-08 0)
(0 -6.42963e-08 0)
(0 -6.30579e-08 0)
(0 -6.1813e-08 0)
(0 -6.05715e-08 0)
(0 -5.93428e-08 0)
(0 -5.81353e-08 0)
(0 -5.69569e-08 0)
(0 -5.58143e-08 0)
(0 -7.51493e-08 0)
(0 -7.50238e-08 0)
(0 -7.47741e-08 0)
(0 -7.44031e-08 0)
(0 -7.39147e-08 0)
(0 -7.33142e-08 0)
(0 -7.26082e-08 0)
(0 -7.18041e-08 0)
(0 -7.09104e-08 0)
(0 -6.99363e-08 0)
(0 -6.88918e-08 0)
(0 -6.77872e-08 0)
(0 -6.66334e-08 0)
(0 -6.54411e-08 0)
(0 -6.42214e-08 0)
(0 -6.2985e-08 0)
(0 -6.17421e-08 0)
(0 -6.05028e-08 0)
(0 -5.92762e-08 0)
(0 -5.8071e-08 0)
(0 -5.68948e-08 0)
(0 -5.57544e-08 0)
(0 -7.50566e-08 0)
(0 -7.49312e-08 0)
(0 -7.46818e-08 0)
(0 -7.43111e-08 0)
(0 -7.38232e-08 0)
(0 -7.32233e-08 0)
(0 -7.2518e-08 0)
(0 -7.17148e-08 0)
(0 -7.0822e-08 0)
(0 -6.98491e-08 0)
(0 -6.88059e-08 0)
(0 -6.77029e-08 0)
(0 -6.65507e-08 0)
(0 -6.53602e-08 0)
(0 -6.41425e-08 0)
(0 -6.2908e-08 0)
(0 -6.16674e-08 0)
(0 -6.04303e-08 0)
(0 -5.9206e-08 0)
(0 -5.80032e-08 0)
(0 -5.68293e-08 0)
(0 -5.56913e-08 0)
(0 -7.49602e-08 0)
(0 -7.48348e-08 0)
(0 -7.45856e-08 0)
(0 -7.42152e-08 0)
(0 -7.37277e-08 0)
(0 -7.31284e-08 0)
(0 -7.24238e-08 0)
(0 -7.16214e-08 0)
(0 -7.07296e-08 0)
(0 -6.97579e-08 0)
(0 -6.8716e-08 0)
(0 -6.76144e-08 0)
(0 -6.64639e-08 0)
(0 -6.52753e-08 0)
(0 -6.40595e-08 0)
(0 -6.28272e-08 0)
(0 -6.15888e-08 0)
(0 -6.0354e-08 0)
(0 -5.91322e-08 0)
(0 -5.79318e-08 0)
(0 -5.67605e-08 0)
(0 -5.5625e-08 0)
(0 -7.48601e-08 0)
(0 -7.47349e-08 0)
(0 -7.44858e-08 0)
(0 -7.41157e-08 0)
(0 -7.36286e-08 0)
(0 -7.30297e-08 0)
(0 -7.23257e-08 0)
(0 -7.15241e-08 0)
(0 -7.06333e-08 0)
(0 -6.96626e-08 0)
(0 -6.8622e-08 0)
(0 -6.75219e-08 0)
(0 -6.63731e-08 0)
(0 -6.51863e-08 0)
(0 -6.39726e-08 0)
(0 -6.27424e-08 0)
(0 -6.15063e-08 0)
(0 -6.0274e-08 0)
(0 -5.90548e-08 0)
(0 -5.7857e-08 0)
(0 -5.66883e-08 0)
(0 -5.55555e-08 0)
(0 -7.4757e-08 0)
(0 -7.46318e-08 0)
(0 -7.43828e-08 0)
(0 -7.40129e-08 0)
(0 -7.3526e-08 0)
(0 -7.29276e-08 0)
(0 -7.22241e-08 0)
(0 -7.14231e-08 0)
(0 -7.05332e-08 0)
(0 -6.95635e-08 0)
(0 -6.85242e-08 0)
(0 -6.74255e-08 0)
(0 -6.62783e-08 0)
(0 -6.50934e-08 0)
(0 -6.38817e-08 0)
(0 -6.26538e-08 0)
(0 -6.14201e-08 0)
(0 -6.01903e-08 0)
(0 -5.89737e-08 0)
(0 -5.77786e-08 0)
(0 -5.66127e-08 0)
(0 -5.54827e-08 0)
(0 -7.46511e-08 0)
(0 -7.45259e-08 0)
(0 -7.4277e-08 0)
(0 -7.39072e-08 0)
(0 -7.34205e-08 0)
(0 -7.28223e-08 0)
(0 -7.21192e-08 0)
(0 -7.13188e-08 0)
(0 -7.04296e-08 0)
(0 -6.94609e-08 0)
(0 -6.84226e-08 0)
(0 -6.73253e-08 0)
(0 -6.61797e-08 0)
(0 -6.49966e-08 0)
(0 -6.37869e-08 0)
(0 -6.25613e-08 0)
(0 -6.133e-08 0)
(0 -6.01029e-08 0)
(0 -5.8889e-08 0)
(0 -5.76968e-08 0)
(0 -5.65338e-08 0)
(0 -5.54067e-08 0)
(0 -7.4543e-08 0)
(0 -7.44179e-08 0)
(0 -7.4169e-08 0)
(0 -7.37991e-08 0)
(0 -7.33125e-08 0)
(0 -7.27144e-08 0)
(0 -7.20115e-08 0)
(0 -7.12115e-08 0)
(0 -7.03228e-08 0)
(0 -6.93548e-08 0)
(0 -6.83176e-08 0)
(0 -6.72215e-08 0)
(0 -6.60774e-08 0)
(0 -6.48961e-08 0)
(0 -6.36884e-08 0)
(0 -6.24651e-08 0)
(0 -6.12362e-08 0)
(0 -6.00118e-08 0)
(0 -5.88007e-08 0)
(0 -5.76114e-08 0)
(0 -5.64515e-08 0)
(0 -5.53275e-08 0)
(0 -7.44335e-08 0)
(0 -7.43082e-08 0)
(0 -7.40592e-08 0)
(0 -7.36892e-08 0)
(0 -7.32024e-08 0)
(0 -7.26042e-08 0)
(0 -7.19014e-08 0)
(0 -7.11014e-08 0)
(0 -7.02131e-08 0)
(0 -6.92457e-08 0)
(0 -6.82093e-08 0)
(0 -6.71143e-08 0)
(0 -6.59716e-08 0)
(0 -6.47919e-08 0)
(0 -6.35863e-08 0)
(0 -6.23651e-08 0)
(0 -6.11388e-08 0)
(0 -5.9917e-08 0)
(0 -5.87088e-08 0)
(0 -5.75226e-08 0)
(0 -5.63659e-08 0)
(0 -5.52451e-08 0)
(0 -7.43231e-08 0)
(0 -7.41978e-08 0)
(0 -7.39485e-08 0)
(0 -7.35781e-08 0)
(0 -7.30909e-08 0)
(0 -7.24924e-08 0)
(0 -7.17893e-08 0)
(0 -7.09892e-08 0)
(0 -7.01009e-08 0)
(0 -6.91338e-08 0)
(0 -6.8098e-08 0)
(0 -6.70039e-08 0)
(0 -6.58624e-08 0)
(0 -6.46843e-08 0)
(0 -6.34805e-08 0)
(0 -6.22615e-08 0)
(0 -6.10377e-08 0)
(0 -5.98187e-08 0)
(0 -5.86135e-08 0)
(0 -5.74304e-08 0)
(0 -5.62769e-08 0)
(0 -5.51595e-08 0)
(0 -7.4213e-08 0)
(0 -7.40874e-08 0)
(0 -7.38376e-08 0)
(0 -7.34667e-08 0)
(0 -7.29788e-08 0)
(0 -7.23796e-08 0)
(0 -7.16758e-08 0)
(0 -7.08752e-08 0)
(0 -6.99866e-08 0)
(0 -6.90195e-08 0)
(0 -6.7984e-08 0)
(0 -6.68905e-08 0)
(0 -6.575e-08 0)
(0 -6.45733e-08 0)
(0 -6.33713e-08 0)
(0 -6.21544e-08 0)
(0 -6.09331e-08 0)
(0 -5.97168e-08 0)
(0 -5.85146e-08 0)
(0 -5.73347e-08 0)
(0 -5.61846e-08 0)
(0 -5.50707e-08 0)
(0 -7.41039e-08 0)
(0 -7.3978e-08 0)
(0 -7.37276e-08 0)
(0 -7.33557e-08 0)
(0 -7.28668e-08 0)
(0 -7.22665e-08 0)
(0 -7.15616e-08 0)
(0 -7.076e-08 0)
(0 -6.98707e-08 0)
(0 -6.89032e-08 0)
(0 -6.78676e-08 0)
(0 -6.67744e-08 0)
(0 -6.56347e-08 0)
(0 -6.44592e-08 0)
(0 -6.32587e-08 0)
(0 -6.20439e-08 0)
(0 -6.08249e-08 0)
(0 -5.96114e-08 0)
(0 -5.84123e-08 0)
(0 -5.72357e-08 0)
(0 -5.60891e-08 0)
(0 -5.49787e-08 0)
(0 -7.39973e-08 0)
(0 -7.38708e-08 0)
(0 -7.36195e-08 0)
(0 -7.32463e-08 0)
(0 -7.27559e-08 0)
(0 -7.21539e-08 0)
(0 -7.14473e-08 0)
(0 -7.06443e-08 0)
(0 -6.97537e-08 0)
(0 -6.87853e-08 0)
(0 -6.77491e-08 0)
(0 -6.6656e-08 0)
(0 -6.55166e-08 0)
(0 -6.4342e-08 0)
(0 -6.3143e-08 0)
(0 -6.19301e-08 0)
(0 -6.07134e-08 0)
(0 -5.95026e-08 0)
(0 -5.83065e-08 0)
(0 -5.71333e-08 0)
(0 -5.59902e-08 0)
(0 -5.48836e-08 0)
(0 -7.38944e-08 0)
(0 -7.37673e-08 0)
(0 -7.35146e-08 0)
(0 -7.31397e-08 0)
(0 -7.2647e-08 0)
(0 -7.20427e-08 0)
(0 -7.13339e-08 0)
(0 -7.05287e-08 0)
(0 -6.96362e-08 0)
(0 -6.86662e-08 0)
(0 -6.7629e-08 0)
(0 -6.65354e-08 0)
(0 -6.53961e-08 0)
(0 -6.42221e-08 0)
(0 -6.30242e-08 0)
(0 -6.1813e-08 0)
(0 -6.05986e-08 0)
(0 -5.93904e-08 0)
(0 -5.81974e-08 0)
(0 -5.70276e-08 0)
(0 -5.58882e-08 0)
(0 -5.47854e-08 0)
(0 -7.3797e-08 0)
(0 -7.36689e-08 0)
(0 -7.34145e-08 0)
(0 -7.3037e-08 0)
(0 -7.25415e-08 0)
(0 -7.1934e-08 0)
(0 -7.1222e-08 0)
(0 -7.04138e-08 0)
(0 -6.95187e-08 0)
(0 -6.85465e-08 0)
(0 -6.75077e-08 0)
(0 -6.6413e-08 0)
(0 -6.52733e-08 0)
(0 -6.40995e-08 0)
(0 -6.29026e-08 0)
(0 -6.16929e-08 0)
(0 -6.04805e-08 0)
(0 -5.9275e-08 0)
(0 -5.8085e-08 0)
(0 -5.69186e-08 0)
(0 -5.57829e-08 0)
(0 -5.46842e-08 0)
(0 -7.3707e-08 0)
(0 -7.35776e-08 0)
(0 -7.33207e-08 0)
(0 -7.29399e-08 0)
(0 -7.24404e-08 0)
(0 -7.18287e-08 0)
(0 -7.11125e-08 0)
(0 -7.03004e-08 0)
(0 -6.94017e-08 0)
(0 -6.84266e-08 0)
(0 -6.73854e-08 0)
(0 -6.6289e-08 0)
(0 -6.51484e-08 0)
(0 -6.39746e-08 0)
(0 -6.27782e-08 0)
(0 -6.15698e-08 0)
(0 -6.03594e-08 0)
(0 -5.91563e-08 0)
(0 -5.79694e-08 0)
(0 -5.68065e-08 0)
(0 -5.56746e-08 0)
(0 -5.45798e-08 0)
(0 -7.36269e-08 0)
(0 -7.34956e-08 0)
(0 -7.32353e-08 0)
(0 -7.285e-08 0)
(0 -7.23453e-08 0)
(0 -7.17281e-08 0)
(0 -7.10065e-08 0)
(0 -7.01892e-08 0)
(0 -6.9286e-08 0)
(0 -6.83069e-08 0)
(0 -6.72626e-08 0)
(0 -6.61639e-08 0)
(0 -6.50218e-08 0)
(0 -6.38474e-08 0)
(0 -6.26512e-08 0)
(0 -6.14438e-08 0)
(0 -6.02351e-08 0)
(0 -5.90345e-08 0)
(0 -5.78505e-08 0)
(0 -5.66911e-08 0)
(0 -5.55631e-08 0)
(0 -5.44726e-08 0)
(0 -7.35594e-08 0)
(0 -7.34256e-08 0)
(0 -7.31605e-08 0)
(0 -7.27691e-08 0)
(0 -7.22575e-08 0)
(0 -7.16332e-08 0)
(0 -7.09046e-08 0)
(0 -7.00809e-08 0)
(0 -6.91719e-08 0)
(0 -6.81879e-08 0)
(0 -6.71395e-08 0)
(0 -6.60378e-08 0)
(0 -6.48936e-08 0)
(0 -6.37181e-08 0)
(0 -6.25217e-08 0)
(0 -6.13151e-08 0)
(0 -6.01079e-08 0)
(0 -5.89096e-08 0)
(0 -5.77286e-08 0)
(0 -5.65726e-08 0)
(0 -5.54486e-08 0)
(0 -5.43623e-08 0)
(0 -7.35084e-08 0)
(0 -7.33707e-08 0)
(0 -7.30989e-08 0)
(0 -7.26991e-08 0)
(0 -7.21785e-08 0)
(0 -7.15451e-08 0)
(0 -7.08078e-08 0)
(0 -6.99762e-08 0)
(0 -6.906e-08 0)
(0 -6.80699e-08 0)
(0 -6.70166e-08 0)
(0 -6.59109e-08 0)
(0 -6.4764e-08 0)
(0 -6.35868e-08 0)
(0 -6.23899e-08 0)
(0 -6.11837e-08 0)
(0 -5.99779e-08 0)
(0 -5.87817e-08 0)
(0 -5.76036e-08 0)
(0 -5.64511e-08 0)
(0 -5.53311e-08 0)
(0 -5.42492e-08 0)
(0 -7.34787e-08 0)
(0 -7.33349e-08 0)
(0 -7.30533e-08 0)
(0 -7.2642e-08 0)
(0 -7.21095e-08 0)
(0 -7.14647e-08 0)
(0 -7.07168e-08 0)
(0 -6.98754e-08 0)
(0 -6.89507e-08 0)
(0 -6.79533e-08 0)
(0 -6.68939e-08 0)
(0 -6.57835e-08 0)
(0 -6.46332e-08 0)
(0 -6.34537e-08 0)
(0 -6.22558e-08 0)
(0 -6.10497e-08 0)
(0 -5.9845e-08 0)
(0 -5.86509e-08 0)
(0 -5.74756e-08 0)
(0 -5.63267e-08 0)
(0 -5.52107e-08 0)
(0 -5.41333e-08 0)
(0 -7.34776e-08 0)
(0 -7.33229e-08 0)
(0 -7.30263e-08 0)
(0 -7.25993e-08 0)
(0 -7.20516e-08 0)
(0 -7.13926e-08 0)
(0 -7.06318e-08 0)
(0 -6.97789e-08 0)
(0 -6.88441e-08 0)
(0 -6.78381e-08 0)
(0 -6.67716e-08 0)
(0 -6.56556e-08 0)
(0 -6.45011e-08 0)
(0 -6.33189e-08 0)
(0 -6.21196e-08 0)
(0 -6.09132e-08 0)
(0 -5.97094e-08 0)
(0 -5.85172e-08 0)
(0 -5.73447e-08 0)
(0 -5.61992e-08 0)
(0 -5.50874e-08 0)
(0 -5.40146e-08 0)
(0 -7.35169e-08 0)
(0 -7.334e-08 0)
(0 -7.30201e-08 0)
(0 -7.25718e-08 0)
(0 -7.2005e-08 0)
(0 -7.1329e-08 0)
(0 -7.0553e-08 0)
(0 -6.96868e-08 0)
(0 -6.87404e-08 0)
(0 -6.77245e-08 0)
(0 -6.66499e-08 0)
(0 -6.55274e-08 0)
(0 -6.4368e-08 0)
(0 -6.31824e-08 0)
(0 -6.19812e-08 0)
(0 -6.07743e-08 0)
(0 -5.95712e-08 0)
(0 -5.83807e-08 0)
(0 -5.72109e-08 0)
(0 -5.6069e-08 0)
(0 -5.49613e-08 0)
(0 -5.38932e-08 0)
(0 -7.38197e-08 0)
(0 -7.37069e-08 0)
(0 -7.51675e-08 0)
(0 -7.49816e-08 0)
(0 -7.48876e-08 0)
(0 -7.47721e-08 0)
(0 -7.46216e-08 0)
(0 -7.44487e-08 0)
(0 -7.4493e-08 0)
(0 -7.43249e-08 0)
(0 -7.42804e-08 0)
(0 -7.43098e-08 0)
(0 -7.42443e-08 0)
(0 -7.41005e-08 0)
(0 -7.41796e-08 0)
(0 -7.40371e-08 0)
(0 -7.3945e-08 0)
(0 -7.38586e-08 0)
(0 -7.44902e-08 0)
(0 -7.4292e-08 0)
(0 -7.41439e-08 0)
(0 -7.41946e-08 0)
(0 -7.44112e-08 0)
(0 -7.4201e-08 0)
(0 -7.46065e-08 0)
(0 -7.45336e-08 0)
(0 -7.40674e-08 0)
(0 -7.41049e-08 0)
(0 -7.43547e-08 0)
(0 -7.43587e-08 0)
(0 -7.46823e-08 0)
(0 -7.46916e-08 0)
(0 -7.40123e-08 0)
(0 -7.39555e-08 0)
(0 -8.10757e-08 0)
(0 -7.44506e-08 0)
(0 -8.16081e-08 0)
(0 -7.74865e-08 0)
(0 -7.46238e-08 0)
(0 -7.46655e-08 0)
(0 -7.48236e-08 0)
(0 -7.50568e-08 0)
(0 -7.49518e-08 0)
(0 -7.54314e-08 0)
(0 -7.55681e-08 0)
(0 -7.58216e-08 0)
(0 -7.60023e-08 0)
(0 -7.59438e-08 0)
(0 -7.6311e-08 0)
(0 -7.60874e-08 0)
(0 -7.67033e-08 0)
(0 -7.64732e-08 0)
(0 -7.69626e-08 0)
(0 -7.67009e-08 0)
(0 -7.9505e-08 0)
(0 -7.71396e-08 0)
(0 -8.01869e-08 0)
(0 -7.79038e-08 0)
(0 -7.7612e-08 0)
(0 -7.74834e-08 0)
(0 -7.85366e-08 0)
(0 -7.79224e-08 0)
(0 -7.69093e-08 0)
(0 -7.78651e-08 0)
(0 -7.898e-08 0)
(0 -7.7205e-08 0)
(0 -7.91844e-08 0)
(0 -7.84863e-08 0)
(0 -7.96156e-08 0)
(0 -7.79307e-08 0)
(0 -8.00162e-08 0)
(0 -7.79979e-08 0)
(0 -7.97852e-08 0)
(0 -7.94187e-08 0)
(0 -7.95865e-08 0)
(0 -7.78745e-08 0)
(0 -8.07919e-08 0)
(0 -7.83895e-08 0)
(0 -7.96777e-08 0)
(0 -7.99232e-08 0)
(0 -7.99276e-08 0)
(0 -7.76799e-08 0)
(0 -8.05021e-08 0)
(0 -8.00683e-08 0)
(0 -7.98097e-08 0)
(0 -7.84448e-08 0)
(0 -8.11075e-08 0)
(0 -8.00043e-08 0)
(0 -8.03404e-08 0)
(0 -7.8369e-08 0)
(0 -7.91561e-08 0)
(0 -7.79382e-08 0)
(0 -8.10235e-08 0)
(0 -8.00735e-08 0)
(0 -7.83664e-08 0)
(0 -7.82074e-08 0)
(0 -8.0698e-08 0)
(0 -7.79119e-08 0)
(0 -8.10613e-08 0)
(0 -8.00699e-08 0)
(0 -8.01295e-08 0)
(0 -7.82686e-08 0)
(0 -8.06955e-08 0)
(0 -7.9955e-08 0)
(0 -8.10991e-08 0)
(0 -8.10529e-08 0)
(0 -8.14128e-08 0)
(0 -8.13142e-08 0)
(0 -7.79133e-08 0)
(0 -7.80272e-08 0)
(0 -8.15357e-08 0)
(0 -8.15089e-08 0)
(0 -7.72226e-08 0)
(0 -7.67952e-08 0)
(0 -7.81547e-08 0)
(0 -7.93515e-08 0)
(0 -7.69943e-08 0)
(0 -7.98249e-08 0)
(0 -7.764e-08 0)
(0 -7.76187e-08 0)
(0 -8.04047e-08 0)
(0 -8.07687e-08 0)
(0 -7.79759e-08 0)
(0 -7.80405e-08 0)
(0 -8.12623e-08 0)
(0 -7.72418e-08 0)
(0 -7.66201e-08 0)
(0 -8.15525e-08 0)
(0 -7.83973e-08 0)
(0 -8.00964e-08 0)
(0 -8.13373e-08 0)
(0 -8.01018e-08 0)
(0 -8.1274e-08 0)
(0 -7.8942e-08 0)
(0 -7.86585e-08 0)
(0 -7.9818e-08 0)
(0 -7.82895e-08 0)
(0 -7.82738e-08 0)
(0 -7.73225e-08 0)
(0 -7.84402e-08 0)
(0 -7.75926e-08 0)
(0 -8.0514e-08 0)
(0 -7.80665e-08 0)
(0 -8.05403e-08 0)
(0 -7.88265e-08 0)
(0 -7.98874e-08 0)
(0 -7.76701e-08 0)
(0 -7.99723e-08 0)
(0 -8.11144e-08 0)
(0 -7.93378e-08 0)
(0 -7.74067e-08 0)
(0 -7.74023e-08 0)
(0 -7.98829e-08 0)
(0 -7.74444e-08 0)
(0 -7.98757e-08 0)
(0 -7.81062e-08 0)
(0 -7.72795e-08 0)
(0 -7.7491e-08 0)
(0 -7.67792e-08 0)
(0 -7.65199e-08 0)
(0 -7.76333e-08 0)
(0 -7.58819e-08 0)
(0 -7.59983e-08 0)
(0 -7.81261e-08 0)
(0 -7.75295e-08 0)
(0 -7.86348e-08 0)
(0 -7.83451e-08 0)
(0 -7.9798e-08 0)
(0 -8.13948e-08 0)
(0 -7.74225e-08 0)
(0 -7.94347e-08 0)
(0 -8.04663e-08 0)
(0 -8.13806e-08 0)
(0 -7.75012e-08 0)
(0 -7.93804e-08 0)
(0 -7.75998e-08 0)
(0 -7.93869e-08 0)
(0 -8.13559e-08 0)
(0 -8.05493e-08 0)
(0 -7.77082e-08 0)
(0 -7.65275e-08 0)
(0 -7.83231e-08 0)
(0 -7.79393e-08 0)
(0 -8.0254e-08 0)
(0 -8.10186e-08 0)
(0 -8.10681e-08 0)
(0 -8.04022e-08 0)
(0 -8.02689e-08 0)
(0 -8.07172e-08 0)
(0 -7.90809e-08 0)
(0 -7.71671e-08 0)
(0 -7.7589e-08 0)
(0 -7.6904e-08 0)
(0 -7.93445e-08 0)
(0 -7.71628e-08 0)
(0 -8.04033e-08 0)
(0 -8.15692e-08 0)
(0 -7.93242e-08 0)
(0 -7.75634e-08 0)
(0 -7.99076e-08 0)
(0 -7.94887e-08 0)
(0 -8.0248e-08 0)
(0 -7.93761e-08 0)
(0 -7.86084e-08 0)
(0 -7.93086e-08 0)
(0 -7.82421e-08 0)
(0 -7.73694e-08 0)
(0 -7.55093e-08 0)
(0 -7.54041e-08 0)
(0 -7.70997e-08 0)
(0 -7.90552e-08 0)
(0 -7.8702e-08 0)
(0 -8.00726e-08 0)
(0 -7.87115e-08 0)
(0 -7.9996e-08 0)
(0 -8.00985e-08 0)
(0 -7.8557e-08 0)
(0 -7.97705e-08 0)
(0 -7.85895e-08 0)
(0 -8.02673e-08 0)
(0 -7.84894e-08 0)
(0 -7.70395e-08 0)
(0 -7.64571e-08 0)
(0 -7.82912e-08 0)
(0 -7.9733e-08 0)
(0 -7.59489e-08 0)
(0 -7.66628e-08 0)
(0 -7.89594e-08 0)
(0 -7.92276e-08 0)
(0 -7.81119e-08 0)
(0 -7.83272e-08 0)
(0 -8.08877e-08 0)
(0 -8.12651e-08 0)
(0 -7.73175e-08 0)
(0 -7.70396e-08 0)
(0 -7.73053e-08 0)
(0 -7.8609e-08 0)
(0 -8.05915e-08 0)
(0 -8.09296e-08 0)
(0 -7.72882e-08 0)
(0 -7.90616e-08 0)
(0 -8.07633e-08 0)
(0 -8.13113e-08 0)
(0 -7.73224e-08 0)
(0 -7.94078e-08 0)
(0 -8.1534e-08 0)
(0 -8.05748e-08 0)
(0 -7.70434e-08 0)
(0 -7.8826e-08 0)
(0 -7.81148e-08 0)
(0 -7.71576e-08 0)
(0 -7.85118e-08 0)
(0 -7.79182e-08 0)
(0 -8.05952e-08 0)
(0 -8.16145e-08 0)
(0 -8.15817e-08 0)
(0 -8.07541e-08 0)
(0 -7.66624e-08 0)
(0 -7.6097e-08 0)
(0 -7.73666e-08 0)
(0 -7.85857e-08 0)
(0 -8.04934e-08 0)
(0 -8.09656e-08 0)
(0 -8.00849e-08 0)
(0 -8.03708e-08 0)
(0 -8.15482e-08 0)
(0 -8.06077e-08 0)
(0 -8.08581e-08 0)
(0 -8.10452e-08 0)
(0 -7.8325e-08 0)
(0 -7.79425e-08 0)
(0 -7.92187e-08 0)
(0 -7.87438e-08 0)
(0 -7.87742e-08 0)
(0 -7.88761e-08 0)
(0 -8.08957e-08 0)
(0 -8.13868e-08 0)
(0 -7.768e-08 0)
(0 -7.70528e-08 0)
(0 -8.16578e-08 0)
(0 -8.05707e-08 0)
(0 -7.71384e-08 0)
(0 -7.71466e-08 0)
(0 -7.93218e-08 0)
(0 -8.0584e-08 0)
(0 -7.71264e-08 0)
(0 -7.7398e-08 0)
(0 -7.72013e-08 0)
(0 -7.82503e-08 0)
(0 -7.81882e-08 0)
(0 -7.74724e-08 0)
(0 -7.93101e-08 0)
(0 -8.05886e-08 0)
(0 -7.9538e-08 0)
(0 -7.95874e-08 0)
(0 -7.82592e-08 0)
(0 -7.73562e-08 0)
(0 -7.83115e-08 0)
(0 -7.75845e-08 0)
(0 -8.0435e-08 0)
(0 -7.99652e-08 0)
(0 -7.87996e-08 0)
(0 -7.97891e-08 0)
(0 -7.93396e-08 0)
(0 -7.91488e-08 0)
(0 -7.82191e-08 0)
(0 -7.86238e-08 0)
(0 -7.6749e-08 0)
(0 -7.73926e-08 0)
(0 -7.9739e-08 0)
(0 -8.07155e-08 0)
(0 -8.10887e-08 0)
(0 -8.03373e-08 0)
(0 -7.94429e-08 0)
(0 -8.00896e-08 0)
(0 -7.75367e-08 0)
(0 -7.81538e-08 0)
(0 -8.06299e-08 0)
(0 -7.93685e-08 0)
(0 -7.88592e-08 0)
(0 -7.9204e-08 0)
(0 -7.76629e-08 0)
(0 -7.73159e-08 0)
(0 -7.74861e-08 0)
(0 -7.82811e-08 0)
(0 -7.8446e-08 0)
(0 -7.91257e-08 0)
(0 -7.91247e-08 0)
(0 -7.89449e-08 0)
(0 -7.89093e-08 0)
(0 -7.84287e-08 0)
(0 -7.52746e-08 0)
(0 -7.51252e-08 0)
(0 -7.63006e-08 0)
(0 -7.69793e-08 0)
(0 -7.90676e-08 0)
(0 -7.97813e-08 0)
(0 -7.55611e-08 0)
(0 -7.56454e-08 0)
(0 -7.93779e-08 0)
(0 -8.03851e-08 0)
(0 -8.05088e-08 0)
(0 -8.02495e-08 0)
(0 -7.81992e-08 0)
(0 -7.91693e-08 0)
(0 -7.98126e-08 0)
(0 -7.93547e-08 0)
(0 -7.7268e-08 0)
(0 -7.74091e-08 0)
(0 -7.98068e-08 0)
(0 -8.06794e-08 0)
(0 -7.91487e-08 0)
(0 -7.85401e-08 0)
(0 -7.86676e-08 0)
(0 -7.86388e-08 0)
(0 -7.63189e-08 0)
(0 -7.62501e-08 0)
(0 -7.97926e-08 0)
(0 -8.07164e-08 0)
(0 -7.97663e-08 0)
(0 -7.93131e-08 0)
(0 -7.75812e-08 0)
(0 -7.83778e-08 0)
(0 -7.90816e-08 0)
(0 -7.85353e-08 0)
(0 -7.90162e-08 0)
(0 -7.87423e-08 0)
(0 -7.79217e-08 0)
(0 -7.78877e-08 0)
(0 -7.89075e-08 0)
(0 -7.88753e-08 0)
(0 -8.04097e-08 0)
(0 -7.9763e-08 0)
(0 -7.9127e-08 0)
(0 -7.89093e-08 0)
(0 -7.85059e-08 0)
(0 -7.87816e-08 0)
(0 -7.99836e-08 0)
(0 -7.91186e-08 0)
(0 -7.98557e-08 0)
(0 -8.07195e-08 0)
(0 -7.97753e-08 0)
(0 -7.93264e-08 0)
(0 -7.91484e-08 0)
(0 -7.86893e-08 0)
(0 -8.14057e-08 0)
(0 -8.14081e-08 0)
(0 -7.78736e-08 0)
(0 -7.84403e-08 0)
(0 -8.13433e-08 0)
(0 -8.10563e-08 0)
(0 -7.74827e-08 0)
(0 -7.78121e-08 0)
(0 -7.71198e-08 0)
(0 -7.79661e-08 0)
(0 -8.04541e-08 0)
(0 -7.97097e-08 0)
(0 -8.09463e-08 0)
(0 -8.14561e-08 0)
(0 -7.86508e-08 0)
(0 -7.91112e-08 0)
(0 -7.91276e-08 0)
(0 -7.8748e-08 0)
(0 -7.82061e-08 0)
(0 -7.81329e-08 0)
(0 -7.74953e-08 0)
(0 -7.79203e-08 0)
(0 -7.73059e-08 0)
(0 -7.67306e-08 0)
(0 -7.94605e-08 0)
(0 -8.01224e-08 0)
(0 -7.91446e-08 0)
(0 -7.87381e-08 0)
(0 -7.78108e-08 0)
(0 -7.77055e-08 0)
(0 -7.8386e-08 0)
(0 -7.90791e-08 0)
(0 -7.95499e-08 0)
(0 -7.91881e-08 0)
(0 -8.0015e-08 0)
(0 -7.99552e-08 0)
(0 -7.56434e-08 0)
(0 -7.60986e-08 0)
(0 -8.08682e-08 0)
(0 -8.13176e-08 0)
(0 -7.79536e-08 0)
(0 -7.83527e-08 0)
(0 -7.85303e-08 0)
(0 -7.83023e-08 0)
(0 -7.4847e-08 0)
(0 -7.51117e-08 0)
(0 -7.92034e-08 0)
(0 -7.82904e-08 0)
(0 -8.03073e-08 0)
(0 -8.01137e-08 0)
(0 -7.7251e-08 0)
(0 -7.80037e-08 0)
(0 -7.77357e-08 0)
(0 -7.71977e-08 0)
(0 -7.64161e-08 0)
(0 -7.65553e-08 0)
(0 -7.78937e-08 0)
(0 -7.70766e-08 0)
(0 -8.10751e-08 0)
(0 -8.16222e-08 0)
(0 -7.73966e-08 0)
(0 -7.735e-08 0)
(0 -7.74958e-08 0)
(0 -7.74075e-08 0)
(0 -7.80319e-08 0)
(0 -7.72489e-08 0)
(0 -8.06596e-08 0)
(0 -8.04796e-08 0)
(0 -7.90872e-08 0)
(0 -7.93757e-08 0)
(0 -8.14729e-08 0)
(0 -8.14515e-08 0)
(0 -7.6967e-08 0)
(0 -7.66373e-08 0)
(0 -8.09513e-08 0)
(0 -8.08507e-08 0)
(0 -7.70561e-08 0)
(0 -7.77017e-08 0)
(0 -7.51748e-08 0)
(0 -7.53794e-08 0)
(0 -8.12529e-08 0)
(0 -8.07986e-08 0)
(0 -7.61939e-08 0)
(0 -7.63495e-08 0)
(0 -7.7039e-08 0)
(0 -7.65754e-08 0)
(0 -7.64327e-08 0)
(0 -7.69193e-08 0)
(0 -8.00979e-08 0)
(0 -8.07157e-08 0)
(0 -7.85592e-08 0)
(0 -7.79953e-08 0)
(0 -7.58832e-08 0)
(0 -7.57681e-08 0)
(0 -7.68247e-08 0)
(0 -7.68213e-08 0)
(0 -7.79795e-08 0)
(0 -7.87318e-08 0)
(0 -8.08033e-08 0)
(0 -8.08848e-08 0)
(0 -7.95502e-08 0)
(0 -7.99731e-08 0)
(0 -8.36077e-08 0)
(0 -7.86311e-08 0)
(0 -8.35616e-08 0)
(0 -8.19645e-08 0)
(0 -7.89228e-08 0)
(0 -7.90256e-08 0)
(0 -7.94436e-08 0)
(0 -7.96393e-08 0)
(0 -7.98453e-08 0)
(0 -7.99452e-08 0)
(0 -8.02657e-08 0)
(0 -8.02773e-08 0)
(0 -8.08201e-08 0)
(0 -8.04269e-08 0)
(0 -8.10165e-08 0)
(0 -8.0702e-08 0)
(0 -8.128e-08 0)
(0 -8.13138e-08 0)
(0 -8.19922e-08 0)
(0 -8.10901e-08 0)
(0 -8.24564e-08 0)
(0 -8.17744e-08 0)
(0 -8.28932e-08 0)
(0 -8.21192e-08 0)
(0 -8.28643e-08 0)
(0 -8.25688e-08 0)
(0 -8.21942e-08 0)
(0 -8.16717e-08 0)
(0 -8.29806e-08 0)
(0 -8.19446e-08 0)
(0 -8.28763e-08 0)
(0 -8.16129e-08 0)
(0 -8.29491e-08 0)
(0 -8.21022e-08 0)
(0 -8.25478e-08 0)
(0 -8.25709e-08 0)
(0 -8.31202e-08 0)
(0 -8.16329e-08 0)
(0 -8.32969e-08 0)
(0 -8.20395e-08 0)
(0 -8.30884e-08 0)
(0 -8.29752e-08 0)
(0 -8.34162e-08 0)
(0 -8.20962e-08 0)
(0 -8.28306e-08 0)
(0 -8.27967e-08 0)
(0 -8.32985e-08 0)
(0 -8.18573e-08 0)
(0 -8.33539e-08 0)
(0 -8.24883e-08 0)
(0 -8.34234e-08 0)
(0 -8.31503e-08 0)
(0 -8.35757e-08 0)
(0 -8.2169e-08 0)
(0 -8.24811e-08 0)
(0 -8.29728e-08 0)
(0 -8.21138e-08 0)
(0 -8.35634e-08 0)
(0 -8.27027e-08 0)
(0 -8.13605e-08 0)
(0 -8.21596e-08 0)
(0 -8.32271e-08 0)
(0 -8.2007e-08 0)
(0 -8.3378e-08 0)
(0 -8.33167e-08 0)
(0 -8.20033e-08 0)
(0 -8.30219e-08 0)
(0 -8.20589e-08 0)
(0 -8.27682e-08 0)
(0 -8.23107e-08 0)
(0 -8.08441e-08 0)
(0 -8.16512e-08 0)
(0 -8.20791e-08 0)
(0 -8.33291e-08 0)
(0 -8.35267e-08 0)
(0 -8.2824e-08 0)
(0 -8.25906e-08 0)
(0 -8.22844e-08 0)
(0 -8.1867e-08 0)
(0 -8.28058e-08 0)
(0 -8.30607e-08 0)
(0 -8.32334e-08 0)
(0 -8.062e-08 0)
(0 -8.14725e-08 0)
(0 -8.27023e-08 0)
(0 -8.30769e-08 0)
(0 -8.24112e-08 0)
(0 -8.2518e-08 0)
(0 -8.28022e-08 0)
(0 -8.21773e-08 0)
(0 -8.32677e-08 0)
(0 -8.26489e-08 0)
(0 -8.34786e-08 0)
(0 -8.28749e-08 0)
(0 -8.22475e-08 0)
(0 -8.20039e-08 0)
(0 -8.17897e-08 0)
(0 -8.14401e-08 0)
(0 -8.22607e-08 0)
(0 -8.15639e-08 0)
(0 -8.14413e-08 0)
(0 -8.21279e-08 0)
(0 -8.34453e-08 0)
(0 -8.34147e-08 0)
(0 -8.30987e-08 0)
(0 -8.21671e-08 0)
(0 -8.26604e-08 0)
(0 -8.24617e-08 0)
(0 -8.35536e-08 0)
(0 -8.30484e-08 0)
(0 -8.24607e-08 0)
(0 -8.19457e-08 0)
(0 -8.33683e-08 0)
(0 -8.2875e-08 0)
(0 -8.2938e-08 0)
(0 -8.19215e-08 0)
(0 -8.27609e-08 0)
(0 -8.17766e-08 0)
(0 -8.23724e-08 0)
(0 -8.2679e-08 0)
(0 -8.18386e-08 0)
(0 -8.13452e-08 0)
(0 -8.3211e-08 0)
(0 -8.26845e-08 0)
(0 -8.29231e-08 0)
(0 -8.32573e-08 0)
(0 -8.00742e-08 0)
(0 -8.04575e-08 0)
(0 -8.24564e-08 0)
(0 -8.21416e-08 0)
(0 -8.309e-08 0)
(0 -8.35367e-08 0)
(0 -8.13436e-08 0)
(0 -8.08457e-08 0)
(0 -8.32418e-08 0)
(0 -8.35025e-08 0)
(0 -8.2248e-08 0)
(0 -8.23334e-08 0)
(0 -8.28422e-08 0)
(0 -8.33324e-08 0)
(0 -8.29662e-08 0)
(0 -8.24312e-08 0)
(0 -8.20594e-08 0)
(0 -8.1402e-08 0)
(0 -8.27901e-08 0)
(0 -8.32622e-08 0)
(0 -8.30832e-08 0)
(0 -8.26413e-08 0)
(0 -8.04522e-08 0)
(0 -7.96934e-08 0)
(0 -8.24881e-08 0)
(0 -8.24781e-08 0)
(0 -8.34854e-08 0)
(0 -8.35753e-08 0)
(0 -8.19616e-08 0)
(0 -8.16791e-08 0)
(0 -8.18405e-08 0)
(0 -8.23444e-08 0)
(0 -8.11376e-08 0)
(0 -8.08935e-08 0)
(0 -8.31261e-08 0)
(0 -8.32178e-08 0)
(0 -8.25705e-08 0)
(0 -8.1944e-08 0)
(0 -8.3297e-08 0)
(0 -8.34565e-08 0)
(0 -8.29649e-08 0)
(0 -8.27547e-08 0)
(0 -8.3426e-08 0)
(0 -8.31952e-08 0)
(0 -8.08662e-08 0)
(0 -8.03728e-08 0)
(0 -8.11614e-08 0)
(0 -8.18173e-08 0)
(0 -8.15941e-08 0)
(0 -8.10448e-08 0)
(0 -8.35281e-08 0)
(0 -8.33552e-08 0)
(0 -8.20711e-08 0)
(0 -8.1618e-08 0)
(0 -8.33517e-08 0)
(0 -8.34691e-08 0)
(0 -8.24235e-08 0)
(0 -8.218e-08 0)
(0 -8.19448e-08 0)
(0 -8.25473e-08 0)
(0 -8.23796e-08 0)
(0 -8.19385e-08 0)
(0 -8.19135e-08 0)
(0 -8.24389e-08 0)
(0 -8.18689e-08 0)
(0 -8.23372e-08 0)
(0 -8.18416e-08 0)
(0 -8.23503e-08 0)
(0 -8.30622e-08 0)
(0 -8.254e-08 0)
(0 -8.28851e-08 0)
(0 -8.30916e-08 0)
(0 -8.2138e-08 0)
(0 -8.23732e-08 0)
(0 -8.35984e-08 0)
(0 -8.33909e-08 0)
(0 -8.28447e-08 0)
(0 -8.25833e-08 0)
(0 -8.32462e-08 0)
(0 -8.31705e-08 0)
(0 -8.25315e-08 0)
(0 -8.26507e-08 0)
(0 -8.24005e-08 0)
(0 -8.2302e-08 0)
(0 -8.27831e-08 0)
(0 -8.23295e-08 0)
(0 -8.1968e-08 0)
(0 -8.16988e-08 0)
(0 -8.32912e-08 0)
(0 -8.31504e-08 0)
(0 -8.2943e-08 0)
(0 -8.31512e-08 0)
(0 -8.251e-08 0)
(0 -8.30723e-08 0)
(0 -8.28531e-08 0)
(0 -8.27501e-08 0)
(0 -7.9344e-08 0)
(0 -8.00327e-08 0)
(0 -8.34312e-08 0)
(0 -8.35297e-08 0)
(0 -8.10799e-08 0)
(0 -8.13908e-08 0)
(0 -8.24849e-08 0)
(0 -8.22685e-08 0)
(0 -8.29294e-08 0)
(0 -8.31936e-08 0)
(0 -8.25755e-08 0)
(0 -8.26449e-08 0)
(0 -8.24528e-08 0)
(0 -8.26655e-08 0)
(0 -8.30286e-08 0)
(0 -8.2888e-08 0)
(0 -8.32903e-08 0)
(0 -8.30001e-08 0)
(0 -8.18463e-08 0)
(0 -8.17235e-08 0)
(0 -8.0029e-08 0)
(0 -8.03135e-08 0)
(0 -8.34392e-08 0)
(0 -8.3478e-08 0)
(0 -8.31457e-08 0)
(0 -8.31157e-08 0)
(0 -8.34035e-08 0)
(0 -8.31972e-08 0)
(0 -8.32005e-08 0)
(0 -8.33168e-08 0)
(0 -8.06775e-08 0)
(0 -8.06887e-08 0)
(0 -8.26726e-08 0)
(0 -8.27559e-08 0)
(0 -8.1013e-08 0)
(0 -8.05902e-08 0)
(0 -8.2908e-08 0)
(0 -8.30759e-08 0)
(0 -8.11877e-08 0)
(0 -8.1476e-08 0)
(0 -8.26325e-08 0)
(0 -8.28409e-08 0)
(0 -8.29248e-08 0)
(0 -8.24829e-08 0)
(0 -8.31185e-08 0)
(0 -8.33694e-08 0)
(0 -8.20944e-08 0)
(0 -8.19602e-08 0)
(0 -8.2165e-08 0)
(0 -8.17193e-08 0)
(0 -7.95763e-08 0)
(0 -7.92674e-08 0)
(0 -8.27306e-08 0)
(0 -8.29195e-08 0)
(0 -8.30981e-08 0)
(0 -8.29319e-08 0)
(0 -8.3133e-08 0)
(0 -8.32746e-08 0)
(0 -8.27505e-08 0)
(0 -8.28715e-08 0)
(0 -8.26155e-08 0)
(0 -8.29126e-08 0)
(0 -8.1323e-08 0)
(0 -8.17651e-08 0)
(0 -8.3372e-08 0)
(0 -8.34089e-08 0)
(0 -8.27077e-08 0)
(0 -8.22889e-08 0)
(0 -8.12266e-08 0)
(0 -8.15208e-08 0)
(0 -8.1944e-08 0)
(0 -8.23317e-08 0)
(0 -8.1695e-08 0)
(0 -8.2151e-08 0)
(0 -8.26083e-08 0)
(0 -8.2728e-08 0)
(0 -8.20384e-08 0)
(0 -8.21366e-08 0)
(0 -8.31519e-08 0)
(0 -8.30572e-08 0)
(0 -6.34223e-08 0)
(0 -8.272e-08 0)
(0 -8.3679e-08 0)
(0 -8.36622e-08 0)
(0 -8.36707e-08 0)
(0 -8.36527e-08 0)
(0 -8.36595e-08 0)
(0 -8.36403e-08 0)
(0 -8.36463e-08 0)
(0 -8.36262e-08 0)
(0 -8.36289e-08 0)
(0 -8.36061e-08 0)
(0 -8.36068e-08 0)
(0 -8.35821e-08 0)
(0 -8.35799e-08 0)
(0 -8.35519e-08 0)
(0 -8.35462e-08 0)
(0 -8.35145e-08 0)
(0 -8.35055e-08 0)
(0 -8.34692e-08 0)
(0 -8.34555e-08 0)
(0 -8.34127e-08 0)
(0 -8.33939e-08 0)
(0 -8.33436e-08 0)
(0 -8.3319e-08 0)
(0 -8.32595e-08 0)
(0 -8.32284e-08 0)
(0 -8.31573e-08 0)
(0 -8.31202e-08 0)
(0 -8.30378e-08 0)
(0 -8.2996e-08 0)
(0 -8.29034e-08 0)
(0 -6.31324e-08 0)
(0 -8.2739e-08 0)
(0 -8.36817e-08 0)
(0 -8.36676e-08 0)
(0 -8.36816e-08 0)
(0 -8.36667e-08 0)
(0 -8.36781e-08 0)
(0 -8.36618e-08 0)
(0 -8.36715e-08 0)
(0 -8.36537e-08 0)
(0 -8.36599e-08 0)
(0 -8.36396e-08 0)
(0 -8.3643e-08 0)
(0 -8.36202e-08 0)
(0 -8.36204e-08 0)
(0 -8.35943e-08 0)
(0 -8.35905e-08 0)
(0 -8.356e-08 0)
(0 -8.3552e-08 0)
(0 -8.35163e-08 0)
(0 -8.35026e-08 0)
(0 -8.34597e-08 0)
(0 -8.34402e-08 0)
(0 -8.33889e-08 0)
(0 -8.33628e-08 0)
(0 -8.3301e-08 0)
(0 -8.3268e-08 0)
(0 -8.31949e-08 0)
(0 -8.31564e-08 0)
(0 -8.30723e-08 0)
(0 -8.30297e-08 0)
(0 -8.29348e-08 0)
(0 -8.21194e-08 0)
(0 -7.8205e-08 0)
(0 -8.35629e-08 0)
(0 -8.19592e-08 0)
(0 -7.85385e-08 0)
(0 -7.86487e-08 0)
(0 -7.9126e-08 0)
(0 -7.93322e-08 0)
(0 -7.97464e-08 0)
(0 -7.899e-08 0)
(0 -8.01836e-08 0)
(0 -8.00243e-08 0)
(0 -8.06e-08 0)
(0 -8.04748e-08 0)
(0 -8.12301e-08 0)
(0 -8.00671e-08 0)
(0 -8.17886e-08 0)
(0 -8.1049e-08 0)
(0 -8.19622e-08 0)
(0 -8.0758e-08 0)
(0 -8.26837e-08 0)
(0 -8.1691e-08 0)
(0 -8.28885e-08 0)
(0 -8.25401e-08 0)
(0 -8.21999e-08 0)
(0 -8.12197e-08 0)
(0 -8.24797e-08 0)
(0 -8.13023e-08 0)
(0 -8.27927e-08 0)
(0 -8.20286e-08 0)
(0 -8.32385e-08 0)
(0 -8.20601e-08 0)
(0 -8.25669e-08 0)
(0 -8.28559e-08 0)
(0 -8.31475e-08 0)
(0 -8.20981e-08 0)
(0 -8.32854e-08 0)
(0 -8.22792e-08 0)
(0 -8.3043e-08 0)
(0 -8.30604e-08 0)
(0 -8.33923e-08 0)
(0 -8.21806e-08 0)
(0 -8.28346e-08 0)
(0 -8.23699e-08 0)
(0 -8.33727e-08 0)
(0 -8.31578e-08 0)
(0 -8.34321e-08 0)
(0 -8.25064e-08 0)
(0 -8.3213e-08 0)
(0 -8.3168e-08 0)
(0 -8.20922e-08 0)
(0 -8.35715e-08 0)
(0 -8.33477e-08 0)
(0 -8.29374e-08 0)
(0 -8.24752e-08 0)
(0 -8.24809e-08 0)
(0 -8.21652e-08 0)
(0 -8.35135e-08 0)
(0 -8.26694e-08 0)
(0 -8.11651e-08 0)
(0 -8.18236e-08 0)
(0 -8.31673e-08 0)
(0 -8.20105e-08 0)
(0 -8.32781e-08 0)
(0 -8.35039e-08 0)
(0 -8.19648e-08 0)
(0 -8.3559e-08 0)
(0 -8.22722e-08 0)
(0 -8.05382e-08 0)
(0 -8.16469e-08 0)
(0 -8.14359e-08 0)
(0 -8.24645e-08 0)
(0 -8.28231e-08 0)
(0 -8.20374e-08 0)
(0 -8.22601e-08 0)
(0 -8.16306e-08 0)
(0 -8.34017e-08 0)
(0 -8.23878e-08 0)
(0 -8.3132e-08 0)
(0 -8.35102e-08 0)
(0 -8.08792e-08 0)
(0 -8.03584e-08 0)
(0 -8.18844e-08 0)
(0 -8.30178e-08 0)
(0 -8.28381e-08 0)
(0 -8.32876e-08 0)
(0 -8.21351e-08 0)
(0 -8.19479e-08 0)
(0 -8.19829e-08 0)
(0 -8.07838e-08 0)
(0 -8.19332e-08 0)
(0 -8.30715e-08 0)
(0 -8.18484e-08 0)
(0 -8.29749e-08 0)
(0 -8.28386e-08 0)
(0 -8.36035e-08 0)
(0 -8.34438e-08 0)
(0 -8.34181e-08 0)
(0 -8.29821e-08 0)
(0 -8.19541e-08 0)
(0 -8.03992e-08 0)
(0 -7.97821e-08 0)
(0 -8.25526e-08 0)
(0 -8.15565e-08 0)
(0 -8.17416e-08 0)
(0 -8.18122e-08 0)
(0 -8.22443e-08 0)
(0 -8.28672e-08 0)
(0 -8.35251e-08 0)
(0 -8.33034e-08 0)
(0 -8.20267e-08 0)
(0 -8.26445e-08 0)
(0 -8.18078e-08 0)
(0 -8.2739e-08 0)
(0 -8.27846e-08 0)
(0 -8.32439e-08 0)
(0 -8.28347e-08 0)
(0 -8.34101e-08 0)
(0 -8.17589e-08 0)
(0 -8.28309e-08 0)
(0 -8.31109e-08 0)
(0 -8.35854e-08 0)
(0 -8.19229e-08 0)
(0 -8.26314e-08 0)
(0 -8.32032e-08 0)
(0 -8.34951e-08 0)
(0 -8.15996e-08 0)
(0 -8.1213e-08 0)
(0 -8.11498e-08 0)
(0 -8.07621e-08 0)
(0 -8.27952e-08 0)
(0 -8.31547e-08 0)
(0 -7.93626e-08 0)
(0 -8.01315e-08 0)
(0 -8.12877e-08 0)
(0 -8.12099e-08 0)
(0 -8.22757e-08 0)
(0 -8.26145e-08 0)
(0 -8.29048e-08 0)
(0 -8.21899e-08 0)
(0 -8.28033e-08 0)
(0 -8.30582e-08 0)
(0 -8.24447e-08 0)
(0 -8.24187e-08 0)
(0 -8.18602e-08 0)
(0 -8.15401e-08 0)
(0 -8.24978e-08 0)
(0 -8.30567e-08 0)
(0 -8.24091e-08 0)
(0 -8.29663e-08 0)
(0 -8.33293e-08 0)
(0 -8.28535e-08 0)
(0 -8.18056e-08 0)
(0 -8.267e-08 0)
(0 -8.15637e-08 0)
(0 -8.24788e-08 0)
(0 -8.15441e-08 0)
(0 -8.20975e-08 0)
(0 -8.06244e-08 0)
(0 -8.00845e-08 0)
(0 -8.16149e-08 0)
(0 -8.20703e-08 0)
(0 -8.30226e-08 0)
(0 -8.33495e-08 0)
(0 -8.18415e-08 0)
(0 -8.25503e-08 0)
(0 -8.29126e-08 0)
(0 -8.26771e-08 0)
(0 -8.17512e-08 0)
(0 -8.23268e-08 0)
(0 -8.33701e-08 0)
(0 -8.35879e-08 0)
(0 -7.95779e-08 0)
(0 -7.96163e-08 0)
(0 -8.13082e-08 0)
(0 -8.20375e-08 0)
(0 -8.10153e-08 0)
(0 -8.06513e-08 0)
(0 -8.3402e-08 0)
(0 -8.29302e-08 0)
(0 -8.25639e-08 0)
(0 -8.19122e-08 0)
(0 -8.34662e-08 0)
(0 -8.31991e-08 0)
(0 -8.31228e-08 0)
(0 -8.30808e-08 0)
(0 -8.32976e-08 0)
(0 -8.34625e-08 0)
(0 -8.34791e-08 0)
(0 -8.3612e-08 0)
(0 -8.2548e-08 0)
(0 -8.21653e-08 0)
(0 -8.24068e-08 0)
(0 -8.21539e-08 0)
(0 -8.24087e-08 0)
(0 -8.20498e-08 0)
(0 -8.27743e-08 0)
(0 -8.32342e-08 0)
(0 -8.36114e-08 0)
(0 -8.32951e-08 0)
(0 -8.22812e-08 0)
(0 -8.24172e-08 0)
(0 -8.3391e-08 0)
(0 -8.35621e-08 0)
(0 -8.35372e-08 0)
(0 -8.32964e-08 0)
(0 -8.35827e-08 0)
(0 -8.34577e-08 0)
(0 -8.17254e-08 0)
(0 -8.1538e-08 0)
(0 -8.23872e-08 0)
(0 -8.19968e-08 0)
(0 -8.21509e-08 0)
(0 -8.15831e-08 0)
(0 -8.31117e-08 0)
(0 -8.25832e-08 0)
(0 -8.27908e-08 0)
(0 -8.25117e-08 0)
(0 -8.29014e-08 0)
(0 -8.33202e-08 0)
(0 -8.30007e-08 0)
(0 -8.2548e-08 0)
(0 -8.12345e-08 0)
(0 -8.0847e-08 0)
(0 -8.24166e-08 0)
(0 -8.20978e-08 0)
(0 -8.2893e-08 0)
(0 -8.24539e-08 0)
(0 -8.09578e-08 0)
(0 -8.15661e-08 0)
(0 -8.32141e-08 0)
(0 -8.32786e-08 0)
(0 -8.24807e-08 0)
(0 -8.27815e-08 0)
(0 -8.30751e-08 0)
(0 -8.31028e-08 0)
(0 -8.22164e-08 0)
(0 -8.24525e-08 0)
(0 -8.22834e-08 0)
(0 -8.1989e-08 0)
(0 -8.1353e-08 0)
(0 -8.10183e-08 0)
(0 -8.08283e-08 0)
(0 -8.03305e-08 0)
(0 -8.02462e-08 0)
(0 -7.97525e-08 0)
(0 -8.25533e-08 0)
(0 -8.27537e-08 0)
(0 -8.26215e-08 0)
(0 -8.24418e-08 0)
(0 -8.33167e-08 0)
(0 -8.30001e-08 0)
(0 -8.26224e-08 0)
(0 -8.22645e-08 0)
(0 -8.30093e-08 0)
(0 -8.31469e-08 0)
(0 -7.92436e-08 0)
(0 -7.89157e-08 0)
(0 -8.29445e-08 0)
(0 -8.31402e-08 0)
(0 -8.29573e-08 0)
(0 -8.2763e-08 0)
(0 -8.26346e-08 0)
(0 -8.22534e-08 0)
(0 -8.25476e-08 0)
(0 -8.2293e-08 0)
(0 -8.25573e-08 0)
(0 -8.26597e-08 0)
(0 -8.27321e-08 0)
(0 -8.30156e-08 0)
(0 -8.34077e-08 0)
(0 -8.31923e-08 0)
(0 -8.19317e-08 0)
(0 -8.21754e-08 0)
(0 -8.15428e-08 0)
(0 -8.13745e-08 0)
(0 -8.18954e-08 0)
(0 -8.1533e-08 0)
(0 -8.29477e-08 0)
(0 -8.24674e-08 0)
(0 -8.16388e-08 0)
(0 -8.20735e-08 0)
(0 -8.21179e-08 0)
(0 -8.1793e-08 0)
(0 -8.29138e-08 0)
(0 -8.32096e-08 0)
(0 -7.99801e-08 0)
(0 -8.04134e-08 0)
(0 -8.26682e-08 0)
(0 -8.27939e-08 0)
(0 -8.32001e-08 0)
(0 -8.33376e-08 0)
(0 -8.26482e-08 0)
(0 -8.27574e-08 0)
(0 -8.35161e-08 0)
(0 -8.34113e-08 0)
(0 -8.30725e-08 0)
(0 -8.2865e-08 0)
(0 -8.17789e-08 0)
(0 -8.17042e-08 0)
(0 -8.18654e-08 0)
(0 -8.13979e-08 0)
(0 -8.13478e-08 0)
(0 -8.09915e-08 0)
(0 -8.09084e-08 0)
(0 -8.05225e-08 0)
(0 -8.31887e-08 0)
(0 -8.34345e-08 0)
(0 -8.33525e-08 0)
(0 -8.32392e-08 0)
(0 -8.36167e-08 0)
(0 -8.35124e-08 0)
(0 -8.13068e-08 0)
(0 -8.13952e-08 0)
(0 -8.22786e-08 0)
(0 -8.18347e-08 0)
(0 -8.3121e-08 0)
(0 -8.30558e-08 0)
(0 -7.79834e-08 0)
(0 -7.44271e-08 0)
(0 -8.1383e-08 0)
(0 -7.71501e-08 0)
(0 -7.45862e-08 0)
(0 -7.46199e-08 0)
(0 -7.4886e-08 0)
(0 -7.50258e-08 0)
(0 -7.51652e-08 0)
(0 -7.5433e-08 0)
(0 -7.57601e-08 0)
(0 -7.59019e-08 0)
(0 -7.61716e-08 0)
(0 -7.52788e-08 0)
(0 -7.63626e-08 0)
(0 -7.61427e-08 0)
(0 -7.65331e-08 0)
(0 -7.69372e-08 0)
(0 -7.78313e-08 0)
(0 -7.97983e-08 0)
(0 -8.07983e-08 0)
(0 -7.90748e-08 0)
(0 -8.14234e-08 0)
(0 -7.74001e-08 0)
(0 -7.74277e-08 0)
(0 -7.77307e-08 0)
(0 -7.80881e-08 0)
(0 -7.68353e-08 0)
(0 -7.74253e-08 0)
(0 -7.72157e-08 0)
(0 -7.82759e-08 0)
(0 -7.68359e-08 0)
(0 -7.95562e-08 0)
(0 -7.79526e-08 0)
(0 -7.92248e-08 0)
(0 -7.73802e-08 0)
(0 -7.88455e-08 0)
(0 -7.79512e-08 0)
(0 -7.95289e-08 0)
(0 -7.68189e-08 0)
(0 -7.93994e-08 0)
(0 -7.81385e-08 0)
(0 -7.99978e-08 0)
(0 -7.80342e-08 0)
(0 -8.02967e-08 0)
(0 -7.82261e-08 0)
(0 -7.89691e-08 0)
(0 -7.94979e-08 0)
(0 -8.02859e-08 0)
(0 -7.76331e-08 0)
(0 -8.09534e-08 0)
(0 -7.81838e-08 0)
(0 -7.91429e-08 0)
(0 -7.92601e-08 0)
(0 -8.08779e-08 0)
(0 -7.80737e-08 0)
(0 -7.92369e-08 0)
(0 -7.91142e-08 0)
(0 -8.06546e-08 0)
(0 -7.92965e-08 0)
(0 -8.09233e-08 0)
(0 -7.85104e-08 0)
(0 -8.05953e-08 0)
(0 -7.93187e-08 0)
(0 -8.0669e-08 0)
(0 -7.75887e-08 0)
(0 -8.13044e-08 0)
(0 -7.88684e-08 0)
(0 -7.91078e-08 0)
(0 -7.93194e-08 0)
(0 -8.06938e-08 0)
(0 -7.9382e-08 0)
(0 -7.91586e-08 0)
(0 -7.79397e-08 0)
(0 -8.10606e-08 0)
(0 -7.74329e-08 0)
(0 -8.10275e-08 0)
(0 -8.12952e-08 0)
(0 -7.80288e-08 0)
(0 -7.80463e-08 0)
(0 -8.11769e-08 0)
(0 -8.06284e-08 0)
(0 -7.78985e-08 0)
(0 -8.07554e-08 0)
(0 -7.74606e-08 0)
(0 -8.00673e-08 0)
(0 -7.74799e-08 0)
(0 -7.7523e-08 0)
(0 -7.93703e-08 0)
(0 -7.59594e-08 0)
(0 -7.83149e-08 0)
(0 -8.06581e-08 0)
(0 -8.13784e-08 0)
(0 -8.14782e-08 0)
(0 -7.9083e-08 0)
(0 -7.64432e-08 0)
(0 -7.88759e-08 0)
(0 -7.59187e-08 0)
(0 -7.68894e-08 0)
(0 -7.75983e-08 0)
(0 -8.00058e-08 0)
(0 -8.03283e-08 0)
(0 -8.05657e-08 0)
(0 -7.9665e-08 0)
(0 -8.09889e-08 0)
(0 -7.71987e-08 0)
(0 -7.92275e-08 0)
(0 -7.83655e-08 0)
(0 -7.76707e-08 0)
(0 -7.91785e-08 0)
(0 -7.78781e-08 0)
(0 -8.05267e-08 0)
(0 -7.86966e-08 0)
(0 -7.70232e-08 0)
(0 -7.89186e-08 0)
(0 -7.89493e-08 0)
(0 -7.72597e-08 0)
(0 -7.88975e-08 0)
(0 -7.75563e-08 0)
(0 -8.12587e-08 0)
(0 -7.97752e-08 0)
(0 -8.04144e-08 0)
(0 -7.751e-08 0)
(0 -7.6611e-08 0)
(0 -7.57306e-08 0)
(0 -7.79401e-08 0)
(0 -7.6585e-08 0)
(0 -7.97484e-08 0)
(0 -7.74939e-08 0)
(0 -8.0535e-08 0)
(0 -8.07268e-08 0)
(0 -7.78498e-08 0)
(0 -7.99705e-08 0)
(0 -7.82864e-08 0)
(0 -7.72031e-08 0)
(0 -7.84648e-08 0)
(0 -7.7913e-08 0)
(0 -7.88123e-08 0)
(0 -7.75765e-08 0)
(0 -7.73355e-08 0)
(0 -7.6207e-08 0)
(0 -8.13998e-08 0)
(0 -7.97911e-08 0)
(0 -7.84339e-08 0)
(0 -7.73772e-08 0)
(0 -8.00287e-08 0)
(0 -8.09527e-08 0)
(0 -7.73987e-08 0)
(0 -7.70908e-08 0)
(0 -7.58035e-08 0)
(0 -7.68328e-08 0)
(0 -8.14692e-08 0)
(0 -7.97859e-08 0)
(0 -7.85509e-08 0)
(0 -7.72433e-08 0)
(0 -7.93067e-08 0)
(0 -8.01856e-08 0)
(0 -7.85121e-08 0)
(0 -7.98093e-08 0)
(0 -7.97507e-08 0)
(0 -8.15642e-08 0)
(0 -7.88192e-08 0)
(0 -7.71059e-08 0)
(0 -7.89988e-08 0)
(0 -8.03319e-08 0)
(0 -7.76338e-08 0)
(0 -7.9036e-08 0)
(0 -7.82275e-08 0)
(0 -7.67416e-08 0)
(0 -7.50764e-08 0)
(0 -7.56728e-08 0)
(0 -8.0384e-08 0)
(0 -7.98152e-08 0)
(0 -8.14909e-08 0)
(0 -8.04964e-08 0)
(0 -8.13453e-08 0)
(0 -7.97875e-08 0)
(0 -7.75463e-08 0)
(0 -7.8557e-08 0)
(0 -7.70263e-08 0)
(0 -7.71732e-08 0)
(0 -7.92671e-08 0)
(0 -8.05661e-08 0)
(0 -7.88066e-08 0)
(0 -7.84647e-08 0)
(0 -7.60965e-08 0)
(0 -7.68284e-08 0)
(0 -7.73085e-08 0)
(0 -7.80653e-08 0)
(0 -7.94169e-08 0)
(0 -8.0563e-08 0)
(0 -7.85356e-08 0)
(0 -8.03482e-08 0)
(0 -7.91698e-08 0)
(0 -7.91882e-08 0)
(0 -7.82395e-08 0)
(0 -7.76416e-08 0)
(0 -7.81324e-08 0)
(0 -7.72913e-08 0)
(0 -7.64526e-08 0)
(0 -7.55077e-08 0)
(0 -7.9699e-08 0)
(0 -7.83689e-08 0)
(0 -7.94936e-08 0)
(0 -7.81875e-08 0)
(0 -7.73118e-08 0)
(0 -7.84663e-08 0)
(0 -7.88386e-08 0)
(0 -7.86816e-08 0)
(0 -7.87563e-08 0)
(0 -7.88902e-08 0)
(0 -7.73753e-08 0)
(0 -7.85367e-08 0)
(0 -7.79091e-08 0)
(0 -7.70888e-08 0)
(0 -7.80159e-08 0)
(0 -7.88051e-08 0)
(0 -7.80065e-08 0)
(0 -7.76888e-08 0)
(0 -8.08551e-08 0)
(0 -8.1531e-08 0)
(0 -8.051e-08 0)
(0 -8.13776e-08 0)
(0 -7.7622e-08 0)
(0 -7.83821e-08 0)
(0 -8.14554e-08 0)
(0 -8.06786e-08 0)
(0 -8.15144e-08 0)
(0 -8.05501e-08 0)
(0 -7.73721e-08 0)
(0 -7.8749e-08 0)
(0 -7.73596e-08 0)
(0 -7.86018e-08 0)
(0 -8.1045e-08 0)
(0 -8.15933e-08 0)
(0 -8.08171e-08 0)
(0 -8.13519e-08 0)
(0 -7.75677e-08 0)
(0 -7.85877e-08 0)
(0 -7.82051e-08 0)
(0 -7.7897e-08 0)
(0 -7.986e-08 0)
(0 -7.99468e-08 0)
(0 -7.47807e-08 0)
(0 -7.5359e-08 0)
(0 -8.11923e-08 0)
(0 -8.02804e-08 0)
(0 -8.00697e-08 0)
(0 -7.92502e-08 0)
(0 -8.07611e-08 0)
(0 -8.09261e-08 0)
(0 -8.0196e-08 0)
(0 -8.00037e-08 0)
(0 -7.67227e-08 0)
(0 -7.72329e-08 0)
(0 -7.72835e-08 0)
(0 -7.67948e-08 0)
(0 -7.62854e-08 0)
(0 -7.62389e-08 0)
(0 -7.98132e-08 0)
(0 -7.86009e-08 0)
(0 -8.00049e-08 0)
(0 -8.07428e-08 0)
(0 -7.70176e-08 0)
(0 -7.66126e-08 0)
(0 -8.05846e-08 0)
(0 -8.13334e-08 0)
(0 -7.75973e-08 0)
(0 -7.74906e-08 0)
(0 -7.82302e-08 0)
(0 -7.72534e-08 0)
(0 -7.72985e-08 0)
(0 -7.79914e-08 0)
(0 -8.09004e-08 0)
(0 -8.0397e-08 0)
(0 -7.97469e-08 0)
(0 -7.96802e-08 0)
(0 -7.83282e-08 0)
(0 -7.9696e-08 0)
(0 -7.98525e-08 0)
(0 -7.99782e-08 0)
(0 -7.67335e-08 0)
(0 -7.63532e-08 0)
(0 -7.94123e-08 0)
(0 -8.01712e-08 0)
(0 -8.00841e-08 0)
(0 -8.08545e-08 0)
(0 -8.06319e-08 0)
(0 -7.99873e-08 0)
(0 -7.88499e-08 0)
(0 -7.88118e-08 0)
(0 -7.8113e-08 0)
(0 -7.73191e-08 0)
(0 -7.97612e-08 0)
(0 -7.92572e-08 0)
(0 -8.08582e-08 0)
(0 -8.01154e-08 0)
(0 -7.964e-08 0)
(0 -7.98189e-08 0)
(0 -7.93063e-08 0)
(0 -7.9858e-08 0)
(0 -7.86912e-08 0)
(0 -7.89048e-08 0)
(0 -7.75221e-08 0)
(0 -7.79234e-08 0)
(0 -8.02977e-08 0)
(0 -7.97441e-08 0)
(0 -7.8465e-08 0)
(0 -7.85954e-08 0)
(0 -7.82857e-08 0)
(0 -7.78251e-08 0)
(0 -7.52978e-08 0)
(0 -7.56828e-08 0)
(0 -7.83899e-08 0)
(0 -7.97196e-08 0)
(0 -7.93974e-08 0)
(0 -7.89179e-08 0)
(0 -8.03639e-08 0)
(0 -8.00638e-08 0)
(0 -7.73311e-08 0)
(0 -7.83015e-08 0)
(0 -7.91324e-08 0)
(0 -8.00571e-08 0)
(0 -7.49716e-08 0)
(0 -7.47655e-08 0)
(0 -7.90546e-08 0)
(0 -8.00395e-08 0)
(0 -7.58223e-08 0)
(0 -7.59717e-08 0)
(0 -7.77977e-08 0)
(0 -7.72695e-08 0)
(0 -7.95537e-08 0)
(0 -7.84734e-08 0)
(0 -8.00787e-08 0)
(0 -8.04146e-08 0)
(0 -8.13663e-08 0)
(0 -8.10219e-08 0)
(0 -7.76925e-08 0)
(0 -7.83389e-08 0)
(0 -7.93626e-08 0)
(0 -7.83883e-08 0)
(0 -7.89889e-08 0)
(0 -7.84444e-08 0)
(0 -7.8707e-08 0)
(0 -7.91808e-08 0)
(0 -7.70082e-08 0)
(0 -7.63724e-08 0)
(0 -7.87674e-08 0)
(0 -7.89976e-08 0)
(0 -7.84761e-08 0)
(0 -7.94283e-08 0)
(0 -8.08683e-08 0)
(0 -8.12388e-08 0)
(0 -8.03609e-08 0)
(0 -7.99943e-08 0)
(0 -7.79597e-08 0)
(0 -7.71192e-08 0)
(0 -8.12442e-08 0)
(0 -8.09489e-08 0)
(0 -7.85498e-08 0)
(0 -7.80737e-08 0)
(0 -7.87595e-08 0)
(0 -7.94126e-08 0)
(0 -7.90143e-08 0)
(0 -7.98621e-08 0)
(0 -7.93061e-08 0)
(0 -7.83513e-08 0)
(0 -7.76508e-08 0)
(0 -7.76356e-08 0)
(0 -7.99892e-08 0)
(0 -8.03214e-08 0)
(0 -8.01176e-08 0)
(0 -7.93775e-08 0)
(0 -7.88656e-08 0)
(0 -7.87995e-08 0)
(0 -7.73445e-08 0)
(0 -7.75834e-08 0)
(0 -7.94505e-08 0)
(0 -7.95074e-08 0)
(0 -7.73014e-08 0)
(0 -7.66811e-08 0)
(0 -7.76254e-08 0)
(0 -7.76014e-08 0)
(0 -7.86372e-08 0)
(0 -7.82657e-08 0)
(0 -7.88297e-08 0)
(0 -7.84616e-08 0)
(0 -7.74452e-08 0)
(0 -7.79256e-08 0)
(0 -7.57704e-08 0)
(0 -7.55163e-08 0)
(0 -7.91396e-08 0)
(0 -7.97646e-08 0)
(0 -7.78186e-08 0)
(0 -7.82885e-08 0)
(0 -7.90095e-08 0)
(0 -7.82682e-08 0)
(0 -7.70499e-08 0)
(0 -7.79432e-08 0)
(0 -7.80221e-08 0)
(0 -7.72361e-08 0)
(0 -7.86483e-08 0)
(0 -7.92264e-08 0)
(0 -8.10434e-08 0)
(0 -8.1611e-08 0)
(0 -8.16453e-08 0)
(0 -8.10743e-08 0)
(0 -7.72441e-08 0)
(0 -7.81498e-08 0)
(0 -7.9088e-08 0)
(0 -7.8387e-08 0)
(0 -7.71541e-08 0)
(0 -7.65247e-08 0)
(0 -8.0612e-08 0)
(0 -8.11254e-08 0)
(0 -7.81479e-08 0)
(0 -7.75178e-08 0)
(0 -7.93332e-08 0)
(0 -7.95927e-08 0)
(0 -7.70974e-08 0)
(0 -7.69619e-08 0)
(0 -7.72693e-08 0)
(0 -7.7932e-08 0)
(0 -8.05178e-08 0)
(0 -8.06661e-08 0)
(0 -7.5032e-08 0)
(0 -7.53006e-08 0)
(0 -7.77591e-08 0)
(0 -7.70571e-08 0)
(0 -7.89562e-08 0)
(0 -7.92967e-08 0)
(0 -7.82128e-08 0)
(0 -7.80238e-08 0)
(0 -8.11268e-08 0)
(0 -8.12023e-08 0)
(0 -7.54061e-08 0)
(0 -7.55622e-08 0)
(0 -7.82398e-08 0)
(0 -7.7803e-08 0)
(0 -7.62374e-08 0)
(0 -7.63866e-08 0)
(0 -7.72252e-08 0)
(0 -7.70702e-08 0)
(0 -8.10372e-08 0)
(0 -8.04799e-08 0)
(0 -7.83213e-08 0)
(0 -7.8202e-08 0)
(0 -7.98191e-08 0)
(0 -7.93093e-08 0)
(0 -7.491e-08 0)
(0 -7.50706e-08 0)
(0 -7.37481e-08 0)
(0 -7.38555e-08 0)
(0 -7.38919e-08 0)
(0 -7.40507e-08 0)
(0 -7.39845e-08 0)
(0 -7.42162e-08 0)
(0 -7.40888e-08 0)
(0 -7.42467e-08 0)
(0 -7.42023e-08 0)
(0 -7.4394e-08 0)
(0 -7.43135e-08 0)
(0 -7.45168e-08 0)
(0 -7.44343e-08 0)
(0 -7.45944e-08 0)
(0 -7.46428e-08 0)
(0 -7.48292e-08 0)
(0 -4.26933e-08 0)
(0 -7.41034e-08 0)
(0 -7.44827e-08 0)
(0 -7.43186e-08 0)
(0 -7.43607e-08 0)
(0 -7.42078e-08 0)
(0 -7.46571e-08 0)
(0 -7.44687e-08 0)
(0 -7.41179e-08 0)
(0 -7.3991e-08 0)
(0 -7.42973e-08 0)
(0 -7.42041e-08 0)
(0 -7.47264e-08 0)
(0 -7.45767e-08 0)
(0 -7.41392e-08 0)
(0 -5.59952e-08 0)
(0 -5.52302e-08 0)
(0 -5.4158e-08 0)
(0 -5.31368e-08 0)
(0 -5.21693e-08 0)
(0 -5.12577e-08 0)
(0 -5.04031e-08 0)
(0 -4.96057e-08 0)
(0 -4.88651e-08 0)
(0 -4.81802e-08 0)
(0 -4.75495e-08 0)
(0 -4.69709e-08 0)
(0 -4.64422e-08 0)
(0 -4.59608e-08 0)
(0 -4.55242e-08 0)
(0 -4.51298e-08 0)
(0 -4.47748e-08 0)
(0 -4.44568e-08 0)
(0 -4.41735e-08 0)
(0 -4.39226e-08 0)
(0 -4.37022e-08 0)
(0 -4.35106e-08 0)
(0 -4.33461e-08 0)
(0 -4.32075e-08 0)
(0 -4.30936e-08 0)
(0 -4.30035e-08 0)
(0 -4.29366e-08 0)
(0 -4.28923e-08 0)
(0 -4.28702e-08 0)
(0 -5.52272e-08 0)
(0 -5.41551e-08 0)
(0 -5.31339e-08 0)
(0 -5.21666e-08 0)
(0 -5.12551e-08 0)
(0 -5.04005e-08 0)
(0 -4.96032e-08 0)
(0 -4.88626e-08 0)
(0 -4.81778e-08 0)
(0 -4.75471e-08 0)
(0 -4.69686e-08 0)
(0 -4.644e-08 0)
(0 -4.59587e-08 0)
(0 -4.55221e-08 0)
(0 -4.51276e-08 0)
(0 -4.47727e-08 0)
(0 -4.44547e-08 0)
(0 -4.41714e-08 0)
(0 -4.39206e-08 0)
(0 -4.37002e-08 0)
(0 -4.35086e-08 0)
(0 -4.33441e-08 0)
(0 -4.32055e-08 0)
(0 -4.30917e-08 0)
(0 -4.30016e-08 0)
(0 -4.29347e-08 0)
(0 -4.28903e-08 0)
(0 -4.28682e-08 0)
(0 -5.52212e-08 0)
(0 -5.41493e-08 0)
(0 -5.31283e-08 0)
(0 -5.21611e-08 0)
(0 -5.12497e-08 0)
(0 -5.03953e-08 0)
(0 -4.95981e-08 0)
(0 -4.88577e-08 0)
(0 -4.8173e-08 0)
(0 -4.75425e-08 0)
(0 -4.69641e-08 0)
(0 -4.64355e-08 0)
(0 -4.59543e-08 0)
(0 -4.55178e-08 0)
(0 -4.51234e-08 0)
(0 -4.47685e-08 0)
(0 -4.44506e-08 0)
(0 -4.41674e-08 0)
(0 -4.39166e-08 0)
(0 -4.36962e-08 0)
(0 -4.35046e-08 0)
(0 -4.33402e-08 0)
(0 -4.32016e-08 0)
(0 -4.30877e-08 0)
(0 -4.29977e-08 0)
(0 -4.29308e-08 0)
(0 -4.28864e-08 0)
(0 -4.28644e-08 0)
(0 -5.52122e-08 0)
(0 -5.41405e-08 0)
(0 -5.31198e-08 0)
(0 -5.21528e-08 0)
(0 -5.12417e-08 0)
(0 -5.03876e-08 0)
(0 -4.95906e-08 0)
(0 -4.88504e-08 0)
(0 -4.81659e-08 0)
(0 -4.75355e-08 0)
(0 -4.69572e-08 0)
(0 -4.64288e-08 0)
(0 -4.59477e-08 0)
(0 -4.55113e-08 0)
(0 -4.51171e-08 0)
(0 -4.47623e-08 0)
(0 -4.44445e-08 0)
(0 -4.41613e-08 0)
(0 -4.39105e-08 0)
(0 -4.36903e-08 0)
(0 -4.34987e-08 0)
(0 -4.33343e-08 0)
(0 -4.31957e-08 0)
(0 -4.30819e-08 0)
(0 -4.29919e-08 0)
(0 -4.2925e-08 0)
(0 -4.28806e-08 0)
(0 -4.28586e-08 0)
(0 -5.52001e-08 0)
(0 -5.41288e-08 0)
(0 -5.31084e-08 0)
(0 -5.21419e-08 0)
(0 -5.12311e-08 0)
(0 -5.03772e-08 0)
(0 -4.95805e-08 0)
(0 -4.88406e-08 0)
(0 -4.81564e-08 0)
(0 -4.75262e-08 0)
(0 -4.69481e-08 0)
(0 -4.64199e-08 0)
(0 -4.5939e-08 0)
(0 -4.55028e-08 0)
(0 -4.51086e-08 0)
(0 -4.47539e-08 0)
(0 -4.44362e-08 0)
(0 -4.41531e-08 0)
(0 -4.39025e-08 0)
(0 -4.36823e-08 0)
(0 -4.34908e-08 0)
(0 -4.33264e-08 0)
(0 -4.31879e-08 0)
(0 -4.30741e-08 0)
(0 -4.29841e-08 0)
(0 -4.29172e-08 0)
(0 -4.28729e-08 0)
(0 -4.28508e-08 0)
(0 -5.5185e-08 0)
(0 -5.41142e-08 0)
(0 -5.30943e-08 0)
(0 -5.21282e-08 0)
(0 -5.12178e-08 0)
(0 -5.03643e-08 0)
(0 -4.9568e-08 0)
(0 -4.88284e-08 0)
(0 -4.81445e-08 0)
(0 -4.75146e-08 0)
(0 -4.69368e-08 0)
(0 -4.64088e-08 0)
(0 -4.59281e-08 0)
(0 -4.54921e-08 0)
(0 -4.50981e-08 0)
(0 -4.47436e-08 0)
(0 -4.4426e-08 0)
(0 -4.4143e-08 0)
(0 -4.38925e-08 0)
(0 -4.36723e-08 0)
(0 -4.34809e-08 0)
(0 -4.33166e-08 0)
(0 -4.31781e-08 0)
(0 -4.30644e-08 0)
(0 -4.29744e-08 0)
(0 -4.29075e-08 0)
(0 -4.28633e-08 0)
(0 -4.28412e-08 0)
(0 -5.5167e-08 0)
(0 -5.40967e-08 0)
(0 -5.30773e-08 0)
(0 -5.21117e-08 0)
(0 -5.12019e-08 0)
(0 -5.03488e-08 0)
(0 -4.9553e-08 0)
(0 -4.88138e-08 0)
(0 -4.81302e-08 0)
(0 -4.75007e-08 0)
(0 -4.69232e-08 0)
(0 -4.63955e-08 0)
(0 -4.59151e-08 0)
(0 -4.54793e-08 0)
(0 -4.50855e-08 0)
(0 -4.47312e-08 0)
(0 -4.44137e-08 0)
(0 -4.41309e-08 0)
(0 -4.38805e-08 0)
(0 -4.36605e-08 0)
(0 -4.34691e-08 0)
(0 -4.33049e-08 0)
(0 -4.31665e-08 0)
(0 -4.30528e-08 0)
(0 -4.29628e-08 0)
(0 -4.2896e-08 0)
(0 -4.28517e-08 0)
(0 -4.28297e-08 0)
(0 -5.51458e-08 0)
(0 -5.40763e-08 0)
(0 -5.30575e-08 0)
(0 -5.20925e-08 0)
(0 -5.11833e-08 0)
(0 -5.03308e-08 0)
(0 -4.95355e-08 0)
(0 -4.87968e-08 0)
(0 -4.81136e-08 0)
(0 -4.74845e-08 0)
(0 -4.69074e-08 0)
(0 -4.638e-08 0)
(0 -4.58999e-08 0)
(0 -4.54644e-08 0)
(0 -4.50708e-08 0)
(0 -4.47167e-08 0)
(0 -4.43995e-08 0)
(0 -4.41168e-08 0)
(0 -4.38665e-08 0)
(0 -4.36466e-08 0)
(0 -4.34554e-08 0)
(0 -4.32912e-08 0)
(0 -4.31529e-08 0)
(0 -4.30392e-08 0)
(0 -4.29494e-08 0)
(0 -4.28825e-08 0)
(0 -4.28383e-08 0)
(0 -4.28162e-08 0)
(0 -5.51217e-08 0)
(0 -5.40529e-08 0)
(0 -5.30349e-08 0)
(0 -5.20706e-08 0)
(0 -5.11621e-08 0)
(0 -5.03102e-08 0)
(0 -4.95155e-08 0)
(0 -4.87773e-08 0)
(0 -4.80947e-08 0)
(0 -4.74661e-08 0)
(0 -4.68894e-08 0)
(0 -4.63624e-08 0)
(0 -4.58826e-08 0)
(0 -4.54474e-08 0)
(0 -4.50542e-08 0)
(0 -4.47003e-08 0)
(0 -4.43833e-08 0)
(0 -4.41008e-08 0)
(0 -4.38506e-08 0)
(0 -4.36309e-08 0)
(0 -4.34398e-08 0)
(0 -4.32757e-08 0)
(0 -4.31375e-08 0)
(0 -4.30239e-08 0)
(0 -4.2934e-08 0)
(0 -4.28672e-08 0)
(0 -4.2823e-08 0)
(0 -4.2801e-08 0)
(0 -5.50946e-08 0)
(0 -5.40267e-08 0)
(0 -5.30095e-08 0)
(0 -5.2046e-08 0)
(0 -5.11382e-08 0)
(0 -5.02871e-08 0)
(0 -4.9493e-08 0)
(0 -4.87555e-08 0)
(0 -4.80735e-08 0)
(0 -4.74454e-08 0)
(0 -4.68692e-08 0)
(0 -4.63427e-08 0)
(0 -4.58633e-08 0)
(0 -4.54284e-08 0)
(0 -4.50355e-08 0)
(0 -4.46819e-08 0)
(0 -4.43651e-08 0)
(0 -4.40828e-08 0)
(0 -4.38329e-08 0)
(0 -4.36133e-08 0)
(0 -4.34223e-08 0)
(0 -4.32583e-08 0)
(0 -4.31202e-08 0)
(0 -4.30066e-08 0)
(0 -4.29169e-08 0)
(0 -4.28501e-08 0)
(0 -4.28059e-08 0)
(0 -4.27839e-08 0)
(0 -5.50644e-08 0)
(0 -5.39975e-08 0)
(0 -5.29813e-08 0)
(0 -5.20187e-08 0)
(0 -5.11118e-08 0)
(0 -5.02615e-08 0)
(0 -4.94682e-08 0)
(0 -4.87314e-08 0)
(0 -4.805e-08 0)
(0 -4.74225e-08 0)
(0 -4.68469e-08 0)
(0 -4.63208e-08 0)
(0 -4.58419e-08 0)
(0 -4.54074e-08 0)
(0 -4.50148e-08 0)
(0 -4.46615e-08 0)
(0 -4.4345e-08 0)
(0 -4.4063e-08 0)
(0 -4.38132e-08 0)
(0 -4.35938e-08 0)
(0 -4.34029e-08 0)
(0 -4.32391e-08 0)
(0 -4.3101e-08 0)
(0 -4.29876e-08 0)
(0 -4.28979e-08 0)
(0 -4.28312e-08 0)
(0 -4.2787e-08 0)
(0 -4.2765e-08 0)
(0 -5.50311e-08 0)
(0 -5.39653e-08 0)
(0 -5.29502e-08 0)
(0 -5.19887e-08 0)
(0 -5.10827e-08 0)
(0 -5.02333e-08 0)
(0 -4.94409e-08 0)
(0 -4.87049e-08 0)
(0 -4.80242e-08 0)
(0 -4.73974e-08 0)
(0 -4.68224e-08 0)
(0 -4.62969e-08 0)
(0 -4.58184e-08 0)
(0 -4.53844e-08 0)
(0 -4.49922e-08 0)
(0 -4.46392e-08 0)
(0 -4.4323e-08 0)
(0 -4.40412e-08 0)
(0 -4.37917e-08 0)
(0 -4.35725e-08 0)
(0 -4.33818e-08 0)
(0 -4.32181e-08 0)
(0 -4.30801e-08 0)
(0 -4.29668e-08 0)
(0 -4.28771e-08 0)
(0 -4.28105e-08 0)
(0 -4.27663e-08 0)
(0 -4.27443e-08 0)
(0 -5.49949e-08 0)
(0 -5.39303e-08 0)
(0 -5.29164e-08 0)
(0 -5.1956e-08 0)
(0 -5.1051e-08 0)
(0 -5.02027e-08 0)
(0 -4.94112e-08 0)
(0 -4.86761e-08 0)
(0 -4.79962e-08 0)
(0 -4.73701e-08 0)
(0 -4.67958e-08 0)
(0 -4.62709e-08 0)
(0 -4.5793e-08 0)
(0 -4.53594e-08 0)
(0 -4.49677e-08 0)
(0 -4.46151e-08 0)
(0 -4.42992e-08 0)
(0 -4.40177e-08 0)
(0 -4.37684e-08 0)
(0 -4.35494e-08 0)
(0 -4.33588e-08 0)
(0 -4.31953e-08 0)
(0 -4.30575e-08 0)
(0 -4.29442e-08 0)
(0 -4.28546e-08 0)
(0 -4.2788e-08 0)
(0 -4.27439e-08 0)
(0 -4.27219e-08 0)
(0 -5.49556e-08 0)
(0 -5.38924e-08 0)
(0 -5.28797e-08 0)
(0 -5.19205e-08 0)
(0 -5.10168e-08 0)
(0 -5.01696e-08 0)
(0 -4.93791e-08 0)
(0 -4.86449e-08 0)
(0 -4.7966e-08 0)
(0 -4.73407e-08 0)
(0 -4.67671e-08 0)
(0 -4.62429e-08 0)
(0 -4.57655e-08 0)
(0 -4.53325e-08 0)
(0 -4.49412e-08 0)
(0 -4.45891e-08 0)
(0 -4.42735e-08 0)
(0 -4.39923e-08 0)
(0 -4.37433e-08 0)
(0 -4.35245e-08 0)
(0 -4.33342e-08 0)
(0 -4.31708e-08 0)
(0 -4.30331e-08 0)
(0 -4.29199e-08 0)
(0 -4.28304e-08 0)
(0 -4.27639e-08 0)
(0 -4.27198e-08 0)
(0 -4.26978e-08 0)
(0 -5.49132e-08 0)
(0 -5.38515e-08 0)
(0 -5.28403e-08 0)
(0 -5.18824e-08 0)
(0 -5.098e-08 0)
(0 -5.0134e-08 0)
(0 -4.93446e-08 0)
(0 -4.86115e-08 0)
(0 -4.79336e-08 0)
(0 -4.73092e-08 0)
(0 -4.67364e-08 0)
(0 -4.62129e-08 0)
(0 -4.57362e-08 0)
(0 -4.53038e-08 0)
(0 -4.4913e-08 0)
(0 -4.45612e-08 0)
(0 -4.42461e-08 0)
(0 -4.39652e-08 0)
(0 -4.37165e-08 0)
(0 -4.34979e-08 0)
(0 -4.33078e-08 0)
(0 -4.31446e-08 0)
(0 -4.3007e-08 0)
(0 -4.28939e-08 0)
(0 -4.28045e-08 0)
(0 -4.2738e-08 0)
(0 -4.2694e-08 0)
(0 -4.26721e-08 0)
(0 -5.48678e-08 0)
(0 -5.38077e-08 0)
(0 -5.2798e-08 0)
(0 -5.18417e-08 0)
(0 -5.09406e-08 0)
(0 -5.00959e-08 0)
(0 -4.93078e-08 0)
(0 -4.85759e-08 0)
(0 -4.7899e-08 0)
(0 -4.72755e-08 0)
(0 -4.67036e-08 0)
(0 -4.61809e-08 0)
(0 -4.57049e-08 0)
(0 -4.52731e-08 0)
(0 -4.48829e-08 0)
(0 -4.45316e-08 0)
(0 -4.42169e-08 0)
(0 -4.39364e-08 0)
(0 -4.3688e-08 0)
(0 -4.34697e-08 0)
(0 -4.32797e-08 0)
(0 -4.31167e-08 0)
(0 -4.29793e-08 0)
(0 -4.28663e-08 0)
(0 -4.2777e-08 0)
(0 -4.27106e-08 0)
(0 -4.26666e-08 0)
(0 -4.26447e-08 0)
(0 -5.48194e-08 0)
(0 -5.3761e-08 0)
(0 -5.27529e-08 0)
(0 -5.17982e-08 0)
(0 -5.08987e-08 0)
(0 -5.00554e-08 0)
(0 -4.92687e-08 0)
(0 -4.8538e-08 0)
(0 -4.78622e-08 0)
(0 -4.72399e-08 0)
(0 -4.66689e-08 0)
(0 -4.6147e-08 0)
(0 -4.56718e-08 0)
(0 -4.52407e-08 0)
(0 -4.4851e-08 0)
(0 -4.45003e-08 0)
(0 -4.4186e-08 0)
(0 -4.39059e-08 0)
(0 -4.36578e-08 0)
(0 -4.34398e-08 0)
(0 -4.32501e-08 0)
(0 -4.30872e-08 0)
(0 -4.295e-08 0)
(0 -4.28371e-08 0)
(0 -4.27479e-08 0)
(0 -4.26816e-08 0)
(0 -4.26376e-08 0)
(0 -4.26157e-08 0)
(0 -5.47679e-08 0)
(0 -5.37113e-08 0)
(0 -5.27051e-08 0)
(0 -5.17521e-08 0)
(0 -5.08542e-08 0)
(0 -5.00125e-08 0)
(0 -4.92272e-08 0)
(0 -4.84979e-08 0)
(0 -4.78234e-08 0)
(0 -4.72021e-08 0)
(0 -4.66322e-08 0)
(0 -4.61112e-08 0)
(0 -4.56369e-08 0)
(0 -4.52065e-08 0)
(0 -4.48175e-08 0)
(0 -4.44673e-08 0)
(0 -4.41535e-08 0)
(0 -4.38738e-08 0)
(0 -4.3626e-08 0)
(0 -4.34083e-08 0)
(0 -4.32188e-08 0)
(0 -4.30562e-08 0)
(0 -4.29191e-08 0)
(0 -4.28064e-08 0)
(0 -4.27173e-08 0)
(0 -4.2651e-08 0)
(0 -4.26071e-08 0)
(0 -4.25852e-08 0)
(0 -5.47133e-08 0)
(0 -5.36587e-08 0)
(0 -5.26545e-08 0)
(0 -5.17033e-08 0)
(0 -5.08073e-08 0)
(0 -4.99672e-08 0)
(0 -4.91835e-08 0)
(0 -4.84556e-08 0)
(0 -4.77824e-08 0)
(0 -4.71624e-08 0)
(0 -4.65936e-08 0)
(0 -4.60736e-08 0)
(0 -4.56001e-08 0)
(0 -4.51705e-08 0)
(0 -4.47822e-08 0)
(0 -4.44326e-08 0)
(0 -4.41193e-08 0)
(0 -4.38401e-08 0)
(0 -4.35927e-08 0)
(0 -4.33753e-08 0)
(0 -4.31861e-08 0)
(0 -4.30237e-08 0)
(0 -4.28867e-08 0)
(0 -4.27742e-08 0)
(0 -4.26851e-08 0)
(0 -4.26189e-08 0)
(0 -4.25751e-08 0)
(0 -4.25532e-08 0)
(0 -5.46556e-08 0)
(0 -5.36032e-08 0)
(0 -5.2601e-08 0)
(0 -5.16519e-08 0)
(0 -5.07578e-08 0)
(0 -4.99195e-08 0)
(0 -4.91375e-08 0)
(0 -4.84112e-08 0)
(0 -4.77394e-08 0)
(0 -4.71207e-08 0)
(0 -4.65531e-08 0)
(0 -4.60342e-08 0)
(0 -4.55617e-08 0)
(0 -4.51329e-08 0)
(0 -4.47453e-08 0)
(0 -4.43964e-08 0)
(0 -4.40836e-08 0)
(0 -4.38048e-08 0)
(0 -4.35579e-08 0)
(0 -4.33408e-08 0)
(0 -4.31519e-08 0)
(0 -4.29897e-08 0)
(0 -4.28529e-08 0)
(0 -4.27405e-08 0)
(0 -4.26516e-08 0)
(0 -4.25855e-08 0)
(0 -4.25417e-08 0)
(0 -4.25198e-08 0)
(0 -5.45949e-08 0)
(0 -5.35448e-08 0)
(0 -5.25448e-08 0)
(0 -5.15979e-08 0)
(0 -5.07057e-08 0)
(0 -4.98695e-08 0)
(0 -4.90892e-08 0)
(0 -4.83646e-08 0)
(0 -4.76944e-08 0)
(0 -4.70771e-08 0)
(0 -4.65108e-08 0)
(0 -4.5993e-08 0)
(0 -4.55215e-08 0)
(0 -4.50936e-08 0)
(0 -4.47068e-08 0)
(0 -4.43586e-08 0)
(0 -4.40464e-08 0)
(0 -4.37681e-08 0)
(0 -4.35216e-08 0)
(0 -4.33048e-08 0)
(0 -4.31162e-08 0)
(0 -4.29543e-08 0)
(0 -4.28177e-08 0)
(0 -4.27054e-08 0)
(0 -4.26166e-08 0)
(0 -4.25506e-08 0)
(0 -4.25068e-08 0)
(0 -4.24851e-08 0)
(0 -5.4531e-08 0)
(0 -5.34834e-08 0)
(0 -5.24859e-08 0)
(0 -5.15412e-08 0)
(0 -5.06513e-08 0)
(0 -4.9817e-08 0)
(0 -4.90388e-08 0)
(0 -4.83159e-08 0)
(0 -4.76474e-08 0)
(0 -4.70316e-08 0)
(0 -4.64666e-08 0)
(0 -4.59501e-08 0)
(0 -4.54797e-08 0)
(0 -4.50528e-08 0)
(0 -4.46668e-08 0)
(0 -4.43193e-08 0)
(0 -4.40078e-08 0)
(0 -4.373e-08 0)
(0 -4.34839e-08 0)
(0 -4.32675e-08 0)
(0 -4.30792e-08 0)
(0 -4.29175e-08 0)
(0 -4.27811e-08 0)
(0 -4.2669e-08 0)
(0 -4.25804e-08 0)
(0 -4.25144e-08 0)
(0 -4.24707e-08 0)
(0 -4.24489e-08 0)
(0 -5.44642e-08 0)
(0 -5.34191e-08 0)
(0 -5.24241e-08 0)
(0 -5.14819e-08 0)
(0 -5.05943e-08 0)
(0 -4.97623e-08 0)
(0 -4.89861e-08 0)
(0 -4.82652e-08 0)
(0 -4.75984e-08 0)
(0 -4.69843e-08 0)
(0 -4.64207e-08 0)
(0 -4.59055e-08 0)
(0 -4.54363e-08 0)
(0 -4.50104e-08 0)
(0 -4.46253e-08 0)
(0 -4.42786e-08 0)
(0 -4.39677e-08 0)
(0 -4.36905e-08 0)
(0 -4.34449e-08 0)
(0 -4.32289e-08 0)
(0 -4.30409e-08 0)
(0 -4.28795e-08 0)
(0 -4.27433e-08 0)
(0 -4.26314e-08 0)
(0 -4.25428e-08 0)
(0 -4.2477e-08 0)
(0 -4.24333e-08 0)
(0 -4.24116e-08 0)
(0 -5.43942e-08 0)
(0 -5.33519e-08 0)
(0 -5.23596e-08 0)
(0 -5.142e-08 0)
(0 -5.05348e-08 0)
(0 -4.97052e-08 0)
(0 -4.89312e-08 0)
(0 -4.82123e-08 0)
(0 -4.75475e-08 0)
(0 -4.69351e-08 0)
(0 -4.63731e-08 0)
(0 -4.58593e-08 0)
(0 -4.53913e-08 0)
(0 -4.49665e-08 0)
(0 -4.45824e-08 0)
(0 -4.42364e-08 0)
(0 -4.39263e-08 0)
(0 -4.36497e-08 0)
(0 -4.34046e-08 0)
(0 -4.3189e-08 0)
(0 -4.30014e-08 0)
(0 -4.28402e-08 0)
(0 -4.27043e-08 0)
(0 -4.25925e-08 0)
(0 -4.25041e-08 0)
(0 -4.24383e-08 0)
(0 -4.23947e-08 0)
(0 -4.2373e-08 0)
(0 -5.43211e-08 0)
(0 -5.32818e-08 0)
(0 -5.22923e-08 0)
(0 -5.13554e-08 0)
(0 -5.0473e-08 0)
(0 -4.96458e-08 0)
(0 -4.88742e-08 0)
(0 -4.81575e-08 0)
(0 -4.74947e-08 0)
(0 -4.68841e-08 0)
(0 -4.63238e-08 0)
(0 -4.58115e-08 0)
(0 -4.53448e-08 0)
(0 -4.49212e-08 0)
(0 -4.45381e-08 0)
(0 -4.4193e-08 0)
(0 -4.38836e-08 0)
(0 -4.36076e-08 0)
(0 -4.3363e-08 0)
(0 -4.31479e-08 0)
(0 -4.29606e-08 0)
(0 -4.27997e-08 0)
(0 -4.2664e-08 0)
(0 -4.25524e-08 0)
(0 -4.24642e-08 0)
(0 -4.23985e-08 0)
(0 -4.2355e-08 0)
(0 -4.23333e-08 0)
(0 -5.4245e-08 0)
(0 -5.32087e-08 0)
(0 -5.22223e-08 0)
(0 -5.12883e-08 0)
(0 -5.04087e-08 0)
(0 -4.95842e-08 0)
(0 -4.88151e-08 0)
(0 -4.81007e-08 0)
(0 -4.744e-08 0)
(0 -4.68314e-08 0)
(0 -4.62728e-08 0)
(0 -4.57621e-08 0)
(0 -4.52968e-08 0)
(0 -4.48744e-08 0)
(0 -4.44924e-08 0)
(0 -4.41483e-08 0)
(0 -4.38397e-08 0)
(0 -4.35644e-08 0)
(0 -4.33203e-08 0)
(0 -4.31057e-08 0)
(0 -4.29188e-08 0)
(0 -4.27582e-08 0)
(0 -4.26227e-08 0)
(0 -4.25113e-08 0)
(0 -4.24232e-08 0)
(0 -4.23576e-08 0)
(0 -4.23142e-08 0)
(0 -4.22925e-08 0)
(0 -5.41659e-08 0)
(0 -5.31328e-08 0)
(0 -5.21495e-08 0)
(0 -5.12186e-08 0)
(0 -5.03419e-08 0)
(0 -4.95203e-08 0)
(0 -4.87538e-08 0)
(0 -4.80419e-08 0)
(0 -4.73835e-08 0)
(0 -4.6777e-08 0)
(0 -4.62203e-08 0)
(0 -4.57113e-08 0)
(0 -4.52475e-08 0)
(0 -4.48264e-08 0)
(0 -4.44455e-08 0)
(0 -4.41024e-08 0)
(0 -4.37946e-08 0)
(0 -4.352e-08 0)
(0 -4.32765e-08 0)
(0 -4.30623e-08 0)
(0 -4.28758e-08 0)
(0 -4.27156e-08 0)
(0 -4.25804e-08 0)
(0 -4.24692e-08 0)
(0 -4.23812e-08 0)
(0 -4.23157e-08 0)
(0 -4.22723e-08 0)
(0 -4.22507e-08 0)
(0 -5.40836e-08 0)
(0 -5.3054e-08 0)
(0 -5.2074e-08 0)
(0 -5.11464e-08 0)
(0 -5.02728e-08 0)
(0 -4.94542e-08 0)
(0 -4.86905e-08 0)
(0 -4.79812e-08 0)
(0 -4.73252e-08 0)
(0 -4.67209e-08 0)
(0 -4.61662e-08 0)
(0 -4.5659e-08 0)
(0 -4.51968e-08 0)
(0 -4.47771e-08 0)
(0 -4.43974e-08 0)
(0 -4.40553e-08 0)
(0 -4.37484e-08 0)
(0 -4.34745e-08 0)
(0 -4.32317e-08 0)
(0 -4.3018e-08 0)
(0 -4.28319e-08 0)
(0 -4.2672e-08 0)
(0 -4.25371e-08 0)
(0 -4.24261e-08 0)
(0 -4.23382e-08 0)
(0 -4.22728e-08 0)
(0 -4.22295e-08 0)
(0 -4.22079e-08 0)
(0 -5.39984e-08 0)
(0 -5.29723e-08 0)
(0 -5.19958e-08 0)
(0 -5.10716e-08 0)
(0 -5.02014e-08 0)
(0 -4.93859e-08 0)
(0 -4.86251e-08 0)
(0 -4.79187e-08 0)
(0 -4.72652e-08 0)
(0 -4.66632e-08 0)
(0 -4.61107e-08 0)
(0 -4.56053e-08 0)
(0 -4.51448e-08 0)
(0 -4.47265e-08 0)
(0 -4.43481e-08 0)
(0 -4.40071e-08 0)
(0 -4.37011e-08 0)
(0 -4.34281e-08 0)
(0 -4.31859e-08 0)
(0 -4.29727e-08 0)
(0 -4.27871e-08 0)
(0 -4.26275e-08 0)
(0 -4.24928e-08 0)
(0 -4.23821e-08 0)
(0 -4.22944e-08 0)
(0 -4.22291e-08 0)
(0 -4.21859e-08 0)
(0 -4.21643e-08 0)
(0 -5.39101e-08 0)
(0 -5.28877e-08 0)
(0 -5.19149e-08 0)
(0 -5.09943e-08 0)
(0 -5.01276e-08 0)
(0 -4.93154e-08 0)
(0 -4.85578e-08 0)
(0 -4.78542e-08 0)
(0 -4.72035e-08 0)
(0 -4.6604e-08 0)
(0 -4.60536e-08 0)
(0 -4.55503e-08 0)
(0 -4.50915e-08 0)
(0 -4.46748e-08 0)
(0 -4.42978e-08 0)
(0 -4.39579e-08 0)
(0 -4.36529e-08 0)
(0 -4.33807e-08 0)
(0 -4.31392e-08 0)
(0 -4.29266e-08 0)
(0 -4.27414e-08 0)
(0 -4.25822e-08 0)
(0 -4.24478e-08 0)
(0 -4.23372e-08 0)
(0 -4.22497e-08 0)
(0 -4.21846e-08 0)
(0 -4.21414e-08 0)
(0 -4.21199e-08 0)
(0 -5.38188e-08 0)
(0 -5.28003e-08 0)
(0 -5.18314e-08 0)
(0 -5.09146e-08 0)
(0 -5.00514e-08 0)
(0 -4.92427e-08 0)
(0 -4.84885e-08 0)
(0 -4.7788e-08 0)
(0 -4.71401e-08 0)
(0 -4.65432e-08 0)
(0 -4.59952e-08 0)
(0 -4.5494e-08 0)
(0 -4.50371e-08 0)
(0 -4.4622e-08 0)
(0 -4.42464e-08 0)
(0 -4.39077e-08 0)
(0 -4.36038e-08 0)
(0 -4.33324e-08 0)
(0 -4.30916e-08 0)
(0 -4.28796e-08 0)
(0 -4.26949e-08 0)
(0 -4.25361e-08 0)
(0 -4.2402e-08 0)
(0 -4.22917e-08 0)
(0 -4.22043e-08 0)
(0 -4.21393e-08 0)
(0 -4.20962e-08 0)
(0 -4.20747e-08 0)
(0 -5.37246e-08 0)
(0 -5.27101e-08 0)
(0 -5.17452e-08 0)
(0 -5.08323e-08 0)
(0 -4.9973e-08 0)
(0 -4.9168e-08 0)
(0 -4.84172e-08 0)
(0 -4.772e-08 0)
(0 -4.70751e-08 0)
(0 -4.6481e-08 0)
(0 -4.59355e-08 0)
(0 -4.54365e-08 0)
(0 -4.49815e-08 0)
(0 -4.45682e-08 0)
(0 -4.41941e-08 0)
(0 -4.38567e-08 0)
(0 -4.35538e-08 0)
(0 -4.32833e-08 0)
(0 -4.30433e-08 0)
(0 -4.28319e-08 0)
(0 -4.26477e-08 0)
(0 -4.24893e-08 0)
(0 -4.23555e-08 0)
(0 -4.22454e-08 0)
(0 -4.21582e-08 0)
(0 -4.20933e-08 0)
(0 -4.20503e-08 0)
(0 -4.20289e-08 0)
(0 -5.36275e-08 0)
(0 -5.26171e-08 0)
(0 -5.16564e-08 0)
(0 -5.07477e-08 0)
(0 -4.98924e-08 0)
(0 -4.90912e-08 0)
(0 -4.83441e-08 0)
(0 -4.76503e-08 0)
(0 -4.70086e-08 0)
(0 -4.64173e-08 0)
(0 -4.58745e-08 0)
(0 -4.53778e-08 0)
(0 -4.49249e-08 0)
(0 -4.45134e-08 0)
(0 -4.41408e-08 0)
(0 -4.38048e-08 0)
(0 -4.35031e-08 0)
(0 -4.32336e-08 0)
(0 -4.29943e-08 0)
(0 -4.27836e-08 0)
(0 -4.25999e-08 0)
(0 -4.24419e-08 0)
(0 -4.23084e-08 0)
(0 -4.21985e-08 0)
(0 -4.21115e-08 0)
(0 -4.20468e-08 0)
(0 -4.20038e-08 0)
(0 -4.19824e-08 0)
(0 -5.35274e-08 0)
(0 -5.25214e-08 0)
(0 -5.15651e-08 0)
(0 -5.06607e-08 0)
(0 -4.98096e-08 0)
(0 -4.90125e-08 0)
(0 -4.82692e-08 0)
(0 -4.7579e-08 0)
(0 -4.69406e-08 0)
(0 -4.63523e-08 0)
(0 -4.58122e-08 0)
(0 -4.5318e-08 0)
(0 -4.48673e-08 0)
(0 -4.44577e-08 0)
(0 -4.40868e-08 0)
(0 -4.37522e-08 0)
(0 -4.34517e-08 0)
(0 -4.31831e-08 0)
(0 -4.29447e-08 0)
(0 -4.27346e-08 0)
(0 -4.25515e-08 0)
(0 -4.23939e-08 0)
(0 -4.22608e-08 0)
(0 -4.21512e-08 0)
(0 -4.20643e-08 0)
(0 -4.19997e-08 0)
(0 -4.19568e-08 0)
(0 -4.19355e-08 0)
(0 -5.34245e-08 0)
(0 -5.2423e-08 0)
(0 -5.14712e-08 0)
(0 -5.05713e-08 0)
(0 -4.97246e-08 0)
(0 -4.89317e-08 0)
(0 -4.81924e-08 0)
(0 -4.7506e-08 0)
(0 -4.68711e-08 0)
(0 -4.62861e-08 0)
(0 -4.57488e-08 0)
(0 -4.52572e-08 0)
(0 -4.48088e-08 0)
(0 -4.44012e-08 0)
(0 -4.4032e-08 0)
(0 -4.36989e-08 0)
(0 -4.33996e-08 0)
(0 -4.31321e-08 0)
(0 -4.28945e-08 0)
(0 -4.26852e-08 0)
(0 -4.25026e-08 0)
(0 -4.23454e-08 0)
(0 -4.22126e-08 0)
(0 -4.21033e-08 0)
(0 -4.20167e-08 0)
(0 -4.19522e-08 0)
(0 -4.19094e-08 0)
(0 -4.18881e-08 0)
(0 -5.33188e-08 0)
(0 -5.2322e-08 0)
(0 -5.13749e-08 0)
(0 -5.04797e-08 0)
(0 -4.96376e-08 0)
(0 -4.88491e-08 0)
(0 -4.8114e-08 0)
(0 -4.74315e-08 0)
(0 -4.68003e-08 0)
(0 -4.62186e-08 0)
(0 -4.56844e-08 0)
(0 -4.51955e-08 0)
(0 -4.47495e-08 0)
(0 -4.43439e-08 0)
(0 -4.39766e-08 0)
(0 -4.3645e-08 0)
(0 -4.3347e-08 0)
(0 -4.30806e-08 0)
(0 -4.28439e-08 0)
(0 -4.26353e-08 0)
(0 -4.24533e-08 0)
(0 -4.22966e-08 0)
(0 -4.21641e-08 0)
(0 -4.20551e-08 0)
(0 -4.19686e-08 0)
(0 -4.19043e-08 0)
(0 -4.18616e-08 0)
(0 -4.18403e-08 0)
(0 -5.32103e-08 0)
(0 -5.22184e-08 0)
(0 -5.12762e-08 0)
(0 -5.03858e-08 0)
(0 -4.95485e-08 0)
(0 -4.87647e-08 0)
(0 -4.8034e-08 0)
(0 -4.73556e-08 0)
(0 -4.67281e-08 0)
(0 -4.61499e-08 0)
(0 -4.56189e-08 0)
(0 -4.51328e-08 0)
(0 -4.46893e-08 0)
(0 -4.4286e-08 0)
(0 -4.39205e-08 0)
(0 -4.35905e-08 0)
(0 -4.32939e-08 0)
(0 -4.30286e-08 0)
(0 -4.27929e-08 0)
(0 -4.2585e-08 0)
(0 -4.24036e-08 0)
(0 -4.22474e-08 0)
(0 -4.21153e-08 0)
(0 -4.20065e-08 0)
(0 -4.19203e-08 0)
(0 -4.18561e-08 0)
(0 -4.18135e-08 0)
(0 -4.17923e-08 0)
(0 -5.30992e-08 0)
(0 -5.21122e-08 0)
(0 -5.11751e-08 0)
(0 -5.02899e-08 0)
(0 -4.94575e-08 0)
(0 -4.86785e-08 0)
(0 -4.79523e-08 0)
(0 -4.72782e-08 0)
(0 -4.66548e-08 0)
(0 -4.60803e-08 0)
(0 -4.55525e-08 0)
(0 -4.50694e-08 0)
(0 -4.46285e-08 0)
(0 -4.42275e-08 0)
(0 -4.38639e-08 0)
(0 -4.35356e-08 0)
(0 -4.32404e-08 0)
(0 -4.29763e-08 0)
(0 -4.27416e-08 0)
(0 -4.25345e-08 0)
(0 -4.23537e-08 0)
(0 -4.2198e-08 0)
(0 -4.20663e-08 0)
(0 -4.19578e-08 0)
(0 -4.18718e-08 0)
(0 -4.18077e-08 0)
(0 -4.17652e-08 0)
(0 -4.1744e-08 0)
(0 -5.29855e-08 0)
(0 -5.20036e-08 0)
(0 -5.10718e-08 0)
(0 -5.01918e-08 0)
(0 -4.93646e-08 0)
(0 -4.85906e-08 0)
(0 -4.78692e-08 0)
(0 -4.71996e-08 0)
(0 -4.65803e-08 0)
(0 -4.60096e-08 0)
(0 -4.54853e-08 0)
(0 -4.50053e-08 0)
(0 -4.45671e-08 0)
(0 -4.41684e-08 0)
(0 -4.38069e-08 0)
(0 -4.34804e-08 0)
(0 -4.31866e-08 0)
(0 -4.29238e-08 0)
(0 -4.269e-08 0)
(0 -4.24837e-08 0)
(0 -4.23036e-08 0)
(0 -4.21484e-08 0)
(0 -4.20171e-08 0)
(0 -4.19089e-08 0)
(0 -4.18231e-08 0)
(0 -4.17592e-08 0)
(0 -4.17167e-08 0)
(0 -4.16956e-08 0)
(0 -5.28692e-08 0)
(0 -5.18927e-08 0)
(0 -5.09663e-08 0)
(0 -5.00918e-08 0)
(0 -4.927e-08 0)
(0 -4.85011e-08 0)
(0 -4.77847e-08 0)
(0 -4.71198e-08 0)
(0 -4.65048e-08 0)
(0 -4.59381e-08 0)
(0 -4.54174e-08 0)
(0 -4.49405e-08 0)
(0 -4.45052e-08 0)
(0 -4.4109e-08 0)
(0 -4.37496e-08 0)
(0 -4.34249e-08 0)
(0 -4.31326e-08 0)
(0 -4.2871e-08 0)
(0 -4.26383e-08 0)
(0 -4.24329e-08 0)
(0 -4.22534e-08 0)
(0 -4.20987e-08 0)
(0 -4.19678e-08 0)
(0 -4.18599e-08 0)
(0 -4.17743e-08 0)
(0 -4.17105e-08 0)
(0 -4.16682e-08 0)
(0 -4.16471e-08 0)
(0 -7.41255e-08 0)
(0 -7.4015e-08 0)
(0 -7.39167e-08 0)
(0 -7.38215e-08 0)
(0 -7.37227e-08 0)
(0 -7.36196e-08 0)
(0 -7.37436e-08 0)
(0 -7.36581e-08 0)
(0 -7.35832e-08 0)
(0 -7.35143e-08 0)
(0 -7.34488e-08 0)
(0 -7.33882e-08 0)
(0 -7.32404e-08 0)
(0 -7.31833e-08 0)
(0 -7.31353e-08 0)
(0 -7.30943e-08 0)
(0 -7.30598e-08 0)
(0 -7.30335e-08 0)
(0 -7.26244e-08 0)
(0 -7.25964e-08 0)
(0 -7.2576e-08 0)
(0 -7.25625e-08 0)
(0 -7.25562e-08 0)
(0 -7.25584e-08 0)
(0 -7.19043e-08 0)
(0 -7.19045e-08 0)
(0 -7.19108e-08 0)
(0 -7.19233e-08 0)
(0 -7.19424e-08 0)
(0 -7.19691e-08 0)
(0 -7.10889e-08 0)
(0 -7.11155e-08 0)
(0 -7.11468e-08 0)
(0 -7.11832e-08 0)
(0 -7.12252e-08 0)
(0 -7.12735e-08 0)
(0 -7.01877e-08 0)
(0 -7.02384e-08 0)
(0 -7.02926e-08 0)
(0 -7.03506e-08 0)
(0 -7.0413e-08 0)
(0 -7.04802e-08 0)
(0 -6.92104e-08 0)
(0 -6.92827e-08 0)
(0 -6.93573e-08 0)
(0 -6.94346e-08 0)
(0 -6.9515e-08 0)
(0 -6.95989e-08 0)
(0 -6.81672e-08 0)
(0 -6.82585e-08 0)
(0 -6.8351e-08 0)
(0 -6.84451e-08 0)
(0 -6.85411e-08 0)
(0 -6.86395e-08 0)
(0 -6.70685e-08 0)
(0 -6.7176e-08 0)
(0 -6.72838e-08 0)
(0 -6.73924e-08 0)
(0 -6.75018e-08 0)
(0 -6.76125e-08 0)
(0 -6.59248e-08 0)
(0 -6.60459e-08 0)
(0 -6.61666e-08 0)
(0 -6.62871e-08 0)
(0 -6.64077e-08 0)
(0 -6.65286e-08 0)
(0 -6.47467e-08 0)
(0 -6.48787e-08 0)
(0 -6.50098e-08 0)
(0 -6.51401e-08 0)
(0 -6.52697e-08 0)
(0 -6.53988e-08 0)
(0 -6.35444e-08 0)
(0 -6.3685e-08 0)
(0 -6.38241e-08 0)
(0 -6.39619e-08 0)
(0 -6.40984e-08 0)
(0 -6.42338e-08 0)
(0 -6.23281e-08 0)
(0 -6.24748e-08 0)
(0 -6.26198e-08 0)
(0 -6.2763e-08 0)
(0 -6.29045e-08 0)
(0 -6.30443e-08 0)
(0 -6.11074e-08 0)
(0 -6.12581e-08 0)
(0 -6.14069e-08 0)
(0 -6.15535e-08 0)
(0 -6.16981e-08 0)
(0 -6.18407e-08 0)
(0 -5.98914e-08 0)
(0 -6.00442e-08 0)
(0 -6.01948e-08 0)
(0 -6.03431e-08 0)
(0 -6.04892e-08 0)
(0 -6.06329e-08 0)
(0 -5.86886e-08 0)
(0 -5.88417e-08 0)
(0 -5.89925e-08 0)
(0 -5.91409e-08 0)
(0 -5.92868e-08 0)
(0 -5.94303e-08 0)
(0 -5.75068e-08 0)
(0 -5.76585e-08 0)
(0 -5.7808e-08 0)
(0 -5.7955e-08 0)
(0 -5.80995e-08 0)
(0 -5.82414e-08 0)
(0 -5.63529e-08 0)
(0 -5.6502e-08 0)
(0 -5.66488e-08 0)
(0 -5.67932e-08 0)
(0 -5.6935e-08 0)
(0 -5.70743e-08 0)
(0 -5.5233e-08 0)
(0 -5.53783e-08 0)
(0 -5.55213e-08 0)
(0 -5.5662e-08 0)
(0 -5.58003e-08 0)
(0 -5.5936e-08 0)
(0 -5.41524e-08 0)
(0 -5.42928e-08 0)
(0 -5.44312e-08 0)
(0 -5.45674e-08 0)
(0 -5.47012e-08 0)
(0 -5.48326e-08 0)
(0 -5.31153e-08 0)
(0 -5.32502e-08 0)
(0 -5.33832e-08 0)
(0 -5.35142e-08 0)
(0 -5.36429e-08 0)
(0 -5.37693e-08 0)
(0 -5.27505e-08 0)
(0 -5.17795e-08 0)
(0 -5.08588e-08 0)
(0 -4.99899e-08 0)
(0 -4.91737e-08 0)
(0 -4.84102e-08 0)
(0 -4.7699e-08 0)
(0 -4.70389e-08 0)
(0 -4.64284e-08 0)
(0 -4.58657e-08 0)
(0 -4.53488e-08 0)
(0 -4.48752e-08 0)
(0 -4.44428e-08 0)
(0 -4.40492e-08 0)
(0 -4.3692e-08 0)
(0 -4.33691e-08 0)
(0 -4.30785e-08 0)
(0 -4.28182e-08 0)
(0 -4.25865e-08 0)
(0 -4.23819e-08 0)
(0 -4.22032e-08 0)
(0 -4.2049e-08 0)
(0 -4.19185e-08 0)
(0 -4.18109e-08 0)
(0 -4.17255e-08 0)
(0 -4.16619e-08 0)
(0 -4.16197e-08 0)
(0 -4.15987e-08 0)
(0 -5.26295e-08 0)
(0 -5.16642e-08 0)
(0 -5.07493e-08 0)
(0 -4.98863e-08 0)
(0 -4.90759e-08 0)
(0 -4.8318e-08 0)
(0 -4.76121e-08 0)
(0 -4.6957e-08 0)
(0 -4.63512e-08 0)
(0 -4.57927e-08 0)
(0 -4.52796e-08 0)
(0 -4.48095e-08 0)
(0 -4.43801e-08 0)
(0 -4.39891e-08 0)
(0 -4.36343e-08 0)
(0 -4.33133e-08 0)
(0 -4.30243e-08 0)
(0 -4.27653e-08 0)
(0 -4.25348e-08 0)
(0 -4.23311e-08 0)
(0 -4.2153e-08 0)
(0 -4.19994e-08 0)
(0 -4.18693e-08 0)
(0 -4.1762e-08 0)
(0 -4.16769e-08 0)
(0 -4.16134e-08 0)
(0 -4.15713e-08 0)
(0 -4.15503e-08 0)
(0 -5.25063e-08 0)
(0 -5.15469e-08 0)
(0 -5.0638e-08 0)
(0 -4.97811e-08 0)
(0 -4.89766e-08 0)
(0 -4.82245e-08 0)
(0 -4.75241e-08 0)
(0 -4.68742e-08 0)
(0 -4.62732e-08 0)
(0 -4.57192e-08 0)
(0 -4.521e-08 0)
(0 -4.47435e-08 0)
(0 -4.43173e-08 0)
(0 -4.3929e-08 0)
(0 -4.35764e-08 0)
(0 -4.32575e-08 0)
(0 -4.29701e-08 0)
(0 -4.27126e-08 0)
(0 -4.24831e-08 0)
(0 -4.22803e-08 0)
(0 -4.2103e-08 0)
(0 -4.19499e-08 0)
(0 -4.18203e-08 0)
(0 -4.17133e-08 0)
(0 -4.16284e-08 0)
(0 -4.15651e-08 0)
(0 -4.15231e-08 0)
(0 -4.15021e-08 0)
(0 -5.23811e-08 0)
(0 -5.14277e-08 0)
(0 -5.05251e-08 0)
(0 -4.96743e-08 0)
(0 -4.8876e-08 0)
(0 -4.81299e-08 0)
(0 -4.74352e-08 0)
(0 -4.67907e-08 0)
(0 -4.61947e-08 0)
(0 -4.56452e-08 0)
(0 -4.51402e-08 0)
(0 -4.46773e-08 0)
(0 -4.42543e-08 0)
(0 -4.38688e-08 0)
(0 -4.35187e-08 0)
(0 -4.32017e-08 0)
(0 -4.29161e-08 0)
(0 -4.26599e-08 0)
(0 -4.24316e-08 0)
(0 -4.22298e-08 0)
(0 -4.20531e-08 0)
(0 -4.19007e-08 0)
(0 -4.17715e-08 0)
(0 -4.16648e-08 0)
(0 -4.15801e-08 0)
(0 -4.1517e-08 0)
(0 -4.14751e-08 0)
(0 -4.14542e-08 0)
(0 -5.2254e-08 0)
(0 -5.13068e-08 0)
(0 -5.04106e-08 0)
(0 -4.95663e-08 0)
(0 -4.87744e-08 0)
(0 -4.80344e-08 0)
(0 -4.73456e-08 0)
(0 -4.67066e-08 0)
(0 -4.61157e-08 0)
(0 -4.55709e-08 0)
(0 -4.50701e-08 0)
(0 -4.4611e-08 0)
(0 -4.41912e-08 0)
(0 -4.38087e-08 0)
(0 -4.3461e-08 0)
(0 -4.31462e-08 0)
(0 -4.28623e-08 0)
(0 -4.26076e-08 0)
(0 -4.23805e-08 0)
(0 -4.21795e-08 0)
(0 -4.20036e-08 0)
(0 -4.18517e-08 0)
(0 -4.1723e-08 0)
(0 -4.16166e-08 0)
(0 -4.15322e-08 0)
(0 -4.14692e-08 0)
(0 -4.14274e-08 0)
(0 -4.14066e-08 0)
(0 -5.21251e-08 0)
(0 -5.11844e-08 0)
(0 -5.02948e-08 0)
(0 -4.94572e-08 0)
(0 -4.86718e-08 0)
(0 -4.79382e-08 0)
(0 -4.72554e-08 0)
(0 -4.6622e-08 0)
(0 -4.60364e-08 0)
(0 -4.54964e-08 0)
(0 -4.49999e-08 0)
(0 -4.45447e-08 0)
(0 -4.41283e-08 0)
(0 -4.37487e-08 0)
(0 -4.34036e-08 0)
(0 -4.30909e-08 0)
(0 -4.28088e-08 0)
(0 -4.25556e-08 0)
(0 -4.23296e-08 0)
(0 -4.21297e-08 0)
(0 -4.19545e-08 0)
(0 -4.18032e-08 0)
(0 -4.16749e-08 0)
(0 -4.15689e-08 0)
(0 -4.14847e-08 0)
(0 -4.14219e-08 0)
(0 -4.13802e-08 0)
(0 -4.13593e-08 0)
(0 -7.42559e-08 0)
(0 -7.38436e-08 0)
(0 -7.33084e-08 0)
(0 -7.26607e-08 0)
(0 -7.19103e-08 0)
(0 -7.10668e-08 0)
(0 -7.01401e-08 0)
(0 -6.91401e-08 0)
(0 -6.80771e-08 0)
(0 -6.69614e-08 0)
(0 -6.58036e-08 0)
(0 -6.4614e-08 0)
(0 -6.34028e-08 0)
(0 -6.218e-08 0)
(0 -6.09551e-08 0)
(0 -5.9737e-08 0)
(0 -5.85339e-08 0)
(0 -5.73534e-08 0)
(0 -5.62023e-08 0)
(0 -5.50864e-08 0)
(0 -5.40107e-08 0)
(0 -5.29792e-08 0)
(0 -7.44103e-08 0)
(0 -7.39604e-08 0)
(0 -7.3388e-08 0)
(0 -7.27051e-08 0)
(0 -7.1922e-08 0)
(0 -7.10487e-08 0)
(0 -7.00951e-08 0)
(0 -6.90714e-08 0)
(0 -6.79877e-08 0)
(0 -6.68545e-08 0)
(0 -6.56819e-08 0)
(0 -6.44805e-08 0)
(0 -6.32601e-08 0)
(0 -6.20307e-08 0)
(0 -6.08014e-08 0)
(0 -5.95811e-08 0)
(0 -5.83777e-08 0)
(0 -5.71986e-08 0)
(0 -5.60503e-08 0)
(0 -5.49385e-08 0)
(0 -5.38678e-08 0)
(0 -5.28422e-08 0)
(0 -7.45943e-08 0)
(0 -7.40954e-08 0)
(0 -7.34792e-08 0)
(0 -7.27569e-08 0)
(0 -7.19384e-08 0)
(0 -7.10335e-08 0)
(0 -7.00518e-08 0)
(0 -6.90033e-08 0)
(0 -6.78982e-08 0)
(0 -6.67467e-08 0)
(0 -6.55591e-08 0)
(0 -6.43454e-08 0)
(0 -6.31157e-08 0)
(0 -6.18794e-08 0)
(0 -6.06458e-08 0)
(0 -5.94232e-08 0)
(0 -5.82196e-08 0)
(0 -5.7042e-08 0)
(0 -5.58966e-08 0)
(0 -5.4789e-08 0)
(0 -5.37236e-08 0)
(0 -5.27039e-08 0)
(0 -7.48025e-08 0)
(0 -7.42444e-08 0)
(0 -7.3579e-08 0)
(0 -7.28141e-08 0)
(0 -7.19581e-08 0)
(0 -7.10199e-08 0)
(0 -7.0009e-08 0)
(0 -6.8935e-08 0)
(0 -6.78079e-08 0)
(0 -6.66378e-08 0)
(0 -6.54347e-08 0)
(0 -6.42086e-08 0)
(0 -6.29694e-08 0)
(0 -6.17263e-08 0)
(0 -6.04882e-08 0)
(0 -5.92635e-08 0)
(0 -5.80597e-08 0)
(0 -5.68837e-08 0)
(0 -5.57415e-08 0)
(0 -5.46382e-08 0)
(0 -5.35781e-08 0)
(0 -5.25647e-08 0)
(0 -7.50168e-08 0)
(0 -7.43988e-08 0)
(0 -7.36825e-08 0)
(0 -7.28734e-08 0)
(0 -7.19787e-08 0)
(0 -7.10065e-08 0)
(0 -6.99657e-08 0)
(0 -6.88657e-08 0)
(0 -6.77162e-08 0)
(0 -6.65272e-08 0)
(0 -6.53085e-08 0)
(0 -6.407e-08 0)
(0 -6.28212e-08 0)
(0 -6.15712e-08 0)
(0 -6.03289e-08 0)
(0 -5.91021e-08 0)
(0 -5.78983e-08 0)
(0 -5.6724e-08 0)
(0 -5.5585e-08 0)
(0 -5.44863e-08 0)
(0 -5.34318e-08 0)
(0 -5.24248e-08 0)
(0 -7.52269e-08 0)
(0 -7.45509e-08 0)
(0 -7.37844e-08 0)
(0 -7.29314e-08 0)
(0 -7.19978e-08 0)
(0 -7.09913e-08 0)
(0 -6.99205e-08 0)
(0 -6.87943e-08 0)
(0 -6.76224e-08 0)
(0 -6.64145e-08 0)
(0 -6.51802e-08 0)
(0 -6.39293e-08 0)
(0 -6.2671e-08 0)
(0 -6.14144e-08 0)
(0 -6.01678e-08 0)
(0 -5.89391e-08 0)
(0 -5.77355e-08 0)
(0 -5.65631e-08 0)
(0 -5.54276e-08 0)
(0 -5.43337e-08 0)
(0 -5.3285e-08 0)
(0 -5.22844e-08 0)
(0 -7.5422e-08 0)
(0 -7.46942e-08 0)
(0 -7.38805e-08 0)
(0 -7.29849e-08 0)
(0 -7.20132e-08 0)
(0 -7.09729e-08 0)
(0 -6.98722e-08 0)
(0 -6.87201e-08 0)
(0 -6.7526e-08 0)
(0 -6.62993e-08 0)
(0 -6.50496e-08 0)
(0 -6.37864e-08 0)
(0 -6.25189e-08 0)
(0 -6.12558e-08 0)
(0 -6.00052e-08 0)
(0 -5.87749e-08 0)
(0 -5.75716e-08 0)
(0 -5.64014e-08 0)
(0 -5.52696e-08 0)
(0 -5.41806e-08 0)
(0 -5.31378e-08 0)
(0 -5.2144e-08 0)
(0 -7.5599e-08 0)
(0 -7.48255e-08 0)
(0 -7.39678e-08 0)
(0 -7.30315e-08 0)
(0 -7.2023e-08 0)
(0 -7.09497e-08 0)
(0 -6.98199e-08 0)
(0 -6.86423e-08 0)
(0 -6.74263e-08 0)
(0 -6.61812e-08 0)
(0 -6.49165e-08 0)
(0 -6.36414e-08 0)
(0 -6.23649e-08 0)
(0 -6.10956e-08 0)
(0 -5.98414e-08 0)
(0 -5.86096e-08 0)
(0 -5.74069e-08 0)
(0 -5.62391e-08 0)
(0 -5.51113e-08 0)
(0 -5.40274e-08 0)
(0 -5.29908e-08 0)
(0 -5.20039e-08 0)
(0 -7.57625e-08 0)
(0 -7.49444e-08 0)
(0 -7.40449e-08 0)
(0 -7.30698e-08 0)
(0 -7.20259e-08 0)
(0 -7.09207e-08 0)
(0 -6.97626e-08 0)
(0 -6.85603e-08 0)
(0 -6.73231e-08 0)
(0 -6.60602e-08 0)
(0 -6.47809e-08 0)
(0 -6.34943e-08 0)
(0 -6.22093e-08 0)
(0 -6.09341e-08 0)
(0 -5.96765e-08 0)
(0 -5.84436e-08 0)
(0 -5.72419e-08 0)
(0 -5.60767e-08 0)
(0 -5.4953e-08 0)
(0 -5.38745e-08 0)
(0 -5.28442e-08 0)
(0 -5.18644e-08 0)
(0 -7.59101e-08 0)
(0 -7.505e-08 0)
(0 -7.41106e-08 0)
(0 -7.30985e-08 0)
(0 -7.20207e-08 0)
(0 -7.0885e-08 0)
(0 -6.96997e-08 0)
(0 -6.84737e-08 0)
(0 -6.7216e-08 0)
(0 -6.5936e-08 0)
(0 -6.46427e-08 0)
(0 -6.33452e-08 0)
(0 -6.20521e-08 0)
(0 -6.07715e-08 0)
(0 -5.95109e-08 0)
(0 -5.82773e-08 0)
(0 -5.70768e-08 0)
(0 -5.59146e-08 0)
(0 -5.47952e-08 0)
(0 -5.37223e-08 0)
(0 -5.26986e-08 0)
(0 -5.1726e-08 0)
(0 -7.60443e-08 0)
(0 -7.51417e-08 0)
(0 -7.41642e-08 0)
(0 -7.31169e-08 0)
(0 -7.2007e-08 0)
(0 -7.08422e-08 0)
(0 -6.9631e-08 0)
(0 -6.83822e-08 0)
(0 -6.71051e-08 0)
(0 -6.58087e-08 0)
(0 -6.45022e-08 0)
(0 -6.31943e-08 0)
(0 -6.18937e-08 0)
(0 -6.06081e-08 0)
(0 -5.93451e-08 0)
(0 -5.81111e-08 0)
(0 -5.69121e-08 0)
(0 -5.57531e-08 0)
(0 -5.46384e-08 0)
(0 -5.35713e-08 0)
(0 -5.25542e-08 0)
(0 -5.1589e-08 0)
(0 -7.6154e-08 0)
(0 -7.52169e-08 0)
(0 -7.42047e-08 0)
(0 -7.31246e-08 0)
(0 -7.19844e-08 0)
(0 -7.0792e-08 0)
(0 -6.95562e-08 0)
(0 -6.82859e-08 0)
(0 -6.69903e-08 0)
(0 -6.56785e-08 0)
(0 -6.43595e-08 0)
(0 -6.30421e-08 0)
(0 -6.17345e-08 0)
(0 -6.04446e-08 0)
(0 -5.91794e-08 0)
(0 -5.79454e-08 0)
(0 -5.67483e-08 0)
(0 -5.55929e-08 0)
(0 -5.4483e-08 0)
(0 -5.34218e-08 0)
(0 -5.24116e-08 0)
(0 -5.14539e-08 0)
(0 -7.625e-08 0)
(0 -7.52778e-08 0)
(0 -7.42326e-08 0)
(0 -7.31216e-08 0)
(0 -7.19528e-08 0)
(0 -7.07345e-08 0)
(0 -6.94756e-08 0)
(0 -6.8185e-08 0)
(0 -6.68721e-08 0)
(0 -6.55458e-08 0)
(0 -6.42152e-08 0)
(0 -6.28888e-08 0)
(0 -6.1575e-08 0)
(0 -6.02812e-08 0)
(0 -5.90144e-08 0)
(0 -5.77809e-08 0)
(0 -5.6586e-08 0)
(0 -5.54343e-08 0)
(0 -5.43295e-08 0)
(0 -5.32745e-08 0)
(0 -5.22713e-08 0)
(0 -5.13211e-08 0)
(0 -7.63291e-08 0)
(0 -7.53243e-08 0)
(0 -7.42482e-08 0)
(0 -7.31082e-08 0)
(0 -7.19126e-08 0)
(0 -7.067e-08 0)
(0 -6.93894e-08 0)
(0 -6.80799e-08 0)
(0 -6.67507e-08 0)
(0 -6.5411e-08 0)
(0 -6.40696e-08 0)
(0 -6.27352e-08 0)
(0 -6.14157e-08 0)
(0 -6.01187e-08 0)
(0 -5.88508e-08 0)
(0 -5.76181e-08 0)
(0 -5.64257e-08 0)
(0 -5.52781e-08 0)
(0 -5.41785e-08 0)
(0 -5.31298e-08 0)
(0 -5.21336e-08 0)
(0 -5.1191e-08 0)
(0 -7.63922e-08 0)
(0 -7.53571e-08 0)
(0 -7.4252e-08 0)
(0 -7.30849e-08 0)
(0 -7.18643e-08 0)
(0 -7.0599e-08 0)
(0 -6.92982e-08 0)
(0 -6.7971e-08 0)
(0 -6.66268e-08 0)
(0 -6.52747e-08 0)
(0 -6.39235e-08 0)
(0 -6.25818e-08 0)
(0 -6.12573e-08 0)
(0 -5.99576e-08 0)
(0 -5.86891e-08 0)
(0 -5.74576e-08 0)
(0 -5.62681e-08 0)
(0 -5.51247e-08 0)
(0 -5.40306e-08 0)
(0 -5.29882e-08 0)
(0 -5.19991e-08 0)
(0 -5.10641e-08 0)
(0 -7.64409e-08 0)
(0 -7.53769e-08 0)
(0 -7.42447e-08 0)
(0 -7.30524e-08 0)
(0 -7.18085e-08 0)
(0 -7.05222e-08 0)
(0 -6.92026e-08 0)
(0 -6.78591e-08 0)
(0 -6.65011e-08 0)
(0 -6.51376e-08 0)
(0 -6.37775e-08 0)
(0 -6.24292e-08 0)
(0 -6.11006e-08 0)
(0 -5.97987e-08 0)
(0 -5.853e-08 0)
(0 -5.73e-08 0)
(0 -5.61137e-08 0)
(0 -5.49747e-08 0)
(0 -5.38862e-08 0)
(0 -5.28503e-08 0)
(0 -5.18683e-08 0)
(0 -5.09409e-08 0)
(0 -7.64751e-08 0)
(0 -7.53843e-08 0)
(0 -7.42271e-08 0)
(0 -7.30114e-08 0)
(0 -7.17461e-08 0)
(0 -7.04404e-08 0)
(0 -6.91035e-08 0)
(0 -6.77451e-08 0)
(0 -6.63743e-08 0)
(0 -6.50006e-08 0)
(0 -6.36325e-08 0)
(0 -6.22784e-08 0)
(0 -6.09462e-08 0)
(0 -5.96427e-08 0)
(0 -5.83742e-08 0)
(0 -5.71462e-08 0)
(0 -5.59632e-08 0)
(0 -5.48288e-08 0)
(0 -5.3746e-08 0)
(0 -5.27166e-08 0)
(0 -5.17417e-08 0)
(0 -5.08218e-08 0)
(0 -7.6494e-08 0)
(0 -7.53799e-08 0)
(0 -7.42e-08 0)
(0 -7.29631e-08 0)
(0 -7.16781e-08 0)
(0 -7.03545e-08 0)
(0 -6.90019e-08 0)
(0 -6.76297e-08 0)
(0 -6.62475e-08 0)
(0 -6.48645e-08 0)
(0 -6.34893e-08 0)
(0 -6.21302e-08 0)
(0 -6.07949e-08 0)
(0 -5.94903e-08 0)
(0 -5.82225e-08 0)
(0 -5.69967e-08 0)
(0 -5.58172e-08 0)
(0 -5.46877e-08 0)
(0 -5.36105e-08 0)
(0 -5.25876e-08 0)
(0 -5.16198e-08 0)
(0 -5.07073e-08 0)
(0 -7.65011e-08 0)
(0 -7.53656e-08 0)
(0 -7.4165e-08 0)
(0 -7.29085e-08 0)
(0 -7.16056e-08 0)
(0 -7.02657e-08 0)
(0 -6.88987e-08 0)
(0 -6.75142e-08 0)
(0 -6.61216e-08 0)
(0 -6.47303e-08 0)
(0 -6.33488e-08 0)
(0 -6.19855e-08 0)
(0 -6.06478e-08 0)
(0 -5.93425e-08 0)
(0 -5.80757e-08 0)
(0 -5.68523e-08 0)
(0 -5.56766e-08 0)
(0 -5.45518e-08 0)
(0 -5.34804e-08 0)
(0 -5.24639e-08 0)
(0 -5.1503e-08 0)
(0 -5.05978e-08 0)
(0 -7.64989e-08 0)
(0 -7.5343e-08 0)
(0 -7.41233e-08 0)
(0 -7.2849e-08 0)
(0 -7.15298e-08 0)
(0 -7.01752e-08 0)
(0 -6.87953e-08 0)
(0 -6.73996e-08 0)
(0 -6.59977e-08 0)
(0 -6.4599e-08 0)
(0 -6.32121e-08 0)
(0 -6.18451e-08 0)
(0 -6.05056e-08 0)
(0 -5.92001e-08 0)
(0 -5.79345e-08 0)
(0 -5.67138e-08 0)
(0 -5.55419e-08 0)
(0 -5.4422e-08 0)
(0 -5.33562e-08 0)
(0 -5.2346e-08 0)
(0 -5.13918e-08 0)
(0 -5.04936e-08 0)
(0 -7.64884e-08 0)
(0 -7.53133e-08 0)
(0 -7.40763e-08 0)
(0 -7.2786e-08 0)
(0 -7.14521e-08 0)
(0 -7.00843e-08 0)
(0 -6.86926e-08 0)
(0 -6.7287e-08 0)
(0 -6.58769e-08 0)
(0 -6.44717e-08 0)
(0 -6.30801e-08 0)
(0 -6.17101e-08 0)
(0 -6.03692e-08 0)
(0 -5.90638e-08 0)
(0 -5.77998e-08 0)
(0 -5.65819e-08 0)
(0 -5.54139e-08 0)
(0 -5.42987e-08 0)
(0 -5.32385e-08 0)
(0 -5.22344e-08 0)
(0 -5.12868e-08 0)
(0 -5.03953e-08 0)
(0 -7.64669e-08 0)
(0 -7.52772e-08 0)
(0 -7.40253e-08 0)
(0 -7.27209e-08 0)
(0 -7.13738e-08 0)
(0 -6.99942e-08 0)
(0 -6.85921e-08 0)
(0 -6.71776e-08 0)
(0 -6.57603e-08 0)
(0 -6.43495e-08 0)
(0 -6.29538e-08 0)
(0 -6.15814e-08 0)
(0 -6.02395e-08 0)
(0 -5.89346e-08 0)
(0 -5.76723e-08 0)
(0 -5.64572e-08 0)
(0 -5.52931e-08 0)
(0 -5.41827e-08 0)
(0 -5.31278e-08 0)
(0 -5.21296e-08 0)
(0 -5.11882e-08 0)
(0 -5.03033e-08 0)
(0 -7.64402e-08 0)
(0 -7.52374e-08 0)
(0 -7.39722e-08 0)
(0 -7.26551e-08 0)
(0 -7.12963e-08 0)
(0 -6.99062e-08 0)
(0 -6.8495e-08 0)
(0 -6.70727e-08 0)
(0 -6.5649e-08 0)
(0 -6.42333e-08 0)
(0 -6.28343e-08 0)
(0 -6.14599e-08 0)
(0 -6.01174e-08 0)
(0 -5.88132e-08 0)
(0 -5.75527e-08 0)
(0 -5.63406e-08 0)
(0 -5.51802e-08 0)
(0 -5.40743e-08 0)
(0 -5.30247e-08 0)
(0 -5.20321e-08 0)
(0 -5.10966e-08 0)
(0 -5.02178e-08 0)
(0 -7.64129e-08 0)
(0 -7.51963e-08 0)
(0 -7.39187e-08 0)
(0 -7.25902e-08 0)
(0 -7.12211e-08 0)
(0 -6.98217e-08 0)
(0 -6.84024e-08 0)
(0 -6.69733e-08 0)
(0 -6.55442e-08 0)
(0 -6.41244e-08 0)
(0 -6.27225e-08 0)
(0 -6.13466e-08 0)
(0 -6.00038e-08 0)
(0 -5.87004e-08 0)
(0 -5.74419e-08 0)
(0 -5.62326e-08 0)
(0 -5.50759e-08 0)
(0 -5.39743e-08 0)
(0 -5.29295e-08 0)
(0 -5.19422e-08 0)
(0 -5.10124e-08 0)
(0 -5.01392e-08 0)
(0 -7.63836e-08 0)
(0 -7.51545e-08 0)
(0 -7.3866e-08 0)
(0 -7.25276e-08 0)
(0 -7.11494e-08 0)
(0 -6.9742e-08 0)
(0 -6.83157e-08 0)
(0 -6.68807e-08 0)
(0 -6.54469e-08 0)
(0 -6.40236e-08 0)
(0 -6.26194e-08 0)
(0 -6.12423e-08 0)
(0 -5.98995e-08 0)
(0 -5.85971e-08 0)
(0 -5.73405e-08 0)
(0 -5.61339e-08 0)
(0 -5.49806e-08 0)
(0 -5.38832e-08 0)
(0 -5.28429e-08 0)
(0 -5.18605e-08 0)
(0 -5.09358e-08 0)
(0 -5.00679e-08 0)
(0 -7.63493e-08 0)
(0 -7.51125e-08 0)
(0 -7.38154e-08 0)
(0 -7.24686e-08 0)
(0 -7.10827e-08 0)
(0 -6.96683e-08 0)
(0 -6.8236e-08 0)
(0 -6.6796e-08 0)
(0 -6.53582e-08 0)
(0 -6.39319e-08 0)
(0 -6.25258e-08 0)
(0 -6.11479e-08 0)
(0 -5.98052e-08 0)
(0 -5.85038e-08 0)
(0 -5.7249e-08 0)
(0 -5.6045e-08 0)
(0 -5.4895e-08 0)
(0 -5.38013e-08 0)
(0 -5.27652e-08 0)
(0 -5.17873e-08 0)
(0 -5.08672e-08 0)
(0 -5.00041e-08 0)
(0 -7.63178e-08 0)
(0 -7.50732e-08 0)
(0 -7.37685e-08 0)
(0 -7.24145e-08 0)
(0 -7.1022e-08 0)
(0 -6.96017e-08 0)
(0 -6.81643e-08 0)
(0 -6.67201e-08 0)
(0 -6.52789e-08 0)
(0 -6.38502e-08 0)
(0 -6.24426e-08 0)
(0 -6.10641e-08 0)
(0 -5.97216e-08 0)
(0 -5.84213e-08 0)
(0 -5.71682e-08 0)
(0 -5.59666e-08 0)
(0 -5.48195e-08 0)
(0 -5.37292e-08 0)
(0 -5.26968e-08 0)
(0 -5.17229e-08 0)
(0 -5.08069e-08 0)
(0 -4.9948e-08 0)
(0 -7.62908e-08 0)
(0 -7.5038e-08 0)
(0 -7.37266e-08 0)
(0 -7.23665e-08 0)
(0 -7.09685e-08 0)
(0 -6.95433e-08 0)
(0 -6.81017e-08 0)
(0 -6.66539e-08 0)
(0 -6.521e-08 0)
(0 -6.37794e-08 0)
(0 -6.23706e-08 0)
(0 -6.09916e-08 0)
(0 -5.96494e-08 0)
(0 -5.83501e-08 0)
(0 -5.70986e-08 0)
(0 -5.58991e-08 0)
(0 -5.47546e-08 0)
(0 -5.36672e-08 0)
(0 -5.26381e-08 0)
(0 -5.16676e-08 0)
(0 -5.07553e-08 0)
(0 -4.99e-08 0)
(0 -7.62636e-08 0)
(0 -7.5007e-08 0)
(0 -7.36907e-08 0)
(0 -7.23258e-08 0)
(0 -7.09232e-08 0)
(0 -6.9494e-08 0)
(0 -6.80489e-08 0)
(0 -6.65983e-08 0)
(0 -6.51522e-08 0)
(0 -6.372e-08 0)
(0 -6.23103e-08 0)
(0 -6.09311e-08 0)
(0 -5.95892e-08 0)
(0 -5.82907e-08 0)
(0 -5.70405e-08 0)
(0 -5.58428e-08 0)
(0 -5.47005e-08 0)
(0 -5.36156e-08 0)
(0 -5.25892e-08 0)
(0 -5.16217e-08 0)
(0 -5.07124e-08 0)
(0 -4.98602e-08 0)
(0 -7.62429e-08 0)
(0 -7.49823e-08 0)
(0 -7.3662e-08 0)
(0 -7.22931e-08 0)
(0 -7.0887e-08 0)
(0 -6.94546e-08 0)
(0 -6.80068e-08 0)
(0 -6.6554e-08 0)
(0 -6.51062e-08 0)
(0 -6.36728e-08 0)
(0 -6.22624e-08 0)
(0 -6.08829e-08 0)
(0 -5.95413e-08 0)
(0 -5.82435e-08 0)
(0 -5.69945e-08 0)
(0 -5.57982e-08 0)
(0 -5.46577e-08 0)
(0 -5.35748e-08 0)
(0 -5.25506e-08 0)
(0 -5.15853e-08 0)
(0 -5.06784e-08 0)
(0 -4.98287e-08 0)
(0 -7.62293e-08 0)
(0 -7.4965e-08 0)
(0 -7.36413e-08 0)
(0 -7.22694e-08 0)
(0 -7.08605e-08 0)
(0 -6.94258e-08 0)
(0 -6.79759e-08 0)
(0 -6.65215e-08 0)
(0 -6.50724e-08 0)
(0 -6.36381e-08 0)
(0 -6.22272e-08 0)
(0 -6.08476e-08 0)
(0 -5.95062e-08 0)
(0 -5.82089e-08 0)
(0 -5.69607e-08 0)
(0 -5.57656e-08 0)
(0 -5.46263e-08 0)
(0 -5.35449e-08 0)
(0 -5.25223e-08 0)
(0 -5.15587e-08 0)
(0 -5.06536e-08 0)
(0 -4.98057e-08 0)
(0 -7.62241e-08 0)
(0 -7.49558e-08 0)
(0 -7.36291e-08 0)
(0 -7.22549e-08 0)
(0 -7.08441e-08 0)
(0 -6.94078e-08 0)
(0 -6.79566e-08 0)
(0 -6.65011e-08 0)
(0 -6.50512e-08 0)
(0 -6.36163e-08 0)
(0 -6.22051e-08 0)
(0 -6.08254e-08 0)
(0 -5.94841e-08 0)
(0 -5.81872e-08 0)
(0 -5.69395e-08 0)
(0 -5.5745e-08 0)
(0 -5.46065e-08 0)
(0 -5.35261e-08 0)
(0 -5.25045e-08 0)
(0 -5.1542e-08 0)
(0 -5.0638e-08 0)
(0 -4.97912e-08 0)
(0 -7.62252e-08 0)
(0 -7.49537e-08 0)
(0 -7.36252e-08 0)
(0 -7.22498e-08 0)
(0 -7.08381e-08 0)
(0 -6.9401e-08 0)
(0 -6.79492e-08 0)
(0 -6.64932e-08 0)
(0 -6.50428e-08 0)
(0 -6.36077e-08 0)
(0 -6.21963e-08 0)
(0 -6.08165e-08 0)
(0 -5.94752e-08 0)
(0 -5.81784e-08 0)
(0 -5.69309e-08 0)
(0 -5.57367e-08 0)
(0 -5.45985e-08 0)
(0 -5.35184e-08 0)
(0 -5.24973e-08 0)
(0 -5.15353e-08 0)
(0 -5.06317e-08 0)
(0 -4.97854e-08 0)
(0 -5.19953e-08 0)
(0 -5.10611e-08 0)
(0 -5.01783e-08 0)
(0 -4.93475e-08 0)
(0 -4.85688e-08 0)
(0 -4.78417e-08 0)
(0 -4.71651e-08 0)
(0 -4.65375e-08 0)
(0 -4.59572e-08 0)
(0 -4.54222e-08 0)
(0 -4.49301e-08 0)
(0 -4.44788e-08 0)
(0 -4.40659e-08 0)
(0 -4.36893e-08 0)
(0 -4.33467e-08 0)
(0 -4.30362e-08 0)
(0 -4.27559e-08 0)
(0 -4.25042e-08 0)
(0 -4.22794e-08 0)
(0 -4.20804e-08 0)
(0 -4.19061e-08 0)
(0 -4.17553e-08 0)
(0 -4.16274e-08 0)
(0 -4.15218e-08 0)
(0 -4.14378e-08 0)
(0 -4.13752e-08 0)
(0 -4.13335e-08 0)
(0 -4.13128e-08 0)
(0 -5.18646e-08 0)
(0 -5.09372e-08 0)
(0 -5.00613e-08 0)
(0 -4.92375e-08 0)
(0 -4.84656e-08 0)
(0 -4.77451e-08 0)
(0 -4.70749e-08 0)
(0 -4.64532e-08 0)
(0 -4.58784e-08 0)
(0 -4.53483e-08 0)
(0 -4.48608e-08 0)
(0 -4.44134e-08 0)
(0 -4.40041e-08 0)
(0 -4.36305e-08 0)
(0 -4.32905e-08 0)
(0 -4.29822e-08 0)
(0 -4.27037e-08 0)
(0 -4.24535e-08 0)
(0 -4.223e-08 0)
(0 -4.2032e-08 0)
(0 -4.18583e-08 0)
(0 -4.17082e-08 0)
(0 -4.15807e-08 0)
(0 -4.14754e-08 0)
(0 -4.13917e-08 0)
(0 -4.13292e-08 0)
(0 -4.12877e-08 0)
(0 -4.12669e-08 0)
(0 -5.17329e-08 0)
(0 -5.08125e-08 0)
(0 -4.99437e-08 0)
(0 -4.9127e-08 0)
(0 -4.83621e-08 0)
(0 -4.76484e-08 0)
(0 -4.69846e-08 0)
(0 -4.6369e-08 0)
(0 -4.57998e-08 0)
(0 -4.52748e-08 0)
(0 -4.47918e-08 0)
(0 -4.43485e-08 0)
(0 -4.39427e-08 0)
(0 -4.35722e-08 0)
(0 -4.32348e-08 0)
(0 -4.29288e-08 0)
(0 -4.26521e-08 0)
(0 -4.24034e-08 0)
(0 -4.21811e-08 0)
(0 -4.19841e-08 0)
(0 -4.18112e-08 0)
(0 -4.16616e-08 0)
(0 -4.15347e-08 0)
(0 -4.14296e-08 0)
(0 -4.13461e-08 0)
(0 -4.12838e-08 0)
(0 -4.12424e-08 0)
(0 -4.12217e-08 0)
(0 -5.16004e-08 0)
(0 -5.06871e-08 0)
(0 -4.98256e-08 0)
(0 -4.90162e-08 0)
(0 -4.82585e-08 0)
(0 -4.75517e-08 0)
(0 -4.68945e-08 0)
(0 -4.6285e-08 0)
(0 -4.57215e-08 0)
(0 -4.52016e-08 0)
(0 -4.47233e-08 0)
(0 -4.42841e-08 0)
(0 -4.38819e-08 0)
(0 -4.35145e-08 0)
(0 -4.31798e-08 0)
(0 -4.2876e-08 0)
(0 -4.26012e-08 0)
(0 -4.2354e-08 0)
(0 -4.2133e-08 0)
(0 -4.19369e-08 0)
(0 -4.17648e-08 0)
(0 -4.16158e-08 0)
(0 -4.14893e-08 0)
(0 -4.13846e-08 0)
(0 -4.13013e-08 0)
(0 -4.12391e-08 0)
(0 -4.11978e-08 0)
(0 -4.11772e-08 0)
(0 -5.14674e-08 0)
(0 -5.05614e-08 0)
(0 -4.97073e-08 0)
(0 -4.89054e-08 0)
(0 -4.8155e-08 0)
(0 -4.74553e-08 0)
(0 -4.68047e-08 0)
(0 -4.62015e-08 0)
(0 -4.56437e-08 0)
(0 -4.51291e-08 0)
(0 -4.46554e-08 0)
(0 -4.42204e-08 0)
(0 -4.38219e-08 0)
(0 -4.34576e-08 0)
(0 -4.31256e-08 0)
(0 -4.2824e-08 0)
(0 -4.25511e-08 0)
(0 -4.23054e-08 0)
(0 -4.20856e-08 0)
(0 -4.18905e-08 0)
(0 -4.17192e-08 0)
(0 -4.15708e-08 0)
(0 -4.14447e-08 0)
(0 -4.13403e-08 0)
(0 -4.12572e-08 0)
(0 -4.11952e-08 0)
(0 -4.1154e-08 0)
(0 -4.11334e-08 0)
(0 -5.13342e-08 0)
(0 -5.04356e-08 0)
(0 -4.95891e-08 0)
(0 -4.87948e-08 0)
(0 -4.80519e-08 0)
(0 -4.73593e-08 0)
(0 -4.67155e-08 0)
(0 -4.61186e-08 0)
(0 -4.55666e-08 0)
(0 -4.50573e-08 0)
(0 -4.45883e-08 0)
(0 -4.41575e-08 0)
(0 -4.37626e-08 0)
(0 -4.34015e-08 0)
(0 -4.30722e-08 0)
(0 -4.27729e-08 0)
(0 -4.25019e-08 0)
(0 -4.22577e-08 0)
(0 -4.20391e-08 0)
(0 -4.1845e-08 0)
(0 -4.16744e-08 0)
(0 -4.15266e-08 0)
(0 -4.14009e-08 0)
(0 -4.12968e-08 0)
(0 -4.1214e-08 0)
(0 -4.11521e-08 0)
(0 -4.1111e-08 0)
(0 -4.10904e-08 0)
(0 -5.12011e-08 0)
(0 -5.03101e-08 0)
(0 -4.94713e-08 0)
(0 -4.86847e-08 0)
(0 -4.79493e-08 0)
(0 -4.7264e-08 0)
(0 -4.6627e-08 0)
(0 -4.60365e-08 0)
(0 -4.54904e-08 0)
(0 -4.49864e-08 0)
(0 -4.45222e-08 0)
(0 -4.40956e-08 0)
(0 -4.37044e-08 0)
(0 -4.33465e-08 0)
(0 -4.30199e-08 0)
(0 -4.27228e-08 0)
(0 -4.24536e-08 0)
(0 -4.2211e-08 0)
(0 -4.19936e-08 0)
(0 -4.18004e-08 0)
(0 -4.16306e-08 0)
(0 -4.14833e-08 0)
(0 -4.13581e-08 0)
(0 -4.12543e-08 0)
(0 -4.11717e-08 0)
(0 -4.11099e-08 0)
(0 -4.10689e-08 0)
(0 -4.10484e-08 0)
(0 -5.10684e-08 0)
(0 -5.01851e-08 0)
(0 -4.93543e-08 0)
(0 -4.85754e-08 0)
(0 -4.78477e-08 0)
(0 -4.71696e-08 0)
(0 -4.65396e-08 0)
(0 -4.59555e-08 0)
(0 -4.54152e-08 0)
(0 -4.49166e-08 0)
(0 -4.44572e-08 0)
(0 -4.40348e-08 0)
(0 -4.36473e-08 0)
(0 -4.32925e-08 0)
(0 -4.29686e-08 0)
(0 -4.26737e-08 0)
(0 -4.24064e-08 0)
(0 -4.21653e-08 0)
(0 -4.19491e-08 0)
(0 -4.17569e-08 0)
(0 -4.15878e-08 0)
(0 -4.14411e-08 0)
(0 -4.13162e-08 0)
(0 -4.12127e-08 0)
(0 -4.11303e-08 0)
(0 -4.10687e-08 0)
(0 -4.10278e-08 0)
(0 -4.10073e-08 0)
(0 -5.09365e-08 0)
(0 -5.00611e-08 0)
(0 -4.92382e-08 0)
(0 -4.84672e-08 0)
(0 -4.77472e-08 0)
(0 -4.70765e-08 0)
(0 -4.64533e-08 0)
(0 -4.58757e-08 0)
(0 -4.53414e-08 0)
(0 -4.48481e-08 0)
(0 -4.43934e-08 0)
(0 -4.39753e-08 0)
(0 -4.35914e-08 0)
(0 -4.32397e-08 0)
(0 -4.29184e-08 0)
(0 -4.26258e-08 0)
(0 -4.23604e-08 0)
(0 -4.21207e-08 0)
(0 -4.19057e-08 0)
(0 -4.17144e-08 0)
(0 -4.1546e-08 0)
(0 -4.13999e-08 0)
(0 -4.12754e-08 0)
(0 -4.11722e-08 0)
(0 -4.109e-08 0)
(0 -4.10286e-08 0)
(0 -4.09877e-08 0)
(0 -4.09673e-08 0)
(0 -5.08058e-08 0)
(0 -4.99383e-08 0)
(0 -4.91234e-08 0)
(0 -4.83604e-08 0)
(0 -4.76481e-08 0)
(0 -4.69848e-08 0)
(0 -4.63686e-08 0)
(0 -4.57974e-08 0)
(0 -4.5269e-08 0)
(0 -4.4781e-08 0)
(0 -4.43311e-08 0)
(0 -4.39171e-08 0)
(0 -4.35368e-08 0)
(0 -4.31883e-08 0)
(0 -4.28696e-08 0)
(0 -4.25792e-08 0)
(0 -4.23155e-08 0)
(0 -4.20773e-08 0)
(0 -4.18635e-08 0)
(0 -4.16731e-08 0)
(0 -4.15054e-08 0)
(0 -4.13598e-08 0)
(0 -4.12357e-08 0)
(0 -4.11328e-08 0)
(0 -4.10508e-08 0)
(0 -4.09895e-08 0)
(0 -4.09487e-08 0)
(0 -4.09283e-08 0)
(0 -5.06766e-08 0)
(0 -4.98171e-08 0)
(0 -4.90104e-08 0)
(0 -4.82554e-08 0)
(0 -4.75507e-08 0)
(0 -4.68948e-08 0)
(0 -4.62855e-08 0)
(0 -4.57207e-08 0)
(0 -4.51982e-08 0)
(0 -4.47155e-08 0)
(0 -4.42703e-08 0)
(0 -4.38604e-08 0)
(0 -4.34837e-08 0)
(0 -4.31383e-08 0)
(0 -4.28222e-08 0)
(0 -4.2534e-08 0)
(0 -4.22721e-08 0)
(0 -4.20353e-08 0)
(0 -4.18226e-08 0)
(0 -4.16331e-08 0)
(0 -4.14661e-08 0)
(0 -4.1321e-08 0)
(0 -4.11973e-08 0)
(0 -4.10946e-08 0)
(0 -4.10128e-08 0)
(0 -4.09516e-08 0)
(0 -4.09108e-08 0)
(0 -4.08905e-08 0)
(0 -5.05493e-08 0)
(0 -4.9698e-08 0)
(0 -4.88993e-08 0)
(0 -4.81523e-08 0)
(0 -4.74554e-08 0)
(0 -4.68068e-08 0)
(0 -4.62044e-08 0)
(0 -4.5646e-08 0)
(0 -4.51292e-08 0)
(0 -4.46517e-08 0)
(0 -4.42112e-08 0)
(0 -4.38054e-08 0)
(0 -4.34323e-08 0)
(0 -4.30898e-08 0)
(0 -4.27763e-08 0)
(0 -4.24901e-08 0)
(0 -4.223e-08 0)
(0 -4.19946e-08 0)
(0 -4.1783e-08 0)
(0 -4.15944e-08 0)
(0 -4.1428e-08 0)
(0 -4.12834e-08 0)
(0 -4.116e-08 0)
(0 -4.10577e-08 0)
(0 -4.0976e-08 0)
(0 -4.09149e-08 0)
(0 -4.08742e-08 0)
(0 -4.08539e-08 0)
(0 -5.04244e-08 0)
(0 -4.95812e-08 0)
(0 -4.87906e-08 0)
(0 -4.80515e-08 0)
(0 -4.73623e-08 0)
(0 -4.6721e-08 0)
(0 -4.61254e-08 0)
(0 -4.55733e-08 0)
(0 -4.50622e-08 0)
(0 -4.45899e-08 0)
(0 -4.4154e-08 0)
(0 -4.37522e-08 0)
(0 -4.33825e-08 0)
(0 -4.3043e-08 0)
(0 -4.27319e-08 0)
(0 -4.24478e-08 0)
(0 -4.21894e-08 0)
(0 -4.19553e-08 0)
(0 -4.17448e-08 0)
(0 -4.1557e-08 0)
(0 -4.13913e-08 0)
(0 -4.12471e-08 0)
(0 -4.11241e-08 0)
(0 -4.1022e-08 0)
(0 -4.09405e-08 0)
(0 -4.08795e-08 0)
(0 -4.08389e-08 0)
(0 -4.08186e-08 0)
(0 -5.03023e-08 0)
(0 -4.94671e-08 0)
(0 -4.86846e-08 0)
(0 -4.79534e-08 0)
(0 -4.72718e-08 0)
(0 -4.66377e-08 0)
(0 -4.60488e-08 0)
(0 -4.55029e-08 0)
(0 -4.49975e-08 0)
(0 -4.45302e-08 0)
(0 -4.40987e-08 0)
(0 -4.37008e-08 0)
(0 -4.33345e-08 0)
(0 -4.29979e-08 0)
(0 -4.26893e-08 0)
(0 -4.24072e-08 0)
(0 -4.21503e-08 0)
(0 -4.19176e-08 0)
(0 -4.17081e-08 0)
(0 -4.15211e-08 0)
(0 -4.1356e-08 0)
(0 -4.12123e-08 0)
(0 -4.10896e-08 0)
(0 -4.09877e-08 0)
(0 -4.09063e-08 0)
(0 -4.08454e-08 0)
(0 -4.08049e-08 0)
(0 -4.07846e-08 0)
(0 -5.01833e-08 0)
(0 -4.93562e-08 0)
(0 -4.85817e-08 0)
(0 -4.78583e-08 0)
(0 -4.71841e-08 0)
(0 -4.65571e-08 0)
(0 -4.59748e-08 0)
(0 -4.54349e-08 0)
(0 -4.4935e-08 0)
(0 -4.44727e-08 0)
(0 -4.40456e-08 0)
(0 -4.36515e-08 0)
(0 -4.32885e-08 0)
(0 -4.29546e-08 0)
(0 -4.26483e-08 0)
(0 -4.23682e-08 0)
(0 -4.21129e-08 0)
(0 -4.18814e-08 0)
(0 -4.16729e-08 0)
(0 -4.14867e-08 0)
(0 -4.13221e-08 0)
(0 -4.11788e-08 0)
(0 -4.10565e-08 0)
(0 -4.09548e-08 0)
(0 -4.08736e-08 0)
(0 -4.08128e-08 0)
(0 -4.07723e-08 0)
(0 -4.0752e-08 0)
(0 -5.0068e-08 0)
(0 -4.92488e-08 0)
(0 -4.84821e-08 0)
(0 -4.77664e-08 0)
(0 -4.70996e-08 0)
(0 -4.64794e-08 0)
(0 -4.59036e-08 0)
(0 -4.53697e-08 0)
(0 -4.48751e-08 0)
(0 -4.44175e-08 0)
(0 -4.39946e-08 0)
(0 -4.36043e-08 0)
(0 -4.32444e-08 0)
(0 -4.29133e-08 0)
(0 -4.26092e-08 0)
(0 -4.23309e-08 0)
(0 -4.20772e-08 0)
(0 -4.18469e-08 0)
(0 -4.16393e-08 0)
(0 -4.14538e-08 0)
(0 -4.12898e-08 0)
(0 -4.11469e-08 0)
(0 -4.10248e-08 0)
(0 -4.09233e-08 0)
(0 -4.08423e-08 0)
(0 -4.07815e-08 0)
(0 -4.07411e-08 0)
(0 -4.07209e-08 0)
(0 -4.99566e-08 0)
(0 -4.91453e-08 0)
(0 -4.83863e-08 0)
(0 -4.7678e-08 0)
(0 -4.70184e-08 0)
(0 -4.6405e-08 0)
(0 -4.58354e-08 0)
(0 -4.53072e-08 0)
(0 -4.48178e-08 0)
(0 -4.43649e-08 0)
(0 -4.39461e-08 0)
(0 -4.35593e-08 0)
(0 -4.32025e-08 0)
(0 -4.28739e-08 0)
(0 -4.25721e-08 0)
(0 -4.22955e-08 0)
(0 -4.20432e-08 0)
(0 -4.18141e-08 0)
(0 -4.16074e-08 0)
(0 -4.14226e-08 0)
(0 -4.12591e-08 0)
(0 -4.11166e-08 0)
(0 -4.09947e-08 0)
(0 -4.08934e-08 0)
(0 -4.08125e-08 0)
(0 -4.07518e-08 0)
(0 -4.07114e-08 0)
(0 -4.06912e-08 0)
(0 -4.98497e-08 0)
(0 -4.90459e-08 0)
(0 -4.82945e-08 0)
(0 -4.75935e-08 0)
(0 -4.69408e-08 0)
(0 -4.63339e-08 0)
(0 -4.57704e-08 0)
(0 -4.52477e-08 0)
(0 -4.47634e-08 0)
(0 -4.43149e-08 0)
(0 -4.39e-08 0)
(0 -4.35166e-08 0)
(0 -4.31627e-08 0)
(0 -4.28366e-08 0)
(0 -4.25368e-08 0)
(0 -4.2262e-08 0)
(0 -4.2011e-08 0)
(0 -4.1783e-08 0)
(0 -4.15772e-08 0)
(0 -4.1393e-08 0)
(0 -4.123e-08 0)
(0 -4.10878e-08 0)
(0 -4.09662e-08 0)
(0 -4.0865e-08 0)
(0 -4.07842e-08 0)
(0 -4.07236e-08 0)
(0 -4.06833e-08 0)
(0 -4.06631e-08 0)
(0 -4.97476e-08 0)
(0 -4.89512e-08 0)
(0 -4.8207e-08 0)
(0 -4.75131e-08 0)
(0 -4.6867e-08 0)
(0 -4.62665e-08 0)
(0 -4.57088e-08 0)
(0 -4.51914e-08 0)
(0 -4.47118e-08 0)
(0 -4.42676e-08 0)
(0 -4.38565e-08 0)
(0 -4.34763e-08 0)
(0 -4.31252e-08 0)
(0 -4.28015e-08 0)
(0 -4.25036e-08 0)
(0 -4.22304e-08 0)
(0 -4.19807e-08 0)
(0 -4.17537e-08 0)
(0 -4.15487e-08 0)
(0 -4.13651e-08 0)
(0 -4.12025e-08 0)
(0 -4.10606e-08 0)
(0 -4.09393e-08 0)
(0 -4.08383e-08 0)
(0 -4.07576e-08 0)
(0 -4.0697e-08 0)
(0 -4.06567e-08 0)
(0 -4.06365e-08 0)
(0 -4.96506e-08 0)
(0 -4.88614e-08 0)
(0 -4.81242e-08 0)
(0 -4.7437e-08 0)
(0 -4.67974e-08 0)
(0 -4.62028e-08 0)
(0 -4.56507e-08 0)
(0 -4.51384e-08 0)
(0 -4.46633e-08 0)
(0 -4.42232e-08 0)
(0 -4.38156e-08 0)
(0 -4.34385e-08 0)
(0 -4.309e-08 0)
(0 -4.27685e-08 0)
(0 -4.24725e-08 0)
(0 -4.22008e-08 0)
(0 -4.19523e-08 0)
(0 -4.17262e-08 0)
(0 -4.15219e-08 0)
(0 -4.13389e-08 0)
(0 -4.11767e-08 0)
(0 -4.10352e-08 0)
(0 -4.0914e-08 0)
(0 -4.08132e-08 0)
(0 -4.07325e-08 0)
(0 -4.06721e-08 0)
(0 -4.06318e-08 0)
(0 -4.06116e-08 0)
(0 -4.95592e-08 0)
(0 -4.87768e-08 0)
(0 -4.80463e-08 0)
(0 -4.73656e-08 0)
(0 -4.6732e-08 0)
(0 -4.61431e-08 0)
(0 -4.55962e-08 0)
(0 -4.50887e-08 0)
(0 -4.4618e-08 0)
(0 -4.41817e-08 0)
(0 -4.37774e-08 0)
(0 -4.34032e-08 0)
(0 -4.30572e-08 0)
(0 -4.27378e-08 0)
(0 -4.24435e-08 0)
(0 -4.21732e-08 0)
(0 -4.19258e-08 0)
(0 -4.17006e-08 0)
(0 -4.1497e-08 0)
(0 -4.13145e-08 0)
(0 -4.11527e-08 0)
(0 -4.10115e-08 0)
(0 -4.08905e-08 0)
(0 -4.07898e-08 0)
(0 -4.07092e-08 0)
(0 -4.06488e-08 0)
(0 -4.06085e-08 0)
(0 -4.05883e-08 0)
(0 -4.94736e-08 0)
(0 -4.86977e-08 0)
(0 -4.79736e-08 0)
(0 -4.72989e-08 0)
(0 -4.66711e-08 0)
(0 -4.60876e-08 0)
(0 -4.55457e-08 0)
(0 -4.50426e-08 0)
(0 -4.45759e-08 0)
(0 -4.41432e-08 0)
(0 -4.37421e-08 0)
(0 -4.33706e-08 0)
(0 -4.30269e-08 0)
(0 -4.27094e-08 0)
(0 -4.24167e-08 0)
(0 -4.21476e-08 0)
(0 -4.19013e-08 0)
(0 -4.1677e-08 0)
(0 -4.1474e-08 0)
(0 -4.12919e-08 0)
(0 -4.11305e-08 0)
(0 -4.09895e-08 0)
(0 -4.08687e-08 0)
(0 -4.0768e-08 0)
(0 -4.06875e-08 0)
(0 -4.06272e-08 0)
(0 -4.05869e-08 0)
(0 -4.05668e-08 0)
(0 -4.93943e-08 0)
(0 -4.86245e-08 0)
(0 -4.79063e-08 0)
(0 -4.72373e-08 0)
(0 -4.66149e-08 0)
(0 -4.60364e-08 0)
(0 -4.5499e-08 0)
(0 -4.50002e-08 0)
(0 -4.45372e-08 0)
(0 -4.41078e-08 0)
(0 -4.37096e-08 0)
(0 -4.33406e-08 0)
(0 -4.2999e-08 0)
(0 -4.26833e-08 0)
(0 -4.2392e-08 0)
(0 -4.21242e-08 0)
(0 -4.18788e-08 0)
(0 -4.16552e-08 0)
(0 -4.14528e-08 0)
(0 -4.12712e-08 0)
(0 -4.11101e-08 0)
(0 -4.09693e-08 0)
(0 -4.08486e-08 0)
(0 -4.07481e-08 0)
(0 -4.06676e-08 0)
(0 -4.06073e-08 0)
(0 -4.05671e-08 0)
(0 -4.05469e-08 0)
(0 -4.93215e-08 0)
(0 -4.85573e-08 0)
(0 -4.78446e-08 0)
(0 -4.71809e-08 0)
(0 -4.65634e-08 0)
(0 -4.59895e-08 0)
(0 -4.54564e-08 0)
(0 -4.49614e-08 0)
(0 -4.4502e-08 0)
(0 -4.40755e-08 0)
(0 -4.368e-08 0)
(0 -4.33133e-08 0)
(0 -4.29736e-08 0)
(0 -4.26595e-08 0)
(0 -4.23696e-08 0)
(0 -4.21029e-08 0)
(0 -4.18584e-08 0)
(0 -4.16355e-08 0)
(0 -4.14336e-08 0)
(0 -4.12523e-08 0)
(0 -4.10915e-08 0)
(0 -4.09509e-08 0)
(0 -4.08303e-08 0)
(0 -4.07299e-08 0)
(0 -4.06495e-08 0)
(0 -4.05892e-08 0)
(0 -4.0549e-08 0)
(0 -4.05288e-08 0)
(0 -4.92554e-08 0)
(0 -4.84965e-08 0)
(0 -4.77888e-08 0)
(0 -4.71299e-08 0)
(0 -4.65169e-08 0)
(0 -4.59473e-08 0)
(0 -4.5418e-08 0)
(0 -4.49265e-08 0)
(0 -4.44702e-08 0)
(0 -4.40465e-08 0)
(0 -4.36534e-08 0)
(0 -4.32887e-08 0)
(0 -4.29508e-08 0)
(0 -4.26382e-08 0)
(0 -4.23495e-08 0)
(0 -4.20837e-08 0)
(0 -4.184e-08 0)
(0 -4.16177e-08 0)
(0 -4.14163e-08 0)
(0 -4.12354e-08 0)
(0 -4.10748e-08 0)
(0 -4.09343e-08 0)
(0 -4.08139e-08 0)
(0 -4.07135e-08 0)
(0 -4.06332e-08 0)
(0 -4.05729e-08 0)
(0 -4.05327e-08 0)
(0 -4.05125e-08 0)
(0 -4.91964e-08 0)
(0 -4.84421e-08 0)
(0 -4.7739e-08 0)
(0 -4.70844e-08 0)
(0 -4.64755e-08 0)
(0 -4.59096e-08 0)
(0 -4.53839e-08 0)
(0 -4.48955e-08 0)
(0 -4.44419e-08 0)
(0 -4.40207e-08 0)
(0 -4.36297e-08 0)
(0 -4.32669e-08 0)
(0 -4.29306e-08 0)
(0 -4.26193e-08 0)
(0 -4.23316e-08 0)
(0 -4.20667e-08 0)
(0 -4.18237e-08 0)
(0 -4.16019e-08 0)
(0 -4.14009e-08 0)
(0 -4.12203e-08 0)
(0 -4.10599e-08 0)
(0 -4.09196e-08 0)
(0 -4.07993e-08 0)
(0 -4.0699e-08 0)
(0 -4.06187e-08 0)
(0 -4.05584e-08 0)
(0 -4.05182e-08 0)
(0 -4.04981e-08 0)
(0 -4.91446e-08 0)
(0 -4.83945e-08 0)
(0 -4.76954e-08 0)
(0 -4.70446e-08 0)
(0 -4.64393e-08 0)
(0 -4.58767e-08 0)
(0 -4.5354e-08 0)
(0 -4.48684e-08 0)
(0 -4.44173e-08 0)
(0 -4.39983e-08 0)
(0 -4.36091e-08 0)
(0 -4.32479e-08 0)
(0 -4.2913e-08 0)
(0 -4.26028e-08 0)
(0 -4.23161e-08 0)
(0 -4.20519e-08 0)
(0 -4.18095e-08 0)
(0 -4.15882e-08 0)
(0 -4.13875e-08 0)
(0 -4.12072e-08 0)
(0 -4.10469e-08 0)
(0 -4.09068e-08 0)
(0 -4.07865e-08 0)
(0 -4.06863e-08 0)
(0 -4.0606e-08 0)
(0 -4.05457e-08 0)
(0 -4.05055e-08 0)
(0 -4.04854e-08 0)
(0 -4.91002e-08 0)
(0 -4.83537e-08 0)
(0 -4.7658e-08 0)
(0 -4.70105e-08 0)
(0 -4.64084e-08 0)
(0 -4.58487e-08 0)
(0 -4.53285e-08 0)
(0 -4.48453e-08 0)
(0 -4.43963e-08 0)
(0 -4.39791e-08 0)
(0 -4.35916e-08 0)
(0 -4.32318e-08 0)
(0 -4.2898e-08 0)
(0 -4.25887e-08 0)
(0 -4.23028e-08 0)
(0 -4.20393e-08 0)
(0 -4.17974e-08 0)
(0 -4.15765e-08 0)
(0 -4.13761e-08 0)
(0 -4.1196e-08 0)
(0 -4.10359e-08 0)
(0 -4.08958e-08 0)
(0 -4.07757e-08 0)
(0 -4.06754e-08 0)
(0 -4.05952e-08 0)
(0 -4.05349e-08 0)
(0 -4.04947e-08 0)
(0 -4.04746e-08 0)
(0 -4.90634e-08 0)
(0 -4.83199e-08 0)
(0 -4.76271e-08 0)
(0 -4.69824e-08 0)
(0 -4.63828e-08 0)
(0 -4.58254e-08 0)
(0 -4.53075e-08 0)
(0 -4.48262e-08 0)
(0 -4.43789e-08 0)
(0 -4.39633e-08 0)
(0 -4.35771e-08 0)
(0 -4.32184e-08 0)
(0 -4.28856e-08 0)
(0 -4.25772e-08 0)
(0 -4.22919e-08 0)
(0 -4.20289e-08 0)
(0 -4.17874e-08 0)
(0 -4.15668e-08 0)
(0 -4.13667e-08 0)
(0 -4.11867e-08 0)
(0 -4.10268e-08 0)
(0 -4.08868e-08 0)
(0 -4.07667e-08 0)
(0 -4.06665e-08 0)
(0 -4.05862e-08 0)
(0 -4.0526e-08 0)
(0 -4.04858e-08 0)
(0 -4.04657e-08 0)
(0 -4.90344e-08 0)
(0 -4.82932e-08 0)
(0 -4.76027e-08 0)
(0 -4.69601e-08 0)
(0 -4.63626e-08 0)
(0 -4.58071e-08 0)
(0 -4.52909e-08 0)
(0 -4.48112e-08 0)
(0 -4.43653e-08 0)
(0 -4.39509e-08 0)
(0 -4.35657e-08 0)
(0 -4.3208e-08 0)
(0 -4.28759e-08 0)
(0 -4.25681e-08 0)
(0 -4.22833e-08 0)
(0 -4.20208e-08 0)
(0 -4.17796e-08 0)
(0 -4.15592e-08 0)
(0 -4.13592e-08 0)
(0 -4.11794e-08 0)
(0 -4.10196e-08 0)
(0 -4.08797e-08 0)
(0 -4.07596e-08 0)
(0 -4.06594e-08 0)
(0 -4.05792e-08 0)
(0 -4.05189e-08 0)
(0 -4.04788e-08 0)
(0 -4.04587e-08 0)
(0 -4.90131e-08 0)
(0 -4.82737e-08 0)
(0 -4.75849e-08 0)
(0 -4.69439e-08 0)
(0 -4.63479e-08 0)
(0 -4.57938e-08 0)
(0 -4.52789e-08 0)
(0 -4.48002e-08 0)
(0 -4.43554e-08 0)
(0 -4.39418e-08 0)
(0 -4.35575e-08 0)
(0 -4.32003e-08 0)
(0 -4.28688e-08 0)
(0 -4.25614e-08 0)
(0 -4.22771e-08 0)
(0 -4.20148e-08 0)
(0 -4.17738e-08 0)
(0 -4.15537e-08 0)
(0 -4.13538e-08 0)
(0 -4.11741e-08 0)
(0 -4.10144e-08 0)
(0 -4.08745e-08 0)
(0 -4.07544e-08 0)
(0 -4.06543e-08 0)
(0 -4.0574e-08 0)
(0 -4.05138e-08 0)
(0 -4.04736e-08 0)
(0 -4.04535e-08 0)
(0 -4.89998e-08 0)
(0 -4.82615e-08 0)
(0 -4.75738e-08 0)
(0 -4.69338e-08 0)
(0 -4.63387e-08 0)
(0 -4.57855e-08 0)
(0 -4.52713e-08 0)
(0 -4.47934e-08 0)
(0 -4.43492e-08 0)
(0 -4.39362e-08 0)
(0 -4.35523e-08 0)
(0 -4.31956e-08 0)
(0 -4.28644e-08 0)
(0 -4.25573e-08 0)
(0 -4.22732e-08 0)
(0 -4.20111e-08 0)
(0 -4.17703e-08 0)
(0 -4.15502e-08 0)
(0 -4.13504e-08 0)
(0 -4.11708e-08 0)
(0 -4.10111e-08 0)
(0 -4.08712e-08 0)
(0 -4.07512e-08 0)
(0 -4.0651e-08 0)
(0 -4.05708e-08 0)
(0 -4.05106e-08 0)
(0 -4.04704e-08 0)
(0 -4.04503e-08 0)
(0 -4.89944e-08 0)
(0 -4.82566e-08 0)
(0 -4.75693e-08 0)
(0 -4.69297e-08 0)
(0 -4.6335e-08 0)
(0 -4.57821e-08 0)
(0 -4.52683e-08 0)
(0 -4.47907e-08 0)
(0 -4.43467e-08 0)
(0 -4.39339e-08 0)
(0 -4.35502e-08 0)
(0 -4.31937e-08 0)
(0 -4.28626e-08 0)
(0 -4.25557e-08 0)
(0 -4.22716e-08 0)
(0 -4.20096e-08 0)
(0 -4.17688e-08 0)
(0 -4.15488e-08 0)
(0 -4.13491e-08 0)
(0 -4.11694e-08 0)
(0 -4.10097e-08 0)
(0 -4.08698e-08 0)
(0 -4.07498e-08 0)
(0 -4.06497e-08 0)
(0 -4.05695e-08 0)
(0 -4.05092e-08 0)
(0 -4.0469e-08 0)
(0 -4.04489e-08 0)
(0 -5.30497e-08 0)
(0 -5.40842e-08 0)
(0 -5.51627e-08 0)
(0 -5.62811e-08 0)
(0 -5.74343e-08 0)
(0 -5.86162e-08 0)
(0 -5.98202e-08 0)
(0 -6.10385e-08 0)
(0 -6.22628e-08 0)
(0 -6.34841e-08 0)
(0 -6.46927e-08 0)
(0 -6.58788e-08 0)
(0 -6.7032e-08 0)
(0 -6.81419e-08 0)
(0 -6.9198e-08 0)
(0 -7.01899e-08 0)
(0 -7.11073e-08 0)
(0 -7.19405e-08 0)
(0 -7.26797e-08 0)
(0 -7.33155e-08 0)
(0 -7.38388e-08 0)
(0 -7.424e-08 0)
(0 -5.2914e-08 0)
(0 -5.39428e-08 0)
(0 -5.50164e-08 0)
(0 -5.61308e-08 0)
(0 -5.72812e-08 0)
(0 -5.84618e-08 0)
(0 -5.9666e-08 0)
(0 -6.08864e-08 0)
(0 -6.21148e-08 0)
(0 -6.33425e-08 0)
(0 -6.456e-08 0)
(0 -6.57575e-08 0)
(0 -6.69249e-08 0)
(0 -6.80517e-08 0)
(0 -6.91276e-08 0)
(0 -7.01422e-08 0)
(0 -7.10852e-08 0)
(0 -7.19465e-08 0)
(0 -7.27163e-08 0)
(0 -7.33848e-08 0)
(0 -7.39419e-08 0)
(0 -7.43764e-08 0)
(0 -5.27771e-08 0)
(0 -5.38e-08 0)
(0 -5.48684e-08 0)
(0 -5.59787e-08 0)
(0 -5.71262e-08 0)
(0 -5.83053e-08 0)
(0 -5.95097e-08 0)
(0 -6.07323e-08 0)
(0 -6.1965e-08 0)
(0 -6.31993e-08 0)
(0 -6.44259e-08 0)
(0 -6.56352e-08 0)
(0 -6.68172e-08 0)
(0 -6.79616e-08 0)
(0 -6.90582e-08 0)
(0 -7.00965e-08 0)
(0 -7.10664e-08 0)
(0 -7.19578e-08 0)
(0 -7.27608e-08 0)
(0 -7.34657e-08 0)
(0 -7.40626e-08 0)
(0 -7.45404e-08 0)
(0 -5.26391e-08 0)
(0 -5.36559e-08 0)
(0 -5.4719e-08 0)
(0 -5.5825e-08 0)
(0 -5.69694e-08 0)
(0 -5.8147e-08 0)
(0 -5.93516e-08 0)
(0 -6.05763e-08 0)
(0 -6.18133e-08 0)
(0 -6.30543e-08 0)
(0 -6.42902e-08 0)
(0 -6.55116e-08 0)
(0 -6.67086e-08 0)
(0 -6.78712e-08 0)
(0 -6.8989e-08 0)
(0 -7.0052e-08 0)
(0 -7.105e-08 0)
(0 -7.19731e-08 0)
(0 -7.28117e-08 0)
(0 -7.35565e-08 0)
(0 -7.41984e-08 0)
(0 -7.47287e-08 0)
(0 -5.25002e-08 0)
(0 -5.35108e-08 0)
(0 -5.45685e-08 0)
(0 -5.567e-08 0)
(0 -5.68112e-08 0)
(0 -5.79871e-08 0)
(0 -5.91917e-08 0)
(0 -6.04184e-08 0)
(0 -6.16597e-08 0)
(0 -6.29074e-08 0)
(0 -6.41527e-08 0)
(0 -6.53864e-08 0)
(0 -6.65987e-08 0)
(0 -6.77797e-08 0)
(0 -6.89194e-08 0)
(0 -7.00077e-08 0)
(0 -7.10347e-08 0)
(0 -7.19908e-08 0)
(0 -7.28666e-08 0)
(0 -7.36535e-08 0)
(0 -7.43434e-08 0)
(0 -7.49293e-08 0)
(0 -5.23608e-08 0)
(0 -5.33649e-08 0)
(0 -5.4417e-08 0)
(0 -5.55138e-08 0)
(0 -5.66517e-08 0)
(0 -5.78257e-08 0)
(0 -5.90302e-08 0)
(0 -6.02589e-08 0)
(0 -6.15043e-08 0)
(0 -6.27587e-08 0)
(0 -6.40134e-08 0)
(0 -6.52593e-08 0)
(0 -6.6487e-08 0)
(0 -6.76867e-08 0)
(0 -6.88485e-08 0)
(0 -6.99625e-08 0)
(0 -7.1019e-08 0)
(0 -7.20087e-08 0)
(0 -7.29226e-08 0)
(0 -7.37525e-08 0)
(0 -7.44914e-08 0)
(0 -7.51336e-08 0)
(0 -5.22212e-08 0)
(0 -5.32187e-08 0)
(0 -5.42649e-08 0)
(0 -5.53569e-08 0)
(0 -5.64912e-08 0)
(0 -5.76631e-08 0)
(0 -5.88674e-08 0)
(0 -6.00977e-08 0)
(0 -6.13472e-08 0)
(0 -6.26081e-08 0)
(0 -6.3872e-08 0)
(0 -6.51302e-08 0)
(0 -6.63732e-08 0)
(0 -6.75915e-08 0)
(0 -6.87754e-08 0)
(0 -6.99152e-08 0)
(0 -7.10014e-08 0)
(0 -7.20247e-08 0)
(0 -7.29766e-08 0)
(0 -7.38493e-08 0)
(0 -7.46362e-08 0)
(0 -7.53325e-08 0)
(0 -5.20816e-08 0)
(0 -5.30724e-08 0)
(0 -5.41125e-08 0)
(0 -5.51995e-08 0)
(0 -5.633e-08 0)
(0 -5.74996e-08 0)
(0 -5.87033e-08 0)
(0 -5.99352e-08 0)
(0 -6.11885e-08 0)
(0 -6.24557e-08 0)
(0 -6.37286e-08 0)
(0 -6.49987e-08 0)
(0 -6.62569e-08 0)
(0 -6.74936e-08 0)
(0 -6.86995e-08 0)
(0 -6.98648e-08 0)
(0 -7.09803e-08 0)
(0 -7.20368e-08 0)
(0 -7.3026e-08 0)
(0 -7.39403e-08 0)
(0 -7.47732e-08 0)
(0 -7.55203e-08 0)
(0 -5.19425e-08 0)
(0 -5.29263e-08 0)
(0 -5.39602e-08 0)
(0 -5.5042e-08 0)
(0 -5.61684e-08 0)
(0 -5.73355e-08 0)
(0 -5.85385e-08 0)
(0 -5.97716e-08 0)
(0 -6.10283e-08 0)
(0 -6.23015e-08 0)
(0 -6.35832e-08 0)
(0 -6.48649e-08 0)
(0 -6.61378e-08 0)
(0 -6.73926e-08 0)
(0 -6.86199e-08 0)
(0 -6.98103e-08 0)
(0 -7.09544e-08 0)
(0 -7.20434e-08 0)
(0 -7.30688e-08 0)
(0 -7.4023e-08 0)
(0 -7.48991e-08 0)
(0 -7.56915e-08 0)
(0 -5.18042e-08 0)
(0 -5.27809e-08 0)
(0 -5.38084e-08 0)
(0 -5.48847e-08 0)
(0 -5.60069e-08 0)
(0 -5.71712e-08 0)
(0 -5.83731e-08 0)
(0 -5.96071e-08 0)
(0 -6.0867e-08 0)
(0 -6.21458e-08 0)
(0 -6.34358e-08 0)
(0 -6.47287e-08 0)
(0 -6.60158e-08 0)
(0 -6.72881e-08 0)
(0 -6.85363e-08 0)
(0 -6.97509e-08 0)
(0 -7.09229e-08 0)
(0 -7.20432e-08 0)
(0 -7.31035e-08 0)
(0 -7.40958e-08 0)
(0 -7.50132e-08 0)
(0 -7.58491e-08 0)
(0 -5.16671e-08 0)
(0 -5.26365e-08 0)
(0 -5.36575e-08 0)
(0 -5.47281e-08 0)
(0 -5.58458e-08 0)
(0 -5.7007e-08 0)
(0 -5.82076e-08 0)
(0 -5.94421e-08 0)
(0 -6.07048e-08 0)
(0 -6.19887e-08 0)
(0 -6.32865e-08 0)
(0 -6.45901e-08 0)
(0 -6.58909e-08 0)
(0 -6.718e-08 0)
(0 -6.84481e-08 0)
(0 -6.96862e-08 0)
(0 -7.08849e-08 0)
(0 -7.20353e-08 0)
(0 -7.31289e-08 0)
(0 -7.41578e-08 0)
(0 -7.51148e-08 0)
(0 -7.59942e-08 0)
(0 -5.15317e-08 0)
(0 -5.24937e-08 0)
(0 -5.35079e-08 0)
(0 -5.45726e-08 0)
(0 -5.56856e-08 0)
(0 -5.68435e-08 0)
(0 -5.80423e-08 0)
(0 -5.92771e-08 0)
(0 -6.05421e-08 0)
(0 -6.18307e-08 0)
(0 -6.31357e-08 0)
(0 -6.44493e-08 0)
(0 -6.5763e-08 0)
(0 -6.70681e-08 0)
(0 -6.83554e-08 0)
(0 -6.96157e-08 0)
(0 -7.08399e-08 0)
(0 -7.20191e-08 0)
(0 -7.31445e-08 0)
(0 -7.4208e-08 0)
(0 -7.5202e-08 0)
(0 -7.61192e-08 0)
(0 -5.13982e-08 0)
(0 -5.23527e-08 0)
(0 -5.336e-08 0)
(0 -5.44188e-08 0)
(0 -5.55268e-08 0)
(0 -5.66811e-08 0)
(0 -5.78779e-08 0)
(0 -5.91125e-08 0)
(0 -6.03793e-08 0)
(0 -6.16721e-08 0)
(0 -6.29838e-08 0)
(0 -6.43067e-08 0)
(0 -6.56325e-08 0)
(0 -6.69526e-08 0)
(0 -6.8258e-08 0)
(0 -6.95395e-08 0)
(0 -7.07879e-08 0)
(0 -7.19943e-08 0)
(0 -7.31498e-08 0)
(0 -7.42462e-08 0)
(0 -7.52757e-08 0)
(0 -7.62307e-08 0)
(0 -5.12672e-08 0)
(0 -5.22142e-08 0)
(0 -5.32145e-08 0)
(0 -5.42671e-08 0)
(0 -5.53699e-08 0)
(0 -5.65204e-08 0)
(0 -5.77148e-08 0)
(0 -5.89488e-08 0)
(0 -6.0217e-08 0)
(0 -6.15134e-08 0)
(0 -6.28311e-08 0)
(0 -6.41625e-08 0)
(0 -6.54996e-08 0)
(0 -6.68338e-08 0)
(0 -6.81562e-08 0)
(0 -6.94576e-08 0)
(0 -7.07288e-08 0)
(0 -7.19608e-08 0)
(0 -7.31447e-08 0)
(0 -7.42721e-08 0)
(0 -7.53354e-08 0)
(0 -7.63281e-08 0)
(0 -5.1139e-08 0)
(0 -5.20784e-08 0)
(0 -5.30717e-08 0)
(0 -5.4118e-08 0)
(0 -5.52155e-08 0)
(0 -5.63618e-08 0)
(0 -5.75536e-08 0)
(0 -5.87866e-08 0)
(0 -6.00557e-08 0)
(0 -6.13551e-08 0)
(0 -6.26782e-08 0)
(0 -6.40174e-08 0)
(0 -6.53649e-08 0)
(0 -6.67122e-08 0)
(0 -6.80503e-08 0)
(0 -6.93702e-08 0)
(0 -7.06628e-08 0)
(0 -7.19187e-08 0)
(0 -7.31291e-08 0)
(0 -7.42854e-08 0)
(0 -7.53795e-08 0)
(0 -7.64037e-08 0)
(0 -5.10142e-08 0)
(0 -5.19461e-08 0)
(0 -5.29323e-08 0)
(0 -5.39721e-08 0)
(0 -5.50642e-08 0)
(0 -5.62061e-08 0)
(0 -5.73949e-08 0)
(0 -5.86266e-08 0)
(0 -5.98962e-08 0)
(0 -6.1198e-08 0)
(0 -6.25257e-08 0)
(0 -6.3872e-08 0)
(0 -6.52289e-08 0)
(0 -6.65882e-08 0)
(0 -6.79409e-08 0)
(0 -6.9278e-08 0)
(0 -7.05903e-08 0)
(0 -7.18685e-08 0)
(0 -7.31035e-08 0)
(0 -7.42865e-08 0)
(0 -7.54093e-08 0)
(0 -7.64645e-08 0)
(0 -5.08932e-08 0)
(0 -5.18175e-08 0)
(0 -5.27966e-08 0)
(0 -5.383e-08 0)
(0 -5.49164e-08 0)
(0 -5.60539e-08 0)
(0 -5.72395e-08 0)
(0 -5.84694e-08 0)
(0 -5.9739e-08 0)
(0 -6.10428e-08 0)
(0 -6.23744e-08 0)
(0 -6.37269e-08 0)
(0 -6.50924e-08 0)
(0 -6.64626e-08 0)
(0 -6.78287e-08 0)
(0 -6.91816e-08 0)
(0 -7.05121e-08 0)
(0 -7.18108e-08 0)
(0 -7.30684e-08 0)
(0 -7.4276e-08 0)
(0 -7.5425e-08 0)
(0 -7.65074e-08 0)
(0 -5.07764e-08 0)
(0 -5.16933e-08 0)
(0 -5.26653e-08 0)
(0 -5.36922e-08 0)
(0 -5.4773e-08 0)
(0 -5.59058e-08 0)
(0 -5.70879e-08 0)
(0 -5.83158e-08 0)
(0 -5.95849e-08 0)
(0 -6.08901e-08 0)
(0 -6.22251e-08 0)
(0 -6.3583e-08 0)
(0 -6.49561e-08 0)
(0 -6.63362e-08 0)
(0 -6.77144e-08 0)
(0 -6.90818e-08 0)
(0 -7.04289e-08 0)
(0 -7.17464e-08 0)
(0 -7.30247e-08 0)
(0 -7.42548e-08 0)
(0 -7.54278e-08 0)
(0 -7.65351e-08 0)
(0 -5.06643e-08 0)
(0 -5.15738e-08 0)
(0 -5.25389e-08 0)
(0 -5.35594e-08 0)
(0 -5.46344e-08 0)
(0 -5.57624e-08 0)
(0 -5.69409e-08 0)
(0 -5.81664e-08 0)
(0 -5.94348e-08 0)
(0 -6.07409e-08 0)
(0 -6.20786e-08 0)
(0 -6.34411e-08 0)
(0 -6.4821e-08 0)
(0 -6.62099e-08 0)
(0 -6.75991e-08 0)
(0 -6.89796e-08 0)
(0 -7.03419e-08 0)
(0 -7.16764e-08 0)
(0 -7.29736e-08 0)
(0 -7.42241e-08 0)
(0 -7.54192e-08 0)
(0 -7.65509e-08 0)
(0 -5.05572e-08 0)
(0 -5.14596e-08 0)
(0 -5.24178e-08 0)
(0 -5.3432e-08 0)
(0 -5.45013e-08 0)
(0 -5.56245e-08 0)
(0 -5.67992e-08 0)
(0 -5.80222e-08 0)
(0 -5.92895e-08 0)
(0 -6.05959e-08 0)
(0 -6.19358e-08 0)
(0 -6.33023e-08 0)
(0 -6.4688e-08 0)
(0 -6.60848e-08 0)
(0 -6.74838e-08 0)
(0 -6.88761e-08 0)
(0 -7.0252e-08 0)
(0 -7.16019e-08 0)
(0 -7.29161e-08 0)
(0 -7.4185e-08 0)
(0 -7.53994e-08 0)
(0 -7.655e-08 0)
(0 -5.04557e-08 0)
(0 -5.13512e-08 0)
(0 -5.23027e-08 0)
(0 -5.33106e-08 0)
(0 -5.43744e-08 0)
(0 -5.54928e-08 0)
(0 -5.66636e-08 0)
(0 -5.78838e-08 0)
(0 -5.91497e-08 0)
(0 -6.04562e-08 0)
(0 -6.17976e-08 0)
(0 -6.31674e-08 0)
(0 -6.45582e-08 0)
(0 -6.59619e-08 0)
(0 -6.73696e-08 0)
(0 -6.87724e-08 0)
(0 -7.01605e-08 0)
(0 -7.15243e-08 0)
(0 -7.28538e-08 0)
(0 -7.41393e-08 0)
(0 -7.53709e-08 0)
(0 -7.65391e-08 0)
(0 -5.036e-08 0)
(0 -5.12489e-08 0)
(0 -5.2194e-08 0)
(0 -5.31959e-08 0)
(0 -5.42542e-08 0)
(0 -5.53678e-08 0)
(0 -5.65347e-08 0)
(0 -5.77521e-08 0)
(0 -5.90163e-08 0)
(0 -6.03225e-08 0)
(0 -6.16651e-08 0)
(0 -6.30376e-08 0)
(0 -6.44327e-08 0)
(0 -6.58423e-08 0)
(0 -6.72578e-08 0)
(0 -6.86698e-08 0)
(0 -7.00689e-08 0)
(0 -7.1445e-08 0)
(0 -7.27883e-08 0)
(0 -7.40886e-08 0)
(0 -7.5336e-08 0)
(0 -7.65207e-08 0)
(0 -5.02707e-08 0)
(0 -5.11532e-08 0)
(0 -5.20922e-08 0)
(0 -5.30883e-08 0)
(0 -5.41413e-08 0)
(0 -5.52502e-08 0)
(0 -5.64133e-08 0)
(0 -5.76278e-08 0)
(0 -5.88901e-08 0)
(0 -6.01957e-08 0)
(0 -6.1539e-08 0)
(0 -6.29137e-08 0)
(0 -6.43124e-08 0)
(0 -6.57272e-08 0)
(0 -6.71494e-08 0)
(0 -6.85697e-08 0)
(0 -6.99784e-08 0)
(0 -7.13655e-08 0)
(0 -7.2721e-08 0)
(0 -7.40346e-08 0)
(0 -7.52964e-08 0)
(0 -7.64967e-08 0)
(0 -5.0188e-08 0)
(0 -5.10646e-08 0)
(0 -5.19978e-08 0)
(0 -5.29884e-08 0)
(0 -5.40363e-08 0)
(0 -5.51408e-08 0)
(0 -5.63e-08 0)
(0 -5.75116e-08 0)
(0 -5.8772e-08 0)
(0 -6.00768e-08 0)
(0 -6.14205e-08 0)
(0 -6.27968e-08 0)
(0 -6.41986e-08 0)
(0 -6.56178e-08 0)
(0 -6.70457e-08 0)
(0 -6.84732e-08 0)
(0 -6.98903e-08 0)
(0 -7.12871e-08 0)
(0 -7.26534e-08 0)
(0 -7.39787e-08 0)
(0 -7.52533e-08 0)
(0 -7.64679e-08 0)
(0 -5.01122e-08 0)
(0 -5.09833e-08 0)
(0 -5.19112e-08 0)
(0 -5.28966e-08 0)
(0 -5.39398e-08 0)
(0 -5.504e-08 0)
(0 -5.61956e-08 0)
(0 -5.74044e-08 0)
(0 -5.86628e-08 0)
(0 -5.99665e-08 0)
(0 -6.13104e-08 0)
(0 -6.26879e-08 0)
(0 -6.40922e-08 0)
(0 -6.55151e-08 0)
(0 -6.6948e-08 0)
(0 -6.83816e-08 0)
(0 -6.98061e-08 0)
(0 -7.12113e-08 0)
(0 -7.25869e-08 0)
(0 -7.39224e-08 0)
(0 -7.52073e-08 0)
(0 -7.64314e-08 0)
(0 -5.00438e-08 0)
(0 -5.09098e-08 0)
(0 -5.18327e-08 0)
(0 -5.28134e-08 0)
(0 -5.38522e-08 0)
(0 -5.49484e-08 0)
(0 -5.61006e-08 0)
(0 -5.73066e-08 0)
(0 -5.85631e-08 0)
(0 -5.98658e-08 0)
(0 -6.12095e-08 0)
(0 -6.2588e-08 0)
(0 -6.39942e-08 0)
(0 -6.54202e-08 0)
(0 -6.68573e-08 0)
(0 -6.82962e-08 0)
(0 -6.9727e-08 0)
(0 -7.11395e-08 0)
(0 -7.25232e-08 0)
(0 -7.38674e-08 0)
(0 -7.51615e-08 0)
(0 -7.63948e-08 0)
(0 -4.99829e-08 0)
(0 -5.08444e-08 0)
(0 -5.17628e-08 0)
(0 -5.27392e-08 0)
(0 -5.3774e-08 0)
(0 -5.48665e-08 0)
(0 -5.60157e-08 0)
(0 -5.72191e-08 0)
(0 -5.84737e-08 0)
(0 -5.97752e-08 0)
(0 -6.11187e-08 0)
(0 -6.24978e-08 0)
(0 -6.39056e-08 0)
(0 -6.53341e-08 0)
(0 -6.67748e-08 0)
(0 -6.82181e-08 0)
(0 -6.96543e-08 0)
(0 -7.1073e-08 0)
(0 -7.24637e-08 0)
(0 -7.38155e-08 0)
(0 -7.51177e-08 0)
(0 -7.63596e-08 0)
(0 -4.99299e-08 0)
(0 -5.07873e-08 0)
(0 -5.17018e-08 0)
(0 -5.26744e-08 0)
(0 -5.37056e-08 0)
(0 -5.47949e-08 0)
(0 -5.59412e-08 0)
(0 -5.71423e-08 0)
(0 -5.83951e-08 0)
(0 -5.96956e-08 0)
(0 -6.10387e-08 0)
(0 -6.24182e-08 0)
(0 -6.38272e-08 0)
(0 -6.52578e-08 0)
(0 -6.67013e-08 0)
(0 -6.81484e-08 0)
(0 -6.95891e-08 0)
(0 -7.1013e-08 0)
(0 -7.24096e-08 0)
(0 -7.37679e-08 0)
(0 -7.50771e-08 0)
(0 -7.63262e-08 0)
(0 -4.98848e-08 0)
(0 -5.07388e-08 0)
(0 -5.16499e-08 0)
(0 -5.26193e-08 0)
(0 -5.36474e-08 0)
(0 -5.47339e-08 0)
(0 -5.58777e-08 0)
(0 -5.70768e-08 0)
(0 -5.83281e-08 0)
(0 -5.96275e-08 0)
(0 -6.09701e-08 0)
(0 -6.23499e-08 0)
(0 -6.37598e-08 0)
(0 -6.51921e-08 0)
(0 -6.66379e-08 0)
(0 -6.8088e-08 0)
(0 -6.95324e-08 0)
(0 -7.09606e-08 0)
(0 -7.23621e-08 0)
(0 -7.37259e-08 0)
(0 -7.50413e-08 0)
(0 -7.6299e-08 0)
(0 -4.9848e-08 0)
(0 -5.06992e-08 0)
(0 -5.16075e-08 0)
(0 -5.25742e-08 0)
(0 -5.35997e-08 0)
(0 -5.46839e-08 0)
(0 -5.58256e-08 0)
(0 -5.7023e-08 0)
(0 -5.82729e-08 0)
(0 -5.95715e-08 0)
(0 -6.09137e-08 0)
(0 -6.22936e-08 0)
(0 -6.37042e-08 0)
(0 -6.51376e-08 0)
(0 -6.65853e-08 0)
(0 -6.80377e-08 0)
(0 -6.9485e-08 0)
(0 -7.09167e-08 0)
(0 -7.2322e-08 0)
(0 -7.369e-08 0)
(0 -7.50094e-08 0)
(0 -7.62686e-08 0)
(0 -4.98195e-08 0)
(0 -5.06685e-08 0)
(0 -5.15747e-08 0)
(0 -5.25392e-08 0)
(0 -5.35628e-08 0)
(0 -5.46452e-08 0)
(0 -5.57853e-08 0)
(0 -5.69812e-08 0)
(0 -5.82301e-08 0)
(0 -5.95279e-08 0)
(0 -6.08698e-08 0)
(0 -6.22497e-08 0)
(0 -6.36608e-08 0)
(0 -6.50951e-08 0)
(0 -6.65441e-08 0)
(0 -6.79983e-08 0)
(0 -6.94478e-08 0)
(0 -7.08821e-08 0)
(0 -7.22904e-08 0)
(0 -7.36616e-08 0)
(0 -7.49847e-08 0)
(0 -7.62481e-08 0)
(0 -4.97996e-08 0)
(0 -5.0647e-08 0)
(0 -5.15516e-08 0)
(0 -5.25147e-08 0)
(0 -5.35369e-08 0)
(0 -5.46179e-08 0)
(0 -5.57569e-08 0)
(0 -5.69519e-08 0)
(0 -5.81999e-08 0)
(0 -5.94972e-08 0)
(0 -6.08388e-08 0)
(0 -6.22187e-08 0)
(0 -6.363e-08 0)
(0 -6.50649e-08 0)
(0 -6.65148e-08 0)
(0 -6.79702e-08 0)
(0 -6.94211e-08 0)
(0 -7.08572e-08 0)
(0 -7.22676e-08 0)
(0 -7.36415e-08 0)
(0 -7.49677e-08 0)
(0 -7.62356e-08 0)
(0 -4.97882e-08 0)
(0 -5.06347e-08 0)
(0 -5.15385e-08 0)
(0 -5.25007e-08 0)
(0 -5.3522e-08 0)
(0 -5.46023e-08 0)
(0 -5.57406e-08 0)
(0 -5.6935e-08 0)
(0 -5.81827e-08 0)
(0 -5.94796e-08 0)
(0 -6.0821e-08 0)
(0 -6.22008e-08 0)
(0 -6.36123e-08 0)
(0 -6.50474e-08 0)
(0 -6.64977e-08 0)
(0 -6.79537e-08 0)
(0 -6.94055e-08 0)
(0 -7.08425e-08 0)
(0 -7.22541e-08 0)
(0 -7.36294e-08 0)
(0 -7.49578e-08 0)
(0 -7.62294e-08 0)
(0 -4.13396e-08 0)
(0 -4.13604e-08 0)
(0 -4.14021e-08 0)
(0 -4.14648e-08 0)
(0 -4.15489e-08 0)
(0 -4.16548e-08 0)
(0 -4.17829e-08 0)
(0 -4.1934e-08 0)
(0 -4.21088e-08 0)
(0 -4.23083e-08 0)
(0 -4.25336e-08 0)
(0 -4.27862e-08 0)
(0 -4.30673e-08 0)
(0 -4.33789e-08 0)
(0 -4.37227e-08 0)
(0 -4.41008e-08 0)
(0 -4.45153e-08 0)
(0 -4.49684e-08 0)
(0 -4.54626e-08 0)
(0 -4.59999e-08 0)
(0 -4.65827e-08 0)
(0 -4.7213e-08 0)
(0 -4.78925e-08 0)
(0 -4.86227e-08 0)
(0 -4.94047e-08 0)
(0 -5.02388e-08 0)
(0 -5.1125e-08 0)
(0 -5.20625e-08 0)
(0 -4.12934e-08 0)
(0 -4.13141e-08 0)
(0 -4.13557e-08 0)
(0 -4.14183e-08 0)
(0 -4.15022e-08 0)
(0 -4.16078e-08 0)
(0 -4.17355e-08 0)
(0 -4.1886e-08 0)
(0 -4.206e-08 0)
(0 -4.22586e-08 0)
(0 -4.24827e-08 0)
(0 -4.27337e-08 0)
(0 -4.30131e-08 0)
(0 -4.33225e-08 0)
(0 -4.36638e-08 0)
(0 -4.40389e-08 0)
(0 -4.44499e-08 0)
(0 -4.48992e-08 0)
(0 -4.53889e-08 0)
(0 -4.59214e-08 0)
(0 -4.64988e-08 0)
(0 -4.71233e-08 0)
(0 -4.77966e-08 0)
(0 -4.85203e-08 0)
(0 -4.92955e-08 0)
(0 -5.01228e-08 0)
(0 -5.10022e-08 0)
(0 -5.19331e-08 0)
(0 -4.12478e-08 0)
(0 -4.12685e-08 0)
(0 -4.131e-08 0)
(0 -4.13724e-08 0)
(0 -4.14561e-08 0)
(0 -4.15613e-08 0)
(0 -4.16886e-08 0)
(0 -4.18385e-08 0)
(0 -4.20118e-08 0)
(0 -4.22094e-08 0)
(0 -4.24323e-08 0)
(0 -4.26819e-08 0)
(0 -4.29595e-08 0)
(0 -4.32667e-08 0)
(0 -4.36053e-08 0)
(0 -4.39774e-08 0)
(0 -4.4385e-08 0)
(0 -4.48302e-08 0)
(0 -4.53155e-08 0)
(0 -4.5843e-08 0)
(0 -4.64149e-08 0)
(0 -4.70335e-08 0)
(0 -4.77005e-08 0)
(0 -4.84175e-08 0)
(0 -4.91858e-08 0)
(0 -5.00061e-08 0)
(0 -5.08785e-08 0)
(0 -5.18026e-08 0)
(0 -4.12028e-08 0)
(0 -4.12235e-08 0)
(0 -4.12649e-08 0)
(0 -4.13272e-08 0)
(0 -4.14106e-08 0)
(0 -4.15155e-08 0)
(0 -4.16424e-08 0)
(0 -4.17917e-08 0)
(0 -4.19643e-08 0)
(0 -4.21609e-08 0)
(0 -4.23826e-08 0)
(0 -4.26307e-08 0)
(0 -4.29064e-08 0)
(0 -4.32114e-08 0)
(0 -4.35475e-08 0)
(0 -4.39165e-08 0)
(0 -4.43205e-08 0)
(0 -4.47617e-08 0)
(0 -4.52424e-08 0)
(0 -4.57648e-08 0)
(0 -4.63312e-08 0)
(0 -4.69437e-08 0)
(0 -4.76042e-08 0)
(0 -4.83145e-08 0)
(0 -4.90757e-08 0)
(0 -4.98888e-08 0)
(0 -5.07541e-08 0)
(0 -5.16712e-08 0)
(0 -4.11586e-08 0)
(0 -4.11792e-08 0)
(0 -4.12205e-08 0)
(0 -4.12827e-08 0)
(0 -4.13659e-08 0)
(0 -4.14705e-08 0)
(0 -4.15969e-08 0)
(0 -4.17457e-08 0)
(0 -4.19175e-08 0)
(0 -4.21131e-08 0)
(0 -4.23337e-08 0)
(0 -4.25802e-08 0)
(0 -4.28541e-08 0)
(0 -4.31569e-08 0)
(0 -4.34903e-08 0)
(0 -4.38562e-08 0)
(0 -4.42567e-08 0)
(0 -4.46938e-08 0)
(0 -4.51698e-08 0)
(0 -4.56871e-08 0)
(0 -4.62478e-08 0)
(0 -4.68541e-08 0)
(0 -4.75081e-08 0)
(0 -4.82114e-08 0)
(0 -4.89655e-08 0)
(0 -4.97713e-08 0)
(0 -5.06292e-08 0)
(0 -5.15391e-08 0)
(0 -4.11152e-08 0)
(0 -4.11357e-08 0)
(0 -4.1177e-08 0)
(0 -4.1239e-08 0)
(0 -4.13219e-08 0)
(0 -4.14262e-08 0)
(0 -4.15522e-08 0)
(0 -4.17004e-08 0)
(0 -4.18715e-08 0)
(0 -4.20662e-08 0)
(0 -4.22855e-08 0)
(0 -4.25306e-08 0)
(0 -4.28026e-08 0)
(0 -4.31032e-08 0)
(0 -4.3434e-08 0)
(0 -4.37968e-08 0)
(0 -4.41936e-08 0)
(0 -4.46265e-08 0)
(0 -4.50979e-08 0)
(0 -4.561e-08 0)
(0 -4.61649e-08 0)
(0 -4.67651e-08 0)
(0 -4.74124e-08 0)
(0 -4.81086e-08 0)
(0 -4.88554e-08 0)
(0 -4.96537e-08 0)
(0 -5.05041e-08 0)
(0 -5.14067e-08 0)
(0 -4.10726e-08 0)
(0 -4.10931e-08 0)
(0 -4.11343e-08 0)
(0 -4.11961e-08 0)
(0 -4.12789e-08 0)
(0 -4.13829e-08 0)
(0 -4.15085e-08 0)
(0 -4.16561e-08 0)
(0 -4.18264e-08 0)
(0 -4.20202e-08 0)
(0 -4.22383e-08 0)
(0 -4.24819e-08 0)
(0 -4.27521e-08 0)
(0 -4.30504e-08 0)
(0 -4.33785e-08 0)
(0 -4.37382e-08 0)
(0 -4.41314e-08 0)
(0 -4.45602e-08 0)
(0 -4.50269e-08 0)
(0 -4.55336e-08 0)
(0 -4.60828e-08 0)
(0 -4.66766e-08 0)
(0 -4.73172e-08 0)
(0 -4.80063e-08 0)
(0 -4.87456e-08 0)
(0 -4.95363e-08 0)
(0 -5.03791e-08 0)
(0 -5.12743e-08 0)
(0 -4.1031e-08 0)
(0 -4.10515e-08 0)
(0 -4.10925e-08 0)
(0 -4.11542e-08 0)
(0 -4.12368e-08 0)
(0 -4.13405e-08 0)
(0 -4.14657e-08 0)
(0 -4.16128e-08 0)
(0 -4.17824e-08 0)
(0 -4.19752e-08 0)
(0 -4.21921e-08 0)
(0 -4.24342e-08 0)
(0 -4.27026e-08 0)
(0 -4.29987e-08 0)
(0 -4.33241e-08 0)
(0 -4.36807e-08 0)
(0 -4.40702e-08 0)
(0 -4.44948e-08 0)
(0 -4.49568e-08 0)
(0 -4.54583e-08 0)
(0 -4.60016e-08 0)
(0 -4.65891e-08 0)
(0 -4.72228e-08 0)
(0 -4.79047e-08 0)
(0 -4.86365e-08 0)
(0 -4.94195e-08 0)
(0 -5.02546e-08 0)
(0 -5.1142e-08 0)
(0 -4.09903e-08 0)
(0 -4.10108e-08 0)
(0 -4.10517e-08 0)
(0 -4.11133e-08 0)
(0 -4.11957e-08 0)
(0 -4.12991e-08 0)
(0 -4.14239e-08 0)
(0 -4.15705e-08 0)
(0 -4.17393e-08 0)
(0 -4.19313e-08 0)
(0 -4.2147e-08 0)
(0 -4.23876e-08 0)
(0 -4.26541e-08 0)
(0 -4.29481e-08 0)
(0 -4.32709e-08 0)
(0 -4.36243e-08 0)
(0 -4.40102e-08 0)
(0 -4.44307e-08 0)
(0 -4.48879e-08 0)
(0 -4.53841e-08 0)
(0 -4.59216e-08 0)
(0 -4.65027e-08 0)
(0 -4.71295e-08 0)
(0 -4.78041e-08 0)
(0 -4.85283e-08 0)
(0 -4.93035e-08 0)
(0 -5.01307e-08 0)
(0 -5.10104e-08 0)
(0 -4.09507e-08 0)
(0 -4.09712e-08 0)
(0 -4.10121e-08 0)
(0 -4.10735e-08 0)
(0 -4.11557e-08 0)
(0 -4.12588e-08 0)
(0 -4.13832e-08 0)
(0 -4.15293e-08 0)
(0 -4.16975e-08 0)
(0 -4.18885e-08 0)
(0 -4.2103e-08 0)
(0 -4.23422e-08 0)
(0 -4.26069e-08 0)
(0 -4.28987e-08 0)
(0 -4.32188e-08 0)
(0 -4.35692e-08 0)
(0 -4.39515e-08 0)
(0 -4.43678e-08 0)
(0 -4.48203e-08 0)
(0 -4.53112e-08 0)
(0 -4.58429e-08 0)
(0 -4.64175e-08 0)
(0 -4.70375e-08 0)
(0 -4.77048e-08 0)
(0 -4.84213e-08 0)
(0 -4.91886e-08 0)
(0 -5.00079e-08 0)
(0 -5.08797e-08 0)
(0 -4.09123e-08 0)
(0 -4.09327e-08 0)
(0 -4.09735e-08 0)
(0 -4.10348e-08 0)
(0 -4.11168e-08 0)
(0 -4.12197e-08 0)
(0 -4.13437e-08 0)
(0 -4.14892e-08 0)
(0 -4.16568e-08 0)
(0 -4.18469e-08 0)
(0 -4.20603e-08 0)
(0 -4.2298e-08 0)
(0 -4.2561e-08 0)
(0 -4.28506e-08 0)
(0 -4.31682e-08 0)
(0 -4.35155e-08 0)
(0 -4.38942e-08 0)
(0 -4.43064e-08 0)
(0 -4.47542e-08 0)
(0 -4.52398e-08 0)
(0 -4.57657e-08 0)
(0 -4.6334e-08 0)
(0 -4.6947e-08 0)
(0 -4.7607e-08 0)
(0 -4.83158e-08 0)
(0 -4.90752e-08 0)
(0 -4.98865e-08 0)
(0 -5.07503e-08 0)
(0 -4.0875e-08 0)
(0 -4.08954e-08 0)
(0 -4.09361e-08 0)
(0 -4.09973e-08 0)
(0 -4.10792e-08 0)
(0 -4.11818e-08 0)
(0 -4.13054e-08 0)
(0 -4.14505e-08 0)
(0 -4.16173e-08 0)
(0 -4.18066e-08 0)
(0 -4.20189e-08 0)
(0 -4.22552e-08 0)
(0 -4.25165e-08 0)
(0 -4.2804e-08 0)
(0 -4.3119e-08 0)
(0 -4.34633e-08 0)
(0 -4.38385e-08 0)
(0 -4.42466e-08 0)
(0 -4.46898e-08 0)
(0 -4.51702e-08 0)
(0 -4.56902e-08 0)
(0 -4.62521e-08 0)
(0 -4.68583e-08 0)
(0 -4.7511e-08 0)
(0 -4.82122e-08 0)
(0 -4.89636e-08 0)
(0 -4.97668e-08 0)
(0 -5.06226e-08 0)
(0 -4.0839e-08 0)
(0 -4.08593e-08 0)
(0 -4.09e-08 0)
(0 -4.09611e-08 0)
(0 -4.10428e-08 0)
(0 -4.11451e-08 0)
(0 -4.12685e-08 0)
(0 -4.1413e-08 0)
(0 -4.15792e-08 0)
(0 -4.17677e-08 0)
(0 -4.19789e-08 0)
(0 -4.22139e-08 0)
(0 -4.24734e-08 0)
(0 -4.27588e-08 0)
(0 -4.30714e-08 0)
(0 -4.34127e-08 0)
(0 -4.37844e-08 0)
(0 -4.41885e-08 0)
(0 -4.46271e-08 0)
(0 -4.51024e-08 0)
(0 -4.56167e-08 0)
(0 -4.61723e-08 0)
(0 -4.67717e-08 0)
(0 -4.74171e-08 0)
(0 -4.81106e-08 0)
(0 -4.88541e-08 0)
(0 -4.96492e-08 0)
(0 -5.0497e-08 0)
(0 -4.08043e-08 0)
(0 -4.08246e-08 0)
(0 -4.08652e-08 0)
(0 -4.09262e-08 0)
(0 -4.10077e-08 0)
(0 -4.11098e-08 0)
(0 -4.12328e-08 0)
(0 -4.13769e-08 0)
(0 -4.15425e-08 0)
(0 -4.17301e-08 0)
(0 -4.19404e-08 0)
(0 -4.2174e-08 0)
(0 -4.24319e-08 0)
(0 -4.27153e-08 0)
(0 -4.30254e-08 0)
(0 -4.33638e-08 0)
(0 -4.37322e-08 0)
(0 -4.41324e-08 0)
(0 -4.45664e-08 0)
(0 -4.50366e-08 0)
(0 -4.55453e-08 0)
(0 -4.60947e-08 0)
(0 -4.66874e-08 0)
(0 -4.73256e-08 0)
(0 -4.80115e-08 0)
(0 -4.87471e-08 0)
(0 -4.95342e-08 0)
(0 -5.03739e-08 0)
(0 -4.07709e-08 0)
(0 -4.07912e-08 0)
(0 -4.08317e-08 0)
(0 -4.08926e-08 0)
(0 -4.0974e-08 0)
(0 -4.10759e-08 0)
(0 -4.11986e-08 0)
(0 -4.13423e-08 0)
(0 -4.15073e-08 0)
(0 -4.16941e-08 0)
(0 -4.19034e-08 0)
(0 -4.21357e-08 0)
(0 -4.2392e-08 0)
(0 -4.26735e-08 0)
(0 -4.29812e-08 0)
(0 -4.33168e-08 0)
(0 -4.36818e-08 0)
(0 -4.40782e-08 0)
(0 -4.45079e-08 0)
(0 -4.49731e-08 0)
(0 -4.54762e-08 0)
(0 -4.60196e-08 0)
(0 -4.66056e-08 0)
(0 -4.72367e-08 0)
(0 -4.79151e-08 0)
(0 -4.86429e-08 0)
(0 -4.9422e-08 0)
(0 -5.02537e-08 0)
(0 -4.07389e-08 0)
(0 -4.07592e-08 0)
(0 -4.07997e-08 0)
(0 -4.08605e-08 0)
(0 -4.09417e-08 0)
(0 -4.10435e-08 0)
(0 -4.11658e-08 0)
(0 -4.13091e-08 0)
(0 -4.14736e-08 0)
(0 -4.16597e-08 0)
(0 -4.18679e-08 0)
(0 -4.2099e-08 0)
(0 -4.23539e-08 0)
(0 -4.26334e-08 0)
(0 -4.29389e-08 0)
(0 -4.32717e-08 0)
(0 -4.36335e-08 0)
(0 -4.40261e-08 0)
(0 -4.44516e-08 0)
(0 -4.4912e-08 0)
(0 -4.54096e-08 0)
(0 -4.5947e-08 0)
(0 -4.65265e-08 0)
(0 -4.71506e-08 0)
(0 -4.78217e-08 0)
(0 -4.85418e-08 0)
(0 -4.9313e-08 0)
(0 -5.01367e-08 0)
(0 -4.07084e-08 0)
(0 -4.07286e-08 0)
(0 -4.07691e-08 0)
(0 -4.08299e-08 0)
(0 -4.0911e-08 0)
(0 -4.10125e-08 0)
(0 -4.11346e-08 0)
(0 -4.12775e-08 0)
(0 -4.14414e-08 0)
(0 -4.16268e-08 0)
(0 -4.18341e-08 0)
(0 -4.20641e-08 0)
(0 -4.23174e-08 0)
(0 -4.25952e-08 0)
(0 -4.28985e-08 0)
(0 -4.32287e-08 0)
(0 -4.35874e-08 0)
(0 -4.39764e-08 0)
(0 -4.43976e-08 0)
(0 -4.48533e-08 0)
(0 -4.53458e-08 0)
(0 -4.58773e-08 0)
(0 -4.64505e-08 0)
(0 -4.70678e-08 0)
(0 -4.77316e-08 0)
(0 -4.84442e-08 0)
(0 -4.92076e-08 0)
(0 -5.00235e-08 0)
(0 -4.06794e-08 0)
(0 -4.06996e-08 0)
(0 -4.074e-08 0)
(0 -4.08007e-08 0)
(0 -4.08817e-08 0)
(0 -4.09831e-08 0)
(0 -4.11049e-08 0)
(0 -4.12474e-08 0)
(0 -4.14109e-08 0)
(0 -4.15956e-08 0)
(0 -4.18021e-08 0)
(0 -4.20309e-08 0)
(0 -4.22828e-08 0)
(0 -4.25588e-08 0)
(0 -4.286e-08 0)
(0 -4.31877e-08 0)
(0 -4.35434e-08 0)
(0 -4.3929e-08 0)
(0 -4.43462e-08 0)
(0 -4.47974e-08 0)
(0 -4.52847e-08 0)
(0 -4.58107e-08 0)
(0 -4.63777e-08 0)
(0 -4.69884e-08 0)
(0 -4.76451e-08 0)
(0 -4.83504e-08 0)
(0 -4.91061e-08 0)
(0 -4.99143e-08 0)
(0 -4.06519e-08 0)
(0 -4.06721e-08 0)
(0 -4.07125e-08 0)
(0 -4.07731e-08 0)
(0 -4.0854e-08 0)
(0 -4.09552e-08 0)
(0 -4.10768e-08 0)
(0 -4.1219e-08 0)
(0 -4.1382e-08 0)
(0 -4.15661e-08 0)
(0 -4.17717e-08 0)
(0 -4.19995e-08 0)
(0 -4.22501e-08 0)
(0 -4.25245e-08 0)
(0 -4.28237e-08 0)
(0 -4.31489e-08 0)
(0 -4.35018e-08 0)
(0 -4.3884e-08 0)
(0 -4.42974e-08 0)
(0 -4.47442e-08 0)
(0 -4.52267e-08 0)
(0 -4.57472e-08 0)
(0 -4.63083e-08 0)
(0 -4.69126e-08 0)
(0 -4.75625e-08 0)
(0 -4.82606e-08 0)
(0 -4.9009e-08 0)
(0 -4.98097e-08 0)
(0 -4.06261e-08 0)
(0 -4.06463e-08 0)
(0 -4.06866e-08 0)
(0 -4.07472e-08 0)
(0 -4.0828e-08 0)
(0 -4.0929e-08 0)
(0 -4.10504e-08 0)
(0 -4.11923e-08 0)
(0 -4.13548e-08 0)
(0 -4.15383e-08 0)
(0 -4.17432e-08 0)
(0 -4.197e-08 0)
(0 -4.22194e-08 0)
(0 -4.24922e-08 0)
(0 -4.27894e-08 0)
(0 -4.31124e-08 0)
(0 -4.34626e-08 0)
(0 -4.38416e-08 0)
(0 -4.42514e-08 0)
(0 -4.4694e-08 0)
(0 -4.51718e-08 0)
(0 -4.56871e-08 0)
(0 -4.62426e-08 0)
(0 -4.68407e-08 0)
(0 -4.74841e-08 0)
(0 -4.81753e-08 0)
(0 -4.89165e-08 0)
(0 -4.97099e-08 0)
(0 -4.06018e-08 0)
(0 -4.0622e-08 0)
(0 -4.06623e-08 0)
(0 -4.07229e-08 0)
(0 -4.08035e-08 0)
(0 -4.09045e-08 0)
(0 -4.10256e-08 0)
(0 -4.11672e-08 0)
(0 -4.13294e-08 0)
(0 -4.15123e-08 0)
(0 -4.17165e-08 0)
(0 -4.19424e-08 0)
(0 -4.21906e-08 0)
(0 -4.24619e-08 0)
(0 -4.27574e-08 0)
(0 -4.30782e-08 0)
(0 -4.34258e-08 0)
(0 -4.38019e-08 0)
(0 -4.42082e-08 0)
(0 -4.46469e-08 0)
(0 -4.51202e-08 0)
(0 -4.56306e-08 0)
(0 -4.61806e-08 0)
(0 -4.67729e-08 0)
(0 -4.741e-08 0)
(0 -4.80946e-08 0)
(0 -4.8829e-08 0)
(0 -4.96154e-08 0)
(0 -4.05793e-08 0)
(0 -4.05994e-08 0)
(0 -4.06398e-08 0)
(0 -4.07002e-08 0)
(0 -4.07808e-08 0)
(0 -4.08816e-08 0)
(0 -4.10026e-08 0)
(0 -4.11439e-08 0)
(0 -4.13057e-08 0)
(0 -4.14882e-08 0)
(0 -4.16917e-08 0)
(0 -4.19167e-08 0)
(0 -4.21638e-08 0)
(0 -4.24338e-08 0)
(0 -4.27276e-08 0)
(0 -4.30464e-08 0)
(0 -4.33916e-08 0)
(0 -4.37648e-08 0)
(0 -4.41679e-08 0)
(0 -4.46029e-08 0)
(0 -4.5072e-08 0)
(0 -4.55778e-08 0)
(0 -4.61227e-08 0)
(0 -4.67094e-08 0)
(0 -4.73406e-08 0)
(0 -4.80189e-08 0)
(0 -4.87468e-08 0)
(0 -4.95265e-08 0)
(0 -4.05584e-08 0)
(0 -4.05786e-08 0)
(0 -4.06189e-08 0)
(0 -4.06793e-08 0)
(0 -4.07598e-08 0)
(0 -4.08605e-08 0)
(0 -4.09814e-08 0)
(0 -4.11224e-08 0)
(0 -4.12839e-08 0)
(0 -4.14659e-08 0)
(0 -4.16688e-08 0)
(0 -4.1893e-08 0)
(0 -4.21391e-08 0)
(0 -4.24078e-08 0)
(0 -4.27e-08 0)
(0 -4.3017e-08 0)
(0 -4.336e-08 0)
(0 -4.37306e-08 0)
(0 -4.41306e-08 0)
(0 -4.45621e-08 0)
(0 -4.50274e-08 0)
(0 -4.55288e-08 0)
(0 -4.60689e-08 0)
(0 -4.66504e-08 0)
(0 -4.7276e-08 0)
(0 -4.79484e-08 0)
(0 -4.86701e-08 0)
(0 -4.94435e-08 0)
(0 -4.05393e-08 0)
(0 -4.05595e-08 0)
(0 -4.05997e-08 0)
(0 -4.06601e-08 0)
(0 -4.07406e-08 0)
(0 -4.08412e-08 0)
(0 -4.09619e-08 0)
(0 -4.11027e-08 0)
(0 -4.12639e-08 0)
(0 -4.14455e-08 0)
(0 -4.16478e-08 0)
(0 -4.18713e-08 0)
(0 -4.21164e-08 0)
(0 -4.2384e-08 0)
(0 -4.26748e-08 0)
(0 -4.29901e-08 0)
(0 -4.3331e-08 0)
(0 -4.36992e-08 0)
(0 -4.40964e-08 0)
(0 -4.45247e-08 0)
(0 -4.49864e-08 0)
(0 -4.54837e-08 0)
(0 -4.60194e-08 0)
(0 -4.6596e-08 0)
(0 -4.72164e-08 0)
(0 -4.78833e-08 0)
(0 -4.85993e-08 0)
(0 -4.93668e-08 0)
(0 -4.0522e-08 0)
(0 -4.05421e-08 0)
(0 -4.05824e-08 0)
(0 -4.06427e-08 0)
(0 -4.07231e-08 0)
(0 -4.08236e-08 0)
(0 -4.09442e-08 0)
(0 -4.10849e-08 0)
(0 -4.12457e-08 0)
(0 -4.1427e-08 0)
(0 -4.16288e-08 0)
(0 -4.18516e-08 0)
(0 -4.20959e-08 0)
(0 -4.23624e-08 0)
(0 -4.2652e-08 0)
(0 -4.29656e-08 0)
(0 -4.33047e-08 0)
(0 -4.36707e-08 0)
(0 -4.40654e-08 0)
(0 -4.44908e-08 0)
(0 -4.49491e-08 0)
(0 -4.54427e-08 0)
(0 -4.59743e-08 0)
(0 -4.65465e-08 0)
(0 -4.71621e-08 0)
(0 -4.78239e-08 0)
(0 -4.85346e-08 0)
(0 -4.92966e-08 0)
(0 -4.05064e-08 0)
(0 -4.05265e-08 0)
(0 -4.05668e-08 0)
(0 -4.06271e-08 0)
(0 -4.07075e-08 0)
(0 -4.08079e-08 0)
(0 -4.09284e-08 0)
(0 -4.10689e-08 0)
(0 -4.12295e-08 0)
(0 -4.14104e-08 0)
(0 -4.16118e-08 0)
(0 -4.1834e-08 0)
(0 -4.20776e-08 0)
(0 -4.23431e-08 0)
(0 -4.26315e-08 0)
(0 -4.29438e-08 0)
(0 -4.32811e-08 0)
(0 -4.36451e-08 0)
(0 -4.40375e-08 0)
(0 -4.44603e-08 0)
(0 -4.49156e-08 0)
(0 -4.54059e-08 0)
(0 -4.59337e-08 0)
(0 -4.65019e-08 0)
(0 -4.71132e-08 0)
(0 -4.77704e-08 0)
(0 -4.84762e-08 0)
(0 -4.92332e-08 0)
(0 -4.04927e-08 0)
(0 -4.05128e-08 0)
(0 -4.0553e-08 0)
(0 -4.06134e-08 0)
(0 -4.06937e-08 0)
(0 -4.07941e-08 0)
(0 -4.09144e-08 0)
(0 -4.10548e-08 0)
(0 -4.12152e-08 0)
(0 -4.13958e-08 0)
(0 -4.15967e-08 0)
(0 -4.18185e-08 0)
(0 -4.20614e-08 0)
(0 -4.23261e-08 0)
(0 -4.26134e-08 0)
(0 -4.29244e-08 0)
(0 -4.32603e-08 0)
(0 -4.36226e-08 0)
(0 -4.40129e-08 0)
(0 -4.44333e-08 0)
(0 -4.48859e-08 0)
(0 -4.53732e-08 0)
(0 -4.58978e-08 0)
(0 -4.64624e-08 0)
(0 -4.70698e-08 0)
(0 -4.77229e-08 0)
(0 -4.84244e-08 0)
(0 -4.91769e-08 0)
(0 -4.04808e-08 0)
(0 -4.05009e-08 0)
(0 -4.05411e-08 0)
(0 -4.06014e-08 0)
(0 -4.06817e-08 0)
(0 -4.07821e-08 0)
(0 -4.09023e-08 0)
(0 -4.10425e-08 0)
(0 -4.12028e-08 0)
(0 -4.13831e-08 0)
(0 -4.15837e-08 0)
(0 -4.1805e-08 0)
(0 -4.20473e-08 0)
(0 -4.23113e-08 0)
(0 -4.25978e-08 0)
(0 -4.29077e-08 0)
(0 -4.32423e-08 0)
(0 -4.3603e-08 0)
(0 -4.39916e-08 0)
(0 -4.44099e-08 0)
(0 -4.48602e-08 0)
(0 -4.53449e-08 0)
(0 -4.58666e-08 0)
(0 -4.64281e-08 0)
(0 -4.70321e-08 0)
(0 -4.76815e-08 0)
(0 -4.83792e-08 0)
(0 -4.91279e-08 0)
(0 -4.04708e-08 0)
(0 -4.04909e-08 0)
(0 -4.05311e-08 0)
(0 -4.05914e-08 0)
(0 -4.06717e-08 0)
(0 -4.07719e-08 0)
(0 -4.08921e-08 0)
(0 -4.10322e-08 0)
(0 -4.11923e-08 0)
(0 -4.13724e-08 0)
(0 -4.15728e-08 0)
(0 -4.17937e-08 0)
(0 -4.20355e-08 0)
(0 -4.22989e-08 0)
(0 -4.25846e-08 0)
(0 -4.28936e-08 0)
(0 -4.32271e-08 0)
(0 -4.35865e-08 0)
(0 -4.39736e-08 0)
(0 -4.43902e-08 0)
(0 -4.48385e-08 0)
(0 -4.5321e-08 0)
(0 -4.58402e-08 0)
(0 -4.6399e-08 0)
(0 -4.70001e-08 0)
(0 -4.76465e-08 0)
(0 -4.8341e-08 0)
(0 -4.90862e-08 0)
(0 -4.04626e-08 0)
(0 -4.04827e-08 0)
(0 -4.05229e-08 0)
(0 -4.05832e-08 0)
(0 -4.06635e-08 0)
(0 -4.07637e-08 0)
(0 -4.08838e-08 0)
(0 -4.10238e-08 0)
(0 -4.11838e-08 0)
(0 -4.13637e-08 0)
(0 -4.15639e-08 0)
(0 -4.17844e-08 0)
(0 -4.20259e-08 0)
(0 -4.22888e-08 0)
(0 -4.25739e-08 0)
(0 -4.28821e-08 0)
(0 -4.32147e-08 0)
(0 -4.35731e-08 0)
(0 -4.39589e-08 0)
(0 -4.43741e-08 0)
(0 -4.48208e-08 0)
(0 -4.53015e-08 0)
(0 -4.58187e-08 0)
(0 -4.63753e-08 0)
(0 -4.6974e-08 0)
(0 -4.76179e-08 0)
(0 -4.83097e-08 0)
(0 -4.90522e-08 0)
(0 -4.04563e-08 0)
(0 -4.04764e-08 0)
(0 -4.05166e-08 0)
(0 -4.05769e-08 0)
(0 -4.06572e-08 0)
(0 -4.07573e-08 0)
(0 -4.08774e-08 0)
(0 -4.10174e-08 0)
(0 -4.11772e-08 0)
(0 -4.13571e-08 0)
(0 -4.1557e-08 0)
(0 -4.17773e-08 0)
(0 -4.20185e-08 0)
(0 -4.2281e-08 0)
(0 -4.25656e-08 0)
(0 -4.28733e-08 0)
(0 -4.32052e-08 0)
(0 -4.35627e-08 0)
(0 -4.39476e-08 0)
(0 -4.43617e-08 0)
(0 -4.48071e-08 0)
(0 -4.52864e-08 0)
(0 -4.58021e-08 0)
(0 -4.6357e-08 0)
(0 -4.69539e-08 0)
(0 -4.75958e-08 0)
(0 -4.82856e-08 0)
(0 -4.9026e-08 0)
(0 -4.0452e-08 0)
(0 -4.04721e-08 0)
(0 -4.05123e-08 0)
(0 -4.05725e-08 0)
(0 -4.06527e-08 0)
(0 -4.07529e-08 0)
(0 -4.0873e-08 0)
(0 -4.10129e-08 0)
(0 -4.11727e-08 0)
(0 -4.13524e-08 0)
(0 -4.15522e-08 0)
(0 -4.17724e-08 0)
(0 -4.20133e-08 0)
(0 -4.22755e-08 0)
(0 -4.25598e-08 0)
(0 -4.28671e-08 0)
(0 -4.31985e-08 0)
(0 -4.35554e-08 0)
(0 -4.39396e-08 0)
(0 -4.43529e-08 0)
(0 -4.47976e-08 0)
(0 -4.52759e-08 0)
(0 -4.57905e-08 0)
(0 -4.63441e-08 0)
(0 -4.69398e-08 0)
(0 -4.75803e-08 0)
(0 -4.82686e-08 0)
(0 -4.90075e-08 0)
(0 -4.04495e-08 0)
(0 -4.04696e-08 0)
(0 -4.05098e-08 0)
(0 -4.057e-08 0)
(0 -4.06503e-08 0)
(0 -4.07504e-08 0)
(0 -4.08704e-08 0)
(0 -4.10103e-08 0)
(0 -4.11701e-08 0)
(0 -4.13497e-08 0)
(0 -4.15495e-08 0)
(0 -4.17695e-08 0)
(0 -4.20103e-08 0)
(0 -4.22724e-08 0)
(0 -4.25565e-08 0)
(0 -4.28635e-08 0)
(0 -4.31946e-08 0)
(0 -4.35513e-08 0)
(0 -4.39351e-08 0)
(0 -4.4348e-08 0)
(0 -4.47921e-08 0)
(0 -4.52698e-08 0)
(0 -4.57838e-08 0)
(0 -4.63368e-08 0)
(0 -4.69317e-08 0)
(0 -4.75714e-08 0)
(0 -4.82589e-08 0)
(0 -4.8997e-08 0)
(0 -7.36642e-08 0)
(0 -7.37603e-08 0)
(0 -7.38522e-08 0)
(0 -7.39387e-08 0)
(0 -7.40269e-08 0)
(0 -7.4125e-08 0)
(0 -7.34363e-08 0)
(0 -7.34908e-08 0)
(0 -7.35496e-08 0)
(0 -7.36107e-08 0)
(0 -7.36766e-08 0)
(0 -7.37513e-08 0)
(0 -7.30849e-08 0)
(0 -7.31061e-08 0)
(0 -7.31347e-08 0)
(0 -7.31689e-08 0)
(0 -7.32092e-08 0)
(0 -7.32574e-08 0)
(0 -7.26131e-08 0)
(0 -7.26067e-08 0)
(0 -7.26081e-08 0)
(0 -7.2616e-08 0)
(0 -7.263e-08 0)
(0 -7.2651e-08 0)
(0 -7.20272e-08 0)
(0 -7.19971e-08 0)
(0 -7.19741e-08 0)
(0 -7.19571e-08 0)
(0 -7.19458e-08 0)
(0 -7.19402e-08 0)
(0 -7.13348e-08 0)
(0 -7.1284e-08 0)
(0 -7.12391e-08 0)
(0 -7.11993e-08 0)
(0 -7.11642e-08 0)
(0 -7.11336e-08 0)
(0 -7.05446e-08 0)
(0 -7.04756e-08 0)
(0 -7.04112e-08 0)
(0 -7.03507e-08 0)
(0 -7.02939e-08 0)
(0 -7.02403e-08 0)
(0 -6.9666e-08 0)
(0 -6.95811e-08 0)
(0 -6.94994e-08 0)
(0 -6.94205e-08 0)
(0 -6.93442e-08 0)
(0 -6.927e-08 0)
(0 -6.8709e-08 0)
(0 -6.86102e-08 0)
(0 -6.85135e-08 0)
(0 -6.84186e-08 0)
(0 -6.83252e-08 0)
(0 -6.82329e-08 0)
(0 -6.76839e-08 0)
(0 -6.75734e-08 0)
(0 -6.74639e-08 0)
(0 -6.73552e-08 0)
(0 -6.72471e-08 0)
(0 -6.71393e-08 0)
(0 -6.66015e-08 0)
(0 -6.64812e-08 0)
(0 -6.6361e-08 0)
(0 -6.62408e-08 0)
(0 -6.61205e-08 0)
(0 -6.59997e-08 0)
(0 -6.54726e-08 0)
(0 -6.53445e-08 0)
(0 -6.52157e-08 0)
(0 -6.50863e-08 0)
(0 -6.49559e-08 0)
(0 -6.48246e-08 0)
(0 -6.43081e-08 0)
(0 -6.4174e-08 0)
(0 -6.40386e-08 0)
(0 -6.3902e-08 0)
(0 -6.3764e-08 0)
(0 -6.36245e-08 0)
(0 -6.31186e-08 0)
(0 -6.29803e-08 0)
(0 -6.28402e-08 0)
(0 -6.26984e-08 0)
(0 -6.25549e-08 0)
(0 -6.24095e-08 0)
(0 -6.19146e-08 0)
(0 -6.17737e-08 0)
(0 -6.16307e-08 0)
(0 -6.14856e-08 0)
(0 -6.13384e-08 0)
(0 -6.11892e-08 0)
(0 -6.07059e-08 0)
(0 -6.05639e-08 0)
(0 -6.04196e-08 0)
(0 -6.0273e-08 0)
(0 -6.01241e-08 0)
(0 -5.9973e-08 0)
(0 -5.9502e-08 0)
(0 -5.93603e-08 0)
(0 -5.92162e-08 0)
(0 -5.90696e-08 0)
(0 -5.89206e-08 0)
(0 -5.87692e-08 0)
(0 -5.83115e-08 0)
(0 -5.81714e-08 0)
(0 -5.80287e-08 0)
(0 -5.78835e-08 0)
(0 -5.77359e-08 0)
(0 -5.75859e-08 0)
(0 -5.71425e-08 0)
(0 -5.7005e-08 0)
(0 -5.68649e-08 0)
(0 -5.67223e-08 0)
(0 -5.65773e-08 0)
(0 -5.643e-08 0)
(0 -5.6002e-08 0)
(0 -5.5868e-08 0)
(0 -5.57315e-08 0)
(0 -5.55926e-08 0)
(0 -5.54513e-08 0)
(0 -5.53077e-08 0)
(0 -5.48962e-08 0)
(0 -5.47666e-08 0)
(0 -5.46344e-08 0)
(0 -5.44999e-08 0)
(0 -5.43632e-08 0)
(0 -5.42244e-08 0)
(0 -5.38305e-08 0)
(0 -5.37057e-08 0)
(0 -5.35785e-08 0)
(0 -5.34492e-08 0)
(0 -5.33177e-08 0)
(0 -5.31843e-08 0)
(0 -5.2191e-08 0)
(0 -5.12471e-08 0)
(0 -5.03542e-08 0)
(0 -4.95134e-08 0)
(0 -4.87249e-08 0)
(0 -4.79883e-08 0)
(0 -4.73028e-08 0)
(0 -4.66668e-08 0)
(0 -4.60787e-08 0)
(0 -4.55366e-08 0)
(0 -4.50381e-08 0)
(0 -4.45811e-08 0)
(0 -4.41632e-08 0)
(0 -4.37822e-08 0)
(0 -4.34359e-08 0)
(0 -4.31222e-08 0)
(0 -4.28392e-08 0)
(0 -4.25853e-08 0)
(0 -4.23587e-08 0)
(0 -4.21583e-08 0)
(0 -4.19828e-08 0)
(0 -4.18311e-08 0)
(0 -4.17026e-08 0)
(0 -4.15964e-08 0)
(0 -4.1512e-08 0)
(0 -4.14491e-08 0)
(0 -4.14073e-08 0)
(0 -4.13865e-08 0)
(0 -5.23185e-08 0)
(0 -5.13682e-08 0)
(0 -5.04689e-08 0)
(0 -4.96216e-08 0)
(0 -4.88267e-08 0)
(0 -4.80839e-08 0)
(0 -4.73924e-08 0)
(0 -4.67509e-08 0)
(0 -4.61576e-08 0)
(0 -4.56108e-08 0)
(0 -4.5108e-08 0)
(0 -4.46472e-08 0)
(0 -4.4226e-08 0)
(0 -4.38422e-08 0)
(0 -4.34934e-08 0)
(0 -4.31776e-08 0)
(0 -4.28929e-08 0)
(0 -4.26375e-08 0)
(0 -4.24098e-08 0)
(0 -4.22084e-08 0)
(0 -4.20321e-08 0)
(0 -4.18799e-08 0)
(0 -4.17509e-08 0)
(0 -4.16444e-08 0)
(0 -4.15598e-08 0)
(0 -4.14968e-08 0)
(0 -4.14549e-08 0)
(0 -4.1434e-08 0)
(0 -5.24441e-08 0)
(0 -5.14878e-08 0)
(0 -5.05822e-08 0)
(0 -4.97286e-08 0)
(0 -4.89274e-08 0)
(0 -4.81786e-08 0)
(0 -4.74814e-08 0)
(0 -4.68344e-08 0)
(0 -4.62362e-08 0)
(0 -4.56847e-08 0)
(0 -4.51779e-08 0)
(0 -4.47134e-08 0)
(0 -4.4289e-08 0)
(0 -4.39023e-08 0)
(0 -4.35511e-08 0)
(0 -4.32332e-08 0)
(0 -4.29468e-08 0)
(0 -4.269e-08 0)
(0 -4.24612e-08 0)
(0 -4.22589e-08 0)
(0 -4.20819e-08 0)
(0 -4.19291e-08 0)
(0 -4.17997e-08 0)
(0 -4.16928e-08 0)
(0 -4.1608e-08 0)
(0 -4.15448e-08 0)
(0 -4.15028e-08 0)
(0 -4.14819e-08 0)
(0 -5.25679e-08 0)
(0 -5.16056e-08 0)
(0 -5.06939e-08 0)
(0 -4.98342e-08 0)
(0 -4.9027e-08 0)
(0 -4.82724e-08 0)
(0 -4.75695e-08 0)
(0 -4.69174e-08 0)
(0 -4.63143e-08 0)
(0 -4.57584e-08 0)
(0 -4.52475e-08 0)
(0 -4.47795e-08 0)
(0 -4.43519e-08 0)
(0 -4.39624e-08 0)
(0 -4.36089e-08 0)
(0 -4.32891e-08 0)
(0 -4.3001e-08 0)
(0 -4.27428e-08 0)
(0 -4.25128e-08 0)
(0 -4.23096e-08 0)
(0 -4.21319e-08 0)
(0 -4.19786e-08 0)
(0 -4.18487e-08 0)
(0 -4.17416e-08 0)
(0 -4.16565e-08 0)
(0 -4.15932e-08 0)
(0 -4.15511e-08 0)
(0 -4.15301e-08 0)
(0 -5.26896e-08 0)
(0 -5.17216e-08 0)
(0 -5.0804e-08 0)
(0 -4.99384e-08 0)
(0 -4.91254e-08 0)
(0 -4.8365e-08 0)
(0 -4.76568e-08 0)
(0 -4.69996e-08 0)
(0 -4.63918e-08 0)
(0 -4.58316e-08 0)
(0 -4.53169e-08 0)
(0 -4.48453e-08 0)
(0 -4.44147e-08 0)
(0 -4.40225e-08 0)
(0 -4.36667e-08 0)
(0 -4.33449e-08 0)
(0 -4.30552e-08 0)
(0 -4.27957e-08 0)
(0 -4.25646e-08 0)
(0 -4.23605e-08 0)
(0 -4.21821e-08 0)
(0 -4.20282e-08 0)
(0 -4.1898e-08 0)
(0 -4.17905e-08 0)
(0 -4.17052e-08 0)
(0 -4.16417e-08 0)
(0 -4.15995e-08 0)
(0 -4.15785e-08 0)
(0 -5.28092e-08 0)
(0 -5.18356e-08 0)
(0 -5.09123e-08 0)
(0 -5.00409e-08 0)
(0 -4.92223e-08 0)
(0 -4.84565e-08 0)
(0 -4.7743e-08 0)
(0 -4.70809e-08 0)
(0 -4.64686e-08 0)
(0 -4.59042e-08 0)
(0 -4.53857e-08 0)
(0 -4.49108e-08 0)
(0 -4.44772e-08 0)
(0 -4.40825e-08 0)
(0 -4.37244e-08 0)
(0 -4.34008e-08 0)
(0 -4.31095e-08 0)
(0 -4.28486e-08 0)
(0 -4.26165e-08 0)
(0 -4.24115e-08 0)
(0 -4.22324e-08 0)
(0 -4.2078e-08 0)
(0 -4.19473e-08 0)
(0 -4.18396e-08 0)
(0 -4.17541e-08 0)
(0 -4.16904e-08 0)
(0 -4.16482e-08 0)
(0 -4.16271e-08 0)
(0 -7.60797e-08 0)
(0 -7.60751e-08 0)
(0 -7.6066e-08 0)
(0 -7.60523e-08 0)
(0 -7.60339e-08 0)
(0 -7.6011e-08 0)
(0 -7.59834e-08 0)
(0 -7.59512e-08 0)
(0 -7.59143e-08 0)
(0 -7.58727e-08 0)
(0 -7.58263e-08 0)
(0 -7.57753e-08 0)
(0 -7.57195e-08 0)
(0 -7.56591e-08 0)
(0 -7.55939e-08 0)
(0 -7.55241e-08 0)
(0 -7.54497e-08 0)
(0 -7.53707e-08 0)
(0 -7.52874e-08 0)
(0 -7.51999e-08 0)
(0 -7.51084e-08 0)
(0 -7.5013e-08 0)
(0 -7.49142e-08 0)
(0 -7.48123e-08 0)
(0 -7.47077e-08 0)
(0 -7.4601e-08 0)
(0 -7.44927e-08 0)
(0 -7.43837e-08 0)
(0 -7.42747e-08 0)
(0 -7.41668e-08 0)
(0 -7.40611e-08 0)
(0 -7.39591e-08 0)
(0 -7.38622e-08 0)
(0 -7.37724e-08 0)
(0 -7.36919e-08 0)
(0 -7.36237e-08 0)
(0 -7.35711e-08 0)
(0 -7.35391e-08 0)
(0 -7.35345e-08 0)
(0 -7.35688e-08 0)
(0 -7.59527e-08 0)
(0 -7.59481e-08 0)
(0 -7.5939e-08 0)
(0 -7.59253e-08 0)
(0 -7.5907e-08 0)
(0 -7.58841e-08 0)
(0 -7.58566e-08 0)
(0 -7.58244e-08 0)
(0 -7.57876e-08 0)
(0 -7.5746e-08 0)
(0 -7.56998e-08 0)
(0 -7.56489e-08 0)
(0 -7.55932e-08 0)
(0 -7.55328e-08 0)
(0 -7.54678e-08 0)
(0 -7.5398e-08 0)
(0 -7.53237e-08 0)
(0 -7.52449e-08 0)
(0 -7.51618e-08 0)
(0 -7.50743e-08 0)
(0 -7.49829e-08 0)
(0 -7.48876e-08 0)
(0 -7.47889e-08 0)
(0 -7.4687e-08 0)
(0 -7.45825e-08 0)
(0 -7.44757e-08 0)
(0 -7.43674e-08 0)
(0 -7.42583e-08 0)
(0 -7.41491e-08 0)
(0 -7.40408e-08 0)
(0 -7.39347e-08 0)
(0 -7.38319e-08 0)
(0 -7.37341e-08 0)
(0 -7.3643e-08 0)
(0 -7.35608e-08 0)
(0 -7.349e-08 0)
(0 -7.34338e-08 0)
(0 -7.33958e-08 0)
(0 -7.33807e-08 0)
(0 -7.33935e-08 0)
(0 -7.57001e-08 0)
(0 -7.56955e-08 0)
(0 -7.56864e-08 0)
(0 -7.56728e-08 0)
(0 -7.56545e-08 0)
(0 -7.56317e-08 0)
(0 -7.56043e-08 0)
(0 -7.55722e-08 0)
(0 -7.55355e-08 0)
(0 -7.54942e-08 0)
(0 -7.54481e-08 0)
(0 -7.53973e-08 0)
(0 -7.53418e-08 0)
(0 -7.52817e-08 0)
(0 -7.52168e-08 0)
(0 -7.51474e-08 0)
(0 -7.50733e-08 0)
(0 -7.49947e-08 0)
(0 -7.49118e-08 0)
(0 -7.48246e-08 0)
(0 -7.47333e-08 0)
(0 -7.46383e-08 0)
(0 -7.45397e-08 0)
(0 -7.4438e-08 0)
(0 -7.43335e-08 0)
(0 -7.42267e-08 0)
(0 -7.41183e-08 0)
(0 -7.40088e-08 0)
(0 -7.38992e-08 0)
(0 -7.37904e-08 0)
(0 -7.36833e-08 0)
(0 -7.35793e-08 0)
(0 -7.34797e-08 0)
(0 -7.33863e-08 0)
(0 -7.33008e-08 0)
(0 -7.32255e-08 0)
(0 -7.31627e-08 0)
(0 -7.31152e-08 0)
(0 -7.30856e-08 0)
(0 -7.30759e-08 0)
(0 -7.53245e-08 0)
(0 -7.532e-08 0)
(0 -7.5311e-08 0)
(0 -7.52974e-08 0)
(0 -7.52793e-08 0)
(0 -7.52566e-08 0)
(0 -7.52293e-08 0)
(0 -7.51974e-08 0)
(0 -7.51609e-08 0)
(0 -7.51197e-08 0)
(0 -7.50739e-08 0)
(0 -7.50234e-08 0)
(0 -7.49683e-08 0)
(0 -7.49084e-08 0)
(0 -7.48439e-08 0)
(0 -7.47747e-08 0)
(0 -7.4701e-08 0)
(0 -7.46228e-08 0)
(0 -7.45402e-08 0)
(0 -7.44534e-08 0)
(0 -7.43625e-08 0)
(0 -7.42677e-08 0)
(0 -7.41694e-08 0)
(0 -7.40678e-08 0)
(0 -7.39634e-08 0)
(0 -7.38567e-08 0)
(0 -7.37481e-08 0)
(0 -7.36383e-08 0)
(0 -7.35282e-08 0)
(0 -7.34184e-08 0)
(0 -7.33101e-08 0)
(0 -7.32043e-08 0)
(0 -7.31024e-08 0)
(0 -7.30057e-08 0)
(0 -7.29158e-08 0)
(0 -7.28346e-08 0)
(0 -7.27637e-08 0)
(0 -7.27052e-08 0)
(0 -7.26604e-08 0)
(0 -7.263e-08 0)
(0 -7.48302e-08 0)
(0 -7.48257e-08 0)
(0 -7.48167e-08 0)
(0 -7.48032e-08 0)
(0 -7.47852e-08 0)
(0 -7.47627e-08 0)
(0 -7.47356e-08 0)
(0 -7.4704e-08 0)
(0 -7.46677e-08 0)
(0 -7.46269e-08 0)
(0 -7.45814e-08 0)
(0 -7.45312e-08 0)
(0 -7.44764e-08 0)
(0 -7.4417e-08 0)
(0 -7.43529e-08 0)
(0 -7.42842e-08 0)
(0 -7.4211e-08 0)
(0 -7.41332e-08 0)
(0 -7.40511e-08 0)
(0 -7.39648e-08 0)
(0 -7.38743e-08 0)
(0 -7.37799e-08 0)
(0 -7.3682e-08 0)
(0 -7.35807e-08 0)
(0 -7.34765e-08 0)
(0 -7.33697e-08 0)
(0 -7.3261e-08 0)
(0 -7.31509e-08 0)
(0 -7.30401e-08 0)
(0 -7.29293e-08 0)
(0 -7.28195e-08 0)
(0 -7.27117e-08 0)
(0 -7.26069e-08 0)
(0 -7.25064e-08 0)
(0 -7.24115e-08 0)
(0 -7.23236e-08 0)
(0 -7.22441e-08 0)
(0 -7.21741e-08 0)
(0 -7.21146e-08 0)
(0 -7.20659e-08 0)
(0 -7.42222e-08 0)
(0 -7.42178e-08 0)
(0 -7.42089e-08 0)
(0 -7.41955e-08 0)
(0 -7.41777e-08 0)
(0 -7.41554e-08 0)
(0 -7.41286e-08 0)
(0 -7.40972e-08 0)
(0 -7.40613e-08 0)
(0 -7.40208e-08 0)
(0 -7.39757e-08 0)
(0 -7.3926e-08 0)
(0 -7.38717e-08 0)
(0 -7.38128e-08 0)
(0 -7.37492e-08 0)
(0 -7.36811e-08 0)
(0 -7.36085e-08 0)
(0 -7.35313e-08 0)
(0 -7.34498e-08 0)
(0 -7.3364e-08 0)
(0 -7.32741e-08 0)
(0 -7.31803e-08 0)
(0 -7.30828e-08 0)
(0 -7.29819e-08 0)
(0 -7.2878e-08 0)
(0 -7.27713e-08 0)
(0 -7.26625e-08 0)
(0 -7.25521e-08 0)
(0 -7.24406e-08 0)
(0 -7.23287e-08 0)
(0 -7.22174e-08 0)
(0 -7.21073e-08 0)
(0 -7.19995e-08 0)
(0 -7.18949e-08 0)
(0 -7.17948e-08 0)
(0 -7.17e-08 0)
(0 -7.16117e-08 0)
(0 -7.15307e-08 0)
(0 -7.14575e-08 0)
(0 -7.13924e-08 0)
(0 -7.35072e-08 0)
(0 -7.35028e-08 0)
(0 -7.3494e-08 0)
(0 -7.34808e-08 0)
(0 -7.34632e-08 0)
(0 -7.34411e-08 0)
(0 -7.34146e-08 0)
(0 -7.33836e-08 0)
(0 -7.3348e-08 0)
(0 -7.3308e-08 0)
(0 -7.32634e-08 0)
(0 -7.32142e-08 0)
(0 -7.31605e-08 0)
(0 -7.31022e-08 0)
(0 -7.30393e-08 0)
(0 -7.29718e-08 0)
(0 -7.28999e-08 0)
(0 -7.28235e-08 0)
(0 -7.27427e-08 0)
(0 -7.26577e-08 0)
(0 -7.25685e-08 0)
(0 -7.24753e-08 0)
(0 -7.23784e-08 0)
(0 -7.2278e-08 0)
(0 -7.21745e-08 0)
(0 -7.20681e-08 0)
(0 -7.19593e-08 0)
(0 -7.18485e-08 0)
(0 -7.17364e-08 0)
(0 -7.16235e-08 0)
(0 -7.15106e-08 0)
(0 -7.13983e-08 0)
(0 -7.12874e-08 0)
(0 -7.11789e-08 0)
(0 -7.10735e-08 0)
(0 -7.0972e-08 0)
(0 -7.08754e-08 0)
(0 -7.07841e-08 0)
(0 -7.06985e-08 0)
(0 -7.06188e-08 0)
(0 -7.26927e-08 0)
(0 -7.26884e-08 0)
(0 -7.26797e-08 0)
(0 -7.26666e-08 0)
(0 -7.26492e-08 0)
(0 -7.26274e-08 0)
(0 -7.26012e-08 0)
(0 -7.25706e-08 0)
(0 -7.25355e-08 0)
(0 -7.2496e-08 0)
(0 -7.24519e-08 0)
(0 -7.24034e-08 0)
(0 -7.23503e-08 0)
(0 -7.22927e-08 0)
(0 -7.22306e-08 0)
(0 -7.21639e-08 0)
(0 -7.20928e-08 0)
(0 -7.20173e-08 0)
(0 -7.19373e-08 0)
(0 -7.18531e-08 0)
(0 -7.17648e-08 0)
(0 -7.16725e-08 0)
(0 -7.15763e-08 0)
(0 -7.14766e-08 0)
(0 -7.13735e-08 0)
(0 -7.12675e-08 0)
(0 -7.11589e-08 0)
(0 -7.1048e-08 0)
(0 -7.09354e-08 0)
(0 -7.08216e-08 0)
(0 -7.07072e-08 0)
(0 -7.05928e-08 0)
(0 -7.04791e-08 0)
(0 -7.03668e-08 0)
(0 -7.02565e-08 0)
(0 -7.01488e-08 0)
(0 -7.00445e-08 0)
(0 -6.99438e-08 0)
(0 -6.98472e-08 0)
(0 -6.97547e-08 0)
(0 -7.17871e-08 0)
(0 -7.17828e-08 0)
(0 -7.17742e-08 0)
(0 -7.17614e-08 0)
(0 -7.17442e-08 0)
(0 -7.17227e-08 0)
(0 -7.16969e-08 0)
(0 -7.16667e-08 0)
(0 -7.16322e-08 0)
(0 -7.15932e-08 0)
(0 -7.15498e-08 0)
(0 -7.15019e-08 0)
(0 -7.14496e-08 0)
(0 -7.13928e-08 0)
(0 -7.13315e-08 0)
(0 -7.12658e-08 0)
(0 -7.11956e-08 0)
(0 -7.11211e-08 0)
(0 -7.10421e-08 0)
(0 -7.0959e-08 0)
(0 -7.08716e-08 0)
(0 -7.07802e-08 0)
(0 -7.0685e-08 0)
(0 -7.05861e-08 0)
(0 -7.04838e-08 0)
(0 -7.03783e-08 0)
(0 -7.02699e-08 0)
(0 -7.01592e-08 0)
(0 -7.00463e-08 0)
(0 -6.99318e-08 0)
(0 -6.98162e-08 0)
(0 -6.97e-08 0)
(0 -6.95838e-08 0)
(0 -6.9468e-08 0)
(0 -6.93533e-08 0)
(0 -6.92401e-08 0)
(0 -6.9129e-08 0)
(0 -6.90201e-08 0)
(0 -6.89138e-08 0)
(0 -6.88101e-08 0)
(0 -7.07997e-08 0)
(0 -7.07955e-08 0)
(0 -7.07871e-08 0)
(0 -7.07744e-08 0)
(0 -7.07576e-08 0)
(0 -7.07364e-08 0)
(0 -7.0711e-08 0)
(0 -7.06813e-08 0)
(0 -7.06473e-08 0)
(0 -7.0609e-08 0)
(0 -7.05663e-08 0)
(0 -7.05192e-08 0)
(0 -7.04677e-08 0)
(0 -7.04118e-08 0)
(0 -7.03515e-08 0)
(0 -7.02868e-08 0)
(0 -7.02177e-08 0)
(0 -7.01442e-08 0)
(0 -7.00664e-08 0)
(0 -6.99844e-08 0)
(0 -6.98982e-08 0)
(0 -6.98079e-08 0)
(0 -6.97138e-08 0)
(0 -6.96159e-08 0)
(0 -6.95144e-08 0)
(0 -6.94097e-08 0)
(0 -6.93019e-08 0)
(0 -6.91914e-08 0)
(0 -6.90786e-08 0)
(0 -6.89637e-08 0)
(0 -6.88472e-08 0)
(0 -6.87296e-08 0)
(0 -6.86112e-08 0)
(0 -6.84926e-08 0)
(0 -6.83741e-08 0)
(0 -6.82562e-08 0)
(0 -6.81392e-08 0)
(0 -6.80234e-08 0)
(0 -6.79088e-08 0)
(0 -6.77957e-08 0)
(0 -6.97406e-08 0)
(0 -6.97364e-08 0)
(0 -6.97282e-08 0)
(0 -6.97157e-08 0)
(0 -6.96991e-08 0)
(0 -6.96784e-08 0)
(0 -6.96534e-08 0)
(0 -6.96243e-08 0)
(0 -6.95909e-08 0)
(0 -6.95532e-08 0)
(0 -6.95113e-08 0)
(0 -6.9465e-08 0)
(0 -6.94145e-08 0)
(0 -6.93596e-08 0)
(0 -6.93003e-08 0)
(0 -6.92367e-08 0)
(0 -6.91688e-08 0)
(0 -6.90966e-08 0)
(0 -6.902e-08 0)
(0 -6.89393e-08 0)
(0 -6.88544e-08 0)
(0 -6.87655e-08 0)
(0 -6.86726e-08 0)
(0 -6.85759e-08 0)
(0 -6.84755e-08 0)
(0 -6.83718e-08 0)
(0 -6.82648e-08 0)
(0 -6.81549e-08 0)
(0 -6.80423e-08 0)
(0 -6.79274e-08 0)
(0 -6.78104e-08 0)
(0 -6.76918e-08 0)
(0 -6.75719e-08 0)
(0 -6.7451e-08 0)
(0 -6.73296e-08 0)
(0 -6.72078e-08 0)
(0 -6.7086e-08 0)
(0 -6.69644e-08 0)
(0 -6.68431e-08 0)
(0 -6.67221e-08 0)
(0 -6.86201e-08 0)
(0 -6.8616e-08 0)
(0 -6.86079e-08 0)
(0 -6.85958e-08 0)
(0 -6.85795e-08 0)
(0 -6.85591e-08 0)
(0 -6.85347e-08 0)
(0 -6.85061e-08 0)
(0 -6.84734e-08 0)
(0 -6.84364e-08 0)
(0 -6.83953e-08 0)
(0 -6.835e-08 0)
(0 -6.83004e-08 0)
(0 -6.82466e-08 0)
(0 -6.81885e-08 0)
(0 -6.81261e-08 0)
(0 -6.80595e-08 0)
(0 -6.79886e-08 0)
(0 -6.79135e-08 0)
(0 -6.78341e-08 0)
(0 -6.77507e-08 0)
(0 -6.76632e-08 0)
(0 -6.75718e-08 0)
(0 -6.74765e-08 0)
(0 -6.73775e-08 0)
(0 -6.72749e-08 0)
(0 -6.7169e-08 0)
(0 -6.706e-08 0)
(0 -6.6948e-08 0)
(0 -6.68334e-08 0)
(0 -6.67165e-08 0)
(0 -6.65974e-08 0)
(0 -6.64765e-08 0)
(0 -6.63541e-08 0)
(0 -6.62304e-08 0)
(0 -6.61057e-08 0)
(0 -6.59802e-08 0)
(0 -6.58541e-08 0)
(0 -6.57274e-08 0)
(0 -6.56003e-08 0)
(0 -6.74492e-08 0)
(0 -6.74452e-08 0)
(0 -6.74373e-08 0)
(0 -6.74253e-08 0)
(0 -6.74094e-08 0)
(0 -6.73895e-08 0)
(0 -6.73656e-08 0)
(0 -6.73376e-08 0)
(0 -6.73055e-08 0)
(0 -6.72694e-08 0)
(0 -6.72292e-08 0)
(0 -6.71848e-08 0)
(0 -6.71363e-08 0)
(0 -6.70836e-08 0)
(0 -6.70267e-08 0)
(0 -6.69657e-08 0)
(0 -6.69004e-08 0)
(0 -6.6831e-08 0)
(0 -6.67574e-08 0)
(0 -6.66797e-08 0)
(0 -6.65978e-08 0)
(0 -6.6512e-08 0)
(0 -6.64221e-08 0)
(0 -6.63285e-08 0)
(0 -6.6231e-08 0)
(0 -6.61299e-08 0)
(0 -6.60254e-08 0)
(0 -6.59176e-08 0)
(0 -6.58066e-08 0)
(0 -6.56928e-08 0)
(0 -6.55762e-08 0)
(0 -6.54572e-08 0)
(0 -6.5336e-08 0)
(0 -6.52127e-08 0)
(0 -6.50877e-08 0)
(0 -6.4961e-08 0)
(0 -6.48329e-08 0)
(0 -6.47035e-08 0)
(0 -6.45729e-08 0)
(0 -6.44411e-08 0)
(0 -6.62388e-08 0)
(0 -6.62349e-08 0)
(0 -6.62271e-08 0)
(0 -6.62155e-08 0)
(0 -6.61999e-08 0)
(0 -6.61805e-08 0)
(0 -6.61571e-08 0)
(0 -6.61297e-08 0)
(0 -6.60984e-08 0)
(0 -6.60631e-08 0)
(0 -6.60238e-08 0)
(0 -6.59805e-08 0)
(0 -6.59331e-08 0)
(0 -6.58816e-08 0)
(0 -6.5826e-08 0)
(0 -6.57664e-08 0)
(0 -6.57026e-08 0)
(0 -6.56348e-08 0)
(0 -6.55628e-08 0)
(0 -6.54868e-08 0)
(0 -6.54067e-08 0)
(0 -6.53226e-08 0)
(0 -6.52346e-08 0)
(0 -6.51427e-08 0)
(0 -6.5047e-08 0)
(0 -6.49477e-08 0)
(0 -6.48448e-08 0)
(0 -6.47385e-08 0)
(0 -6.46289e-08 0)
(0 -6.45162e-08 0)
(0 -6.44006e-08 0)
(0 -6.42822e-08 0)
(0 -6.41613e-08 0)
(0 -6.40379e-08 0)
(0 -6.39123e-08 0)
(0 -6.37846e-08 0)
(0 -6.3655e-08 0)
(0 -6.35235e-08 0)
(0 -6.33903e-08 0)
(0 -6.32553e-08 0)
(0 -6.49999e-08 0)
(0 -6.49962e-08 0)
(0 -6.49886e-08 0)
(0 -6.49772e-08 0)
(0 -6.4962e-08 0)
(0 -6.4943e-08 0)
(0 -6.49202e-08 0)
(0 -6.48935e-08 0)
(0 -6.4863e-08 0)
(0 -6.48286e-08 0)
(0 -6.47902e-08 0)
(0 -6.4748e-08 0)
(0 -6.47017e-08 0)
(0 -6.46515e-08 0)
(0 -6.45974e-08 0)
(0 -6.45392e-08 0)
(0 -6.4477e-08 0)
(0 -6.44108e-08 0)
(0 -6.43406e-08 0)
(0 -6.42663e-08 0)
(0 -6.41882e-08 0)
(0 -6.4106e-08 0)
(0 -6.402e-08 0)
(0 -6.39301e-08 0)
(0 -6.38364e-08 0)
(0 -6.37391e-08 0)
(0 -6.36381e-08 0)
(0 -6.35336e-08 0)
(0 -6.34258e-08 0)
(0 -6.33147e-08 0)
(0 -6.32004e-08 0)
(0 -6.30832e-08 0)
(0 -6.29632e-08 0)
(0 -6.28404e-08 0)
(0 -6.27151e-08 0)
(0 -6.25873e-08 0)
(0 -6.24571e-08 0)
(0 -6.23247e-08 0)
(0 -6.21901e-08 0)
(0 -6.20534e-08 0)
(0 -6.37435e-08 0)
(0 -6.37398e-08 0)
(0 -6.37325e-08 0)
(0 -6.37214e-08 0)
(0 -6.37066e-08 0)
(0 -6.36881e-08 0)
(0 -6.36659e-08 0)
(0 -6.36399e-08 0)
(0 -6.36101e-08 0)
(0 -6.35766e-08 0)
(0 -6.35392e-08 0)
(0 -6.34981e-08 0)
(0 -6.34531e-08 0)
(0 -6.34042e-08 0)
(0 -6.33515e-08 0)
(0 -6.32948e-08 0)
(0 -6.32343e-08 0)
(0 -6.31698e-08 0)
(0 -6.31014e-08 0)
(0 -6.30291e-08 0)
(0 -6.29529e-08 0)
(0 -6.28729e-08 0)
(0 -6.2789e-08 0)
(0 -6.27013e-08 0)
(0 -6.26098e-08 0)
(0 -6.25147e-08 0)
(0 -6.24159e-08 0)
(0 -6.23136e-08 0)
(0 -6.22078e-08 0)
(0 -6.20987e-08 0)
(0 -6.19863e-08 0)
(0 -6.18707e-08 0)
(0 -6.17522e-08 0)
(0 -6.16307e-08 0)
(0 -6.15064e-08 0)
(0 -6.13794e-08 0)
(0 -6.12497e-08 0)
(0 -6.11174e-08 0)
(0 -6.09827e-08 0)
(0 -6.08455e-08 0)
(0 -6.24801e-08 0)
(0 -6.24765e-08 0)
(0 -6.24693e-08 0)
(0 -6.24585e-08 0)
(0 -6.24441e-08 0)
(0 -6.24261e-08 0)
(0 -6.24045e-08 0)
(0 -6.23792e-08 0)
(0 -6.23503e-08 0)
(0 -6.23177e-08 0)
(0 -6.22813e-08 0)
(0 -6.22413e-08 0)
(0 -6.21976e-08 0)
(0 -6.21501e-08 0)
(0 -6.20988e-08 0)
(0 -6.20437e-08 0)
(0 -6.19849e-08 0)
(0 -6.19222e-08 0)
(0 -6.18558e-08 0)
(0 -6.17855e-08 0)
(0 -6.17114e-08 0)
(0 -6.16336e-08 0)
(0 -6.1552e-08 0)
(0 -6.14666e-08 0)
(0 -6.13775e-08 0)
(0 -6.12848e-08 0)
(0 -6.11884e-08 0)
(0 -6.10885e-08 0)
(0 -6.09852e-08 0)
(0 -6.08784e-08 0)
(0 -6.07683e-08 0)
(0 -6.06549e-08 0)
(0 -6.05384e-08 0)
(0 -6.04188e-08 0)
(0 -6.02963e-08 0)
(0 -6.01708e-08 0)
(0 -6.00425e-08 0)
(0 -5.99114e-08 0)
(0 -5.97775e-08 0)
(0 -5.96411e-08 0)
(0 -6.12197e-08 0)
(0 -6.12162e-08 0)
(0 -6.12092e-08 0)
(0 -6.11987e-08 0)
(0 -6.11847e-08 0)
(0 -6.11672e-08 0)
(0 -6.11462e-08 0)
(0 -6.11216e-08 0)
(0 -6.10935e-08 0)
(0 -6.10618e-08 0)
(0 -6.10266e-08 0)
(0 -6.09877e-08 0)
(0 -6.09452e-08 0)
(0 -6.08991e-08 0)
(0 -6.08493e-08 0)
(0 -6.07959e-08 0)
(0 -6.07388e-08 0)
(0 -6.0678e-08 0)
(0 -6.06136e-08 0)
(0 -6.05454e-08 0)
(0 -6.04735e-08 0)
(0 -6.0398e-08 0)
(0 -6.03187e-08 0)
(0 -6.02358e-08 0)
(0 -6.01493e-08 0)
(0 -6.00592e-08 0)
(0 -5.99655e-08 0)
(0 -5.98683e-08 0)
(0 -5.97676e-08 0)
(0 -5.96635e-08 0)
(0 -5.95561e-08 0)
(0 -5.94453e-08 0)
(0 -5.93314e-08 0)
(0 -5.92143e-08 0)
(0 -5.90941e-08 0)
(0 -5.89708e-08 0)
(0 -5.88446e-08 0)
(0 -5.87156e-08 0)
(0 -5.85836e-08 0)
(0 -5.84489e-08 0)
(0 -5.99718e-08 0)
(0 -5.99684e-08 0)
(0 -5.99616e-08 0)
(0 -5.99514e-08 0)
(0 -5.99378e-08 0)
(0 -5.99208e-08 0)
(0 -5.99004e-08 0)
(0 -5.98765e-08 0)
(0 -5.98493e-08 0)
(0 -5.98185e-08 0)
(0 -5.97843e-08 0)
(0 -5.97466e-08 0)
(0 -5.97054e-08 0)
(0 -5.96607e-08 0)
(0 -5.96125e-08 0)
(0 -5.95607e-08 0)
(0 -5.95054e-08 0)
(0 -5.94465e-08 0)
(0 -5.93841e-08 0)
(0 -5.9318e-08 0)
(0 -5.92484e-08 0)
(0 -5.91753e-08 0)
(0 -5.90985e-08 0)
(0 -5.90182e-08 0)
(0 -5.89344e-08 0)
(0 -5.8847e-08 0)
(0 -5.87561e-08 0)
(0 -5.86618e-08 0)
(0 -5.85641e-08 0)
(0 -5.8463e-08 0)
(0 -5.83585e-08 0)
(0 -5.82508e-08 0)
(0 -5.81398e-08 0)
(0 -5.80257e-08 0)
(0 -5.79084e-08 0)
(0 -5.77881e-08 0)
(0 -5.76647e-08 0)
(0 -5.75384e-08 0)
(0 -5.74093e-08 0)
(0 -5.72772e-08 0)
(0 -5.8745e-08 0)
(0 -5.87417e-08 0)
(0 -5.87351e-08 0)
(0 -5.87252e-08 0)
(0 -5.87121e-08 0)
(0 -5.86956e-08 0)
(0 -5.86758e-08 0)
(0 -5.86526e-08 0)
(0 -5.86262e-08 0)
(0 -5.85964e-08 0)
(0 -5.85632e-08 0)
(0 -5.85267e-08 0)
(0 -5.84868e-08 0)
(0 -5.84435e-08 0)
(0 -5.83968e-08 0)
(0 -5.83467e-08 0)
(0 -5.82932e-08 0)
(0 -5.82363e-08 0)
(0 -5.81759e-08 0)
(0 -5.8112e-08 0)
(0 -5.80447e-08 0)
(0 -5.7974e-08 0)
(0 -5.78998e-08 0)
(0 -5.78221e-08 0)
(0 -5.77411e-08 0)
(0 -5.76566e-08 0)
(0 -5.75687e-08 0)
(0 -5.74775e-08 0)
(0 -5.73829e-08 0)
(0 -5.7285e-08 0)
(0 -5.71838e-08 0)
(0 -5.70794e-08 0)
(0 -5.69718e-08 0)
(0 -5.6861e-08 0)
(0 -5.67472e-08 0)
(0 -5.66303e-08 0)
(0 -5.65104e-08 0)
(0 -5.63875e-08 0)
(0 -5.62618e-08 0)
(0 -5.61332e-08 0)
(0 -5.75473e-08 0)
(0 -5.75441e-08 0)
(0 -5.75377e-08 0)
(0 -5.75282e-08 0)
(0 -5.75154e-08 0)
(0 -5.74994e-08 0)
(0 -5.74802e-08 0)
(0 -5.74578e-08 0)
(0 -5.74321e-08 0)
(0 -5.74033e-08 0)
(0 -5.73712e-08 0)
(0 -5.73358e-08 0)
(0 -5.72972e-08 0)
(0 -5.72553e-08 0)
(0 -5.72102e-08 0)
(0 -5.71618e-08 0)
(0 -5.711e-08 0)
(0 -5.7055e-08 0)
(0 -5.69967e-08 0)
(0 -5.6935e-08 0)
(0 -5.687e-08 0)
(0 -5.68018e-08 0)
(0 -5.67302e-08 0)
(0 -5.66553e-08 0)
(0 -5.6577e-08 0)
(0 -5.64955e-08 0)
(0 -5.64107e-08 0)
(0 -5.63227e-08 0)
(0 -5.62314e-08 0)
(0 -5.61369e-08 0)
(0 -5.60392e-08 0)
(0 -5.59384e-08 0)
(0 -5.58344e-08 0)
(0 -5.57274e-08 0)
(0 -5.56173e-08 0)
(0 -5.55043e-08 0)
(0 -5.53883e-08 0)
(0 -5.52694e-08 0)
(0 -5.51477e-08 0)
(0 -5.50233e-08 0)
(0 -5.63857e-08 0)
(0 -5.63826e-08 0)
(0 -5.63764e-08 0)
(0 -5.63671e-08 0)
(0 -5.63547e-08 0)
(0 -5.63392e-08 0)
(0 -5.63206e-08 0)
(0 -5.62989e-08 0)
(0 -5.62741e-08 0)
(0 -5.62461e-08 0)
(0 -5.6215e-08 0)
(0 -5.61808e-08 0)
(0 -5.61435e-08 0)
(0 -5.6103e-08 0)
(0 -5.60594e-08 0)
(0 -5.60126e-08 0)
(0 -5.59627e-08 0)
(0 -5.59096e-08 0)
(0 -5.58533e-08 0)
(0 -5.57938e-08 0)
(0 -5.57312e-08 0)
(0 -5.56654e-08 0)
(0 -5.55964e-08 0)
(0 -5.55242e-08 0)
(0 -5.54489e-08 0)
(0 -5.53704e-08 0)
(0 -5.52887e-08 0)
(0 -5.5204e-08 0)
(0 -5.51161e-08 0)
(0 -5.50251e-08 0)
(0 -5.49311e-08 0)
(0 -5.4834e-08 0)
(0 -5.47339e-08 0)
(0 -5.46308e-08 0)
(0 -5.45249e-08 0)
(0 -5.4416e-08 0)
(0 -5.43043e-08 0)
(0 -5.41898e-08 0)
(0 -5.40727e-08 0)
(0 -5.39529e-08 0)
(0 -5.29264e-08 0)
(0 -5.19474e-08 0)
(0 -5.10186e-08 0)
(0 -5.01417e-08 0)
(0 -4.93176e-08 0)
(0 -4.85466e-08 0)
(0 -4.78281e-08 0)
(0 -4.71612e-08 0)
(0 -4.65445e-08 0)
(0 -4.59761e-08 0)
(0 -4.5454e-08 0)
(0 -4.49759e-08 0)
(0 -4.45394e-08 0)
(0 -4.41422e-08 0)
(0 -4.3782e-08 0)
(0 -4.34565e-08 0)
(0 -4.31637e-08 0)
(0 -4.29015e-08 0)
(0 -4.26683e-08 0)
(0 -4.24626e-08 0)
(0 -4.22828e-08 0)
(0 -4.21279e-08 0)
(0 -4.19968e-08 0)
(0 -4.18887e-08 0)
(0 -4.1803e-08 0)
(0 -4.17392e-08 0)
(0 -4.16968e-08 0)
(0 -4.16757e-08 0)
(0 -5.30412e-08 0)
(0 -5.2057e-08 0)
(0 -5.11229e-08 0)
(0 -5.02406e-08 0)
(0 -4.94113e-08 0)
(0 -4.86352e-08 0)
(0 -4.79119e-08 0)
(0 -4.72405e-08 0)
(0 -4.66196e-08 0)
(0 -4.60473e-08 0)
(0 -4.55217e-08 0)
(0 -4.50404e-08 0)
(0 -4.46012e-08 0)
(0 -4.42016e-08 0)
(0 -4.38393e-08 0)
(0 -4.3512e-08 0)
(0 -4.32177e-08 0)
(0 -4.29543e-08 0)
(0 -4.27201e-08 0)
(0 -4.25135e-08 0)
(0 -4.23331e-08 0)
(0 -4.21777e-08 0)
(0 -4.20462e-08 0)
(0 -4.19378e-08 0)
(0 -4.18519e-08 0)
(0 -4.1788e-08 0)
(0 -4.17455e-08 0)
(0 -4.17243e-08 0)
(0 -5.31535e-08 0)
(0 -5.21643e-08 0)
(0 -5.12251e-08 0)
(0 -5.03377e-08 0)
(0 -4.95033e-08 0)
(0 -4.87223e-08 0)
(0 -4.79943e-08 0)
(0 -4.73185e-08 0)
(0 -4.66935e-08 0)
(0 -4.61176e-08 0)
(0 -4.55886e-08 0)
(0 -4.51043e-08 0)
(0 -4.46624e-08 0)
(0 -4.42605e-08 0)
(0 -4.38962e-08 0)
(0 -4.35672e-08 0)
(0 -4.32715e-08 0)
(0 -4.30069e-08 0)
(0 -4.27718e-08 0)
(0 -4.25644e-08 0)
(0 -4.23833e-08 0)
(0 -4.22274e-08 0)
(0 -4.20955e-08 0)
(0 -4.19869e-08 0)
(0 -4.19008e-08 0)
(0 -4.18366e-08 0)
(0 -4.17941e-08 0)
(0 -4.17729e-08 0)
(0 -5.32633e-08 0)
(0 -5.22692e-08 0)
(0 -5.1325e-08 0)
(0 -5.04326e-08 0)
(0 -4.95934e-08 0)
(0 -4.88077e-08 0)
(0 -4.80753e-08 0)
(0 -4.73953e-08 0)
(0 -4.67664e-08 0)
(0 -4.61869e-08 0)
(0 -4.56547e-08 0)
(0 -4.51675e-08 0)
(0 -4.47231e-08 0)
(0 -4.43189e-08 0)
(0 -4.39527e-08 0)
(0 -4.36221e-08 0)
(0 -4.3325e-08 0)
(0 -4.30592e-08 0)
(0 -4.28231e-08 0)
(0 -4.2615e-08 0)
(0 -4.24333e-08 0)
(0 -4.22769e-08 0)
(0 -4.21447e-08 0)
(0 -4.20357e-08 0)
(0 -4.19494e-08 0)
(0 -4.18851e-08 0)
(0 -4.18425e-08 0)
(0 -4.18213e-08 0)
(0 -5.33705e-08 0)
(0 -5.23716e-08 0)
(0 -5.14226e-08 0)
(0 -5.05255e-08 0)
(0 -4.96816e-08 0)
(0 -4.88914e-08 0)
(0 -4.81547e-08 0)
(0 -4.74707e-08 0)
(0 -4.68381e-08 0)
(0 -4.62551e-08 0)
(0 -4.57198e-08 0)
(0 -4.52299e-08 0)
(0 -4.4783e-08 0)
(0 -4.43767e-08 0)
(0 -4.40087e-08 0)
(0 -4.36765e-08 0)
(0 -4.3378e-08 0)
(0 -4.31112e-08 0)
(0 -4.28742e-08 0)
(0 -4.26653e-08 0)
(0 -4.2483e-08 0)
(0 -4.23261e-08 0)
(0 -4.21936e-08 0)
(0 -4.20844e-08 0)
(0 -4.19978e-08 0)
(0 -4.19334e-08 0)
(0 -4.18907e-08 0)
(0 -4.18694e-08 0)
(0 -5.34749e-08 0)
(0 -5.24715e-08 0)
(0 -5.15179e-08 0)
(0 -5.06162e-08 0)
(0 -4.97678e-08 0)
(0 -4.89733e-08 0)
(0 -4.82325e-08 0)
(0 -4.75447e-08 0)
(0 -4.69085e-08 0)
(0 -4.63223e-08 0)
(0 -4.5784e-08 0)
(0 -4.52914e-08 0)
(0 -4.48422e-08 0)
(0 -4.44339e-08 0)
(0 -4.4064e-08 0)
(0 -4.37304e-08 0)
(0 -4.34306e-08 0)
(0 -4.31627e-08 0)
(0 -4.29248e-08 0)
(0 -4.27152e-08 0)
(0 -4.25324e-08 0)
(0 -4.23751e-08 0)
(0 -4.22421e-08 0)
(0 -4.21327e-08 0)
(0 -4.20459e-08 0)
(0 -4.19814e-08 0)
(0 -4.19386e-08 0)
(0 -4.19173e-08 0)
(0 -5.35766e-08 0)
(0 -5.25688e-08 0)
(0 -5.16108e-08 0)
(0 -5.07047e-08 0)
(0 -4.9852e-08 0)
(0 -4.90533e-08 0)
(0 -4.83086e-08 0)
(0 -4.76171e-08 0)
(0 -4.69775e-08 0)
(0 -4.63882e-08 0)
(0 -4.58471e-08 0)
(0 -4.5352e-08 0)
(0 -4.49005e-08 0)
(0 -4.44903e-08 0)
(0 -4.41187e-08 0)
(0 -4.37836e-08 0)
(0 -4.34826e-08 0)
(0 -4.32137e-08 0)
(0 -4.2975e-08 0)
(0 -4.27647e-08 0)
(0 -4.25813e-08 0)
(0 -4.24236e-08 0)
(0 -4.22903e-08 0)
(0 -4.21806e-08 0)
(0 -4.20937e-08 0)
(0 -4.2029e-08 0)
(0 -4.19861e-08 0)
(0 -4.19647e-08 0)
(0 -5.36755e-08 0)
(0 -5.26635e-08 0)
(0 -5.17012e-08 0)
(0 -5.07908e-08 0)
(0 -4.99341e-08 0)
(0 -4.91315e-08 0)
(0 -4.8383e-08 0)
(0 -4.7688e-08 0)
(0 -4.70452e-08 0)
(0 -4.64528e-08 0)
(0 -4.59091e-08 0)
(0 -4.54116e-08 0)
(0 -4.4958e-08 0)
(0 -4.45458e-08 0)
(0 -4.41727e-08 0)
(0 -4.38362e-08 0)
(0 -4.3534e-08 0)
(0 -4.32642e-08 0)
(0 -4.30246e-08 0)
(0 -4.28137e-08 0)
(0 -4.26297e-08 0)
(0 -4.24716e-08 0)
(0 -4.2338e-08 0)
(0 -4.2228e-08 0)
(0 -4.21409e-08 0)
(0 -4.20761e-08 0)
(0 -4.20331e-08 0)
(0 -4.20117e-08 0)
(0 -5.37716e-08 0)
(0 -5.27555e-08 0)
(0 -5.1789e-08 0)
(0 -5.08747e-08 0)
(0 -5.0014e-08 0)
(0 -4.92076e-08 0)
(0 -4.84556e-08 0)
(0 -4.77572e-08 0)
(0 -4.71113e-08 0)
(0 -4.65162e-08 0)
(0 -4.59698e-08 0)
(0 -4.547e-08 0)
(0 -4.50144e-08 0)
(0 -4.46005e-08 0)
(0 -4.42258e-08 0)
(0 -4.3888e-08 0)
(0 -4.35847e-08 0)
(0 -4.33139e-08 0)
(0 -4.30736e-08 0)
(0 -4.2862e-08 0)
(0 -4.26776e-08 0)
(0 -4.2519e-08 0)
(0 -4.23851e-08 0)
(0 -4.22749e-08 0)
(0 -4.21876e-08 0)
(0 -4.21227e-08 0)
(0 -4.20796e-08 0)
(0 -4.20582e-08 0)
(0 -5.38648e-08 0)
(0 -5.28447e-08 0)
(0 -5.18744e-08 0)
(0 -5.09562e-08 0)
(0 -5.00917e-08 0)
(0 -4.92818e-08 0)
(0 -4.85264e-08 0)
(0 -4.78248e-08 0)
(0 -4.71759e-08 0)
(0 -4.65781e-08 0)
(0 -4.60293e-08 0)
(0 -4.55274e-08 0)
(0 -4.50698e-08 0)
(0 -4.46542e-08 0)
(0 -4.42781e-08 0)
(0 -4.3939e-08 0)
(0 -4.36347e-08 0)
(0 -4.3363e-08 0)
(0 -4.31219e-08 0)
(0 -4.29097e-08 0)
(0 -4.27248e-08 0)
(0 -4.25658e-08 0)
(0 -4.24316e-08 0)
(0 -4.23211e-08 0)
(0 -4.22337e-08 0)
(0 -4.21686e-08 0)
(0 -4.21255e-08 0)
(0 -4.2104e-08 0)
(0 -5.39551e-08 0)
(0 -5.29313e-08 0)
(0 -5.19571e-08 0)
(0 -5.10353e-08 0)
(0 -5.01672e-08 0)
(0 -4.93539e-08 0)
(0 -4.85952e-08 0)
(0 -4.78906e-08 0)
(0 -4.7239e-08 0)
(0 -4.66386e-08 0)
(0 -4.60875e-08 0)
(0 -4.55835e-08 0)
(0 -4.51241e-08 0)
(0 -4.47069e-08 0)
(0 -4.43293e-08 0)
(0 -4.39891e-08 0)
(0 -4.36837e-08 0)
(0 -4.34112e-08 0)
(0 -4.31694e-08 0)
(0 -4.29566e-08 0)
(0 -4.27713e-08 0)
(0 -4.26119e-08 0)
(0 -4.24774e-08 0)
(0 -4.23667e-08 0)
(0 -4.22791e-08 0)
(0 -4.22139e-08 0)
(0 -4.21707e-08 0)
(0 -4.21492e-08 0)
(0 -5.40424e-08 0)
(0 -5.3015e-08 0)
(0 -5.20373e-08 0)
(0 -5.11119e-08 0)
(0 -5.02405e-08 0)
(0 -4.94239e-08 0)
(0 -4.86621e-08 0)
(0 -4.79547e-08 0)
(0 -4.73004e-08 0)
(0 -4.66976e-08 0)
(0 -4.61443e-08 0)
(0 -4.56383e-08 0)
(0 -4.51772e-08 0)
(0 -4.47585e-08 0)
(0 -4.43796e-08 0)
(0 -4.40382e-08 0)
(0 -4.37319e-08 0)
(0 -4.34585e-08 0)
(0 -4.32161e-08 0)
(0 -4.30028e-08 0)
(0 -4.28169e-08 0)
(0 -4.26572e-08 0)
(0 -4.25224e-08 0)
(0 -4.24115e-08 0)
(0 -4.23238e-08 0)
(0 -4.22585e-08 0)
(0 -4.22152e-08 0)
(0 -4.21936e-08 0)
(0 -5.41269e-08 0)
(0 -5.3096e-08 0)
(0 -5.21148e-08 0)
(0 -5.11861e-08 0)
(0 -5.03114e-08 0)
(0 -4.94917e-08 0)
(0 -4.87271e-08 0)
(0 -4.80169e-08 0)
(0 -4.73601e-08 0)
(0 -4.6755e-08 0)
(0 -4.61997e-08 0)
(0 -4.56918e-08 0)
(0 -4.52291e-08 0)
(0 -4.48089e-08 0)
(0 -4.44288e-08 0)
(0 -4.40863e-08 0)
(0 -4.37791e-08 0)
(0 -4.35049e-08 0)
(0 -4.32619e-08 0)
(0 -4.3048e-08 0)
(0 -4.28617e-08 0)
(0 -4.27017e-08 0)
(0 -4.25666e-08 0)
(0 -4.24555e-08 0)
(0 -4.23676e-08 0)
(0 -4.23022e-08 0)
(0 -4.22588e-08 0)
(0 -4.22372e-08 0)
(0 -5.42083e-08 0)
(0 -5.31741e-08 0)
(0 -5.21897e-08 0)
(0 -5.12578e-08 0)
(0 -5.038e-08 0)
(0 -4.95574e-08 0)
(0 -4.879e-08 0)
(0 -4.80773e-08 0)
(0 -4.74181e-08 0)
(0 -4.68109e-08 0)
(0 -4.62536e-08 0)
(0 -4.5744e-08 0)
(0 -4.52796e-08 0)
(0 -4.48581e-08 0)
(0 -4.44768e-08 0)
(0 -4.41333e-08 0)
(0 -4.38252e-08 0)
(0 -4.35503e-08 0)
(0 -4.33066e-08 0)
(0 -4.30923e-08 0)
(0 -4.29056e-08 0)
(0 -4.27452e-08 0)
(0 -4.26099e-08 0)
(0 -4.24986e-08 0)
(0 -4.24105e-08 0)
(0 -4.2345e-08 0)
(0 -4.23016e-08 0)
(0 -4.228e-08 0)
(0 -5.42868e-08 0)
(0 -5.32494e-08 0)
(0 -5.22619e-08 0)
(0 -5.13269e-08 0)
(0 -5.04463e-08 0)
(0 -4.96209e-08 0)
(0 -4.88509e-08 0)
(0 -4.81358e-08 0)
(0 -4.74744e-08 0)
(0 -4.68651e-08 0)
(0 -4.63059e-08 0)
(0 -4.57947e-08 0)
(0 -4.53289e-08 0)
(0 -4.4906e-08 0)
(0 -4.45236e-08 0)
(0 -4.41791e-08 0)
(0 -4.38702e-08 0)
(0 -4.35947e-08 0)
(0 -4.33504e-08 0)
(0 -4.31355e-08 0)
(0 -4.29485e-08 0)
(0 -4.27878e-08 0)
(0 -4.26522e-08 0)
(0 -4.25407e-08 0)
(0 -4.24525e-08 0)
(0 -4.23869e-08 0)
(0 -4.23434e-08 0)
(0 -4.23217e-08 0)
(0 -5.43622e-08 0)
(0 -5.33219e-08 0)
(0 -5.23314e-08 0)
(0 -5.13936e-08 0)
(0 -5.05102e-08 0)
(0 -4.96822e-08 0)
(0 -4.89098e-08 0)
(0 -4.81923e-08 0)
(0 -4.75288e-08 0)
(0 -4.69176e-08 0)
(0 -4.63567e-08 0)
(0 -4.58439e-08 0)
(0 -4.53767e-08 0)
(0 -4.49526e-08 0)
(0 -4.45692e-08 0)
(0 -4.42238e-08 0)
(0 -4.39141e-08 0)
(0 -4.36379e-08 0)
(0 -4.3393e-08 0)
(0 -4.31777e-08 0)
(0 -4.29903e-08 0)
(0 -4.28293e-08 0)
(0 -4.26935e-08 0)
(0 -4.25818e-08 0)
(0 -4.24934e-08 0)
(0 -4.24277e-08 0)
(0 -4.23842e-08 0)
(0 -4.23625e-08 0)
(0 -5.44347e-08 0)
(0 -5.33914e-08 0)
(0 -5.23982e-08 0)
(0 -5.14577e-08 0)
(0 -5.05717e-08 0)
(0 -4.97413e-08 0)
(0 -4.89665e-08 0)
(0 -4.82469e-08 0)
(0 -4.75814e-08 0)
(0 -4.69684e-08 0)
(0 -4.64058e-08 0)
(0 -4.58916e-08 0)
(0 -4.54231e-08 0)
(0 -4.49979e-08 0)
(0 -4.46134e-08 0)
(0 -4.42671e-08 0)
(0 -4.39567e-08 0)
(0 -4.36799e-08 0)
(0 -4.34345e-08 0)
(0 -4.32188e-08 0)
(0 -4.3031e-08 0)
(0 -4.28697e-08 0)
(0 -4.27336e-08 0)
(0 -4.26218e-08 0)
(0 -4.25333e-08 0)
(0 -4.24675e-08 0)
(0 -4.24239e-08 0)
(0 -4.24021e-08 0)
(0 -5.45041e-08 0)
(0 -5.34582e-08 0)
(0 -5.24623e-08 0)
(0 -5.15192e-08 0)
(0 -5.06308e-08 0)
(0 -4.9798e-08 0)
(0 -4.90211e-08 0)
(0 -4.82995e-08 0)
(0 -4.76321e-08 0)
(0 -4.70174e-08 0)
(0 -4.64533e-08 0)
(0 -4.59376e-08 0)
(0 -4.54679e-08 0)
(0 -4.50417e-08 0)
(0 -4.46562e-08 0)
(0 -4.43092e-08 0)
(0 -4.39981e-08 0)
(0 -4.37206e-08 0)
(0 -4.34748e-08 0)
(0 -4.32586e-08 0)
(0 -4.30705e-08 0)
(0 -4.29089e-08 0)
(0 -4.27726e-08 0)
(0 -4.26606e-08 0)
(0 -4.2572e-08 0)
(0 -4.25061e-08 0)
(0 -4.24624e-08 0)
(0 -4.24407e-08 0)
(0 -5.45705e-08 0)
(0 -5.3522e-08 0)
(0 -5.25236e-08 0)
(0 -5.15782e-08 0)
(0 -5.06874e-08 0)
(0 -4.98525e-08 0)
(0 -4.90735e-08 0)
(0 -4.835e-08 0)
(0 -4.76809e-08 0)
(0 -4.70646e-08 0)
(0 -4.64991e-08 0)
(0 -4.59821e-08 0)
(0 -4.55113e-08 0)
(0 -4.5084e-08 0)
(0 -4.46977e-08 0)
(0 -4.43498e-08 0)
(0 -4.4038e-08 0)
(0 -4.376e-08 0)
(0 -4.35137e-08 0)
(0 -4.32972e-08 0)
(0 -4.31087e-08 0)
(0 -4.29469e-08 0)
(0 -4.28104e-08 0)
(0 -4.26982e-08 0)
(0 -4.26095e-08 0)
(0 -4.25435e-08 0)
(0 -4.24998e-08 0)
(0 -4.2478e-08 0)
(0 -5.46339e-08 0)
(0 -5.3583e-08 0)
(0 -5.25823e-08 0)
(0 -5.16345e-08 0)
(0 -5.07417e-08 0)
(0 -4.99047e-08 0)
(0 -4.91238e-08 0)
(0 -4.83985e-08 0)
(0 -4.77278e-08 0)
(0 -4.71099e-08 0)
(0 -4.65431e-08 0)
(0 -4.60249e-08 0)
(0 -4.5553e-08 0)
(0 -4.51247e-08 0)
(0 -4.47376e-08 0)
(0 -4.4389e-08 0)
(0 -4.40766e-08 0)
(0 -4.37981e-08 0)
(0 -4.35513e-08 0)
(0 -4.33344e-08 0)
(0 -4.31457e-08 0)
(0 -4.29836e-08 0)
(0 -4.28469e-08 0)
(0 -4.27346e-08 0)
(0 -4.26457e-08 0)
(0 -4.25796e-08 0)
(0 -4.25358e-08 0)
(0 -4.2514e-08 0)
(0 -5.46942e-08 0)
(0 -5.36411e-08 0)
(0 -5.26381e-08 0)
(0 -5.16883e-08 0)
(0 -5.07934e-08 0)
(0 -4.99545e-08 0)
(0 -4.91718e-08 0)
(0 -4.84449e-08 0)
(0 -4.77726e-08 0)
(0 -4.71534e-08 0)
(0 -4.65853e-08 0)
(0 -4.6066e-08 0)
(0 -4.5593e-08 0)
(0 -4.51639e-08 0)
(0 -4.4776e-08 0)
(0 -4.44267e-08 0)
(0 -4.41138e-08 0)
(0 -4.38347e-08 0)
(0 -4.35876e-08 0)
(0 -4.33703e-08 0)
(0 -4.31812e-08 0)
(0 -4.30189e-08 0)
(0 -4.28821e-08 0)
(0 -4.27696e-08 0)
(0 -4.26806e-08 0)
(0 -4.26144e-08 0)
(0 -4.25706e-08 0)
(0 -4.25487e-08 0)
(0 -5.47515e-08 0)
(0 -5.36962e-08 0)
(0 -5.26913e-08 0)
(0 -5.17394e-08 0)
(0 -5.08427e-08 0)
(0 -5.0002e-08 0)
(0 -4.92177e-08 0)
(0 -4.84892e-08 0)
(0 -4.78155e-08 0)
(0 -4.7195e-08 0)
(0 -4.66256e-08 0)
(0 -4.61053e-08 0)
(0 -4.56314e-08 0)
(0 -4.52014e-08 0)
(0 -4.48128e-08 0)
(0 -4.44629e-08 0)
(0 -4.41494e-08 0)
(0 -4.38699e-08 0)
(0 -4.36223e-08 0)
(0 -4.34047e-08 0)
(0 -4.32154e-08 0)
(0 -4.30529e-08 0)
(0 -4.29158e-08 0)
(0 -4.28032e-08 0)
(0 -4.27141e-08 0)
(0 -4.26478e-08 0)
(0 -4.26039e-08 0)
(0 -4.25821e-08 0)
(0 -5.48058e-08 0)
(0 -5.37485e-08 0)
(0 -5.27416e-08 0)
(0 -5.1788e-08 0)
(0 -5.08894e-08 0)
(0 -5.00471e-08 0)
(0 -4.92612e-08 0)
(0 -4.85313e-08 0)
(0 -4.78563e-08 0)
(0 -4.72346e-08 0)
(0 -4.66641e-08 0)
(0 -4.61428e-08 0)
(0 -4.5668e-08 0)
(0 -4.52373e-08 0)
(0 -4.4848e-08 0)
(0 -4.44975e-08 0)
(0 -4.41835e-08 0)
(0 -4.39035e-08 0)
(0 -4.36556e-08 0)
(0 -4.34377e-08 0)
(0 -4.32481e-08 0)
(0 -4.30853e-08 0)
(0 -4.29481e-08 0)
(0 -4.28353e-08 0)
(0 -4.27461e-08 0)
(0 -4.26798e-08 0)
(0 -4.26359e-08 0)
(0 -4.2614e-08 0)
(0 -5.4857e-08 0)
(0 -5.37979e-08 0)
(0 -5.27892e-08 0)
(0 -5.18338e-08 0)
(0 -5.09337e-08 0)
(0 -5.00899e-08 0)
(0 -4.93025e-08 0)
(0 -4.85713e-08 0)
(0 -4.7895e-08 0)
(0 -4.72722e-08 0)
(0 -4.67007e-08 0)
(0 -4.61785e-08 0)
(0 -4.57029e-08 0)
(0 -4.52714e-08 0)
(0 -4.48814e-08 0)
(0 -4.45304e-08 0)
(0 -4.42159e-08 0)
(0 -4.39356e-08 0)
(0 -4.36873e-08 0)
(0 -4.34691e-08 0)
(0 -4.32792e-08 0)
(0 -4.31163e-08 0)
(0 -4.29789e-08 0)
(0 -4.2866e-08 0)
(0 -4.27767e-08 0)
(0 -4.27103e-08 0)
(0 -4.26663e-08 0)
(0 -4.26444e-08 0)
(0 -5.49052e-08 0)
(0 -5.38444e-08 0)
(0 -5.28341e-08 0)
(0 -5.18771e-08 0)
(0 -5.09755e-08 0)
(0 -5.01302e-08 0)
(0 -4.93415e-08 0)
(0 -4.8609e-08 0)
(0 -4.79316e-08 0)
(0 -4.73077e-08 0)
(0 -4.67354e-08 0)
(0 -4.62123e-08 0)
(0 -4.57359e-08 0)
(0 -4.53038e-08 0)
(0 -4.49132e-08 0)
(0 -4.45617e-08 0)
(0 -4.42467e-08 0)
(0 -4.3966e-08 0)
(0 -4.37174e-08 0)
(0 -4.34989e-08 0)
(0 -4.33088e-08 0)
(0 -4.31457e-08 0)
(0 -4.30081e-08 0)
(0 -4.28951e-08 0)
(0 -4.28057e-08 0)
(0 -4.27393e-08 0)
(0 -4.26952e-08 0)
(0 -4.26733e-08 0)
(0 -5.49504e-08 0)
(0 -5.3888e-08 0)
(0 -5.28761e-08 0)
(0 -5.19177e-08 0)
(0 -5.10147e-08 0)
(0 -5.01681e-08 0)
(0 -4.93782e-08 0)
(0 -4.86446e-08 0)
(0 -4.79661e-08 0)
(0 -4.73413e-08 0)
(0 -4.6768e-08 0)
(0 -4.62441e-08 0)
(0 -4.57671e-08 0)
(0 -4.53343e-08 0)
(0 -4.49432e-08 0)
(0 -4.45912e-08 0)
(0 -4.42758e-08 0)
(0 -4.39947e-08 0)
(0 -4.37458e-08 0)
(0 -4.35271e-08 0)
(0 -4.33368e-08 0)
(0 -4.31735e-08 0)
(0 -4.30358e-08 0)
(0 -4.29226e-08 0)
(0 -4.28332e-08 0)
(0 -4.27666e-08 0)
(0 -4.27226e-08 0)
(0 -4.27006e-08 0)
(0 -5.49925e-08 0)
(0 -5.39287e-08 0)
(0 -5.29154e-08 0)
(0 -5.19556e-08 0)
(0 -5.10513e-08 0)
(0 -5.02035e-08 0)
(0 -4.94125e-08 0)
(0 -4.86779e-08 0)
(0 -4.79984e-08 0)
(0 -4.73727e-08 0)
(0 -4.67987e-08 0)
(0 -4.6274e-08 0)
(0 -4.57964e-08 0)
(0 -4.5363e-08 0)
(0 -4.49714e-08 0)
(0 -4.4619e-08 0)
(0 -4.43032e-08 0)
(0 -4.40218e-08 0)
(0 -4.37726e-08 0)
(0 -4.35536e-08 0)
(0 -4.33631e-08 0)
(0 -4.31996e-08 0)
(0 -4.30618e-08 0)
(0 -4.29485e-08 0)
(0 -4.2859e-08 0)
(0 -4.27924e-08 0)
(0 -4.27483e-08 0)
(0 -4.27263e-08 0)
(0 -5.50316e-08 0)
(0 -5.39664e-08 0)
(0 -5.29519e-08 0)
(0 -5.19909e-08 0)
(0 -5.10854e-08 0)
(0 -5.02365e-08 0)
(0 -4.94445e-08 0)
(0 -4.87089e-08 0)
(0 -4.80286e-08 0)
(0 -4.7402e-08 0)
(0 -4.68273e-08 0)
(0 -4.6302e-08 0)
(0 -4.58237e-08 0)
(0 -4.53898e-08 0)
(0 -4.49978e-08 0)
(0 -4.46449e-08 0)
(0 -4.43288e-08 0)
(0 -4.40471e-08 0)
(0 -4.37976e-08 0)
(0 -4.35784e-08 0)
(0 -4.33877e-08 0)
(0 -4.32241e-08 0)
(0 -4.30861e-08 0)
(0 -4.29728e-08 0)
(0 -4.28831e-08 0)
(0 -4.28165e-08 0)
(0 -4.27723e-08 0)
(0 -4.27504e-08 0)
(0 -5.50677e-08 0)
(0 -5.40013e-08 0)
(0 -5.29856e-08 0)
(0 -5.20235e-08 0)
(0 -5.1117e-08 0)
(0 -5.02671e-08 0)
(0 -4.94741e-08 0)
(0 -4.87376e-08 0)
(0 -4.80565e-08 0)
(0 -4.74292e-08 0)
(0 -4.68538e-08 0)
(0 -4.63279e-08 0)
(0 -4.58491e-08 0)
(0 -4.54147e-08 0)
(0 -4.50222e-08 0)
(0 -4.4669e-08 0)
(0 -4.43526e-08 0)
(0 -4.40706e-08 0)
(0 -4.38208e-08 0)
(0 -4.36014e-08 0)
(0 -4.34106e-08 0)
(0 -4.32468e-08 0)
(0 -4.31087e-08 0)
(0 -4.29953e-08 0)
(0 -4.29056e-08 0)
(0 -4.28389e-08 0)
(0 -4.27947e-08 0)
(0 -4.27727e-08 0)
(0 -5.51008e-08 0)
(0 -5.40333e-08 0)
(0 -5.30165e-08 0)
(0 -5.20534e-08 0)
(0 -5.11459e-08 0)
(0 -5.02951e-08 0)
(0 -4.95013e-08 0)
(0 -4.8764e-08 0)
(0 -4.80822e-08 0)
(0 -4.74543e-08 0)
(0 -4.68782e-08 0)
(0 -4.63518e-08 0)
(0 -4.58725e-08 0)
(0 -4.54377e-08 0)
(0 -4.50448e-08 0)
(0 -4.46912e-08 0)
(0 -4.43745e-08 0)
(0 -4.40922e-08 0)
(0 -4.38423e-08 0)
(0 -4.36227e-08 0)
(0 -4.34317e-08 0)
(0 -4.32678e-08 0)
(0 -4.31296e-08 0)
(0 -4.3016e-08 0)
(0 -4.29263e-08 0)
(0 -4.28595e-08 0)
(0 -4.28153e-08 0)
(0 -4.27933e-08 0)
(0 -5.51308e-08 0)
(0 -5.40624e-08 0)
(0 -5.30447e-08 0)
(0 -5.20806e-08 0)
(0 -5.11723e-08 0)
(0 -5.03207e-08 0)
(0 -4.95261e-08 0)
(0 -4.87881e-08 0)
(0 -4.81056e-08 0)
(0 -4.74771e-08 0)
(0 -4.69005e-08 0)
(0 -4.63736e-08 0)
(0 -4.58938e-08 0)
(0 -4.54586e-08 0)
(0 -4.50654e-08 0)
(0 -4.47115e-08 0)
(0 -4.43945e-08 0)
(0 -4.4112e-08 0)
(0 -4.38619e-08 0)
(0 -4.36421e-08 0)
(0 -4.3451e-08 0)
(0 -4.32869e-08 0)
(0 -4.31486e-08 0)
(0 -4.3035e-08 0)
(0 -4.29452e-08 0)
(0 -4.28784e-08 0)
(0 -4.28342e-08 0)
(0 -4.28121e-08 0)
(0 -5.51579e-08 0)
(0 -5.40885e-08 0)
(0 -5.307e-08 0)
(0 -5.21052e-08 0)
(0 -5.1196e-08 0)
(0 -5.03437e-08 0)
(0 -4.95485e-08 0)
(0 -4.88098e-08 0)
(0 -4.81268e-08 0)
(0 -4.74977e-08 0)
(0 -4.69206e-08 0)
(0 -4.63933e-08 0)
(0 -4.59131e-08 0)
(0 -4.54776e-08 0)
(0 -4.5084e-08 0)
(0 -4.47299e-08 0)
(0 -4.44126e-08 0)
(0 -4.41299e-08 0)
(0 -4.38796e-08 0)
(0 -4.36597e-08 0)
(0 -4.34684e-08 0)
(0 -4.33042e-08 0)
(0 -4.31659e-08 0)
(0 -4.30522e-08 0)
(0 -4.29623e-08 0)
(0 -4.28955e-08 0)
(0 -4.28512e-08 0)
(0 -4.28292e-08 0)
(0 -5.51819e-08 0)
(0 -5.41118e-08 0)
(0 -5.30925e-08 0)
(0 -5.2127e-08 0)
(0 -5.12172e-08 0)
(0 -5.03642e-08 0)
(0 -4.95684e-08 0)
(0 -4.88292e-08 0)
(0 -4.81456e-08 0)
(0 -4.75161e-08 0)
(0 -4.69386e-08 0)
(0 -4.64108e-08 0)
(0 -4.59303e-08 0)
(0 -4.54945e-08 0)
(0 -4.51007e-08 0)
(0 -4.47463e-08 0)
(0 -4.44288e-08 0)
(0 -4.41459e-08 0)
(0 -4.38954e-08 0)
(0 -4.36754e-08 0)
(0 -4.3484e-08 0)
(0 -4.33197e-08 0)
(0 -4.31813e-08 0)
(0 -4.30675e-08 0)
(0 -4.29776e-08 0)
(0 -4.29107e-08 0)
(0 -4.28664e-08 0)
(0 -4.28444e-08 0)
(0 -5.52029e-08 0)
(0 -5.41322e-08 0)
(0 -5.31122e-08 0)
(0 -5.21461e-08 0)
(0 -5.12357e-08 0)
(0 -5.03822e-08 0)
(0 -4.95858e-08 0)
(0 -4.88462e-08 0)
(0 -4.81622e-08 0)
(0 -4.75322e-08 0)
(0 -4.69543e-08 0)
(0 -4.64262e-08 0)
(0 -4.59454e-08 0)
(0 -4.55093e-08 0)
(0 -4.51153e-08 0)
(0 -4.47607e-08 0)
(0 -4.4443e-08 0)
(0 -4.416e-08 0)
(0 -4.39093e-08 0)
(0 -4.36892e-08 0)
(0 -4.34977e-08 0)
(0 -4.33333e-08 0)
(0 -4.31948e-08 0)
(0 -4.3081e-08 0)
(0 -4.2991e-08 0)
(0 -4.29241e-08 0)
(0 -4.28798e-08 0)
(0 -4.28577e-08 0)
(0 -5.52209e-08 0)
(0 -5.41496e-08 0)
(0 -5.31291e-08 0)
(0 -5.21625e-08 0)
(0 -5.12516e-08 0)
(0 -5.03976e-08 0)
(0 -4.96008e-08 0)
(0 -4.88607e-08 0)
(0 -4.81764e-08 0)
(0 -4.75461e-08 0)
(0 -4.69679e-08 0)
(0 -4.64395e-08 0)
(0 -4.59584e-08 0)
(0 -4.55221e-08 0)
(0 -4.51278e-08 0)
(0 -4.4773e-08 0)
(0 -4.44552e-08 0)
(0 -4.4172e-08 0)
(0 -4.39213e-08 0)
(0 -4.3701e-08 0)
(0 -4.35094e-08 0)
(0 -4.3345e-08 0)
(0 -4.32064e-08 0)
(0 -4.30926e-08 0)
(0 -4.30026e-08 0)
(0 -4.29356e-08 0)
(0 -4.28913e-08 0)
(0 -4.28692e-08 0)
(0 -5.5236e-08 0)
(0 -5.41642e-08 0)
(0 -5.31432e-08 0)
(0 -5.21761e-08 0)
(0 -5.12649e-08 0)
(0 -5.04105e-08 0)
(0 -4.96133e-08 0)
(0 -4.88729e-08 0)
(0 -4.81882e-08 0)
(0 -4.75576e-08 0)
(0 -4.69792e-08 0)
(0 -4.64506e-08 0)
(0 -4.59693e-08 0)
(0 -4.55328e-08 0)
(0 -4.51383e-08 0)
(0 -4.47834e-08 0)
(0 -4.44654e-08 0)
(0 -4.41821e-08 0)
(0 -4.39313e-08 0)
(0 -4.37109e-08 0)
(0 -4.35193e-08 0)
(0 -4.33548e-08 0)
(0 -4.32162e-08 0)
(0 -4.31023e-08 0)
(0 -4.30122e-08 0)
(0 -4.29453e-08 0)
(0 -4.29009e-08 0)
(0 -4.28789e-08 0)
(0 -5.5248e-08 0)
(0 -5.41758e-08 0)
(0 -5.31545e-08 0)
(0 -5.21871e-08 0)
(0 -5.12755e-08 0)
(0 -5.04208e-08 0)
(0 -4.96233e-08 0)
(0 -4.88827e-08 0)
(0 -4.81977e-08 0)
(0 -4.75669e-08 0)
(0 -4.69882e-08 0)
(0 -4.64594e-08 0)
(0 -4.5978e-08 0)
(0 -4.55413e-08 0)
(0 -4.51467e-08 0)
(0 -4.47917e-08 0)
(0 -4.44736e-08 0)
(0 -4.41902e-08 0)
(0 -4.39393e-08 0)
(0 -4.37189e-08 0)
(0 -4.35272e-08 0)
(0 -4.33626e-08 0)
(0 -4.3224e-08 0)
(0 -4.311e-08 0)
(0 -4.302e-08 0)
(0 -4.2953e-08 0)
(0 -4.29086e-08 0)
(0 -4.28866e-08 0)
(0 -5.5257e-08 0)
(0 -5.41845e-08 0)
(0 -5.3163e-08 0)
(0 -5.21953e-08 0)
(0 -5.12834e-08 0)
(0 -5.04285e-08 0)
(0 -4.96308e-08 0)
(0 -4.889e-08 0)
(0 -4.82048e-08 0)
(0 -4.75739e-08 0)
(0 -4.6995e-08 0)
(0 -4.64661e-08 0)
(0 -4.59845e-08 0)
(0 -4.55477e-08 0)
(0 -4.51531e-08 0)
(0 -4.47979e-08 0)
(0 -4.44798e-08 0)
(0 -4.41963e-08 0)
(0 -4.39453e-08 0)
(0 -4.37248e-08 0)
(0 -4.35331e-08 0)
(0 -4.33685e-08 0)
(0 -4.32298e-08 0)
(0 -4.31159e-08 0)
(0 -4.30258e-08 0)
(0 -4.29588e-08 0)
(0 -4.29144e-08 0)
(0 -4.28923e-08 0)
(0 -5.5263e-08 0)
(0 -5.41904e-08 0)
(0 -5.31686e-08 0)
(0 -5.22007e-08 0)
(0 -5.12887e-08 0)
(0 -5.04337e-08 0)
(0 -4.96359e-08 0)
(0 -4.88949e-08 0)
(0 -4.82096e-08 0)
(0 -4.75785e-08 0)
(0 -4.69996e-08 0)
(0 -4.64705e-08 0)
(0 -4.59889e-08 0)
(0 -4.5552e-08 0)
(0 -4.51573e-08 0)
(0 -4.48021e-08 0)
(0 -4.44839e-08 0)
(0 -4.42004e-08 0)
(0 -4.39493e-08 0)
(0 -4.37288e-08 0)
(0 -4.3537e-08 0)
(0 -4.33725e-08 0)
(0 -4.32337e-08 0)
(0 -4.31198e-08 0)
(0 -4.30297e-08 0)
(0 -4.29627e-08 0)
(0 -4.29183e-08 0)
(0 -4.28962e-08 0)
(0 -5.5266e-08 0)
(0 -5.41933e-08 0)
(0 -5.31714e-08 0)
(0 -5.22035e-08 0)
(0 -5.12914e-08 0)
(0 -5.04363e-08 0)
(0 -4.96384e-08 0)
(0 -4.88973e-08 0)
(0 -4.8212e-08 0)
(0 -4.75808e-08 0)
(0 -4.70019e-08 0)
(0 -4.64728e-08 0)
(0 -4.59911e-08 0)
(0 -4.55542e-08 0)
(0 -4.51594e-08 0)
(0 -4.48041e-08 0)
(0 -4.44859e-08 0)
(0 -4.42024e-08 0)
(0 -4.39513e-08 0)
(0 -4.37308e-08 0)
(0 -4.3539e-08 0)
(0 -4.33744e-08 0)
(0 -4.32357e-08 0)
(0 -4.31217e-08 0)
(0 -4.30316e-08 0)
(0 -4.29646e-08 0)
(0 -4.29202e-08 0)
(0 -4.28981e-08 0)
)
;

boundaryField
{
    bc-2
    {
        type            empty;
    }
    bc-3
    {
        type            empty;
    }
    bottom
    {
        type            zeroGradient;
    }
    leftSide
    {
        type            zeroGradient;
    }
    naturalSurface
    {
        type            zeroGradient;
    }
    rightSide
    {
        type            zeroGradient;
    }
    slopesurface
    {
        type            zeroGradient;
    }
    subGradeSurface
    {
        type            zeroGradient;
    }
}


// ************************************************************************* //
