# Supplementary material for: A finite volume-based model for the hydrothermal behavior of soil under freeze–thaw cycles
Source: PLoS One. 2021 Jun 3;16(6):e0252680. doi: 10.1371/journal.pone.0252680 (PMC8174737; doi:10.1371/journal.pone.0252680)
Supplement: S1 Data — (ZIP) [file pone.0252680.s001.zip › Data at equal time interval/3.57696e+08/solidTemperature]

/*--------------------------------*- C++ -*----------------------------------*\
| =========                 |                                                 |
| \\      /  F ield         | OpenFOAM: The Open Source CFD Toolbox           |
|  \\    /   O peration     | Version:  2.4.0                                 |
|   \\  /    A nd           | Web:      www.OpenFOAM.org                      |
|    \\/     M anipulation  |                                                 |
\*---------------------------------------------------------------------------*/
FoamFile
{
    version     2.0;
    format      ascii;
    class       volScalarField;
    location    "3.57696e+08";
    object      solidTemperature;
}
// * * * * * * * * * * * * * * * * * * * * * * * * * * * * * * * * * * * * * //

dimensions      [0 0 0 1 0 0 0];

internalField   nonuniform List<scalar> 
9554
(
274.879
278.502
280.774
282.007
282.497
282.498
282.212
281.788
281.329
280.899
280.534
280.245
280.034
279.892
279.805
279.763
279.75
279.759
279.779
279.805
279.832
279.859
274.879
278.502
280.774
282.007
282.498
282.498
282.212
281.788
281.329
280.899
280.534
280.245
280.034
279.892
279.806
279.763
279.75
279.759
279.779
279.805
279.832
279.859
274.879
278.502
280.774
282.007
282.498
282.498
282.212
281.788
281.329
280.9
280.534
280.246
280.034
279.892
279.806
279.763
279.751
279.759
279.779
279.805
279.833
279.859
274.879
278.502
280.774
282.008
282.498
282.499
282.212
281.788
281.329
280.9
280.534
280.246
280.034
279.892
279.806
279.763
279.751
279.759
279.779
279.805
279.833
279.859
274.879
278.502
280.774
282.008
282.498
282.499
282.212
281.788
281.329
280.9
280.534
280.246
280.035
279.892
279.806
279.763
279.751
279.759
279.779
279.805
279.833
279.86
274.879
278.502
280.774
282.008
282.498
282.499
282.212
281.788
281.33
280.9
280.534
280.246
280.035
279.892
279.806
279.763
279.751
279.76
279.78
279.806
279.833
279.86
274.879
278.502
280.774
282.008
282.498
282.499
282.213
281.789
281.33
280.9
280.535
280.246
280.035
279.893
279.807
279.764
279.752
279.76
279.78
279.806
279.834
279.86
274.879
278.502
280.775
282.008
282.498
282.499
282.213
281.789
281.33
280.901
280.535
280.247
280.036
279.893
279.807
279.764
279.752
279.76
279.781
279.807
279.834
279.861
274.879
278.502
280.775
282.008
282.498
282.499
282.213
281.789
281.33
280.901
280.535
280.247
280.036
279.894
279.808
279.765
279.753
279.761
279.781
279.807
279.835
279.861
274.879
278.502
280.775
282.008
282.498
282.5
282.213
281.79
281.331
280.901
280.536
280.248
280.037
279.894
279.808
279.765
279.753
279.762
279.782
279.808
279.835
279.862
274.879
278.503
280.775
282.008
282.499
282.5
282.214
281.79
281.331
280.902
280.536
280.248
280.037
279.895
279.809
279.766
279.754
279.762
279.782
279.809
279.836
279.863
274.879
278.503
280.775
282.008
282.499
282.5
282.214
281.79
281.332
280.902
280.537
280.249
280.038
279.895
279.809
279.767
279.755
279.763
279.783
279.809
279.837
279.863
274.879
278.503
280.775
282.009
282.499
282.501
282.215
281.791
281.332
280.903
280.537
280.249
280.038
279.896
279.81
279.767
279.755
279.764
279.784
279.81
279.838
279.864
274.879
278.503
280.775
282.009
282.5
282.501
282.215
281.791
281.333
280.904
280.538
280.25
280.039
279.897
279.811
279.768
279.756
279.765
279.785
279.811
279.839
279.865
274.879
278.503
280.775
282.009
282.5
282.501
282.215
281.792
281.333
280.904
280.539
280.251
280.04
279.898
279.812
279.769
279.757
279.766
279.786
279.812
279.84
279.866
274.879
278.503
280.776
282.009
282.5
282.502
282.216
281.793
281.334
280.905
280.54
280.252
280.041
279.899
279.813
279.77
279.758
279.767
279.787
279.813
279.841
279.867
274.879
278.503
280.776
282.01
282.501
282.502
282.217
281.793
281.335
280.906
280.541
280.253
280.042
279.9
279.814
279.771
279.759
279.768
279.788
279.814
279.842
279.868
274.879
278.503
280.776
282.01
282.501
282.503
282.217
281.794
281.336
280.907
280.542
280.254
280.043
279.901
279.815
279.772
279.76
279.769
279.789
279.815
279.843
279.87
274.879
278.503
280.776
282.011
282.502
282.504
282.218
281.795
281.337
280.908
280.543
280.255
280.044
279.902
279.816
279.773
279.762
279.77
279.791
279.817
279.844
279.871
274.879
278.503
280.777
282.011
282.502
282.504
282.219
281.796
281.338
280.909
280.544
280.256
280.045
279.903
279.817
279.775
279.763
279.771
279.792
279.818
279.846
279.872
274.879
278.504
280.777
282.011
282.503
282.505
282.22
281.797
281.339
280.91
280.545
280.257
280.047
279.905
279.819
279.776
279.764
279.773
279.793
279.82
279.847
279.874
274.879
278.504
280.777
282.012
282.504
282.506
282.221
281.798
281.34
280.912
280.547
280.259
280.048
279.906
279.82
279.778
279.766
279.775
279.795
279.821
279.849
279.875
274.879
278.504
280.778
282.013
282.504
282.507
282.222
281.799
281.342
280.913
280.548
280.261
280.05
279.908
279.822
279.78
279.768
279.776
279.797
279.823
279.851
279.877
274.879
278.504
280.778
282.013
282.505
282.508
282.223
281.801
281.343
280.915
280.55
280.262
280.052
279.91
279.824
279.782
279.77
279.778
279.798
279.825
279.852
279.879
274.879
278.504
280.778
282.013
282.506
282.509
282.224
281.802
281.345
280.916
280.552
280.264
280.054
279.912
279.826
279.784
279.772
279.78
279.8
279.827
279.854
279.881
274.879
278.504
280.778
282.014
282.506
282.509
282.225
281.803
281.346
280.918
280.554
280.266
280.056
279.914
279.829
279.786
279.774
279.782
279.803
279.829
279.856
279.883
274.879
278.504
280.778
282.013
282.506
282.509
282.225
281.804
281.347
280.919
280.555
280.269
280.058
279.917
279.831
279.788
279.776
279.785
279.805
279.831
279.859
279.885
274.879
278.503
280.777
282.012
282.505
282.508
282.225
281.804
281.348
280.921
280.557
280.27
280.061
279.919
279.834
279.791
279.779
279.787
279.808
279.833
279.861
279.887
274.879
278.502
280.775
282.01
282.502
282.506
282.223
281.803
281.347
280.921
280.558
280.272
280.063
279.922
279.836
279.794
279.782
279.79
279.81
279.836
279.863
279.89
274.878
278.5
280.772
282.006
282.498
282.502
282.22
281.8
281.346
280.92
280.558
280.273
280.065
279.924
279.839
279.797
279.785
279.793
279.813
279.839
279.866
279.892
274.877
278.497
280.767
282
282.492
282.496
282.214
281.795
281.342
280.918
280.558
280.274
280.066
279.926
279.842
279.8
279.788
279.796
279.816
279.842
279.869
279.895
274.875
278.493
280.76
281.992
282.482
282.486
282.205
281.788
281.336
280.914
280.555
280.273
280.067
279.928
279.844
279.803
279.791
279.8
279.82
279.845
279.872
279.898
274.873
278.487
280.751
281.98
282.469
282.473
282.192
281.776
281.327
280.907
280.551
280.271
280.066
279.929
279.846
279.806
279.795
279.803
279.823
279.849
279.875
279.901
274.871
278.48
280.74
281.965
282.452
282.454
282.174
281.761
281.314
280.897
280.544
280.267
280.065
279.929
279.848
279.808
279.798
279.807
279.827
279.852
279.879
279.904
274.869
278.474
280.729
281.948
282.431
282.431
282.152
281.74
281.296
280.883
280.534
280.261
280.062
279.929
279.849
279.811
279.801
279.811
279.831
279.856
279.883
279.908
274.869
278.471
280.719
281.931
282.407
282.404
282.123
281.713
281.273
280.865
280.521
280.252
280.057
279.927
279.85
279.813
279.805
279.814
279.835
279.86
279.886
279.912
274.875
278.48
280.721
281.92
282.385
282.374
282.09
281.681
281.245
280.842
280.504
280.24
280.05
279.924
279.85
279.815
279.808
279.818
279.839
279.864
279.891
279.915
274.899
278.52
280.748
281.924
282.368
282.343
282.053
281.644
281.212
280.815
280.483
280.226
280.041
279.92
279.849
279.817
279.811
279.822
279.843
279.869
279.895
279.92
274.979
278.631
280.827
281.957
282.363
282.314
282.013
281.601
281.173
280.783
280.459
280.209
280.031
279.915
279.848
279.818
279.814
279.826
279.848
279.873
279.899
279.924
275.255
278.902
280.997
282.035
282.377
282.29
281.971
281.554
281.129
280.746
280.43
280.189
280.019
279.908
279.846
279.819
279.817
279.831
279.853
279.878
279.904
279.928
273.124
273.254
273.181
274.691
273.88
274.833
274.696
277.251
273.8
278.205
275.504
277.326
273.438
277.443
274.303
276.024
274.727
274.743
277.759
274.143
273.249
278.085
274.351
276.981
276.474
275.042
274.131
276.27
275.682
272.956
276.615
273.4
273.154
276.527
282.319
278.691
282.51
280.753
277.867
278.459
277.927
278.228
276.339
277.635
276.299
278.412
277.153
280.784
279.269
282.066
274.887
280.767
279.854
282.492
281.562
280.646
281.893
280.896
278.862
274.79
279.156
281.896
281.711
282.57
278.166
282.402
281.41
282.623
282.267
282.524
282.225
282.287
282.505
282.715
282.745
281.926
282.772
281.796
282.676
282.506
282.629
281.2
282.716
282.325
282.272
281.455
282.858
281.961
282.384
281.217
281.757
281.005
282.484
281.947
281.169
281.068
282.288
280.933
282.355
281.865
281.883
281.039
282.186
281.78
282.328
282.305
282.457
282.442
280.904
280.948
282.603
282.764
280.702
282.234
273.707
280.649
282.475
280.999
282.392
281.586
282.734
282.852
281.566
281.208
282.827
274.789
281.838
282.526
281.107
281.926
282.522
282.079
282.72
280.849
276.378
280.119
282.605
282.079
281.361
281.685
281.065
282.06
282.458
282.853
282.24
282.003
280.988
282.18
282.887
282.72
281.849
280.73
281.765
280.768
281.829
282.451
282.255
281.414
282.517
282.363
279.87
279.443
274.158
277.888
276.471
281.178
281.063
281.705
282.445
280.735
281.541
282.04
282.457
280.773
281.558
280.997
281.927
282.881
282.397
281.894
281.552
274.91
280.753
282.66
282.901
282.373
282.051
282.81
282.429
282.579
281.654
282.464
282.371
281.661
280.74
282.167
282.66
282.275
281.266
282.011
282.535
281.926
281.504
282.295
279.071
282.568
282.12
274.937
280.218
280.643
281.378
281.214
281.845
281.259
281.847
282.153
281.325
282.364
281.572
282.814
281.917
277.095
275.051
282.339
282.735
281.626
278.22
282.636
281.808
282.254
279.775
282.494
282.761
282.467
282.562
280.829
281.412
282.856
282.634
280.745
281.451
282.717
282.905
281.54
282.475
282.722
282.318
280.62
281.26
280.986
280.655
277.64
274.573
282.114
282.555
282.507
282.178
281.106
281.116
281.118
281.691
282.62
282.718
282.624
281.5
282.571
282.183
282.245
282.315
281.052
280.91
278.002
280.664
279.552
276.4
282.337
282.584
282.6
282.246
282.521
282.081
278.66
273.269
281.508
282.123
281.029
278.238
281.859
282.464
282.211
282.064
281.588
282.211
281.689
279.998
281.472
281.006
281.095
280.834
282.409
282.743
282.665
282.641
282.015
282.107
281.336
281.977
282.531
282.262
281.678
282.156
282.813
282.777
282.2
280.969
281.381
281.84
282.492
281.816
282.485
282.649
282.558
282.564
280.869
281.234
281.376
281.655
281.394
281.31
282.443
282.06
274.871
279.556
282.323
281.952
282.428
282.622
278.491
280.249
282.156
282.622
282.051
281.925
281.006
281.407
282.047
281.731
281.855
280.76
281.892
282.335
281.438
281.158
282.6
282.671
277.021
273.456
281.759
282.22
281.722
281.49
282.571
281.947
281.508
281.219
282.192
281.901
279.957
277.638
282.254
281.552
282.473
282.124
282.699
282.625
282.272
282.537
282.421
281.956
281.743
282.168
281.817
281.559
281.411
281.206
282.489
282.511
282.24
281.386
282.626
282.462
281.708
282.004
280.658
280.943
282.781
282.468
282.658
282.833
281.315
281.582
281.848
281.558
280.714
279.184
280.833
281.025
282.584
282.46
282.699
282.77
281.46
281.257
276.311
273.235
282.657
282.491
278.848
280.19
282.781
282.727
280.95
279.789
282.524
282.646
282.616
282.468
274.305
276.925
278.938
276.472
281.427
281.044
282.001
281.533
281.187
281.498
281.367
282.225
278.064
279.379
280.898
280.63
282.323
282.525
280.725
280.711
280.768
280.735
281.25
280.886
282.62
282.79
282.296
282.54
282.47
282.465
280.695
279.991
282.881
282.825
282.041
282.325
278.57
279.457
282.894
282.829
281.766
282.115
282.537
282.508
282.476
282.356
282.387
282.641
282.648
282.595
275.84
273.147
273.302
277.162
280.924
281.218
282.193
282.231
281.584
281.787
276.952
272.968
277.998
282.571
272.976
274.404
273.372
274.412
273.407
277.012
273.677
278.753
274.727
279.113
274.871
277.895
277.026
278.174
274.606
281.46
275.062
278.726
281.943
282.567
281.978
275.578
275.997
282.358
277.547
282.214
279.671
282.754
279.436
282.307
282.156
282.209
279.324
282.888
278.197
282.737
280.836
281.064
278.129
282.647
281.976
282.024
279.892
282.663
279.851
282.425
279.33
281.113
277.314
282.564
282.449
281.774
282.579
277.809
277.525
282.39
282.591
280.701
282.704
279.216
278.958
282.766
279.974
282.705
277.982
282.22
281.511
277.719
282.613
279.493
277.834
282.027
282.309
282.596
282.84
280.909
280.884
280.155
280.232
275.07
279.329
277.967
281.147
277.651
282.078
282.583
278.174
281.985
278.214
281.856
274.221
280.474
281.958
281.693
282.522
282.885
282.541
281.383
279.464
279.585
281.395
282.565
282.219
282.459
277.033
281.365
282.443
282.582
276.989
281.404
281.761
282.609
281.918
282.808
278.785
274.58
273.811
279.712
276.938
281.241
281.868
280.755
277.897
276.267
282.176
282.714
281.358
278.128
280.585
280.873
279.847
276.874
281.545
279.982
281.989
280.129
281.425
282.483
282.579
282.824
282.021
280.308
280.006
282.142
274.533
277.541
281.963
281.387
278.296
276.881
278.074
275.385
282.747
282.56
273.437
278.174
278.078
277.824
282.366
282.592
278.962
276.992
276.553
279.665
276.617
279.897
279.426
280.155
282.453
280.994
280.353
282.055
276.932
279.548
279.258
280.996
280.243
279.099
282.475
282.569
282.572
282.397
282.491
282.569
282.632
282.457
282.816
282.554
282.696
282.535
281.187
282.389
278.87
276.745
282.63
282.513
276.962
279.836
275.523
278.248
280.775
281.08
280.165
280.748
273.382
276.678
281.269
282.497
282.727
282.793
276.931
279.627
281.779
281.005
282.417
281.481
281.823
282.014
276.423
274.68
279.184
278.05
276.881
273.439
279.626
278.368
281.384
279.68
282.355
282.264
282.434
282.166
279.534
280.918
279.571
281.368
282.847
282.859
279.15
277.368
278.047
277.742
280.858
280.872
279.804
281.043
280.903
280.299
273.244
276.399
282.287
282.157
279.89
280.984
281.716
281.225
279.443
278.537
281.831
281.316
281.828
282.436
281.18
279.62
282.129
281.816
280.768
281.714
276.203
274.731
280.717
280.125
280.28
281.004
281.009
280.307
275.966
276.83
282.291
281.771
282.728
282.465
277.579
277.584
281.946
282.607
282.072
281.961
282.597
281.976
282.849
282.695
282.315
282.199
276.304
273.194
281.223
281.562
272.843
272.932
273.644
274.905
273.662
274.895
273.656
274.881
273.651
274.872
273.651
274.877
273.651
274.873
273.651
274.876
273.649
274.869
273.646
274.862
273.646
274.867
273.646
274.864
273.639
274.838
273.619
274.78
273.569
274.617
273.381
273.925
272.843
272.912
273.644
274.904
273.658
274.886
273.655
274.882
273.652
274.876
273.653
274.881
273.649
274.866
273.648
274.87
273.649
274.869
273.647
274.864
273.645
274.862
273.643
274.855
273.637
274.841
273.621
274.785
273.57
274.617
273.382
273.925
282.57
273.051
278.01
282.571
273.014
274.51
273.355
274.589
275.136
276.585
277.198
276.986
273.762
277.764
274.223
279.424
273.663
277.916
274.539
281.885
274.177
280.1
281.959
276.802
276.44
282.78
280.957
282.583
280.712
282.64
277.987
282.813
282.204
281.144
279.913
282.76
279.934
282.654
281.114
281.195
278.821
282.652
282.04
282.548
279.759
281.059
279.516
282.45
280.927
281.064
282.588
277.842
280.28
281.865
282.457
282.452
282.57
278.593
277.287
282.524
282.819
277.44
282.832
278.897
277.942
282.741
277.733
282.558
281.357
277.32
282.765
280.46
282.082
282.598
282.681
282.927
277.933
282.568
281.104
278.218
277.002
280.427
282.406
276.713
280.808
277.793
273.258
280.942
281.501
282.251
282.653
281.389
282.798
281.483
282.053
276.836
279.519
279.727
281.771
282.575
276.347
278.232
282.003
282.915
281.3
282.657
277.74
275.835
278.183
280.327
282.615
282.31
282.852
282.067
279.812
276.895
281.659
277.02
282.651
282.01
281.363
277.496
282.582
282.324
280.59
277.568
274.381
279.79
281.195
280.959
282.125
281.226
277.854
273.446
280.475
281.75
279.918
281.22
281.266
282.689
278.864
277.435
273.768
279.062
277.572
275.941
282.47
281.331
282.578
281.254
280.318
282.031
282.715
282.265
282.879
282.42
282.931
282.724
279.602
280.326
281.052
279.088
280.134
276.71
282.632
282.416
277.316
278.699
282.769
282.645
279.991
276.943
273.627
277.455
282.907
282.509
273.544
278.221
279.653
281.88
282.398
282.593
276.988
280.153
279.536
278.704
279.435
277.575
279.11
276.967
282.408
282.566
282.504
282.577
282.538
282.629
282.087
280.212
276.963
280.581
281.732
282.155
279.411
277.014
276.994
280.166
277.401
279.219
282.462
282.88
282.495
282.586
281.346
282.237
281.321
282.388
281.583
282.447
281.896
280.126
281.736
282.403
277.352
274.878
277.867
280.014
279.69
281.812
282.575
281.967
280.984
280.66
282.465
282.123
280.266
280.47
282.5
282.345
274.653
276.36
278.626
279.483
280.066
281.2
278.422
279.406
274.896
275.994
282.36
282.537
279.899
281.57
280.73
282.061
278.721
276.481
276.452
274.791
281.812
281.267
281.631
282.077
282.19
282.69
279.471
280.655
282.402
282.258
281.449
279.785
279.837
281.074
282.694
282.634
279.888
281.72
279.007
278.54
281.837
282.463
282.814
282.784
281.89
282.083
281.563
279.857
274.976
274.82
282.296
282.137
281.019
280.293
282.324
282.152
276.616
278.81
281.415
281.957
282.874
282.909
282.849
282.943
282.136
282.241
281.382
281.858
281.105
279.549
277.72
278.948
276.589
278.658
275.812
273.066
282.552
282.594
281.363
281.569
280.925
278.699
282.44
280.647
277.868
278.456
276.343
276.533
274.916
278.289
274.21
279.551
274.096
279.275
278.794
278.575
275.808
278.743
274.338
281.702
282.19
281.365
282.455
280.722
280.731
279.401
274.02
280.776
277.124
281.241
280.371
282.351
280.264
282.09
281.324
282.523
282.568
282.473
282.226
282.391
282.718
282.127
282.804
282.389
282.815
282.01
282.217
282.653
282.729
281.596
282.829
281.435
281.845
281.962
282.682
281.216
281.558
281.557
282.36
281.765
282.413
281.162
282.237
281.536
282.18
280.821
282.429
281.291
281.382
281.481
282.146
281.503
281.399
280.906
282.309
280.75
282.328
282.493
281.044
281.258
282.653
282.782
281.445
282.904
281.982
282.404
282.264
282.445
281.635
281.741
278.651
282.152
282.444
282.545
281.415
282.214
279.225
280.814
277.539
280.962
282.197
282.642
282.549
282.61
282.929
281.964
282.674
281.842
281.788
280.146
282.288
282.593
282.453
282.331
282.472
281.306
280.686
281.311
280.841
282.604
281.935
282.524
281.264
274.342
279.233
282.485
282.409
281.675
280.754
282.061
282.157
282.566
282.237
281.036
280.658
276.011
280.023
281.359
280.885
282.174
282.158
282.446
281.7
281.361
281.029
282.554
282.872
274.258
280.402
281.386
281.666
282.638
281.867
281.148
280.696
281.469
281.889
281.793
281.208
281.719
282.536
282.635
282.167
282.647
282.274
281.873
282.391
282.597
282.477
278.533
275.855
282.845
282.751
282.584
282.152
282.753
282.132
281.407
281.79
282.175
282.456
281.466
282.088
278.105
280.678
277.019
273.678
275.889
276.306
281.621
282.143
281.359
282.184
281.747
282.049
281.02
280.81
281.132
280.905
280.574
280.745
282.554
282.004
282.721
282.385
280.741
281.186
282.248
282.642
282.098
280.753
280.715
281.135
280.894
280.627
281.443
281.392
282.543
282.503
282.232
282.501
282.377
282.685
281.188
281.459
282.463
282.133
282.509
282.092
281.417
282.039
280.711
281.163
282.303
282.506
282.3
282.483
280.904
281.306
281.049
280.91
281.741
281.804
278.914
275.025
282.871
282.564
281.746
282.283
282.465
282.647
281.895
281.802
280.128
278.543
282.526
282.482
280.116
281.566
281.819
281.226
282.735
282.736
274.51
277.425
282.658
282.829
281.38
279.808
282.253
281.784
282.367
282.535
282.908
282.836
282.222
282.38
281.051
281.65
281.798
281.933
282.029
281.831
282.312
282.729
282.774
282.879
282.486
282.09
282.564
282.368
281.797
281.575
282.011
281.663
282.217
281.856
282.492
281.788
282.63
282.781
281.2
281.289
282.189
282.195
282.608
282.717
282.613
282.616
281.767
280.831
280.021
277.44
281.088
281.683
282.385
281.981
282.015
281.89
281.125
281.602
281.465
281.92
278.237
277.93
281.364
281.835
277.878
273.451
278.064
279.467
282.242
281.626
281.845
282.006
282.466
282.34
282.559
282.54
281.495
281.075
281.618
282.165
280.317
279.115
282.014
282.369
281.556
281.572
281.232
281.682
282.305
282.51
282.392
282.303
280.925
280.646
282.54
282.465
277.861
277.671
281.62
281.926
281.893
282.34
281.505
281.088
273.402
276.952
282.011
282.12
282.806
282.546
281.269
281.243
281.519
281.941
282.467
282.638
280.633
281.478
281.003
281.074
282.544
282.526
282.221
282.201
280.736
280.901
280.538
280.041
282.689
282.639
281.914
281.371
282.1
281.714
280.618
280.906
281.017
280.754
282.452
282.055
282.305
282.512
282.517
282.315
280.813
281.168
282.586
282.613
282.364
282.456
282.826
282.927
282.33
282.509
280.522
281.188
282.43
282.488
281.235
281.537
282.742
282.848
279.462
277.644
280.846
280.622
282.497
282.695
279.657
280.971
282.805
282.748
276.382
273.166
275.564
275.722
275.612
273.018
273.229
276.079
282.297
282.036
281.05
281.004
281.711
281.47
274.673
273.168
273.255
273.127
274.76
273.42
274.951
273.257
276.464
275.354
277.008
275.159
277.295
275.095
277.291
274.707
276.617
273.873
272.801
277.556
273.861
278.256
273.766
278.034
273.404
277.768
273.921
276.692
274.204
274.606
274.832
276.482
275.116
272.841
279.883
279.904
279.922
279.937
279.95
279.961
279.971
279.98
279.988
279.997
280.005
280.013
280.021
280.03
280.038
280.046
280.055
280.063
280.072
280.08
280.088
280.097
280.105
280.113
280.121
280.13
280.138
280.146
279.883
279.904
279.922
279.937
279.95
279.961
279.971
279.98
279.989
279.997
280.005
280.013
280.021
280.03
280.038
280.046
280.055
280.063
280.072
280.08
280.088
280.097
280.105
280.113
280.122
280.13
280.138
280.146
279.883
279.904
279.922
279.937
279.95
279.961
279.971
279.98
279.989
279.997
280.005
280.013
280.022
280.03
280.038
280.047
280.055
280.063
280.072
280.08
280.089
280.097
280.105
280.113
280.122
280.13
280.138
280.146
279.883
279.904
279.922
279.937
279.95
279.961
279.971
279.98
279.989
279.997
280.005
280.013
280.022
280.03
280.038
280.047
280.055
280.064
280.072
280.08
280.089
280.097
280.105
280.113
280.122
280.13
280.138
280.146
279.884
279.904
279.922
279.938
279.95
279.962
279.971
279.981
279.989
279.997
280.006
280.014
280.022
280.03
280.039
280.047
280.055
280.064
280.072
280.08
280.089
280.097
280.105
280.113
280.122
280.13
280.138
280.146
279.884
279.905
279.923
279.938
279.951
279.962
279.972
279.981
279.989
279.998
280.006
280.014
280.022
280.03
280.039
280.047
280.056
280.064
280.072
280.081
280.089
280.097
280.105
280.114
280.122
280.13
280.138
280.146
279.884
279.905
279.923
279.938
279.951
279.962
279.972
279.981
279.99
279.998
280.006
280.014
280.023
280.031
280.039
280.047
280.056
280.064
280.072
280.081
280.089
280.097
280.106
280.114
280.122
280.13
280.138
280.146
279.885
279.906
279.924
279.939
279.952
279.963
279.973
279.982
279.99
279.999
280.007
280.015
280.023
280.031
280.039
280.048
280.056
280.064
280.073
280.081
280.089
280.098
280.106
280.114
280.122
280.13
280.138
280.146
279.885
279.906
279.924
279.939
279.952
279.963
279.973
279.982
279.991
279.999
280.007
280.015
280.023
280.032
280.04
280.048
280.056
280.065
280.073
280.081
280.09
280.098
280.106
280.114
280.122
280.13
280.138
280.146
279.886
279.907
279.925
279.94
279.953
279.964
279.974
279.983
279.991
280
280.008
280.016
280.024
280.032
280.04
280.049
280.057
280.065
280.073
280.082
280.09
280.098
280.106
280.114
280.122
280.13
280.138
280.146
279.887
279.908
279.926
279.941
279.954
279.965
279.975
279.984
279.992
280
280.008
280.016
280.024
280.033
280.041
280.049
280.057
280.066
280.074
280.082
280.09
280.098
280.106
280.114
280.122
280.13
280.138
280.146
279.888
279.908
279.926
279.942
279.954
279.965
279.975
279.984
279.993
280.001
280.009
280.017
280.025
280.033
280.041
280.05
280.058
280.066
280.074
280.082
280.09
280.099
280.107
280.115
280.122
280.13
280.138
280.146
279.888
279.909
279.927
279.942
279.955
279.966
279.976
279.985
279.994
280.002
280.01
280.018
280.026
280.034
280.042
280.05
280.058
280.067
280.075
280.083
280.091
280.099
280.107
280.115
280.123
280.13
280.138
280.146
279.889
279.91
279.928
279.943
279.956
279.967
279.977
279.986
279.994
280.003
280.011
280.019
280.027
280.035
280.043
280.051
280.059
280.067
280.075
280.083
280.091
280.099
280.107
280.115
280.123
280.131
280.138
280.146
279.89
279.911
279.929
279.944
279.957
279.968
279.978
279.987
279.995
280.003
280.011
280.019
280.027
280.035
280.043
280.051
280.06
280.068
280.076
280.084
280.092
280.1
280.107
280.115
280.123
280.131
280.138
280.146
279.891
279.912
279.93
279.945
279.958
279.969
279.979
279.988
279.996
280.004
280.012
280.02
280.028
280.036
280.044
280.052
280.06
280.068
280.076
280.084
280.092
280.1
280.108
280.116
280.123
280.131
280.139
280.146
279.893
279.914
279.931
279.947
279.959
279.97
279.98
279.989
279.997
280.005
280.013
280.021
280.029
280.037
280.045
280.053
280.061
280.069
280.077
280.085
280.093
280.1
280.108
280.116
280.123
280.131
280.139
280.146
279.894
279.915
279.933
279.948
279.961
279.972
279.981
279.99
279.999
280.007
280.014
280.022
280.03
280.038
280.046
280.054
280.062
280.07
280.078
280.085
280.093
280.101
280.109
280.116
280.124
280.131
280.139
280.146
279.895
279.916
279.934
279.949
279.962
279.973
279.983
279.991
280
280.008
280.016
280.023
280.031
280.039
280.047
280.055
280.063
280.07
280.078
280.086
280.094
280.101
280.109
280.116
280.124
280.131
280.139
280.146
279.897
279.918
279.935
279.95
279.963
279.974
279.984
279.993
280.001
280.009
280.017
280.025
280.032
280.04
280.048
280.056
280.063
280.071
280.079
280.087
280.094
280.102
280.109
280.117
280.124
280.132
280.139
280.146
279.898
279.919
279.937
279.952
279.965
279.976
279.985
279.994
280.002
280.01
280.018
280.026
280.033
280.041
280.049
280.057
280.064
280.072
280.08
280.087
280.095
280.102
280.11
280.117
280.125
280.132
280.139
280.146
279.9
279.921
279.938
279.954
279.966
279.977
279.987
279.996
280.004
280.012
280.019
280.027
280.035
280.042
280.05
280.058
280.065
280.073
280.081
280.088
280.096
280.103
280.11
280.118
280.125
280.132
280.139
280.146
279.901
279.922
279.94
279.955
279.968
279.979
279.988
279.997
280.005
280.013
280.021
280.028
280.036
280.044
280.051
280.059
280.066
280.074
280.081
280.089
280.096
280.104
280.111
280.118
280.125
280.132
280.139
280.146
279.903
279.924
279.942
279.957
279.97
279.98
279.99
279.999
280.007
280.015
280.022
280.03
280.037
280.045
280.052
280.06
280.067
280.075
280.082
280.09
280.097
280.104
280.111
280.118
280.126
280.133
280.14
280.147
279.905
279.926
279.944
279.959
279.971
279.982
279.992
280
280.008
280.016
280.024
280.031
280.039
280.046
280.054
280.061
280.069
280.076
280.083
280.091
280.098
280.105
280.112
280.119
280.126
280.133
280.14
280.147
279.907
279.928
279.945
279.96
279.973
279.984
279.994
280.002
280.01
280.018
280.025
280.033
280.04
280.048
280.055
280.062
280.07
280.077
280.084
280.091
280.099
280.106
280.113
280.119
280.126
280.133
280.14
280.147
279.909
279.93
279.947
279.962
279.975
279.986
279.995
280.004
280.012
280.02
280.027
280.034
280.042
280.049
280.056
280.064
280.071
280.078
280.085
280.092
280.099
280.106
280.113
280.12
280.127
280.133
280.14
280.147
279.911
279.932
279.95
279.964
279.977
279.988
279.997
280.006
280.014
280.021
280.029
280.036
280.043
280.051
280.058
280.065
280.072
280.079
280.086
280.093
280.1
280.107
280.114
280.12
280.127
280.134
280.14
280.147
279.913
279.934
279.952
279.967
279.979
279.99
279.999
280.008
280.016
280.023
280.031
280.038
280.045
280.052
280.059
280.066
280.073
280.08
280.087
280.094
280.101
280.108
280.114
280.121
280.127
280.134
280.14
280.147
279.916
279.937
279.954
279.969
279.981
279.992
280.001
280.01
280.018
280.025
280.032
280.04
280.047
280.054
280.061
280.068
280.075
280.082
280.089
280.095
280.102
280.109
280.115
280.122
280.128
280.134
280.141
280.147
279.919
279.939
279.957
279.971
279.984
279.994
280.004
280.012
280.02
280.027
280.034
280.041
280.048
280.055
280.062
280.069
280.076
280.083
280.09
280.096
280.103
280.109
280.116
280.122
280.128
280.135
280.141
280.147
279.921
279.942
279.959
279.974
279.986
279.997
280.006
280.014
280.022
280.029
280.036
280.043
280.05
280.057
280.064
280.071
280.078
280.084
280.091
280.097
280.104
280.11
280.117
280.123
280.129
280.135
280.141
280.147
279.924
279.945
279.962
279.976
279.988
279.999
280.008
280.016
280.024
280.031
280.038
280.045
280.052
280.059
280.066
280.072
280.079
280.086
280.092
280.099
280.105
280.111
280.117
280.123
280.129
280.135
280.141
280.147
279.927
279.948
279.965
279.979
279.991
280.001
280.01
280.019
280.026
280.033
280.04
280.047
280.054
280.061
280.067
280.074
280.081
280.087
280.093
280.1
280.106
280.112
280.118
280.124
280.13
280.136
280.141
280.147
279.931
279.951
279.967
279.982
279.994
280.004
280.013
280.021
280.029
280.036
280.043
280.049
280.056
280.063
280.069
280.076
280.082
280.088
280.095
280.101
280.107
280.113
280.119
280.125
280.13
280.136
280.142
280.147
279.934
279.954
279.971
279.985
279.996
280.007
280.015
280.023
280.031
280.038
280.045
280.051
280.058
280.065
280.071
280.077
280.084
280.09
280.096
280.102
280.108
280.114
280.12
280.125
280.131
280.136
280.142
280.147
279.938
279.957
279.974
279.988
279.999
280.009
280.018
280.026
280.033
280.04
280.047
280.054
280.06
280.066
280.073
280.079
280.085
280.091
280.097
280.103
280.109
280.115
280.12
280.126
280.131
280.137
280.142
280.147
279.942
279.961
279.977
279.991
280.002
280.012
280.021
280.028
280.036
280.043
280.049
280.056
280.062
280.069
280.075
280.081
280.087
280.093
280.099
280.105
280.11
280.116
280.121
280.127
280.132
280.137
280.142
280.147
279.946
279.964
279.98
279.994
280.005
280.015
280.023
280.031
280.038
280.045
280.052
280.058
280.064
280.071
280.077
280.083
280.089
280.095
280.1
280.106
280.111
280.117
280.122
280.127
280.132
280.137
280.143
280.148
279.95
279.968
279.984
279.997
280.008
280.018
280.026
280.034
280.041
280.048
280.054
280.06
280.067
280.073
280.079
280.085
280.09
280.096
280.102
280.107
280.113
280.118
280.123
280.128
280.133
280.138
280.143
280.148
280.216
279.998
279.556
278.791
277.663
276.308
281.691
281.552
281.273
280.811
280.175
279.467
282.39
282.339
282.202
281.964
281.64
281.287
282.552
282.571
282.539
282.449
282.314
282.163
282.376
282.44
282.473
282.473
282.447
282.409
282.016
282.102
282.169
282.217
282.248
282.27
281.584
281.674
281.753
281.82
281.877
281.927
281.154
281.237
281.314
281.384
281.446
281.503
280.77
280.841
280.907
280.969
281.027
281.081
280.455
280.509
280.562
280.613
280.661
280.705
280.213
280.252
280.291
280.329
280.365
280.399
280.04
280.066
280.093
280.119
280.144
280.167
279.927
279.943
279.958
279.974
279.99
280.005
279.862
279.869
279.877
279.885
279.893
279.901
279.833
279.834
279.836
279.838
279.841
279.843
279.828
279.826
279.824
279.822
279.821
279.82
279.84
279.835
279.831
279.827
279.823
279.82
279.861
279.855
279.85
279.844
279.839
279.835
279.886
279.88
279.874
279.868
279.863
279.857
279.912
279.906
279.9
279.894
279.888
279.883
279.936
279.93
279.925
279.919
279.914
279.909
279.958
279.953
279.948
279.942
279.937
279.933
279.954
279.972
279.987
280
280.011
280.021
280.029
280.036
280.043
280.05
280.056
280.063
280.069
280.075
280.081
280.086
280.092
280.098
280.103
280.109
280.114
280.119
280.124
280.129
280.134
280.138
280.143
280.148
279.958
279.976
279.991
280.004
280.014
280.024
280.032
280.039
280.046
280.053
280.059
280.065
280.071
280.077
280.083
280.088
280.094
280.099
280.105
280.11
280.115
280.12
280.125
280.129
280.134
280.139
280.143
280.148
279.963
279.98
279.995
280.007
280.018
280.027
280.035
280.042
280.049
280.055
280.061
280.067
280.073
280.079
280.085
280.09
280.096
280.101
280.106
280.111
280.116
280.121
280.126
280.13
280.135
280.139
280.143
280.148
279.967
279.984
279.999
280.011
280.021
280.03
280.038
280.045
280.051
280.058
280.064
280.07
280.076
280.081
280.087
280.092
280.098
280.103
280.108
280.113
280.117
280.122
280.127
280.131
280.135
280.14
280.144
280.148
279.972
279.989
280.003
280.014
280.024
280.033
280.041
280.048
280.054
280.06
280.066
280.072
280.078
280.083
280.089
280.094
280.099
280.104
280.109
280.114
280.119
280.123
280.127
280.132
280.136
280.14
280.144
280.148
279.977
279.993
280.007
280.018
280.028
280.036
280.044
280.051
280.057
280.063
280.069
280.075
280.08
280.086
280.091
280.096
280.101
280.106
280.111
280.115
280.12
280.124
280.128
280.132
280.136
280.14
280.144
280.148
280.33
281.75
282.385
282.495
282.287
281.914
281.484
281.065
280.698
280.399
280.173
280.014
279.913
279.856
279.832
279.832
279.846
279.868
279.893
279.919
279.942
279.964
280.436
281.785
282.353
282.416
282.182
281.802
281.378
280.973
280.624
280.344
280.134
279.99
279.899
279.85
279.833
279.836
279.852
279.875
279.9
279.925
279.949
279.969
280.61
281.842
282.321
282.327
282.067
281.682
281.266
280.878
280.548
280.288
280.096
279.966
279.886
279.846
279.834
279.84
279.858
279.882
279.907
279.932
279.955
279.975
280.924
281.948
282.3
282.237
281.946
281.556
281.151
280.782
280.473
280.233
280.059
279.943
279.875
279.843
279.836
279.845
279.865
279.889
279.915
279.939
279.961
279.98
281.337
282.089
282.286
282.143
281.819
281.425
281.033
280.684
280.397
280.178
280.023
279.922
279.865
279.84
279.839
279.851
279.872
279.897
279.922
279.946
279.967
279.986
281.753
282.224
282.263
282.04
281.686
281.291
280.913
280.586
280.323
280.126
279.989
279.903
279.856
279.839
279.842
279.858
279.88
279.905
279.93
279.953
279.974
279.992
282.094
282.317
282.214
281.922
281.543
281.152
280.792
280.489
280.25
280.075
279.957
279.885
279.849
279.839
279.847
279.865
279.888
279.913
279.938
279.96
279.98
279.997
282.326
282.348
282.13
281.784
281.392
281.009
280.671
280.393
280.18
280.028
279.927
279.87
279.844
279.841
279.852
279.873
279.897
279.922
279.946
279.967
279.986
280.003
282.445
282.312
282.009
281.627
281.232
280.865
280.552
280.301
280.114
279.983
279.901
279.856
279.84
279.843
279.859
279.881
279.905
279.93
279.954
279.974
279.992
280.008
282.462
282.216
281.856
281.456
281.068
280.722
280.436
280.214
280.052
279.943
279.878
279.846
279.838
279.847
279.865
279.889
279.914
279.939
279.961
279.981
279.998
280.013
282.399
282.074
281.679
281.276
280.903
280.583
280.327
280.132
279.995
279.907
279.858
279.838
279.838
279.852
279.873
279.898
279.923
279.947
279.969
279.988
280.004
280.018
282.276
281.899
281.488
281.093
280.742
280.452
280.225
280.058
279.946
279.877
279.842
279.832
279.84
279.858
279.881
279.907
279.932
279.955
279.976
279.994
280.01
280.023
282.113
281.705
281.292
280.914
280.59
280.329
280.132
279.993
279.903
279.852
279.83
279.83
279.843
279.865
279.89
279.916
279.941
279.963
279.983
280
280.015
280.028
281.927
281.504
281.1
280.743
280.449
280.219
280.051
279.937
279.867
279.832
279.822
279.83
279.848
279.872
279.899
279.925
279.949
279.971
279.99
280.006
280.02
280.032
281.732
281.306
280.917
280.586
280.321
280.121
279.98
279.889
279.838
279.817
279.818
279.832
279.855
279.881
279.908
279.934
279.958
279.978
279.996
280.012
280.025
280.036
281.537
281.118
280.749
280.445
280.209
280.038
279.922
279.851
279.816
279.808
279.816
279.836
279.862
279.89
279.917
279.943
279.966
279.985
280.003
280.017
280.029
280.04
281.351
280.944
280.598
280.321
280.113
279.967
279.874
279.821
279.801
279.802
279.818
279.842
279.87
279.899
279.926
279.951
279.973
279.992
280.008
280.022
280.033
280.043
281.178
280.788
280.465
280.215
280.033
279.91
279.836
279.799
279.791
279.8
279.822
279.849
279.879
279.908
279.935
279.959
279.98
279.998
280.013
280.026
280.037
280.047
281.023
280.651
280.352
280.126
279.967
279.864
279.807
279.784
279.785
279.802
279.827
279.857
279.888
279.917
279.944
279.967
279.987
280.004
280.018
280.03
280.041
280.05
280.889
280.535
280.257
280.053
279.915
279.83
279.787
279.775
279.783
279.805
279.834
279.866
279.897
279.926
279.952
279.974
279.993
280.009
280.023
280.034
280.044
280.052
280.775
280.438
280.18
279.996
279.874
279.804
279.773
279.77
279.785
279.811
279.842
279.874
279.906
279.934
279.959
279.98
279.999
280.014
280.026
280.037
280.047
280.055
280.679
280.359
280.119
279.951
279.845
279.787
279.765
279.769
279.789
279.817
279.85
279.883
279.914
279.942
279.966
279.986
280.003
280.018
280.03
280.04
280.049
280.057
280.601
280.297
280.072
279.918
279.823
279.775
279.761
279.77
279.794
279.825
279.858
279.891
279.922
279.949
279.972
279.991
280.008
280.021
280.033
280.043
280.052
280.059
280.541
280.249
280.037
279.894
279.809
279.769
279.761
279.774
279.8
279.832
279.866
279.899
279.929
279.955
279.977
279.996
280.012
280.025
280.036
280.045
280.054
280.061
280.495
280.213
280.011
279.878
279.801
279.767
279.763
279.779
279.806
279.839
279.873
279.906
279.935
279.96
279.982
280
280.015
280.027
280.038
280.047
280.055
280.063
280.459
280.187
279.994
279.868
279.797
279.767
279.766
279.784
279.813
279.846
279.88
279.912
279.94
279.965
279.986
280.003
280.018
280.03
280.04
280.049
280.057
280.064
280.434
280.169
279.982
279.862
279.795
279.769
279.77
279.79
279.819
279.852
279.886
279.917
279.945
279.969
279.989
280.006
280.02
280.032
280.042
280.05
280.058
280.065
280.417
280.158
279.975
279.859
279.796
279.772
279.775
279.795
279.825
279.858
279.891
279.922
279.949
279.972
279.992
280.008
280.022
280.033
280.043
280.051
280.059
280.066
280.405
280.15
279.971
279.858
279.797
279.775
279.779
279.8
279.829
279.862
279.895
279.925
279.952
279.975
279.994
280.01
280.023
280.034
280.044
280.052
280.06
280.067
280.398
280.146
279.97
279.859
279.799
279.778
279.783
279.804
279.833
279.866
279.899
279.928
279.955
279.977
279.996
280.011
280.024
280.035
280.045
280.053
280.061
280.068
280.394
280.144
279.969
279.86
279.801
279.78
279.785
279.807
279.836
279.869
279.901
279.931
279.956
279.979
279.997
280.012
280.025
280.036
280.045
280.054
280.061
280.068
280.393
280.143
279.969
279.86
279.802
279.782
279.787
279.809
279.838
279.871
279.903
279.932
279.958
279.98
279.998
280.013
280.026
280.036
280.046
280.054
280.061
280.068
280.393
280.143
279.97
279.861
279.803
279.783
279.788
279.809
279.839
279.871
279.903
279.932
279.958
279.98
279.998
280.013
280.026
280.037
280.046
280.054
280.062
280.069
279.982
279.998
280.011
280.022
280.031
280.039
280.047
280.053
280.06
280.066
280.072
280.077
280.083
280.088
280.093
280.098
280.103
280.108
280.112
280.117
280.121
280.125
280.129
280.133
280.137
280.141
280.144
280.148
279.987
280.002
280.015
280.025
280.034
280.042
280.05
280.056
280.062
280.068
280.074
280.08
280.085
280.09
280.095
280.1
280.105
280.11
280.114
280.118
280.122
280.126
280.13
280.134
280.138
280.141
280.145
280.148
279.992
280.006
280.019
280.029
280.038
280.046
280.053
280.059
280.065
280.071
280.077
280.082
280.087
280.092
280.097
280.102
280.107
280.111
280.116
280.12
280.124
280.127
280.131
280.135
280.138
280.142
280.145
280.148
279.997
280.011
280.023
280.033
280.041
280.049
280.056
280.062
280.068
280.074
280.079
280.085
280.09
280.095
280.1
280.104
280.109
280.113
280.117
280.121
280.125
280.129
280.132
280.135
280.139
280.142
280.145
280.148
280.002
280.015
280.027
280.036
280.044
280.052
280.059
280.065
280.071
280.076
280.082
280.087
280.092
280.097
280.102
280.106
280.111
280.115
280.119
280.122
280.126
280.13
280.133
280.136
280.139
280.142
280.146
280.149
280.007
280.02
280.03
280.04
280.048
280.055
280.062
280.068
280.073
280.079
280.084
280.089
280.094
280.099
280.104
280.108
280.112
280.116
280.12
280.124
280.127
280.131
280.134
280.137
280.14
280.143
280.146
280.149
280.012
280.024
280.034
280.043
280.051
280.058
280.064
280.07
280.076
280.082
280.087
280.092
280.097
280.101
280.106
280.11
280.114
280.118
280.122
280.125
280.129
280.132
280.135
280.138
280.141
280.143
280.146
280.149
280.016
280.028
280.038
280.047
280.054
280.061
280.067
280.073
280.079
280.084
280.089
280.094
280.099
280.104
280.108
280.112
280.116
280.12
280.123
280.127
280.13
280.133
280.136
280.138
280.141
280.144
280.146
280.149
280.021
280.032
280.042
280.05
280.057
280.064
280.07
280.076
280.081
280.087
280.092
280.097
280.101
280.106
280.11
280.114
280.118
280.121
280.125
280.128
280.131
280.134
280.137
280.139
280.142
280.144
280.146
280.149
280.026
280.036
280.045
280.053
280.06
280.067
280.073
280.079
280.084
280.089
280.094
280.099
280.104
280.108
280.112
280.116
280.119
280.123
280.126
280.129
280.132
280.135
280.137
280.14
280.142
280.145
280.147
280.149
280.03
280.04
280.049
280.056
280.063
280.07
280.076
280.081
280.087
280.092
280.097
280.101
280.106
280.11
280.114
280.118
280.121
280.125
280.128
280.131
280.133
280.136
280.138
280.141
280.143
280.145
280.147
280.149
280.034
280.044
280.052
280.06
280.066
280.072
280.078
280.084
280.089
280.094
280.099
280.104
280.108
280.112
280.116
280.119
280.123
280.126
280.129
280.132
280.134
280.137
280.139
280.141
280.143
280.145
280.147
280.149
280.038
280.047
280.055
280.063
280.069
280.075
280.081
280.086
280.092
280.097
280.101
280.106
280.11
280.114
280.118
280.121
280.125
280.128
280.13
280.133
280.136
280.138
280.14
280.142
280.144
280.146
280.147
280.149
280.042
280.051
280.058
280.065
280.072
280.078
280.083
280.089
280.094
280.099
280.103
280.108
280.112
280.116
280.12
280.123
280.126
280.129
280.132
280.134
280.137
280.139
280.141
280.143
280.144
280.146
280.148
280.149
280.045
280.054
280.061
280.068
280.074
280.08
280.086
280.091
280.096
280.101
280.106
280.11
280.114
280.118
280.121
280.125
280.128
280.131
280.133
280.135
280.138
280.14
280.141
280.143
280.145
280.146
280.148
280.149
280.049
280.057
280.064
280.071
280.077
280.083
280.088
280.093
280.098
280.103
280.108
280.112
280.116
280.12
280.123
280.126
280.129
280.132
280.134
280.137
280.139
280.14
280.142
280.144
280.145
280.147
280.148
280.149
280.052
280.06
280.067
280.073
280.079
280.085
280.09
280.096
280.101
280.105
280.11
280.114
280.118
280.121
280.125
280.128
280.131
280.133
280.136
280.138
280.14
280.141
280.143
280.144
280.146
280.147
280.148
280.149
280.055
280.062
280.069
280.076
280.082
280.087
280.093
280.098
280.103
280.107
280.112
280.116
280.12
280.123
280.126
280.129
280.132
280.134
280.137
280.139
280.14
280.142
280.144
280.145
280.146
280.147
280.148
280.149
280.058
280.065
280.072
280.078
280.084
280.089
280.095
280.1
280.105
280.109
280.114
280.118
280.121
280.125
280.128
280.131
280.133
280.136
280.138
280.14
280.141
280.143
280.144
280.145
280.147
280.148
280.149
280.15
280.06
280.067
280.074
280.08
280.086
280.091
280.097
280.102
280.107
280.111
280.115
280.119
280.123
280.126
280.129
280.132
280.135
280.137
280.139
280.141
280.142
280.144
280.145
280.146
280.147
280.148
280.149
280.15
280.062
280.069
280.076
280.082
280.088
280.093
280.098
280.104
280.108
280.113
280.117
280.121
280.124
280.128
280.131
280.133
280.136
280.138
280.14
280.141
280.143
280.144
280.145
280.146
280.147
280.148
280.149
280.15
280.065
280.071
280.078
280.084
280.089
280.095
280.1
280.105
280.11
280.114
280.119
280.122
280.126
280.129
280.132
280.135
280.137
280.139
280.141
280.142
280.144
280.145
280.146
280.147
280.148
280.148
280.149
280.15
280.066
280.073
280.079
280.085
280.091
280.097
280.102
280.107
280.111
280.116
280.12
280.124
280.127
280.13
280.133
280.136
280.138
280.14
280.142
280.143
280.144
280.145
280.146
280.147
280.148
280.149
280.149
280.15
280.068
280.075
280.081
280.087
280.093
280.098
280.103
280.108
280.113
280.117
280.121
280.125
280.128
280.131
280.134
280.137
280.139
280.141
280.142
280.144
280.145
280.146
280.147
280.148
280.148
280.149
280.149
280.15
280.07
280.076
280.082
280.088
280.094
280.099
280.105
280.11
280.114
280.118
280.122
280.126
280.129
280.132
280.135
280.138
280.14
280.141
280.143
280.144
280.146
280.147
280.147
280.148
280.149
280.149
280.149
280.15
280.071
280.077
280.083
280.089
280.095
280.101
280.106
280.111
280.115
280.12
280.124
280.127
280.13
280.133
280.136
280.138
280.14
280.142
280.144
280.145
280.146
280.147
280.148
280.148
280.149
280.149
280.15
280.15
280.072
280.078
280.085
280.091
280.096
280.102
280.107
280.112
280.116
280.121
280.124
280.128
280.131
280.134
280.137
280.139
280.141
280.143
280.144
280.145
280.146
280.147
280.148
280.149
280.149
280.149
280.15
280.15
280.073
280.079
280.085
280.091
280.097
280.103
280.108
280.113
280.117
280.121
280.125
280.129
280.132
280.135
280.137
280.14
280.142
280.143
280.145
280.146
280.147
280.148
280.148
280.149
280.149
280.149
280.15
280.15
280.074
280.08
280.086
280.092
280.098
280.103
280.109
280.113
280.118
280.122
280.126
280.13
280.133
280.135
280.138
280.14
280.142
280.144
280.145
280.146
280.147
280.148
280.149
280.149
280.149
280.15
280.15
280.15
280.074
280.081
280.087
280.093
280.099
280.104
280.109
280.114
280.119
280.123
280.127
280.13
280.133
280.136
280.138
280.141
280.142
280.144
280.145
280.147
280.147
280.148
280.149
280.149
280.149
280.15
280.15
280.15
280.075
280.081
280.087
280.093
280.099
280.104
280.11
280.114
280.119
280.123
280.127
280.13
280.134
280.136
280.139
280.141
280.143
280.144
280.146
280.147
280.148
280.148
280.149
280.149
280.15
280.15
280.15
280.15
280.075
280.081
280.088
280.094
280.099
280.105
280.11
280.115
280.119
280.123
280.127
280.131
280.134
280.137
280.139
280.141
280.143
280.144
280.146
280.147
280.148
280.148
280.149
280.149
280.15
280.15
280.15
280.15
280.075
280.082
280.088
280.094
280.099
280.105
280.11
280.115
280.119
280.123
280.127
280.131
280.134
280.137
280.139
280.141
280.143
280.145
280.146
280.147
280.148
280.148
280.149
280.149
280.15
280.15
280.15
280.15
279.962
279.94
279.916
279.891
279.865
279.843
279.829
279.83
279.854
279.911
280.015
280.176
280.405
280.707
281.079
281.502
281.936
282.312
282.521
282.409
281.771
280.345
279.967
279.946
279.923
279.897
279.872
279.849
279.833
279.83
279.848
279.898
279.991
280.139
280.351
280.636
280.991
281.401
281.83
282.213
282.447
282.38
281.802
280.439
279.973
279.953
279.93
279.905
279.879
279.855
279.837
279.831
279.844
279.886
279.968
280.102
280.298
280.565
280.901
281.296
281.716
282.105
282.363
282.347
281.85
280.589
279.978
279.959
279.937
279.912
279.886
279.862
279.843
279.833
279.841
279.876
279.947
280.066
280.246
280.492
280.809
281.186
281.598
281.99
282.277
282.325
281.943
280.87
279.984
279.965
279.944
279.919
279.894
279.869
279.848
279.836
279.839
279.866
279.927
280.032
280.194
280.421
280.716
281.075
281.474
281.871
282.19
282.312
282.07
281.239
279.99
279.972
279.951
279.927
279.902
279.877
279.855
279.84
279.838
279.858
279.908
279.999
280.143
280.349
280.623
280.961
281.347
281.746
282.094
282.293
282.2
281.63
279.995
279.978
279.958
279.935
279.91
279.885
279.862
279.845
279.839
279.851
279.891
279.968
280.094
280.279
280.529
280.845
281.215
281.612
281.985
282.253
282.299
281.967
280.001
279.984
279.965
279.943
279.919
279.893
279.869
279.85
279.84
279.846
279.876
279.939
280.048
280.211
280.437
280.728
281.078
281.468
281.858
282.182
282.346
282.219
280.006
279.99
279.972
279.95
279.927
279.902
279.877
279.856
279.842
279.842
279.862
279.913
280.004
280.145
280.346
280.611
280.939
281.316
281.712
282.077
282.334
282.377
280.011
279.996
279.978
279.958
279.935
279.911
279.886
279.863
279.846
279.839
279.851
279.889
279.963
280.083
280.259
280.497
280.798
281.156
281.55
281.939
282.264
282.436
280.016
280.002
279.985
279.966
279.944
279.919
279.894
279.87
279.85
279.839
279.842
279.869
279.926
280.026
280.176
280.386
280.66
280.994
281.376
281.775
282.146
282.414
280.021
280.007
279.992
279.973
279.952
279.928
279.903
279.878
279.856
279.84
279.836
279.852
279.894
279.974
280.1
280.282
280.526
280.833
281.195
281.593
281.99
282.327
280.026
280.013
279.998
279.98
279.96
279.937
279.912
279.886
279.862
279.843
279.833
279.838
279.867
279.928
280.031
280.186
280.4
280.677
281.016
281.402
281.809
282.192
280.03
280.018
280.004
279.987
279.968
279.945
279.921
279.895
279.869
279.847
279.831
279.828
279.845
279.889
279.97
280.099
280.283
280.53
280.841
281.209
281.616
282.027
280.034
280.023
280.009
279.994
279.975
279.954
279.93
279.904
279.877
279.852
279.832
279.822
279.827
279.857
279.918
280.022
280.179
280.395
280.677
281.021
281.417
281.84
280.038
280.027
280.015
280
279.982
279.962
279.939
279.913
279.886
279.859
279.836
279.819
279.815
279.831
279.875
279.957
280.087
280.274
280.526
280.844
281.222
281.644
280.042
280.032
280.02
280.006
279.989
279.97
279.947
279.922
279.895
279.867
279.84
279.819
279.807
279.812
279.84
279.902
280.008
280.168
280.39
280.681
281.038
281.45
280.045
280.036
280.024
280.011
279.995
279.977
279.956
279.931
279.904
279.875
279.847
279.821
279.803
279.798
279.813
279.858
279.942
280.077
280.272
280.535
280.869
281.266
280.048
280.039
280.029
280.016
280.001
279.984
279.963
279.94
279.913
279.884
279.854
279.826
279.802
279.79
279.794
279.824
279.889
280.002
280.172
280.409
280.719
281.101
280.051
280.042
280.032
280.021
280.007
279.99
279.971
279.948
279.922
279.893
279.862
279.832
279.805
279.785
279.781
279.798
279.848
279.941
280.089
280.302
280.589
280.951
280.054
280.045
280.036
280.025
280.012
279.996
279.978
279.956
279.93
279.902
279.871
279.839
279.809
279.785
279.773
279.78
279.816
279.893
280.021
280.214
280.479
280.821
280.056
280.048
280.039
280.028
280.016
280.001
279.984
279.963
279.938
279.91
279.879
279.847
279.815
279.787
279.769
279.769
279.794
279.857
279.969
280.143
280.389
280.713
280.058
280.051
280.042
280.032
280.02
280.006
279.989
279.969
279.946
279.918
279.888
279.855
279.821
279.791
279.769
279.762
279.779
279.831
279.929
280.087
280.317
280.626
280.06
280.053
280.044
280.035
280.023
280.01
279.994
279.975
279.952
279.926
279.895
279.862
279.829
279.797
279.772
279.76
279.77
279.813
279.9
280.046
280.262
280.557
280.062
280.055
280.046
280.037
280.026
280.013
279.998
279.98
279.958
279.932
279.903
279.87
279.836
279.803
279.776
279.761
279.766
279.802
279.88
280.016
280.22
280.503
280.064
280.056
280.048
280.039
280.029
280.016
280.002
279.984
279.963
279.938
279.909
279.877
279.843
279.81
279.781
279.763
279.765
279.795
279.868
279.995
280.19
280.463
280.065
280.058
280.05
280.041
280.031
280.019
280.005
279.988
279.967
279.943
279.915
279.883
279.85
279.816
279.787
279.767
279.766
279.793
279.86
279.981
280.169
280.435
280.066
280.059
280.051
280.042
280.033
280.021
280.007
279.991
279.971
279.947
279.92
279.889
279.855
279.822
279.792
279.772
279.769
279.793
279.857
279.974
280.156
280.416
280.067
280.06
280.052
280.044
280.034
280.023
280.009
279.993
279.974
279.951
279.924
279.893
279.86
279.827
279.797
279.776
279.772
279.795
279.856
279.97
280.149
280.405
280.067
280.06
280.053
280.044
280.035
280.024
280.011
279.995
279.976
279.954
279.927
279.897
279.865
279.832
279.802
279.781
279.776
279.797
279.857
279.968
280.144
280.396
280.068
280.061
280.053
280.045
280.036
280.025
280.012
279.997
279.978
279.956
279.93
279.9
279.868
279.835
279.805
279.784
279.779
279.799
279.858
279.968
280.142
280.393
280.068
280.061
280.054
280.046
280.036
280.026
280.013
279.998
279.979
279.957
279.931
279.902
279.87
279.837
279.808
279.787
279.781
279.801
279.859
279.968
280.142
280.392
280.069
280.062
280.054
280.046
280.037
280.026
280.013
279.998
279.98
279.958
279.932
279.903
279.871
279.839
279.809
279.788
279.782
279.803
279.86
279.969
280.143
280.393
280.148
280.144
280.141
280.137
280.133
280.129
280.125
280.121
280.116
280.112
280.107
280.102
280.097
280.092
280.087
280.082
280.076
280.07
280.065
280.059
280.052
280.045
280.038
280.03
280.02
280.009
279.996
279.98
280.148
280.145
280.141
280.137
280.134
280.13
280.126
280.122
280.118
280.113
280.109
280.104
280.099
280.094
280.089
280.084
280.079
280.073
280.067
280.061
280.055
280.048
280.041
280.033
280.024
280.013
280
279.985
280.148
280.145
280.141
280.138
280.134
280.131
280.127
280.123
280.119
280.115
280.111
280.106
280.101
280.097
280.091
280.086
280.081
280.076
280.07
280.064
280.058
280.051
280.044
280.037
280.028
280.017
280.005
279.99
280.148
280.145
280.142
280.139
280.135
280.132
280.128
280.124
280.12
280.116
280.112
280.108
280.103
280.099
280.094
280.089
280.083
280.078
280.073
280.067
280.061
280.054
280.048
280.04
280.031
280.021
280.009
279.995
280.148
280.145
280.142
280.139
280.136
280.133
280.129
280.126
280.122
280.118
280.114
280.11
280.105
280.101
280.096
280.091
280.086
280.081
280.075
280.07
280.064
280.057
280.051
280.043
280.035
280.025
280.014
280
280.149
280.146
280.143
280.14
280.137
280.133
280.13
280.127
280.123
280.12
280.116
280.112
280.107
280.103
280.098
280.093
280.088
280.083
280.078
280.072
280.066
280.06
280.054
280.046
280.038
280.029
280.018
280.005
280.149
280.146
280.143
280.14
280.137
280.134
280.131
280.128
280.125
280.121
280.117
280.113
280.109
280.105
280.1
280.096
280.091
280.086
280.08
280.075
280.069
280.063
280.057
280.05
280.042
280.033
280.022
280.01
280.149
280.146
280.144
280.141
280.138
280.135
280.132
280.129
280.126
280.123
280.119
280.115
280.111
280.107
280.103
280.098
280.093
280.088
280.083
280.078
280.072
280.066
280.06
280.053
280.045
280.037
280.026
280.015
280.149
280.146
280.144
280.141
280.139
280.136
280.133
280.13
280.127
280.124
280.121
280.117
280.113
280.109
280.105
280.1
280.096
280.091
280.086
280.08
280.075
280.069
280.063
280.056
280.049
280.04
280.031
280.019
280.149
280.147
280.144
280.142
280.14
280.137
280.134
280.132
280.129
280.126
280.122
280.119
280.115
280.111
280.107
280.103
280.098
280.093
280.088
280.083
280.078
280.072
280.066
280.059
280.052
280.044
280.035
280.024
280.149
280.147
280.145
280.143
280.14
280.138
280.135
280.133
280.13
280.127
280.124
280.12
280.117
280.113
280.109
280.105
280.1
280.096
280.091
280.086
280.08
280.075
280.069
280.062
280.055
280.047
280.038
280.028
280.149
280.147
280.145
280.143
280.141
280.139
280.136
280.134
280.131
280.128
280.125
280.122
280.119
280.115
280.111
280.107
280.103
280.098
280.093
280.088
280.083
280.077
280.071
280.065
280.058
280.051
280.042
280.032
280.149
280.147
280.145
280.144
280.142
280.14
280.137
280.135
280.133
280.13
280.127
280.124
280.121
280.117
280.113
280.109
280.105
280.1
280.096
280.091
280.085
280.08
280.074
280.068
280.061
280.054
280.046
280.036
280.149
280.148
280.146
280.144
280.142
280.14
280.138
280.136
280.134
280.131
280.128
280.125
280.122
280.119
280.115
280.111
280.107
280.103
280.098
280.093
280.088
280.082
280.077
280.071
280.064
280.057
280.049
280.04
280.149
280.148
280.146
280.145
280.143
280.141
280.139
280.137
280.135
280.133
280.13
280.127
280.124
280.121
280.117
280.113
280.109
280.105
280.1
280.095
280.09
280.085
280.079
280.073
280.067
280.06
280.053
280.044
280.149
280.148
280.147
280.145
280.144
280.142
280.14
280.138
280.136
280.134
280.131
280.129
280.126
280.122
280.119
280.115
280.111
280.107
280.102
280.098
280.093
280.087
280.082
280.076
280.07
280.063
280.056
280.047
280.149
280.148
280.147
280.146
280.144
280.143
280.141
280.139
280.137
280.135
280.133
280.13
280.127
280.124
280.121
280.117
280.113
280.109
280.104
280.1
280.095
280.09
280.084
280.078
280.072
280.066
280.059
280.051
280.149
280.148
280.147
280.146
280.145
280.143
280.142
280.14
280.138
280.136
280.134
280.131
280.129
280.126
280.122
280.119
280.115
280.111
280.106
280.102
280.097
280.092
280.086
280.081
280.075
280.068
280.061
280.054
280.15
280.149
280.147
280.146
280.145
280.144
280.143
280.141
280.139
280.137
280.135
280.133
280.13
280.127
280.124
280.121
280.117
280.113
280.108
280.104
280.099
280.094
280.088
280.083
280.077
280.071
280.064
280.057
280.15
280.149
280.148
280.147
280.146
280.145
280.143
280.142
280.14
280.138
280.136
280.134
280.132
280.129
280.126
280.122
280.119
280.115
280.11
280.106
280.101
280.096
280.091
280.085
280.079
280.073
280.066
280.059
280.15
280.149
280.148
280.147
280.146
280.145
280.144
280.143
280.141
280.139
280.137
280.135
280.133
280.13
280.127
280.124
280.12
280.116
280.112
280.108
280.103
280.098
280.092
280.087
280.081
280.075
280.068
280.062
280.15
280.149
280.148
280.148
280.147
280.146
280.145
280.143
280.142
280.14
280.138
280.136
280.134
280.131
280.128
280.125
280.122
280.118
280.114
280.109
280.105
280.1
280.094
280.089
280.083
280.077
280.07
280.064
280.15
280.149
280.149
280.148
280.147
280.146
280.145
280.144
280.143
280.141
280.139
280.137
280.135
280.133
280.13
280.127
280.123
280.119
280.115
280.111
280.106
280.101
280.096
280.09
280.085
280.079
280.072
280.066
280.15
280.149
280.149
280.148
280.147
280.147
280.146
280.145
280.143
280.142
280.14
280.138
280.136
280.134
280.131
280.128
280.124
280.121
280.117
280.112
280.108
280.103
280.097
280.092
280.086
280.08
280.074
280.067
280.15
280.149
280.149
280.148
280.148
280.147
280.146
280.145
280.144
280.143
280.141
280.139
280.137
280.135
280.132
280.129
280.126
280.122
280.118
280.114
280.109
280.104
280.099
280.093
280.088
280.082
280.075
280.069
280.15
280.15
280.149
280.149
280.148
280.148
280.147
280.146
280.145
280.143
280.142
280.14
280.138
280.136
280.133
280.13
280.127
280.123
280.119
280.115
280.11
280.105
280.1
280.095
280.089
280.083
280.077
280.07
280.15
280.15
280.149
280.149
280.148
280.148
280.147
280.146
280.145
280.144
280.143
280.141
280.139
280.136
280.134
280.131
280.128
280.124
280.12
280.116
280.111
280.106
280.101
280.096
280.09
280.084
280.078
280.072
280.15
280.15
280.149
280.149
280.149
280.148
280.148
280.147
280.146
280.145
280.143
280.141
280.139
280.137
280.135
280.132
280.129
280.125
280.121
280.117
280.112
280.107
280.102
280.097
280.091
280.085
280.079
280.073
280.15
280.15
280.15
280.149
280.149
280.148
280.148
280.147
280.146
280.145
280.144
280.142
280.14
280.138
280.135
280.132
280.129
280.126
280.122
280.118
280.113
280.108
280.103
280.098
280.092
280.086
280.08
280.073
280.15
280.15
280.15
280.149
280.149
280.149
280.148
280.147
280.146
280.145
280.144
280.142
280.14
280.138
280.136
280.133
280.13
280.126
280.122
280.118
280.114
280.109
280.104
280.098
280.093
280.087
280.08
280.074
280.15
280.15
280.15
280.149
280.149
280.149
280.148
280.148
280.147
280.146
280.144
280.143
280.141
280.139
280.136
280.133
280.13
280.127
280.123
280.119
280.114
280.109
280.104
280.099
280.093
280.087
280.081
280.075
280.15
280.15
280.15
280.15
280.149
280.149
280.148
280.148
280.147
280.146
280.144
280.143
280.141
280.139
280.136
280.134
280.131
280.127
280.123
280.119
280.115
280.11
280.105
280.099
280.093
280.088
280.081
280.075
280.15
280.15
280.15
280.15
280.149
280.149
280.148
280.148
280.147
280.146
280.145
280.143
280.141
280.139
280.137
280.134
280.131
280.127
280.123
280.119
280.115
280.11
280.105
280.099
280.094
280.088
280.082
280.075
276.312
277.674
278.807
279.587
280.028
280.241
279.471
280.183
280.825
281.293
281.576
281.715
281.291
281.647
281.975
282.218
282.359
282.413
282.165
282.319
282.458
282.551
282.588
282.574
282.411
282.451
282.48
282.483
282.455
282.395
282.271
282.251
282.222
282.177
282.114
282.032
281.927
281.879
281.824
281.759
281.683
281.597
281.502
281.447
281.385
281.318
281.244
281.164
281.079
281.027
280.97
280.909
280.844
280.777
280.704
280.66
280.612
280.563
280.511
280.458
280.397
280.364
280.328
280.291
280.252
280.214
280.165
280.142
280.117
280.091
280.065
280.04
280.003
279.988
279.972
279.956
279.941
279.926
279.899
279.891
279.883
279.874
279.867
279.86
279.841
279.839
279.836
279.833
279.831
279.83
279.818
279.819
279.82
279.821
279.823
279.826
279.818
279.821
279.825
279.829
279.833
279.838
279.833
279.838
279.842
279.847
279.853
279.859
279.856
279.861
279.866
279.872
279.878
279.884
279.882
279.887
279.892
279.898
279.904
279.91
279.907
279.912
279.918
279.923
279.929
279.934
279.931
279.936
279.941
279.946
279.951
279.956
279.976
279.992
280.005
280.017
280.026
280.035
280.042
280.049
280.056
280.062
280.068
280.074
280.079
280.085
280.09
280.095
280.1
280.105
280.11
280.115
280.119
280.124
280.128
280.132
280.136
280.14
280.144
280.148
279.971
279.987
280.001
280.013
280.023
280.032
280.039
280.047
280.053
280.059
280.065
280.071
280.077
280.083
280.088
280.093
280.099
280.104
280.109
280.113
280.118
280.123
280.127
280.131
280.136
280.14
280.144
280.148
279.966
279.983
279.997
280.01
280.02
280.029
280.037
280.044
280.05
280.057
280.063
280.069
280.075
280.08
280.086
280.091
280.097
280.102
280.107
280.112
280.117
280.122
280.126
280.131
280.135
280.139
280.144
280.148
279.961
279.979
279.994
280.006
280.017
280.026
280.034
280.041
280.048
280.054
280.06
280.066
280.072
280.078
280.084
280.09
280.095
280.1
280.106
280.111
280.116
280.12
280.125
280.13
280.134
280.139
280.143
280.148
279.957
279.975
279.99
280.003
280.013
280.023
280.031
280.038
280.045
280.052
280.058
280.064
280.07
280.076
280.082
280.088
280.093
280.099
280.104
280.109
280.114
280.119
280.124
280.129
280.134
280.139
280.143
280.148
279.953
279.971
279.986
279.999
280.01
280.02
280.028
280.035
280.042
280.049
280.055
280.062
280.068
280.074
280.08
280.086
280.091
280.097
280.103
280.108
280.113
280.118
280.123
280.128
280.133
280.138
280.143
280.148
274.879
274.879
274.879
274.879
274.879
274.879
274.879
274.879
274.879
274.879
274.879
274.879
274.879
274.879
274.879
274.879
274.879
274.879
274.879
274.879
274.879
274.879
274.879
274.879
274.879
274.879
274.879
274.879
274.879
274.878
274.877
274.875
274.873
274.871
274.869
274.869
274.875
274.899
274.98
275.256
278.502
278.502
278.502
278.502
278.502
278.502
278.502
278.502
278.502
278.502
278.503
278.503
278.503
278.503
278.503
278.503
278.503
278.503
278.503
278.503
278.504
278.504
278.504
278.504
278.504
278.504
278.504
278.503
278.502
278.5
278.497
278.492
278.487
278.48
278.473
278.471
278.48
278.52
278.632
278.904
280.774
280.774
280.774
280.774
280.774
280.774
280.774
280.774
280.775
280.775
280.775
280.775
280.775
280.775
280.775
280.775
280.776
280.776
280.776
280.777
280.777
280.777
280.778
280.778
280.778
280.778
280.778
280.777
280.775
280.772
280.767
280.76
280.751
280.74
280.728
280.719
280.72
280.747
280.827
280.998
282.007
282.007
282.007
282.007
282.007
282.008
282.008
282.008
282.008
282.008
282.008
282.008
282.009
282.009
282.009
282.009
282.01
282.01
282.01
282.011
282.011
282.012
282.012
282.013
282.013
282.013
282.013
282.012
282.01
282.006
282
281.991
281.98
281.965
281.947
281.931
281.919
281.924
281.957
282.036
282.497
282.497
282.497
282.497
282.498
282.498
282.498
282.498
282.498
282.498
282.499
282.499
282.499
282.499
282.5
282.5
282.5
282.501
282.501
282.502
282.503
282.503
282.504
282.505
282.505
282.506
282.505
282.504
282.502
282.498
282.491
282.482
282.469
282.451
282.43
282.406
282.384
282.367
282.363
282.377
282.498
282.498
282.498
282.498
282.498
282.499
282.499
282.499
282.499
282.499
282.5
282.5
282.5
282.501
282.501
282.502
282.502
282.503
282.503
282.504
282.505
282.506
282.507
282.508
282.508
282.509
282.509
282.508
282.506
282.502
282.495
282.486
282.472
282.454
282.43
282.403
282.372
282.342
282.313
282.29
282.212
282.212
282.212
282.212
282.212
282.212
282.212
282.213
282.213
282.213
282.214
282.214
282.214
282.215
282.215
282.216
282.216
282.217
282.218
282.219
282.22
282.221
282.222
282.223
282.224
282.225
282.225
282.224
282.223
282.219
282.214
282.204
282.191
282.173
282.15
282.122
282.089
282.051
282.012
281.97
281.788
281.788
281.788
281.788
281.788
281.788
281.788
281.789
281.789
281.789
281.79
281.79
281.791
281.791
281.792
281.792
281.793
281.794
281.795
281.796
281.797
281.798
281.799
281.8
281.802
281.803
281.803
281.803
281.802
281.8
281.795
281.787
281.775
281.759
281.738
281.712
281.679
281.642
281.6
281.553
281.329
281.329
281.329
281.329
281.329
281.329
281.33
281.33
281.33
281.331
281.331
281.331
281.332
281.333
281.333
281.334
281.335
281.335
281.336
281.337
281.339
281.34
281.341
281.343
281.344
281.346
281.347
281.347
281.347
281.345
281.342
281.335
281.326
281.313
281.295
281.272
281.243
281.21
281.171
281.127
280.899
280.899
280.899
280.899
280.9
280.9
280.9
280.9
280.901
280.901
280.902
280.902
280.903
280.903
280.904
280.905
280.905
280.906
280.907
280.908
280.91
280.911
280.913
280.914
280.916
280.917
280.919
280.92
280.92
280.92
280.917
280.913
280.906
280.896
280.882
280.864
280.841
280.813
280.781
280.744
280.533
280.533
280.533
280.534
280.534
280.534
280.534
280.535
280.535
280.536
280.536
280.537
280.537
280.538
280.538
280.539
280.54
280.541
280.542
280.543
280.545
280.546
280.548
280.549
280.551
280.553
280.555
280.556
280.557
280.558
280.557
280.554
280.55
280.543
280.533
280.519
280.502
280.481
280.457
280.428
280.245
280.245
280.245
280.245
280.246
280.246
280.246
280.246
280.247
280.247
280.248
280.248
280.249
280.25
280.25
280.251
280.252
280.253
280.254
280.256
280.257
280.258
280.26
280.262
280.264
280.266
280.268
280.27
280.271
280.273
280.273
280.272
280.27
280.266
280.259
280.25
280.239
280.224
280.207
280.187
280.034
280.034
280.034
280.034
280.034
280.035
280.035
280.035
280.036
280.036
280.037
280.037
280.038
280.039
280.04
280.04
280.041
280.042
280.043
280.045
280.046
280.048
280.049
280.051
280.053
280.055
280.058
280.06
280.062
280.064
280.065
280.066
280.065
280.064
280.061
280.055
280.049
280.04
280.029
280.016
279.891
279.891
279.891
279.892
279.892
279.892
279.892
279.893
279.893
279.894
279.894
279.895
279.896
279.896
279.897
279.898
279.899
279.9
279.901
279.903
279.904
279.906
279.907
279.909
279.911
279.914
279.916
279.918
279.921
279.923
279.925
279.927
279.928
279.928
279.928
279.926
279.923
279.918
279.913
279.906
279.805
279.805
279.805
279.805
279.806
279.806
279.806
279.807
279.807
279.808
279.808
279.809
279.81
279.81
279.811
279.812
279.813
279.814
279.816
279.817
279.818
279.82
279.822
279.823
279.826
279.828
279.83
279.833
279.836
279.838
279.841
279.843
279.845
279.847
279.848
279.849
279.849
279.848
279.846
279.844
279.762
279.762
279.762
279.763
279.763
279.763
279.763
279.764
279.764
279.765
279.765
279.766
279.767
279.768
279.769
279.77
279.771
279.772
279.773
279.774
279.776
279.777
279.779
279.781
279.783
279.785
279.788
279.79
279.793
279.796
279.799
279.802
279.805
279.807
279.81
279.812
279.814
279.815
279.816
279.817
279.75
279.75
279.75
279.75
279.751
279.751
279.751
279.752
279.752
279.753
279.753
279.754
279.755
279.756
279.757
279.758
279.759
279.76
279.761
279.762
279.764
279.765
279.767
279.769
279.771
279.773
279.776
279.778
279.781
279.784
279.787
279.79
279.794
279.797
279.8
279.803
279.807
279.81
279.812
279.815
279.758
279.758
279.758
279.759
279.759
279.759
279.76
279.76
279.761
279.761
279.762
279.762
279.763
279.764
279.765
279.766
279.767
279.768
279.769
279.771
279.772
279.774
279.776
279.777
279.779
279.782
279.784
279.787
279.789
279.792
279.796
279.799
279.802
279.806
279.81
279.813
279.817
279.821
279.825
279.829
279.778
279.778
279.779
279.779
279.779
279.779
279.78
279.78
279.781
279.781
279.782
279.783
279.784
279.784
279.785
279.786
279.787
279.789
279.79
279.791
279.793
279.794
279.796
279.798
279.8
279.802
279.804
279.807
279.809
279.812
279.815
279.819
279.822
279.826
279.83
279.834
279.838
279.842
279.846
279.851
279.804
279.804
279.805
279.805
279.805
279.805
279.806
279.806
279.807
279.807
279.808
279.809
279.81
279.81
279.811
279.812
279.814
279.815
279.816
279.817
279.819
279.82
279.822
279.824
279.826
279.828
279.83
279.833
279.835
279.838
279.841
279.844
279.848
279.851
279.855
279.859
279.863
279.867
279.872
279.877
279.832
279.832
279.832
279.832
279.833
279.833
279.833
279.834
279.834
279.835
279.836
279.836
279.837
279.838
279.839
279.84
279.841
279.842
279.844
279.845
279.847
279.848
279.85
279.852
279.853
279.855
279.858
279.86
279.863
279.865
279.868
279.871
279.874
279.878
279.882
279.885
279.889
279.894
279.898
279.903
279.858
279.858
279.859
279.859
279.859
279.859
279.86
279.86
279.861
279.861
279.862
279.863
279.864
279.865
279.866
279.867
279.868
279.869
279.87
279.872
279.873
279.875
279.876
279.878
279.88
279.882
279.884
279.886
279.889
279.891
279.894
279.897
279.9
279.903
279.907
279.911
279.914
279.918
279.922
279.927
279.948
279.967
279.983
279.996
280.007
280.017
280.025
280.033
280.04
280.046
280.053
280.059
280.066
280.072
280.078
280.084
280.09
280.095
280.101
280.107
280.112
280.117
280.123
280.128
280.133
280.138
280.143
280.148
279.944
279.963
279.979
279.993
280.004
280.014
280.022
280.03
280.037
280.044
280.051
280.057
280.063
280.07
280.076
280.082
280.088
280.094
280.1
280.105
280.111
280.116
280.122
280.127
280.132
280.137
280.142
280.147
279.94
279.96
279.976
279.989
280.001
280.011
280.02
280.027
280.035
280.042
280.048
280.055
280.061
280.068
280.074
280.08
280.086
280.092
280.098
280.104
280.11
280.115
280.121
280.126
280.132
280.137
280.142
280.147
279.937
279.956
279.973
279.986
279.998
280.008
280.017
280.025
280.032
280.039
280.046
280.053
280.059
280.066
280.072
280.078
280.085
280.091
280.097
280.103
280.109
280.114
280.12
280.126
280.131
280.137
280.142
280.147
279.933
279.953
279.969
279.983
279.995
280.005
280.014
280.022
280.03
280.037
280.044
280.051
280.057
280.064
280.07
280.077
280.083
280.089
280.096
280.102
280.108
280.113
280.119
280.125
280.131
280.136
280.142
280.147
279.93
279.95
279.966
279.981
279.993
280.003
280.012
280.02
280.028
280.035
280.042
280.048
280.055
280.062
280.068
280.075
280.081
280.088
280.094
280.1
280.106
280.113
280.118
280.124
280.13
280.136
280.142
280.147
279.926
279.946
279.964
279.978
279.99
280
280.009
280.018
280.025
280.032
280.039
280.046
280.053
280.06
280.067
280.073
280.08
280.086
280.093
280.099
280.105
280.112
280.118
280.124
280.13
280.135
280.141
280.147
279.923
279.944
279.961
279.975
279.987
279.998
280.007
280.015
280.023
280.03
280.037
280.044
280.051
280.058
280.065
280.072
280.078
280.085
280.092
280.098
280.104
280.111
280.117
280.123
280.129
280.135
280.141
280.147
279.92
279.941
279.958
279.973
279.985
279.996
280.005
280.013
280.021
280.028
280.035
280.042
280.049
280.056
280.063
280.07
280.077
280.084
280.09
280.097
280.103
280.11
280.116
280.122
280.129
280.135
280.141
280.147
279.918
279.938
279.956
279.97
279.983
279.993
280.003
280.011
280.019
280.026
280.033
280.041
280.048
280.055
280.062
280.069
280.076
280.082
280.089
280.096
280.103
280.109
280.115
280.122
280.128
280.134
280.141
280.147
279.915
279.936
279.953
279.968
279.98
279.991
280.001
280.009
280.017
280.024
280.032
280.039
280.046
280.053
280.06
280.067
280.074
280.081
280.088
280.095
280.102
280.108
280.115
280.121
280.128
280.134
280.14
280.147
279.913
279.933
279.951
279.966
279.978
279.989
279.998
280.007
280.015
280.022
280.03
280.037
280.044
280.051
280.059
280.066
280.073
280.08
280.087
280.094
280.101
280.107
280.114
280.121
280.127
280.134
280.14
280.147
279.91
279.931
279.949
279.964
279.976
279.987
279.996
280.005
280.013
280.021
280.028
280.035
280.043
280.05
280.057
280.064
280.072
280.079
280.086
280.093
280.1
280.107
280.113
280.12
280.127
280.134
280.14
280.147
279.908
279.929
279.947
279.962
279.974
279.985
279.995
280.003
280.011
280.019
280.026
280.034
280.041
280.048
280.056
280.063
280.07
280.078
280.085
280.092
280.099
280.106
280.113
280.12
280.127
280.133
280.14
280.147
279.906
279.927
279.945
279.96
279.972
279.983
279.993
280.001
280.009
280.017
280.025
280.032
280.04
280.047
280.054
280.062
280.069
280.076
280.084
280.091
280.098
280.105
280.112
280.119
280.126
280.133
280.14
280.147
279.904
279.925
279.943
279.958
279.971
279.981
279.991
280
280.008
280.016
280.023
280.031
280.038
280.046
280.053
280.061
280.068
280.075
280.083
280.09
280.097
280.105
280.112
280.119
280.126
280.133
280.14
280.147
279.902
279.923
279.941
279.956
279.969
279.98
279.989
279.998
280.006
280.014
280.022
280.029
280.037
280.044
280.052
280.059
280.067
280.074
280.082
280.089
280.097
280.104
280.111
280.118
280.125
280.132
280.139
280.146
279.9
279.921
279.939
279.954
279.967
279.978
279.988
279.996
280.005
280.012
280.02
280.028
280.035
280.043
280.051
280.058
280.066
280.073
280.081
280.089
280.096
280.103
280.111
280.118
280.125
280.132
280.139
280.146
279.899
279.92
279.938
279.953
279.966
279.977
279.986
279.995
280.003
280.011
280.019
280.026
280.034
280.042
280.049
280.057
280.065
280.073
280.08
280.088
280.095
280.103
280.11
280.117
280.125
280.132
280.139
280.146
279.897
279.918
279.936
279.951
279.964
279.975
279.985
279.994
280.002
280.01
280.017
280.025
280.033
280.041
280.048
280.056
280.064
280.072
280.079
280.087
280.095
280.102
280.11
280.117
280.124
280.132
280.139
280.146
279.896
279.917
279.935
279.95
279.963
279.974
279.983
279.992
280
280.008
280.016
280.024
280.032
280.04
280.047
280.055
280.063
280.071
280.079
280.086
280.094
280.102
280.109
280.117
280.124
280.132
280.139
280.146
279.894
279.915
279.933
279.948
279.961
279.972
279.982
279.991
279.999
280.007
280.015
280.023
280.031
280.038
280.046
280.054
280.062
280.07
280.078
280.086
280.093
280.101
280.109
280.116
280.124
280.131
280.139
280.146
279.893
279.914
279.932
279.947
279.96
279.971
279.981
279.99
279.998
280.006
280.014
280.022
280.03
280.037
280.045
280.053
280.061
280.069
280.077
280.085
280.093
280.101
280.108
280.116
280.124
280.131
280.139
280.146
279.892
279.913
279.931
279.946
279.959
279.97
279.98
279.989
279.997
280.005
280.013
280.021
280.029
280.037
280.045
280.053
280.061
280.069
280.077
280.084
280.092
280.1
280.108
280.116
280.123
280.131
280.139
280.146
279.891
279.912
279.93
279.945
279.958
279.969
279.979
279.987
279.996
280.004
280.012
280.02
280.028
280.036
280.044
280.052
280.06
280.068
280.076
280.084
280.092
280.1
280.108
280.115
280.123
280.131
280.139
280.146
279.89
279.911
279.929
279.944
279.957
279.968
279.977
279.986
279.995
280.003
280.011
280.019
280.027
280.035
280.043
280.051
280.059
280.067
280.075
280.083
280.091
280.099
280.107
280.115
280.123
280.131
280.138
280.146
279.889
279.91
279.928
279.943
279.956
279.967
279.977
279.985
279.994
280.002
280.01
280.018
280.026
280.034
280.042
280.05
280.059
280.067
280.075
280.083
280.091
280.099
280.107
280.115
280.123
280.131
280.138
280.146
279.888
279.909
279.927
279.942
279.955
279.966
279.976
279.985
279.993
280.001
280.009
280.017
280.025
280.033
280.042
280.05
280.058
280.066
280.074
280.083
280.091
280.099
280.107
280.115
280.123
280.13
280.138
280.146
279.887
279.908
279.926
279.941
279.954
279.965
279.975
279.984
279.992
280
280.009
280.017
280.025
280.033
280.041
280.049
280.057
280.066
280.074
280.082
280.09
280.098
280.106
280.114
280.122
280.13
280.138
280.146
279.886
279.907
279.925
279.94
279.953
279.964
279.974
279.983
279.992
280
280.008
280.016
280.024
280.032
280.04
280.049
280.057
280.065
280.074
280.082
280.09
280.098
280.106
280.114
280.122
280.13
280.138
280.146
279.886
279.906
279.924
279.94
279.952
279.964
279.973
279.982
279.991
279.999
280.007
280.015
280.023
280.032
280.04
280.048
280.057
280.065
280.073
280.081
280.09
280.098
280.106
280.114
280.122
280.13
280.138
280.146
279.885
279.906
279.924
279.939
279.952
279.963
279.973
279.982
279.99
279.999
280.007
280.015
280.023
280.031
280.039
280.048
280.056
280.064
280.073
280.081
280.089
280.098
280.106
280.114
280.122
280.13
280.138
280.146
279.884
279.905
279.923
279.938
279.951
279.962
279.972
279.981
279.99
279.998
280.006
280.014
280.023
280.031
280.039
280.047
280.056
280.064
280.073
280.081
280.089
280.097
280.106
280.114
280.122
280.13
280.138
280.146
279.884
279.905
279.923
279.938
279.951
279.962
279.972
279.981
279.989
279.998
280.006
280.014
280.022
280.03
280.039
280.047
280.055
280.064
280.072
280.081
280.089
280.097
280.105
280.114
280.122
280.13
280.138
280.146
279.883
279.904
279.922
279.937
279.95
279.961
279.971
279.98
279.989
279.997
280.005
280.014
280.022
280.03
280.038
280.047
280.055
280.064
280.072
280.08
280.089
280.097
280.105
280.113
280.122
280.13
280.138
280.146
279.883
279.904
279.922
279.937
279.95
279.961
279.971
279.98
279.989
279.997
280.005
280.013
280.022
280.03
280.038
280.047
280.055
280.063
280.072
280.08
280.089
280.097
280.105
280.113
280.122
280.13
280.138
280.146
279.883
279.904
279.922
279.937
279.95
279.961
279.971
279.98
279.988
279.997
280.005
280.013
280.021
280.03
280.038
280.046
280.055
280.063
280.072
280.08
280.088
280.097
280.105
280.113
280.121
280.13
280.138
280.146
279.883
279.904
279.921
279.937
279.949
279.961
279.971
279.98
279.988
279.997
280.005
280.013
280.021
280.029
280.038
280.046
280.055
280.063
280.072
280.08
280.088
280.097
280.105
280.113
280.121
280.13
280.138
280.146
279.882
279.903
279.921
279.936
279.949
279.961
279.97
279.98
279.988
279.996
280.005
280.013
280.021
280.029
280.038
280.046
280.055
280.063
280.072
280.08
280.088
280.097
280.105
280.113
280.121
280.13
280.138
280.146
279.882
279.903
279.921
279.936
279.949
279.96
279.97
279.979
279.988
279.996
280.005
280.013
280.021
280.029
280.038
280.046
280.055
280.063
280.071
280.08
280.088
280.097
280.105
280.113
280.121
280.13
280.138
280.146
)
;

boundaryField
{
    bc-2
    {
        type            empty;
    }
    bc-3
    {
        type            empty;
    }
    bottom
    {
        type            fixedValue;
        value           uniform 280.15;
    }
    leftSide
    {
        type            zeroGradient;
    }
    naturalSurface
    {
        type            codedFixedValue;
        value           uniform 272.145;
        redirectType    seasonalFixedValue;
        code            #{
             scalar  t = this->db().time().value()/365/24/60/60;
             scalar  T0 = 6.5+273.15  ;  // average temperature
             scalar  A  = 14.5 ;          // ampitude
             scalar  p  = 8760/24/365 ;    //cycle
             scalar  R0 = 0.04;
             operator==(T0+A*Foam::sin(2*3.1415926/p*t+3.1415926/2)+R0*t); 
        #};
    }
    rightSide
    {
        type            zeroGradient;
    }
    slopesurface
    {
        type            codedFixedValue;
        value           uniform 272.145;
        redirectType    seasonalFixedValue;
        code            #{
             scalar  t = this->db().time().value()/365/24/60/60;
             scalar  T0 = 6.5+273.15  ;  // average temperature
             scalar  A  = 14.5 ;          // ampitude
             scalar  p  = 8760/24/365 ;    //cycle
             scalar  R0 = 0.04;
             operator==(T0+A*Foam::sin(2*3.1415926/p*t+3.1415926/2)+R0*t); 
        #};
    }
    subGradeSurface
    {
        type            codedFixedValue;
        value           uniform 272.145;
        redirectType    seasonalFixedValue;
        code            #{
             scalar  t = this->db().time().value()/365/24/60/60;
             scalar  T0 = 6.5+273.15  ;  // average temperature
             scalar  A  = 14.5 ;          // ampitude
             scalar  p  = 8760/24/365 ;    //cycle
             scalar  R0 = 0.04;
             operator==(T0+A*Foam::sin(2*3.1415926/p*t+3.1415926/2)+R0*t); 
        #};
    }
}


// ************************************************************************* //
