# Supplementary material for: A finite volume-based model for the hydrothermal behavior of soil under freeze–thaw cycles
Source: PLoS One. 2021 Jun 3;16(6):e0252680. doi: 10.1371/journal.pone.0252680 (PMC8174737; doi:10.1371/journal.pone.0252680)
Supplement: S1 Data — (ZIP) [file pone.0252680.s001.zip › Data at equal time interval/3.57696e+08/volContOfUnfrozenWater]

/*--------------------------------*- C++ -*----------------------------------*\
| =========                 |                                                 |
| \\      /  F ield         | OpenFOAM: The Open Source CFD Toolbox           |
|  \\    /   O peration     | Version:  2.4.0                                 |
|   \\  /    A nd           | Web:      www.OpenFOAM.org                      |
|    \\/     M anipulation  |                                                 |
\*---------------------------------------------------------------------------*/
FoamFile
{
    version     2.0;
    format      ascii;
    class       volScalarField;
    location    "3.57696e+08";
    object      volContOfUnfrozenWater;
}
// * * * * * * * * * * * * * * * * * * * * * * * * * * * * * * * * * * * * * //

dimensions      [0 0 0 0 0 0 0];

internalField   nonuniform List<scalar> 
9554
(
0.106988
0.106963
0.106912
0.106837
0.106737
0.106613
0.106467
0.106299
0.10611
0.105902
0.105675
0.105433
0.105175
0.104905
0.104624
0.104335
0.104039
0.103738
0.103435
0.103131
0.10283
0.102532
0.106987
0.106962
0.106911
0.106836
0.106736
0.106613
0.106466
0.106298
0.106109
0.105901
0.105674
0.105432
0.105174
0.104904
0.104624
0.104334
0.104038
0.103737
0.103434
0.10313
0.102829
0.102531
0.106985
0.10696
0.106909
0.106834
0.106734
0.106611
0.106464
0.106296
0.106107
0.105899
0.105673
0.10543
0.105173
0.104903
0.104622
0.104332
0.104036
0.103735
0.103432
0.103129
0.102827
0.102529
0.106982
0.106957
0.106906
0.106831
0.106731
0.106608
0.106462
0.106293
0.106105
0.105896
0.10567
0.105427
0.10517
0.1049
0.104619
0.10433
0.104033
0.103733
0.103429
0.103126
0.102825
0.102527
0.106979
0.106953
0.106903
0.106827
0.106728
0.106604
0.106458
0.10629
0.106101
0.105893
0.105666
0.105424
0.105167
0.104897
0.104616
0.104326
0.10403
0.103729
0.103426
0.103123
0.102821
0.102524
0.106974
0.106949
0.106898
0.106823
0.106723
0.1066
0.106453
0.106285
0.106096
0.105888
0.105662
0.105419
0.105162
0.104892
0.104611
0.104322
0.104026
0.103725
0.103422
0.103119
0.102817
0.10252
0.106968
0.106943
0.106893
0.106817
0.106718
0.106594
0.106448
0.10628
0.106091
0.105883
0.105656
0.105414
0.105157
0.104887
0.104606
0.104317
0.10402
0.10372
0.103417
0.103114
0.102812
0.102515
0.106962
0.106937
0.106886
0.106811
0.106711
0.106588
0.106441
0.106273
0.106084
0.105876
0.10565
0.105408
0.10515
0.104881
0.1046
0.10431
0.104014
0.103714
0.103411
0.103108
0.102807
0.102509
0.106955
0.106929
0.106879
0.106803
0.106704
0.10658
0.106434
0.106266
0.106077
0.105869
0.105643
0.1054
0.105143
0.104873
0.104593
0.104304
0.104008
0.103707
0.103404
0.103101
0.1028
0.102503
0.106946
0.106921
0.10687
0.106795
0.106695
0.106572
0.106426
0.106258
0.106069
0.105861
0.105635
0.105392
0.105135
0.104865
0.104585
0.104296
0.104
0.103699
0.103397
0.103094
0.102793
0.102495
0.106937
0.106911
0.106861
0.106786
0.106686
0.106563
0.106416
0.106248
0.10606
0.105852
0.105626
0.105383
0.105126
0.104856
0.104576
0.104287
0.103991
0.103691
0.103388
0.103085
0.102784
0.102487
0.106926
0.106901
0.106851
0.106775
0.106676
0.106552
0.106406
0.106238
0.106049
0.105841
0.105615
0.105373
0.105116
0.104847
0.104566
0.104277
0.103981
0.103681
0.103379
0.103076
0.102775
0.102478
0.106915
0.10689
0.106839
0.106764
0.106664
0.106541
0.106395
0.106227
0.106038
0.10583
0.105604
0.105362
0.105105
0.104836
0.104556
0.104267
0.103971
0.103671
0.103369
0.103066
0.102765
0.102469
0.106903
0.106878
0.106827
0.106752
0.106652
0.106529
0.106383
0.106215
0.106026
0.105818
0.105592
0.10535
0.105094
0.104824
0.104544
0.104255
0.10396
0.10366
0.103358
0.103055
0.102755
0.102458
0.10689
0.106864
0.106814
0.106739
0.106639
0.106516
0.10637
0.106202
0.106013
0.105805
0.105579
0.105337
0.105081
0.104811
0.104531
0.104243
0.103947
0.103648
0.103346
0.103043
0.102743
0.102447
0.106875
0.10685
0.1068
0.106724
0.106625
0.106502
0.106356
0.106188
0.105999
0.105791
0.105566
0.105324
0.105067
0.104798
0.104518
0.104229
0.103934
0.103635
0.103333
0.103031
0.102731
0.102434
0.10686
0.106835
0.106785
0.106709
0.10661
0.106487
0.10634
0.106173
0.105984
0.105776
0.105551
0.105309
0.105052
0.104783
0.104503
0.104215
0.10392
0.103621
0.103319
0.103017
0.102717
0.102421
0.106844
0.106819
0.106769
0.106693
0.106594
0.10647
0.106324
0.106157
0.105968
0.10576
0.105535
0.105293
0.105037
0.104768
0.104488
0.1042
0.103905
0.103606
0.103304
0.103003
0.102703
0.102407
0.106827
0.106802
0.106752
0.106676
0.106577
0.106453
0.106308
0.10614
0.105951
0.105744
0.105518
0.105276
0.10502
0.104751
0.104472
0.104183
0.103889
0.10359
0.103289
0.102987
0.102688
0.102393
0.106809
0.106784
0.106734
0.106658
0.106559
0.106436
0.10629
0.106122
0.105933
0.105726
0.1055
0.105259
0.105002
0.104734
0.104454
0.104166
0.103872
0.103573
0.103272
0.102971
0.102672
0.102377
0.106791
0.106765
0.106715
0.10664
0.10654
0.106417
0.106271
0.106103
0.105915
0.105707
0.105482
0.10524
0.104984
0.104715
0.104436
0.104148
0.103854
0.103555
0.103255
0.102954
0.102655
0.10236
0.106771
0.106746
0.106695
0.10662
0.10652
0.106397
0.106251
0.106083
0.105895
0.105687
0.105462
0.10522
0.104964
0.104696
0.104417
0.104129
0.103835
0.103537
0.103236
0.102936
0.102638
0.102343
0.106751
0.106726
0.106675
0.1066
0.1065
0.106377
0.106231
0.106063
0.105875
0.105667
0.105441
0.1052
0.104944
0.104676
0.104397
0.104109
0.103815
0.103517
0.103217
0.102917
0.102619
0.102325
0.10673
0.106705
0.106654
0.106579
0.106479
0.106356
0.10621
0.106042
0.105853
0.105646
0.10542
0.105179
0.104923
0.104654
0.104376
0.104088
0.103795
0.103497
0.103197
0.102897
0.102599
0.102306
0.106709
0.106683
0.106633
0.106557
0.106457
0.106334
0.106188
0.10602
0.105831
0.105623
0.105398
0.105156
0.104901
0.104632
0.104354
0.104066
0.103773
0.103475
0.103176
0.102876
0.102579
0.102286
0.106687
0.106661
0.106611
0.106535
0.106435
0.106311
0.106165
0.105997
0.105808
0.1056
0.105375
0.105133
0.104877
0.104609
0.104331
0.104044
0.10375
0.103453
0.103154
0.102855
0.102558
0.102265
0.106664
0.106639
0.106588
0.106512
0.106412
0.106289
0.106142
0.105974
0.105785
0.105577
0.105351
0.105109
0.104854
0.104585
0.104307
0.10402
0.103727
0.10343
0.103131
0.102832
0.102536
0.102243
0.106642
0.106616
0.106565
0.10649
0.106389
0.106265
0.106119
0.10595
0.105761
0.105553
0.105327
0.105085
0.104829
0.104561
0.104282
0.103995
0.103703
0.103406
0.103107
0.102809
0.102513
0.102221
0.106619
0.106594
0.106543
0.106467
0.106366
0.106242
0.106095
0.105926
0.105736
0.105528
0.105302
0.10506
0.104803
0.104535
0.104257
0.10397
0.103677
0.103381
0.103082
0.102784
0.102489
0.102197
0.106597
0.106571
0.10652
0.106444
0.106343
0.106218
0.106071
0.105901
0.105711
0.105502
0.105276
0.105034
0.104777
0.104509
0.10423
0.103944
0.103651
0.103355
0.103057
0.102759
0.102464
0.102173
0.106575
0.10655
0.106498
0.106421
0.10632
0.106195
0.106047
0.105877
0.105686
0.105477
0.10525
0.105007
0.104751
0.104482
0.104203
0.103916
0.103624
0.103328
0.10303
0.102733
0.102438
0.102148
0.106554
0.106528
0.106477
0.106399
0.106297
0.106172
0.106023
0.105852
0.105661
0.105451
0.105223
0.10498
0.104723
0.104454
0.104175
0.103889
0.103596
0.1033
0.103003
0.102706
0.102412
0.102122
0.106534
0.106508
0.106456
0.106378
0.106275
0.106149
0.105999
0.105828
0.105636
0.105425
0.105197
0.104953
0.104695
0.104426
0.104147
0.10386
0.103567
0.103272
0.102974
0.102678
0.102384
0.102095
0.106516
0.10649
0.106437
0.106358
0.106254
0.106127
0.105976
0.105803
0.10561
0.105399
0.105169
0.104925
0.104667
0.104397
0.104117
0.10383
0.103538
0.103242
0.102945
0.102649
0.102356
0.102067
0.1065
0.106473
0.106419
0.10634
0.106235
0.106106
0.105954
0.10578
0.105585
0.105372
0.105142
0.104897
0.104638
0.104367
0.104087
0.1038
0.103508
0.103212
0.102915
0.102619
0.102327
0.102038
0.106486
0.106458
0.106404
0.106323
0.106216
0.106086
0.105932
0.105757
0.105561
0.105346
0.105115
0.104868
0.104608
0.104337
0.104057
0.103769
0.103476
0.103181
0.102884
0.102589
0.102297
0.102009
0.106475
0.106447
0.106391
0.106308
0.1062
0.106067
0.105911
0.105734
0.105537
0.10532
0.105088
0.10484
0.104579
0.104307
0.104026
0.103738
0.103445
0.103149
0.102853
0.102557
0.102266
0.101979
0.106469
0.10644
0.106382
0.106296
0.106186
0.10605
0.105892
0.105713
0.105513
0.105295
0.10506
0.104811
0.104549
0.104276
0.103994
0.103705
0.103412
0.103116
0.10282
0.102525
0.102234
0.101948
0.106469
0.106437
0.106376
0.106288
0.106174
0.106035
0.105874
0.105692
0.10549
0.10527
0.105033
0.104782
0.104518
0.104244
0.103962
0.103672
0.103379
0.103083
0.102787
0.102492
0.102201
0.101916
0.106477
0.106441
0.106375
0.106282
0.106164
0.106022
0.105857
0.105672
0.105467
0.105245
0.105006
0.104753
0.104488
0.104212
0.103929
0.103639
0.103345
0.103049
0.102753
0.102458
0.102168
0.101883
0.10654
0.106516
0.106814
0.106777
0.106757
0.106734
0.106703
0.106668
0.106677
0.106643
0.106634
0.10664
0.106626
0.106597
0.106613
0.106584
0.106565
0.106548
0.106677
0.106636
0.106606
0.106616
0.106661
0.106618
0.1067
0.106686
0.10659
0.106598
0.106649
0.10665
0.106716
0.106718
0.106579
0.106567
0.107969
0.106669
0.10807
0.107278
0.106704
0.106712
0.106745
0.106792
0.106771
0.106867
0.106895
0.106946
0.106982
0.10697
0.107044
0.106999
0.107121
0.107076
0.107173
0.107121
0.10767
0.10721
0.107801
0.10736
0.107301
0.107276
0.107481
0.107362
0.107163
0.107351
0.107567
0.107221
0.107607
0.107472
0.10769
0.107364
0.107767
0.107377
0.107723
0.107652
0.107685
0.107353
0.107915
0.107454
0.107702
0.10775
0.10775
0.107316
0.10786
0.107778
0.107728
0.107465
0.107975
0.107766
0.107829
0.10745
0.107603
0.107367
0.107959
0.107779
0.10745
0.107419
0.107898
0.107362
0.107967
0.107778
0.10779
0.107431
0.107897
0.107757
0.107974
0.107965
0.108033
0.108014
0.107362
0.107384
0.108056
0.10805
0.107226
0.10714
0.107407
0.107639
0.10718
0.10773
0.107307
0.107303
0.107841
0.10791
0.107373
0.107386
0.108004
0.107228
0.107105
0.108059
0.107456
0.107783
0.108018
0.107784
0.108006
0.10756
0.107505
0.107729
0.107434
0.107431
0.107245
0.107464
0.107299
0.107862
0.10739
0.107867
0.107539
0.107743
0.107314
0.107759
0.107976
0.107637
0.107262
0.107262
0.107743
0.10727
0.107741
0.107398
0.107236
0.107277
0.107137
0.107085
0.107305
0.106958
0.106981
0.107401
0.107285
0.107502
0.107446
0.107727
0.10803
0.107266
0.107657
0.107854
0.108027
0.107281
0.107646
0.1073
0.107647
0.108022
0.107869
0.10732
0.107087
0.10744
0.107365
0.107813
0.107958
0.107968
0.107842
0.107815
0.1079
0.107587
0.107214
0.107297
0.107162
0.107639
0.107214
0.107842
0.108062
0.107635
0.107293
0.107746
0.107666
0.107812
0.107646
0.107496
0.107631
0.107425
0.107254
0.106883
0.106862
0.107202
0.107584
0.107515
0.107779
0.107517
0.107764
0.107783
0.107487
0.10772
0.107493
0.107815
0.107473
0.107188
0.107073
0.107434
0.107713
0.106971
0.107113
0.107564
0.107615
0.107399
0.107441
0.107933
0.108005
0.107243
0.107189
0.107242
0.107497
0.107877
0.107941
0.107239
0.107585
0.10791
0.108013
0.107245
0.107651
0.108055
0.107874
0.107191
0.107539
0.107401
0.107214
0.107477
0.107361
0.107878
0.108071
0.108065
0.107909
0.107114
0.107001
0.107254
0.107492
0.107858
0.107948
0.10778
0.107834
0.108058
0.107881
0.107928
0.107964
0.107442
0.107368
0.107613
0.107522
0.107528
0.107547
0.107935
0.108028
0.107315
0.107191
0.108079
0.107874
0.107208
0.107209
0.107635
0.107876
0.107205
0.107259
0.107221
0.107426
0.107414
0.107274
0.107633
0.107877
0.107675
0.107684
0.107429
0.107252
0.107439
0.107297
0.107847
0.107757
0.107533
0.107723
0.107638
0.107601
0.10742
0.107499
0.107131
0.107258
0.107715
0.107901
0.107971
0.107828
0.107657
0.107781
0.107287
0.107408
0.107884
0.107644
0.107544
0.107611
0.107311
0.107243
0.107278
0.107433
0.107465
0.107597
0.107597
0.107562
0.107554
0.107461
0.106836
0.106806
0.107042
0.107176
0.107585
0.107722
0.106894
0.106911
0.107645
0.107838
0.107862
0.107813
0.107418
0.107606
0.107729
0.107641
0.107233
0.107261
0.107728
0.107894
0.107602
0.107484
0.107507
0.107502
0.107045
0.107031
0.107725
0.107901
0.10772
0.107633
0.107295
0.107451
0.107589
0.107483
0.107575
0.107522
0.107362
0.107355
0.107554
0.107547
0.107843
0.107719
0.107596
0.107554
0.107476
0.10753
0.107761
0.107595
0.107738
0.107902
0.107722
0.107636
0.107602
0.107513
0.108031
0.108032
0.107352
0.107463
0.108019
0.107965
0.107277
0.107341
0.107206
0.107372
0.107851
0.107709
0.107944
0.10804
0.107505
0.107594
0.107597
0.107524
0.107417
0.107403
0.10728
0.107363
0.107241
0.107128
0.107661
0.107787
0.107601
0.107522
0.10734
0.107319
0.107453
0.107587
0.107677
0.107608
0.107767
0.107756
0.10691
0.107001
0.10793
0.108015
0.107368
0.107446
0.10748
0.107436
0.106749
0.106803
0.107612
0.107436
0.107822
0.107785
0.107231
0.107379
0.107325
0.10722
0.107064
0.107092
0.107358
0.107198
0.107969
0.108072
0.107261
0.107252
0.10728
0.107263
0.107385
0.107231
0.107889
0.107855
0.107589
0.107644
0.108044
0.10804
0.107174
0.107108
0.107945
0.107926
0.107192
0.107319
0.106816
0.106857
0.108002
0.107916
0.10702
0.107051
0.107188
0.107097
0.107068
0.107165
0.107783
0.107901
0.107486
0.107376
0.106958
0.106935
0.107146
0.107145
0.107375
0.107521
0.107918
0.107933
0.107679
0.10776
0.108441
0.1075
0.108433
0.108136
0.107556
0.107576
0.107657
0.107694
0.107734
0.107753
0.107814
0.107816
0.10792
0.107845
0.107957
0.107897
0.108007
0.108013
0.108137
0.107971
0.108171
0.108098
0.108309
0.108165
0.108304
0.108126
0.108167
0.10808
0.108279
0.108131
0.108296
0.108069
0.108313
0.10816
0.108244
0.108249
0.10835
0.108074
0.108383
0.10815
0.108345
0.108324
0.108406
0.108161
0.108297
0.108291
0.108384
0.108116
0.108394
0.108234
0.108407
0.108357
0.108435
0.108175
0.108233
0.108324
0.108164
0.108433
0.108153
0.108022
0.108173
0.108371
0.108144
0.108399
0.108387
0.108143
0.108331
0.108153
0.108191
0.108199
0.107924
0.108076
0.108158
0.10839
0.108426
0.108296
0.108253
0.108196
0.108117
0.108291
0.10834
0.108372
0.107882
0.108043
0.108239
0.108334
0.108212
0.108184
0.108292
0.108176
0.108378
0.108263
0.108417
0.108306
0.108174
0.10814
0.108102
0.108037
0.108191
0.10806
0.108037
0.108163
0.108411
0.108405
0.108347
0.108174
0.108266
0.108229
0.108431
0.108338
0.108229
0.108133
0.108396
0.108305
0.108317
0.108128
0.108284
0.108101
0.10819
0.107992
0.10811
0.108019
0.108365
0.108268
0.108315
0.108376
0.107778
0.107851
0.108227
0.108169
0.108346
0.108428
0.108019
0.107925
0.108373
0.108421
0.108185
0.108191
0.1083
0.10839
0.108322
0.108223
0.108153
0.10803
0.10829
0.108377
0.108344
0.108262
0.10785
0.107705
0.108232
0.108227
0.108418
0.108435
0.108132
0.108081
0.108113
0.108207
0.10798
0.107934
0.108348
0.108368
0.108249
0.108132
0.108383
0.108413
0.10822
0.108263
0.108407
0.108365
0.107928
0.107835
0.107984
0.108106
0.108065
0.107962
0.108426
0.108394
0.10815
0.10807
0.108394
0.108415
0.108222
0.108177
0.108133
0.108245
0.108214
0.108131
0.108127
0.108225
0.108118
0.108205
0.108113
0.108208
0.10834
0.108243
0.108284
0.108326
0.108169
0.108212
0.108439
0.108401
0.107788
0.108191
0.108374
0.10836
0.108223
0.108256
0.108184
0.108178
0.108287
0.108204
0.108136
0.108086
0.108382
0.108356
0.108318
0.108357
0.108238
0.108342
0.108302
0.108282
0.107638
0.10777
0.108408
0.108427
0.107969
0.108027
0.10821
0.108179
0.108315
0.108364
0.10825
0.108263
0.108227
0.108267
0.108332
0.108307
0.108382
0.108329
0.108114
0.10809
0.107769
0.107823
0.10841
0.108417
0.108356
0.10835
0.108403
0.108365
0.108366
0.108387
0.107893
0.107895
0.108268
0.108284
0.107956
0.107876
0.108312
0.108343
0.107989
0.108043
0.10826
0.108299
0.108315
0.108233
0.108351
0.108397
0.108158
0.108133
0.108167
0.108089
0.107682
0.107623
0.108273
0.108311
0.108347
0.108316
0.108353
0.10838
0.108005
0.108118
0.108258
0.108313
0.108015
0.108098
0.108397
0.108404
0.108274
0.108196
0.107997
0.108052
0.108131
0.108202
0.108085
0.108171
0.108256
0.108279
0.108144
0.10816
0.108357
0.10834
0.105785
0.107716
0.108454
0.108451
0.108453
0.108449
0.10845
0.108447
0.108448
0.108444
0.108445
0.108441
0.108441
0.108436
0.108436
0.108431
0.108429
0.108424
0.108422
0.108415
0.108413
0.108405
0.108401
0.108391
0.108386
0.108372
0.108361
0.108331
0.10829
0.108168
0.107944
0.107211
0.10574
0.10771
0.108455
0.108452
0.108455
0.108452
0.108454
0.108451
0.108453
0.108449
0.108451
0.108447
0.108447
0.108443
0.108443
0.108438
0.108438
0.108432
0.10843
0.108424
0.108421
0.108413
0.108409
0.1084
0.108394
0.10838
0.108368
0.108338
0.108297
0.108176
0.107945
0.107194
0.108165
0.107417
0.108433
0.108135
0.107482
0.107503
0.107596
0.107635
0.107715
0.107569
0.107799
0.107768
0.107878
0.107854
0.107997
0.107776
0.108101
0.107963
0.108131
0.107908
0.107954
0.108083
0.108308
0.108178
0.108168
0.107995
0.108225
0.108011
0.108285
0.108147
0.108371
0.108154
0.108248
0.108301
0.108355
0.108161
0.108381
0.108195
0.108336
0.10834
0.108401
0.108176
0.108298
0.108212
0.108398
0.108358
0.108409
0.108237
0.108368
0.10836
0.10816
0.108434
0.108393
0.108317
0.108232
0.108233
0.108174
0.108424
0.108154
0.107985
0.108109
0.108351
0.108144
0.10838
0.108422
0.108136
0.108432
0.108194
0.107866
0.108075
0.108036
0.108218
0.108296
0.10815
0.108191
0.108073
0.108403
0.108215
0.108353
0.108423
0.107931
0.107832
0.10812
0.108245
0.108296
0.108381
0.108157
0.108131
0.108137
0.107913
0.10813
0.108342
0.108114
0.108324
0.108299
0.10844
0.108411
0.108406
0.108326
0.108134
0.10784
0.107722
0.108245
0.108059
0.108093
0.108107
0.108176
0.107885
0.108426
0.108385
0.108148
0.108263
0.108106
0.10828
0.108267
0.10837
0.108298
0.108404
0.108098
0.108297
0.108349
0.108437
0.108129
0.108261
0.108366
0.10842
0.108066
0.107994
0.107982
0.107909
0.108291
0.108358
0.107641
0.107789
0.108008
0.107993
0.108185
0.108253
0.108311
0.108178
0.108241
0.108304
0.108171
0.108204
0.108113
0.108055
0.108236
0.108339
0.108219
0.108322
0.10839
0.108302
0.108106
0.108267
0.108061
0.108232
0.108057
0.10816
0.107883
0.10778
0.108069
0.10815
0.108331
0.108392
0.108113
0.108245
0.108191
0.108223
0.108096
0.108204
0.108397
0.108437
0.107683
0.10769
0.108012
0.108149
0.107957
0.107888
0.108403
0.108316
0.108248
0.108126
0.108415
0.108365
0.10835
0.108336
0.108384
0.108414
0.108417
0.108442
0.108245
0.108174
0.108219
0.108172
0.108219
0.108152
0.108287
0.108372
0.108442
0.108383
0.108192
0.108219
0.108401
0.108432
0.108428
0.108383
0.108436
0.108413
0.10809
0.108055
0.108215
0.108142
0.108168
0.108064
0.108349
0.108252
0.108289
0.108238
0.108311
0.108388
0.108329
0.108245
0.107998
0.107925
0.108191
0.108156
0.108297
0.108225
0.107946
0.10806
0.108368
0.10838
0.108232
0.108288
0.108342
0.108347
0.108182
0.108226
0.108173
0.108136
0.10802
0.107957
0.107921
0.107827
0.107811
0.107716
0.108128
0.108061
0.108258
0.108225
0.108387
0.108329
0.108249
0.10819
0.108314
0.108335
0.107618
0.107555
0.108319
0.108355
0.108321
0.108285
0.108261
0.10819
0.108221
0.108191
0.108246
0.108265
0.108277
0.108328
0.108404
0.108364
0.10813
0.108175
0.108056
0.108024
0.10812
0.108054
0.108319
0.10823
0.108075
0.108156
0.108162
0.108103
0.108313
0.108367
0.10776
0.107842
0.108267
0.108291
0.108366
0.108391
0.108263
0.108284
0.108424
0.108405
0.108342
0.108304
0.108101
0.108087
0.108117
0.108029
0.108019
0.107952
0.107936
0.107863
0.108364
0.108409
0.108393
0.108372
0.108443
0.108423
0.108011
0.108028
0.108195
0.108112
0.108351
0.108339
0.107376
0.106659
0.108027
0.107212
0.106694
0.106702
0.106757
0.106785
0.106814
0.106868
0.106933
0.106962
0.107016
0.106837
0.107054
0.10701
0.107088
0.107168
0.107344
0.107727
0.107917
0.107588
0.108035
0.107261
0.107267
0.107324
0.107394
0.107148
0.107264
0.107223
0.107431
0.107148
0.107679
0.107368
0.107615
0.107256
0.107542
0.107368
0.107673
0.107145
0.107649
0.107405
0.107764
0.107384
0.107821
0.107422
0.107566
0.107668
0.107819
0.107306
0.107946
0.107414
0.1076
0.107623
0.107931
0.107393
0.107618
0.107595
0.107889
0.10763
0.10794
0.107478
0.107878
0.107634
0.107892
0.107298
0.108012
0.107548
0.107594
0.107635
0.107897
0.107647
0.107604
0.107367
0.107966
0.107268
0.10796
0.108011
0.107384
0.107387
0.107988
0.107884
0.107358
0.107908
0.107272
0.107777
0.107276
0.107284
0.107643
0.106974
0.107438
0.10789
0.108026
0.108045
0.107589
0.10707
0.107547
0.106965
0.107158
0.1073
0.107766
0.107827
0.107872
0.1077
0.107952
0.10722
0.107616
0.107449
0.107313
0.107606
0.107353
0.107864
0.107513
0.107186
0.107556
0.107563
0.107234
0.107553
0.107292
0.108003
0.107722
0.107843
0.107282
0.107103
0.106928
0.107365
0.107098
0.107717
0.10728
0.107867
0.107903
0.107348
0.107758
0.107435
0.107223
0.107467
0.10736
0.107536
0.107296
0.107247
0.107023
0.10803
0.107725
0.107463
0.107256
0.10777
0.107945
0.107259
0.107198
0.106942
0.107147
0.108043
0.107724
0.107486
0.10723
0.107632
0.107801
0.107477
0.107727
0.107717
0.108061
0.107537
0.107202
0.107571
0.107827
0.107306
0.107579
0.107422
0.10713
0.106796
0.106916
0.107837
0.107729
0.108047
0.107859
0.10802
0.107724
0.107289
0.107486
0.107186
0.107215
0.107624
0.107873
0.107534
0.107468
0.107001
0.107146
0.107241
0.10739
0.107653
0.107872
0.107483
0.107831
0.107605
0.107609
0.107426
0.107309
0.107404
0.10724
0.107072
0.106883
0.107707
0.10745
0.107667
0.107414
0.107244
0.107469
0.10754
0.10751
0.107524
0.10755
0.107257
0.107483
0.107361
0.1072
0.10738
0.107534
0.107378
0.107317
0.107928
0.108055
0.107862
0.108026
0.107304
0.107453
0.108041
0.107894
0.108052
0.10787
0.107255
0.107524
0.107254
0.107496
0.107964
0.108067
0.10792
0.108021
0.107294
0.107493
0.107419
0.107359
0.107738
0.107755
0.106736
0.106853
0.107991
0.107818
0.107777
0.10762
0.107909
0.107941
0.107803
0.107766
0.107125
0.107226
0.107237
0.10714
0.107039
0.107029
0.107729
0.107496
0.107765
0.107905
0.107184
0.107104
0.107876
0.108017
0.107298
0.107277
0.107423
0.107231
0.10724
0.107376
0.107935
0.10784
0.107716
0.107703
0.107443
0.107707
0.107737
0.107761
0.107128
0.107052
0.107652
0.107797
0.10778
0.107927
0.107885
0.107762
0.107543
0.107536
0.1074
0.107244
0.107719
0.107622
0.107928
0.107787
0.107695
0.107729
0.107631
0.107737
0.107513
0.107555
0.107284
0.107363
0.107821
0.107715
0.107468
0.107493
0.107433
0.107343
0.106841
0.106918
0.107455
0.107711
0.107649
0.107556
0.107834
0.107777
0.107247
0.107437
0.107598
0.107776
0.106774
0.106732
0.107584
0.107773
0.106946
0.106976
0.107337
0.107234
0.107679
0.10747
0.10778
0.107844
0.108024
0.107959
0.107317
0.107443
0.107643
0.107455
0.107569
0.107464
0.107515
0.107606
0.107182
0.107056
0.107528
0.107572
0.107471
0.107655
0.10793
0.108
0.107833
0.107763
0.107371
0.107206
0.108001
0.107945
0.107484
0.107391
0.107526
0.107652
0.107575
0.107738
0.107632
0.107447
0.107308
0.107305
0.107763
0.107826
0.107786
0.107645
0.107547
0.107534
0.107248
0.107295
0.107658
0.107669
0.10724
0.107117
0.107305
0.1073
0.107502
0.107429
0.107539
0.107468
0.10727
0.107364
0.106936
0.106885
0.107599
0.107719
0.107342
0.107433
0.107574
0.10743
0.107193
0.107368
0.107383
0.107229
0.107503
0.107615
0.107963
0.10807
0.108077
0.107969
0.10723
0.107408
0.107589
0.107453
0.107211
0.107087
0.107881
0.107978
0.107406
0.107283
0.107636
0.107686
0.1072
0.107173
0.107235
0.107365
0.107863
0.107891
0.106787
0.106841
0.107332
0.107194
0.107563
0.107629
0.107418
0.107382
0.107978
0.107993
0.106862
0.106894
0.107424
0.107338
0.107029
0.107059
0.107225
0.107194
0.107962
0.107857
0.107442
0.107418
0.107731
0.107633
0.106761
0.106794
0.106507
0.10649
0.106467
0.106014
0.106325
0.103433
0.106154
0.105677
0.106239
0.106443
0.106541
0.106646
0.106645
0.106684
0.106704
0.106744
0.100207
0.106356
0.106599
0.106607
0.106068
0.106479
0.106703
0.106663
0.105181
0.106379
0.105174
0.104927
0.106722
0.106687
0.105671
0.10265
0.10224
0.101955
0.101679
0.101414
0.101159
0.100917
0.100688
0.100473
0.100271
0.100083
0.0999083
0.0997471
0.0995989
0.0994634
0.0993399
0.099228
0.0991272
0.0990367
0.0989562
0.0988852
0.0988232
0.0987697
0.0987246
0.0986874
0.0986579
0.098636
0.0986214
0.0986142
0.102239
0.101954
0.101678
0.101413
0.101159
0.100917
0.100688
0.100472
0.10027
0.100082
0.0999076
0.0997464
0.0995983
0.0994627
0.0993393
0.0992274
0.0991265
0.0990361
0.0989556
0.0988845
0.0988225
0.0987691
0.0987239
0.0986867
0.0986573
0.0986353
0.0986208
0.0986135
0.102237
0.101953
0.101677
0.101411
0.101157
0.100915
0.100686
0.100471
0.100269
0.100081
0.0999062
0.099745
0.0995969
0.0994614
0.099338
0.0992261
0.0991252
0.0990348
0.0989543
0.0988833
0.0988212
0.0987678
0.0987227
0.0986855
0.098656
0.098634
0.0986195
0.0986122
0.102235
0.10195
0.101675
0.101409
0.101155
0.100913
0.100684
0.100469
0.100267
0.100079
0.0999041
0.099743
0.0995949
0.0994594
0.099336
0.0992241
0.0991232
0.0990328
0.0989523
0.0988813
0.0988193
0.0987659
0.0987207
0.0986835
0.0986541
0.0986321
0.0986176
0.0986103
0.102232
0.101947
0.101671
0.101406
0.101152
0.10091
0.100681
0.100466
0.100264
0.100076
0.0999014
0.0997403
0.0995922
0.0994567
0.0993333
0.0992215
0.0991206
0.0990302
0.0989498
0.0988788
0.0988167
0.0987633
0.0987182
0.098681
0.0986515
0.0986296
0.0986151
0.0986078
0.102228
0.101943
0.101668
0.101402
0.101148
0.100906
0.100678
0.100462
0.10026
0.100072
0.0998979
0.0997369
0.0995888
0.0994534
0.09933
0.0992182
0.0991174
0.099027
0.0989465
0.0988755
0.0988135
0.0987602
0.098715
0.0986778
0.0986484
0.0986264
0.0986119
0.0986046
0.102223
0.101938
0.101663
0.101398
0.101144
0.100902
0.100673
0.100458
0.100256
0.100068
0.0998938
0.0997328
0.0995848
0.0994494
0.0993261
0.0992143
0.0991135
0.0990231
0.0989427
0.0988717
0.0988097
0.0987563
0.0987112
0.098674
0.0986446
0.0986227
0.0986081
0.0986009
0.102217
0.101933
0.101658
0.101392
0.101138
0.100897
0.100668
0.100453
0.100251
0.100063
0.099889
0.099728
0.0995801
0.0994447
0.0993215
0.0992097
0.0991089
0.0990186
0.0989382
0.0988672
0.0988053
0.0987519
0.0987068
0.0986696
0.0986402
0.0986182
0.0986037
0.0985965
0.102211
0.101927
0.101651
0.101386
0.101132
0.100891
0.100662
0.100447
0.100246
0.100058
0.0998835
0.0997226
0.0995748
0.0994395
0.0993162
0.0992045
0.0991038
0.0990135
0.0989331
0.0988622
0.0988002
0.0987469
0.0987017
0.0986646
0.0986351
0.0986132
0.0985987
0.0985915
0.102204
0.10192
0.101644
0.101379
0.101126
0.100884
0.100656
0.100441
0.100239
0.100052
0.0998774
0.0997166
0.0995688
0.0994335
0.0993103
0.0991987
0.099098
0.0990077
0.0989274
0.0988565
0.0987945
0.0987412
0.0986961
0.098659
0.0986295
0.0986076
0.0985931
0.0985858
0.102196
0.101912
0.101637
0.101372
0.101118
0.100877
0.100649
0.100434
0.100232
0.100045
0.0998706
0.0997099
0.0995622
0.099427
0.0993038
0.0991922
0.0990916
0.0990014
0.0989211
0.0988502
0.0987883
0.0987349
0.0986899
0.0986527
0.0986233
0.0986014
0.0985869
0.0985796
0.102187
0.101903
0.101628
0.101363
0.10111
0.100869
0.100641
0.100426
0.100225
0.100037
0.0998632
0.0997025
0.0995549
0.0994198
0.0992967
0.0991852
0.0990846
0.0989944
0.0989141
0.0988433
0.0987814
0.0987281
0.098683
0.0986459
0.0986165
0.0985946
0.0985801
0.0985728
0.102177
0.101894
0.101619
0.101354
0.101101
0.10086
0.100632
0.100417
0.100216
0.100029
0.0998551
0.0996946
0.099547
0.099412
0.099289
0.0991775
0.099077
0.0989869
0.0989066
0.0988358
0.098774
0.0987207
0.0986756
0.0986385
0.0986091
0.0985872
0.0985727
0.0985655
0.102167
0.101884
0.101609
0.101345
0.101092
0.100851
0.100623
0.100408
0.100207
0.10002
0.0998464
0.099686
0.0995385
0.0994036
0.0992807
0.0991693
0.0990688
0.0989787
0.0988985
0.0988278
0.0987659
0.0987127
0.0986677
0.0986306
0.0986012
0.0985793
0.0985648
0.0985576
0.102156
0.101873
0.101598
0.101334
0.101081
0.100841
0.100613
0.100398
0.100198
0.100011
0.099837
0.0996767
0.0995294
0.0993946
0.0992718
0.0991604
0.09906
0.09897
0.0988899
0.0988192
0.0987574
0.0987041
0.0986591
0.0986221
0.0985927
0.0985708
0.0985563
0.0985491
0.102144
0.101861
0.101587
0.101323
0.10107
0.10083
0.100602
0.100388
0.100187
0.1
0.099827
0.0996669
0.0995197
0.099385
0.0992623
0.0991511
0.0990507
0.0989608
0.0988807
0.09881
0.0987483
0.0986951
0.0986501
0.098613
0.0985836
0.0985618
0.0985473
0.0985401
0.102131
0.101848
0.101574
0.10131
0.101058
0.100818
0.100591
0.100377
0.100176
0.0999897
0.0998164
0.0996565
0.0995094
0.0993749
0.0992523
0.0991411
0.0990409
0.098951
0.098871
0.0988003
0.0987386
0.0986854
0.0986405
0.0986034
0.0985741
0.0985522
0.0985377
0.0985305
0.102117
0.101835
0.101561
0.101298
0.101046
0.100806
0.100579
0.100365
0.100165
0.0999783
0.0998052
0.0996455
0.0994986
0.0993641
0.0992417
0.0991306
0.0990305
0.0989407
0.0988607
0.0987901
0.0987284
0.0986753
0.0986304
0.0985934
0.098564
0.0985422
0.0985277
0.0985205
0.102103
0.101821
0.101547
0.101284
0.101032
0.100793
0.100566
0.100352
0.100153
0.0999663
0.0997935
0.0996339
0.0994871
0.0993529
0.0992305
0.0991196
0.0990195
0.0989298
0.0988499
0.0987794
0.0987178
0.0986647
0.0986198
0.0985828
0.0985534
0.0985316
0.0985171
0.0985099
0.102087
0.101806
0.101532
0.10127
0.101018
0.100779
0.100553
0.100339
0.10014
0.0999537
0.0997811
0.0996217
0.0994752
0.0993411
0.0992189
0.0991081
0.0990081
0.0989185
0.0988387
0.0987682
0.0987066
0.0986536
0.0986087
0.0985717
0.0985424
0.0985206
0.0985061
0.0984989
0.102071
0.10179
0.101517
0.101255
0.101003
0.100765
0.100538
0.100326
0.100126
0.0999405
0.0997681
0.099609
0.0994627
0.0993287
0.0992067
0.099096
0.0989962
0.0989067
0.0988269
0.0987565
0.098695
0.098642
0.0985971
0.0985602
0.0985309
0.0985091
0.0984946
0.0984874
0.102054
0.101773
0.101501
0.101239
0.100988
0.100749
0.100524
0.100311
0.100112
0.0999267
0.0997546
0.0995957
0.0994496
0.0993159
0.099194
0.0990835
0.0989838
0.0988944
0.0988147
0.0987444
0.0986829
0.0986299
0.0985851
0.0985482
0.0985189
0.0984971
0.0984827
0.0984755
0.102036
0.101756
0.101484
0.101222
0.100972
0.100734
0.100508
0.100296
0.100098
0.0999124
0.0997406
0.099582
0.0994361
0.0993026
0.0991809
0.0990705
0.098971
0.0988816
0.0988021
0.0987318
0.0986704
0.0986175
0.0985727
0.0985358
0.0985065
0.0984848
0.0984703
0.0984631
0.102018
0.101737
0.101466
0.101205
0.100955
0.100717
0.100492
0.100281
0.100082
0.0998974
0.099726
0.0995677
0.0994221
0.0992888
0.0991673
0.0990571
0.0989577
0.0988685
0.098789
0.0987188
0.0986575
0.0986046
0.0985598
0.098523
0.0984937
0.098472
0.0984575
0.0984503
0.101998
0.101718
0.101447
0.101187
0.100937
0.1007
0.100476
0.100264
0.100066
0.099882
0.0997109
0.0995528
0.0994075
0.0992745
0.0991532
0.0990432
0.0989439
0.0988549
0.0987755
0.0987054
0.0986441
0.0985913
0.0985466
0.0985098
0.0984806
0.0984588
0.0984444
0.0984372
0.101978
0.101698
0.101428
0.101168
0.100919
0.100682
0.100458
0.100247
0.10005
0.099866
0.0996952
0.0995375
0.0993925
0.0992598
0.0991387
0.0990289
0.0989298
0.0988409
0.0987616
0.0986916
0.0986304
0.0985777
0.098533
0.0984962
0.098467
0.0984453
0.0984308
0.0984236
0.101957
0.101678
0.101408
0.101148
0.1009
0.100664
0.10044
0.10023
0.100033
0.0998494
0.0996791
0.0995218
0.0993771
0.0992446
0.0991238
0.0990142
0.0989153
0.0988265
0.0987474
0.0986775
0.0986164
0.0985636
0.098519
0.0984823
0.0984531
0.0984314
0.098417
0.0984098
0.101935
0.101656
0.101387
0.101128
0.10088
0.100644
0.100422
0.100212
0.100015
0.0998323
0.0996624
0.0995055
0.0993612
0.099229
0.0991085
0.0989991
0.0989004
0.0988118
0.0987328
0.098663
0.0986019
0.0985493
0.0985047
0.098468
0.0984389
0.0984172
0.0984028
0.0983956
0.101912
0.101634
0.101365
0.101107
0.10086
0.100625
0.100402
0.100193
0.0999973
0.0998147
0.0996453
0.0994888
0.0993449
0.099213
0.0990928
0.0989837
0.0988852
0.0987967
0.0987179
0.0986482
0.0985872
0.0985347
0.0984901
0.0984534
0.0984243
0.0984026
0.0983882
0.0983811
0.101888
0.101611
0.101343
0.101085
0.100839
0.100604
0.100383
0.100174
0.0999787
0.0997967
0.0996277
0.0994717
0.0993282
0.0991967
0.0990768
0.0989679
0.0988696
0.0987813
0.0987027
0.0986331
0.0985722
0.0985197
0.0984753
0.0984386
0.0984095
0.0983878
0.0983735
0.0983663
0.101863
0.101587
0.10132
0.101062
0.100817
0.100583
0.100362
0.100154
0.0999595
0.0997781
0.0996097
0.0994542
0.099311
0.0991799
0.0990604
0.0989518
0.0988537
0.0987657
0.0986871
0.0986177
0.0985569
0.0985045
0.0984601
0.0984235
0.0983944
0.0983728
0.0983584
0.0983512
0.101838
0.101562
0.101296
0.101039
0.100794
0.100561
0.100341
0.100134
0.0999399
0.0997591
0.0995913
0.0994362
0.0992936
0.0991629
0.0990436
0.0989354
0.0988376
0.0987497
0.0986714
0.098602
0.0985414
0.098489
0.0984447
0.0984081
0.0983791
0.0983575
0.0983431
0.098336
0.101812
0.101537
0.101271
0.101015
0.100771
0.100539
0.100319
0.100113
0.0999197
0.0997396
0.0995724
0.0994179
0.0992757
0.0991455
0.0990266
0.0989187
0.0988211
0.0987335
0.0986553
0.0985862
0.0985256
0.0984734
0.0984291
0.0983926
0.0983636
0.098342
0.0983276
0.0983205
0.101785
0.10151
0.101245
0.10099
0.100747
0.100516
0.100297
0.100092
0.0998991
0.0997196
0.0995531
0.0993992
0.0992576
0.0991278
0.0990093
0.0989017
0.0988045
0.0987171
0.0986391
0.0985701
0.0985096
0.0984575
0.0984133
0.0983768
0.0983478
0.0983263
0.0983119
0.0983048
0.101757
0.101483
0.101219
0.100965
0.100723
0.100492
0.100275
0.10007
0.099878
0.0996993
0.0995334
0.0993802
0.0992391
0.0991098
0.0989918
0.0988845
0.0987876
0.0987004
0.0986226
0.0985538
0.0984935
0.0984414
0.0983973
0.0983609
0.098332
0.0983104
0.0982961
0.0982889
0.101728
0.101455
0.101192
0.100939
0.100697
0.100468
0.100251
0.100047
0.0998565
0.0996786
0.0995134
0.0993608
0.0992203
0.0990915
0.098974
0.0988671
0.0987705
0.0986836
0.098606
0.0985374
0.0984772
0.0984252
0.0983812
0.0983448
0.0983159
0.0982944
0.0982801
0.098273
0.101699
0.101427
0.101164
0.100912
0.100672
0.100443
0.100227
0.100025
0.0998345
0.0996574
0.0994931
0.0993412
0.0992013
0.0990731
0.098956
0.0988495
0.0987532
0.0986666
0.0985893
0.0985208
0.0984608
0.0984089
0.0983649
0.0983286
0.0982998
0.0982783
0.098264
0.0982569
0.101668
0.101397
0.101136
0.100885
0.100645
0.100418
0.100203
0.100001
0.0998122
0.099636
0.0994724
0.0993212
0.099182
0.0990544
0.0989378
0.0988318
0.0987358
0.0986495
0.0985724
0.0985041
0.0984442
0.0983925
0.0983486
0.0983123
0.0982835
0.0982621
0.0982478
0.0982407
0.101637
0.101367
0.101107
0.100857
0.100618
0.100392
0.100178
0.0999775
0.0997894
0.0996142
0.0994515
0.0993011
0.0991626
0.0990355
0.0989194
0.0988139
0.0987183
0.0986323
0.0985554
0.0984873
0.0984276
0.098376
0.0983322
0.098296
0.0982672
0.0982458
0.0982315
0.0982244
0.101606
0.101336
0.101077
0.100828
0.100591
0.100366
0.100153
0.0999534
0.0997663
0.0995921
0.0994303
0.0992807
0.0991429
0.0990165
0.098901
0.0987958
0.0987007
0.098615
0.0985384
0.0984705
0.0984109
0.0983594
0.0983157
0.0982796
0.0982509
0.0982295
0.0982152
0.0982081
0.106602
0.10658
0.10656
0.10654
0.10652
0.106498
0.106524
0.106507
0.106491
0.106477
0.106463
0.106451
0.106421
0.106409
0.106399
0.10639
0.106383
0.106378
0.106293
0.106288
0.106283
0.10628
0.106279
0.106279
0.106143
0.106143
0.106144
0.106147
0.106151
0.106156
0.105972
0.105977
0.105984
0.105991
0.106
0.10601
0.10578
0.105791
0.105802
0.105814
0.105828
0.105842
0.10557
0.105585
0.105601
0.105618
0.105635
0.105653
0.105342
0.105362
0.105382
0.105403
0.105424
0.105445
0.1051
0.105123
0.105147
0.105171
0.105195
0.10522
0.104843
0.104871
0.104898
0.104925
0.104952
0.104979
0.104575
0.104605
0.104635
0.104665
0.104694
0.104724
0.104297
0.10433
0.104362
0.104394
0.104426
0.104457
0.104011
0.104046
0.10408
0.104114
0.104147
0.10418
0.103719
0.103756
0.103791
0.103827
0.103861
0.103895
0.103424
0.103461
0.103498
0.103534
0.10357
0.103604
0.103126
0.103164
0.103202
0.103238
0.103274
0.10331
0.102828
0.102867
0.102904
0.102942
0.102978
0.103014
0.102532
0.102571
0.102609
0.102646
0.102682
0.102718
0.10224
0.102278
0.102316
0.102352
0.102389
0.102424
0.101953
0.101991
0.102027
0.102064
0.102099
0.102134
0.101673
0.10171
0.101746
0.101781
0.101816
0.10185
0.101573
0.101305
0.101047
0.100799
0.100563
0.100339
0.100128
0.0999289
0.0997429
0.0995697
0.0994088
0.0992601
0.0991231
0.0989973
0.0988824
0.0987777
0.098683
0.0985977
0.0985213
0.0984536
0.0983942
0.0983429
0.0982992
0.0982632
0.0982345
0.0982131
0.0981989
0.0981918
0.10154
0.101273
0.101016
0.100769
0.100534
0.100312
0.100102
0.099904
0.0997193
0.0995471
0.0993872
0.0992393
0.0991031
0.0989781
0.0988637
0.0987596
0.0986653
0.0985803
0.0985042
0.0984368
0.0983776
0.0983263
0.0982828
0.0982468
0.0982182
0.0981968
0.0981826
0.0981756
0.101506
0.10124
0.100984
0.100739
0.100505
0.100284
0.100075
0.0998789
0.0996953
0.0995242
0.0993654
0.0992185
0.0990831
0.0989587
0.098845
0.0987414
0.0986475
0.0985629
0.0984872
0.0984199
0.0983609
0.0983098
0.0982664
0.0982304
0.0982019
0.0981806
0.0981664
0.0981593
0.101472
0.101207
0.100952
0.100708
0.100476
0.100256
0.100048
0.0998535
0.0996712
0.0995012
0.0993435
0.0991975
0.099063
0.0989394
0.0988263
0.0987233
0.0986298
0.0985456
0.0984701
0.0984032
0.0983443
0.0982933
0.09825
0.0982142
0.0981857
0.0981644
0.0981502
0.0981431
0.101437
0.101173
0.100919
0.100677
0.100446
0.100228
0.100021
0.0998279
0.0996469
0.0994781
0.0993215
0.0991765
0.0990428
0.09892
0.0988076
0.0987051
0.0986122
0.0985283
0.0984532
0.0983864
0.0983278
0.0982769
0.0982337
0.098198
0.0981695
0.0981483
0.0981341
0.0981271
0.101401
0.101138
0.100886
0.100645
0.100416
0.100199
0.0999943
0.0998021
0.0996224
0.0994549
0.0992994
0.0991554
0.0990227
0.0989007
0.098789
0.0986871
0.0985946
0.0985112
0.0984363
0.0983698
0.0983114
0.0982607
0.0982176
0.0981819
0.0981535
0.0981323
0.0981182
0.0981111
0.106629
0.106545
0.106435
0.106301
0.106145
0.105967
0.10577
0.105555
0.105323
0.105076
0.104816
0.104545
0.104264
0.103976
0.103683
0.103386
0.103087
0.102789
0.102493
0.102201
0.101915
0.101636
0.106661
0.106569
0.106451
0.10631
0.106147
0.105963
0.10576
0.10554
0.105303
0.105052
0.104789
0.104514
0.104231
0.103941
0.103646
0.103347
0.103048
0.10275
0.102454
0.102162
0.101877
0.101598
0.106698
0.106597
0.10647
0.106321
0.106151
0.10596
0.105751
0.105525
0.105283
0.105028
0.104761
0.104483
0.104197
0.103905
0.103608
0.103309
0.103009
0.10271
0.102414
0.102123
0.101838
0.101561
0.10674
0.106627
0.106491
0.106333
0.106155
0.105957
0.105742
0.10551
0.105264
0.105004
0.104733
0.104452
0.104163
0.103868
0.10357
0.103269
0.102968
0.102669
0.102373
0.102083
0.101799
0.101522
0.106784
0.106659
0.106512
0.106346
0.106159
0.105955
0.105733
0.105495
0.105244
0.104979
0.104704
0.10442
0.104128
0.103831
0.103531
0.103229
0.102928
0.102628
0.102333
0.102042
0.101759
0.101484
0.106826
0.10669
0.106533
0.106358
0.106164
0.105952
0.105723
0.10548
0.105223
0.104954
0.104675
0.104387
0.104093
0.103794
0.103492
0.103189
0.102887
0.102587
0.102291
0.102002
0.101719
0.101445
0.106866
0.106719
0.106553
0.106369
0.106167
0.105948
0.105713
0.105464
0.105202
0.104928
0.104645
0.104354
0.104057
0.103756
0.103452
0.103148
0.102845
0.102545
0.10225
0.101961
0.101679
0.101406
0.106902
0.106746
0.106571
0.106379
0.106169
0.105943
0.105702
0.105447
0.10518
0.104902
0.104615
0.104321
0.104021
0.103717
0.103412
0.103107
0.102803
0.102503
0.102208
0.10192
0.101639
0.101368
0.106934
0.10677
0.106587
0.106387
0.10617
0.105937
0.10569
0.105429
0.105157
0.104875
0.104584
0.104286
0.103984
0.103678
0.103372
0.103065
0.102761
0.102461
0.102167
0.101879
0.101599
0.101329
0.106964
0.106791
0.106601
0.106393
0.106169
0.10593
0.105676
0.105411
0.105133
0.104847
0.104552
0.104252
0.103947
0.103639
0.103331
0.103024
0.102719
0.102419
0.102125
0.101838
0.101559
0.10129
0.106991
0.10681
0.106612
0.106397
0.106166
0.105921
0.105662
0.105391
0.105109
0.104818
0.10452
0.104216
0.103909
0.1036
0.10329
0.102982
0.102677
0.102377
0.102083
0.101797
0.10152
0.101252
0.107013
0.106825
0.10662
0.106399
0.106161
0.10591
0.105646
0.10537
0.105084
0.104789
0.104487
0.104181
0.103871
0.10356
0.103249
0.10294
0.102635
0.102335
0.102042
0.101757
0.101481
0.101214
0.107032
0.106838
0.106626
0.106398
0.106155
0.105898
0.105629
0.105348
0.105057
0.104759
0.104454
0.104145
0.103833
0.10352
0.103208
0.102899
0.102593
0.102294
0.102001
0.101717
0.101442
0.101177
0.107048
0.106847
0.106629
0.106395
0.106147
0.105885
0.10561
0.105325
0.10503
0.104728
0.104421
0.104109
0.103795
0.103481
0.103168
0.102857
0.102552
0.102253
0.101961
0.101678
0.101404
0.101141
0.107061
0.106854
0.10663
0.106391
0.106137
0.10587
0.10559
0.105301
0.105003
0.104698
0.104387
0.104073
0.103757
0.103441
0.103127
0.102817
0.102511
0.102212
0.101921
0.101639
0.101367
0.101105
0.107071
0.106858
0.106629
0.106384
0.106125
0.105853
0.10557
0.105277
0.104975
0.104666
0.104353
0.104037
0.103719
0.103402
0.103088
0.102777
0.102471
0.102173
0.101882
0.101601
0.10133
0.10107
0.107078
0.10686
0.106625
0.106376
0.106112
0.105836
0.105549
0.105252
0.104947
0.104635
0.10432
0.104001
0.103682
0.103364
0.103049
0.102738
0.102432
0.102134
0.101845
0.101565
0.101295
0.101037
0.107081
0.106859
0.10662
0.106366
0.106098
0.105818
0.105527
0.105226
0.104918
0.104604
0.104286
0.103966
0.103646
0.103327
0.103011
0.102699
0.102394
0.102097
0.101808
0.101529
0.101261
0.101004
0.107083
0.106856
0.106613
0.106355
0.106083
0.105799
0.105504
0.105201
0.10489
0.104574
0.104254
0.103932
0.10361
0.10329
0.102974
0.102662
0.102358
0.102061
0.101773
0.101495
0.101229
0.100973
0.107083
0.106852
0.106605
0.106343
0.106067
0.10578
0.105482
0.105176
0.104862
0.104544
0.104222
0.103899
0.103576
0.103255
0.102938
0.102627
0.102323
0.102026
0.10174
0.101463
0.101198
0.100944
0.107081
0.106846
0.106595
0.10633
0.106051
0.10576
0.10546
0.105151
0.104835
0.104514
0.104191
0.103866
0.103543
0.103221
0.102904
0.102593
0.102289
0.101994
0.101708
0.101432
0.101168
0.100916
0.107076
0.106839
0.106585
0.106316
0.106035
0.105741
0.105438
0.105127
0.104809
0.104486
0.104161
0.103836
0.103511
0.103189
0.102872
0.102561
0.102257
0.101963
0.101678
0.101403
0.10114
0.100889
0.107071
0.106831
0.106574
0.106303
0.106018
0.105722
0.105417
0.105103
0.104784
0.10446
0.104133
0.103807
0.103481
0.103159
0.102842
0.102531
0.102228
0.101934
0.101649
0.101376
0.101115
0.100865
0.107066
0.106823
0.106563
0.106289
0.106003
0.105704
0.105397
0.105081
0.10476
0.104435
0.104107
0.103779
0.103454
0.103131
0.102814
0.102503
0.1022
0.101907
0.101624
0.101351
0.101091
0.100843
0.10706
0.106814
0.106552
0.106276
0.105988
0.105687
0.105378
0.105061
0.104738
0.104411
0.104083
0.103754
0.103428
0.103105
0.102788
0.102477
0.102175
0.101882
0.1016
0.101329
0.101069
0.100822
0.107054
0.106806
0.106542
0.106264
0.105973
0.105672
0.10536
0.105042
0.104718
0.10439
0.104061
0.103732
0.103405
0.103082
0.102765
0.102454
0.102153
0.10186
0.101579
0.101308
0.10105
0.100804
0.107047
0.106798
0.106533
0.106253
0.105961
0.105657
0.105345
0.105025
0.1047
0.104371
0.104041
0.103712
0.103384
0.103061
0.102744
0.102434
0.102133
0.101841
0.10156
0.10129
0.101033
0.100788
0.107042
0.106791
0.106524
0.106243
0.105949
0.105645
0.105331
0.10501
0.104684
0.104355
0.104024
0.103694
0.103367
0.103044
0.102726
0.102416
0.102115
0.101824
0.101544
0.101275
0.101018
0.100774
0.107037
0.106785
0.106517
0.106235
0.10594
0.105634
0.10532
0.104998
0.104671
0.104341
0.10401
0.10368
0.103352
0.103029
0.102711
0.102402
0.102101
0.10181
0.10153
0.101262
0.101006
0.100763
0.107033
0.10678
0.106511
0.106228
0.105932
0.105626
0.10531
0.104988
0.104661
0.10433
0.103999
0.103668
0.10334
0.103017
0.1027
0.10239
0.10209
0.101799
0.10152
0.101252
0.100997
0.100753
0.10703
0.106776
0.106507
0.106223
0.105927
0.10562
0.105304
0.104981
0.104653
0.104322
0.10399
0.10366
0.103332
0.103008
0.102691
0.102382
0.102081
0.101791
0.101512
0.101245
0.10099
0.100747
0.107029
0.106774
0.106504
0.10622
0.105923
0.105616
0.105299
0.104976
0.104648
0.104317
0.103985
0.103654
0.103326
0.103003
0.102686
0.102376
0.102076
0.101786
0.101507
0.10124
0.100985
0.100743
0.107029
0.106774
0.106504
0.106219
0.105922
0.105614
0.105298
0.104974
0.104646
0.104315
0.103983
0.103652
0.103324
0.103001
0.102683
0.102374
0.102074
0.101784
0.101505
0.101238
0.100983
0.100741
0.101365
0.101104
0.100853
0.100613
0.100386
0.10017
0.099967
0.0997763
0.099598
0.0994318
0.0992774
0.0991345
0.0990027
0.0988815
0.0987705
0.0986692
0.0985772
0.0984942
0.0984197
0.0983534
0.0982952
0.0982446
0.0982016
0.098166
0.0981377
0.0981165
0.0981024
0.0980954
0.101329
0.101069
0.100819
0.100581
0.100355
0.100141
0.0999397
0.0997505
0.0995736
0.0994087
0.0992555
0.0991137
0.0989829
0.0988625
0.0987522
0.0986515
0.0985601
0.0984774
0.0984033
0.0983373
0.0982792
0.0982288
0.0981859
0.0981504
0.0981221
0.0981009
0.0980869
0.0980798
0.101292
0.101034
0.100786
0.100549
0.100325
0.100112
0.0999124
0.0997247
0.0995492
0.0993857
0.0992337
0.099093
0.0989631
0.0988436
0.0987341
0.098634
0.0985431
0.0984608
0.098387
0.0983213
0.0982634
0.0982132
0.0981704
0.0981349
0.0981067
0.0980856
0.0980715
0.0980645
0.101255
0.100998
0.100752
0.100517
0.100294
0.100083
0.0998851
0.0996989
0.0995249
0.0993627
0.0992121
0.0990725
0.0989436
0.098825
0.0987161
0.0986167
0.0985263
0.0984445
0.098371
0.0983055
0.0982478
0.0981978
0.0981551
0.0981197
0.0980915
0.0980704
0.0980564
0.0980494
0.101218
0.100962
0.100718
0.100485
0.100263
0.100054
0.0998578
0.0996733
0.0995008
0.09934
0.0991906
0.0990521
0.0989243
0.0988065
0.0986984
0.0985996
0.0985097
0.0984283
0.0983552
0.09829
0.0982325
0.0981826
0.09814
0.0981047
0.0980766
0.0980555
0.0980415
0.0980345
0.101181
0.100927
0.100684
0.100452
0.100233
0.100026
0.0998306
0.0996477
0.0994768
0.0993174
0.0991693
0.099032
0.0989052
0.0987883
0.098681
0.0985828
0.0984934
0.0984125
0.0983397
0.0982748
0.0982175
0.0981677
0.0981252
0.09809
0.0980619
0.0980409
0.0980269
0.0980199
0.101143
0.100891
0.100649
0.10042
0.100202
0.0999969
0.0998036
0.0996224
0.099453
0.0992951
0.0991483
0.0990122
0.0988864
0.0987704
0.0986638
0.0985663
0.0984775
0.0983969
0.0983245
0.0982598
0.0982027
0.0981531
0.0981108
0.0980756
0.0980476
0.0980266
0.0980126
0.0980056
0.101106
0.100855
0.100616
0.100388
0.100172
0.0999684
0.0997769
0.0995974
0.0994296
0.0992731
0.0991276
0.0989927
0.0988679
0.0987528
0.098647
0.0985502
0.0984618
0.0983817
0.0983096
0.0982452
0.0981883
0.0981388
0.0980966
0.0980615
0.0980335
0.0980125
0.0979986
0.0979916
0.101069
0.10082
0.100582
0.100356
0.100142
0.0999403
0.0997506
0.0995727
0.0994065
0.0992515
0.0991073
0.0989736
0.0988498
0.0987356
0.0986306
0.0985344
0.0984466
0.0983669
0.0982951
0.0982309
0.0981743
0.0981249
0.0980828
0.0980478
0.0980198
0.0979989
0.0979849
0.097978
0.101032
0.100784
0.100548
0.100324
0.100112
0.0999125
0.0997246
0.0995485
0.0993838
0.0992303
0.0990874
0.0989549
0.0988322
0.0987189
0.0986146
0.098519
0.0984317
0.0983524
0.098281
0.0982171
0.0981606
0.0981114
0.0980693
0.0980344
0.0980065
0.0979856
0.0979716
0.0979647
0.100995
0.100749
0.100515
0.100293
0.100083
0.0998852
0.0996991
0.0995247
0.0993616
0.0992095
0.099068
0.0989366
0.0988149
0.0987025
0.098599
0.098504
0.0984172
0.0983384
0.0982672
0.0982036
0.0981473
0.0980982
0.0980563
0.0980214
0.0979935
0.0979726
0.0979587
0.0979518
0.100959
0.100715
0.100483
0.100263
0.100055
0.0998585
0.0996742
0.0995015
0.09934
0.0991894
0.0990491
0.0989189
0.0987982
0.0986867
0.0985839
0.0984895
0.0984033
0.0983248
0.098254
0.0981906
0.0981344
0.0980855
0.0980436
0.0980088
0.097981
0.0979601
0.0979462
0.0979393
0.100924
0.100681
0.100451
0.100233
0.100027
0.0998323
0.0996499
0.0994788
0.0993189
0.0991697
0.0990308
0.0989017
0.0987821
0.0986714
0.0985693
0.0984755
0.0983897
0.0983117
0.0982411
0.098178
0.098122
0.0980732
0.0980314
0.0979967
0.0979689
0.097948
0.0979341
0.0979272
0.100889
0.100648
0.10042
0.100204
0.0999993
0.0998069
0.0996262
0.0994569
0.0992986
0.0991508
0.0990131
0.0988852
0.0987665
0.0986566
0.0985552
0.0984621
0.0983767
0.0982991
0.0982288
0.0981659
0.0981101
0.0980614
0.0980197
0.097985
0.0979572
0.0979364
0.0979225
0.0979156
0.100855
0.100616
0.10039
0.100175
0.0999729
0.0997823
0.0996034
0.0994357
0.0992789
0.0991325
0.0989961
0.0988692
0.0987515
0.0986424
0.0985418
0.0984491
0.0983643
0.0982869
0.098217
0.0981542
0.0980986
0.09805
0.0980084
0.0979737
0.097946
0.0979252
0.0979114
0.0979044
0.100822
0.100585
0.10036
0.100148
0.0999473
0.0997586
0.0995814
0.0994153
0.09926
0.0991149
0.0989797
0.0988539
0.0987371
0.0986289
0.0985288
0.0984368
0.0983523
0.0982754
0.0982057
0.0981431
0.0980877
0.0980392
0.0979976
0.097963
0.0979353
0.0979145
0.0979007
0.0978938
0.10079
0.100555
0.100332
0.100121
0.0999227
0.0997358
0.0995603
0.0993958
0.0992419
0.0990982
0.0989641
0.0988394
0.0987234
0.0986159
0.0985166
0.098425
0.098341
0.0982644
0.0981949
0.0981326
0.0980772
0.0980288
0.0979874
0.0979528
0.0979251
0.0979044
0.0978905
0.0978836
0.100759
0.100526
0.100305
0.100096
0.0998992
0.099714
0.0995401
0.0993771
0.0992247
0.0990822
0.0989493
0.0988255
0.0987104
0.0986037
0.0985049
0.0984138
0.0983303
0.0982539
0.0981847
0.0981226
0.0980674
0.0980191
0.0979776
0.0979431
0.0979155
0.0978947
0.0978809
0.0978739
0.10073
0.100498
0.100279
0.100072
0.0998768
0.0996933
0.099521
0.0993595
0.0992083
0.0990671
0.0989353
0.0988124
0.0986982
0.0985921
0.0984939
0.0984033
0.0983201
0.0982441
0.0981751
0.0981131
0.098058
0.0980098
0.0979685
0.097934
0.0979063
0.0978856
0.0978717
0.0978648
0.100702
0.100472
0.100255
0.100049
0.0998557
0.0996737
0.0995029
0.0993428
0.099193
0.0990529
0.0989221
0.0988002
0.0986867
0.0985813
0.0984836
0.0983935
0.0983106
0.0982349
0.0981661
0.0981043
0.0980493
0.0980012
0.0979598
0.0979254
0.0978978
0.097877
0.0978632
0.0978563
0.100675
0.100447
0.100231
0.100028
0.0998358
0.0996553
0.099486
0.0993272
0.0991786
0.0990396
0.0989098
0.0987887
0.0986759
0.0985711
0.098474
0.0983843
0.0983018
0.0982263
0.0981577
0.098096
0.0980411
0.0979931
0.0979518
0.0979174
0.0978898
0.097869
0.0978552
0.0978483
0.100651
0.100424
0.10021
0.100008
0.0998172
0.0996382
0.0994702
0.0993127
0.0991652
0.0990273
0.0988984
0.0987781
0.098666
0.0985618
0.0984651
0.0983758
0.0982935
0.0982183
0.0981499
0.0980884
0.0980336
0.0979856
0.0979443
0.0979099
0.0978823
0.0978616
0.0978478
0.0978409
0.100628
0.100403
0.10019
0.099989
0.0998
0.0996224
0.0994557
0.0992994
0.0991529
0.0990159
0.0988879
0.0987683
0.0986569
0.0985532
0.0984569
0.098368
0.098286
0.098211
0.0981428
0.0980813
0.0980266
0.0979787
0.0979375
0.0979031
0.0978755
0.0978548
0.0978409
0.097834
0.100606
0.100383
0.100171
0.099972
0.0997843
0.099608
0.0994424
0.0992872
0.0991417
0.0990056
0.0988783
0.0987594
0.0986485
0.0985453
0.0984495
0.0983608
0.0982792
0.0982043
0.0981363
0.0980749
0.0980203
0.0979724
0.0979312
0.0978968
0.0978693
0.0978486
0.0978347
0.0978278
0.100587
0.100365
0.100155
0.0999566
0.0997701
0.0995949
0.0994304
0.0992761
0.0991316
0.0989963
0.0988697
0.0987514
0.0986411
0.0985383
0.0984428
0.0983545
0.098273
0.0981983
0.0981304
0.0980692
0.0980146
0.0979667
0.0979256
0.0978912
0.0978637
0.097843
0.0978291
0.0978222
0.10057
0.100349
0.10014
0.0999428
0.0997575
0.0995832
0.0994197
0.0992663
0.0991226
0.098988
0.0988621
0.0987443
0.0986344
0.098532
0.0984369
0.0983488
0.0982675
0.098193
0.0981252
0.0980641
0.0980096
0.0979617
0.0979206
0.0978862
0.0978587
0.097838
0.0978241
0.0978172
0.100555
0.100335
0.100127
0.0999308
0.0997464
0.0995731
0.0994104
0.0992578
0.0991148
0.0989808
0.0988554
0.0987381
0.0986286
0.0985266
0.0984317
0.0983438
0.0982628
0.0981884
0.0981207
0.0980596
0.0980051
0.0979573
0.0979162
0.0978819
0.0978543
0.0978336
0.0978198
0.0978129
0.100542
0.100323
0.100116
0.0999205
0.0997369
0.0995644
0.0994024
0.0992505
0.0991081
0.0989746
0.0988497
0.0987329
0.0986237
0.098522
0.0984273
0.0983396
0.0982587
0.0981844
0.0981168
0.0980558
0.0980014
0.0979536
0.0979125
0.0978782
0.0978506
0.0978299
0.0978161
0.0978091
0.100531
0.100313
0.100106
0.0999119
0.099729
0.0995572
0.0993958
0.0992445
0.0991025
0.0989695
0.098845
0.0987285
0.0986196
0.0985181
0.0984237
0.0983362
0.0982553
0.0981812
0.0981136
0.0980527
0.0979983
0.0979505
0.0979094
0.0978751
0.0978475
0.0978268
0.097813
0.0978061
0.100523
0.100305
0.100099
0.0999052
0.0997228
0.0995515
0.0993906
0.0992397
0.0990982
0.0989655
0.0988413
0.0987251
0.0986165
0.0985151
0.0984208
0.0983334
0.0982527
0.0981786
0.0981111
0.0980502
0.0979958
0.0979481
0.097907
0.0978727
0.0978451
0.0978244
0.0978106
0.0978036
0.100517
0.100299
0.100094
0.0999003
0.0997183
0.0995474
0.0993868
0.0992362
0.099095
0.0989626
0.0988386
0.0987226
0.0986141
0.0985129
0.0984188
0.0983314
0.0982508
0.0981768
0.0981093
0.0980484
0.097994
0.0979463
0.0979052
0.0978709
0.0978433
0.0978226
0.0978088
0.0978019
0.100513
0.100295
0.10009
0.0998972
0.0997155
0.0995448
0.0993845
0.0992341
0.099093
0.0989608
0.098837
0.098721
0.0986127
0.0985116
0.0984175
0.0983302
0.0982496
0.0981756
0.0981081
0.0980472
0.0979929
0.0979452
0.0979041
0.0978698
0.0978422
0.0978215
0.0978077
0.0978007
0.100511
0.100294
0.100089
0.099896
0.0997144
0.0995437
0.0993835
0.0992332
0.0990922
0.0989601
0.0988363
0.0987204
0.0986121
0.098511
0.0984169
0.0983297
0.0982491
0.0981751
0.0981077
0.0980468
0.0979925
0.0979447
0.0979037
0.0978693
0.0978418
0.0978211
0.0978072
0.0978003
0.101655
0.101935
0.102221
0.102514
0.10281
0.103108
0.103406
0.103703
0.103996
0.104283
0.104563
0.104833
0.105092
0.105337
0.105567
0.10578
0.105976
0.106151
0.106305
0.106436
0.106543
0.106623
0.101618
0.101897
0.102183
0.102475
0.102771
0.103069
0.103368
0.103666
0.103961
0.10425
0.104532
0.104806
0.105068
0.105317
0.105552
0.10577
0.105971
0.106152
0.106313
0.106451
0.106565
0.106653
0.101581
0.101858
0.102144
0.102435
0.102731
0.10303
0.10333
0.103629
0.103925
0.104217
0.104502
0.104778
0.105044
0.105297
0.105537
0.105761
0.105967
0.106155
0.106322
0.106468
0.10659
0.106687
0.101543
0.10182
0.102104
0.102395
0.102691
0.10299
0.103291
0.103591
0.103889
0.104183
0.10447
0.10475
0.10502
0.105278
0.105522
0.105751
0.105964
0.106158
0.106333
0.106486
0.106618
0.106725
0.101505
0.10178
0.102064
0.102355
0.102651
0.10295
0.103251
0.103553
0.103852
0.104148
0.104439
0.104722
0.104995
0.105258
0.105507
0.105742
0.105961
0.106162
0.106344
0.106506
0.106647
0.106766
0.101466
0.101741
0.102024
0.102314
0.10261
0.102909
0.103211
0.103514
0.103815
0.104114
0.104407
0.104693
0.10497
0.105237
0.105492
0.105732
0.105957
0.106166
0.106356
0.106527
0.106678
0.106808
0.101428
0.101701
0.101983
0.102273
0.102568
0.102868
0.103171
0.103475
0.103778
0.104078
0.104374
0.104664
0.104945
0.105216
0.105476
0.105722
0.105954
0.106169
0.106367
0.106547
0.106707
0.106848
0.101389
0.101661
0.101943
0.102232
0.102527
0.102827
0.10313
0.103435
0.10374
0.104042
0.104341
0.104634
0.104919
0.105195
0.105459
0.105712
0.105949
0.106172
0.106378
0.106566
0.106735
0.106886
0.101351
0.101622
0.101902
0.10219
0.102485
0.102785
0.103089
0.103395
0.103701
0.104006
0.104307
0.104603
0.104892
0.105172
0.105442
0.1057
0.105944
0.106173
0.106387
0.106583
0.106761
0.10692
0.101312
0.101582
0.101861
0.102148
0.102443
0.102743
0.103048
0.103354
0.103662
0.103969
0.104273
0.104572
0.104865
0.105149
0.105424
0.105687
0.105938
0.106173
0.106394
0.106598
0.106784
0.106952
0.101274
0.101542
0.10182
0.102107
0.102401
0.102701
0.103006
0.103314
0.103623
0.103932
0.104238
0.10454
0.104837
0.105126
0.105405
0.105674
0.10593
0.106172
0.106399
0.10661
0.106804
0.106981
0.101236
0.101503
0.10178
0.102066
0.102359
0.102659
0.102965
0.103273
0.103584
0.103894
0.104203
0.104508
0.104808
0.105101
0.105385
0.105659
0.10592
0.106169
0.106403
0.106621
0.106822
0.107006
0.101199
0.101464
0.10174
0.102025
0.102318
0.102618
0.102923
0.103232
0.103544
0.103856
0.104167
0.104475
0.104779
0.105075
0.105364
0.105642
0.105909
0.106164
0.106404
0.106629
0.106837
0.107028
0.101162
0.101426
0.101701
0.101984
0.102277
0.102576
0.102882
0.103192
0.103505
0.103818
0.104131
0.104442
0.104749
0.105049
0.105342
0.105625
0.105897
0.106157
0.106403
0.106634
0.106849
0.107048
0.101126
0.101389
0.101662
0.101945
0.102236
0.102536
0.102841
0.103152
0.103465
0.10378
0.104096
0.104409
0.104718
0.105022
0.105318
0.105606
0.105883
0.106148
0.1064
0.106637
0.106858
0.107063
0.101091
0.101352
0.101624
0.101906
0.102196
0.102495
0.102801
0.103112
0.103426
0.103743
0.10406
0.104375
0.104687
0.104994
0.105294
0.105586
0.105868
0.106138
0.106395
0.106637
0.106864
0.107075
0.101057
0.101316
0.101587
0.101867
0.102157
0.102456
0.102761
0.103072
0.103388
0.103705
0.104024
0.104341
0.104656
0.104966
0.10527
0.105565
0.105851
0.106126
0.106388
0.106635
0.106868
0.107084
0.101024
0.101282
0.101551
0.10183
0.10212
0.102417
0.102723
0.103034
0.10335
0.103669
0.103989
0.104308
0.104625
0.104938
0.105245
0.105544
0.105834
0.106112
0.106379
0.106631
0.106868
0.10709
0.100992
0.101248
0.101516
0.101794
0.102083
0.10238
0.102685
0.102997
0.103313
0.103633
0.103954
0.104275
0.104594
0.10491
0.10522
0.105522
0.105815
0.106098
0.106368
0.106625
0.106867
0.107093
0.100962
0.101216
0.101483
0.10176
0.102047
0.102344
0.102649
0.10296
0.103277
0.103598
0.10392
0.104243
0.104564
0.104882
0.105194
0.1055
0.105796
0.106082
0.106356
0.106617
0.106863
0.107093
0.100933
0.101186
0.101451
0.101727
0.102014
0.10231
0.102614
0.102925
0.103243
0.103564
0.103887
0.104211
0.104534
0.104854
0.105169
0.105477
0.105777
0.106066
0.106344
0.106608
0.106857
0.107091
0.100906
0.101157
0.101421
0.101696
0.101982
0.102277
0.102581
0.102892
0.10321
0.103531
0.103856
0.104181
0.104505
0.104827
0.105144
0.105455
0.105757
0.10605
0.10633
0.106598
0.10685
0.107087
0.10088
0.101131
0.101393
0.101667
0.101951
0.102246
0.10255
0.102861
0.103178
0.1035
0.103826
0.104152
0.104478
0.104801
0.10512
0.105433
0.105738
0.106033
0.106316
0.106587
0.106843
0.107082
0.100857
0.101106
0.101367
0.10164
0.101923
0.102217
0.10252
0.102831
0.103149
0.103471
0.103797
0.104125
0.104452
0.104777
0.105097
0.105412
0.105719
0.106016
0.106302
0.106575
0.106834
0.107077
0.100835
0.101083
0.101343
0.101615
0.101897
0.102191
0.102493
0.102804
0.103122
0.103444
0.103771
0.104099
0.104427
0.104753
0.105076
0.105392
0.105701
0.106001
0.106289
0.106564
0.106825
0.10707
0.100815
0.101062
0.101321
0.101592
0.101874
0.102167
0.102469
0.102779
0.103097
0.10342
0.103747
0.104075
0.104405
0.104732
0.105056
0.105374
0.105684
0.105985
0.106276
0.106553
0.106816
0.107063
0.100798
0.101044
0.101302
0.101572
0.101853
0.102145
0.102447
0.102757
0.103074
0.103398
0.103725
0.104054
0.104384
0.104712
0.105037
0.105357
0.105669
0.105971
0.106263
0.106542
0.106807
0.107056
0.100783
0.101027
0.101285
0.101554
0.101835
0.102126
0.102427
0.102737
0.103055
0.103378
0.103706
0.104035
0.104366
0.104695
0.105021
0.105341
0.105655
0.105959
0.106252
0.106533
0.106799
0.107049
0.10077
0.101014
0.10127
0.101539
0.101819
0.10211
0.102411
0.102721
0.103038
0.103361
0.103689
0.104019
0.10435
0.10468
0.105007
0.105328
0.105643
0.105948
0.106242
0.106524
0.106792
0.107044
0.100759
0.101002
0.101258
0.101526
0.101806
0.102097
0.102397
0.102707
0.103024
0.103348
0.103675
0.104006
0.104337
0.104668
0.104995
0.105317
0.105632
0.105939
0.106234
0.106517
0.106785
0.107038
0.100751
0.100994
0.101249
0.101517
0.101796
0.102086
0.102387
0.102696
0.103013
0.103337
0.103665
0.103996
0.104327
0.104658
0.104986
0.105309
0.105624
0.105931
0.106227
0.106511
0.10678
0.107034
0.100745
0.100988
0.101243
0.10151
0.101789
0.102079
0.102379
0.102689
0.103006
0.103329
0.103657
0.103988
0.10432
0.104651
0.104979
0.105302
0.105619
0.105926
0.106223
0.106507
0.106777
0.107031
0.100742
0.100984
0.101239
0.101506
0.101785
0.102075
0.102375
0.102684
0.103002
0.103325
0.103653
0.103984
0.104316
0.104647
0.104975
0.105299
0.105615
0.105923
0.10622
0.106504
0.106775
0.10703
0.0981044
0.0981115
0.0981256
0.0981468
0.0981752
0.0982108
0.0982539
0.0983045
0.0983629
0.0984293
0.0985039
0.0985872
0.0986794
0.0987809
0.0988923
0.0990139
0.0991461
0.0992895
0.0994444
0.0996112
0.0997901
0.0999815
0.100185
0.100402
0.10063
0.10087
0.101122
0.101384
0.0980888
0.0980958
0.0981099
0.0981311
0.0981594
0.098195
0.098238
0.0982884
0.0983466
0.0984128
0.0984871
0.0985699
0.0986616
0.0987626
0.0988733
0.098994
0.0991253
0.0992676
0.0994214
0.0995869
0.0997645
0.0999544
0.100157
0.100371
0.100598
0.100837
0.101087
0.101348
0.0980733
0.0980804
0.0980944
0.0981156
0.0981439
0.0981794
0.0982222
0.0982725
0.0983305
0.0983964
0.0984704
0.0985529
0.0986441
0.0987444
0.0988544
0.0989743
0.0991046
0.0992459
0.0993984
0.0995626
0.0997388
0.0999272
0.100128
0.100341
0.100566
0.100804
0.101052
0.101311
0.0980581
0.0980651
0.0980792
0.0981003
0.0981285
0.0981639
0.0982067
0.0982569
0.0983147
0.0983803
0.0984539
0.098536
0.0986267
0.0987264
0.0988356
0.0989547
0.0990841
0.0992242
0.0993755
0.0995384
0.0997131
0.0999
0.100099
0.100311
0.100534
0.10077
0.101017
0.101275
0.0980431
0.0980501
0.0980641
0.0980852
0.0981134
0.0981487
0.0981914
0.0982414
0.098299
0.0983644
0.0984377
0.0985193
0.0986095
0.0987087
0.0988171
0.0989353
0.0990637
0.0992027
0.0993528
0.0995142
0.0996875
0.0998728
0.10007
0.10028
0.100502
0.100736
0.100982
0.101238
0.0980283
0.0980353
0.0980493
0.0980704
0.0980985
0.0981338
0.0981763
0.0982262
0.0982836
0.0983487
0.0984217
0.0985029
0.0985926
0.0986911
0.0987988
0.0989162
0.0990435
0.0991814
0.0993302
0.0994903
0.099662
0.0998457
0.100042
0.10025
0.10047
0.100702
0.100946
0.101201
0.0980138
0.0980208
0.0980348
0.0980558
0.0980839
0.0981192
0.0981616
0.0982113
0.0982685
0.0983334
0.098406
0.0984868
0.098576
0.0986739
0.0987808
0.0988973
0.0990236
0.0991604
0.0993078
0.0994665
0.0996367
0.0998188
0.100013
0.100219
0.100438
0.100668
0.10091
0.101164
0.0979997
0.0980067
0.0980206
0.0980416
0.0980697
0.0981048
0.0981471
0.0981967
0.0982538
0.0983183
0.0983907
0.098471
0.0985597
0.0986569
0.0987631
0.0988787
0.099004
0.0991396
0.0992858
0.099443
0.0996117
0.0997921
0.0999845
0.100189
0.100406
0.100634
0.100875
0.101127
0.0979858
0.0979928
0.0980068
0.0980277
0.0980557
0.0980908
0.098133
0.0981825
0.0982393
0.0983036
0.0983757
0.0984556
0.0985437
0.0986403
0.0987458
0.0988605
0.0989848
0.0991192
0.099264
0.0994198
0.0995869
0.0997657
0.0999563
0.100159
0.100374
0.100601
0.100839
0.10109
0.0979723
0.0979793
0.0979933
0.0980142
0.0980421
0.0980772
0.0981193
0.0981686
0.0982252
0.0982893
0.098361
0.0984405
0.0985281
0.0986241
0.0987288
0.0988426
0.0989659
0.0990991
0.0992427
0.099397
0.0995626
0.0997396
0.0999285
0.100129
0.100342
0.100567
0.100804
0.101053
0.0979592
0.0979662
0.0979801
0.098001
0.0980289
0.0980639
0.0981059
0.0981551
0.0982116
0.0982754
0.0983468
0.0984259
0.098513
0.0986083
0.0987123
0.0988252
0.0989475
0.0990796
0.0992218
0.0993747
0.0995386
0.099714
0.099901
0.1001
0.100311
0.100534
0.100769
0.101016
0.0979465
0.0979534
0.0979674
0.0979882
0.0980161
0.098051
0.098093
0.098142
0.0981983
0.0982619
0.0983329
0.0984116
0.0984982
0.098593
0.0986962
0.0988083
0.0989296
0.0990605
0.0992014
0.0993528
0.0995152
0.0996888
0.0998741
0.100071
0.10028
0.100502
0.100735
0.10098
0.0979342
0.0979411
0.097955
0.0979759
0.0980037
0.0980386
0.0980804
0.0981294
0.0981855
0.0982488
0.0983196
0.0983979
0.098484
0.0985782
0.0986807
0.0987919
0.0989121
0.0990419
0.0991815
0.0993316
0.0994923
0.0996643
0.0998478
0.100043
0.10025
0.10047
0.100701
0.100944
0.0979223
0.0979292
0.0979431
0.097964
0.0979918
0.0980266
0.0980683
0.0981172
0.0981731
0.0982362
0.0983067
0.0983846
0.0984703
0.0985638
0.0986656
0.098776
0.0988953
0.0990239
0.0991623
0.0993109
0.0994701
0.0996404
0.0998221
0.100016
0.100221
0.100438
0.100668
0.100909
0.0979109
0.0979178
0.0979317
0.0979525
0.0979803
0.098015
0.0980567
0.0981054
0.0981612
0.0982241
0.0982943
0.0983719
0.098457
0.09855
0.0986511
0.0987607
0.098879
0.0990065
0.0991437
0.0992909
0.0994486
0.0996172
0.0997971
0.0999887
0.100192
0.100408
0.100635
0.100875
0.0978999
0.0979069
0.0979207
0.0979416
0.0979693
0.098004
0.0980456
0.0980942
0.0981498
0.0982125
0.0982824
0.0983596
0.0984444
0.0985368
0.0986373
0.098746
0.0988634
0.0989898
0.0991258
0.0992716
0.0994278
0.0995948
0.099773
0.0999628
0.100164
0.100378
0.100604
0.100841
0.0978895
0.0978964
0.0979103
0.0979311
0.0979588
0.0979934
0.098035
0.0980835
0.098139
0.0982015
0.0982711
0.098348
0.0984323
0.0985242
0.098624
0.098732
0.0988485
0.0989739
0.0991086
0.0992531
0.0994078
0.0995732
0.0997497
0.0999377
0.100137
0.100349
0.100573
0.100809
0.0978795
0.0978865
0.0979003
0.0979211
0.0979488
0.0979834
0.0980249
0.0980733
0.0981286
0.098191
0.0982603
0.0983369
0.0984208
0.0985122
0.0986114
0.0987186
0.0988342
0.0989586
0.0990922
0.0992354
0.0993887
0.0995526
0.0997274
0.0999137
0.100112
0.100322
0.100544
0.100778
0.0978701
0.097877
0.0978909
0.0979117
0.0979393
0.0979739
0.0980153
0.0980636
0.0981189
0.098181
0.0982502
0.0983264
0.0984099
0.0985008
0.0985994
0.0987059
0.0988207
0.0989441
0.0990766
0.0992186
0.0993705
0.0995329
0.0997061
0.0998907
0.100087
0.100295
0.100515
0.100748
0.0978612
0.0978682
0.097882
0.0979028
0.0979304
0.0979649
0.0980063
0.0980546
0.0981097
0.0981716
0.0982406
0.0983165
0.0983997
0.0984901
0.0985881
0.098694
0.098808
0.0989305
0.0990619
0.0992027
0.0993533
0.0995142
0.0996859
0.0998688
0.100063
0.10027
0.100488
0.100719
0.0978529
0.0978598
0.0978737
0.0978944
0.0979221
0.0979566
0.0979979
0.0980461
0.098101
0.0981629
0.0982316
0.0983073
0.0983901
0.0984801
0.0985776
0.0986828
0.098796
0.0989177
0.0990481
0.0991878
0.0993371
0.0994967
0.0996669
0.0998482
0.100041
0.100246
0.100463
0.100692
0.0978452
0.0978521
0.0978659
0.0978867
0.0979143
0.0979488
0.0979901
0.0980381
0.098093
0.0981547
0.0982233
0.0982987
0.0983812
0.0984708
0.0985678
0.0986724
0.0987849
0.0989057
0.0990352
0.0991738
0.099322
0.0994802
0.099649
0.0998289
0.10002
0.100223
0.100438
0.100666
0.097838
0.0978449
0.0978588
0.0978795
0.0979071
0.0979416
0.0979828
0.0980308
0.0980856
0.0981472
0.0982155
0.0982908
0.0983729
0.0984622
0.0985587
0.0986628
0.0987746
0.0988947
0.0990233
0.0991609
0.0993079
0.099465
0.0996324
0.0998109
0.100001
0.100202
0.100416
0.100642
0.0978314
0.0978383
0.0978522
0.0978729
0.0979005
0.0979349
0.0979762
0.0980241
0.0980788
0.0981403
0.0982085
0.0982835
0.0983654
0.0984543
0.0985504
0.0986539
0.0987652
0.0988845
0.0990123
0.099149
0.099295
0.0994509
0.0996172
0.0997943
0.0999827
0.100183
0.100395
0.10062
0.0978254
0.0978324
0.0978462
0.0978669
0.0978945
0.0979289
0.0979701
0.0980181
0.0980727
0.098134
0.0982021
0.0982769
0.0983585
0.0984471
0.0985428
0.0986459
0.0987566
0.0988753
0.0990023
0.0991382
0.0992832
0.0994381
0.0996032
0.0997792
0.0999663
0.100165
0.100376
0.100599
0.0978201
0.097827
0.0978409
0.0978616
0.0978892
0.0979236
0.0979647
0.0980126
0.0980672
0.0981284
0.0981963
0.098271
0.0983524
0.0984407
0.0985361
0.0986387
0.098749
0.098867
0.0989934
0.0991284
0.0992727
0.0994266
0.0995907
0.0997655
0.0999515
0.100149
0.100359
0.100581
0.0978154
0.0978223
0.0978361
0.0978569
0.0978844
0.0979188
0.09796
0.0980078
0.0980623
0.0981235
0.0981913
0.0982658
0.098347
0.0984351
0.0985301
0.0986324
0.0987422
0.0988597
0.0989855
0.0991199
0.0992633
0.0994164
0.0995796
0.0997534
0.0999384
0.100135
0.100344
0.100564
0.0978113
0.0978182
0.097832
0.0978528
0.0978803
0.0979147
0.0979558
0.0980036
0.0980581
0.0981192
0.0981869
0.0982613
0.0983423
0.0984302
0.098525
0.0986269
0.0987363
0.0988534
0.0989786
0.0991124
0.0992552
0.0994075
0.0995699
0.0997429
0.099927
0.100123
0.10033
0.10055
0.0978078
0.0978147
0.0978286
0.0978493
0.0978769
0.0979112
0.0979523
0.0980001
0.0980546
0.0981156
0.0981832
0.0982574
0.0983384
0.098426
0.0985206
0.0986223
0.0987313
0.0988481
0.0989728
0.0991061
0.0992483
0.0994
0.0995618
0.099734
0.0999173
0.100112
0.100319
0.100538
0.097805
0.0978119
0.0978258
0.0978465
0.0978741
0.0979084
0.0979495
0.0979973
0.0980517
0.0981126
0.0981802
0.0982543
0.0983351
0.0984227
0.098517
0.0986185
0.0987273
0.0988437
0.0989681
0.099101
0.0992427
0.0993939
0.0995551
0.0997267
0.0999094
0.100104
0.10031
0.100528
0.0978028
0.0978098
0.0978236
0.0978443
0.0978719
0.0979062
0.0979473
0.0979951
0.0980494
0.0981104
0.0981779
0.098252
0.0983327
0.0984201
0.0985143
0.0986156
0.0987242
0.0988403
0.0989645
0.099097
0.0992384
0.0993892
0.0995499
0.0997211
0.0999033
0.100097
0.100303
0.10052
0.0978013
0.0978083
0.0978221
0.0978428
0.0978704
0.0979047
0.0979458
0.0979935
0.0980479
0.0981088
0.0981763
0.0982503
0.0983309
0.0984182
0.0985124
0.0986136
0.098722
0.098838
0.0989619
0.0990942
0.0992354
0.0993859
0.0995463
0.0997172
0.099899
0.100092
0.100298
0.100515
0.0978005
0.0978074
0.0978212
0.097842
0.0978695
0.0979039
0.0979449
0.0979927
0.098047
0.0981079
0.0981753
0.0982493
0.0983299
0.0984172
0.0985113
0.0986124
0.0987207
0.0988366
0.0989605
0.0990926
0.0992337
0.099384
0.0995443
0.0997149
0.0998966
0.10009
0.100295
0.100512
0.106501
0.106506
0.106501
0.106513
0.106551
0.106592
0.106459
0.106468
0.106476
0.106488
0.106505
0.106524
0.106388
0.106392
0.106397
0.106404
0.106413
0.106424
0.106291
0.106289
0.106289
0.106291
0.106294
0.106299
0.106169
0.106162
0.106158
0.106154
0.106152
0.106151
0.106023
0.106012
0.106003
0.105995
0.105987
0.105981
0.105856
0.105841
0.105827
0.105815
0.105802
0.105791
0.105668
0.105649
0.105632
0.105615
0.105598
0.105583
0.10546
0.105439
0.105418
0.105397
0.105377
0.105357
0.105236
0.105211
0.105187
0.105163
0.105139
0.105115
0.104995
0.104968
0.104941
0.104914
0.104887
0.10486
0.104741
0.104712
0.104682
0.104653
0.104623
0.104593
0.104474
0.104443
0.104412
0.10438
0.104348
0.104316
0.104197
0.104165
0.104132
0.104099
0.104065
0.104031
0.103913
0.103879
0.103845
0.10381
0.103775
0.103739
0.103622
0.103588
0.103553
0.103517
0.103481
0.103444
0.103328
0.103293
0.103257
0.103221
0.103184
0.103146
0.103031
0.102996
0.10296
0.102924
0.102886
0.102848
0.102735
0.1027
0.102664
0.102627
0.10259
0.102552
0.102441
0.102406
0.102371
0.102334
0.102297
0.10226
0.102151
0.102117
0.102082
0.102046
0.102009
0.101972
0.101867
0.101833
0.101799
0.101764
0.101728
0.101692
0.101419
0.101156
0.100903
0.100662
0.100432
0.100214
0.100009
0.0998158
0.0996355
0.0994674
0.0993114
0.099167
0.0990338
0.0989115
0.0987994
0.0986973
0.0986046
0.098521
0.098446
0.0983794
0.0983208
0.09827
0.0982269
0.0981911
0.0981627
0.0981415
0.0981273
0.0981203
0.101454
0.10119
0.100936
0.100693
0.100461
0.100242
0.100036
0.0998414
0.0996598
0.0994905
0.0993334
0.099188
0.0990539
0.0989308
0.0988181
0.0987154
0.0986222
0.0985382
0.0984629
0.098396
0.0983373
0.0982864
0.0982431
0.0982073
0.0981788
0.0981575
0.0981434
0.0981363
0.101489
0.101224
0.100968
0.100724
0.100491
0.10027
0.100062
0.0998668
0.099684
0.0995135
0.0993553
0.099209
0.099074
0.0989501
0.0988368
0.0987335
0.0986399
0.0985555
0.0984799
0.0984128
0.0983539
0.0983028
0.0982595
0.0982236
0.098195
0.0981737
0.0981596
0.0981525
0.101523
0.101256
0.101
0.100754
0.10052
0.100298
0.100089
0.099892
0.099708
0.0995364
0.0993772
0.0992299
0.0990941
0.0989695
0.0988555
0.0987517
0.0986576
0.0985729
0.098497
0.0984297
0.0983705
0.0983194
0.0982759
0.0982399
0.0982114
0.09819
0.0981758
0.0981688
0.101557
0.101289
0.101031
0.100784
0.100549
0.100326
0.100115
0.099917
0.0997317
0.0995591
0.0993989
0.0992507
0.0991141
0.0989888
0.0988742
0.0987699
0.0986754
0.0985903
0.0985141
0.0984465
0.0983872
0.0983359
0.0982924
0.0982564
0.0982277
0.0982063
0.0981921
0.0981851
0.101589
0.101321
0.101062
0.100814
0.100577
0.100353
0.100141
0.0999416
0.0997552
0.0995816
0.0994204
0.0992713
0.099134
0.099008
0.0988928
0.098788
0.0986931
0.0986076
0.0985312
0.0984634
0.098404
0.0983525
0.0983089
0.0982728
0.0982441
0.0982227
0.0982085
0.0982014
0.106996
0.106995
0.106994
0.106991
0.106987
0.106983
0.106977
0.106971
0.106963
0.106955
0.106946
0.106935
0.106924
0.106912
0.106899
0.106885
0.10687
0.106854
0.106837
0.10682
0.106801
0.106782
0.106762
0.106741
0.10672
0.106698
0.106676
0.106654
0.106632
0.10661
0.106588
0.106568
0.106548
0.106529
0.106513
0.106499
0.106488
0.106482
0.106481
0.106487
0.106971
0.10697
0.106968
0.106966
0.106962
0.106957
0.106952
0.106945
0.106938
0.10693
0.10692
0.10691
0.106899
0.106887
0.106874
0.10686
0.106845
0.106829
0.106812
0.106794
0.106776
0.106757
0.106737
0.106716
0.106695
0.106673
0.106651
0.106629
0.106606
0.106584
0.106563
0.106542
0.106522
0.106503
0.106486
0.106472
0.10646
0.106452
0.106449
0.106452
0.106921
0.10692
0.106918
0.106915
0.106911
0.106907
0.106901
0.106895
0.106887
0.106879
0.10687
0.10686
0.106848
0.106836
0.106823
0.106809
0.106794
0.106778
0.106762
0.106744
0.106725
0.106706
0.106686
0.106665
0.106644
0.106622
0.1066
0.106578
0.106555
0.106533
0.106511
0.10649
0.106469
0.10645
0.106433
0.106417
0.106404
0.106394
0.106388
0.106386
0.106845
0.106844
0.106842
0.10684
0.106836
0.106831
0.106826
0.106819
0.106812
0.106804
0.106795
0.106784
0.106773
0.106761
0.106748
0.106734
0.106719
0.106703
0.106686
0.106669
0.10665
0.106631
0.106611
0.10659
0.106569
0.106547
0.106525
0.106502
0.106479
0.106457
0.106435
0.106413
0.106392
0.106372
0.106353
0.106336
0.106322
0.10631
0.1063
0.106294
0.106745
0.106745
0.106743
0.10674
0.106736
0.106732
0.106726
0.10672
0.106712
0.106704
0.106695
0.106685
0.106674
0.106661
0.106648
0.106634
0.106619
0.106604
0.106587
0.106569
0.106551
0.106531
0.106511
0.10649
0.106469
0.106447
0.106424
0.106402
0.106379
0.106356
0.106333
0.106311
0.106289
0.106268
0.106249
0.10623
0.106214
0.106199
0.106187
0.106177
0.106622
0.106621
0.106619
0.106617
0.106613
0.106608
0.106603
0.106596
0.106589
0.106581
0.106572
0.106561
0.10655
0.106538
0.106525
0.106511
0.106496
0.10648
0.106464
0.106446
0.106427
0.106408
0.106388
0.106367
0.106345
0.106323
0.106301
0.106278
0.106255
0.106231
0.106208
0.106185
0.106163
0.106141
0.10612
0.1061
0.106081
0.106064
0.106049
0.106035
0.106476
0.106475
0.106473
0.10647
0.106467
0.106462
0.106457
0.10645
0.106443
0.106435
0.106425
0.106415
0.106404
0.106392
0.106379
0.106365
0.10635
0.106334
0.106318
0.1063
0.106281
0.106262
0.106242
0.106221
0.106199
0.106177
0.106154
0.106131
0.106107
0.106084
0.10606
0.106036
0.106013
0.10599
0.105968
0.105946
0.105926
0.105906
0.105888
0.105871
0.106308
0.106307
0.106305
0.106302
0.106299
0.106294
0.106289
0.106282
0.106275
0.106267
0.106257
0.106247
0.106236
0.106224
0.106211
0.106197
0.106182
0.106167
0.10615
0.106132
0.106114
0.106094
0.106074
0.106053
0.106031
0.106009
0.105986
0.105962
0.105939
0.105914
0.10589
0.105866
0.105842
0.105818
0.105794
0.105771
0.105749
0.105727
0.105706
0.105687
0.106119
0.106118
0.106116
0.106113
0.10611
0.106105
0.1061
0.106093
0.106086
0.106078
0.106069
0.106059
0.106048
0.106036
0.106023
0.106009
0.105994
0.105978
0.105961
0.105944
0.105925
0.105906
0.105886
0.105865
0.105843
0.10582
0.105797
0.105773
0.105749
0.105725
0.1057
0.105675
0.10565
0.105625
0.1056
0.105576
0.105552
0.105528
0.105505
0.105482
0.10591
0.10591
0.105908
0.105905
0.105901
0.105897
0.105892
0.105885
0.105878
0.10587
0.105861
0.105851
0.10584
0.105828
0.105815
0.105801
0.105786
0.10577
0.105754
0.105736
0.105718
0.105698
0.105678
0.105657
0.105635
0.105612
0.105589
0.105565
0.105541
0.105516
0.10549
0.105465
0.105439
0.105413
0.105387
0.105361
0.105336
0.10531
0.105285
0.10526
0.105684
0.105683
0.105681
0.105679
0.105675
0.105671
0.105665
0.105659
0.105652
0.105644
0.105635
0.105625
0.105614
0.105602
0.105589
0.105575
0.105561
0.105545
0.105528
0.105511
0.105492
0.105473
0.105453
0.105431
0.105409
0.105387
0.105363
0.105339
0.105314
0.105289
0.105263
0.105237
0.105211
0.105184
0.105157
0.10513
0.105103
0.105076
0.105049
0.105022
0.105442
0.105441
0.105439
0.105436
0.105433
0.105428
0.105423
0.105417
0.105409
0.105401
0.105392
0.105382
0.105372
0.10536
0.105347
0.105333
0.105319
0.105303
0.105286
0.105269
0.105251
0.105231
0.105211
0.10519
0.105168
0.105145
0.105122
0.105097
0.105072
0.105047
0.105021
0.104994
0.104967
0.10494
0.104912
0.104884
0.104855
0.104827
0.104798
0.10477
0.105184
0.105183
0.105182
0.105179
0.105175
0.105171
0.105166
0.10516
0.105152
0.105144
0.105135
0.105126
0.105115
0.105103
0.10509
0.105077
0.105062
0.105047
0.10503
0.105013
0.104994
0.104975
0.104955
0.104934
0.104912
0.104889
0.104866
0.104841
0.104816
0.10479
0.104764
0.104737
0.104709
0.104681
0.104653
0.104624
0.104595
0.104565
0.104535
0.104505
0.104914
0.104913
0.104912
0.104909
0.104906
0.104901
0.104896
0.10489
0.104883
0.104875
0.104866
0.104856
0.104845
0.104834
0.104821
0.104808
0.104793
0.104778
0.104761
0.104744
0.104726
0.104707
0.104687
0.104666
0.104644
0.104621
0.104597
0.104573
0.104548
0.104522
0.104495
0.104468
0.10444
0.104412
0.104382
0.104353
0.104323
0.104292
0.104261
0.104229
0.104633
0.104633
0.104631
0.104628
0.104625
0.10462
0.104615
0.104609
0.104602
0.104594
0.104585
0.104576
0.104565
0.104554
0.104541
0.104528
0.104513
0.104498
0.104482
0.104465
0.104447
0.104428
0.104408
0.104387
0.104365
0.104342
0.104319
0.104294
0.104269
0.104243
0.104217
0.104189
0.104161
0.104132
0.104102
0.104072
0.104042
0.10401
0.103978
0.103946
0.104344
0.104343
0.104341
0.104339
0.104335
0.104331
0.104326
0.10432
0.104313
0.104305
0.104296
0.104287
0.104276
0.104265
0.104252
0.104239
0.104225
0.10421
0.104194
0.104177
0.104159
0.10414
0.10412
0.104099
0.104078
0.104055
0.104032
0.104008
0.103983
0.103957
0.10393
0.103902
0.103874
0.103845
0.103815
0.103785
0.103753
0.103722
0.103689
0.103656
0.104048
0.104047
0.104045
0.104043
0.104039
0.104035
0.10403
0.104024
0.104017
0.104009
0.104001
0.103991
0.103981
0.103969
0.103957
0.103944
0.10393
0.103915
0.103899
0.103882
0.103865
0.103846
0.103826
0.103806
0.103784
0.103762
0.103739
0.103715
0.10369
0.103664
0.103637
0.10361
0.103581
0.103552
0.103523
0.103492
0.10346
0.103428
0.103395
0.103362
0.103747
0.103746
0.103744
0.103742
0.103738
0.103734
0.103729
0.103723
0.103716
0.103709
0.1037
0.103691
0.103681
0.103669
0.103657
0.103644
0.103631
0.103616
0.1036
0.103584
0.103566
0.103548
0.103528
0.103508
0.103487
0.103465
0.103442
0.103418
0.103393
0.103368
0.103341
0.103314
0.103286
0.103257
0.103227
0.103196
0.103165
0.103132
0.103099
0.103066
0.103444
0.103443
0.103441
0.103439
0.103435
0.103431
0.103426
0.10342
0.103414
0.103406
0.103398
0.103388
0.103378
0.103367
0.103355
0.103343
0.103329
0.103314
0.103299
0.103283
0.103265
0.103247
0.103228
0.103208
0.103187
0.103165
0.103143
0.103119
0.103095
0.103069
0.103043
0.103016
0.102988
0.102959
0.10293
0.102899
0.102868
0.102836
0.102803
0.10277
0.10314
0.10314
0.103138
0.103135
0.103132
0.103128
0.103123
0.103117
0.103111
0.103103
0.103095
0.103086
0.103076
0.103065
0.103053
0.103041
0.103027
0.103013
0.102998
0.102981
0.102964
0.102947
0.102928
0.102908
0.102888
0.102866
0.102844
0.102821
0.102797
0.102772
0.102746
0.102719
0.102691
0.102663
0.102634
0.102604
0.102573
0.102541
0.102509
0.102475
0.102839
0.102838
0.102836
0.102834
0.102831
0.102827
0.102822
0.102816
0.10281
0.102802
0.102794
0.102785
0.102775
0.102764
0.102753
0.10274
0.102727
0.102713
0.102698
0.102682
0.102666
0.102648
0.10263
0.10261
0.10259
0.102569
0.102547
0.102524
0.102501
0.102476
0.102451
0.102425
0.102397
0.10237
0.102341
0.102311
0.102281
0.102249
0.102217
0.102185
0.102541
0.10254
0.102539
0.102536
0.102533
0.102529
0.102524
0.102519
0.102512
0.102505
0.102497
0.102488
0.102478
0.102468
0.102456
0.102444
0.102431
0.102417
0.102403
0.102387
0.102371
0.102354
0.102336
0.102317
0.102297
0.102276
0.102255
0.102232
0.102209
0.102185
0.10216
0.102135
0.102108
0.102081
0.102052
0.102023
0.101994
0.101963
0.101932
0.101899
0.101621
0.101352
0.101092
0.100842
0.100605
0.100379
0.100166
0.0999659
0.0997785
0.0996038
0.0994417
0.0992918
0.0991538
0.0990271
0.0989114
0.0988061
0.0987108
0.098625
0.0985483
0.0984803
0.0984207
0.0983691
0.0983254
0.0982892
0.0982605
0.0982391
0.0982248
0.0982177
0.101653
0.101382
0.101121
0.100871
0.100632
0.100405
0.100191
0.0999898
0.0998014
0.0996258
0.0994628
0.0993121
0.0991734
0.0990461
0.0989298
0.0988241
0.0987284
0.0986423
0.0985654
0.0984972
0.0984374
0.0983857
0.0983419
0.0983057
0.0982769
0.0982554
0.0982412
0.0982341
0.101683
0.101412
0.10115
0.100899
0.100659
0.100431
0.100216
0.100013
0.099824
0.0996475
0.0994836
0.0993322
0.0991928
0.0990649
0.0989482
0.098842
0.0987459
0.0986595
0.0985823
0.098514
0.098454
0.0984022
0.0983583
0.098322
0.0982932
0.0982717
0.0982575
0.0982504
0.101713
0.101441
0.101178
0.100926
0.100685
0.100456
0.10024
0.100036
0.0998462
0.0996688
0.0995042
0.0993521
0.099212
0.0990836
0.0989663
0.0988597
0.0987633
0.0986766
0.0985992
0.0985307
0.0984706
0.0984187
0.0983747
0.0983384
0.0983095
0.098288
0.0982737
0.0982666
0.101742
0.101469
0.101205
0.100952
0.10071
0.10048
0.100263
0.100059
0.099868
0.0996898
0.0995244
0.0993716
0.0992309
0.099102
0.0989843
0.0988773
0.0987806
0.0986936
0.098616
0.0985472
0.098487
0.098435
0.0983909
0.0983546
0.0983257
0.0983041
0.0982898
0.0982827
0.101771
0.101497
0.101232
0.100978
0.100735
0.100504
0.100286
0.100081
0.0998894
0.0997104
0.0995444
0.0993909
0.0992496
0.0991202
0.099002
0.0988947
0.0987976
0.0987104
0.0986326
0.0985637
0.0985033
0.0984512
0.0984071
0.0983706
0.0983417
0.0983201
0.0983058
0.0982987
0.101798
0.101523
0.101258
0.101003
0.100759
0.100528
0.100309
0.100103
0.0999103
0.0997306
0.0995639
0.0994098
0.0992681
0.0991381
0.0990196
0.0989119
0.0988145
0.0987271
0.098649
0.0985799
0.0985195
0.0984673
0.0984231
0.0983866
0.0983576
0.098336
0.0983217
0.0983145
0.101825
0.101549
0.101283
0.101027
0.100783
0.100551
0.100331
0.100124
0.0999308
0.0997504
0.0995831
0.0994284
0.0992862
0.0991558
0.0990368
0.0989288
0.0988312
0.0987435
0.0986652
0.098596
0.0985355
0.0984832
0.0984389
0.0984023
0.0983733
0.0983517
0.0983374
0.0983302
0.101851
0.101575
0.101308
0.101051
0.100806
0.100573
0.100352
0.100145
0.0999508
0.0997698
0.0996019
0.0994467
0.0993039
0.0991731
0.0990538
0.0989454
0.0988476
0.0987597
0.0986813
0.0986119
0.0985512
0.0984988
0.0984545
0.0984179
0.0983889
0.0983672
0.0983529
0.0983457
0.101876
0.101599
0.101331
0.101074
0.100828
0.100594
0.100373
0.100165
0.0999704
0.0997888
0.0996202
0.0994646
0.0993213
0.0991901
0.0990705
0.0989618
0.0988637
0.0987756
0.098697
0.0986275
0.0985667
0.0985143
0.0984699
0.0984333
0.0984042
0.0983825
0.0983682
0.098361
0.1019
0.101623
0.101354
0.101097
0.10085
0.100615
0.100394
0.100185
0.0999894
0.0998072
0.0996382
0.099482
0.0993384
0.0992068
0.0990868
0.0989779
0.0988796
0.0987913
0.0987125
0.0986429
0.098582
0.0985295
0.098485
0.0984484
0.0984193
0.0983976
0.0983832
0.098376
0.101924
0.101646
0.101377
0.101118
0.100871
0.100636
0.100413
0.100204
0.100008
0.0998252
0.0996557
0.0994991
0.0993551
0.0992231
0.0991028
0.0989937
0.0988951
0.0988066
0.0987277
0.098658
0.098597
0.0985444
0.0984999
0.0984632
0.0984341
0.0984124
0.098398
0.0983908
0.101946
0.101668
0.101398
0.101139
0.100891
0.100655
0.100432
0.100222
0.100026
0.0998427
0.0996727
0.0995157
0.0993713
0.0992391
0.0991185
0.0990091
0.0989103
0.0988216
0.0987426
0.0986728
0.0986117
0.0985591
0.0985145
0.0984778
0.0984486
0.0984269
0.0984125
0.0984053
0.101968
0.101689
0.101419
0.101159
0.100911
0.100674
0.100451
0.10024
0.100043
0.0998597
0.0996893
0.0995319
0.0993871
0.0992546
0.0991338
0.0990241
0.0989252
0.0988363
0.0987572
0.0986873
0.0986261
0.0985734
0.0985288
0.098492
0.0984628
0.0984411
0.0984267
0.0984195
0.101989
0.10171
0.101439
0.101179
0.10093
0.100693
0.100469
0.100258
0.10006
0.0998762
0.0997054
0.0995476
0.0994025
0.0992697
0.0991486
0.0990388
0.0989396
0.0988507
0.0987714
0.0987014
0.0986402
0.0985874
0.0985427
0.0985059
0.0984767
0.098455
0.0984405
0.0984333
0.102009
0.101729
0.101458
0.101197
0.100948
0.100711
0.100486
0.100275
0.100077
0.0998921
0.099721
0.0995629
0.0994175
0.0992844
0.0991631
0.099053
0.0989537
0.0988646
0.0987853
0.0987151
0.0986538
0.098601
0.0985563
0.0985195
0.0984902
0.0984685
0.098454
0.0984468
0.102029
0.101748
0.101477
0.101215
0.100965
0.100728
0.100503
0.100291
0.100092
0.0999075
0.099736
0.0995776
0.099432
0.0992986
0.0991771
0.0990669
0.0989674
0.0988782
0.0987987
0.0987285
0.0986671
0.0986143
0.0985695
0.0985326
0.0985034
0.0984816
0.0984672
0.09846
0.102047
0.101766
0.101494
0.101233
0.100982
0.100744
0.100519
0.100306
0.100108
0.0999224
0.0997506
0.0995919
0.099446
0.0993124
0.0991907
0.0990803
0.0989807
0.0988913
0.0988118
0.0987415
0.0986801
0.0986271
0.0985823
0.0985454
0.0985162
0.0984944
0.0984799
0.0984727
0.102065
0.101784
0.101511
0.101249
0.100998
0.10076
0.100534
0.100321
0.100122
0.0999367
0.0997646
0.0996056
0.0994595
0.0993257
0.0992038
0.0990932
0.0989935
0.0989041
0.0988244
0.098754
0.0986925
0.0986396
0.0985947
0.0985578
0.0985285
0.0985067
0.0984923
0.0984851
0.102082
0.1018
0.101527
0.101265
0.101014
0.100775
0.100549
0.100336
0.100136
0.0999504
0.099778
0.0996188
0.0994725
0.0993385
0.0992164
0.0991057
0.0990059
0.0989163
0.0988366
0.0987661
0.0987046
0.0986516
0.0986067
0.0985698
0.0985405
0.0985186
0.0985042
0.098497
0.102098
0.101816
0.101543
0.10128
0.101028
0.100789
0.100563
0.100349
0.10015
0.0999636
0.0997909
0.0996315
0.0994849
0.0993508
0.0992286
0.0991177
0.0990178
0.0989281
0.0988483
0.0987778
0.0987162
0.0986631
0.0986182
0.0985813
0.0985519
0.0985301
0.0985156
0.0985084
0.102113
0.101831
0.101557
0.101294
0.101042
0.100803
0.100576
0.100362
0.100162
0.0999761
0.0998032
0.0996436
0.0994969
0.0993626
0.0992402
0.0991292
0.0990292
0.0989394
0.0988595
0.098789
0.0987273
0.0986742
0.0986293
0.0985923
0.098563
0.0985411
0.0985266
0.0985194
0.102127
0.101845
0.101571
0.101308
0.101056
0.100816
0.100589
0.100375
0.100175
0.0999881
0.099815
0.0996552
0.0995082
0.0993738
0.0992513
0.0991402
0.09904
0.0989502
0.0988702
0.0987996
0.098738
0.0986848
0.0986399
0.0986028
0.0985735
0.0985517
0.0985372
0.0985299
0.102141
0.101858
0.101584
0.10132
0.101068
0.100828
0.100601
0.100387
0.100186
0.0999994
0.0998261
0.0996661
0.0995191
0.0993845
0.0992619
0.0991507
0.0990504
0.0989605
0.0988805
0.0988098
0.0987481
0.0986949
0.09865
0.0986129
0.0985835
0.0985617
0.0985472
0.09854
0.102154
0.101871
0.101596
0.101332
0.10108
0.100839
0.100612
0.100398
0.100197
0.10001
0.0998367
0.0996765
0.0995293
0.0993946
0.0992719
0.0991606
0.0990602
0.0989703
0.0988902
0.0988195
0.0987577
0.0987045
0.0986595
0.0986225
0.0985931
0.0985712
0.0985567
0.0985495
0.102166
0.101882
0.101608
0.101344
0.101091
0.10085
0.100623
0.100408
0.100207
0.10002
0.0998466
0.0996863
0.099539
0.0994041
0.0992813
0.09917
0.0990695
0.0989795
0.0988994
0.0988286
0.0987668
0.0987136
0.0986686
0.0986315
0.0986021
0.0985802
0.0985657
0.0985585
0.102177
0.101893
0.101619
0.101354
0.101101
0.10086
0.100633
0.100418
0.100217
0.10003
0.099856
0.0996955
0.0995481
0.0994131
0.0992902
0.0991788
0.0990783
0.0989882
0.098908
0.0988372
0.0987753
0.0987221
0.0986771
0.09864
0.0986106
0.0985887
0.0985742
0.0985669
0.102187
0.101903
0.101629
0.101364
0.101111
0.10087
0.100642
0.100427
0.100226
0.100039
0.0998647
0.0997041
0.0995565
0.0994215
0.0992985
0.099187
0.0990864
0.0989963
0.098916
0.0988452
0.0987833
0.09873
0.098685
0.0986479
0.0986185
0.0985966
0.0985821
0.0985748
0.102197
0.101913
0.101638
0.101373
0.10112
0.100879
0.10065
0.100436
0.100234
0.100047
0.0998727
0.0997121
0.0995644
0.0994293
0.0993062
0.0991946
0.099094
0.0990038
0.0989235
0.0988526
0.0987908
0.0987374
0.0986924
0.0986552
0.0986258
0.0986039
0.0985894
0.0985822
0.102205
0.101921
0.101646
0.101381
0.101128
0.100887
0.100658
0.100443
0.100242
0.100054
0.0998801
0.0997194
0.0995716
0.0994364
0.0993133
0.0992016
0.099101
0.0990107
0.0989304
0.0988595
0.0987976
0.0987443
0.0986992
0.098662
0.0986326
0.0986107
0.0985962
0.0985889
0.102213
0.101929
0.101654
0.101389
0.101135
0.100894
0.100665
0.10045
0.100249
0.100061
0.0998869
0.0997261
0.0995782
0.099443
0.0993197
0.0992081
0.0991073
0.0990171
0.0989367
0.0988658
0.0988038
0.0987505
0.0987054
0.0986682
0.0986388
0.0986169
0.0986024
0.0985951
0.102221
0.101936
0.101661
0.101396
0.101142
0.100901
0.100672
0.100457
0.100255
0.100067
0.099893
0.0997321
0.0995842
0.0994489
0.0993256
0.0992139
0.0991131
0.0990228
0.0989424
0.0988715
0.0988095
0.0987561
0.098711
0.0986739
0.0986444
0.0986225
0.098608
0.0986007
0.102227
0.101943
0.101667
0.101402
0.101148
0.100906
0.100678
0.100462
0.100261
0.100073
0.0998985
0.0997375
0.0995895
0.0994541
0.0993308
0.099219
0.0991182
0.0990279
0.0989475
0.0988765
0.0988145
0.0987612
0.098716
0.0986789
0.0986494
0.0986275
0.0986129
0.0986057
0.102232
0.101948
0.101672
0.101407
0.101153
0.100912
0.100683
0.100467
0.100266
0.100078
0.0999032
0.0997422
0.0995942
0.0994588
0.0993354
0.0992236
0.0991228
0.0990324
0.098952
0.098881
0.098819
0.0987656
0.0987204
0.0986833
0.0986538
0.0986319
0.0986173
0.0986101
0.102237
0.101953
0.101677
0.101412
0.101158
0.100916
0.100687
0.100472
0.10027
0.100082
0.0999073
0.0997463
0.0995982
0.0994627
0.0993393
0.0992275
0.0991266
0.0990363
0.0989558
0.0988848
0.0988228
0.0987694
0.0987242
0.098687
0.0986576
0.0986356
0.0986211
0.0986139
0.102241
0.101957
0.101681
0.101415
0.101161
0.10092
0.100691
0.100475
0.100273
0.100085
0.0999108
0.0997496
0.0996016
0.0994661
0.0993426
0.0992308
0.0991299
0.0990395
0.098959
0.098888
0.098826
0.0987726
0.0987274
0.0986902
0.0986607
0.0986388
0.0986243
0.098617
0.102244
0.10196
0.101684
0.101418
0.101164
0.100923
0.100694
0.100478
0.100276
0.100088
0.0999135
0.0997524
0.0996042
0.0994687
0.0993453
0.0992334
0.0991325
0.0990421
0.0989616
0.0988906
0.0988285
0.0987751
0.0987299
0.0986927
0.0986633
0.0986413
0.0986268
0.0986195
0.102247
0.101962
0.101686
0.101421
0.101167
0.100925
0.100696
0.10048
0.100278
0.10009
0.0999156
0.0997544
0.0996063
0.0994707
0.0993473
0.0992353
0.0991345
0.099044
0.0989635
0.0988925
0.0988304
0.098777
0.0987318
0.0986946
0.0986652
0.0986432
0.0986287
0.0986214
0.102248
0.101964
0.101688
0.101422
0.101168
0.100926
0.100697
0.100482
0.10028
0.100092
0.0999169
0.0997558
0.0996076
0.099472
0.0993486
0.0992367
0.0991358
0.0990453
0.0989648
0.0988938
0.0988317
0.0987783
0.0987331
0.0986959
0.0986664
0.0986445
0.0986299
0.0986227
0.102249
0.101964
0.101689
0.101423
0.101169
0.100927
0.100698
0.100482
0.10028
0.100092
0.0999176
0.0997564
0.0996083
0.0994727
0.0993492
0.0992373
0.0991364
0.099046
0.0989655
0.0988944
0.0988324
0.0987789
0.0987338
0.0986966
0.0986671
0.0986451
0.0986306
0.0986233
)
;

boundaryField
{
    bc-2
    {
        type            empty;
    }
    bc-3
    {
        type            empty;
    }
    bottom
    {
        type            zeroGradient;
    }
    leftSide
    {
        type            zeroGradient;
    }
    naturalSurface
    {
        type            zeroGradient;
    }
    rightSide
    {
        type            zeroGradient;
    }
    slopesurface
    {
        type            zeroGradient;
    }
    subGradeSurface
    {
        type            zeroGradient;
    }
}


// ************************************************************************* //
