# Supplementary material for: A finite volume-based model for the hydrothermal behavior of soil under freeze–thaw cycles
Source: PLoS One. 2021 Jun 3;16(6):e0252680. doi: 10.1371/journal.pone.0252680 (PMC8174737; doi:10.1371/journal.pone.0252680)
Supplement: S1 Data — (ZIP) [file pone.0252680.s001.zip › Data at equal time interval/3.57696e+08/volContOfWater]

/*--------------------------------*- C++ -*----------------------------------*\
| =========                 |                                                 |
| \\      /  F ield         | OpenFOAM: The Open Source CFD Toolbox           |
|  \\    /   O peration     | Version:  2.4.0                                 |
|   \\  /    A nd           | Web:      www.OpenFOAM.org                      |
|    \\/     M anipulation  |                                                 |
\*---------------------------------------------------------------------------*/
FoamFile
{
    version     2.0;
    format      ascii;
    class       volScalarField;
    location    "3.57696e+08";
    object      volContOfWater;
}
// * * * * * * * * * * * * * * * * * * * * * * * * * * * * * * * * * * * * * //

dimensions      [0 0 0 0 0 0 0];

internalField   nonuniform List<scalar> 
9554
(
0.106996
0.10697
0.106919
0.106844
0.106744
0.10662
0.106473
0.106305
0.106115
0.105906
0.10568
0.105436
0.105178
0.104908
0.104626
0.104336
0.104039
0.103738
0.103434
0.10313
0.102828
0.10253
0.106995
0.106969
0.106919
0.106843
0.106743
0.106619
0.106472
0.106304
0.106114
0.105906
0.105679
0.105435
0.105178
0.104907
0.104625
0.104335
0.104038
0.103737
0.103433
0.103129
0.102827
0.102529
0.106993
0.106967
0.106917
0.106841
0.106741
0.106617
0.106471
0.106302
0.106113
0.105904
0.105677
0.105434
0.105176
0.104905
0.104624
0.104333
0.104036
0.103735
0.103431
0.103128
0.102825
0.102527
0.10699
0.106965
0.106914
0.106838
0.106738
0.106615
0.106468
0.106299
0.10611
0.105901
0.105674
0.105431
0.105173
0.104902
0.104621
0.104331
0.104034
0.103733
0.103429
0.103125
0.102823
0.102525
0.106986
0.106961
0.10691
0.106835
0.106735
0.106611
0.106464
0.106296
0.106106
0.105897
0.105671
0.105427
0.10517
0.104899
0.104617
0.104327
0.10403
0.103729
0.103426
0.103122
0.10282
0.102522
0.106982
0.106956
0.106906
0.10683
0.10673
0.106606
0.10646
0.106291
0.106102
0.105893
0.105666
0.105423
0.105165
0.104895
0.104613
0.104323
0.104026
0.103725
0.103421
0.103118
0.102816
0.102518
0.106976
0.106951
0.1069
0.106825
0.106725
0.106601
0.106454
0.106286
0.106096
0.105887
0.105661
0.105418
0.10516
0.104889
0.104608
0.104318
0.104021
0.10372
0.103416
0.103113
0.102811
0.102513
0.10697
0.106944
0.106894
0.106818
0.106718
0.106594
0.106448
0.106279
0.10609
0.105881
0.105654
0.105411
0.105154
0.104883
0.104602
0.104312
0.104015
0.103714
0.10341
0.103107
0.102805
0.102507
0.106962
0.106937
0.106886
0.106811
0.106711
0.106587
0.10644
0.106272
0.106083
0.105874
0.105647
0.105404
0.105146
0.104876
0.104595
0.104305
0.104008
0.103707
0.103404
0.1031
0.102798
0.102501
0.106954
0.106928
0.106878
0.106802
0.106702
0.106579
0.106432
0.106263
0.106074
0.105866
0.105639
0.105396
0.105138
0.104868
0.104587
0.104297
0.104
0.103699
0.103396
0.103093
0.102791
0.102493
0.106944
0.106919
0.106868
0.106793
0.106693
0.106569
0.106423
0.106254
0.106065
0.105856
0.10563
0.105387
0.105129
0.104859
0.104578
0.104288
0.103992
0.103691
0.103388
0.103084
0.102783
0.102485
0.106934
0.106909
0.106858
0.106783
0.106683
0.106559
0.106412
0.106244
0.106055
0.105846
0.10562
0.105377
0.105119
0.104849
0.104568
0.104278
0.103982
0.103681
0.103378
0.103075
0.102774
0.102476
0.106923
0.106897
0.106847
0.106771
0.106671
0.106548
0.106401
0.106233
0.106044
0.105835
0.105609
0.105366
0.105108
0.104838
0.104557
0.104268
0.103972
0.103671
0.103368
0.103065
0.102764
0.102467
0.106911
0.106885
0.106835
0.106759
0.106659
0.106536
0.106389
0.106221
0.106032
0.105823
0.105597
0.105354
0.105097
0.104827
0.104546
0.104256
0.10396
0.10366
0.103357
0.103054
0.102753
0.102456
0.106897
0.106872
0.106821
0.106746
0.106646
0.106522
0.106376
0.106208
0.106019
0.10581
0.105584
0.105341
0.105084
0.104814
0.104533
0.104244
0.103948
0.103648
0.103345
0.103042
0.102741
0.102445
0.106883
0.106858
0.106807
0.106732
0.106632
0.106508
0.106362
0.106194
0.106005
0.105796
0.10557
0.105327
0.10507
0.1048
0.10452
0.10423
0.103935
0.103634
0.103332
0.10303
0.102729
0.102432
0.106868
0.106843
0.106792
0.106717
0.106617
0.106493
0.106347
0.106178
0.10599
0.105781
0.105555
0.105312
0.105055
0.104786
0.104505
0.104216
0.10392
0.103621
0.103318
0.103016
0.102716
0.102419
0.106852
0.106827
0.106776
0.1067
0.106601
0.106477
0.106331
0.106162
0.105974
0.105765
0.105539
0.105297
0.10504
0.10477
0.10449
0.104201
0.103905
0.103606
0.103304
0.103002
0.102701
0.102405
0.106835
0.10681
0.106759
0.106683
0.106584
0.10646
0.106314
0.106146
0.105957
0.105748
0.105522
0.10528
0.105023
0.104754
0.104473
0.104185
0.103889
0.10359
0.103288
0.102986
0.102686
0.102391
0.106817
0.106792
0.106741
0.106666
0.106566
0.106442
0.106296
0.106128
0.105939
0.105731
0.105504
0.105262
0.105005
0.104736
0.104456
0.104167
0.103872
0.103573
0.103272
0.10297
0.10267
0.102375
0.106798
0.106773
0.106722
0.106647
0.106547
0.106423
0.106277
0.106109
0.10592
0.105712
0.105486
0.105244
0.104987
0.104718
0.104438
0.104149
0.103855
0.103555
0.103254
0.102953
0.102654
0.102358
0.106779
0.106753
0.106703
0.106627
0.106527
0.106404
0.106257
0.106089
0.1059
0.105692
0.105466
0.105224
0.104967
0.104698
0.104419
0.10413
0.103836
0.103537
0.103236
0.102935
0.102636
0.102341
0.106758
0.106733
0.106682
0.106607
0.106507
0.106383
0.106237
0.106069
0.10588
0.105672
0.105446
0.105204
0.104947
0.104678
0.104398
0.10411
0.103816
0.103517
0.103217
0.102916
0.102617
0.102323
0.106738
0.106712
0.106661
0.106586
0.106486
0.106362
0.106216
0.106047
0.105858
0.10565
0.105424
0.105182
0.104926
0.104657
0.104377
0.104089
0.103795
0.103497
0.103196
0.102896
0.102598
0.102304
0.106716
0.106691
0.10664
0.106564
0.106464
0.10634
0.106194
0.106025
0.105836
0.105628
0.105402
0.10516
0.104903
0.104635
0.104355
0.104067
0.103773
0.103475
0.103175
0.102875
0.102577
0.102284
0.106694
0.106669
0.106618
0.106542
0.106442
0.106318
0.106171
0.106003
0.105813
0.105605
0.105379
0.105137
0.10488
0.104611
0.104332
0.104045
0.103751
0.103453
0.103153
0.102854
0.102556
0.102263
0.106672
0.106646
0.106595
0.106519
0.106419
0.106295
0.106148
0.105979
0.10579
0.105581
0.105355
0.105113
0.104856
0.104588
0.104308
0.104021
0.103727
0.10343
0.10313
0.102831
0.102534
0.102241
0.106649
0.106624
0.106573
0.106497
0.106396
0.106272
0.106125
0.105956
0.105766
0.105557
0.105331
0.105088
0.104832
0.104563
0.104284
0.103996
0.103703
0.103406
0.103106
0.102808
0.102511
0.102219
0.106627
0.106601
0.10655
0.106474
0.106373
0.106248
0.106101
0.105931
0.105741
0.105532
0.105306
0.105063
0.104806
0.104537
0.104258
0.103971
0.103678
0.10338
0.103082
0.102783
0.102487
0.102195
0.106604
0.106579
0.106527
0.106451
0.10635
0.106225
0.106077
0.105907
0.105716
0.105507
0.10528
0.105037
0.10478
0.104511
0.104232
0.103945
0.103651
0.103354
0.103056
0.102758
0.102462
0.102171
0.106583
0.106557
0.106505
0.106428
0.106327
0.106201
0.106052
0.105882
0.105691
0.105481
0.105254
0.10501
0.104753
0.104484
0.104205
0.103917
0.103624
0.103328
0.103029
0.102732
0.102436
0.102146
0.106562
0.106535
0.106484
0.106406
0.106304
0.106178
0.106029
0.105857
0.105666
0.105455
0.105227
0.104983
0.104726
0.104456
0.104177
0.103889
0.103596
0.1033
0.103002
0.102705
0.10241
0.10212
0.106542
0.106515
0.106463
0.106385
0.106282
0.106155
0.106005
0.105833
0.105641
0.105429
0.1052
0.104956
0.104698
0.104428
0.104148
0.103861
0.103568
0.103271
0.102974
0.102677
0.102382
0.102093
0.106523
0.106497
0.106444
0.106365
0.106261
0.106133
0.105982
0.105809
0.105615
0.105403
0.105173
0.104928
0.104669
0.104399
0.104119
0.103831
0.103538
0.103242
0.102944
0.102648
0.102354
0.102065
0.106507
0.10648
0.106426
0.106346
0.106241
0.106112
0.105959
0.105785
0.10559
0.105377
0.105146
0.1049
0.10464
0.104369
0.104089
0.103801
0.103508
0.103212
0.102914
0.102618
0.102325
0.102036
0.106493
0.106465
0.10641
0.106329
0.106223
0.106092
0.105938
0.105762
0.105565
0.10535
0.105119
0.104871
0.104611
0.104339
0.104058
0.10377
0.103477
0.10318
0.102883
0.102587
0.102295
0.102007
0.106482
0.106454
0.106398
0.106315
0.106206
0.106073
0.105917
0.105739
0.105541
0.105325
0.105091
0.104843
0.104581
0.104309
0.104027
0.103738
0.103445
0.103148
0.102852
0.102556
0.102264
0.101977
0.106476
0.106446
0.106388
0.106303
0.106192
0.106056
0.105898
0.105717
0.105517
0.105299
0.105064
0.104814
0.104551
0.104277
0.103995
0.103706
0.103412
0.103116
0.102819
0.102524
0.102232
0.101946
0.106476
0.106444
0.106383
0.106294
0.10618
0.106041
0.105879
0.105697
0.105494
0.105273
0.105036
0.104785
0.104521
0.104246
0.103963
0.103673
0.103379
0.103082
0.102786
0.102491
0.1022
0.101914
0.106484
0.106448
0.106381
0.106288
0.10617
0.106027
0.105863
0.105677
0.105471
0.105248
0.105009
0.104756
0.10449
0.104214
0.10393
0.103639
0.103345
0.103048
0.102751
0.102457
0.102166
0.101881
0.106546
0.106523
0.106821
0.106783
0.106764
0.106741
0.10671
0.106675
0.106684
0.10665
0.106641
0.106647
0.106633
0.106604
0.10662
0.106591
0.106572
0.106554
0.106683
0.106643
0.106613
0.106623
0.106667
0.106624
0.106707
0.106692
0.106597
0.106605
0.106656
0.106657
0.106722
0.106724
0.106586
0.106574
0.107976
0.106675
0.108076
0.107283
0.106711
0.106719
0.106751
0.106798
0.106777
0.106874
0.106901
0.106952
0.106989
0.106977
0.10705
0.107006
0.107128
0.107083
0.10718
0.107128
0.107676
0.107215
0.107807
0.107365
0.107308
0.107283
0.107489
0.107369
0.107169
0.107357
0.107575
0.107228
0.107614
0.107479
0.107697
0.10737
0.107774
0.107384
0.10773
0.107659
0.107692
0.107359
0.107922
0.10746
0.107709
0.107756
0.107757
0.107321
0.107867
0.107784
0.107735
0.107471
0.107982
0.107772
0.107836
0.107456
0.107609
0.107372
0.107966
0.107785
0.107455
0.107424
0.107904
0.107367
0.107973
0.107784
0.107796
0.107436
0.107904
0.107762
0.10798
0.107972
0.108039
0.108021
0.107367
0.107389
0.108063
0.108058
0.107231
0.107147
0.107414
0.107646
0.107186
0.107737
0.107313
0.107309
0.107848
0.107918
0.107379
0.107392
0.108011
0.107235
0.107112
0.108066
0.107461
0.107789
0.108025
0.107791
0.108013
0.107567
0.107512
0.107736
0.10744
0.107437
0.107251
0.10747
0.107304
0.107869
0.107397
0.107874
0.107545
0.107749
0.107319
0.107766
0.107983
0.107644
0.107267
0.107267
0.107749
0.107275
0.107747
0.107405
0.107242
0.107284
0.107143
0.107092
0.107312
0.106964
0.106988
0.107409
0.107292
0.107508
0.107451
0.107732
0.108036
0.107271
0.107662
0.10786
0.108033
0.107286
0.107652
0.107305
0.107653
0.108029
0.107876
0.107327
0.107093
0.107447
0.107372
0.10782
0.107965
0.107974
0.107848
0.107822
0.107908
0.107594
0.10722
0.107303
0.107168
0.107645
0.107219
0.107848
0.108069
0.107641
0.107298
0.107753
0.107673
0.107818
0.107651
0.107503
0.107638
0.107431
0.10726
0.10689
0.106868
0.107207
0.107589
0.107521
0.107785
0.107523
0.10777
0.10779
0.107493
0.107727
0.107499
0.107822
0.107479
0.107195
0.107079
0.107441
0.10772
0.106978
0.10712
0.107571
0.107623
0.107406
0.107448
0.10794
0.108012
0.10725
0.107195
0.107247
0.107503
0.107884
0.107948
0.107244
0.10759
0.107917
0.10802
0.107251
0.107657
0.108062
0.107881
0.107196
0.107545
0.107406
0.107218
0.107484
0.107368
0.107885
0.108077
0.108071
0.107915
0.10712
0.107008
0.10726
0.107498
0.107865
0.107955
0.107787
0.107842
0.108065
0.107887
0.107935
0.10797
0.107447
0.107373
0.107621
0.107529
0.107535
0.107555
0.107942
0.108035
0.107321
0.107198
0.108086
0.10788
0.107214
0.107216
0.107641
0.107883
0.107212
0.107266
0.107227
0.107433
0.107421
0.10728
0.107638
0.107883
0.107682
0.107692
0.107435
0.107257
0.107445
0.107302
0.107854
0.107764
0.10754
0.107731
0.107644
0.107607
0.107427
0.107506
0.107137
0.107265
0.107721
0.107908
0.107978
0.107836
0.107664
0.107788
0.107293
0.107414
0.107891
0.10765
0.107551
0.107618
0.107318
0.10725
0.107283
0.107439
0.107471
0.107603
0.107603
0.107568
0.107561
0.107468
0.106842
0.106812
0.107048
0.107183
0.107592
0.107729
0.1069
0.106917
0.107652
0.107845
0.107868
0.107819
0.107423
0.107611
0.107735
0.107647
0.10724
0.107268
0.107734
0.107901
0.107607
0.107489
0.107514
0.107508
0.107052
0.107038
0.107731
0.107908
0.107726
0.107639
0.107302
0.107458
0.107594
0.107488
0.107582
0.107529
0.107369
0.107362
0.107561
0.107554
0.107849
0.107726
0.107603
0.107561
0.107483
0.107536
0.107768
0.107601
0.107743
0.107908
0.107728
0.107642
0.107607
0.107518
0.108038
0.108039
0.107359
0.10747
0.108026
0.107972
0.107282
0.107347
0.107211
0.107377
0.107858
0.107715
0.107951
0.108048
0.107511
0.1076
0.107603
0.10753
0.107424
0.10741
0.107285
0.107368
0.107248
0.107134
0.107667
0.107794
0.107606
0.107528
0.107347
0.107326
0.107459
0.107594
0.107685
0.107615
0.107774
0.107762
0.106917
0.107008
0.107937
0.108022
0.107375
0.107453
0.107487
0.107443
0.106756
0.106809
0.107618
0.107441
0.10783
0.107793
0.107237
0.107385
0.107332
0.107226
0.107071
0.107099
0.107363
0.107202
0.107976
0.108079
0.107265
0.107256
0.107285
0.107268
0.10739
0.107236
0.107897
0.107863
0.107595
0.107651
0.108051
0.108047
0.107181
0.107115
0.107952
0.107933
0.107198
0.107325
0.106822
0.106863
0.108009
0.107923
0.107027
0.107058
0.107195
0.107103
0.107075
0.107171
0.10779
0.107908
0.107493
0.107383
0.106965
0.106942
0.107152
0.107152
0.10738
0.107527
0.107924
0.10794
0.107685
0.107766
0.108449
0.107507
0.10844
0.108143
0.107564
0.107584
0.107664
0.107702
0.107741
0.107761
0.107822
0.107824
0.107927
0.107853
0.107965
0.107905
0.108014
0.108021
0.108148
0.107979
0.108235
0.108108
0.108317
0.108172
0.108311
0.108256
0.108186
0.108088
0.108333
0.10814
0.108313
0.108077
0.108327
0.108169
0.108252
0.108257
0.108359
0.108081
0.108391
0.108157
0.108353
0.108332
0.108413
0.108168
0.108305
0.108299
0.108392
0.108123
0.108402
0.108241
0.108415
0.108364
0.108443
0.108182
0.10824
0.108331
0.108171
0.108441
0.108281
0.10803
0.10818
0.108378
0.108151
0.108406
0.108395
0.108151
0.10834
0.108161
0.108293
0.108208
0.107932
0.108084
0.108165
0.108397
0.108434
0.108304
0.10826
0.108203
0.108125
0.1083
0.108348
0.10838
0.107889
0.108051
0.108281
0.108351
0.108227
0.108247
0.1083
0.108183
0.108386
0.108271
0.108425
0.108313
0.108196
0.108151
0.10811
0.108045
0.108199
0.108068
0.108045
0.108174
0.108419
0.108413
0.108355
0.108181
0.108273
0.108236
0.108439
0.108345
0.108236
0.10814
0.108405
0.108313
0.108325
0.108135
0.108292
0.108108
0.10822
0.108277
0.10812
0.108027
0.108375
0.108278
0.108322
0.108384
0.107785
0.107858
0.108235
0.108176
0.108353
0.108436
0.108026
0.107932
0.108381
0.108429
0.108196
0.108212
0.108307
0.108398
0.10833
0.108231
0.108161
0.108037
0.108297
0.108385
0.108352
0.10827
0.107857
0.107712
0.108241
0.108239
0.108426
0.108443
0.108143
0.10809
0.10812
0.108214
0.107988
0.107941
0.10836
0.108377
0.108257
0.108139
0.108391
0.108421
0.10833
0.108291
0.108415
0.108373
0.107936
0.107842
0.107992
0.108116
0.108074
0.10797
0.108434
0.108402
0.108163
0.108078
0.108401
0.108423
0.108229
0.108184
0.10814
0.108252
0.108221
0.108138
0.108134
0.108232
0.108125
0.108213
0.10812
0.108215
0.108348
0.108251
0.108315
0.108353
0.108176
0.10822
0.108447
0.108409
0.108308
0.108259
0.108382
0.108368
0.108249
0.108271
0.108225
0.108206
0.108296
0.108212
0.108144
0.108093
0.10839
0.108364
0.108326
0.108364
0.108245
0.10835
0.108309
0.10829
0.107645
0.107777
0.108416
0.108434
0.107977
0.108035
0.108241
0.1082
0.108323
0.108372
0.108257
0.10827
0.108235
0.108274
0.108342
0.108316
0.10839
0.108336
0.108121
0.108098
0.107777
0.107831
0.108418
0.108425
0.108363
0.108358
0.108411
0.108373
0.108373
0.108395
0.1079
0.107902
0.108276
0.108291
0.107964
0.107884
0.108319
0.10835
0.107997
0.108051
0.108268
0.108307
0.108322
0.10824
0.108358
0.108405
0.108168
0.108142
0.108181
0.108097
0.10769
0.10763
0.108286
0.108321
0.108355
0.108324
0.108361
0.108387
0.10829
0.108313
0.108265
0.10832
0.108023
0.108106
0.108405
0.108412
0.108282
0.108204
0.108004
0.10806
0.108139
0.108212
0.108093
0.108178
0.108264
0.108286
0.108157
0.108175
0.108365
0.108347
0.118865
0.108284
0.108462
0.108459
0.10846
0.108457
0.108458
0.108455
0.108456
0.108452
0.108453
0.108448
0.108449
0.108444
0.108444
0.108438
0.108437
0.108432
0.10843
0.108423
0.108421
0.108413
0.108409
0.1084
0.108395
0.108384
0.108379
0.108366
0.108359
0.108343
0.108336
0.108318
0.119065
0.108288
0.108462
0.10846
0.108462
0.10846
0.108462
0.108459
0.10846
0.108457
0.108458
0.108455
0.108455
0.108451
0.108451
0.108446
0.108446
0.10844
0.108438
0.108432
0.108429
0.108421
0.108418
0.108408
0.108404
0.108392
0.108386
0.108372
0.108365
0.10835
0.108342
0.108324
0.108172
0.107424
0.10844
0.108142
0.107489
0.10751
0.107603
0.107643
0.107722
0.107577
0.107806
0.107776
0.107886
0.107862
0.108005
0.107784
0.10811
0.107971
0.108143
0.107916
0.108278
0.108092
0.108316
0.108251
0.108187
0.108003
0.10824
0.108019
0.108298
0.108155
0.108381
0.108161
0.108256
0.10831
0.108364
0.108168
0.108389
0.108202
0.108344
0.108348
0.108409
0.108184
0.108306
0.108219
0.108405
0.108366
0.108416
0.108245
0.108376
0.108367
0.108167
0.108442
0.108401
0.108325
0.108239
0.10824
0.108181
0.108431
0.108275
0.107993
0.108117
0.108367
0.108152
0.108388
0.10843
0.108143
0.10844
0.108201
0.107874
0.108084
0.108044
0.108237
0.108304
0.108157
0.108199
0.108081
0.108411
0.108222
0.108361
0.108431
0.107939
0.10784
0.108128
0.10834
0.108306
0.10839
0.108175
0.10814
0.108147
0.10792
0.108137
0.10835
0.108121
0.108332
0.108306
0.108448
0.108418
0.108414
0.108333
0.108141
0.107847
0.107729
0.108253
0.108067
0.108101
0.108115
0.108196
0.108312
0.108433
0.108393
0.108155
0.10827
0.108114
0.108288
0.108296
0.108382
0.108306
0.108412
0.108105
0.108305
0.108357
0.108445
0.108135
0.108268
0.108374
0.108428
0.108075
0.108002
0.10799
0.107916
0.108298
0.108365
0.107649
0.107796
0.108016
0.108001
0.108202
0.108265
0.108319
0.108185
0.1083
0.108347
0.108233
0.108228
0.108124
0.108064
0.108243
0.108347
0.108226
0.10833
0.108397
0.108309
0.108113
0.108275
0.108068
0.108239
0.108064
0.108168
0.10789
0.107787
0.108078
0.108163
0.108341
0.108401
0.10812
0.108253
0.10832
0.108276
0.108103
0.108211
0.108405
0.108445
0.10769
0.107697
0.10802
0.108157
0.107964
0.107895
0.108411
0.108323
0.108255
0.108133
0.108423
0.108373
0.108359
0.108351
0.108391
0.108422
0.108425
0.10845
0.108252
0.108181
0.108226
0.108179
0.108226
0.108159
0.108294
0.10838
0.108449
0.108391
0.108203
0.108228
0.108409
0.10844
0.108436
0.108391
0.108444
0.108421
0.108098
0.108063
0.108222
0.108149
0.108178
0.108072
0.108357
0.108259
0.108298
0.108246
0.108318
0.108396
0.108336
0.108252
0.108006
0.107932
0.108228
0.108168
0.108316
0.108235
0.107953
0.108068
0.108376
0.108388
0.10824
0.108296
0.10835
0.108355
0.10819
0.108235
0.108203
0.108148
0.108028
0.107965
0.107929
0.107834
0.107818
0.107724
0.108253
0.108291
0.108266
0.108233
0.108395
0.108336
0.108266
0.108199
0.108338
0.108364
0.107626
0.107562
0.108326
0.108362
0.108328
0.108292
0.108268
0.108197
0.108252
0.108205
0.108254
0.108273
0.108287
0.108339
0.108412
0.108372
0.108137
0.108183
0.108064
0.108032
0.10813
0.108062
0.108327
0.108237
0.108082
0.108164
0.108172
0.108111
0.10832
0.108375
0.107767
0.10785
0.108275
0.108298
0.108373
0.108399
0.108271
0.108291
0.108432
0.108412
0.10835
0.108311
0.108108
0.108094
0.108125
0.108037
0.108027
0.10796
0.107944
0.107871
0.108371
0.108417
0.108402
0.108381
0.10845
0.108431
0.10802
0.108036
0.108202
0.108119
0.108359
0.108347
0.107381
0.10667
0.108034
0.107217
0.106703
0.10671
0.106764
0.106792
0.10682
0.106874
0.10694
0.106968
0.107022
0.106843
0.107061
0.107017
0.107094
0.107175
0.107351
0.107732
0.107923
0.107593
0.108042
0.107266
0.107272
0.107331
0.107401
0.107155
0.107271
0.10723
0.107438
0.107155
0.107686
0.107375
0.107622
0.107262
0.107549
0.107374
0.107681
0.107151
0.107656
0.107411
0.107771
0.107391
0.107828
0.107428
0.107573
0.107675
0.107826
0.107312
0.107953
0.10742
0.107606
0.107629
0.107938
0.107398
0.107624
0.107601
0.107896
0.107636
0.107947
0.107484
0.107885
0.10764
0.107899
0.107303
0.108019
0.107553
0.107599
0.10764
0.107903
0.107652
0.107609
0.107372
0.107973
0.107273
0.107967
0.108017
0.10739
0.107393
0.107995
0.107891
0.107364
0.107915
0.107278
0.107784
0.107282
0.10729
0.10765
0.10698
0.107445
0.107897
0.108033
0.108052
0.107595
0.107077
0.107555
0.106972
0.107165
0.107305
0.107772
0.107834
0.107879
0.107707
0.107959
0.107226
0.107623
0.107455
0.107319
0.107613
0.10736
0.107872
0.10752
0.107192
0.107563
0.107569
0.107238
0.107559
0.107297
0.10801
0.107728
0.10785
0.107288
0.10711
0.106934
0.107372
0.107105
0.107723
0.107285
0.107873
0.10791
0.107354
0.107765
0.10744
0.107227
0.107475
0.107367
0.107542
0.107301
0.107253
0.107029
0.108037
0.107731
0.107469
0.107262
0.107777
0.107953
0.107266
0.107205
0.106949
0.107154
0.10805
0.10773
0.107491
0.107235
0.107638
0.107807
0.107484
0.107734
0.107723
0.108068
0.107543
0.107208
0.107578
0.107834
0.107312
0.107586
0.107428
0.107136
0.106802
0.106923
0.107844
0.107736
0.108054
0.107866
0.108027
0.10773
0.107295
0.107493
0.107192
0.107221
0.10763
0.107879
0.107541
0.107475
0.107007
0.107153
0.107248
0.107397
0.107659
0.107879
0.107488
0.107838
0.107611
0.107615
0.107431
0.107314
0.10741
0.107245
0.107078
0.106889
0.107713
0.107456
0.107674
0.107421
0.107249
0.107475
0.107547
0.107517
0.107531
0.107557
0.107261
0.107489
0.107366
0.107205
0.107387
0.107541
0.107385
0.107323
0.107934
0.108062
0.107868
0.108033
0.10731
0.107459
0.108048
0.1079
0.108059
0.107876
0.107261
0.10753
0.107258
0.107501
0.10797
0.108074
0.107927
0.108028
0.107299
0.107499
0.107424
0.107364
0.107744
0.107761
0.106742
0.106859
0.107998
0.107825
0.107784
0.107627
0.107916
0.107947
0.107809
0.107772
0.107132
0.107233
0.107243
0.107146
0.107045
0.107036
0.107735
0.107501
0.107772
0.107913
0.107191
0.10711
0.107883
0.108025
0.107305
0.107284
0.107429
0.107237
0.107246
0.107382
0.107943
0.107847
0.107723
0.10771
0.107448
0.107713
0.107743
0.107767
0.107134
0.107059
0.107658
0.107804
0.107787
0.107934
0.107892
0.107769
0.107549
0.107542
0.107406
0.10725
0.107725
0.107628
0.107935
0.107793
0.107702
0.107736
0.107638
0.107744
0.107519
0.10756
0.10729
0.107369
0.107828
0.107722
0.107475
0.1075
0.10744
0.10735
0.106847
0.106925
0.10746
0.107717
0.107655
0.107563
0.107841
0.107783
0.107253
0.107443
0.107604
0.107782
0.106781
0.106739
0.107589
0.107779
0.106953
0.106982
0.107344
0.10724
0.107685
0.107476
0.107786
0.10785
0.108031
0.107966
0.107324
0.10745
0.107649
0.10746
0.107576
0.107471
0.107522
0.107613
0.107189
0.107062
0.107533
0.107578
0.107477
0.107661
0.107937
0.108007
0.10784
0.10777
0.107376
0.107211
0.108008
0.107952
0.107491
0.107398
0.107532
0.107658
0.107581
0.107745
0.107638
0.107453
0.107315
0.107312
0.107769
0.107832
0.107794
0.107651
0.107553
0.10754
0.107255
0.107302
0.107666
0.107676
0.107247
0.107124
0.10731
0.107306
0.107508
0.107436
0.107546
0.107474
0.107275
0.107369
0.106942
0.106891
0.107606
0.107726
0.107348
0.10744
0.10758
0.107436
0.107197
0.107373
0.107388
0.107234
0.10751
0.107622
0.10797
0.108077
0.108083
0.107976
0.107235
0.107413
0.107596
0.107459
0.107218
0.107093
0.107888
0.107985
0.107413
0.107289
0.107643
0.107693
0.107206
0.10718
0.10724
0.107371
0.10787
0.107898
0.106793
0.106848
0.107337
0.107198
0.10757
0.107636
0.107426
0.107389
0.107985
0.108
0.106869
0.1069
0.107431
0.107345
0.107036
0.107065
0.107232
0.107201
0.107969
0.107863
0.107447
0.107423
0.107736
0.107638
0.106769
0.106801
0.106532
0.106554
0.106561
0.106594
0.10658
0.106627
0.106601
0.106634
0.106625
0.106664
0.106647
0.106689
0.106672
0.106705
0.106714
0.106752
0.128488
0.106604
0.106682
0.106648
0.106657
0.106626
0.106717
0.106679
0.106607
0.106581
0.106644
0.106625
0.106731
0.106701
0.106612
0.117719
0.102237
0.101952
0.101676
0.10141
0.101156
0.100914
0.100685
0.10047
0.100268
0.10008
0.0999052
0.0997441
0.0995961
0.0994607
0.0993374
0.0992257
0.0991249
0.0990346
0.0989543
0.0988833
0.0988214
0.0987681
0.098723
0.0986858
0.0986564
0.0986345
0.09862
0.0986127
0.102236
0.101951
0.101675
0.10141
0.101155
0.100913
0.100684
0.100469
0.100267
0.100079
0.0999045
0.0997434
0.0995954
0.0994601
0.0993368
0.099225
0.0991243
0.099034
0.0989536
0.0988827
0.0988208
0.0987674
0.0987223
0.0986852
0.0986558
0.0986339
0.0986193
0.0986121
0.102235
0.10195
0.101674
0.101408
0.101154
0.100912
0.100683
0.100467
0.100266
0.100077
0.0999031
0.0997421
0.0995941
0.0994587
0.0993354
0.0992237
0.099123
0.0990327
0.0989523
0.0988814
0.0988195
0.0987662
0.0987211
0.0986839
0.0986545
0.0986326
0.0986181
0.0986108
0.102233
0.101948
0.101672
0.101406
0.101152
0.10091
0.100681
0.100465
0.100263
0.100075
0.099901
0.09974
0.0995921
0.0994567
0.0993334
0.0992217
0.099121
0.0990307
0.0989504
0.0988795
0.0988176
0.0987642
0.0987191
0.098682
0.0986526
0.0986307
0.0986162
0.0986089
0.102229
0.101944
0.101668
0.101403
0.101149
0.100907
0.100678
0.100462
0.100261
0.100073
0.0998983
0.0997373
0.0995894
0.099454
0.0993308
0.0992191
0.0991184
0.0990281
0.0989478
0.0988769
0.098815
0.0987617
0.0987166
0.0986795
0.0986501
0.0986282
0.0986136
0.0986064
0.102225
0.101941
0.101665
0.101399
0.101145
0.100903
0.100674
0.100459
0.100257
0.100069
0.0998948
0.0997339
0.099586
0.0994507
0.0993275
0.0992158
0.0991151
0.0990249
0.0989446
0.0988737
0.0988118
0.0987585
0.0987134
0.0986763
0.0986469
0.098625
0.0986105
0.0986032
0.102221
0.101936
0.10166
0.101394
0.10114
0.100899
0.10067
0.100455
0.100253
0.100065
0.0998907
0.0997298
0.099582
0.0994467
0.0993235
0.0992119
0.0991112
0.099021
0.0989407
0.0988699
0.098808
0.0987547
0.0987096
0.0986725
0.0986431
0.0986212
0.0986067
0.0985994
0.102215
0.10193
0.101655
0.101389
0.101135
0.100893
0.100665
0.10045
0.100248
0.10006
0.0998859
0.0997251
0.0995773
0.0994421
0.0993189
0.0992073
0.0991067
0.0990165
0.0989362
0.0988654
0.0988035
0.0987502
0.0987052
0.0986681
0.0986387
0.0986168
0.0986023
0.098595
0.102209
0.101924
0.101648
0.101383
0.101129
0.100888
0.100659
0.100444
0.100242
0.100055
0.0998804
0.0997197
0.0995719
0.0994368
0.0993137
0.0992021
0.0991015
0.0990114
0.0989311
0.0988603
0.0987985
0.0987452
0.0987002
0.0986631
0.0986337
0.0986118
0.0985973
0.09859
0.102201
0.101917
0.101641
0.101376
0.101122
0.100881
0.100653
0.100437
0.100236
0.100048
0.0998743
0.0997136
0.099566
0.0994309
0.0993078
0.0991963
0.0990958
0.0990056
0.0989254
0.0988546
0.0987928
0.0987395
0.0986945
0.0986574
0.098628
0.0986062
0.0985916
0.0985844
0.102193
0.101909
0.101634
0.101369
0.101115
0.100874
0.100645
0.10043
0.100229
0.100041
0.0998675
0.0997069
0.0995593
0.0994243
0.0993013
0.0991899
0.0990894
0.0989993
0.0989191
0.0988483
0.0987865
0.0987333
0.0986883
0.0986512
0.0986218
0.0985999
0.0985854
0.0985782
0.102185
0.101901
0.101625
0.10136
0.101107
0.100866
0.100637
0.100423
0.100221
0.100034
0.0998601
0.0996996
0.0995521
0.0994171
0.0992942
0.0991828
0.0990824
0.0989923
0.0989122
0.0988414
0.0987796
0.0987264
0.0986814
0.0986444
0.098615
0.0985931
0.0985786
0.0985714
0.102175
0.101891
0.101616
0.101351
0.101098
0.100857
0.100629
0.100414
0.100213
0.100026
0.099852
0.0996916
0.0995442
0.0994093
0.0992865
0.0991752
0.0990748
0.0989848
0.0989047
0.098834
0.0987722
0.098719
0.098674
0.098637
0.0986076
0.0985858
0.0985713
0.0985641
0.102165
0.101881
0.101606
0.101341
0.101088
0.100847
0.100619
0.100405
0.100204
0.100017
0.0998433
0.099683
0.0995357
0.0994009
0.0992782
0.0991669
0.0990666
0.0989766
0.0988966
0.0988259
0.0987642
0.098711
0.0986661
0.098629
0.0985997
0.0985778
0.0985633
0.0985561
0.102154
0.10187
0.101595
0.101331
0.101078
0.100837
0.100609
0.100395
0.100194
0.100007
0.0998339
0.0996738
0.0995266
0.0993919
0.0992693
0.0991581
0.0990578
0.0989679
0.0988879
0.0988173
0.0987556
0.0987025
0.0986575
0.0986205
0.0985912
0.0985693
0.0985549
0.0985476
0.102141
0.101858
0.101584
0.101319
0.101067
0.100826
0.100599
0.100385
0.100184
0.0999972
0.0998239
0.0996639
0.0995169
0.0993823
0.0992598
0.0991487
0.0990485
0.0989587
0.0988787
0.0988081
0.0987465
0.0986934
0.0986485
0.0986115
0.0985822
0.0985603
0.0985458
0.0985386
0.102129
0.101845
0.101571
0.101307
0.101055
0.100815
0.100587
0.100373
0.100173
0.0999865
0.0998133
0.0996535
0.0995066
0.0993722
0.0992497
0.0991387
0.0990386
0.0989489
0.098869
0.0987985
0.0987368
0.0986838
0.0986389
0.0986019
0.0985726
0.0985508
0.0985363
0.0985291
0.102115
0.101832
0.101558
0.101295
0.101042
0.100802
0.100575
0.100362
0.100162
0.0999751
0.0998022
0.0996425
0.0994958
0.0993615
0.0992392
0.0991283
0.0990282
0.0989386
0.0988587
0.0987883
0.0987267
0.0986736
0.0986288
0.0985918
0.0985625
0.0985407
0.0985262
0.098519
0.1021
0.101818
0.101544
0.101281
0.101029
0.100789
0.100563
0.100349
0.100149
0.0999631
0.0997904
0.0996309
0.0994843
0.0993502
0.099228
0.0991172
0.0990173
0.0989277
0.098848
0.0987775
0.098716
0.098663
0.0986182
0.0985812
0.0985519
0.0985301
0.0985157
0.0985085
0.102085
0.101803
0.10153
0.101267
0.101015
0.100776
0.100549
0.100336
0.100136
0.0999505
0.099778
0.0996188
0.0994724
0.0993384
0.0992164
0.0991057
0.0990059
0.0989164
0.0988367
0.0987663
0.0987049
0.0986519
0.0986071
0.0985702
0.0985409
0.0985191
0.0985046
0.0984974
0.102069
0.101787
0.101514
0.101251
0.101
0.100761
0.100535
0.100322
0.100123
0.0999373
0.0997651
0.0996061
0.0994599
0.0993261
0.0992042
0.0990937
0.098994
0.0989046
0.098825
0.0987547
0.0986932
0.0986403
0.0985955
0.0985586
0.0985294
0.0985076
0.0984932
0.098486
0.102052
0.10177
0.101498
0.101236
0.100985
0.100746
0.10052
0.100308
0.100109
0.0999235
0.0997516
0.0995928
0.0994468
0.0993133
0.0991915
0.0990812
0.0989816
0.0988923
0.0988128
0.0987425
0.0986811
0.0986283
0.0985835
0.0985466
0.0985174
0.0984956
0.0984812
0.098474
0.102034
0.101753
0.101481
0.101219
0.100969
0.10073
0.100505
0.100293
0.100094
0.0999092
0.0997375
0.099579
0.0994333
0.0992999
0.0991784
0.0990682
0.0989687
0.0988796
0.0988001
0.0987299
0.0986686
0.0986158
0.0985711
0.0985342
0.098505
0.0984833
0.0984688
0.0984617
0.102015
0.101735
0.101463
0.101202
0.100952
0.100714
0.100489
0.100277
0.100079
0.0998943
0.0997229
0.0995647
0.0994193
0.0992861
0.0991648
0.0990547
0.0989555
0.0988664
0.098787
0.098717
0.0986557
0.0986029
0.0985582
0.0985214
0.0984922
0.0984705
0.0984561
0.0984489
0.101996
0.101716
0.101444
0.101184
0.100934
0.100697
0.100472
0.100261
0.100063
0.0998788
0.0997078
0.0995499
0.0994048
0.0992719
0.0991507
0.0990409
0.0989417
0.0988528
0.0987736
0.0987036
0.0986424
0.0985896
0.098545
0.0985082
0.098479
0.0984573
0.0984429
0.0984357
0.101976
0.101696
0.101425
0.101165
0.100916
0.100679
0.100455
0.100244
0.100047
0.0998628
0.0996922
0.0995346
0.0993898
0.0992571
0.0991362
0.0990266
0.0989276
0.0988388
0.0987597
0.0986898
0.0986287
0.098576
0.0985314
0.0984946
0.0984655
0.0984438
0.0984294
0.0984222
0.101954
0.101675
0.101405
0.101145
0.100897
0.10066
0.100437
0.100227
0.10003
0.0998463
0.0996761
0.0995189
0.0993743
0.099242
0.0991213
0.0990119
0.0989131
0.0988244
0.0987454
0.0986756
0.0986146
0.098562
0.0985174
0.0984807
0.0984516
0.0984299
0.0984155
0.0984083
0.101932
0.101654
0.101384
0.101125
0.100877
0.100641
0.100418
0.100209
0.100012
0.0998292
0.0996594
0.0995026
0.0993584
0.0992264
0.099106
0.0989968
0.0988982
0.0988097
0.0987309
0.0986611
0.0986002
0.0985476
0.0985031
0.0984664
0.0984373
0.0984157
0.0984013
0.0983941
0.101909
0.101631
0.101362
0.101104
0.100856
0.100621
0.100399
0.10019
0.0999941
0.0998116
0.0996423
0.099486
0.0993421
0.0992104
0.0990904
0.0989814
0.098883
0.0987947
0.0987159
0.0986463
0.0985855
0.098533
0.0984885
0.0984519
0.0984228
0.0984011
0.0983868
0.0983796
0.101886
0.101608
0.10134
0.101082
0.100835
0.100601
0.100379
0.100171
0.0999755
0.0997936
0.0996248
0.0994688
0.0993254
0.0991941
0.0990743
0.0989656
0.0988674
0.0987793
0.0987007
0.0986312
0.0985705
0.098518
0.0984736
0.098437
0.098408
0.0983863
0.098372
0.0983648
0.101861
0.101584
0.101317
0.101059
0.100814
0.10058
0.100359
0.100151
0.0999564
0.099775
0.0996067
0.0994513
0.0993083
0.0991774
0.0990579
0.0989495
0.0988516
0.0987636
0.0986852
0.0986158
0.0985552
0.0985028
0.0984585
0.0984219
0.0983929
0.0983713
0.0983569
0.0983498
0.101836
0.10156
0.101293
0.101036
0.100791
0.100558
0.100338
0.100131
0.0999367
0.099756
0.0995883
0.0994334
0.0992909
0.0991603
0.0990412
0.0989331
0.0988354
0.0987477
0.0986694
0.0986002
0.0985396
0.0984874
0.0984431
0.0984066
0.0983776
0.098356
0.0983416
0.0983345
0.101809
0.101534
0.101268
0.101012
0.100768
0.100536
0.100316
0.10011
0.0999166
0.0997365
0.0995694
0.0994151
0.099273
0.0991429
0.0990242
0.0989164
0.098819
0.0987315
0.0986534
0.0985843
0.0985239
0.0984717
0.0984275
0.098391
0.098362
0.0983405
0.0983261
0.098319
0.101782
0.101508
0.101242
0.100987
0.100744
0.100513
0.100294
0.100088
0.099896
0.0997166
0.0995502
0.0993964
0.0992549
0.0991252
0.0990069
0.0988994
0.0988023
0.098715
0.0986372
0.0985682
0.0985079
0.0984558
0.0984117
0.0983752
0.0983463
0.0983248
0.0983104
0.0983033
0.101754
0.101481
0.101216
0.100962
0.100719
0.100489
0.100271
0.100067
0.0998749
0.0996963
0.0995305
0.0993774
0.0992364
0.0991073
0.0989894
0.0988823
0.0987854
0.0986984
0.0986207
0.098552
0.0984917
0.0984397
0.0983957
0.0983593
0.0983304
0.0983089
0.0982946
0.0982875
0.101726
0.101453
0.101189
0.100936
0.100694
0.100465
0.100248
0.100044
0.0998534
0.0996755
0.0995105
0.099358
0.0992177
0.099089
0.0989716
0.0988649
0.0987684
0.0986816
0.0986041
0.0985355
0.0984754
0.0984235
0.0983795
0.0983432
0.0983144
0.0982929
0.0982786
0.0982715
0.101696
0.101424
0.101161
0.100909
0.100669
0.10044
0.100224
0.100021
0.0998314
0.0996544
0.0994902
0.0993384
0.0991987
0.0990706
0.0989536
0.0988473
0.0987511
0.0986646
0.0985874
0.098519
0.098459
0.0984072
0.0983633
0.098327
0.0982982
0.0982768
0.0982625
0.0982554
0.101666
0.101395
0.101133
0.100882
0.100642
0.100415
0.1002
0.099998
0.0998091
0.099633
0.0994695
0.0993185
0.0991794
0.0990519
0.0989354
0.0988295
0.0987337
0.0986475
0.0985705
0.0985023
0.0984425
0.0983908
0.098347
0.0983108
0.098282
0.0982605
0.0982463
0.0982392
0.101635
0.101365
0.101104
0.100854
0.100615
0.100389
0.100175
0.0999743
0.0997863
0.0996112
0.0994486
0.0992983
0.0991599
0.099033
0.0989171
0.0988116
0.0987162
0.0986303
0.0985535
0.0984855
0.0984259
0.0983743
0.0983306
0.0982944
0.0982657
0.0982443
0.09823
0.0982229
0.101603
0.101334
0.101074
0.100825
0.100588
0.100363
0.10015
0.0999502
0.0997633
0.0995891
0.0994274
0.0992779
0.0991403
0.099014
0.0988986
0.0987936
0.0986986
0.098613
0.0985365
0.0984687
0.0984092
0.0983578
0.0983141
0.098278
0.0982493
0.0982279
0.0982137
0.0982066
0.106609
0.106586
0.106566
0.106547
0.106526
0.106505
0.106531
0.106513
0.106498
0.106483
0.10647
0.106457
0.106427
0.106415
0.106405
0.106397
0.10639
0.106384
0.106299
0.106293
0.106289
0.106286
0.106285
0.106285
0.106149
0.106149
0.10615
0.106153
0.106157
0.106162
0.105977
0.105982
0.105989
0.105997
0.106006
0.106016
0.105785
0.105795
0.105807
0.105819
0.105833
0.105847
0.105574
0.105589
0.105606
0.105622
0.10564
0.105658
0.105346
0.105366
0.105386
0.105407
0.105428
0.105449
0.105103
0.105127
0.105151
0.105175
0.105199
0.105224
0.104846
0.104873
0.1049
0.104928
0.104955
0.104982
0.104577
0.104608
0.104638
0.104667
0.104697
0.104726
0.104299
0.104331
0.104364
0.104396
0.104428
0.104459
0.104012
0.104047
0.104081
0.104115
0.104149
0.104181
0.10372
0.103756
0.103792
0.103827
0.103862
0.103896
0.103423
0.103461
0.103498
0.103534
0.10357
0.103605
0.103125
0.103163
0.103201
0.103238
0.103274
0.10331
0.102827
0.102866
0.102903
0.102941
0.102977
0.103013
0.102531
0.102569
0.102607
0.102644
0.102681
0.102717
0.102238
0.102276
0.102314
0.102351
0.102387
0.102422
0.101951
0.101988
0.102025
0.102062
0.102097
0.102132
0.10167
0.101707
0.101743
0.101779
0.101814
0.101848
0.101571
0.101302
0.101044
0.100796
0.10056
0.100336
0.100124
0.0999257
0.0997399
0.0995667
0.099406
0.0992574
0.0991205
0.0989949
0.09888
0.0987755
0.0986809
0.0985957
0.0985194
0.0984518
0.0983925
0.0983412
0.0982976
0.0982616
0.098233
0.0982116
0.0981974
0.0981903
0.101537
0.10127
0.101013
0.100766
0.100531
0.100308
0.100098
0.0999009
0.0997162
0.0995441
0.0993844
0.0992367
0.0991005
0.0989756
0.0988614
0.0987574
0.0986632
0.0985783
0.0985024
0.098435
0.0983758
0.0983246
0.0982812
0.0982452
0.0982166
0.0981953
0.0981811
0.0981741
0.101504
0.101237
0.100981
0.100736
0.100502
0.100281
0.100072
0.0998758
0.0996923
0.0995213
0.0993626
0.0992158
0.0990805
0.0989563
0.0988427
0.0987393
0.0986455
0.098561
0.0984853
0.0984182
0.0983592
0.0983081
0.0982647
0.0982289
0.0982003
0.098179
0.0981649
0.0981578
0.101469
0.101204
0.100949
0.100705
0.100473
0.100253
0.100045
0.0998504
0.0996682
0.0994983
0.0993407
0.0991949
0.0990604
0.098937
0.098824
0.0987211
0.0986278
0.0985436
0.0984683
0.0984014
0.0983426
0.0982917
0.0982484
0.0982126
0.0981841
0.0981628
0.0981487
0.0981416
0.101434
0.10117
0.100916
0.100674
0.100443
0.100224
0.100018
0.0998248
0.0996439
0.0994752
0.0993187
0.0991739
0.0990403
0.0989176
0.0988053
0.098703
0.0986102
0.0985264
0.0984513
0.0983847
0.0983261
0.0982753
0.0982321
0.0981964
0.098168
0.0981467
0.0981326
0.0981256
0.101398
0.101135
0.100883
0.100642
0.100413
0.100196
0.0999912
0.0997991
0.0996194
0.0994521
0.0992966
0.0991528
0.0990202
0.0988983
0.0987867
0.098685
0.0985926
0.0985092
0.0984345
0.0983681
0.0983097
0.098259
0.098216
0.0981803
0.0981519
0.0981307
0.0981166
0.0981096
0.106636
0.106551
0.106441
0.106307
0.10615
0.105972
0.105774
0.105559
0.105326
0.105079
0.104818
0.104547
0.104266
0.103977
0.103683
0.103385
0.103086
0.102788
0.102492
0.102199
0.101913
0.101633
0.106667
0.106575
0.106457
0.106316
0.106152
0.105968
0.105765
0.105544
0.105306
0.105055
0.104791
0.104516
0.104232
0.103941
0.103646
0.103347
0.103047
0.102748
0.102452
0.10216
0.101874
0.101596
0.106705
0.106603
0.106476
0.106327
0.106156
0.105965
0.105755
0.105529
0.105287
0.105031
0.104763
0.104485
0.104198
0.103905
0.103608
0.103308
0.103007
0.102708
0.102412
0.102121
0.101835
0.101558
0.106747
0.106633
0.106497
0.106339
0.10616
0.105962
0.105746
0.105514
0.105267
0.105006
0.104735
0.104453
0.104164
0.103869
0.10357
0.103268
0.102967
0.102668
0.102372
0.10208
0.101796
0.10152
0.10679
0.106665
0.106518
0.106351
0.106164
0.105959
0.105737
0.105499
0.105247
0.104982
0.104706
0.104421
0.104129
0.103831
0.103531
0.103228
0.102926
0.102627
0.102331
0.10204
0.101756
0.101481
0.106833
0.106696
0.106539
0.106363
0.106168
0.105956
0.105727
0.105483
0.105226
0.104956
0.104677
0.104388
0.104093
0.103794
0.103491
0.103188
0.102885
0.102585
0.102289
0.101999
0.101717
0.101442
0.106872
0.106725
0.106559
0.106374
0.106172
0.105952
0.105717
0.105467
0.105204
0.10493
0.104647
0.104355
0.104057
0.103756
0.103451
0.103147
0.102843
0.102543
0.102248
0.101958
0.101676
0.101403
0.106908
0.106751
0.106577
0.106384
0.106174
0.105947
0.105706
0.10545
0.105182
0.104904
0.104616
0.104321
0.104021
0.103717
0.103411
0.103105
0.102802
0.102501
0.102206
0.101917
0.101636
0.101365
0.106941
0.106776
0.106592
0.106392
0.106174
0.105941
0.105693
0.105432
0.105159
0.104876
0.104585
0.104287
0.103984
0.103678
0.103371
0.103064
0.102759
0.102459
0.102164
0.101876
0.101596
0.101326
0.10697
0.106797
0.106606
0.106398
0.106173
0.105933
0.10568
0.105413
0.105136
0.104848
0.104553
0.104252
0.103946
0.103638
0.10333
0.103022
0.102717
0.102417
0.102122
0.101835
0.101556
0.101287
0.106997
0.106815
0.106617
0.106401
0.10617
0.105924
0.105665
0.105393
0.105111
0.10482
0.104521
0.104217
0.103909
0.103599
0.103289
0.10298
0.102675
0.102375
0.102081
0.101794
0.101517
0.101249
0.107019
0.106831
0.106625
0.106403
0.106165
0.105914
0.105649
0.105372
0.105085
0.10479
0.104488
0.104181
0.103871
0.103559
0.103248
0.102938
0.102633
0.102333
0.102039
0.101754
0.101477
0.101211
0.107038
0.106843
0.106631
0.106402
0.106159
0.105901
0.105631
0.10535
0.105059
0.10476
0.104455
0.104145
0.103832
0.103519
0.103207
0.102897
0.102591
0.102291
0.101998
0.101714
0.101439
0.101174
0.107054
0.106852
0.106634
0.1064
0.10615
0.105888
0.105613
0.105327
0.105032
0.104729
0.104421
0.104109
0.103794
0.103479
0.103166
0.102855
0.10255
0.10225
0.101958
0.101674
0.101401
0.101137
0.107066
0.106859
0.106635
0.106395
0.10614
0.105872
0.105593
0.105303
0.105004
0.104698
0.104387
0.104072
0.103756
0.10344
0.103125
0.102814
0.102509
0.102209
0.101918
0.101636
0.101363
0.101102
0.107076
0.106863
0.106633
0.106388
0.106129
0.105856
0.105572
0.105278
0.104976
0.104667
0.104353
0.104036
0.103718
0.103401
0.103085
0.102774
0.102469
0.10217
0.101879
0.101598
0.101327
0.101067
0.107083
0.106864
0.10663
0.10638
0.106115
0.105839
0.105551
0.105253
0.104947
0.104635
0.104319
0.104
0.103681
0.103362
0.103046
0.102735
0.102429
0.102131
0.101841
0.101561
0.101292
0.101033
0.107087
0.106864
0.106624
0.10637
0.106101
0.10582
0.105528
0.105227
0.104919
0.104604
0.104286
0.103965
0.103644
0.103325
0.103008
0.102697
0.102391
0.102094
0.101805
0.101526
0.101258
0.101001
0.107088
0.106861
0.106617
0.106358
0.106086
0.105801
0.105506
0.105202
0.10489
0.104573
0.104253
0.103931
0.103608
0.103288
0.102971
0.10266
0.102355
0.102057
0.10177
0.101492
0.101225
0.10097
0.107088
0.106856
0.106608
0.106346
0.10607
0.105782
0.105483
0.105176
0.104862
0.104543
0.104221
0.103897
0.103574
0.103253
0.102936
0.102624
0.102319
0.102023
0.101736
0.101459
0.101194
0.10094
0.107086
0.10685
0.106599
0.106333
0.106053
0.105762
0.105461
0.105151
0.104835
0.104514
0.10419
0.103865
0.10354
0.103219
0.102901
0.10259
0.102286
0.10199
0.101704
0.101428
0.101164
0.100912
0.107081
0.106843
0.106588
0.106319
0.106037
0.105743
0.105439
0.105127
0.104809
0.104486
0.10416
0.103834
0.103509
0.103187
0.102869
0.102558
0.102254
0.101959
0.101674
0.101399
0.101137
0.100886
0.107076
0.106835
0.106578
0.106306
0.106021
0.105724
0.105418
0.105104
0.104783
0.104459
0.104132
0.103805
0.103479
0.103156
0.102839
0.102527
0.102224
0.10193
0.101646
0.101372
0.101111
0.100861
0.107071
0.106827
0.106567
0.106292
0.106005
0.105706
0.105398
0.105081
0.104759
0.104434
0.104106
0.103777
0.103451
0.103128
0.10281
0.102499
0.102197
0.101903
0.10162
0.101347
0.101087
0.100839
0.107065
0.106818
0.106556
0.106279
0.105989
0.105689
0.105379
0.105061
0.104737
0.10441
0.104081
0.103752
0.103425
0.103102
0.102785
0.102474
0.102171
0.101878
0.101596
0.101325
0.101065
0.100818
0.107058
0.10681
0.106545
0.106267
0.105975
0.105673
0.105361
0.105042
0.104717
0.104389
0.104059
0.10373
0.103402
0.103079
0.102761
0.102451
0.102149
0.101856
0.101575
0.101304
0.101046
0.1008
0.107052
0.106802
0.106536
0.106255
0.105962
0.105658
0.105345
0.105025
0.104699
0.10437
0.104039
0.103709
0.103382
0.103058
0.102741
0.10243
0.102129
0.101837
0.101556
0.101286
0.101029
0.100784
0.107046
0.106795
0.106527
0.106245
0.105951
0.105646
0.105332
0.10501
0.104683
0.104353
0.104022
0.103692
0.103364
0.10304
0.102723
0.102413
0.102111
0.10182
0.10154
0.101271
0.101014
0.10077
0.107041
0.106788
0.10652
0.106237
0.105942
0.105635
0.10532
0.104998
0.10467
0.10434
0.104008
0.103677
0.103349
0.103025
0.102708
0.102398
0.102097
0.101806
0.101526
0.101258
0.101002
0.100759
0.107037
0.106783
0.106514
0.10623
0.105934
0.105627
0.105311
0.104988
0.10466
0.104329
0.103997
0.103665
0.103337
0.103013
0.102696
0.102386
0.102086
0.101795
0.101516
0.101248
0.100992
0.100749
0.107034
0.10678
0.10651
0.106225
0.105928
0.10562
0.105304
0.10498
0.104652
0.10432
0.103988
0.103657
0.103328
0.103005
0.102687
0.102378
0.102077
0.101787
0.101508
0.101241
0.100985
0.100743
0.107033
0.106778
0.106507
0.106222
0.105925
0.105617
0.1053
0.104976
0.104647
0.104315
0.103983
0.103652
0.103323
0.102999
0.102682
0.102372
0.102072
0.101782
0.101503
0.101236
0.100981
0.100739
0.107033
0.106777
0.106506
0.106221
0.105923
0.105615
0.105298
0.104974
0.104645
0.104313
0.103981
0.103649
0.103321
0.102997
0.10268
0.10237
0.10207
0.10178
0.101501
0.101234
0.100979
0.100737
0.101362
0.101101
0.10085
0.10061
0.100383
0.100167
0.0999639
0.0997733
0.099595
0.0994289
0.0992747
0.0991319
0.0990002
0.0988792
0.0987683
0.0986671
0.0985752
0.0984923
0.0984179
0.0983517
0.0982935
0.098243
0.0982
0.0981644
0.0981361
0.0981149
0.0981009
0.0980938
0.101326
0.101066
0.100816
0.100578
0.100352
0.100138
0.0999366
0.0997475
0.0995706
0.0994059
0.0992528
0.0991111
0.0989804
0.0988602
0.09875
0.0986494
0.0985581
0.0984755
0.0984014
0.0983355
0.0982775
0.0982272
0.0981843
0.0981488
0.0981205
0.0980994
0.0980853
0.0980783
0.101289
0.10103
0.100783
0.100546
0.100322
0.100109
0.0999093
0.0997217
0.0995463
0.0993829
0.099231
0.0990905
0.0989607
0.0988413
0.0987319
0.0986319
0.0985411
0.0984589
0.0983852
0.0983195
0.0982617
0.0982115
0.0981688
0.0981334
0.0981051
0.098084
0.09807
0.098063
0.101252
0.100995
0.100749
0.100514
0.100291
0.10008
0.099882
0.0996959
0.099522
0.09936
0.0992094
0.09907
0.0989412
0.0988227
0.098714
0.0986146
0.0985243
0.0984426
0.0983692
0.0983038
0.0982462
0.0981961
0.0981535
0.0981181
0.09809
0.0980689
0.0980549
0.0980479
0.101215
0.100959
0.100714
0.100481
0.10026
0.100051
0.0998547
0.0996703
0.0994979
0.0993372
0.0991879
0.0990496
0.0989219
0.0988042
0.0986963
0.0985976
0.0985078
0.0984265
0.0983534
0.0982883
0.0982308
0.098181
0.0981384
0.0981031
0.098075
0.098054
0.09804
0.098033
0.101178
0.100923
0.10068
0.100449
0.10023
0.100022
0.0998275
0.0996448
0.0994739
0.0993147
0.0991667
0.0990295
0.0989028
0.0987861
0.0986789
0.0985808
0.0984915
0.0984106
0.0983379
0.098273
0.0982158
0.0981661
0.0981236
0.0980884
0.0980604
0.0980394
0.0980254
0.0980184
0.10114
0.100888
0.100646
0.100417
0.100199
0.0999937
0.0998006
0.0996195
0.0994502
0.0992924
0.0991457
0.0990097
0.098884
0.0987682
0.0986617
0.0985643
0.0984756
0.0983951
0.0983227
0.0982581
0.0982011
0.0981515
0.0981092
0.098074
0.098046
0.098025
0.0980111
0.0980041
0.101103
0.100852
0.100612
0.100384
0.100169
0.0999653
0.0997739
0.0995945
0.0994268
0.0992704
0.0991251
0.0989903
0.0988656
0.0987506
0.098645
0.0985482
0.0984599
0.0983799
0.0983079
0.0982435
0.0981867
0.0981372
0.098095
0.0980599
0.098032
0.098011
0.0979971
0.0979901
0.101066
0.100816
0.100578
0.100353
0.100139
0.0999371
0.0997475
0.0995698
0.0994037
0.0992488
0.0991048
0.0989712
0.0988475
0.0987335
0.0986286
0.0985324
0.0984447
0.0983651
0.0982933
0.0982293
0.0981726
0.0981233
0.0980812
0.0980462
0.0980182
0.0979973
0.0979834
0.0979764
0.101029
0.100781
0.100545
0.100321
0.100109
0.0999094
0.0997216
0.0995456
0.099381
0.0992276
0.0990849
0.0989525
0.0988299
0.0987167
0.0986126
0.098517
0.0984298
0.0983506
0.0982792
0.0982154
0.0981589
0.0981098
0.0980677
0.0980328
0.0980049
0.097984
0.0979701
0.0979631
0.100992
0.100746
0.100512
0.10029
0.10008
0.0998821
0.0996961
0.0995218
0.0993589
0.0992069
0.0990655
0.0989343
0.0988127
0.0987004
0.098597
0.0985021
0.0984154
0.0983366
0.0982655
0.0982019
0.0981457
0.0980966
0.0980547
0.0980198
0.097992
0.0979711
0.0979572
0.0979502
0.100956
0.100712
0.10048
0.100259
0.100051
0.0998553
0.0996712
0.0994986
0.0993373
0.0991868
0.0990467
0.0989166
0.098796
0.0986846
0.0985819
0.0984876
0.0984014
0.098323
0.0982523
0.0981889
0.0981328
0.0980839
0.098042
0.0980072
0.0979794
0.0979586
0.0979447
0.0979377
0.10092
0.100678
0.100448
0.100229
0.100023
0.0998292
0.0996469
0.099476
0.0993162
0.0991672
0.0990284
0.0988994
0.0987799
0.0986693
0.0985673
0.0984737
0.0983879
0.0983099
0.0982395
0.0981763
0.0981204
0.0980716
0.0980298
0.0979951
0.0979673
0.0979465
0.0979326
0.0979257
0.100885
0.100645
0.100417
0.1002
0.0999961
0.0998038
0.0996233
0.0994541
0.0992959
0.0991482
0.0990107
0.0988829
0.0987643
0.0986546
0.0985533
0.0984602
0.0983749
0.0982973
0.0982271
0.0981642
0.0981085
0.0980598
0.0980181
0.0979834
0.0979556
0.0979348
0.097921
0.097914
0.100851
0.100613
0.100386
0.100172
0.0999697
0.0997792
0.0996004
0.0994329
0.0992762
0.09913
0.0989937
0.098867
0.0987493
0.0986404
0.0985398
0.0984473
0.0983625
0.0982852
0.0982153
0.0981526
0.098097
0.0980484
0.0980068
0.0979722
0.0979445
0.0979237
0.0979098
0.0979029
0.100818
0.100582
0.100357
0.100145
0.0999441
0.0997555
0.0995784
0.0994125
0.0992573
0.0991124
0.0989774
0.0988517
0.098735
0.0986269
0.0985269
0.0984349
0.0983506
0.0982737
0.098204
0.0981415
0.0980861
0.0980376
0.0979961
0.0979615
0.0979338
0.097913
0.0978991
0.0978922
0.100786
0.100551
0.100329
0.100118
0.0999195
0.0997327
0.0995573
0.099393
0.0992393
0.0990957
0.0989618
0.0988372
0.0987213
0.098614
0.0985147
0.0984232
0.0983393
0.0982627
0.0981933
0.098131
0.0980756
0.0980273
0.0979858
0.0979512
0.0979236
0.0979028
0.097889
0.097882
0.100756
0.100522
0.100302
0.100093
0.099896
0.0997109
0.0995372
0.0993744
0.0992221
0.0990798
0.098947
0.0988234
0.0987084
0.0986017
0.0985031
0.0984121
0.0983285
0.0982523
0.0981831
0.098121
0.0980658
0.0980175
0.0979761
0.0979415
0.0979139
0.0978931
0.0978793
0.0978724
0.100726
0.100495
0.100276
0.100069
0.0998736
0.0996902
0.0995181
0.0993568
0.0992058
0.0990647
0.098933
0.0988103
0.0986962
0.0985902
0.0984921
0.0984016
0.0983184
0.0982424
0.0981735
0.0981115
0.0980565
0.0980083
0.0979669
0.0979324
0.0979048
0.097884
0.0978702
0.0978633
0.100698
0.100468
0.100251
0.100046
0.0998525
0.0996707
0.0995
0.0993401
0.0991904
0.0990505
0.0989199
0.0987981
0.0986847
0.0985794
0.0984818
0.0983917
0.0983089
0.0982332
0.0981645
0.0981027
0.0980477
0.0979996
0.0979583
0.0979238
0.0978962
0.0978755
0.0978616
0.0978547
0.100672
0.100444
0.100228
0.100024
0.0998326
0.0996523
0.0994831
0.0993245
0.0991761
0.0990373
0.0989076
0.0987866
0.098674
0.0985693
0.0984722
0.0983825
0.0983001
0.0982246
0.0981561
0.0980944
0.0980396
0.0979915
0.0979502
0.0979158
0.0978882
0.0978675
0.0978536
0.0978467
0.100647
0.10042
0.100206
0.100004
0.099814
0.0996352
0.0994674
0.0993101
0.0991628
0.0990249
0.0988962
0.098776
0.098664
0.0985599
0.0984633
0.098374
0.0982919
0.0982167
0.0981483
0.0980868
0.098032
0.097984
0.0979428
0.0979084
0.0978808
0.09786
0.0978462
0.0978393
0.100624
0.100399
0.100186
0.0999857
0.0997969
0.0996194
0.0994529
0.0992967
0.0991505
0.0990136
0.0988857
0.0987663
0.0986549
0.0985513
0.0984552
0.0983662
0.0982844
0.0982094
0.0981412
0.0980798
0.0980251
0.0979771
0.0979359
0.0979015
0.0978739
0.0978532
0.0978394
0.0978325
0.100603
0.100379
0.100168
0.0999687
0.0997812
0.099605
0.0994396
0.0992845
0.0991393
0.0990033
0.0988762
0.0987574
0.0986466
0.0985435
0.0984478
0.0983592
0.0982775
0.0982027
0.0981347
0.0980734
0.0980187
0.0979708
0.0979297
0.0978953
0.0978677
0.097847
0.0978332
0.0978262
0.100584
0.100361
0.100151
0.0999533
0.099767
0.0995919
0.0994276
0.0992735
0.0991292
0.098994
0.0988676
0.0987494
0.0986392
0.0985365
0.0984411
0.0983528
0.0982714
0.0981967
0.0981288
0.0980676
0.0980131
0.0979652
0.0979241
0.0978897
0.0978621
0.0978414
0.0978276
0.0978206
0.100566
0.100345
0.100136
0.0999395
0.0997543
0.0995803
0.099417
0.0992638
0.0991202
0.0989857
0.0988599
0.0987423
0.0986325
0.0985302
0.0984352
0.0983471
0.0982659
0.0981914
0.0981236
0.0980625
0.098008
0.0979602
0.0979191
0.0978847
0.0978571
0.0978364
0.0978226
0.0978156
0.100551
0.100331
0.100123
0.0999275
0.0997432
0.0995701
0.0994076
0.0992552
0.0991124
0.0989785
0.0988533
0.0987361
0.0986268
0.0985248
0.09843
0.0983422
0.0982611
0.0981868
0.0981191
0.098058
0.0980036
0.0979558
0.0979147
0.0978803
0.0978528
0.097832
0.0978182
0.0978113
0.100538
0.100319
0.100112
0.0999172
0.0997338
0.0995614
0.0993997
0.0992479
0.0991057
0.0989724
0.0988476
0.0987309
0.0986218
0.0985202
0.0984256
0.098338
0.0982571
0.0981829
0.0981153
0.0980542
0.0979998
0.0979521
0.097911
0.0978766
0.0978491
0.0978283
0.0978145
0.0978076
0.100528
0.100309
0.100103
0.0999086
0.0997259
0.0995542
0.0993931
0.0992419
0.0991002
0.0989673
0.0988429
0.0987265
0.0986178
0.0985164
0.098422
0.0983345
0.0982537
0.0981796
0.0981121
0.0980511
0.0979967
0.097949
0.0979079
0.0978735
0.097846
0.0978253
0.0978114
0.0978045
0.100519
0.100301
0.100096
0.0999019
0.0997197
0.0995486
0.0993879
0.0992372
0.0990958
0.0989633
0.0988393
0.0987231
0.0986146
0.0985134
0.0984192
0.0983318
0.0982511
0.098177
0.0981096
0.0980486
0.0979943
0.0979465
0.0979055
0.0978711
0.0978436
0.0978228
0.097809
0.0978021
0.100513
0.100295
0.10009
0.099897
0.0997152
0.0995445
0.0993841
0.0992337
0.0990927
0.0989604
0.0988366
0.0987206
0.0986123
0.0985112
0.0984171
0.0983298
0.0982492
0.0981752
0.0981077
0.0980468
0.0979925
0.0979448
0.0979037
0.0978693
0.0978418
0.0978211
0.0978072
0.0978003
0.100509
0.100292
0.100087
0.0998939
0.0997124
0.0995419
0.0993818
0.0992316
0.0990907
0.0989586
0.0988349
0.0987191
0.0986108
0.0985098
0.0984158
0.0983286
0.098248
0.098174
0.0981066
0.0980457
0.0979914
0.0979436
0.0979026
0.0978682
0.0978407
0.0978199
0.0978061
0.0977992
0.100507
0.10029
0.100086
0.0998927
0.0997113
0.0995408
0.0993808
0.0992307
0.0990899
0.0989579
0.0988342
0.0987185
0.0986103
0.0985093
0.0984153
0.0983281
0.0982475
0.0981735
0.0981061
0.0980452
0.0979909
0.0979432
0.0979021
0.0978678
0.0978402
0.0978195
0.0978056
0.0977987
0.101652
0.101932
0.102219
0.102512
0.102809
0.103107
0.103406
0.103703
0.103997
0.104285
0.104565
0.104835
0.105095
0.10534
0.105571
0.105785
0.105981
0.106156
0.106311
0.106442
0.10655
0.106632
0.101615
0.101894
0.102181
0.102473
0.102769
0.103068
0.103368
0.103666
0.103961
0.104251
0.104534
0.104808
0.105071
0.105321
0.105556
0.105775
0.105976
0.106158
0.106318
0.106457
0.106571
0.10666
0.101578
0.101856
0.102142
0.102433
0.10273
0.103029
0.103329
0.103629
0.103926
0.104218
0.104503
0.10478
0.105047
0.105301
0.105541
0.105765
0.105972
0.10616
0.106328
0.106473
0.106596
0.106694
0.10154
0.101817
0.102102
0.102393
0.10269
0.102989
0.10329
0.103591
0.103889
0.104184
0.104472
0.104752
0.105022
0.105281
0.105526
0.105755
0.105968
0.106163
0.106338
0.106492
0.106624
0.106732
0.101502
0.101778
0.102062
0.102353
0.102649
0.102949
0.103251
0.103553
0.103853
0.104149
0.10444
0.104724
0.104998
0.105261
0.105511
0.105746
0.105965
0.106167
0.10635
0.106512
0.106653
0.106773
0.101463
0.101738
0.102022
0.102312
0.102608
0.102908
0.10321
0.103514
0.103815
0.104114
0.104408
0.104695
0.104973
0.10524
0.105495
0.105736
0.105962
0.106171
0.106361
0.106532
0.106684
0.106814
0.101425
0.101699
0.101981
0.102271
0.102566
0.102867
0.10317
0.103474
0.103778
0.104079
0.104375
0.104665
0.104947
0.105219
0.105479
0.105726
0.105958
0.106174
0.106372
0.106552
0.106713
0.106854
0.101386
0.101659
0.10194
0.102229
0.102525
0.102825
0.103129
0.103434
0.103739
0.104042
0.104342
0.104635
0.104921
0.105197
0.105463
0.105715
0.105954
0.106176
0.106383
0.106571
0.106741
0.106892
0.101348
0.101619
0.101899
0.102188
0.102483
0.102783
0.103088
0.103394
0.103701
0.104006
0.104308
0.104604
0.104894
0.105175
0.105445
0.105703
0.105948
0.106178
0.106391
0.106588
0.106766
0.106926
0.101309
0.101579
0.101858
0.102146
0.102441
0.102741
0.103046
0.103353
0.103662
0.103969
0.104273
0.104573
0.104866
0.105152
0.105427
0.105691
0.105941
0.106178
0.106399
0.106603
0.10679
0.106958
0.101271
0.101539
0.101818
0.102104
0.102399
0.102699
0.103004
0.103313
0.103622
0.103931
0.104238
0.104541
0.104838
0.105128
0.105408
0.105677
0.105933
0.106176
0.106404
0.106616
0.10681
0.106987
0.101233
0.1015
0.101777
0.102063
0.102357
0.102657
0.102963
0.103272
0.103583
0.103894
0.104203
0.104509
0.104809
0.105103
0.105387
0.105661
0.105924
0.106173
0.106407
0.106626
0.106828
0.107012
0.101196
0.101461
0.101737
0.102022
0.102315
0.102615
0.102921
0.103231
0.103543
0.103856
0.104167
0.104476
0.10478
0.105077
0.105366
0.105645
0.105913
0.106168
0.106408
0.106634
0.106843
0.107034
0.101159
0.101423
0.101697
0.101981
0.102274
0.102574
0.10288
0.10319
0.103503
0.103818
0.104131
0.104442
0.104749
0.10505
0.105344
0.105627
0.1059
0.106161
0.106407
0.106639
0.106855
0.107054
0.101123
0.101385
0.101658
0.101942
0.102233
0.102533
0.102839
0.10315
0.103464
0.10378
0.104095
0.104409
0.104719
0.105023
0.10532
0.105608
0.105886
0.106152
0.106404
0.106642
0.106863
0.107069
0.101088
0.101349
0.10162
0.101902
0.102193
0.102493
0.102798
0.10311
0.103425
0.103742
0.104059
0.104375
0.104688
0.104995
0.105296
0.105588
0.105871
0.106141
0.106399
0.106642
0.10687
0.107081
0.101053
0.101313
0.101583
0.101864
0.102154
0.102453
0.102759
0.10307
0.103386
0.103704
0.104023
0.104341
0.104656
0.104967
0.105271
0.105568
0.105854
0.106129
0.106391
0.10664
0.106873
0.107089
0.10102
0.101278
0.101547
0.101827
0.102116
0.102414
0.10272
0.103032
0.103348
0.103667
0.103988
0.104308
0.104625
0.104939
0.105246
0.105546
0.105836
0.106116
0.106382
0.106635
0.106873
0.107095
0.100988
0.101245
0.101512
0.101791
0.102079
0.102377
0.102682
0.102994
0.103311
0.103631
0.103953
0.104274
0.104594
0.10491
0.105221
0.105524
0.105818
0.106101
0.106372
0.106629
0.106871
0.107098
0.100958
0.101213
0.101479
0.101756
0.102044
0.102341
0.102646
0.102958
0.103275
0.103596
0.103919
0.104242
0.104564
0.104882
0.105195
0.105501
0.105798
0.106085
0.10636
0.106621
0.106867
0.107098
0.100929
0.101182
0.101447
0.101724
0.10201
0.102306
0.102611
0.102923
0.10324
0.103562
0.103886
0.10421
0.104534
0.104854
0.10517
0.105478
0.105779
0.106069
0.106347
0.106612
0.106862
0.107096
0.100902
0.101154
0.101417
0.101692
0.101978
0.102273
0.102578
0.102889
0.103207
0.103529
0.103854
0.10418
0.104505
0.104827
0.105145
0.105456
0.105759
0.106052
0.106333
0.106601
0.106855
0.107092
0.100876
0.101127
0.101389
0.101663
0.101948
0.102243
0.102546
0.102858
0.103176
0.103498
0.103824
0.104151
0.104477
0.104801
0.105121
0.105434
0.10574
0.106035
0.106319
0.10659
0.106847
0.107087
0.100853
0.101102
0.101363
0.101636
0.10192
0.102214
0.102517
0.102828
0.103146
0.103469
0.103795
0.104123
0.104451
0.104776
0.105098
0.105413
0.105721
0.106019
0.106305
0.106579
0.106838
0.107082
0.100831
0.101079
0.101339
0.101611
0.101894
0.102187
0.10249
0.102801
0.103119
0.103442
0.103769
0.104097
0.104426
0.104753
0.105076
0.105393
0.105703
0.106003
0.106291
0.106567
0.106829
0.107074
0.100811
0.101058
0.101317
0.101588
0.10187
0.102163
0.102465
0.102776
0.103094
0.103417
0.103744
0.104074
0.104403
0.104731
0.105056
0.105374
0.105686
0.105987
0.106278
0.106556
0.106819
0.107067
0.100794
0.10104
0.101298
0.101568
0.101849
0.102141
0.102443
0.102754
0.103071
0.103395
0.103722
0.104052
0.104383
0.104712
0.105037
0.105357
0.10567
0.105973
0.106266
0.106545
0.106811
0.10706
0.100779
0.101023
0.10128
0.10155
0.101831
0.102122
0.102424
0.102734
0.103052
0.103375
0.103703
0.104034
0.104365
0.104694
0.105021
0.105342
0.105656
0.105961
0.106254
0.106536
0.106802
0.107053
0.100766
0.10101
0.101266
0.101535
0.101815
0.102106
0.102407
0.102717
0.103035
0.103358
0.103687
0.104017
0.104349
0.104679
0.105006
0.105329
0.105643
0.105949
0.106245
0.106527
0.106795
0.107048
0.100755
0.100998
0.101254
0.101522
0.101802
0.102093
0.102394
0.102703
0.103021
0.103345
0.103673
0.104004
0.104336
0.104667
0.104995
0.105317
0.105633
0.10594
0.106236
0.10652
0.106789
0.107042
0.100747
0.10099
0.101245
0.101513
0.101792
0.102082
0.102383
0.102693
0.10301
0.103334
0.103662
0.103994
0.104326
0.104657
0.104985
0.105309
0.105625
0.105933
0.10623
0.106514
0.106784
0.107038
0.100741
0.100984
0.101239
0.101506
0.101785
0.102075
0.102376
0.102685
0.103003
0.103326
0.103655
0.103986
0.104319
0.10465
0.104979
0.105303
0.105619
0.105927
0.106225
0.10651
0.10678
0.107035
0.100738
0.10098
0.101235
0.101502
0.101781
0.102071
0.102371
0.102681
0.102998
0.103322
0.10365
0.103982
0.104314
0.104646
0.104975
0.105299
0.105616
0.105924
0.106222
0.106507
0.106778
0.107034
0.0981029
0.09811
0.098124
0.0981452
0.0981736
0.0982092
0.0982522
0.0983028
0.0983611
0.0984274
0.098502
0.0985852
0.0986773
0.0987787
0.0988899
0.0990114
0.0991435
0.0992867
0.0994415
0.0996082
0.0997871
0.0999784
0.100182
0.100398
0.100627
0.100867
0.101119
0.101381
0.0980873
0.0980943
0.0981084
0.0981295
0.0981578
0.0981934
0.0982363
0.0982867
0.0983449
0.0984109
0.0984852
0.0985679
0.0986595
0.0987604
0.0988709
0.0989916
0.0991227
0.0992649
0.0994185
0.0995839
0.0997614
0.0999513
0.100154
0.100368
0.100595
0.100834
0.101084
0.101345
0.0980718
0.0980788
0.0980929
0.098114
0.0981423
0.0981778
0.0982206
0.0982709
0.0983288
0.0983946
0.0984685
0.0985509
0.098642
0.0987422
0.0988521
0.0989719
0.0991021
0.0992432
0.0993956
0.0995597
0.0997358
0.0999241
0.100125
0.100338
0.100563
0.1008
0.101049
0.101309
0.0980566
0.0980636
0.0980776
0.0980987
0.0981269
0.0981623
0.098205
0.0982552
0.0983129
0.0983785
0.0984521
0.098534
0.0986246
0.0987243
0.0988334
0.0989523
0.0990816
0.0992216
0.0993727
0.0995355
0.0997101
0.0998969
0.100096
0.100307
0.100531
0.100767
0.101014
0.101272
0.0980416
0.0980486
0.0980626
0.0980836
0.0981118
0.0981471
0.0981897
0.0982397
0.0982973
0.0983626
0.0984358
0.0985174
0.0986075
0.0987065
0.0988148
0.0989329
0.0990612
0.0992001
0.09935
0.0995114
0.0996845
0.0998697
0.100067
0.100277
0.100499
0.100733
0.100978
0.101235
0.0980268
0.0980338
0.0980478
0.0980688
0.0980969
0.0981322
0.0981747
0.0982246
0.0982819
0.0983469
0.0984199
0.098501
0.0985906
0.098689
0.0987966
0.0989138
0.0990411
0.0991788
0.0993274
0.0994874
0.099659
0.0998426
0.100038
0.100246
0.100467
0.100699
0.100943
0.101198
0.0980123
0.0980193
0.0980333
0.0980543
0.0980824
0.0981176
0.09816
0.0982097
0.0982668
0.0983316
0.0984042
0.0984849
0.098574
0.0986717
0.0987786
0.0988949
0.0990212
0.0991578
0.0993051
0.0994637
0.0996338
0.0998157
0.10001
0.100216
0.100435
0.100665
0.100907
0.101161
0.0979981
0.0980051
0.0980191
0.0980401
0.0980681
0.0981032
0.0981455
0.0981951
0.098252
0.0983166
0.0983889
0.0984691
0.0985577
0.0986548
0.0987609
0.0988764
0.0990016
0.099137
0.0992831
0.0994402
0.0996087
0.099789
0.0999813
0.100186
0.100402
0.100631
0.100872
0.101124
0.0979843
0.0979913
0.0980052
0.0980262
0.0980542
0.0980892
0.0981314
0.0981808
0.0982376
0.0983019
0.0983738
0.0984537
0.0985417
0.0986383
0.0987436
0.0988582
0.0989824
0.0991166
0.0992614
0.099417
0.099584
0.0997626
0.0999532
0.100156
0.100371
0.100597
0.100836
0.101086
0.0979708
0.0979778
0.0979917
0.0980126
0.0980406
0.0980756
0.0981177
0.098167
0.0982236
0.0982876
0.0983592
0.0984387
0.0985262
0.0986221
0.0987267
0.0988404
0.0989635
0.0990966
0.09924
0.0993943
0.0995596
0.0997366
0.0999253
0.100126
0.100339
0.100564
0.100801
0.10105
0.0979577
0.0979646
0.0979786
0.0979995
0.0980274
0.0980623
0.0981043
0.0981535
0.0982099
0.0982737
0.098345
0.098424
0.098511
0.0986063
0.0987102
0.098823
0.0989451
0.0990771
0.0992192
0.0993719
0.0995357
0.099711
0.0998979
0.100097
0.100308
0.100531
0.100766
0.101013
0.0979449
0.0979519
0.0979658
0.0979867
0.0980146
0.0980494
0.0980914
0.0981404
0.0981966
0.0982602
0.0983312
0.0984098
0.0984963
0.098591
0.0986941
0.0988061
0.0989272
0.099058
0.0991988
0.0993501
0.0995123
0.0996858
0.099871
0.100068
0.100277
0.100498
0.100732
0.100977
0.0979326
0.0979396
0.0979535
0.0979743
0.0980022
0.098037
0.0980788
0.0981277
0.0981838
0.0982471
0.0983178
0.0983961
0.0984821
0.0985762
0.0986786
0.0987897
0.0989098
0.0990394
0.099179
0.0993288
0.0994895
0.0996613
0.0998447
0.10004
0.100247
0.100466
0.100698
0.100941
0.0979208
0.0979277
0.0979416
0.0979624
0.0979902
0.098025
0.0980667
0.0981155
0.0981714
0.0982345
0.0983049
0.0983828
0.0984684
0.0985619
0.0986636
0.0987738
0.098893
0.0990215
0.0991597
0.0993082
0.0994673
0.0996374
0.099819
0.100012
0.100218
0.100435
0.100664
0.100906
0.0979093
0.0979163
0.0979302
0.097951
0.0979787
0.0980135
0.0980551
0.0981038
0.0981596
0.0982224
0.0982926
0.0983701
0.0984552
0.0985481
0.0986491
0.0987585
0.0988768
0.0990042
0.0991412
0.0992882
0.0994458
0.0996142
0.099794
0.0999855
0.100189
0.100404
0.100632
0.100871
0.0978984
0.0979053
0.0979192
0.09794
0.0979677
0.0980024
0.098044
0.0980926
0.0981482
0.0982109
0.0982807
0.0983579
0.0984425
0.0985349
0.0986353
0.0987439
0.0988612
0.0989875
0.0991233
0.099269
0.099425
0.0995919
0.0997699
0.0999595
0.100161
0.100375
0.1006
0.100838
0.0978879
0.0978949
0.0979087
0.0979295
0.0979572
0.0979919
0.0980334
0.0980819
0.0981373
0.0981998
0.0982694
0.0983462
0.0984305
0.0985223
0.098622
0.0987299
0.0988462
0.0989715
0.0991061
0.0992505
0.0994051
0.0995703
0.0997467
0.0999345
0.100134
0.100346
0.10057
0.100805
0.097878
0.0978849
0.0978988
0.0979195
0.0979472
0.0979818
0.0980233
0.0980717
0.098127
0.0981893
0.0982587
0.0983352
0.098419
0.0985103
0.0986094
0.0987165
0.098832
0.0989563
0.0990897
0.0992328
0.099386
0.0995497
0.0997244
0.0999104
0.100108
0.100318
0.10054
0.100774
0.0978685
0.0978755
0.0978893
0.0979101
0.0979378
0.0979723
0.0980138
0.0980621
0.0981172
0.0981794
0.0982485
0.0983247
0.0984081
0.098499
0.0985975
0.0987039
0.0988186
0.0989419
0.0990742
0.099216
0.0993678
0.09953
0.0997031
0.0998875
0.100084
0.100292
0.100512
0.100744
0.0978597
0.0978666
0.0978805
0.0979012
0.0979289
0.0979634
0.0980048
0.098053
0.0981081
0.09817
0.0982389
0.0983148
0.0983979
0.0984883
0.0985862
0.098692
0.0988059
0.0989282
0.0990595
0.0992002
0.0993506
0.0995114
0.0996829
0.0998656
0.10006
0.100266
0.100485
0.100715
0.0978513
0.0978583
0.0978721
0.0978929
0.0979205
0.097955
0.0979963
0.0980445
0.0980995
0.0981613
0.09823
0.0983056
0.0983883
0.0984783
0.0985757
0.0986808
0.0987939
0.0989154
0.0990457
0.0991852
0.0993344
0.0994938
0.0996639
0.099845
0.100038
0.100242
0.100459
0.100688
0.0978436
0.0978505
0.0978644
0.0978851
0.0979127
0.0979472
0.0979885
0.0980366
0.0980914
0.0981531
0.0982216
0.098297
0.0983794
0.098469
0.0985659
0.0986704
0.0987828
0.0989035
0.0990329
0.0991713
0.0993193
0.0994774
0.099646
0.0998257
0.100017
0.10022
0.100435
0.100662
0.0978364
0.0978433
0.0978572
0.0978779
0.0979055
0.09794
0.0979812
0.0980293
0.098084
0.0981456
0.0982139
0.0982891
0.0983712
0.0984604
0.0985568
0.0986608
0.0987726
0.0988925
0.0990209
0.0991584
0.0993053
0.0994621
0.0996295
0.0998077
0.0999974
0.100199
0.100412
0.100638
0.0978298
0.0978368
0.0978506
0.0978714
0.097899
0.0979334
0.0979746
0.0980226
0.0980773
0.0981387
0.0982069
0.0982818
0.0983637
0.0984525
0.0985485
0.098652
0.0987632
0.0988824
0.09901
0.0991465
0.0992924
0.0994481
0.0996142
0.0997911
0.0999794
0.100179
0.100392
0.100616
0.0978239
0.0978308
0.0978446
0.0978654
0.097893
0.0979274
0.0979686
0.0980165
0.0980711
0.0981324
0.0982005
0.0982752
0.0983568
0.0984454
0.098541
0.098644
0.0987546
0.0988732
0.0990001
0.0991357
0.0992806
0.0994353
0.0996003
0.099776
0.099963
0.100162
0.100372
0.100595
0.0978185
0.0978254
0.0978393
0.09786
0.0978876
0.097922
0.0979632
0.0980111
0.0980656
0.0981268
0.0981947
0.0982693
0.0983507
0.098439
0.0985343
0.0986368
0.0987469
0.0988649
0.0989911
0.099126
0.0992701
0.0994238
0.0995877
0.0997624
0.0999482
0.100146
0.100355
0.100577
0.0978138
0.0978207
0.0978346
0.0978553
0.0978829
0.0979173
0.0979584
0.0980062
0.0980608
0.0981219
0.0981897
0.0982641
0.0983453
0.0984333
0.0985283
0.0986305
0.0987402
0.0988576
0.0989832
0.0991175
0.0992608
0.0994136
0.0995766
0.0997503
0.0999351
0.100132
0.10034
0.100561
0.0978097
0.0978166
0.0978305
0.0978512
0.0978788
0.0979132
0.0979543
0.0980021
0.0980565
0.0981176
0.0981853
0.0982596
0.0983406
0.0984284
0.0985232
0.098625
0.0987343
0.0988513
0.0989764
0.09911
0.0992527
0.0994048
0.099567
0.0997398
0.0999237
0.100119
0.100327
0.100546
0.0978062
0.0978132
0.097827
0.0978477
0.0978753
0.0979097
0.0979508
0.0979986
0.098053
0.098114
0.0981816
0.0982558
0.0983367
0.0984243
0.0985188
0.0986204
0.0987294
0.098846
0.0989706
0.0991037
0.0992458
0.0993973
0.0995588
0.0997309
0.099914
0.100109
0.100315
0.100534
0.0978034
0.0978104
0.0978242
0.0978449
0.0978725
0.0979069
0.097948
0.0979957
0.0980501
0.0981111
0.0981786
0.0982527
0.0983335
0.098421
0.0985153
0.0986167
0.0987253
0.0988416
0.0989659
0.0990986
0.0992402
0.0993912
0.0995522
0.0997236
0.0999061
0.1001
0.100306
0.100524
0.0978013
0.0978082
0.097822
0.0978428
0.0978703
0.0979047
0.0979458
0.0979935
0.0980479
0.0981088
0.0981763
0.0982504
0.098331
0.0984184
0.0985126
0.0986138
0.0987222
0.0988383
0.0989623
0.0990947
0.0992359
0.0993865
0.099547
0.099718
0.0999
0.100093
0.100299
0.100517
0.0977998
0.0978067
0.0978205
0.0978413
0.0978688
0.0979032
0.0979443
0.097992
0.0980463
0.0981072
0.0981747
0.0982487
0.0983293
0.0984166
0.0985106
0.0986117
0.09872
0.0988359
0.0989597
0.0990919
0.0992329
0.0993832
0.0995434
0.0997141
0.0998957
0.100089
0.100294
0.100511
0.0977989
0.0978058
0.0978197
0.0978404
0.097868
0.0979023
0.0979434
0.0979911
0.0980454
0.0981063
0.0981738
0.0982477
0.0983283
0.0984155
0.0985095
0.0986106
0.0987188
0.0988346
0.0989583
0.0990903
0.0992311
0.0993813
0.0995414
0.0997118
0.0998933
0.100086
0.100291
0.100508
0.106514
0.106534
0.106553
0.106571
0.106589
0.106609
0.106467
0.106479
0.106491
0.106503
0.106517
0.106532
0.106395
0.106399
0.106405
0.106412
0.106421
0.10643
0.106297
0.106296
0.106296
0.106297
0.1063
0.106305
0.106174
0.106168
0.106163
0.10616
0.106157
0.106156
0.106029
0.106018
0.106008
0.106
0.105993
0.105986
0.105861
0.105846
0.105832
0.105819
0.105807
0.105796
0.105672
0.105654
0.105636
0.105619
0.105603
0.105587
0.105465
0.105443
0.105422
0.105401
0.105381
0.10536
0.105239
0.105215
0.105191
0.105166
0.105142
0.105118
0.104998
0.104971
0.104944
0.104917
0.10489
0.104863
0.104743
0.104714
0.104685
0.104655
0.104625
0.104595
0.104476
0.104445
0.104414
0.104382
0.10435
0.104317
0.104199
0.104166
0.104133
0.1041
0.104066
0.104031
0.103914
0.10388
0.103846
0.103811
0.103775
0.10374
0.103623
0.103588
0.103553
0.103517
0.103481
0.103443
0.103327
0.103292
0.103257
0.10322
0.103183
0.103145
0.103031
0.102995
0.102959
0.102923
0.102885
0.102847
0.102734
0.102699
0.102663
0.102626
0.102589
0.102551
0.102439
0.102405
0.102369
0.102333
0.102295
0.102258
0.102149
0.102115
0.102079
0.102044
0.102007
0.10197
0.101864
0.101831
0.101796
0.101761
0.101725
0.101689
0.101416
0.101153
0.1009
0.100658
0.100428
0.100211
0.100005
0.0998127
0.0996325
0.0994646
0.0993086
0.0991644
0.0990313
0.0989091
0.0987972
0.0986952
0.0986026
0.098519
0.0984442
0.0983776
0.0983191
0.0982684
0.0982253
0.0981896
0.0981612
0.0981399
0.0981258
0.0981188
0.101452
0.101187
0.100933
0.10069
0.100458
0.100239
0.100032
0.0998383
0.0996568
0.0994876
0.0993306
0.0991853
0.0990514
0.0989284
0.0988158
0.0987132
0.0986202
0.0985363
0.0984611
0.0983943
0.0983356
0.0982847
0.0982415
0.0982057
0.0981773
0.098156
0.0981419
0.0981348
0.101486
0.101221
0.100965
0.100721
0.100488
0.100267
0.100059
0.0998637
0.0996809
0.0995106
0.0993525
0.0992063
0.0990715
0.0989477
0.0988345
0.0987314
0.0986379
0.0985535
0.0984781
0.098411
0.0983522
0.0983012
0.0982578
0.098222
0.0981935
0.0981722
0.0981581
0.098151
0.10152
0.101254
0.100997
0.100751
0.100517
0.100295
0.100086
0.0998889
0.0997049
0.0995335
0.0993743
0.0992272
0.0990916
0.0989671
0.0988532
0.0987495
0.0986556
0.0985709
0.0984951
0.0984279
0.0983688
0.0983177
0.0982743
0.0982384
0.0982098
0.0981885
0.0981743
0.0981672
0.101554
0.101286
0.101028
0.100781
0.100546
0.100322
0.100112
0.0999138
0.0997287
0.0995562
0.099396
0.0992479
0.0991115
0.0989863
0.0988719
0.0987677
0.0986733
0.0985883
0.0985122
0.0984447
0.0983855
0.0983343
0.0982908
0.0982548
0.0982262
0.0982048
0.0981906
0.0981836
0.101587
0.101318
0.101059
0.10081
0.100574
0.100349
0.100138
0.0999385
0.0997522
0.0995786
0.0994175
0.0992686
0.0991314
0.0990055
0.0988905
0.0987858
0.098691
0.0986057
0.0985293
0.0984616
0.0984022
0.0983509
0.0983073
0.0982712
0.0982426
0.0982212
0.098207
0.0981999
0.107004
0.107003
0.107001
0.106999
0.106995
0.10699
0.106985
0.106978
0.106971
0.106963
0.106953
0.106943
0.106932
0.10692
0.106907
0.106893
0.106878
0.106862
0.106845
0.106827
0.106809
0.106789
0.106769
0.106749
0.106728
0.106706
0.106684
0.106662
0.106639
0.106617
0.106596
0.106575
0.106555
0.106537
0.10652
0.106506
0.106495
0.106489
0.106488
0.106495
0.106979
0.106978
0.106976
0.106973
0.106969
0.106965
0.106959
0.106953
0.106946
0.106937
0.106928
0.106918
0.106907
0.106894
0.106881
0.106867
0.106852
0.106836
0.10682
0.106802
0.106783
0.106764
0.106744
0.106723
0.106702
0.10668
0.106658
0.106636
0.106614
0.106592
0.10657
0.106549
0.106529
0.10651
0.106493
0.106478
0.106467
0.106459
0.106456
0.106459
0.106928
0.106927
0.106925
0.106923
0.106919
0.106914
0.106909
0.106902
0.106895
0.106887
0.106877
0.106867
0.106856
0.106844
0.106831
0.106817
0.106802
0.106786
0.106769
0.106751
0.106733
0.106713
0.106693
0.106673
0.106651
0.10663
0.106607
0.106585
0.106563
0.10654
0.106518
0.106497
0.106476
0.106457
0.106439
0.106424
0.106411
0.106401
0.106395
0.106393
0.106852
0.106851
0.10685
0.106847
0.106843
0.106839
0.106833
0.106827
0.106819
0.106811
0.106802
0.106792
0.10678
0.106768
0.106755
0.106741
0.106726
0.10671
0.106694
0.106676
0.106657
0.106638
0.106618
0.106597
0.106576
0.106554
0.106532
0.106509
0.106486
0.106464
0.106441
0.10642
0.106398
0.106378
0.10636
0.106343
0.106328
0.106316
0.106307
0.1063
0.106752
0.106752
0.10675
0.106747
0.106743
0.106739
0.106733
0.106727
0.106719
0.106711
0.106702
0.106692
0.106681
0.106668
0.106655
0.106641
0.106626
0.10661
0.106594
0.106576
0.106557
0.106538
0.106518
0.106497
0.106476
0.106454
0.106431
0.106408
0.106386
0.106363
0.10634
0.106317
0.106296
0.106275
0.106255
0.106237
0.10622
0.106205
0.106193
0.106183
0.106629
0.106628
0.106626
0.106623
0.10662
0.106615
0.10661
0.106603
0.106596
0.106587
0.106578
0.106568
0.106557
0.106545
0.106532
0.106518
0.106503
0.106487
0.10647
0.106452
0.106434
0.106415
0.106394
0.106373
0.106352
0.10633
0.106307
0.106284
0.106261
0.106238
0.106214
0.106191
0.106169
0.106147
0.106126
0.106106
0.106087
0.10607
0.106055
0.106041
0.106482
0.106481
0.106479
0.106477
0.106473
0.106468
0.106463
0.106457
0.106449
0.106441
0.106432
0.106422
0.10641
0.106398
0.106385
0.106371
0.106356
0.106341
0.106324
0.106306
0.106288
0.106268
0.106248
0.106227
0.106205
0.106183
0.10616
0.106137
0.106113
0.10609
0.106066
0.106042
0.106019
0.105996
0.105973
0.105952
0.105931
0.105912
0.105894
0.105877
0.106313
0.106313
0.106311
0.106308
0.106304
0.1063
0.106294
0.106288
0.106281
0.106272
0.106263
0.106253
0.106242
0.10623
0.106217
0.106203
0.106188
0.106172
0.106156
0.106138
0.106119
0.1061
0.10608
0.106059
0.106037
0.106014
0.105991
0.105968
0.105944
0.10592
0.105896
0.105871
0.105847
0.105823
0.105799
0.105776
0.105754
0.105732
0.105711
0.105691
0.106124
0.106123
0.106121
0.106119
0.106115
0.106111
0.106105
0.106099
0.106091
0.106083
0.106074
0.106064
0.106053
0.106041
0.106028
0.106014
0.105999
0.105983
0.105967
0.105949
0.105931
0.105911
0.105891
0.10587
0.105848
0.105825
0.105802
0.105778
0.105754
0.10573
0.105705
0.10568
0.105655
0.10563
0.105605
0.10558
0.105556
0.105532
0.105509
0.105487
0.105915
0.105914
0.105913
0.10591
0.105906
0.105902
0.105896
0.10589
0.105883
0.105875
0.105865
0.105855
0.105844
0.105833
0.10582
0.105806
0.105791
0.105775
0.105759
0.105741
0.105722
0.105703
0.105683
0.105662
0.10564
0.105617
0.105594
0.10557
0.105545
0.10552
0.105495
0.105469
0.105443
0.105417
0.105391
0.105366
0.10534
0.105314
0.105289
0.105264
0.105688
0.105688
0.105686
0.105683
0.105679
0.105675
0.10567
0.105663
0.105656
0.105648
0.105639
0.105629
0.105618
0.105606
0.105593
0.105579
0.105565
0.105549
0.105532
0.105515
0.105496
0.105477
0.105457
0.105436
0.105414
0.105391
0.105367
0.105343
0.105318
0.105293
0.105267
0.105241
0.105215
0.105188
0.105161
0.105134
0.105107
0.105079
0.105052
0.105025
0.105445
0.105444
0.105443
0.10544
0.105436
0.105432
0.105427
0.10542
0.105413
0.105405
0.105396
0.105386
0.105375
0.105363
0.105351
0.105337
0.105322
0.105307
0.10529
0.105273
0.105254
0.105235
0.105215
0.105193
0.105171
0.105149
0.105125
0.105101
0.105076
0.10505
0.105024
0.104997
0.10497
0.104943
0.104915
0.104887
0.104858
0.10483
0.104801
0.104772
0.105187
0.105186
0.105185
0.105182
0.105179
0.105174
0.105169
0.105163
0.105155
0.105147
0.105138
0.105129
0.105118
0.105106
0.105093
0.10508
0.105065
0.10505
0.105033
0.105016
0.104997
0.104978
0.104958
0.104937
0.104915
0.104892
0.104869
0.104844
0.104819
0.104793
0.104767
0.10474
0.104712
0.104684
0.104655
0.104626
0.104597
0.104567
0.104537
0.104507
0.104917
0.104916
0.104914
0.104911
0.104908
0.104904
0.104898
0.104892
0.104885
0.104877
0.104868
0.104858
0.104848
0.104836
0.104823
0.10481
0.104795
0.10478
0.104764
0.104746
0.104728
0.104709
0.104689
0.104668
0.104646
0.104623
0.1046
0.104575
0.10455
0.104524
0.104497
0.10447
0.104442
0.104414
0.104384
0.104355
0.104324
0.104294
0.104263
0.104231
0.104635
0.104634
0.104633
0.10463
0.104627
0.104622
0.104617
0.104611
0.104604
0.104596
0.104587
0.104577
0.104567
0.104555
0.104543
0.104529
0.104515
0.1045
0.104484
0.104466
0.104448
0.104429
0.104409
0.104388
0.104367
0.104344
0.10432
0.104296
0.104271
0.104245
0.104218
0.104191
0.104162
0.104133
0.104104
0.104074
0.104043
0.104011
0.103979
0.103947
0.104345
0.104344
0.104342
0.10434
0.104336
0.104332
0.104327
0.104321
0.104314
0.104306
0.104297
0.104288
0.104277
0.104266
0.104254
0.10424
0.104226
0.104211
0.104195
0.104178
0.10416
0.104141
0.104121
0.104101
0.104079
0.104056
0.104033
0.104009
0.103984
0.103958
0.103931
0.103903
0.103875
0.103846
0.103816
0.103785
0.103754
0.103722
0.10369
0.103656
0.104048
0.104047
0.104046
0.104043
0.10404
0.104035
0.10403
0.104024
0.104017
0.10401
0.104001
0.103992
0.103981
0.10397
0.103958
0.103944
0.10393
0.103916
0.1039
0.103883
0.103865
0.103846
0.103827
0.103806
0.103785
0.103763
0.103739
0.103715
0.10369
0.103664
0.103638
0.10361
0.103582
0.103553
0.103523
0.103492
0.103461
0.103428
0.103395
0.103362
0.103747
0.103746
0.103744
0.103742
0.103738
0.103734
0.103729
0.103723
0.103716
0.103709
0.1037
0.103691
0.103681
0.103669
0.103657
0.103644
0.10363
0.103616
0.1036
0.103583
0.103566
0.103548
0.103528
0.103508
0.103487
0.103465
0.103442
0.103418
0.103393
0.103367
0.103341
0.103313
0.103285
0.103256
0.103226
0.103196
0.103164
0.103132
0.103099
0.103065
0.103443
0.103442
0.103441
0.103438
0.103435
0.103431
0.103426
0.10342
0.103413
0.103406
0.103397
0.103388
0.103378
0.103367
0.103355
0.103342
0.103328
0.103314
0.103298
0.103282
0.103265
0.103247
0.103227
0.103207
0.103187
0.103165
0.103142
0.103118
0.103094
0.103069
0.103042
0.103015
0.102987
0.102959
0.102929
0.102898
0.102867
0.102835
0.102802
0.102768
0.103139
0.103138
0.103137
0.103134
0.103131
0.103127
0.103122
0.103116
0.10311
0.103102
0.103094
0.103085
0.103075
0.103064
0.103052
0.103039
0.103026
0.103012
0.102996
0.10298
0.102963
0.102945
0.102927
0.102907
0.102887
0.102865
0.102843
0.10282
0.102795
0.10277
0.102745
0.102718
0.10269
0.102662
0.102632
0.102602
0.102571
0.10254
0.102507
0.102474
0.102837
0.102836
0.102835
0.102832
0.102829
0.102825
0.10282
0.102814
0.102808
0.102801
0.102792
0.102783
0.102774
0.102763
0.102751
0.102739
0.102726
0.102712
0.102697
0.102681
0.102664
0.102647
0.102628
0.102609
0.102589
0.102568
0.102546
0.102523
0.102499
0.102475
0.102449
0.102423
0.102396
0.102368
0.102339
0.102309
0.102279
0.102248
0.102216
0.102183
0.102539
0.102538
0.102537
0.102534
0.102531
0.102527
0.102522
0.102517
0.10251
0.102503
0.102495
0.102486
0.102476
0.102466
0.102454
0.102442
0.102429
0.102415
0.102401
0.102385
0.102369
0.102352
0.102334
0.102315
0.102295
0.102274
0.102253
0.10223
0.102207
0.102183
0.102158
0.102132
0.102106
0.102079
0.10205
0.102021
0.101991
0.101961
0.101929
0.101897
0.101619
0.101349
0.101089
0.100839
0.100602
0.100376
0.100163
0.0999627
0.0997754
0.0996008
0.0994388
0.0992891
0.0991512
0.0990246
0.098909
0.0988039
0.0987087
0.098623
0.0985464
0.0984785
0.098419
0.0983675
0.0983238
0.0982877
0.098259
0.0982376
0.0982233
0.0982162
0.10165
0.101379
0.101118
0.100868
0.100629
0.100402
0.100188
0.0999867
0.0997983
0.0996228
0.0994599
0.0993094
0.0991707
0.0990436
0.0989275
0.0988219
0.0987263
0.0986403
0.0985635
0.0984954
0.0984357
0.098384
0.0983403
0.0983041
0.0982754
0.0982539
0.0982397
0.0982326
0.101681
0.101409
0.101147
0.100895
0.100655
0.100428
0.100212
0.10001
0.0998209
0.0996445
0.0994807
0.0993294
0.0991901
0.0990624
0.0989458
0.0988397
0.0987438
0.0986575
0.0985804
0.0985121
0.0984523
0.0984006
0.0983567
0.0983205
0.0982917
0.0982702
0.098256
0.0982489
0.101711
0.101438
0.101175
0.100923
0.100682
0.100453
0.100237
0.100033
0.0998431
0.0996658
0.0995013
0.0993493
0.0992093
0.099081
0.0989639
0.0988575
0.0987612
0.0986746
0.0985973
0.0985288
0.0984688
0.098417
0.0983731
0.0983368
0.098308
0.0982865
0.0982722
0.0982651
0.10174
0.101466
0.101202
0.100949
0.100707
0.100477
0.10026
0.100056
0.0998648
0.0996868
0.0995215
0.0993688
0.0992283
0.0990995
0.0989819
0.098875
0.0987784
0.0986916
0.098614
0.0985454
0.0984853
0.0984333
0.0983893
0.098353
0.0983241
0.0983026
0.0982883
0.0982812
0.101768
0.101494
0.101229
0.100975
0.100732
0.100501
0.100283
0.100078
0.0998862
0.0997074
0.0995414
0.0993881
0.099247
0.0991176
0.0989996
0.0988924
0.0987955
0.0987084
0.0986306
0.0985618
0.0985016
0.0984496
0.0984055
0.0983691
0.0983402
0.0983186
0.0983043
0.0982972
0.101796
0.101521
0.101255
0.101
0.100756
0.100525
0.100306
0.1001
0.0999072
0.0997276
0.099561
0.099407
0.0992654
0.0991356
0.0990171
0.0989096
0.0988124
0.098725
0.0986471
0.0985781
0.0985177
0.0984656
0.0984215
0.098385
0.0983561
0.0983345
0.0983202
0.0983131
0.101822
0.101547
0.10128
0.101024
0.10078
0.100547
0.100328
0.100121
0.0999276
0.0997474
0.0995801
0.0994256
0.0992834
0.0991532
0.0990344
0.0989265
0.098829
0.0987414
0.0986633
0.0985942
0.0985337
0.0984815
0.0984373
0.0984008
0.0983718
0.0983502
0.0983359
0.0983288
0.101848
0.101572
0.101305
0.101048
0.100803
0.10057
0.100349
0.100142
0.0999477
0.0997667
0.0995989
0.0994438
0.0993012
0.0991705
0.0990514
0.0989431
0.0988454
0.0987576
0.0986793
0.0986101
0.0985495
0.0984972
0.0984529
0.0984163
0.0983873
0.0983657
0.0983514
0.0983443
0.101873
0.101596
0.101329
0.101071
0.100825
0.100591
0.10037
0.100162
0.0999672
0.0997857
0.0996173
0.0994617
0.0993186
0.0991875
0.099068
0.0989595
0.0988615
0.0987735
0.0986951
0.0986257
0.098565
0.0985126
0.0984683
0.0984317
0.0984027
0.098381
0.0983667
0.0983595
0.101898
0.10162
0.101352
0.101093
0.100847
0.100612
0.10039
0.100182
0.0999862
0.0998041
0.0996352
0.0994792
0.0993357
0.0992042
0.0990844
0.0989756
0.0988774
0.0987892
0.0987106
0.0986411
0.0985803
0.0985278
0.0984834
0.0984468
0.0984177
0.0983961
0.0983817
0.0983746
0.101921
0.101643
0.101374
0.101115
0.100868
0.100632
0.10041
0.100201
0.100005
0.0998221
0.0996527
0.0994962
0.0993523
0.0992205
0.0991004
0.0989913
0.0988929
0.0988045
0.0987258
0.0986562
0.0985953
0.0985427
0.0984983
0.0984616
0.0984326
0.0984109
0.0983965
0.0983894
0.101944
0.101665
0.101395
0.101136
0.100888
0.100652
0.100429
0.100219
0.100023
0.0998396
0.0996697
0.0995128
0.0993686
0.0992364
0.099116
0.0990067
0.0989081
0.0988196
0.0987407
0.0986709
0.09861
0.0985574
0.0985129
0.0984762
0.0984471
0.0984254
0.098411
0.0984038
0.101966
0.101686
0.101416
0.101156
0.100908
0.100671
0.100448
0.100237
0.10004
0.0998566
0.0996863
0.099529
0.0993844
0.099252
0.0991313
0.0990218
0.098923
0.0988343
0.0987552
0.0986854
0.0986244
0.0985717
0.0985272
0.0984904
0.0984613
0.0984396
0.0984252
0.098418
0.101987
0.101707
0.101436
0.101176
0.100926
0.10069
0.100465
0.100255
0.100057
0.099873
0.0997024
0.0995447
0.0993998
0.0992671
0.0991462
0.0990364
0.0989374
0.0988486
0.0987695
0.0986995
0.0986384
0.0985857
0.0985411
0.0985043
0.0984752
0.0984535
0.0984391
0.0984319
0.102007
0.101727
0.101455
0.101194
0.100945
0.100707
0.100483
0.100271
0.100073
0.099889
0.0997179
0.09956
0.0994147
0.0992818
0.0991606
0.0990507
0.0989515
0.0988626
0.0987833
0.0987133
0.0986521
0.0985993
0.0985547
0.0985179
0.0984887
0.098467
0.0984526
0.0984454
0.102026
0.101745
0.101474
0.101212
0.100962
0.100724
0.100499
0.100287
0.100089
0.0999044
0.099733
0.0995747
0.0994292
0.099296
0.0991746
0.0990645
0.0989652
0.0988761
0.0987968
0.0987267
0.0986654
0.0986126
0.0985679
0.0985311
0.0985019
0.0984801
0.0984657
0.0984585
0.102045
0.101764
0.101491
0.101229
0.100979
0.100741
0.100515
0.100303
0.100104
0.0999192
0.0997475
0.099589
0.0994432
0.0993098
0.0991882
0.0990779
0.0989785
0.0988893
0.0988098
0.0987396
0.0986783
0.0986254
0.0985807
0.0985439
0.0985147
0.0984929
0.0984785
0.0984713
0.102062
0.101781
0.101508
0.101246
0.100995
0.100756
0.100531
0.100318
0.100119
0.0999335
0.0997615
0.0996027
0.0994567
0.0993231
0.0992013
0.0990909
0.0989913
0.098902
0.0988224
0.0987522
0.0986908
0.0986379
0.0985931
0.0985563
0.098527
0.0985053
0.0984908
0.0984836
0.102079
0.101797
0.101524
0.101262
0.10101
0.100771
0.100545
0.100332
0.100133
0.0999472
0.099775
0.0996159
0.0994697
0.0993358
0.0992139
0.0991034
0.0990037
0.0989142
0.0988346
0.0987643
0.0987028
0.0986499
0.0986051
0.0985682
0.098539
0.0985172
0.0985027
0.0984955
0.102095
0.101813
0.10154
0.101277
0.101025
0.100786
0.100559
0.100346
0.100146
0.0999604
0.0997879
0.0996286
0.0994821
0.0993481
0.0992261
0.0991154
0.0990155
0.098926
0.0988463
0.0987759
0.0987144
0.0986614
0.0986166
0.0985797
0.0985504
0.0985286
0.0985142
0.098507
0.102111
0.101828
0.101554
0.101291
0.101039
0.100799
0.100573
0.100359
0.100159
0.0999729
0.0998002
0.0996407
0.0994941
0.0993599
0.0992377
0.0991269
0.0990269
0.0989373
0.0988575
0.0987871
0.0987256
0.0986725
0.0986277
0.0985907
0.0985615
0.0985397
0.0985252
0.098518
0.102125
0.101842
0.101568
0.101305
0.101052
0.100812
0.100585
0.100371
0.100171
0.0999849
0.0998119
0.0996522
0.0995054
0.0993711
0.0992488
0.0991379
0.0990378
0.0989481
0.0988683
0.0987978
0.0987362
0.0986831
0.0986383
0.0986013
0.098572
0.0985502
0.0985357
0.0985285
0.102139
0.101855
0.101581
0.101317
0.101065
0.100825
0.100597
0.100383
0.100183
0.0999962
0.0998231
0.0996632
0.0995163
0.0993818
0.0992593
0.0991483
0.0990482
0.0989584
0.0988785
0.098808
0.0987463
0.0986932
0.0986483
0.0986114
0.098582
0.0985602
0.0985457
0.0985385
0.102151
0.101868
0.101593
0.101329
0.101077
0.100836
0.100609
0.100394
0.100194
0.100007
0.0998336
0.0996736
0.0995265
0.0993919
0.0992694
0.0991582
0.099058
0.0989682
0.0988882
0.0988176
0.098756
0.0987028
0.0986579
0.0986209
0.0985916
0.0985697
0.0985553
0.098548
0.102163
0.10188
0.101605
0.101341
0.101088
0.100847
0.100619
0.100405
0.100204
0.100017
0.0998435
0.0996834
0.0995362
0.0994015
0.0992788
0.0991676
0.0990673
0.0989774
0.0988974
0.0988267
0.098765
0.0987119
0.098667
0.0986299
0.0986006
0.0985787
0.0985643
0.098557
0.102174
0.101891
0.101616
0.101351
0.101098
0.100857
0.100629
0.100415
0.100214
0.100026
0.0998529
0.0996926
0.0995452
0.0994104
0.0992877
0.0991764
0.099076
0.0989861
0.098906
0.0988353
0.0987736
0.0987204
0.0986755
0.0986384
0.0986091
0.0985872
0.0985727
0.0985655
0.102185
0.101901
0.101626
0.101361
0.101108
0.100867
0.100638
0.100424
0.100223
0.100035
0.0998616
0.0997011
0.0995537
0.0994188
0.099296
0.0991846
0.0990842
0.0989942
0.0989141
0.0988433
0.0987816
0.0987284
0.0986834
0.0986463
0.098617
0.0985951
0.0985806
0.0985734
0.102194
0.10191
0.101635
0.10137
0.101117
0.100875
0.100647
0.100432
0.100231
0.100043
0.0998696
0.0997091
0.0995616
0.0994266
0.0993037
0.0991922
0.0990918
0.0990017
0.0989215
0.0988508
0.098789
0.0987358
0.0986908
0.0986537
0.0986243
0.0986025
0.098588
0.0985807
0.102203
0.101919
0.101643
0.101378
0.101125
0.100883
0.100655
0.10044
0.100239
0.100051
0.099877
0.0997164
0.0995688
0.0994337
0.0993107
0.0991993
0.0990987
0.0990086
0.0989284
0.0988577
0.0987958
0.0987426
0.0986976
0.0986605
0.0986311
0.0986092
0.0985947
0.0985875
0.102211
0.101927
0.101651
0.101386
0.101132
0.100891
0.100662
0.100447
0.100246
0.100058
0.0998838
0.0997231
0.0995754
0.0994403
0.0993172
0.0992057
0.0991051
0.099015
0.0989347
0.0988639
0.0988021
0.0987488
0.0987038
0.0986667
0.0986373
0.0986154
0.0986009
0.0985937
0.102218
0.101934
0.101658
0.101393
0.101139
0.100897
0.100669
0.100453
0.100252
0.100064
0.0998899
0.0997291
0.0995814
0.0994462
0.0993231
0.0992115
0.0991109
0.0990207
0.0989404
0.0988696
0.0988077
0.0987545
0.0987094
0.0986723
0.0986429
0.098621
0.0986065
0.0985993
0.102225
0.10194
0.101664
0.101399
0.101145
0.100903
0.100674
0.100459
0.100257
0.10007
0.0998953
0.0997345
0.0995867
0.0994515
0.0993283
0.0992167
0.099116
0.0990258
0.0989455
0.0988747
0.0988128
0.0987595
0.0987144
0.0986773
0.0986479
0.098626
0.0986115
0.0986043
0.10223
0.101945
0.10167
0.101404
0.10115
0.100908
0.100679
0.100464
0.100262
0.100074
0.0999001
0.0997392
0.0995914
0.0994561
0.0993329
0.0992212
0.0991205
0.0990303
0.09895
0.0988791
0.0988172
0.0987639
0.0987188
0.0986817
0.0986523
0.0986304
0.0986159
0.0986087
0.102235
0.10195
0.101674
0.101409
0.101154
0.100913
0.100684
0.100468
0.100267
0.100079
0.0999042
0.0997433
0.0995954
0.0994601
0.0993368
0.0992251
0.0991244
0.0990342
0.0989538
0.0988829
0.098821
0.0987677
0.0987226
0.0986855
0.0986561
0.0986342
0.0986197
0.0986124
0.102239
0.101954
0.101678
0.101412
0.101158
0.100916
0.100687
0.100472
0.10027
0.100082
0.0999077
0.0997467
0.0995987
0.0994634
0.0993401
0.0992284
0.0991277
0.0990374
0.0989571
0.0988861
0.0988242
0.0987709
0.0987258
0.0986887
0.0986593
0.0986373
0.0986228
0.0986156
0.102242
0.101957
0.101681
0.101415
0.101161
0.100919
0.10069
0.100475
0.100273
0.100085
0.0999104
0.0997494
0.0996014
0.099466
0.0993428
0.099231
0.0991303
0.09904
0.0989596
0.0988887
0.0988268
0.0987734
0.0987283
0.0986912
0.0986618
0.0986399
0.0986253
0.0986181
0.102244
0.101959
0.101683
0.101418
0.101163
0.100921
0.100692
0.100477
0.100275
0.100087
0.0999125
0.0997514
0.0996034
0.099468
0.0993447
0.099233
0.0991322
0.0990419
0.0989616
0.0988906
0.0988287
0.0987753
0.0987303
0.0986931
0.0986637
0.0986418
0.0986272
0.09862
0.102246
0.101961
0.101685
0.101419
0.101165
0.100923
0.100694
0.100478
0.100276
0.100088
0.0999138
0.0997528
0.0996048
0.0994694
0.0993461
0.0992343
0.0991335
0.0990432
0.0989628
0.0988919
0.09883
0.0987766
0.0987315
0.0986944
0.098665
0.098643
0.0986285
0.0986213
0.102247
0.101962
0.101686
0.10142
0.101166
0.100924
0.100695
0.100479
0.100277
0.100089
0.0999145
0.0997535
0.0996055
0.09947
0.0993467
0.099235
0.0991342
0.0990439
0.0989635
0.0988926
0.0988306
0.0987773
0.0987322
0.098695
0.0986656
0.0986437
0.0986291
0.0986219
)
;

boundaryField
{
    bc-2
    {
        type            empty;
    }
    bc-3
    {
        type            empty;
    }
    bottom
    {
        type            zeroGradient;
    }
    leftSide
    {
        type            zeroGradient;
    }
    naturalSurface
    {
        type            zeroGradient;
    }
    rightSide
    {
        type            zeroGradient;
    }
    slopesurface
    {
        type            zeroGradient;
    }
    subGradeSurface
    {
        type            zeroGradient;
    }
}


// ************************************************************************* //
