# Supplementary material for: A finite volume-based model for the hydrothermal behavior of soil under freeze–thaw cycles
Source: PLoS One. 2021 Jun 3;16(6):e0252680. doi: 10.1371/journal.pone.0252680 (PMC8174737; doi:10.1371/journal.pone.0252680)
Supplement: S1 Data — (ZIP) [file pone.0252680.s001.zip › Data at equal time interval/3.60288e+08/K]

/*--------------------------------*- C++ -*----------------------------------*\
| =========                 |                                                 |
| \\      /  F ield         | OpenFOAM: The Open Source CFD Toolbox           |
|  \\    /   O peration     | Version:  2.4.0                                 |
|   \\  /    A nd           | Web:      www.OpenFOAM.org                      |
|    \\/     M anipulation  |                                                 |
\*---------------------------------------------------------------------------*/
FoamFile
{
    version     2.0;
    format      ascii;
    class       volScalarField;
    location    "3.60288e+08";
    object      K;
}
// * * * * * * * * * * * * * * * * * * * * * * * * * * * * * * * * * * * * * //

dimensions      [0 1 -1 0 0 0 0];

internalField   nonuniform List<scalar> 
9554
(
2.19962e-11
6.04729e-09
1.75721e-08
2.94794e-08
4.00831e-08
4.87577e-08
5.53841e-08
6.0113e-08
6.32271e-08
6.5053e-08
6.59053e-08
6.60565e-08
6.57242e-08
6.50717e-08
6.42152e-08
6.32341e-08
6.2181e-08
6.10906e-08
5.99858e-08
5.88822e-08
5.77912e-08
5.67211e-08
2.19938e-11
6.04701e-09
1.75713e-08
2.94781e-08
4.00813e-08
4.87554e-08
5.53814e-08
6.01099e-08
6.32237e-08
6.50494e-08
6.59016e-08
6.60527e-08
6.57204e-08
6.50679e-08
6.42115e-08
6.32304e-08
6.21774e-08
6.10871e-08
5.99824e-08
5.88789e-08
5.77879e-08
5.6718e-08
2.19891e-11
6.04647e-09
1.75698e-08
2.94756e-08
4.00776e-08
4.87508e-08
5.53759e-08
6.01037e-08
6.3217e-08
6.50422e-08
6.58941e-08
6.60451e-08
6.57128e-08
6.50604e-08
6.4204e-08
6.32231e-08
6.21702e-08
6.10801e-08
5.99755e-08
5.88722e-08
5.77815e-08
5.67117e-08
2.1982e-11
6.04565e-09
1.75676e-08
2.94717e-08
4.00722e-08
4.87438e-08
5.53676e-08
6.00943e-08
6.32068e-08
6.50314e-08
6.5883e-08
6.60338e-08
6.57014e-08
6.50491e-08
6.41929e-08
6.32121e-08
6.21595e-08
6.10696e-08
5.99653e-08
5.88623e-08
5.77718e-08
5.67023e-08
2.19726e-11
6.04456e-09
1.75646e-08
2.94666e-08
4.00649e-08
4.87345e-08
5.53566e-08
6.00819e-08
6.31932e-08
6.50171e-08
6.58681e-08
6.60187e-08
6.56862e-08
6.5034e-08
6.41779e-08
6.31974e-08
6.21451e-08
6.10555e-08
5.99516e-08
5.88489e-08
5.77588e-08
5.66897e-08
2.19608e-11
6.04319e-09
1.75609e-08
2.94602e-08
4.00558e-08
4.87229e-08
5.53428e-08
6.00663e-08
6.31762e-08
6.49991e-08
6.58496e-08
6.59998e-08
6.56672e-08
6.50151e-08
6.41593e-08
6.31791e-08
6.21271e-08
6.1038e-08
5.99345e-08
5.88323e-08
5.77426e-08
5.66739e-08
2.19467e-11
6.04155e-09
1.75564e-08
2.94524e-08
4.00448e-08
4.8709e-08
5.53262e-08
6.00476e-08
6.31559e-08
6.49776e-08
6.58272e-08
6.59771e-08
6.56444e-08
6.49924e-08
6.41368e-08
6.3157e-08
6.21056e-08
6.10169e-08
5.99139e-08
5.88123e-08
5.77232e-08
5.66551e-08
2.19302e-11
6.03963e-09
1.75511e-08
2.94434e-08
4.00321e-08
4.86927e-08
5.53069e-08
6.00257e-08
6.31321e-08
6.49524e-08
6.58012e-08
6.59505e-08
6.56178e-08
6.49659e-08
6.41107e-08
6.31313e-08
6.20804e-08
6.09923e-08
5.989e-08
5.87889e-08
5.77005e-08
5.6633e-08
2.19113e-11
6.03744e-09
1.75451e-08
2.94331e-08
4.00175e-08
4.86741e-08
5.52848e-08
6.00007e-08
6.31048e-08
6.49236e-08
6.57714e-08
6.59202e-08
6.55873e-08
6.49356e-08
6.40807e-08
6.31019e-08
6.20515e-08
6.09642e-08
5.98625e-08
5.87622e-08
5.76745e-08
5.66078e-08
2.189e-11
6.03497e-09
1.75384e-08
2.94215e-08
4.0001e-08
4.86531e-08
5.52599e-08
5.99726e-08
6.30742e-08
6.48911e-08
6.57378e-08
6.58861e-08
6.5553e-08
6.49014e-08
6.4047e-08
6.30687e-08
6.20191e-08
6.09325e-08
5.98316e-08
5.87322e-08
5.76453e-08
5.65794e-08
2.18663e-11
6.03222e-09
1.75309e-08
2.94087e-08
3.99827e-08
4.86298e-08
5.52322e-08
5.99413e-08
6.30401e-08
6.48551e-08
6.57005e-08
6.58481e-08
6.55149e-08
6.48635e-08
6.40095e-08
6.30319e-08
6.1983e-08
6.08972e-08
5.97973e-08
5.86988e-08
5.76129e-08
5.65479e-08
2.18403e-11
6.0292e-09
1.75227e-08
2.93945e-08
3.99626e-08
4.86042e-08
5.52017e-08
5.99068e-08
6.30026e-08
6.48154e-08
6.56594e-08
6.58063e-08
6.54729e-08
6.48217e-08
6.39682e-08
6.29913e-08
6.19433e-08
6.08584e-08
5.97595e-08
5.8662e-08
5.75771e-08
5.65132e-08
2.1812e-11
6.02591e-09
1.75137e-08
2.9379e-08
3.99407e-08
4.85762e-08
5.51685e-08
5.98693e-08
6.29617e-08
6.47721e-08
6.56146e-08
6.57606e-08
6.5427e-08
6.4776e-08
6.39231e-08
6.2947e-08
6.18999e-08
6.08161e-08
5.97182e-08
5.86219e-08
5.75381e-08
5.64754e-08
2.17813e-11
6.02235e-09
1.75039e-08
2.93623e-08
3.99169e-08
4.85459e-08
5.51325e-08
5.98286e-08
6.29174e-08
6.47252e-08
6.5566e-08
6.57112e-08
6.53773e-08
6.47266e-08
6.38743e-08
6.2899e-08
6.18529e-08
6.07701e-08
5.96735e-08
5.85784e-08
5.74959e-08
5.64344e-08
2.17482e-11
6.01851e-09
1.74935e-08
2.93443e-08
3.98913e-08
4.85134e-08
5.50938e-08
5.97848e-08
6.28697e-08
6.46747e-08
6.55137e-08
6.5658e-08
6.53238e-08
6.46733e-08
6.38216e-08
6.28472e-08
6.18022e-08
6.07207e-08
5.96253e-08
5.85315e-08
5.74503e-08
5.63902e-08
2.17129e-11
6.01441e-09
1.74823e-08
2.9325e-08
3.9864e-08
4.84785e-08
5.50524e-08
5.9738e-08
6.28187e-08
6.46207e-08
6.54577e-08
6.56009e-08
6.52665e-08
6.46162e-08
6.37652e-08
6.27917e-08
6.17479e-08
6.06676e-08
5.95736e-08
5.84812e-08
5.74015e-08
5.63429e-08
2.16754e-11
6.01004e-09
1.74703e-08
2.93045e-08
3.98349e-08
4.84414e-08
5.50083e-08
5.96881e-08
6.27643e-08
6.45631e-08
6.53981e-08
6.55402e-08
6.52054e-08
6.45554e-08
6.3705e-08
6.27326e-08
6.16899e-08
6.0611e-08
5.95185e-08
5.84276e-08
5.73495e-08
5.62924e-08
2.16356e-11
6.00542e-09
1.74577e-08
2.92828e-08
3.98041e-08
4.84021e-08
5.49616e-08
5.96353e-08
6.27067e-08
6.45021e-08
6.53348e-08
6.54757e-08
6.51405e-08
6.44908e-08
6.36412e-08
6.26697e-08
6.16283e-08
6.05509e-08
5.94599e-08
5.83707e-08
5.72942e-08
5.62388e-08
2.15936e-11
6.00055e-09
1.74444e-08
2.92599e-08
3.97716e-08
4.83607e-08
5.49123e-08
5.95795e-08
6.26459e-08
6.44376e-08
6.5268e-08
6.54076e-08
6.5072e-08
6.44225e-08
6.35736e-08
6.26032e-08
6.15632e-08
6.04873e-08
5.93979e-08
5.83103e-08
5.72356e-08
5.6182e-08
2.15495e-11
5.99542e-09
1.74304e-08
2.92358e-08
3.97374e-08
4.83171e-08
5.48604e-08
5.95208e-08
6.25819e-08
6.43698e-08
6.51977e-08
6.53359e-08
6.49998e-08
6.43505e-08
6.35024e-08
6.25331e-08
6.14945e-08
6.04201e-08
5.93325e-08
5.82467e-08
5.71738e-08
5.61221e-08
2.15033e-11
5.99005e-09
1.74157e-08
2.92106e-08
3.97016e-08
4.82714e-08
5.48061e-08
5.94593e-08
6.25149e-08
6.42987e-08
6.51239e-08
6.52606e-08
6.4924e-08
6.42749e-08
6.34275e-08
6.24595e-08
6.14222e-08
6.03495e-08
5.92636e-08
5.81798e-08
5.71088e-08
5.60591e-08
2.14551e-11
5.98444e-09
1.74004e-08
2.91843e-08
3.96642e-08
4.82237e-08
5.47494e-08
5.93951e-08
6.24448e-08
6.42244e-08
6.50468e-08
6.51819e-08
6.48447e-08
6.41958e-08
6.33492e-08
6.23823e-08
6.13465e-08
6.02755e-08
5.91914e-08
5.81095e-08
5.70407e-08
5.5993e-08
2.14049e-11
5.97859e-09
1.73844e-08
2.91568e-08
3.96252e-08
4.8174e-08
5.46903e-08
5.93282e-08
6.23718e-08
6.41469e-08
6.49664e-08
6.50999e-08
6.4762e-08
6.41133e-08
6.32673e-08
6.23016e-08
6.12674e-08
6.01981e-08
5.91159e-08
5.80361e-08
5.69693e-08
5.59238e-08
2.13529e-11
5.9725e-09
1.73678e-08
2.91282e-08
3.95846e-08
4.81222e-08
5.46287e-08
5.92586e-08
6.22959e-08
6.40664e-08
6.48828e-08
6.50145e-08
6.4676e-08
6.40273e-08
6.31821e-08
6.22176e-08
6.11848e-08
6.01173e-08
5.90371e-08
5.79594e-08
5.68948e-08
5.58516e-08
2.12991e-11
5.96615e-09
1.73504e-08
2.90983e-08
3.95423e-08
4.80684e-08
5.45648e-08
5.91863e-08
6.22171e-08
6.39828e-08
6.47961e-08
6.49259e-08
6.45866e-08
6.39381e-08
6.30936e-08
6.21302e-08
6.1099e-08
6.00333e-08
5.89551e-08
5.78795e-08
5.68172e-08
5.57764e-08
2.12437e-11
5.95955e-09
1.73323e-08
2.90673e-08
3.94983e-08
4.80124e-08
5.44984e-08
5.91113e-08
6.21354e-08
6.38963e-08
6.47062e-08
6.48342e-08
6.44941e-08
6.38456e-08
6.30018e-08
6.20396e-08
6.10099e-08
5.9946e-08
5.88699e-08
5.77965e-08
5.67366e-08
5.56982e-08
2.1187e-11
5.95266e-09
1.73134e-08
2.90349e-08
3.94525e-08
4.79542e-08
5.44295e-08
5.90335e-08
6.20507e-08
6.38066e-08
6.46133e-08
6.47393e-08
6.43984e-08
6.37499e-08
6.29068e-08
6.19458e-08
6.09177e-08
5.98556e-08
5.87816e-08
5.77104e-08
5.66529e-08
5.56171e-08
2.11294e-11
5.94548e-09
1.72937e-08
2.90011e-08
3.94048e-08
4.78938e-08
5.43579e-08
5.89529e-08
6.19631e-08
6.37139e-08
6.45172e-08
6.46414e-08
6.42996e-08
6.36512e-08
6.28087e-08
6.18489e-08
6.08223e-08
5.97621e-08
5.86902e-08
5.76213e-08
5.65663e-08
5.5533e-08
2.10714e-11
5.93803e-09
1.72732e-08
2.89661e-08
3.93555e-08
4.78312e-08
5.42839e-08
5.88695e-08
6.18725e-08
6.36182e-08
6.44181e-08
6.45403e-08
6.41977e-08
6.35494e-08
6.27076e-08
6.1749e-08
6.07239e-08
5.96656e-08
5.85957e-08
5.75292e-08
5.64767e-08
5.54461e-08
2.10139e-11
5.93037e-09
1.72522e-08
2.89302e-08
3.93049e-08
4.77671e-08
5.42079e-08
5.87837e-08
6.17791e-08
6.35194e-08
6.43158e-08
6.44361e-08
6.40928e-08
6.34445e-08
6.26035e-08
6.16461e-08
6.06226e-08
5.95661e-08
5.84984e-08
5.74343e-08
5.63843e-08
5.53564e-08
2.09581e-11
5.92273e-09
1.72314e-08
2.88948e-08
3.92547e-08
4.77028e-08
5.41309e-08
5.86962e-08
6.16834e-08
6.34179e-08
6.42107e-08
6.43289e-08
6.39849e-08
6.33368e-08
6.24965e-08
6.15403e-08
6.05184e-08
5.94638e-08
5.83982e-08
5.73365e-08
5.62891e-08
5.5264e-08
2.09055e-11
5.91566e-09
1.72125e-08
2.88625e-08
3.92079e-08
4.76412e-08
5.40554e-08
5.86087e-08
6.15866e-08
6.33144e-08
6.4103e-08
6.4219e-08
6.38741e-08
6.32261e-08
6.23867e-08
6.14317e-08
6.04114e-08
5.93586e-08
5.82952e-08
5.72359e-08
5.61911e-08
5.51689e-08
2.08587e-11
5.91036e-09
1.71991e-08
2.88384e-08
3.91701e-08
4.75875e-08
5.39856e-08
5.85243e-08
6.14906e-08
6.32101e-08
6.39934e-08
6.41067e-08
6.37607e-08
6.31128e-08
6.22742e-08
6.13204e-08
6.03017e-08
5.92508e-08
5.81895e-08
5.71326e-08
5.60905e-08
5.50711e-08
2.08238e-11
5.90933e-09
1.7198e-08
2.88324e-08
3.91518e-08
4.7551e-08
5.39286e-08
5.84482e-08
6.13988e-08
6.31071e-08
6.38833e-08
6.39927e-08
6.36452e-08
6.29971e-08
6.21592e-08
6.12066e-08
6.01894e-08
5.91404e-08
5.80812e-08
5.70267e-08
5.59873e-08
5.49708e-08
2.08266e-11
5.9177e-09
1.72219e-08
2.88612e-08
3.91696e-08
4.75457e-08
5.38952e-08
5.83876e-08
6.1316e-08
6.30084e-08
6.37744e-08
6.38781e-08
6.35281e-08
6.28794e-08
6.20419e-08
6.10904e-08
6.00747e-08
5.90275e-08
5.79704e-08
5.69182e-08
5.58815e-08
5.48681e-08
2.0904e-11
5.94539e-09
1.72935e-08
2.89524e-08
3.92495e-08
4.75926e-08
5.39003e-08
5.83528e-08
6.12488e-08
6.29179e-08
6.36691e-08
6.37644e-08
6.34103e-08
6.27602e-08
6.19227e-08
6.09721e-08
5.99578e-08
5.89122e-08
5.78572e-08
5.68074e-08
5.57734e-08
5.47629e-08
2.12403e-11
6.01272e-09
1.74522e-08
2.91498e-08
3.94291e-08
4.77195e-08
5.39631e-08
5.83559e-08
6.12046e-08
6.28403e-08
6.35702e-08
6.36533e-08
6.3293e-08
6.26402e-08
6.18022e-08
6.0852e-08
5.98388e-08
5.87948e-08
5.77417e-08
5.66942e-08
5.56628e-08
5.46554e-08
2.2187e-11
6.15909e-09
1.77654e-08
2.95192e-08
3.97589e-08
4.79607e-08
5.41049e-08
5.841e-08
6.11912e-08
6.27803e-08
6.34807e-08
6.35467e-08
6.31773e-08
6.25203e-08
6.16807e-08
6.07305e-08
5.9718e-08
5.86754e-08
5.76241e-08
5.65788e-08
5.55501e-08
5.45456e-08
2.46574e-11
6.46795e-09
1.83493e-08
3.01549e-08
4.03005e-08
4.83519e-08
5.43457e-08
5.85261e-08
6.12152e-08
6.27419e-08
6.34032e-08
6.34463e-08
6.30645e-08
6.24014e-08
6.1559e-08
6.0608e-08
5.95958e-08
5.85542e-08
5.75045e-08
5.64613e-08
5.54352e-08
5.44337e-08
3.29374e-11
7.13678e-09
1.94023e-08
3.11797e-08
4.11152e-08
4.89208e-08
5.46974e-08
5.87097e-08
6.12796e-08
6.27274e-08
6.33396e-08
6.33538e-08
6.29559e-08
6.22842e-08
6.14377e-08
6.04849e-08
5.94724e-08
5.84314e-08
5.7383e-08
5.63419e-08
5.53183e-08
5.43198e-08
2.32415e-11
1.94019e-10
5.8501e-11
5.08655e-11
4.89838e-12
2.32964e-11
1.75964e-11
2.15101e-10
4.55174e-12
2.50669e-09
1.83793e-11
1.85587e-10
1.84916e-12
1.10492e-10
6.17155e-12
3.51607e-12
8.80623e-12
5.83384e-11
1.85791e-09
7.69061e-12
3.45206e-12
2.05937e-09
6.0075e-12
7.45156e-11
9.35357e-11
2.9188e-11
1.39222e-11
2.89805e-11
5.08948e-11
1.73781e-11
3.00238e-10
1.56114e-11
1.51518e-11
7.60794e-11
5.44659e-08
4.89133e-09
4.92851e-08
6.92667e-08
2.87285e-09
4.93359e-09
3.60403e-09
4.99368e-09
2.00343e-10
3.7112e-09
5.37851e-10
4.49812e-09
3.6674e-10
1.6966e-08
7.31749e-09
3.03497e-08
2.04848e-11
1.61435e-08
1.00759e-08
3.86111e-08
6.39341e-08
6.97388e-08
6.0667e-08
6.85566e-08
5.38286e-09
1.60854e-11
5.9452e-09
2.49063e-08
2.40144e-08
3.77584e-08
3.11648e-09
5.108e-08
1.9673e-08
3.85673e-08
2.87947e-08
4.91063e-08
2.80952e-08
5.47161e-08
3.29232e-08
4.108e-08
4.36362e-08
5.96023e-08
3.69501e-08
6.16841e-08
4.91134e-08
5.40583e-08
5.15613e-08
6.62943e-08
5.03858e-08
5.69228e-08
5.75118e-08
6.4858e-08
4.64461e-08
6.05362e-08
5.60354e-08
6.65911e-08
6.26477e-08
6.78327e-08
5.31337e-08
6.05574e-08
6.69083e-08
6.75458e-08
5.63346e-08
6.82971e-08
5.41711e-08
6.11595e-08
6.09064e-08
6.77504e-08
5.71842e-08
6.1883e-08
5.43035e-08
5.46601e-08
5.12257e-08
5.21479e-08
6.84954e-08
6.82795e-08
4.86562e-08
4.64289e-08
6.93974e-08
3.15082e-08
4.76478e-12
1.38773e-08
4.84157e-08
1.6235e-08
5.20148e-08
6.29422e-08
3.74169e-08
4.57511e-08
6.34762e-08
6.64776e-08
4.66882e-08
1.98218e-11
2.59635e-08
4.95574e-08
6.73176e-08
6.06759e-08
5.10901e-08
5.94424e-08
4.88735e-08
1.55065e-08
5.82127e-11
1.0659e-08
3.82365e-08
5.82098e-08
6.46552e-08
6.2848e-08
6.72182e-08
2.55018e-08
5.13294e-08
4.31602e-08
5.66929e-08
6.03565e-08
6.781e-08
5.85734e-08
4.48346e-08
4.42564e-08
5.99557e-08
6.93586e-08
6.21739e-08
6.91133e-08
6.17444e-08
3.37135e-08
5.42051e-08
2.03774e-08
4.5451e-08
3.49753e-08
9.92898e-09
8.61167e-09
5.23482e-11
2.21874e-09
1.1114e-10
6.68584e-08
6.76024e-08
6.26844e-08
5.15946e-08
6.9346e-08
6.41541e-08
5.8901e-08
5.15155e-08
6.91268e-08
6.40858e-08
6.76984e-08
6.11382e-08
4.44767e-08
5.55973e-08
2.50781e-08
2.29736e-08
1.76793e-11
1.49212e-08
5.13562e-08
4.18878e-08
5.39844e-08
5.90211e-08
4.25948e-08
3.00597e-08
5.03761e-08
6.1755e-08
3.46686e-08
5.12703e-08
6.34025e-08
6.90919e-08
5.81047e-08
4.75703e-08
5.69676e-08
6.56658e-08
2.54106e-08
3.40715e-08
6.03359e-08
6.44402e-08
3.01245e-08
6.2357e-09
4.82645e-08
5.64523e-08
5.25004e-11
1.4024e-08
6.97073e-08
6.54955e-08
6.66397e-08
6.12536e-08
6.63392e-08
6.13934e-08
5.87674e-08
6.5899e-08
5.62065e-08
6.39923e-08
4.49814e-08
6.04884e-08
1.13573e-10
4.65032e-11
5.42481e-08
4.66285e-08
2.47889e-08
2.44302e-09
3.80266e-08
2.34018e-08
2.97311e-08
8.96096e-09
5.35978e-08
4.83117e-08
3.53662e-08
4.27613e-08
6.8622e-08
6.52696e-08
4.43355e-08
3.3212e-08
6.91656e-08
6.50148e-08
5.04808e-08
4.1491e-08
6.30683e-08
5.36782e-08
4.69449e-08
5.63664e-08
6.98356e-08
6.63241e-08
6.80529e-08
6.96901e-08
4.01691e-10
1.64209e-11
5.80438e-08
4.85136e-08
4.94686e-08
5.7011e-08
1.86304e-08
1.94503e-08
6.66558e-08
6.29239e-08
5.24849e-08
5.01182e-08
3.50186e-08
2.01042e-08
4.90317e-08
5.75154e-08
5.60708e-08
5.45701e-08
6.76557e-08
6.84793e-08
3.31955e-09
1.43476e-08
8.4778e-09
3.72841e-11
5.5156e-08
5.00172e-08
4.44867e-08
5.40804e-08
4.86005e-08
5.82798e-08
4.38286e-09
2.19958e-11
6.44749e-08
5.80571e-08
1.74872e-08
3.48392e-09
5.96005e-08
5.15219e-08
5.6204e-08
5.73707e-08
6.39594e-08
5.73486e-08
2.20831e-08
9.70572e-09
6.45826e-08
6.74611e-08
6.7384e-08
6.87779e-08
3.02383e-08
3.94161e-08
4.5189e-08
3.61206e-08
6.02554e-08
5.90008e-08
1.91873e-08
2.55969e-08
4.08233e-08
3.06826e-08
6.29696e-08
5.7313e-08
3.69528e-08
4.81583e-08
2.79711e-08
1.60025e-08
6.46896e-08
6.0936e-08
5.43192e-08
6.21564e-08
3.34794e-08
3.80289e-08
4.73624e-08
4.54303e-08
6.8479e-08
6.64405e-08
6.54714e-08
6.34963e-08
6.53605e-08
6.59517e-08
5.33435e-08
5.86681e-08
3.37234e-11
1.06503e-08
3.46623e-08
2.67749e-08
5.39569e-08
5.13363e-08
5.54792e-09
1.36826e-08
5.86344e-08
5.24459e-08
5.86991e-08
6.03429e-08
6.79284e-08
6.52193e-08
5.99812e-08
6.2867e-08
2.52076e-08
1.53595e-08
6.13321e-08
5.59234e-08
6.50389e-08
6.70129e-08
4.83151e-08
4.21297e-08
2.01787e-10
1.25827e-11
6.2326e-08
5.68381e-08
6.26051e-08
6.46293e-08
3.85922e-08
2.53252e-08
6.46087e-08
6.66145e-08
5.77375e-08
6.09243e-08
1.01931e-08
6.60197e-10
2.92426e-08
2.11006e-08
5.48091e-08
5.91946e-08
4.18583e-08
4.81087e-08
5.56853e-08
5.07286e-08
5.55507e-08
6.07141e-08
6.23373e-08
5.71784e-08
6.19256e-08
6.41549e-08
6.52435e-08
6.66858e-08
5.0991e-08
5.07026e-08
2.9699e-08
1.96307e-08
4.98913e-08
5.31816e-08
6.15571e-08
5.85511e-08
6.96082e-08
6.82455e-08
4.84102e-08
5.44274e-08
5.12226e-08
4.51906e-08
6.59589e-08
6.40597e-08
6.18102e-08
6.41753e-08
1.44877e-08
6.40923e-09
6.87196e-08
6.7691e-08
4.25428e-08
4.81996e-08
4.71572e-08
3.98882e-08
6.49152e-08
6.63506e-08
9.371e-11
1.81571e-11
4.24695e-08
3.33403e-08
4.26056e-09
1.14029e-08
4.3389e-08
4.8313e-08
1.87696e-08
1.02175e-08
5.33005e-08
4.97019e-08
4.07245e-08
3.38991e-08
1.22451e-11
1.89056e-10
7.32266e-09
2.4839e-10
6.50949e-08
6.77175e-08
2.49699e-08
2.04803e-08
6.59971e-08
6.41239e-08
1.97634e-08
3.03932e-08
2.50135e-09
7.45304e-09
6.85352e-08
6.97902e-08
5.43507e-08
4.88915e-08
6.93914e-08
6.94559e-08
6.91617e-08
6.93251e-08
6.61674e-08
6.81917e-08
3.36612e-08
3.93172e-08
5.6273e-08
5.21918e-08
5.07155e-08
5.08903e-08
1.51681e-08
1.0805e-08
4.05893e-08
3.8364e-08
5.71432e-08
5.34636e-08
6.29181e-09
9.96569e-09
3.98307e-08
4.71462e-08
2.59104e-08
3.0505e-08
3.9425e-08
4.46015e-08
3.95976e-08
3.37019e-08
5.61089e-08
5.1973e-08
4.53967e-08
4.66541e-08
1.19488e-10
4.71841e-11
2.26305e-11
1.77489e-10
6.83796e-08
6.65751e-08
5.66984e-08
5.60343e-08
6.37702e-08
6.18173e-08
2.44897e-10
1.93483e-11
2.85535e-09
4.4821e-08
2.43405e-11
1.83209e-11
1.24114e-11
2.5815e-11
9.3694e-12
1.32502e-10
4.74603e-12
4.54597e-09
1.53821e-11
6.14159e-09
2.12662e-11
2.92462e-09
1.61599e-10
2.56664e-09
1.32325e-11
1.93045e-08
7.77302e-12
4.9839e-09
2.71933e-08
4.25672e-08
2.77201e-08
1.98675e-11
5.92487e-12
2.73272e-08
1.6367e-10
2.517e-08
7.07236e-09
3.37658e-08
6.49882e-09
2.6009e-08
2.54248e-08
2.68533e-08
6.32215e-09
4.03738e-08
3.00606e-09
3.97482e-08
1.55037e-08
1.66587e-08
3.03398e-09
4.10541e-08
2.74765e-08
2.78822e-08
1.03038e-08
4.44101e-08
1.02223e-08
3.54919e-08
7.27342e-09
1.85831e-08
2.52582e-10
4.17086e-08
3.64799e-08
2.50603e-08
4.23247e-08
2.36605e-09
2.58221e-10
2.82909e-08
4.12511e-08
1.54925e-08
4.1376e-08
6.79438e-09
4.9609e-09
3.95907e-08
9.32242e-09
3.3232e-08
1.65075e-09
2.49357e-08
1.98642e-08
8.55483e-10
4.21045e-08
8.27962e-09
2.35093e-09
2.83625e-08
3.10292e-08
3.6717e-08
3.8689e-08
1.42687e-08
1.56656e-08
1.16209e-08
1.13989e-08
1.61062e-11
5.8608e-09
2.20131e-09
1.55014e-08
4.28337e-10
2.91676e-08
4.11672e-08
2.68757e-09
2.38356e-08
3.45712e-09
2.55572e-08
2.22748e-11
1.2665e-08
2.28409e-08
2.10517e-08
2.98991e-08
3.84364e-08
3.02851e-08
1.77207e-08
8.15195e-09
8.38477e-09
2.11583e-08
4.19062e-08
2.99491e-08
3.47997e-08
2.4647e-10
2.07459e-08
3.65771e-08
4.48592e-08
2.08723e-10
1.90456e-08
2.48451e-08
4.46386e-08
2.46373e-08
4.2509e-08
4.48049e-09
5.55716e-12
9.78545e-12
8.36332e-09
1.5593e-10
1.62844e-08
2.62928e-08
1.58322e-08
1.76753e-09
6.3067e-11
2.49404e-08
3.54715e-08
2.07985e-08
2.30772e-09
1.32232e-08
1.51289e-08
9.50056e-09
2.42137e-10
1.85856e-08
9.43108e-09
2.76822e-08
1.15786e-08
2.03346e-08
3.32463e-08
3.01587e-08
3.62252e-08
2.75208e-08
1.27723e-08
9.78687e-09
2.69222e-08
2.76401e-11
3.04982e-10
2.2311e-08
1.71231e-08
3.72817e-09
2.52098e-10
3.48052e-09
3.69897e-11
4.32065e-08
3.43375e-08
1.5245e-11
3.1551e-09
2.43667e-09
1.19071e-09
3.42684e-08
4.46906e-08
4.9007e-09
2.23852e-10
2.21143e-11
6.97216e-09
1.88855e-10
9.53132e-09
7.51088e-09
1.10199e-08
2.96087e-08
1.56957e-08
1.19694e-08
2.48005e-08
2.46872e-10
8.54658e-09
7.37442e-09
1.57639e-08
1.23877e-08
6.66867e-09
3.7072e-08
4.15142e-08
4.50597e-08
3.51293e-08
3.81999e-08
4.5033e-08
4.43744e-08
3.59576e-08
4.02248e-08
3.22971e-08
4.41766e-08
3.59665e-08
1.88349e-08
3.35093e-08
3.42569e-09
1.04654e-10
4.07906e-08
3.70514e-08
2.37534e-10
9.95383e-09
7.79574e-12
2.02973e-09
1.59816e-08
1.82991e-08
9.79782e-09
1.27181e-08
1.9953e-11
1.52722e-10
1.6973e-08
3.01141e-08
3.32767e-08
3.45504e-08
1.8109e-10
8.14802e-09
2.5106e-08
1.76911e-08
3.57487e-08
2.19122e-08
2.47996e-08
2.63756e-08
1.64705e-10
4.02074e-11
6.99134e-09
2.14551e-09
1.15505e-10
2.23199e-11
7.26072e-09
4.09812e-09
1.94276e-08
8.42181e-09
3.38892e-08
3.19611e-08
3.13255e-08
2.79718e-08
7.24231e-09
1.47104e-08
8.29353e-09
2.00273e-08
3.79929e-08
3.7417e-08
6.13512e-09
3.71254e-10
2.74279e-09
1.32936e-09
1.63513e-08
1.62818e-08
9.96037e-09
1.79922e-08
1.6869e-08
1.25782e-08
2.06376e-11
1.7014e-10
3.26014e-08
3.04618e-08
9.42548e-09
1.60505e-08
2.3796e-08
1.92825e-08
7.21915e-09
3.4531e-09
2.17101e-08
1.7788e-08
2.58017e-08
3.61013e-08
1.91594e-08
8.96186e-09
2.39711e-08
2.13538e-08
1.3831e-08
2.08845e-08
6.05605e-11
1.48517e-11
1.26286e-08
9.80627e-09
1.15696e-08
1.57117e-08
1.75958e-08
1.27814e-08
3.29181e-11
4.85279e-11
3.23222e-08
2.49083e-08
3.40821e-08
2.86096e-08
3.7715e-10
4.11555e-10
2.41931e-08
3.40548e-08
2.47638e-08
2.33336e-08
3.03888e-08
2.22473e-08
4.20065e-08
3.42954e-08
3.34803e-08
3.11132e-08
1.51194e-10
1.45666e-11
1.95377e-08
2.26599e-08
1.07844e-11
3.14988e-11
8.46797e-12
3.88259e-11
1.06459e-11
4.53057e-11
1.09289e-11
6.02511e-11
1.10797e-11
4.49094e-11
1.11131e-11
4.56338e-11
1.10705e-11
4.34788e-11
1.1084e-11
4.28229e-11
1.08943e-11
4.30905e-11
1.06725e-11
3.19456e-11
1.0413e-11
3.92126e-11
9.99025e-12
3.76687e-11
9.21009e-12
3.16171e-11
7.92578e-12
1.94883e-11
6.31822e-12
1.19927e-11
5.2597e-12
8.52157e-12
1.08425e-11
1.9965e-11
8.43647e-12
3.86608e-11
1.05587e-11
4.22631e-11
1.11932e-11
3.0733e-11
1.12352e-11
3.84374e-11
1.11606e-11
4.33497e-11
1.09407e-11
4.23734e-11
1.08612e-11
4.67548e-11
1.08882e-11
3.31904e-11
1.06383e-11
4.44553e-11
1.02392e-11
4.25298e-11
9.83929e-12
2.8088e-11
9.11849e-12
2.92768e-11
7.97427e-12
1.69274e-11
6.39049e-12
1.45168e-11
5.18834e-12
1.11818e-11
4.26311e-08
1.16719e-11
2.86858e-09
4.49171e-08
2.77184e-11
9.9847e-12
1.57677e-11
2.57096e-11
3.78531e-11
1.72205e-10
2.1815e-10
1.20532e-10
6.61035e-12
1.91449e-09
1.50052e-11
7.6225e-09
3.94092e-12
1.92734e-09
2.12075e-11
2.33329e-08
8.13386e-12
9.87365e-09
2.73478e-08
1.03143e-10
7.62759e-11
3.43077e-08
1.34315e-08
3.04973e-08
1.21174e-08
3.01335e-08
2.23532e-09
3.66731e-08
2.53974e-08
1.57818e-08
9.2968e-09
3.88989e-08
9.92772e-09
3.73285e-08
1.70532e-08
1.80682e-08
4.51972e-09
4.00786e-08
2.80785e-08
3.77215e-08
9.44981e-09
1.77468e-08
8.18635e-09
3.56743e-08
1.70209e-08
1.80294e-08
4.29151e-08
2.44029e-09
1.25901e-08
2.60872e-08
3.66422e-08
3.64586e-08
4.19305e-08
4.35944e-09
8.72671e-11
2.98633e-08
3.43265e-08
1.98934e-10
3.63882e-08
4.50165e-09
2.29907e-09
4.25348e-08
1.25593e-09
3.96017e-08
1.89527e-08
2.74241e-10
3.32593e-08
1.06097e-08
2.89095e-08
4.35162e-08
3.35785e-08
3.95557e-08
2.24103e-09
3.62286e-08
1.79439e-08
3.37702e-09
2.31718e-10
1.28843e-08
2.65841e-08
1.70565e-11
1.29933e-08
1.22799e-09
1.49107e-11
1.42091e-08
1.79171e-08
2.72006e-08
4.42719e-08
2.04493e-08
4.29325e-08
2.02457e-08
2.83638e-08
1.46316e-10
8.34163e-09
9.40104e-09
2.49175e-08
4.50117e-08
2.68607e-10
2.92725e-09
2.24081e-08
3.7626e-08
1.68797e-08
3.04526e-08
5.51409e-10
6.17864e-12
3.17668e-09
1.28231e-08
4.34852e-08
3.25673e-08
4.21078e-08
2.56658e-08
7.1465e-09
1.07796e-10
2.0714e-08
1.67828e-10
4.63309e-08
2.69175e-08
2.07012e-08
3.51076e-10
4.53512e-08
3.33589e-08
1.40302e-08
4.05968e-10
2.50688e-11
8.67658e-09
1.70215e-08
1.58091e-08
2.97337e-08
1.9536e-08
2.42713e-09
2.02124e-11
1.22319e-08
2.12421e-08
8.34008e-09
1.52802e-08
1.72439e-08
3.21089e-08
3.63656e-09
1.31737e-10
4.25173e-12
4.66913e-09
2.65021e-10
4.48078e-11
3.50692e-08
1.95856e-08
3.42373e-08
1.77124e-08
1.26986e-08
2.8272e-08
4.52158e-08
2.9409e-08
4.39923e-08
2.87414e-08
4.21081e-08
3.23011e-08
8.56473e-09
1.23367e-08
1.54303e-08
4.9487e-09
9.8697e-09
2.33233e-10
4.57791e-08
3.43421e-08
8.10219e-11
3.17955e-09
4.49296e-08
3.52016e-08
1.09134e-08
2.13809e-10
1.18773e-11
3.82694e-10
3.77523e-08
2.78858e-08
9.41284e-12
3.51463e-09
9.15914e-09
2.60968e-08
3.47594e-08
4.53928e-08
1.67007e-10
1.08639e-08
7.39946e-09
3.39263e-09
7.47908e-09
4.57019e-10
6.68467e-09
2.3676e-10
3.52273e-08
4.19528e-08
3.77182e-08
4.20841e-08
3.65657e-08
4.30424e-08
2.72936e-08
1.14742e-08
1.89008e-10
1.45135e-08
1.92352e-08
2.36497e-08
7.60926e-09
2.49336e-10
1.94808e-10
1.15119e-08
4.03942e-10
6.85915e-09
2.76214e-08
3.59545e-08
3.81544e-08
4.44573e-08
1.65321e-08
2.529e-08
2.02509e-08
3.42437e-08
1.9383e-08
3.00349e-08
2.60695e-08
1.14187e-08
2.44569e-08
3.51489e-08
3.19789e-10
3.02478e-11
9.75357e-10
8.96297e-09
6.69098e-09
2.00323e-08
3.13179e-08
2.25976e-08
1.74045e-08
1.51058e-08
3.58706e-08
2.90007e-08
1.10359e-08
1.24311e-08
2.81177e-08
2.66724e-08
1.80787e-11
8.05857e-11
3.51473e-09
7.34658e-09
1.04802e-08
1.80008e-08
4.08924e-09
7.55421e-09
1.29615e-11
2.09239e-11
3.16158e-08
3.46496e-08
9.90355e-09
2.19456e-08
1.19492e-08
2.23466e-08
3.15372e-09
5.63627e-11
9.97e-11
1.82287e-11
2.52961e-08
1.97455e-08
2.21534e-08
2.64477e-08
2.61873e-08
3.48023e-08
6.00517e-09
1.19932e-08
2.98033e-08
2.85447e-08
1.76468e-08
7.80533e-09
1.00428e-08
1.82081e-08
4.38144e-08
4.05125e-08
8.88746e-09
2.07153e-08
4.60709e-09
3.45283e-09
2.57075e-08
3.66626e-08
4.4967e-08
3.83547e-08
2.08389e-08
2.32412e-08
2.05011e-08
9.03302e-09
2.15287e-11
2.28328e-11
3.27258e-08
2.984e-08
1.76735e-08
1.24776e-08
3.13573e-08
2.91285e-08
1.97986e-10
4.33037e-09
2.09319e-08
2.6556e-08
4.17148e-08
4.10027e-08
3.56009e-08
4.09899e-08
2.47396e-08
2.66328e-08
1.87017e-08
2.34386e-08
1.84033e-08
8.28251e-09
7.29911e-10
4.93053e-09
1.5822e-10
4.15643e-09
1.03402e-10
1.91855e-11
3.96455e-08
4.6148e-08
2.06999e-08
2.27152e-08
6.83754e-08
4.84527e-09
5.17177e-08
6.97315e-08
2.79109e-09
4.78462e-09
1.89381e-10
2.05042e-10
3.33851e-11
4.41303e-09
4.65045e-11
1.01384e-08
2.27142e-11
8.96393e-09
5.97897e-09
5.46949e-09
1.39129e-10
5.45996e-09
2.08325e-11
6.26645e-08
5.6736e-08
6.55322e-08
5.12708e-08
6.94016e-08
6.9358e-08
8.92531e-09
1.77541e-11
1.69319e-08
1.86135e-10
2.03636e-08
1.39456e-08
3.5639e-08
1.20778e-08
2.89674e-08
1.96544e-08
4.50809e-08
3.74616e-08
4.99047e-08
2.89673e-08
4.93379e-08
4.34384e-08
5.73474e-08
4.33873e-08
5.24981e-08
4.05555e-08
5.91076e-08
5.74957e-08
4.97433e-08
5.056e-08
6.2907e-08
4.84873e-08
6.49351e-08
6.19866e-08
6.09092e-08
5.14123e-08
6.65045e-08
6.42721e-08
6.43359e-08
5.5991e-08
6.27199e-08
5.45584e-08
6.69958e-08
5.72405e-08
6.43493e-08
5.74168e-08
6.88536e-08
5.23943e-08
6.61472e-08
6.54373e-08
6.46688e-08
5.75017e-08
6.44395e-08
6.53132e-08
6.84775e-08
5.4561e-08
6.92018e-08
5.46943e-08
5.18855e-08
6.76361e-08
6.61923e-08
5.08682e-08
4.94557e-08
6.45775e-08
4.28083e-08
5.83162e-08
3.06772e-08
5.39725e-08
3.65447e-08
2.23347e-08
2.67321e-08
6.00184e-09
5.76494e-08
5.16706e-08
5.01655e-08
6.52569e-08
3.31259e-08
8.102e-09
1.81856e-08
7.31875e-10
6.79606e-08
5.85919e-08
5.25009e-08
5.39988e-08
5.16807e-08
4.21683e-08
5.8176e-08
4.05457e-08
6.12853e-08
6.09551e-08
1.18518e-08
3.23494e-08
3.28334e-08
5.25859e-08
5.17434e-08
3.45236e-08
6.60137e-08
6.95004e-08
6.60045e-08
6.87111e-08
5.10061e-08
6.11638e-08
5.44969e-08
6.56984e-08
2.57704e-11
8.30951e-09
3.68541e-08
3.82093e-08
6.2952e-08
6.9258e-08
5.85452e-08
5.72688e-08
4.45213e-08
2.84313e-08
6.77488e-08
6.96736e-08
9.96388e-11
1.20549e-08
6.57179e-08
6.84426e-08
3.10039e-08
3.25093e-08
5.14671e-08
6.27185e-08
6.56433e-08
6.73639e-08
5.37491e-08
4.70142e-08
2.37796e-11
1.40979e-08
2.32723e-08
2.47967e-08
4.91493e-08
6.16318e-08
6.70632e-08
6.94301e-08
6.47249e-08
6.07452e-08
2.46525e-08
1.82916e-08
6.27138e-08
4.93814e-08
4.65767e-08
5.50532e-08
4.03242e-08
2.83771e-08
5.99468e-08
5.47366e-08
4.15241e-08
4.52155e-08
5.74176e-09
2.48933e-10
4.21987e-08
4.70136e-08
4.96301e-08
5.81679e-08
4.8486e-08
5.93325e-08
6.45599e-08
6.20221e-08
3.14187e-08
3.78625e-08
6.47976e-08
5.83927e-08
4.52474e-09
1.56861e-08
4.56438e-10
3.19927e-12
4.3967e-11
3.76731e-10
6.3715e-08
5.807e-08
6.56945e-08
5.82604e-08
6.28636e-08
5.98938e-08
6.78451e-08
6.89432e-08
6.71285e-08
6.81295e-08
1.59084e-08
1.78517e-08
5.30746e-08
5.94147e-08
4.63393e-08
5.29555e-08
6.91955e-08
6.68565e-08
3.02045e-08
4.33718e-08
2.80866e-08
1.58283e-08
6.94093e-08
6.71538e-08
6.85596e-08
6.97948e-08
2.17564e-08
2.06586e-08
3.88285e-08
4.79913e-08
5.6257e-08
5.011e-08
5.61976e-08
4.93464e-08
6.64058e-08
6.48822e-08
5.09358e-08
5.76214e-08
5.0194e-08
5.84447e-08
6.42676e-08
5.95019e-08
6.9453e-08
6.69517e-08
5.47873e-08
4.94771e-08
5.59388e-08
5.15924e-08
6.83182e-08
6.60892e-08
6.76688e-08
6.84229e-08
6.23856e-08
6.18269e-08
6.83448e-09
3.98602e-11
4.67466e-08
5.38775e-08
2.28191e-08
3.02036e-08
5.46795e-08
5.18068e-08
6.06791e-08
6.16952e-08
1.27058e-08
4.34453e-09
4.30475e-08
4.18468e-08
1.31219e-08
2.4388e-08
6.19583e-08
6.6604e-08
3.86575e-08
3.53659e-08
1.64575e-11
5.19128e-10
5.22501e-08
4.69067e-08
2.13475e-08
1.06774e-08
5.55374e-08
6.04569e-08
5.13959e-08
4.77589e-08
4.4819e-08
4.66659e-08
5.83577e-08
5.6163e-08
6.76665e-08
6.32186e-08
6.20688e-08
6.08816e-08
2.94942e-08
2.72425e-08
5.68284e-08
5.02219e-08
4.80016e-08
3.93472e-08
5.47137e-08
5.96551e-08
5.0066e-08
5.46878e-08
6.14471e-08
6.27191e-08
6.05134e-08
6.35317e-08
5.62566e-08
6.1095e-08
3.31967e-08
2.34358e-08
4.9682e-08
4.27476e-08
6.66905e-08
6.60959e-08
5.53985e-08
5.59492e-08
3.38298e-08
3.94037e-08
4.13263e-08
4.63316e-08
2.46186e-08
1.70345e-08
1.29788e-08
8.32899e-10
6.743e-08
6.29546e-08
5.55865e-08
6.04003e-08
5.94619e-08
6.10697e-08
6.66244e-08
6.36081e-08
6.49276e-08
6.08815e-08
4.57264e-09
3.52603e-09
6.55801e-08
6.14461e-08
2.68176e-09
4.30304e-12
2.95896e-09
8.5697e-09
5.79389e-08
6.35399e-08
6.12751e-08
5.93253e-08
5.16318e-08
5.46495e-08
4.31942e-08
3.77059e-08
6.45341e-08
6.75279e-08
2.24842e-08
2.93934e-08
1.33921e-08
6.98756e-09
2.89e-08
3.73414e-08
6.42924e-08
6.42264e-08
6.65634e-08
6.32907e-08
5.57068e-08
5.21374e-08
5.61713e-08
5.74371e-08
6.83503e-08
6.96627e-08
5.18752e-08
5.39225e-08
3.78263e-09
1.54163e-09
6.37785e-08
6.129e-08
6.14292e-08
5.69229e-08
6.45443e-08
6.74412e-08
5.94393e-12
1.10861e-10
6.02985e-08
5.88626e-08
4.59506e-08
5.23793e-08
6.62791e-08
6.644e-08
2.27349e-08
2.72291e-08
3.31296e-08
3.74972e-08
1.56865e-08
2.29861e-08
6.7709e-08
6.721e-08
4.99402e-08
4.91362e-08
5.7196e-08
5.67913e-08
6.93267e-08
6.85003e-08
1.62118e-08
1.29593e-08
4.37608e-08
3.66195e-08
2.66434e-08
2.09311e-08
5.91027e-08
6.24859e-08
6.98392e-08
6.84964e-08
6.78114e-08
6.9055e-08
3.4515e-08
2.70814e-08
5.47002e-08
4.91568e-08
4.88034e-08
5.45502e-08
6.86902e-08
6.68918e-08
3.72155e-08
4.40807e-08
3.52144e-08
4.17842e-08
4.81054e-08
4.40533e-08
3.26685e-08
3.93077e-08
1.38332e-08
1.82428e-08
4.8856e-08
4.56515e-08
6.57045e-08
6.37874e-08
3.63388e-08
3.92884e-08
9.85468e-09
3.45348e-09
6.87718e-08
6.97817e-08
5.23142e-08
4.64098e-08
1.02636e-08
1.79509e-08
4.85269e-08
4.92557e-08
5.54326e-10
4.71251e-11
1.03527e-11
5.35725e-11
1.03098e-10
1.7035e-11
1.06228e-11
1.73815e-10
5.47934e-08
5.88993e-08
6.7667e-08
6.79303e-08
6.25917e-08
6.47171e-08
4.3073e-11
5.60822e-11
1.95001e-10
2.34158e-11
6.08465e-11
9.78816e-12
9.8089e-12
1.10309e-11
2.84023e-11
2.34252e-11
7.50095e-11
1.95139e-11
1.48934e-10
2.96148e-11
2.20248e-10
1.74608e-11
2.85495e-10
4.78412e-12
1.15105e-11
1.65002e-10
5.80756e-12
2.4756e-09
3.59545e-12
1.92242e-09
1.61286e-11
1.88405e-09
4.20983e-12
8.43441e-11
3.089e-12
1.4936e-12
2.26176e-11
9.05191e-11
1.72784e-11
5.56208e-12
5.56788e-08
5.46698e-08
5.36984e-08
5.27682e-08
5.18822e-08
5.10423e-08
5.02501e-08
4.95061e-08
4.88108e-08
4.81637e-08
4.75641e-08
4.7011e-08
4.6503e-08
4.60384e-08
4.56155e-08
4.52325e-08
4.48874e-08
4.45786e-08
4.4304e-08
4.40621e-08
4.38512e-08
4.367e-08
4.3517e-08
4.33913e-08
4.32918e-08
4.32179e-08
4.31689e-08
4.31445e-08
5.56758e-08
5.46668e-08
5.36955e-08
5.27654e-08
5.18795e-08
5.10397e-08
5.02475e-08
4.95036e-08
4.88084e-08
4.81613e-08
4.75618e-08
4.70088e-08
4.65007e-08
4.60362e-08
4.56133e-08
4.52304e-08
4.48854e-08
4.45765e-08
4.4302e-08
4.40601e-08
4.38492e-08
4.3668e-08
4.35151e-08
4.33893e-08
4.32899e-08
4.32159e-08
4.3167e-08
4.31426e-08
5.56697e-08
5.46609e-08
5.36897e-08
5.27598e-08
5.1874e-08
5.10344e-08
5.02424e-08
4.94986e-08
4.88035e-08
4.81566e-08
4.75572e-08
4.70042e-08
4.64963e-08
4.60318e-08
4.56091e-08
4.52261e-08
4.48812e-08
4.45724e-08
4.42979e-08
4.40561e-08
4.38453e-08
4.3664e-08
4.35111e-08
4.33854e-08
4.3286e-08
4.32121e-08
4.31631e-08
4.31387e-08
5.56605e-08
5.4652e-08
5.36811e-08
5.27514e-08
5.18659e-08
5.10265e-08
5.02347e-08
4.94911e-08
4.87962e-08
4.81494e-08
4.75502e-08
4.69974e-08
4.64896e-08
4.60253e-08
4.56026e-08
4.52198e-08
4.4875e-08
4.45663e-08
4.42919e-08
4.40501e-08
4.38393e-08
4.36581e-08
4.35053e-08
4.33796e-08
4.32802e-08
4.32063e-08
4.31573e-08
4.31329e-08
5.56483e-08
5.46401e-08
5.36695e-08
5.27402e-08
5.1855e-08
5.10159e-08
5.02244e-08
4.94812e-08
4.87865e-08
4.814e-08
4.7541e-08
4.69884e-08
4.64808e-08
4.60166e-08
4.55941e-08
4.52114e-08
4.48667e-08
4.45581e-08
4.42838e-08
4.40421e-08
4.38314e-08
4.36503e-08
4.34975e-08
4.33718e-08
4.32724e-08
4.31986e-08
4.31496e-08
4.31253e-08
5.5633e-08
5.46253e-08
5.36551e-08
5.27263e-08
5.18414e-08
5.10027e-08
5.02116e-08
4.94687e-08
4.87743e-08
4.81281e-08
4.75294e-08
4.69771e-08
4.64697e-08
4.60058e-08
4.55834e-08
4.5201e-08
4.48564e-08
4.45479e-08
4.42737e-08
4.40321e-08
4.38215e-08
4.36405e-08
4.34877e-08
4.33621e-08
4.32628e-08
4.3189e-08
4.314e-08
4.31157e-08
5.56147e-08
5.46075e-08
5.36379e-08
5.27095e-08
5.18252e-08
5.09869e-08
5.01962e-08
4.94537e-08
4.87598e-08
4.81139e-08
4.75156e-08
4.69635e-08
4.64565e-08
4.59928e-08
4.55707e-08
4.51884e-08
4.4844e-08
4.45357e-08
4.42617e-08
4.40202e-08
4.38097e-08
4.36288e-08
4.34761e-08
4.33506e-08
4.32513e-08
4.31774e-08
4.31286e-08
4.31042e-08
5.55933e-08
5.45867e-08
5.36177e-08
5.26899e-08
5.18062e-08
5.09685e-08
5.01783e-08
4.94363e-08
4.87428e-08
4.80974e-08
4.74994e-08
4.69478e-08
4.6441e-08
4.59776e-08
4.55558e-08
4.51738e-08
4.48297e-08
4.45215e-08
4.42477e-08
4.40063e-08
4.3796e-08
4.36151e-08
4.34625e-08
4.33371e-08
4.32378e-08
4.31641e-08
4.31152e-08
4.30909e-08
5.55688e-08
5.4563e-08
5.35947e-08
5.26676e-08
5.17845e-08
5.09475e-08
5.01579e-08
4.94165e-08
4.87235e-08
4.80786e-08
4.74811e-08
4.69298e-08
4.64235e-08
4.59604e-08
4.55389e-08
4.51572e-08
4.48133e-08
4.45054e-08
4.42317e-08
4.39905e-08
4.37803e-08
4.35996e-08
4.34471e-08
4.33217e-08
4.32226e-08
4.31488e-08
4.31e-08
4.30757e-08
5.55413e-08
5.45363e-08
5.35688e-08
5.26425e-08
5.17602e-08
5.09238e-08
5.01349e-08
4.93941e-08
4.87018e-08
4.80574e-08
4.74604e-08
4.69097e-08
4.64038e-08
4.59411e-08
4.552e-08
4.51385e-08
4.47949e-08
4.44873e-08
4.42138e-08
4.39729e-08
4.37628e-08
4.35822e-08
4.34298e-08
4.33046e-08
4.32055e-08
4.31318e-08
4.3083e-08
4.30587e-08
5.55107e-08
5.45066e-08
5.354e-08
5.26146e-08
5.17331e-08
5.08976e-08
5.01094e-08
4.93694e-08
4.86777e-08
4.8034e-08
4.74376e-08
4.68874e-08
4.63819e-08
4.59197e-08
4.5499e-08
4.51179e-08
4.47746e-08
4.44673e-08
4.41941e-08
4.39533e-08
4.37434e-08
4.3563e-08
4.34107e-08
4.32856e-08
4.31866e-08
4.31129e-08
4.30642e-08
4.30399e-08
5.54771e-08
5.4474e-08
5.35084e-08
5.2584e-08
5.17034e-08
5.08688e-08
5.00815e-08
4.93423e-08
4.86513e-08
4.80083e-08
4.74125e-08
4.68629e-08
4.6358e-08
4.58963e-08
4.5476e-08
4.50954e-08
4.47524e-08
4.44454e-08
4.41724e-08
4.39319e-08
4.37222e-08
4.3542e-08
4.33899e-08
4.32648e-08
4.31659e-08
4.30923e-08
4.30436e-08
4.30193e-08
5.54404e-08
5.44384e-08
5.3474e-08
5.25506e-08
5.1671e-08
5.08374e-08
5.0051e-08
4.93127e-08
4.86226e-08
4.79804e-08
4.73853e-08
4.68363e-08
4.63321e-08
4.58709e-08
4.54511e-08
4.50709e-08
4.47283e-08
4.44216e-08
4.4149e-08
4.39087e-08
4.36992e-08
4.35192e-08
4.33672e-08
4.32423e-08
4.31434e-08
4.307e-08
4.30213e-08
4.2997e-08
5.54006e-08
5.43999e-08
5.34366e-08
5.25144e-08
5.1636e-08
5.08035e-08
5.00181e-08
4.92808e-08
4.85916e-08
4.79502e-08
4.73559e-08
4.68077e-08
4.63041e-08
4.58435e-08
4.54242e-08
4.50445e-08
4.47023e-08
4.4396e-08
4.41237e-08
4.38837e-08
4.36745e-08
4.34946e-08
4.33428e-08
4.3218e-08
4.31193e-08
4.30459e-08
4.29973e-08
4.29731e-08
5.53578e-08
5.43584e-08
5.33965e-08
5.24755e-08
5.15984e-08
5.0767e-08
4.99828e-08
4.92465e-08
4.85583e-08
4.79178e-08
4.73244e-08
4.67769e-08
4.6274e-08
4.58141e-08
4.53955e-08
4.50162e-08
4.46746e-08
4.43686e-08
4.40967e-08
4.3857e-08
4.3648e-08
4.34684e-08
4.33168e-08
4.31921e-08
4.30935e-08
4.30202e-08
4.29716e-08
4.29474e-08
5.53119e-08
5.4314e-08
5.33535e-08
5.24339e-08
5.15581e-08
5.0728e-08
4.9945e-08
4.92098e-08
4.85227e-08
4.78833e-08
4.72908e-08
4.67442e-08
4.62421e-08
4.57829e-08
4.53648e-08
4.49861e-08
4.4645e-08
4.43395e-08
4.40679e-08
4.38286e-08
4.36199e-08
4.34405e-08
4.32891e-08
4.31646e-08
4.30661e-08
4.29929e-08
4.29443e-08
4.29202e-08
5.5263e-08
5.42666e-08
5.33077e-08
5.23896e-08
5.15152e-08
5.06865e-08
4.99048e-08
4.91709e-08
4.84849e-08
4.78466e-08
4.72551e-08
4.67094e-08
4.62081e-08
4.57497e-08
4.53323e-08
4.49543e-08
4.46136e-08
4.43086e-08
4.40375e-08
4.37985e-08
4.35901e-08
4.34109e-08
4.32598e-08
4.31354e-08
4.30371e-08
4.29639e-08
4.29155e-08
4.28914e-08
5.52111e-08
5.42163e-08
5.3259e-08
5.23426e-08
5.14697e-08
5.06425e-08
4.98622e-08
4.91296e-08
4.84449e-08
4.78078e-08
4.72174e-08
4.66727e-08
4.61723e-08
4.57147e-08
4.52981e-08
4.49207e-08
4.45806e-08
4.42761e-08
4.40054e-08
4.37668e-08
4.35587e-08
4.33798e-08
4.32289e-08
4.31047e-08
4.30065e-08
4.29335e-08
4.28851e-08
4.2861e-08
5.51561e-08
5.41631e-08
5.32076e-08
5.22928e-08
5.14216e-08
5.0596e-08
4.98173e-08
4.90861e-08
4.84028e-08
4.77668e-08
4.71776e-08
4.6634e-08
4.61346e-08
4.56779e-08
4.52621e-08
4.48853e-08
4.45459e-08
4.4242e-08
4.39717e-08
4.37335e-08
4.35258e-08
4.33472e-08
4.31965e-08
4.30725e-08
4.29745e-08
4.29016e-08
4.28532e-08
4.28292e-08
5.50981e-08
5.4107e-08
5.31533e-08
5.22404e-08
5.1371e-08
5.05471e-08
4.977e-08
4.90404e-08
4.83584e-08
4.77239e-08
4.71359e-08
4.65934e-08
4.60951e-08
4.56393e-08
4.52243e-08
4.48484e-08
4.45096e-08
4.42062e-08
4.39365e-08
4.36987e-08
4.34914e-08
4.33131e-08
4.31626e-08
4.30389e-08
4.2941e-08
4.28682e-08
4.282e-08
4.27959e-08
5.50371e-08
5.4048e-08
5.30963e-08
5.21853e-08
5.13178e-08
5.04957e-08
4.97203e-08
4.89924e-08
4.8312e-08
4.76789e-08
4.70922e-08
4.6551e-08
4.60538e-08
4.5599e-08
4.51849e-08
4.48098e-08
4.44717e-08
4.4169e-08
4.38998e-08
4.36625e-08
4.34555e-08
4.32776e-08
4.31274e-08
4.30039e-08
4.29061e-08
4.28334e-08
4.27853e-08
4.27613e-08
5.49731e-08
5.39862e-08
5.30365e-08
5.21276e-08
5.12621e-08
5.04419e-08
4.96684e-08
4.89422e-08
4.82635e-08
4.76319e-08
4.70467e-08
4.65067e-08
4.60107e-08
4.5557e-08
4.51439e-08
4.47696e-08
4.44323e-08
4.41302e-08
4.38616e-08
4.36248e-08
4.34183e-08
4.32407e-08
4.30908e-08
4.29675e-08
4.28699e-08
4.27974e-08
4.27493e-08
4.27253e-08
5.49061e-08
5.39214e-08
5.2974e-08
5.20673e-08
5.12039e-08
5.03858e-08
4.96142e-08
4.88899e-08
4.82129e-08
4.75829e-08
4.69993e-08
4.64607e-08
4.59659e-08
4.55134e-08
4.51013e-08
4.47279e-08
4.43914e-08
4.40901e-08
4.3822e-08
4.35858e-08
4.33797e-08
4.32024e-08
4.30528e-08
4.29298e-08
4.28324e-08
4.276e-08
4.2712e-08
4.26881e-08
5.48363e-08
5.38539e-08
5.29088e-08
5.20043e-08
5.11432e-08
5.03272e-08
4.95577e-08
4.88354e-08
4.81603e-08
4.75321e-08
4.695e-08
4.64129e-08
4.59195e-08
4.54682e-08
4.50572e-08
4.46848e-08
4.43492e-08
4.40485e-08
4.37811e-08
4.35454e-08
4.33398e-08
4.3163e-08
4.30137e-08
4.28909e-08
4.27937e-08
4.27214e-08
4.26736e-08
4.26497e-08
5.47634e-08
5.37835e-08
5.28409e-08
5.19388e-08
5.108e-08
5.02664e-08
4.94991e-08
4.87788e-08
4.81057e-08
4.74793e-08
4.6899e-08
4.63635e-08
4.58715e-08
4.54214e-08
4.50116e-08
4.46402e-08
4.43055e-08
4.40056e-08
4.3739e-08
4.35038e-08
4.32987e-08
4.31223e-08
4.29733e-08
4.28508e-08
4.27538e-08
4.26817e-08
4.26339e-08
4.26101e-08
5.46878e-08
5.37104e-08
5.27703e-08
5.18708e-08
5.10145e-08
5.02032e-08
4.94382e-08
4.87202e-08
4.80492e-08
4.74247e-08
4.68462e-08
4.63123e-08
4.58219e-08
4.53732e-08
4.49646e-08
4.45943e-08
4.42605e-08
4.39615e-08
4.36955e-08
4.3461e-08
4.32564e-08
4.30804e-08
4.29318e-08
4.28096e-08
4.27129e-08
4.26409e-08
4.25932e-08
4.25695e-08
5.46092e-08
5.36345e-08
5.26971e-08
5.18002e-08
5.09465e-08
5.01378e-08
4.93753e-08
4.86595e-08
4.79907e-08
4.73683e-08
4.67917e-08
4.62596e-08
4.57707e-08
4.53235e-08
4.49162e-08
4.45471e-08
4.42143e-08
4.39162e-08
4.3651e-08
4.34171e-08
4.32131e-08
4.30375e-08
4.28893e-08
4.27674e-08
4.26709e-08
4.25991e-08
4.25515e-08
4.25278e-08
5.45279e-08
5.35559e-08
5.26213e-08
5.17272e-08
5.08762e-08
5.00701e-08
4.93102e-08
4.85969e-08
4.79304e-08
4.73102e-08
4.67356e-08
4.62053e-08
4.57181e-08
4.52724e-08
4.48665e-08
4.44986e-08
4.41669e-08
4.38697e-08
4.36053e-08
4.33721e-08
4.31687e-08
4.29936e-08
4.28458e-08
4.27241e-08
4.26279e-08
4.25563e-08
4.25088e-08
4.24852e-08
5.44438e-08
5.34747e-08
5.25429e-08
5.16517e-08
5.08036e-08
5.00003e-08
4.9243e-08
4.85323e-08
4.78682e-08
4.72503e-08
4.66778e-08
4.61496e-08
4.56642e-08
4.52201e-08
4.48156e-08
4.44489e-08
4.41184e-08
4.38221e-08
4.35586e-08
4.33261e-08
4.31233e-08
4.29487e-08
4.28013e-08
4.268e-08
4.2584e-08
4.25126e-08
4.24652e-08
4.24417e-08
5.43569e-08
5.33908e-08
5.2462e-08
5.15738e-08
5.07287e-08
4.99283e-08
4.91739e-08
4.84659e-08
4.78043e-08
4.71888e-08
4.66186e-08
4.60923e-08
4.56088e-08
4.51664e-08
4.47634e-08
4.43981e-08
4.40688e-08
4.37736e-08
4.35109e-08
4.32792e-08
4.3077e-08
4.2903e-08
4.2756e-08
4.2635e-08
4.25393e-08
4.24681e-08
4.24208e-08
4.23973e-08
5.42674e-08
5.33043e-08
5.23786e-08
5.14936e-08
5.06515e-08
4.98542e-08
4.91027e-08
4.83976e-08
4.77387e-08
4.71257e-08
4.65578e-08
4.60337e-08
4.55522e-08
4.51115e-08
4.47102e-08
4.43463e-08
4.40182e-08
4.3724e-08
4.34623e-08
4.32314e-08
4.30299e-08
4.28564e-08
4.27099e-08
4.25893e-08
4.24938e-08
4.24228e-08
4.23757e-08
4.23522e-08
5.41753e-08
5.32153e-08
5.22929e-08
5.1411e-08
5.05722e-08
4.97781e-08
4.90297e-08
4.83274e-08
4.76714e-08
4.70611e-08
4.64956e-08
4.59738e-08
4.54943e-08
4.50556e-08
4.46558e-08
4.42934e-08
4.39666e-08
4.36736e-08
4.34129e-08
4.31828e-08
4.2982e-08
4.28091e-08
4.2663e-08
4.25428e-08
4.24476e-08
4.23768e-08
4.23299e-08
4.23065e-08
5.40806e-08
5.31239e-08
5.22047e-08
5.13262e-08
5.04908e-08
4.96999e-08
4.89547e-08
4.82556e-08
4.76025e-08
4.69949e-08
4.6432e-08
4.59126e-08
4.54353e-08
4.49985e-08
4.46005e-08
4.42397e-08
4.39142e-08
4.36224e-08
4.33627e-08
4.31335e-08
4.29334e-08
4.27611e-08
4.26155e-08
4.24957e-08
4.24008e-08
4.23302e-08
4.22834e-08
4.22601e-08
5.39835e-08
5.303e-08
5.21143e-08
5.12393e-08
5.04073e-08
4.96198e-08
4.8878e-08
4.81821e-08
4.75321e-08
4.69274e-08
4.63672e-08
4.58502e-08
4.53752e-08
4.49404e-08
4.45443e-08
4.41851e-08
4.3861e-08
4.35705e-08
4.33118e-08
4.30835e-08
4.28841e-08
4.27125e-08
4.25675e-08
4.2448e-08
4.23535e-08
4.22831e-08
4.22365e-08
4.22132e-08
5.38839e-08
5.29338e-08
5.20216e-08
5.11501e-08
5.03217e-08
4.95379e-08
4.87995e-08
4.8107e-08
4.74601e-08
4.68585e-08
4.63011e-08
4.57867e-08
4.5314e-08
4.48814e-08
4.44872e-08
4.41297e-08
4.38071e-08
4.35178e-08
4.32603e-08
4.30329e-08
4.28344e-08
4.26634e-08
4.25189e-08
4.23999e-08
4.23056e-08
4.22355e-08
4.2189e-08
4.21658e-08
5.3782e-08
5.28353e-08
5.19267e-08
5.1059e-08
5.02343e-08
4.94541e-08
4.87194e-08
4.80303e-08
4.73868e-08
4.67883e-08
4.62338e-08
4.57221e-08
4.52519e-08
4.48215e-08
4.44293e-08
4.40735e-08
4.37525e-08
4.34646e-08
4.32082e-08
4.29818e-08
4.27841e-08
4.26138e-08
4.24699e-08
4.23513e-08
4.22574e-08
4.21875e-08
4.21412e-08
4.21181e-08
5.36777e-08
5.27346e-08
5.18297e-08
5.09658e-08
5.0145e-08
4.93686e-08
4.86376e-08
4.79522e-08
4.73122e-08
4.67169e-08
4.61655e-08
4.56566e-08
4.51889e-08
4.47609e-08
4.43707e-08
4.40168e-08
4.36974e-08
4.34109e-08
4.31557e-08
4.29303e-08
4.27335e-08
4.25639e-08
4.24205e-08
4.23024e-08
4.22089e-08
4.21392e-08
4.20931e-08
4.207e-08
5.35713e-08
5.26318e-08
5.17307e-08
5.08707e-08
5.00539e-08
4.92815e-08
4.85544e-08
4.78727e-08
4.72363e-08
4.66444e-08
4.60961e-08
4.55902e-08
4.51252e-08
4.46995e-08
4.43115e-08
4.39595e-08
4.36418e-08
4.33568e-08
4.31028e-08
4.28785e-08
4.26825e-08
4.25137e-08
4.23709e-08
4.22533e-08
4.21601e-08
4.20907e-08
4.20447e-08
4.20218e-08
5.34629e-08
5.2527e-08
5.16298e-08
5.07739e-08
4.99611e-08
4.91928e-08
4.84697e-08
4.77919e-08
4.71592e-08
4.65709e-08
4.60259e-08
4.5523e-08
4.50607e-08
4.46376e-08
4.42518e-08
4.39018e-08
4.35858e-08
4.33023e-08
4.30496e-08
4.28264e-08
4.26313e-08
4.24632e-08
4.2321e-08
4.22039e-08
4.21111e-08
4.2042e-08
4.19961e-08
4.19733e-08
5.33524e-08
5.24203e-08
5.15271e-08
5.06753e-08
4.98667e-08
4.91027e-08
4.83837e-08
4.771e-08
4.70811e-08
4.64964e-08
4.59548e-08
4.5455e-08
4.49957e-08
4.45751e-08
4.41916e-08
4.38437e-08
4.35295e-08
4.32475e-08
4.29961e-08
4.27741e-08
4.25799e-08
4.24126e-08
4.22711e-08
4.21545e-08
4.2062e-08
4.19932e-08
4.19475e-08
4.19248e-08
1.16234e-08
1.01762e-08
8.05189e-09
6.06924e-09
6.73634e-10
5.21561e-11
2.26945e-08
2.0987e-08
1.8842e-08
1.62183e-08
1.21334e-08
8.60074e-09
3.28793e-08
3.12478e-08
2.93153e-08
2.69765e-08
2.40641e-08
2.12204e-08
4.1584e-08
4.01882e-08
3.86078e-08
3.67823e-08
3.47218e-08
3.27097e-08
4.86304e-08
4.75286e-08
4.63307e-08
4.50089e-08
4.35962e-08
4.22338e-08
5.40461e-08
5.32335e-08
5.23821e-08
5.14801e-08
5.0552e-08
4.9669e-08
5.79782e-08
5.74171e-08
5.68494e-08
5.62704e-08
5.56941e-08
5.51556e-08
6.06369e-08
6.0278e-08
5.99278e-08
5.95846e-08
5.92557e-08
5.89575e-08
6.22548e-08
6.20493e-08
6.18579e-08
6.16802e-08
6.15195e-08
6.13831e-08
6.30575e-08
6.29634e-08
6.28836e-08
6.28181e-08
6.27682e-08
6.27369e-08
6.32466e-08
6.32308e-08
6.32269e-08
6.32351e-08
6.32561e-08
6.32906e-08
6.29907e-08
6.30284e-08
6.30749e-08
6.31306e-08
6.31956e-08
6.327e-08
6.24241e-08
6.24974e-08
6.25768e-08
6.26624e-08
6.27542e-08
6.28522e-08
6.16488e-08
6.17455e-08
6.18459e-08
6.195e-08
6.2058e-08
6.21695e-08
6.07398e-08
6.08516e-08
6.09651e-08
6.10806e-08
6.11981e-08
6.13172e-08
5.97508e-08
5.98718e-08
5.99934e-08
6.01156e-08
6.02384e-08
6.03616e-08
5.87191e-08
5.88455e-08
5.89717e-08
5.90975e-08
5.9223e-08
5.9348e-08
5.76707e-08
5.77998e-08
5.7928e-08
5.80554e-08
5.81818e-08
5.83072e-08
5.66237e-08
5.67534e-08
5.68819e-08
5.70092e-08
5.71353e-08
5.72599e-08
5.55907e-08
5.57194e-08
5.58469e-08
5.59729e-08
5.60976e-08
5.62206e-08
5.45806e-08
5.47072e-08
5.48326e-08
5.49564e-08
5.50788e-08
5.51994e-08
5.36e-08
5.37237e-08
5.38461e-08
5.3967e-08
5.40863e-08
5.4204e-08
5.324e-08
5.23118e-08
5.14226e-08
5.05751e-08
4.97709e-08
4.90112e-08
4.82965e-08
4.76269e-08
4.7002e-08
4.64211e-08
4.5883e-08
4.53865e-08
4.49301e-08
4.45122e-08
4.41311e-08
4.37853e-08
4.34729e-08
4.31925e-08
4.29426e-08
4.27217e-08
4.25285e-08
4.2362e-08
4.22211e-08
4.2105e-08
4.20129e-08
4.19444e-08
4.18989e-08
4.18763e-08
5.31258e-08
5.22015e-08
5.13165e-08
5.04734e-08
4.96737e-08
4.89185e-08
4.82082e-08
4.75429e-08
4.69221e-08
4.63451e-08
4.58106e-08
4.53174e-08
4.48641e-08
4.44489e-08
4.40703e-08
4.37267e-08
4.34162e-08
4.31375e-08
4.28889e-08
4.26692e-08
4.24771e-08
4.23114e-08
4.21712e-08
4.20556e-08
4.19639e-08
4.18957e-08
4.18504e-08
4.18278e-08
5.301e-08
5.20896e-08
5.1209e-08
5.03703e-08
4.95752e-08
4.88246e-08
4.81189e-08
4.74581e-08
4.68415e-08
4.62684e-08
4.57377e-08
4.5248e-08
4.47978e-08
4.43855e-08
4.40094e-08
4.3668e-08
4.33595e-08
4.30824e-08
4.28353e-08
4.26169e-08
4.24257e-08
4.22609e-08
4.21213e-08
4.20063e-08
4.1915e-08
4.18471e-08
4.1802e-08
4.17795e-08
5.28927e-08
5.19764e-08
5.11001e-08
5.0266e-08
4.94757e-08
4.87298e-08
4.80288e-08
4.73725e-08
4.67603e-08
4.61913e-08
4.56644e-08
4.51782e-08
4.47313e-08
4.43219e-08
4.39484e-08
4.36093e-08
4.33028e-08
4.30275e-08
4.27819e-08
4.25646e-08
4.23746e-08
4.22106e-08
4.20717e-08
4.19572e-08
4.18664e-08
4.17987e-08
4.17538e-08
4.17315e-08
5.27739e-08
5.18617e-08
5.099e-08
5.01606e-08
4.93751e-08
4.86341e-08
4.79379e-08
4.72863e-08
4.66786e-08
4.61138e-08
4.55909e-08
4.51083e-08
4.46646e-08
4.42582e-08
4.38875e-08
4.35507e-08
4.32462e-08
4.29727e-08
4.27286e-08
4.25127e-08
4.23236e-08
4.21605e-08
4.20224e-08
4.19084e-08
4.1818e-08
4.17507e-08
4.1706e-08
4.16837e-08
5.2654e-08
5.1746e-08
5.08788e-08
5.00543e-08
4.92738e-08
4.85378e-08
4.78465e-08
4.71997e-08
4.65965e-08
4.60361e-08
4.55172e-08
4.50384e-08
4.45981e-08
4.41947e-08
4.38267e-08
4.34923e-08
4.31899e-08
4.29182e-08
4.26757e-08
4.2461e-08
4.22731e-08
4.21108e-08
4.19734e-08
4.186e-08
4.17701e-08
4.1703e-08
4.16585e-08
4.16364e-08
1.30995e-08
2.42553e-08
3.43788e-08
4.28973e-08
4.96936e-08
5.48498e-08
5.85469e-08
6.10108e-08
6.24766e-08
6.31661e-08
6.3274e-08
6.29616e-08
6.23565e-08
6.15556e-08
6.063e-08
5.96306e-08
5.85928e-08
5.75414e-08
5.64935e-08
5.54613e-08
5.44532e-08
5.34757e-08
1.4536e-08
2.58654e-08
3.59294e-08
4.42516e-08
5.07912e-08
5.5684e-08
5.9143e-08
6.14082e-08
6.27177e-08
6.32897e-08
6.33123e-08
6.29399e-08
6.22937e-08
6.14653e-08
6.05218e-08
5.9511e-08
5.84666e-08
5.74118e-08
5.63629e-08
5.53313e-08
5.43253e-08
5.33508e-08
1.65472e-08
2.78756e-08
3.77368e-08
4.57667e-08
5.19905e-08
5.65847e-08
5.97839e-08
6.18365e-08
6.29802e-08
6.34279e-08
6.33604e-08
6.29245e-08
6.22346e-08
6.13769e-08
6.04142e-08
5.93914e-08
5.83398e-08
5.72814e-08
5.62313e-08
5.52005e-08
5.41965e-08
5.32252e-08
1.93864e-08
3.04576e-08
3.99072e-08
4.75039e-08
5.33245e-08
5.75676e-08
6.04756e-08
6.22966e-08
6.32627e-08
6.35785e-08
6.3416e-08
6.29134e-08
6.21778e-08
6.12895e-08
6.03068e-08
5.92714e-08
5.82124e-08
5.71502e-08
5.6099e-08
5.50689e-08
5.40671e-08
5.30989e-08
2.30442e-08
3.35938e-08
4.24297e-08
4.94568e-08
5.47878e-08
5.86269e-08
6.12122e-08
6.27829e-08
6.35603e-08
6.37377e-08
6.34763e-08
6.29046e-08
6.21219e-08
6.12021e-08
6.0199e-08
5.91508e-08
5.80844e-08
5.70184e-08
5.5966e-08
5.49367e-08
5.39371e-08
5.29722e-08
2.73711e-08
3.71372e-08
4.52055e-08
5.15645e-08
5.63428e-08
5.97387e-08
6.19777e-08
6.32843e-08
6.38653e-08
6.39001e-08
6.35375e-08
6.28956e-08
6.20653e-08
6.11139e-08
6.00903e-08
5.90294e-08
5.79555e-08
5.68859e-08
5.58325e-08
5.48041e-08
5.38068e-08
5.28454e-08
3.20361e-08
4.08712e-08
4.80959e-08
5.374e-08
5.7935e-08
6.08684e-08
6.27497e-08
6.37862e-08
6.4168e-08
6.40593e-08
6.35956e-08
6.2884e-08
6.20065e-08
6.10239e-08
5.99803e-08
5.8907e-08
5.7826e-08
5.67528e-08
5.56986e-08
5.46713e-08
5.36765e-08
5.27187e-08
3.67421e-08
4.45958e-08
5.0968e-08
5.58956e-08
5.95071e-08
6.19788e-08
6.35042e-08
6.42733e-08
6.44587e-08
6.42093e-08
6.36468e-08
6.28673e-08
6.19442e-08
6.09316e-08
5.98687e-08
5.87834e-08
5.76957e-08
5.66194e-08
5.55646e-08
5.45385e-08
5.35464e-08
5.25922e-08
4.11913e-08
4.81442e-08
5.37136e-08
5.7958e-08
6.10095e-08
6.30368e-08
6.42194e-08
6.47312e-08
6.47284e-08
6.43443e-08
6.36876e-08
6.28437e-08
6.18773e-08
6.08362e-08
5.97551e-08
5.86588e-08
5.75649e-08
5.64858e-08
5.54307e-08
5.44061e-08
5.34168e-08
5.24665e-08
4.52704e-08
5.14269e-08
5.62638e-08
5.98758e-08
6.24051e-08
6.40164e-08
6.4878e-08
6.51488e-08
6.49698e-08
6.44599e-08
6.37155e-08
6.28116e-08
6.18049e-08
6.07375e-08
5.96397e-08
5.85332e-08
5.74337e-08
5.63524e-08
5.52972e-08
5.42743e-08
5.32881e-08
5.23417e-08
4.89889e-08
5.44162e-08
5.85845e-08
6.16187e-08
6.36703e-08
6.49006e-08
6.5468e-08
6.55182e-08
6.5178e-08
6.45533e-08
6.37287e-08
6.277e-08
6.17268e-08
6.06354e-08
5.95224e-08
5.84069e-08
5.73025e-08
5.62193e-08
5.51645e-08
5.41435e-08
5.31604e-08
5.22182e-08
5.23647e-08
5.71053e-08
6.06618e-08
6.31726e-08
6.47931e-08
6.56804e-08
6.59834e-08
6.58354e-08
6.53506e-08
6.46228e-08
6.37265e-08
6.27189e-08
6.16428e-08
6.05301e-08
5.94036e-08
5.828e-08
5.71715e-08
5.60869e-08
5.50328e-08
5.40141e-08
5.30343e-08
5.20963e-08
5.53726e-08
5.94873e-08
6.24917e-08
6.45341e-08
6.57706e-08
6.63535e-08
6.64224e-08
6.60994e-08
6.54871e-08
6.46686e-08
6.3709e-08
6.26583e-08
6.15534e-08
6.04219e-08
5.92836e-08
5.81531e-08
5.70412e-08
5.59558e-08
5.49026e-08
5.38863e-08
5.29101e-08
5.19764e-08
5.80146e-08
6.15674e-08
6.40803e-08
6.5708e-08
6.66067e-08
6.69229e-08
6.67874e-08
6.6312e-08
6.55889e-08
6.46916e-08
6.36772e-08
6.2589e-08
6.14591e-08
6.03113e-08
5.91629e-08
5.80267e-08
5.69121e-08
5.58262e-08
5.47744e-08
5.37607e-08
5.27882e-08
5.18589e-08
6.03012e-08
6.33614e-08
6.54414e-08
6.67058e-08
6.73101e-08
6.73951e-08
6.70832e-08
6.64767e-08
6.56585e-08
6.46938e-08
6.36324e-08
6.25122e-08
6.13609e-08
6.01992e-08
5.90422e-08
5.79012e-08
5.67846e-08
5.56988e-08
5.46486e-08
5.36377e-08
5.26689e-08
5.17441e-08
6.22861e-08
6.48978e-08
6.65952e-08
6.75427e-08
6.78925e-08
6.77791e-08
6.73165e-08
6.65985e-08
6.56996e-08
6.46776e-08
6.35765e-08
6.24291e-08
6.12597e-08
6.00862e-08
5.89221e-08
5.77773e-08
5.66593e-08
5.55739e-08
5.45256e-08
5.35177e-08
5.25528e-08
5.16326e-08
6.39817e-08
6.61985e-08
6.75616e-08
6.82352e-08
6.8367e-08
6.80847e-08
6.74947e-08
6.66827e-08
6.5716e-08
6.4646e-08
6.35115e-08
6.23412e-08
6.11566e-08
5.99734e-08
5.88034e-08
5.76556e-08
5.65368e-08
5.54522e-08
5.4406e-08
5.34013e-08
5.24403e-08
5.15246e-08
6.5419e-08
6.72866e-08
6.83606e-08
6.87999e-08
6.87468e-08
6.83223e-08
6.76254e-08
6.67349e-08
6.57117e-08
6.46017e-08
6.34394e-08
6.22502e-08
6.10529e-08
5.98616e-08
5.86869e-08
5.75368e-08
5.64176e-08
5.53342e-08
5.42903e-08
5.32887e-08
5.23317e-08
5.14206e-08
6.66059e-08
6.81807e-08
6.90107e-08
6.92529e-08
6.90449e-08
6.85017e-08
6.77161e-08
6.67606e-08
6.56906e-08
6.45476e-08
6.33623e-08
6.21574e-08
6.09497e-08
5.97518e-08
5.85733e-08
5.74216e-08
5.63025e-08
5.52204e-08
5.41789e-08
5.31807e-08
5.22276e-08
5.13209e-08
6.75714e-08
6.89036e-08
6.95309e-08
6.96095e-08
6.92734e-08
6.86324e-08
6.77738e-08
6.67649e-08
6.56566e-08
6.44864e-08
6.32822e-08
6.20644e-08
6.08481e-08
5.96449e-08
5.84635e-08
5.73107e-08
5.61919e-08
5.51114e-08
5.40724e-08
5.30775e-08
5.21283e-08
5.1226e-08
6.83469e-08
6.94793e-08
6.99402e-08
6.98849e-08
6.9444e-08
6.87231e-08
6.7805e-08
6.67526e-08
6.56129e-08
6.44206e-08
6.32009e-08
6.19725e-08
6.07493e-08
5.95417e-08
5.83581e-08
5.72047e-08
5.60865e-08
5.50077e-08
5.39713e-08
5.29797e-08
5.20343e-08
5.11363e-08
6.89606e-08
6.99303e-08
7.02564e-08
7.00927e-08
6.95671e-08
6.87817e-08
6.78154e-08
6.67278e-08
6.55628e-08
6.43524e-08
6.31201e-08
6.1883e-08
6.06542e-08
5.94432e-08
5.82579e-08
5.71042e-08
5.5987e-08
5.49099e-08
5.38761e-08
5.28877e-08
5.1946e-08
5.10521e-08
6.9435e-08
7.02769e-08
7.04958e-08
7.02456e-08
6.96522e-08
6.88151e-08
6.78103e-08
6.66943e-08
6.55088e-08
6.42838e-08
6.30413e-08
6.17972e-08
6.05638e-08
5.93502e-08
5.81637e-08
5.701e-08
5.58937e-08
5.48186e-08
5.37873e-08
5.28019e-08
5.18638e-08
5.09738e-08
6.97992e-08
7.05391e-08
7.06733e-08
7.03547e-08
6.97077e-08
6.88296e-08
6.7794e-08
6.66554e-08
6.54535e-08
6.42167e-08
6.29658e-08
6.17161e-08
6.0479e-08
5.92633e-08
5.8076e-08
5.69225e-08
5.58074e-08
5.4734e-08
5.37052e-08
5.27228e-08
5.17881e-08
5.09017e-08
7.00682e-08
7.07328e-08
7.08017e-08
7.04298e-08
6.97407e-08
6.88303e-08
6.77704e-08
6.66139e-08
6.53988e-08
6.41525e-08
6.2895e-08
6.16408e-08
6.04007e-08
5.91834e-08
5.79956e-08
5.68425e-08
5.57285e-08
5.46569e-08
5.36304e-08
5.26507e-08
5.17191e-08
5.08361e-08
7.02747e-08
7.08751e-08
7.08925e-08
7.04791e-08
6.97573e-08
6.88217e-08
6.77428e-08
6.65721e-08
6.53465e-08
6.40927e-08
6.28299e-08
6.1572e-08
6.03296e-08
5.91111e-08
5.79229e-08
5.67703e-08
5.56574e-08
5.45875e-08
5.35632e-08
5.25861e-08
5.16573e-08
5.07773e-08
7.04197e-08
7.09751e-08
7.09541e-08
7.05093e-08
6.97626e-08
6.88075e-08
6.77138e-08
6.6532e-08
6.52982e-08
6.40385e-08
6.27713e-08
6.15105e-08
6.02664e-08
5.9047e-08
5.78586e-08
5.67065e-08
5.55947e-08
5.45263e-08
5.35039e-08
5.25291e-08
5.16029e-08
5.07257e-08
7.05173e-08
7.10431e-08
7.09943e-08
7.05261e-08
6.97605e-08
6.87907e-08
6.76857e-08
6.64953e-08
6.52552e-08
6.39907e-08
6.27202e-08
6.14571e-08
6.02116e-08
5.89915e-08
5.78031e-08
5.66515e-08
5.55406e-08
5.44737e-08
5.3453e-08
5.24802e-08
5.15562e-08
5.06813e-08
7.05914e-08
7.10899e-08
7.10197e-08
7.05341e-08
6.97546e-08
6.87738e-08
6.76603e-08
6.64634e-08
6.52184e-08
6.39503e-08
6.26772e-08
6.14124e-08
6.01658e-08
5.89452e-08
5.77568e-08
5.66056e-08
5.54956e-08
5.44299e-08
5.34106e-08
5.24395e-08
5.15173e-08
5.06445e-08
7.06393e-08
7.11197e-08
7.10346e-08
7.05368e-08
6.97473e-08
6.87587e-08
6.76389e-08
6.64373e-08
6.51887e-08
6.39179e-08
6.26429e-08
6.13767e-08
6.01293e-08
5.89084e-08
5.77201e-08
5.65693e-08
5.54599e-08
5.43951e-08
5.3377e-08
5.24072e-08
5.14866e-08
5.06154e-08
7.06641e-08
7.11361e-08
7.10424e-08
7.05368e-08
6.97408e-08
6.87468e-08
6.76228e-08
6.64179e-08
6.51667e-08
6.38941e-08
6.26177e-08
6.13505e-08
6.01026e-08
5.88814e-08
5.76931e-08
5.65426e-08
5.54338e-08
5.43697e-08
5.33525e-08
5.23837e-08
5.14641e-08
5.05941e-08
7.06747e-08
7.11438e-08
7.10461e-08
7.05363e-08
6.97365e-08
6.87393e-08
6.76127e-08
6.64057e-08
6.5153e-08
6.38791e-08
6.26019e-08
6.13341e-08
6.00858e-08
5.88644e-08
5.76762e-08
5.65259e-08
5.54174e-08
5.43537e-08
5.3337e-08
5.23688e-08
5.145e-08
5.05807e-08
7.06753e-08
7.11466e-08
7.10481e-08
7.05369e-08
6.97355e-08
6.87369e-08
6.76092e-08
6.64012e-08
6.51478e-08
6.38734e-08
6.25957e-08
6.13277e-08
6.00791e-08
5.88577e-08
5.76694e-08
5.65191e-08
5.54107e-08
5.43472e-08
5.33307e-08
5.23628e-08
5.14442e-08
5.05752e-08
5.25333e-08
5.16297e-08
5.07672e-08
4.99477e-08
4.91722e-08
4.84413e-08
4.77551e-08
4.71131e-08
4.65146e-08
4.59586e-08
4.54438e-08
4.49687e-08
4.45319e-08
4.41316e-08
4.37663e-08
4.34344e-08
4.31342e-08
4.28643e-08
4.26233e-08
4.241e-08
4.22231e-08
4.20618e-08
4.19251e-08
4.18123e-08
4.17228e-08
4.1656e-08
4.16117e-08
4.15897e-08
5.24123e-08
5.1513e-08
5.06553e-08
4.98408e-08
4.90705e-08
4.83448e-08
4.76637e-08
4.70267e-08
4.6433e-08
4.58814e-08
4.53708e-08
4.48996e-08
4.44662e-08
4.40691e-08
4.37066e-08
4.33771e-08
4.30791e-08
4.2811e-08
4.25716e-08
4.23596e-08
4.21739e-08
4.20134e-08
4.18775e-08
4.17652e-08
4.16762e-08
4.16097e-08
4.15656e-08
4.15437e-08
5.22906e-08
5.13957e-08
5.05429e-08
4.97336e-08
4.89686e-08
4.82482e-08
4.75723e-08
4.69403e-08
4.63514e-08
4.58045e-08
4.52981e-08
4.48308e-08
4.4401e-08
4.4007e-08
4.36474e-08
4.33204e-08
4.30245e-08
4.27583e-08
4.25205e-08
4.23098e-08
4.21252e-08
4.19657e-08
4.18305e-08
4.17188e-08
4.16301e-08
4.1564e-08
4.15202e-08
4.14983e-08
5.21683e-08
5.12781e-08
5.04303e-08
4.96262e-08
4.88666e-08
4.81516e-08
4.7481e-08
4.68542e-08
4.62702e-08
4.57279e-08
4.52258e-08
4.47624e-08
4.43362e-08
4.39455e-08
4.35887e-08
4.32643e-08
4.29706e-08
4.27063e-08
4.24701e-08
4.22607e-08
4.20772e-08
4.19186e-08
4.17841e-08
4.16731e-08
4.15848e-08
4.1519e-08
4.14754e-08
4.14536e-08
5.20457e-08
5.11602e-08
5.03175e-08
4.95188e-08
4.87647e-08
4.80552e-08
4.739e-08
4.67684e-08
4.61894e-08
4.56518e-08
4.51541e-08
4.46947e-08
4.42721e-08
4.38847e-08
4.35308e-08
4.32088e-08
4.29174e-08
4.2655e-08
4.24204e-08
4.22124e-08
4.203e-08
4.18723e-08
4.17386e-08
4.16281e-08
4.15403e-08
4.14748e-08
4.14313e-08
4.14096e-08
5.19231e-08
5.10424e-08
5.0205e-08
4.94117e-08
4.86632e-08
4.79593e-08
4.72996e-08
4.66833e-08
4.61093e-08
4.55764e-08
4.50831e-08
4.46277e-08
4.42088e-08
4.38247e-08
4.34737e-08
4.31543e-08
4.2865e-08
4.26045e-08
4.23715e-08
4.21649e-08
4.19836e-08
4.18269e-08
4.16938e-08
4.15839e-08
4.14966e-08
4.14314e-08
4.13881e-08
4.13665e-08
5.18007e-08
5.09249e-08
5.00928e-08
4.93051e-08
4.85622e-08
4.7864e-08
4.72098e-08
4.65989e-08
4.603e-08
4.55018e-08
4.50129e-08
4.45617e-08
4.41464e-08
4.37656e-08
4.34175e-08
4.31006e-08
4.28136e-08
4.2555e-08
4.23236e-08
4.21183e-08
4.19382e-08
4.17823e-08
4.165e-08
4.15407e-08
4.14537e-08
4.13889e-08
4.13458e-08
4.13243e-08
5.16788e-08
5.0808e-08
4.99813e-08
4.91993e-08
4.84621e-08
4.77696e-08
4.7121e-08
4.65154e-08
4.59517e-08
4.54283e-08
4.49438e-08
4.44966e-08
4.40851e-08
4.37075e-08
4.33623e-08
4.3048e-08
4.27632e-08
4.25065e-08
4.22767e-08
4.20728e-08
4.18937e-08
4.17388e-08
4.16072e-08
4.14984e-08
4.14119e-08
4.13473e-08
4.13044e-08
4.1283e-08
5.15576e-08
5.0692e-08
4.98708e-08
4.90944e-08
4.83631e-08
4.76763e-08
4.70333e-08
4.64332e-08
4.58745e-08
4.5356e-08
4.4876e-08
4.44328e-08
4.40249e-08
4.36506e-08
4.33084e-08
4.29966e-08
4.2714e-08
4.24591e-08
4.22309e-08
4.20283e-08
4.18504e-08
4.16963e-08
4.15654e-08
4.14572e-08
4.13711e-08
4.13068e-08
4.12641e-08
4.12428e-08
5.14375e-08
5.05771e-08
4.97614e-08
4.89909e-08
4.82653e-08
4.75843e-08
4.6947e-08
4.63523e-08
4.57988e-08
4.5285e-08
4.48094e-08
4.43703e-08
4.39661e-08
4.3595e-08
4.32556e-08
4.29464e-08
4.26659e-08
4.2413e-08
4.21863e-08
4.1985e-08
4.18082e-08
4.1655e-08
4.15248e-08
4.14171e-08
4.13314e-08
4.12674e-08
4.12249e-08
4.12037e-08
5.13188e-08
5.04637e-08
4.96536e-08
4.88889e-08
4.81692e-08
4.7494e-08
4.68623e-08
4.62729e-08
4.57246e-08
4.52156e-08
4.47444e-08
4.43093e-08
4.39087e-08
4.35409e-08
4.32043e-08
4.28976e-08
4.26192e-08
4.23681e-08
4.2143e-08
4.1943e-08
4.17672e-08
4.16148e-08
4.14853e-08
4.13782e-08
4.12929e-08
4.12292e-08
4.11869e-08
4.11658e-08
5.12018e-08
5.0352e-08
4.95476e-08
4.87887e-08
4.80749e-08
4.74054e-08
4.67794e-08
4.61954e-08
4.56521e-08
4.51478e-08
4.4681e-08
4.42499e-08
4.38529e-08
4.34882e-08
4.31545e-08
4.28502e-08
4.2574e-08
4.23246e-08
4.2101e-08
4.19023e-08
4.17275e-08
4.1576e-08
4.14472e-08
4.13405e-08
4.12556e-08
4.11922e-08
4.11501e-08
4.11291e-08
5.10869e-08
5.02425e-08
4.94438e-08
4.86907e-08
4.79827e-08
4.7319e-08
4.66985e-08
4.61198e-08
4.55816e-08
4.5082e-08
4.46195e-08
4.41923e-08
4.37987e-08
4.34373e-08
4.31063e-08
4.28044e-08
4.25302e-08
4.22826e-08
4.20605e-08
4.1863e-08
4.16892e-08
4.15385e-08
4.14103e-08
4.13042e-08
4.12197e-08
4.11566e-08
4.11146e-08
4.10936e-08
5.09744e-08
5.01354e-08
4.93424e-08
4.85951e-08
4.78928e-08
4.72349e-08
4.66199e-08
4.60465e-08
4.55131e-08
4.50182e-08
4.45599e-08
4.41365e-08
4.37465e-08
4.3388e-08
4.30597e-08
4.27602e-08
4.2488e-08
4.22421e-08
4.20215e-08
4.18251e-08
4.16524e-08
4.15025e-08
4.13749e-08
4.12692e-08
4.11851e-08
4.11222e-08
4.10804e-08
4.10595e-08
5.08647e-08
5.00311e-08
4.92437e-08
4.85021e-08
4.78057e-08
4.71533e-08
4.65437e-08
4.59755e-08
4.5447e-08
4.49566e-08
4.45024e-08
4.40828e-08
4.36961e-08
4.33407e-08
4.3015e-08
4.27177e-08
4.24475e-08
4.22033e-08
4.1984e-08
4.17888e-08
4.1617e-08
4.14679e-08
4.13409e-08
4.12357e-08
4.11519e-08
4.10893e-08
4.10476e-08
4.10268e-08
5.07581e-08
4.993e-08
4.91482e-08
4.84122e-08
4.77214e-08
4.70745e-08
4.64703e-08
4.59071e-08
4.53834e-08
4.48973e-08
4.44472e-08
4.40313e-08
4.36478e-08
4.32953e-08
4.29722e-08
4.26771e-08
4.24088e-08
4.21661e-08
4.19482e-08
4.17541e-08
4.15832e-08
4.14348e-08
4.13084e-08
4.12037e-08
4.11202e-08
4.10578e-08
4.10163e-08
4.09956e-08
5.06551e-08
4.98323e-08
4.9056e-08
4.83256e-08
4.76403e-08
4.69988e-08
4.63998e-08
4.58415e-08
4.53224e-08
4.48406e-08
4.43944e-08
4.3982e-08
4.36017e-08
4.3252e-08
4.29313e-08
4.26383e-08
4.23718e-08
4.21307e-08
4.19141e-08
4.17211e-08
4.1551e-08
4.14033e-08
4.12775e-08
4.11732e-08
4.109e-08
4.10279e-08
4.09865e-08
4.09659e-08
5.05561e-08
4.97385e-08
4.89675e-08
4.82426e-08
4.75626e-08
4.69264e-08
4.63323e-08
4.57789e-08
4.52642e-08
4.47865e-08
4.43441e-08
4.39351e-08
4.35578e-08
4.32108e-08
4.28925e-08
4.26015e-08
4.23368e-08
4.20972e-08
4.18818e-08
4.16898e-08
4.15205e-08
4.13735e-08
4.12482e-08
4.11442e-08
4.10614e-08
4.09995e-08
4.09582e-08
4.09377e-08
5.04613e-08
4.96488e-08
4.8883e-08
4.81634e-08
4.74886e-08
4.68574e-08
4.62682e-08
4.57194e-08
4.5209e-08
4.47353e-08
4.42964e-08
4.38907e-08
4.35164e-08
4.31719e-08
4.28558e-08
4.25668e-08
4.23037e-08
4.20655e-08
4.18512e-08
4.16602e-08
4.14917e-08
4.13453e-08
4.12205e-08
4.1117e-08
4.10344e-08
4.09727e-08
4.09316e-08
4.09111e-08
5.03711e-08
4.95635e-08
4.88029e-08
4.80883e-08
4.74185e-08
4.67922e-08
4.62076e-08
4.56631e-08
4.51569e-08
4.46869e-08
4.42515e-08
4.38489e-08
4.34773e-08
4.31353e-08
4.28213e-08
4.25342e-08
4.22726e-08
4.20357e-08
4.18226e-08
4.16325e-08
4.14647e-08
4.13189e-08
4.11946e-08
4.10914e-08
4.10091e-08
4.09475e-08
4.09065e-08
4.08861e-08
5.02859e-08
4.94831e-08
4.87273e-08
4.80176e-08
4.73526e-08
4.67309e-08
4.61507e-08
4.56104e-08
4.5108e-08
4.46416e-08
4.42095e-08
4.38098e-08
4.34408e-08
4.31011e-08
4.27891e-08
4.25037e-08
4.22436e-08
4.2008e-08
4.17959e-08
4.16066e-08
4.14395e-08
4.12943e-08
4.11703e-08
4.10675e-08
4.09854e-08
4.0924e-08
4.08832e-08
4.08628e-08
5.02061e-08
4.94078e-08
4.86566e-08
4.79514e-08
4.7291e-08
4.66736e-08
4.60977e-08
4.55613e-08
4.50625e-08
4.45995e-08
4.41704e-08
4.37734e-08
4.34069e-08
4.30693e-08
4.27593e-08
4.24754e-08
4.22167e-08
4.19822e-08
4.17711e-08
4.15826e-08
4.14162e-08
4.12714e-08
4.11479e-08
4.10453e-08
4.09635e-08
4.09023e-08
4.08615e-08
4.08412e-08
5.01319e-08
4.93379e-08
4.8591e-08
4.78902e-08
4.72339e-08
4.66207e-08
4.60486e-08
4.55159e-08
4.50205e-08
4.45606e-08
4.41344e-08
4.374e-08
4.33757e-08
4.30401e-08
4.27318e-08
4.24494e-08
4.2192e-08
4.19586e-08
4.17483e-08
4.15605e-08
4.13947e-08
4.12504e-08
4.11273e-08
4.1025e-08
4.09434e-08
4.08823e-08
4.08416e-08
4.08213e-08
5.00637e-08
4.92737e-08
4.85308e-08
4.7834e-08
4.71817e-08
4.65722e-08
4.60037e-08
4.54743e-08
4.49821e-08
4.45251e-08
4.41015e-08
4.37094e-08
4.33473e-08
4.30135e-08
4.27067e-08
4.24258e-08
4.21695e-08
4.1937e-08
4.17276e-08
4.15405e-08
4.13752e-08
4.12313e-08
4.11085e-08
4.10064e-08
4.0925e-08
4.08641e-08
4.08235e-08
4.08032e-08
5.00016e-08
4.92153e-08
4.84762e-08
4.7783e-08
4.71343e-08
4.65283e-08
4.59631e-08
4.54368e-08
4.49474e-08
4.4493e-08
4.40718e-08
4.36819e-08
4.33216e-08
4.29895e-08
4.26842e-08
4.24044e-08
4.21492e-08
4.19176e-08
4.17089e-08
4.15224e-08
4.13576e-08
4.12141e-08
4.10915e-08
4.09897e-08
4.09085e-08
4.08477e-08
4.08071e-08
4.07869e-08
4.99461e-08
4.91631e-08
4.84274e-08
4.77375e-08
4.7092e-08
4.64891e-08
4.59268e-08
4.54033e-08
4.49165e-08
4.44645e-08
4.40454e-08
4.36573e-08
4.32988e-08
4.29681e-08
4.26641e-08
4.23855e-08
4.21312e-08
4.19004e-08
4.16923e-08
4.15063e-08
4.13419e-08
4.11988e-08
4.10765e-08
4.09749e-08
4.08938e-08
4.08331e-08
4.07926e-08
4.07724e-08
4.98974e-08
4.91173e-08
4.83845e-08
4.76976e-08
4.70549e-08
4.64547e-08
4.58951e-08
4.5374e-08
4.48895e-08
4.44395e-08
4.40223e-08
4.36359e-08
4.32788e-08
4.29495e-08
4.26466e-08
4.23689e-08
4.21155e-08
4.18853e-08
4.16778e-08
4.14923e-08
4.13283e-08
4.11854e-08
4.10634e-08
4.0962e-08
4.0881e-08
4.08203e-08
4.078e-08
4.07598e-08
4.98555e-08
4.9078e-08
4.83478e-08
4.76634e-08
4.70232e-08
4.64254e-08
4.5868e-08
4.5349e-08
4.48664e-08
4.44182e-08
4.40026e-08
4.36177e-08
4.32618e-08
4.29336e-08
4.26317e-08
4.23548e-08
4.21021e-08
4.18725e-08
4.16655e-08
4.14803e-08
4.13167e-08
4.1174e-08
4.10522e-08
4.09509e-08
4.087e-08
4.08095e-08
4.07691e-08
4.0749e-08
4.98208e-08
4.90454e-08
4.83173e-08
4.7635e-08
4.69969e-08
4.64011e-08
4.58455e-08
4.53283e-08
4.48473e-08
4.44006e-08
4.39863e-08
4.36026e-08
4.32478e-08
4.29205e-08
4.26194e-08
4.23432e-08
4.2091e-08
4.18619e-08
4.16553e-08
4.14705e-08
4.1307e-08
4.11646e-08
4.10429e-08
4.09418e-08
4.0861e-08
4.08005e-08
4.07602e-08
4.07401e-08
4.97933e-08
4.90196e-08
4.82932e-08
4.76126e-08
4.69761e-08
4.63819e-08
4.58278e-08
4.5312e-08
4.48322e-08
4.43867e-08
4.39734e-08
4.35907e-08
4.32367e-08
4.29102e-08
4.26097e-08
4.2334e-08
4.20823e-08
4.18536e-08
4.16473e-08
4.14627e-08
4.12995e-08
4.11572e-08
4.10356e-08
4.09346e-08
4.08539e-08
4.07934e-08
4.07532e-08
4.0733e-08
4.97732e-08
4.90008e-08
4.82756e-08
4.75963e-08
4.6961e-08
4.63678e-08
4.58149e-08
4.53e-08
4.48213e-08
4.43766e-08
4.39641e-08
4.3582e-08
4.32287e-08
4.29026e-08
4.26026e-08
4.23273e-08
4.20759e-08
4.18475e-08
4.16414e-08
4.1457e-08
4.12939e-08
4.11518e-08
4.10303e-08
4.09293e-08
4.08487e-08
4.07883e-08
4.0748e-08
4.07279e-08
4.97606e-08
4.89889e-08
4.82646e-08
4.7586e-08
4.69514e-08
4.6359e-08
4.58067e-08
4.52925e-08
4.48144e-08
4.43702e-08
4.39582e-08
4.35766e-08
4.32236e-08
4.28979e-08
4.25981e-08
4.23231e-08
4.20719e-08
4.18437e-08
4.16377e-08
4.14535e-08
4.12905e-08
4.11484e-08
4.1027e-08
4.0926e-08
4.08454e-08
4.0785e-08
4.07448e-08
4.07246e-08
4.97555e-08
4.89841e-08
4.82601e-08
4.75818e-08
4.69476e-08
4.63555e-08
4.58035e-08
4.52895e-08
4.48116e-08
4.43677e-08
4.39559e-08
4.35744e-08
4.32216e-08
4.2896e-08
4.25963e-08
4.23214e-08
4.20703e-08
4.18421e-08
4.16362e-08
4.1452e-08
4.1289e-08
4.1147e-08
4.10256e-08
4.09247e-08
4.0844e-08
4.07837e-08
4.07434e-08
4.07233e-08
5.35422e-08
5.45216e-08
5.55312e-08
5.65646e-08
5.7613e-08
5.86642e-08
5.97007e-08
6.06976e-08
6.16189e-08
6.24134e-08
6.30092e-08
6.33087e-08
6.31835e-08
6.24713e-08
6.09771e-08
5.84793e-08
5.47441e-08
4.95494e-08
4.27201e-08
3.41833e-08
2.40692e-08
1.29678e-08
5.34183e-08
5.43948e-08
5.54024e-08
5.6435e-08
5.74844e-08
5.85388e-08
5.95817e-08
6.05895e-08
6.1528e-08
6.23487e-08
6.29837e-08
6.33402e-08
6.32958e-08
6.26947e-08
6.13478e-08
5.90364e-08
5.55232e-08
5.0571e-08
4.39731e-08
3.56046e-08
2.55256e-08
1.42465e-08
5.32935e-08
5.42669e-08
5.52725e-08
5.63045e-08
5.73549e-08
5.84128e-08
5.94626e-08
6.0482e-08
6.14388e-08
6.22876e-08
6.29641e-08
6.33809e-08
6.34217e-08
6.29378e-08
6.17465e-08
5.96336e-08
5.63611e-08
5.16826e-08
4.53688e-08
3.72529e-08
2.73246e-08
1.59681e-08
5.31681e-08
5.41384e-08
5.51418e-08
5.61731e-08
5.72246e-08
5.82862e-08
5.93431e-08
6.03746e-08
6.13507e-08
6.22288e-08
6.2949e-08
6.34292e-08
6.356e-08
6.32004e-08
6.21758e-08
6.02792e-08
5.7277e-08
5.29222e-08
4.69771e-08
3.92537e-08
2.96943e-08
1.85584e-08
5.30422e-08
5.40092e-08
5.50105e-08
5.60409e-08
5.70936e-08
5.81589e-08
5.92231e-08
6.0267e-08
6.12628e-08
6.21711e-08
6.29365e-08
6.34827e-08
6.37075e-08
6.3479e-08
6.26324e-08
6.09707e-08
5.82699e-08
5.42907e-08
4.87997e-08
4.16068e-08
3.263e-08
2.20104e-08
5.29159e-08
5.38796e-08
5.48786e-08
5.59082e-08
5.69619e-08
5.80308e-08
5.91023e-08
6.01586e-08
6.11744e-08
6.21134e-08
6.29247e-08
6.35384e-08
6.38602e-08
6.37677e-08
6.31077e-08
6.16958e-08
5.93211e-08
5.57571e-08
5.07821e-08
4.42128e-08
3.59594e-08
2.61111e-08
5.27897e-08
5.37498e-08
5.47464e-08
5.5775e-08
5.68295e-08
5.79019e-08
5.89805e-08
6.00491e-08
6.10846e-08
6.20541e-08
6.29115e-08
6.35929e-08
6.40126e-08
6.40586e-08
6.35898e-08
6.2436e-08
6.04014e-08
5.72744e-08
5.28461e-08
4.69385e-08
3.94476e-08
3.03975e-08
5.26636e-08
5.36201e-08
5.46141e-08
5.56415e-08
5.66968e-08
5.77723e-08
5.88577e-08
5.99381e-08
6.09928e-08
6.19921e-08
6.28946e-08
6.36428e-08
6.41593e-08
6.43428e-08
6.40651e-08
6.31705e-08
6.14788e-08
5.87938e-08
5.49182e-08
4.96778e-08
4.2954e-08
3.47212e-08
5.2538e-08
5.34908e-08
5.4482e-08
5.5508e-08
5.65637e-08
5.76421e-08
5.87338e-08
5.98255e-08
6.08985e-08
6.19264e-08
6.28721e-08
6.36847e-08
6.4295e-08
6.46121e-08
6.45206e-08
6.38794e-08
6.25236e-08
6.02718e-08
5.69377e-08
5.23504e-08
4.63829e-08
3.89911e-08
5.24132e-08
5.33621e-08
5.43504e-08
5.53748e-08
5.64306e-08
5.75115e-08
5.8609e-08
5.97111e-08
6.08012e-08
6.18559e-08
6.28426e-08
6.37161e-08
6.44152e-08
6.48593e-08
6.49451e-08
6.45456e-08
6.3511e-08
6.16732e-08
5.88562e-08
5.48911e-08
4.96382e-08
4.30187e-08
5.22894e-08
5.32343e-08
5.42196e-08
5.52421e-08
5.62978e-08
5.73807e-08
5.84834e-08
5.9595e-08
6.07008e-08
6.17803e-08
6.28048e-08
6.37347e-08
6.45164e-08
6.50786e-08
6.53298e-08
6.51563e-08
6.4422e-08
6.29722e-08
6.06402e-08
5.72591e-08
5.2677e-08
4.67728e-08
5.21671e-08
5.31078e-08
5.40898e-08
5.51103e-08
5.61654e-08
5.725e-08
5.83571e-08
5.94772e-08
6.05973e-08
6.16993e-08
6.27582e-08
6.37395e-08
6.45964e-08
6.52665e-08
6.5669e-08
6.57024e-08
6.5244e-08
6.41514e-08
6.22679e-08
5.94314e-08
5.54891e-08
5.03228e-08
5.20465e-08
5.2983e-08
5.39616e-08
5.49798e-08
5.60341e-08
5.71198e-08
5.82306e-08
5.93581e-08
6.04908e-08
6.16129e-08
6.27025e-08
6.37299e-08
6.46542e-08
6.5421e-08
6.59594e-08
6.61793e-08
6.597e-08
6.52012e-08
6.37256e-08
6.13858e-08
5.80256e-08
5.35061e-08
5.19281e-08
5.28602e-08
5.38352e-08
5.48509e-08
5.5904e-08
5.69904e-08
5.81043e-08
5.92382e-08
6.03819e-08
6.15216e-08
6.26383e-08
6.37061e-08
6.46899e-08
6.55421e-08
6.62007e-08
6.65859e-08
6.65983e-08
6.61186e-08
6.5009e-08
6.31174e-08
6.02851e-08
5.63573e-08
5.18122e-08
5.27398e-08
5.37111e-08
5.47241e-08
5.57758e-08
5.68623e-08
5.79786e-08
5.91178e-08
6.0271e-08
6.14259e-08
6.25661e-08
6.36692e-08
6.47045e-08
6.56311e-08
6.63945e-08
6.69241e-08
6.7131e-08
6.69065e-08
6.61219e-08
6.46318e-08
6.22782e-08
5.88974e-08
5.16992e-08
5.26223e-08
5.35898e-08
5.45998e-08
5.56498e-08
5.67361e-08
5.78541e-08
5.89978e-08
6.01589e-08
6.13268e-08
6.24871e-08
6.36203e-08
6.46999e-08
6.56903e-08
6.65437e-08
6.7198e-08
6.75735e-08
6.75712e-08
6.70722e-08
6.59387e-08
6.40183e-08
6.11522e-08
5.15894e-08
5.2508e-08
5.34716e-08
5.44786e-08
5.55266e-08
5.66123e-08
5.77315e-08
5.88786e-08
6.00463e-08
6.12252e-08
6.24025e-08
6.35613e-08
6.46784e-08
6.57228e-08
6.66527e-08
6.74131e-08
6.79328e-08
6.81218e-08
6.78701e-08
6.70479e-08
6.55087e-08
6.30953e-08
5.14833e-08
5.23974e-08
5.33571e-08
5.43609e-08
5.54067e-08
5.64915e-08
5.76113e-08
5.87611e-08
5.99342e-08
6.11222e-08
6.23137e-08
6.34939e-08
6.46424e-08
6.57321e-08
6.67262e-08
6.7576e-08
6.82174e-08
6.85686e-08
6.85277e-08
6.79726e-08
6.67624e-08
6.4745e-08
5.13814e-08
5.22909e-08
5.32466e-08
5.42472e-08
5.52906e-08
5.63742e-08
5.74942e-08
5.86459e-08
5.98234e-08
6.10189e-08
6.22222e-08
6.34201e-08
6.45947e-08
6.5722e-08
6.67694e-08
6.76934e-08
6.84363e-08
6.89232e-08
6.90593e-08
6.87288e-08
6.77941e-08
6.60973e-08
5.12839e-08
5.2189e-08
5.31407e-08
5.4138e-08
5.5179e-08
5.6261e-08
5.73808e-08
5.8534e-08
5.97149e-08
6.09164e-08
6.21294e-08
6.3342e-08
6.4538e-08
6.56962e-08
6.67874e-08
6.77725e-08
6.85989e-08
6.91977e-08
6.94804e-08
6.93369e-08
6.86344e-08
6.72206e-08
5.11912e-08
5.2092e-08
5.30399e-08
5.40339e-08
5.50722e-08
5.61527e-08
5.72719e-08
5.84259e-08
5.96094e-08
6.08159e-08
6.20368e-08
6.32613e-08
6.44749e-08
6.56582e-08
6.67851e-08
6.78198e-08
6.87141e-08
6.94041e-08
6.98063e-08
6.98154e-08
6.93025e-08
6.81172e-08
5.11038e-08
5.20004e-08
5.29445e-08
5.39352e-08
5.4971e-08
5.60497e-08
5.71681e-08
5.83226e-08
5.9508e-08
6.07183e-08
6.19456e-08
6.31798e-08
6.44076e-08
6.56114e-08
6.6767e-08
6.78417e-08
6.87907e-08
6.95538e-08
7.00519e-08
7.01831e-08
6.98212e-08
6.88163e-08
5.1022e-08
5.19146e-08
5.2855e-08
5.38426e-08
5.48758e-08
5.59526e-08
5.70701e-08
5.82246e-08
5.94115e-08
6.06248e-08
6.18572e-08
6.30992e-08
6.43385e-08
6.55587e-08
6.67374e-08
6.78439e-08
6.88364e-08
6.96577e-08
7.02316e-08
7.0459e-08
7.02145e-08
6.93456e-08
5.09462e-08
5.18349e-08
5.27719e-08
5.37564e-08
5.47871e-08
5.5862e-08
5.69784e-08
5.81328e-08
5.93206e-08
6.05363e-08
6.17727e-08
6.3021e-08
6.42695e-08
6.55028e-08
6.66998e-08
6.78317e-08
6.88585e-08
6.97255e-08
7.03589e-08
7.06615e-08
7.05091e-08
6.97479e-08
5.08766e-08
5.17618e-08
5.26955e-08
5.36771e-08
5.47053e-08
5.57784e-08
5.68937e-08
5.80477e-08
5.92361e-08
6.04536e-08
6.16932e-08
6.29466e-08
6.42024e-08
6.54461e-08
6.66577e-08
6.78095e-08
6.88631e-08
6.97657e-08
7.04453e-08
7.08065e-08
7.07264e-08
7.0053e-08
5.08137e-08
5.16956e-08
5.26263e-08
5.36051e-08
5.46311e-08
5.57024e-08
5.68165e-08
5.797e-08
5.91588e-08
6.03775e-08
6.16197e-08
6.2877e-08
6.41387e-08
6.53907e-08
6.66137e-08
6.7781e-08
6.88555e-08
6.97856e-08
7.05007e-08
7.09067e-08
7.08815e-08
7.02733e-08
5.07576e-08
5.16366e-08
5.25645e-08
5.35409e-08
5.45647e-08
5.56343e-08
5.67472e-08
5.79002e-08
5.90892e-08
6.03089e-08
6.1553e-08
6.28134e-08
6.40798e-08
6.53382e-08
6.65701e-08
6.77495e-08
6.884e-08
6.97911e-08
7.05332e-08
7.09728e-08
7.09882e-08
7.04269e-08
5.07087e-08
5.1585e-08
5.25105e-08
5.34847e-08
5.45066e-08
5.55747e-08
5.66865e-08
5.78389e-08
5.90279e-08
6.02483e-08
6.14939e-08
6.27567e-08
6.40267e-08
6.52902e-08
6.6529e-08
6.77176e-08
6.88203e-08
6.97872e-08
7.05494e-08
7.10137e-08
7.10585e-08
7.05307e-08
5.06671e-08
5.15412e-08
5.24645e-08
5.34368e-08
5.44571e-08
5.55239e-08
5.66347e-08
5.77865e-08
5.89754e-08
6.01963e-08
6.1443e-08
6.27077e-08
6.39804e-08
6.52478e-08
6.64919e-08
6.76874e-08
6.87993e-08
6.97779e-08
7.05547e-08
7.1037e-08
7.11025e-08
7.05954e-08
5.06331e-08
5.15053e-08
5.24269e-08
5.33976e-08
5.44165e-08
5.54821e-08
5.65921e-08
5.77434e-08
5.89321e-08
6.01533e-08
6.14009e-08
6.2667e-08
6.39417e-08
6.5212e-08
6.646e-08
6.76607e-08
6.87792e-08
6.97663e-08
7.05537e-08
7.10489e-08
7.11305e-08
7.06459e-08
5.06068e-08
5.14776e-08
5.23978e-08
5.33673e-08
5.43851e-08
5.54498e-08
5.65591e-08
5.77099e-08
5.88985e-08
6.01199e-08
6.1368e-08
6.26351e-08
6.39113e-08
6.51836e-08
6.64343e-08
6.76387e-08
6.87618e-08
6.97547e-08
7.05492e-08
7.10529e-08
7.11437e-08
7.06675e-08
5.05883e-08
5.14581e-08
5.23773e-08
5.33459e-08
5.4363e-08
5.5427e-08
5.65358e-08
5.76863e-08
5.88748e-08
6.00962e-08
6.13447e-08
6.26124e-08
6.38896e-08
6.51632e-08
6.64157e-08
6.76224e-08
6.87484e-08
6.9745e-08
7.05439e-08
7.10524e-08
7.11483e-08
7.06764e-08
5.05778e-08
5.14469e-08
5.23657e-08
5.33337e-08
5.43503e-08
5.5414e-08
5.65224e-08
5.76728e-08
5.88611e-08
6.00826e-08
6.13312e-08
6.25992e-08
6.38768e-08
6.51512e-08
6.64046e-08
6.76124e-08
6.874e-08
6.97384e-08
7.05394e-08
7.10502e-08
7.11479e-08
7.06753e-08
4.16167e-08
4.16389e-08
4.16833e-08
4.17502e-08
4.18399e-08
4.1953e-08
4.20901e-08
4.22519e-08
4.24393e-08
4.26533e-08
4.28951e-08
4.31659e-08
4.34671e-08
4.38003e-08
4.41669e-08
4.45687e-08
4.50072e-08
4.54841e-08
4.60009e-08
4.6559e-08
4.71598e-08
4.78042e-08
4.84929e-08
4.92264e-08
5.00044e-08
5.08266e-08
5.16916e-08
5.25976e-08
4.15704e-08
4.15924e-08
4.16366e-08
4.17032e-08
4.17926e-08
4.19051e-08
4.20415e-08
4.22024e-08
4.23887e-08
4.26014e-08
4.28416e-08
4.31106e-08
4.34097e-08
4.37404e-08
4.41043e-08
4.4503e-08
4.49381e-08
4.54112e-08
4.59239e-08
4.64776e-08
4.70737e-08
4.77132e-08
4.8397e-08
4.91253e-08
4.98983e-08
5.07154e-08
5.15757e-08
5.24775e-08
4.15246e-08
4.15466e-08
4.15906e-08
4.16568e-08
4.17457e-08
4.18577e-08
4.19934e-08
4.21534e-08
4.23386e-08
4.255e-08
4.27886e-08
4.30558e-08
4.33527e-08
4.3681e-08
4.40421e-08
4.44376e-08
4.48692e-08
4.53385e-08
4.5847e-08
4.63963e-08
4.69876e-08
4.76222e-08
4.83007e-08
4.90239e-08
4.97917e-08
5.06038e-08
5.14592e-08
5.23566e-08
4.14795e-08
4.15013e-08
4.15451e-08
4.16111e-08
4.16996e-08
4.1811e-08
4.19459e-08
4.2105e-08
4.22891e-08
4.24992e-08
4.27363e-08
4.30015e-08
4.32964e-08
4.36222e-08
4.39804e-08
4.43728e-08
4.48008e-08
4.52662e-08
4.57705e-08
4.63152e-08
4.69017e-08
4.75311e-08
4.82045e-08
4.89223e-08
4.96848e-08
5.04917e-08
5.13423e-08
5.22351e-08
4.14351e-08
4.14569e-08
4.15005e-08
4.15661e-08
4.16542e-08
4.1765e-08
4.18992e-08
4.20574e-08
4.22404e-08
4.24491e-08
4.26846e-08
4.2948e-08
4.32407e-08
4.35639e-08
4.39194e-08
4.43085e-08
4.4733e-08
4.51944e-08
4.56944e-08
4.62345e-08
4.6816e-08
4.74404e-08
4.81084e-08
4.88208e-08
4.95778e-08
5.03795e-08
5.1225e-08
5.21132e-08
4.13915e-08
4.14132e-08
4.14566e-08
4.15219e-08
4.16095e-08
4.17198e-08
4.18533e-08
4.20106e-08
4.21925e-08
4.23998e-08
4.26337e-08
4.28953e-08
4.31857e-08
4.35065e-08
4.3859e-08
4.42449e-08
4.46658e-08
4.51232e-08
4.56189e-08
4.61543e-08
4.67309e-08
4.735e-08
4.80126e-08
4.87195e-08
4.9471e-08
5.02673e-08
5.11076e-08
5.19911e-08
4.13488e-08
4.13703e-08
4.14135e-08
4.14786e-08
4.15658e-08
4.16755e-08
4.18082e-08
4.19646e-08
4.21454e-08
4.23515e-08
4.25838e-08
4.28434e-08
4.31317e-08
4.34499e-08
4.37996e-08
4.41822e-08
4.45994e-08
4.50528e-08
4.55441e-08
4.60748e-08
4.66464e-08
4.72602e-08
4.79173e-08
4.86186e-08
4.93646e-08
5.01553e-08
5.09905e-08
5.18691e-08
4.1307e-08
4.13284e-08
4.13715e-08
4.14362e-08
4.1523e-08
4.16321e-08
4.17642e-08
4.19197e-08
4.20993e-08
4.23041e-08
4.25348e-08
4.27925e-08
4.30786e-08
4.33943e-08
4.37411e-08
4.41205e-08
4.4534e-08
4.49834e-08
4.54703e-08
4.59962e-08
4.65628e-08
4.71712e-08
4.78228e-08
4.85185e-08
4.92588e-08
5.0044e-08
5.08738e-08
5.17474e-08
4.12662e-08
4.12876e-08
4.13304e-08
4.13948e-08
4.14812e-08
4.15898e-08
4.17211e-08
4.18757e-08
4.20543e-08
4.22577e-08
4.24868e-08
4.27428e-08
4.30267e-08
4.33398e-08
4.36837e-08
4.40598e-08
4.44698e-08
4.49151e-08
4.53976e-08
4.59187e-08
4.64802e-08
4.70833e-08
4.77293e-08
4.84193e-08
4.91538e-08
4.99334e-08
5.07577e-08
5.16263e-08
4.12265e-08
4.12477e-08
4.12904e-08
4.13545e-08
4.14405e-08
4.15485e-08
4.16791e-08
4.18329e-08
4.20104e-08
4.22125e-08
4.24401e-08
4.26941e-08
4.29759e-08
4.32866e-08
4.36276e-08
4.40004e-08
4.44067e-08
4.48481e-08
4.53261e-08
4.58425e-08
4.63988e-08
4.69966e-08
4.7637e-08
4.83212e-08
4.905e-08
4.98238e-08
5.06427e-08
5.15061e-08
4.11879e-08
4.1209e-08
4.12515e-08
4.13154e-08
4.14009e-08
4.15084e-08
4.16384e-08
4.17913e-08
4.19677e-08
4.21685e-08
4.23946e-08
4.26468e-08
4.29264e-08
4.32346e-08
4.35728e-08
4.39424e-08
4.43451e-08
4.47824e-08
4.52561e-08
4.57677e-08
4.63189e-08
4.69113e-08
4.75461e-08
4.82246e-08
4.89476e-08
4.97156e-08
5.05289e-08
5.13871e-08
4.11504e-08
4.11715e-08
4.12138e-08
4.12774e-08
4.13626e-08
4.14696e-08
4.15988e-08
4.17509e-08
4.19263e-08
4.21259e-08
4.23504e-08
4.26008e-08
4.28783e-08
4.3184e-08
4.35194e-08
4.38859e-08
4.4285e-08
4.47183e-08
4.51876e-08
4.56945e-08
4.62407e-08
4.68277e-08
4.74569e-08
4.81296e-08
4.88468e-08
4.9609e-08
5.04167e-08
5.12696e-08
4.11143e-08
4.11353e-08
4.11774e-08
4.12407e-08
4.13255e-08
4.1432e-08
4.15606e-08
4.17118e-08
4.18863e-08
4.20846e-08
4.23076e-08
4.25563e-08
4.28317e-08
4.3135e-08
4.34676e-08
4.38309e-08
4.42265e-08
4.46559e-08
4.51209e-08
4.56232e-08
4.61643e-08
4.6746e-08
4.73696e-08
4.80366e-08
4.87479e-08
4.95044e-08
5.03064e-08
5.1154e-08
4.10794e-08
4.11004e-08
4.11423e-08
4.12054e-08
4.12898e-08
4.13958e-08
4.15238e-08
4.16742e-08
4.18476e-08
4.20447e-08
4.22663e-08
4.25133e-08
4.27866e-08
4.30876e-08
4.34175e-08
4.37778e-08
4.41699e-08
4.45954e-08
4.50562e-08
4.55538e-08
4.609e-08
4.66663e-08
4.72845e-08
4.79457e-08
4.86513e-08
4.9402e-08
5.01984e-08
5.10405e-08
4.10459e-08
4.10668e-08
4.11086e-08
4.11714e-08
4.12554e-08
4.1361e-08
4.14883e-08
4.1638e-08
4.18105e-08
4.20064e-08
4.22266e-08
4.24719e-08
4.27433e-08
4.3042e-08
4.33692e-08
4.37264e-08
4.41151e-08
4.45369e-08
4.49935e-08
4.54866e-08
4.60179e-08
4.6589e-08
4.72017e-08
4.78574e-08
4.85572e-08
4.93021e-08
5.00928e-08
5.09296e-08
4.10139e-08
4.10347e-08
4.10763e-08
4.11388e-08
4.12225e-08
4.13276e-08
4.14544e-08
4.16033e-08
4.17749e-08
4.19697e-08
4.21885e-08
4.24322e-08
4.27017e-08
4.29981e-08
4.33228e-08
4.36771e-08
4.40625e-08
4.44806e-08
4.49331e-08
4.54217e-08
4.59482e-08
4.65143e-08
4.71216e-08
4.77717e-08
4.84658e-08
4.92051e-08
4.99902e-08
5.08216e-08
4.09833e-08
4.1004e-08
4.10455e-08
4.11078e-08
4.11912e-08
4.12958e-08
4.1422e-08
4.15703e-08
4.17409e-08
4.19347e-08
4.21521e-08
4.23942e-08
4.26619e-08
4.29562e-08
4.32784e-08
4.36298e-08
4.4012e-08
4.44265e-08
4.4875e-08
4.53593e-08
4.58812e-08
4.64423e-08
4.70444e-08
4.7689e-08
4.83776e-08
4.91112e-08
4.98908e-08
5.07169e-08
4.09542e-08
4.09748e-08
4.10162e-08
4.10783e-08
4.11613e-08
4.12656e-08
4.13913e-08
4.15388e-08
4.17086e-08
4.19013e-08
4.21175e-08
4.23581e-08
4.2624e-08
4.29162e-08
4.3236e-08
4.35847e-08
4.39638e-08
4.43748e-08
4.48195e-08
4.52996e-08
4.5817e-08
4.63732e-08
4.69702e-08
4.76095e-08
4.82927e-08
4.90208e-08
4.9795e-08
5.06158e-08
4.09267e-08
4.09472e-08
4.09884e-08
4.10504e-08
4.11331e-08
4.1237e-08
4.13622e-08
4.1509e-08
4.16781e-08
4.18697e-08
4.20848e-08
4.23239e-08
4.25881e-08
4.28783e-08
4.31958e-08
4.35419e-08
4.3918e-08
4.43257e-08
4.47667e-08
4.52428e-08
4.57557e-08
4.63073e-08
4.68994e-08
4.75336e-08
4.82114e-08
4.89342e-08
4.97031e-08
5.05187e-08
4.09007e-08
4.09213e-08
4.09623e-08
4.1024e-08
4.11065e-08
4.121e-08
4.13347e-08
4.1481e-08
4.16493e-08
4.184e-08
4.20539e-08
4.22917e-08
4.25543e-08
4.28426e-08
4.31579e-08
4.35015e-08
4.38747e-08
4.42793e-08
4.47167e-08
4.51889e-08
4.56977e-08
4.62448e-08
4.68321e-08
4.74613e-08
4.8134e-08
4.88517e-08
4.96154e-08
5.0426e-08
4.08765e-08
4.08969e-08
4.09379e-08
4.09994e-08
4.10817e-08
4.11848e-08
4.1309e-08
4.14547e-08
4.16223e-08
4.18122e-08
4.2025e-08
4.22615e-08
4.25225e-08
4.28091e-08
4.31223e-08
4.34635e-08
4.3834e-08
4.42356e-08
4.46697e-08
4.51382e-08
4.5643e-08
4.61858e-08
4.67685e-08
4.7393e-08
4.80609e-08
4.87735e-08
4.95323e-08
5.0338e-08
4.08539e-08
4.08743e-08
4.09151e-08
4.09765e-08
4.10585e-08
4.11613e-08
4.12851e-08
4.14303e-08
4.15972e-08
4.17862e-08
4.1998e-08
4.22333e-08
4.24929e-08
4.27778e-08
4.30891e-08
4.34281e-08
4.37961e-08
4.41947e-08
4.46257e-08
4.50907e-08
4.55917e-08
4.61305e-08
4.67089e-08
4.73289e-08
4.79921e-08
4.87e-08
4.9454e-08
5.02551e-08
4.0833e-08
4.08533e-08
4.08941e-08
4.09553e-08
4.10371e-08
4.11396e-08
4.1263e-08
4.14077e-08
4.1574e-08
4.17622e-08
4.19731e-08
4.22073e-08
4.24656e-08
4.27489e-08
4.30584e-08
4.33952e-08
4.37609e-08
4.41569e-08
4.45849e-08
4.50467e-08
4.55441e-08
4.6079e-08
4.66535e-08
4.72692e-08
4.7928e-08
4.86314e-08
4.93809e-08
5.01776e-08
4.08138e-08
4.08341e-08
4.08748e-08
4.09359e-08
4.10175e-08
4.11197e-08
4.12428e-08
4.1387e-08
4.15527e-08
4.17403e-08
4.19503e-08
4.21835e-08
4.24405e-08
4.27224e-08
4.30302e-08
4.33651e-08
4.37286e-08
4.41221e-08
4.45473e-08
4.50061e-08
4.55002e-08
4.60316e-08
4.66023e-08
4.7214e-08
4.78687e-08
4.8568e-08
4.93133e-08
5.01058e-08
4.07965e-08
4.08167e-08
4.08573e-08
4.09183e-08
4.09997e-08
4.11016e-08
4.12244e-08
4.13682e-08
4.15334e-08
4.17203e-08
4.19296e-08
4.21618e-08
4.24177e-08
4.26983e-08
4.30045e-08
4.33377e-08
4.36992e-08
4.40904e-08
4.45132e-08
4.49691e-08
4.54602e-08
4.59884e-08
4.65556e-08
4.71637e-08
4.78146e-08
4.851e-08
4.92514e-08
5.004e-08
4.07809e-08
4.08011e-08
4.08416e-08
4.09025e-08
4.09837e-08
4.10855e-08
4.12079e-08
4.13514e-08
4.15161e-08
4.17025e-08
4.1911e-08
4.21424e-08
4.23973e-08
4.26767e-08
4.29815e-08
4.33131e-08
4.36728e-08
4.4062e-08
4.44824e-08
4.49359e-08
4.54242e-08
4.59494e-08
4.65135e-08
4.71183e-08
4.77657e-08
4.84576e-08
4.91954e-08
4.99805e-08
4.07672e-08
4.07874e-08
4.08278e-08
4.08885e-08
4.09696e-08
4.10712e-08
4.11934e-08
4.13365e-08
4.15008e-08
4.16867e-08
4.18946e-08
4.21252e-08
4.23792e-08
4.26576e-08
4.29612e-08
4.32914e-08
4.36494e-08
4.40368e-08
4.44552e-08
4.49064e-08
4.53923e-08
4.59149e-08
4.64761e-08
4.70779e-08
4.77223e-08
4.8411e-08
4.91456e-08
4.99275e-08
4.07552e-08
4.07754e-08
4.08158e-08
4.08765e-08
4.09574e-08
4.10588e-08
4.11808e-08
4.13236e-08
4.14876e-08
4.1673e-08
4.18804e-08
4.21104e-08
4.23636e-08
4.2641e-08
4.29436e-08
4.32725e-08
4.36291e-08
4.40149e-08
4.44316e-08
4.48809e-08
4.53646e-08
4.58849e-08
4.64436e-08
4.70428e-08
4.76845e-08
4.83704e-08
4.91022e-08
4.98813e-08
4.07452e-08
4.07654e-08
4.08057e-08
4.08663e-08
4.09471e-08
4.10484e-08
4.11702e-08
4.13128e-08
4.14764e-08
4.16615e-08
4.18684e-08
4.20978e-08
4.23504e-08
4.2627e-08
4.29287e-08
4.32566e-08
4.3612e-08
4.39965e-08
4.44116e-08
4.48592e-08
4.53412e-08
4.58594e-08
4.64161e-08
4.70131e-08
4.76525e-08
4.8336e-08
4.90654e-08
4.98421e-08
4.0737e-08
4.07572e-08
4.07975e-08
4.0858e-08
4.09388e-08
4.10399e-08
4.11616e-08
4.13039e-08
4.14673e-08
4.16521e-08
4.18586e-08
4.20876e-08
4.23396e-08
4.26156e-08
4.29166e-08
4.32436e-08
4.3598e-08
4.39814e-08
4.43953e-08
4.48415e-08
4.5322e-08
4.58387e-08
4.63936e-08
4.69888e-08
4.76263e-08
4.83079e-08
4.90353e-08
4.981e-08
4.07308e-08
4.07509e-08
4.07912e-08
4.08516e-08
4.09323e-08
4.10334e-08
4.11549e-08
4.12971e-08
4.14603e-08
4.16449e-08
4.18511e-08
4.20797e-08
4.23314e-08
4.26069e-08
4.29072e-08
4.32336e-08
4.35873e-08
4.39698e-08
4.43827e-08
4.48279e-08
4.53072e-08
4.58227e-08
4.63763e-08
4.69701e-08
4.76061e-08
4.82861e-08
4.9012e-08
4.97852e-08
4.07264e-08
4.07465e-08
4.07867e-08
4.08472e-08
4.09278e-08
4.10288e-08
4.11503e-08
4.12924e-08
4.14555e-08
4.16398e-08
4.18459e-08
4.20742e-08
4.23256e-08
4.26007e-08
4.29007e-08
4.32266e-08
4.35797e-08
4.39616e-08
4.43739e-08
4.48184e-08
4.52969e-08
4.58114e-08
4.63641e-08
4.69569e-08
4.75919e-08
4.82709e-08
4.89957e-08
4.97678e-08
4.07239e-08
4.0744e-08
4.07842e-08
4.08446e-08
4.09253e-08
4.10262e-08
4.11476e-08
4.12897e-08
4.14527e-08
4.16369e-08
4.18429e-08
4.20711e-08
4.23223e-08
4.25972e-08
4.28969e-08
4.32226e-08
4.35754e-08
4.3957e-08
4.43689e-08
4.48129e-08
4.5291e-08
4.5805e-08
4.63572e-08
4.69494e-08
4.75838e-08
4.82622e-08
4.89864e-08
4.97579e-08
5.28992e-11
7.4808e-10
6.25983e-09
8.35346e-09
1.02533e-08
1.15643e-08
8.63299e-09
1.22538e-08
1.63596e-08
1.89953e-08
2.10277e-08
2.26188e-08
2.12544e-08
2.41306e-08
2.70519e-08
2.9377e-08
3.12432e-08
3.27862e-08
3.27393e-08
3.47603e-08
3.68192e-08
3.86256e-08
4.01598e-08
4.14893e-08
4.22615e-08
4.36239e-08
4.50297e-08
4.63329e-08
4.74965e-08
4.85489e-08
4.96983e-08
5.05782e-08
5.14981e-08
5.23843e-08
5.321e-08
5.39864e-08
5.51891e-08
5.57237e-08
5.62926e-08
5.68593e-08
5.74081e-08
5.79432e-08
5.89962e-08
5.9291e-08
5.96142e-08
5.99482e-08
6.02849e-08
6.06258e-08
6.14275e-08
6.15613e-08
6.17177e-08
6.1889e-08
6.20712e-08
6.22646e-08
6.27867e-08
6.28162e-08
6.28632e-08
6.29245e-08
6.29984e-08
6.30846e-08
6.33451e-08
6.33095e-08
6.32868e-08
6.3276e-08
6.32762e-08
6.32872e-08
6.33283e-08
6.32535e-08
6.31876e-08
6.31306e-08
6.3082e-08
6.30417e-08
6.29134e-08
6.28155e-08
6.27235e-08
6.26374e-08
6.25572e-08
6.24826e-08
6.22329e-08
6.21218e-08
6.20141e-08
6.19101e-08
6.18097e-08
6.17126e-08
6.13819e-08
6.12635e-08
6.11467e-08
6.10318e-08
6.09186e-08
6.08072e-08
6.04269e-08
6.03047e-08
6.01828e-08
6.00614e-08
5.99406e-08
5.98203e-08
5.94134e-08
5.92895e-08
5.9165e-08
5.90402e-08
5.89151e-08
5.87896e-08
5.83721e-08
5.82479e-08
5.81226e-08
5.79964e-08
5.78693e-08
5.77413e-08
5.73239e-08
5.72005e-08
5.70757e-08
5.69496e-08
5.68222e-08
5.66937e-08
5.62834e-08
5.61616e-08
5.60382e-08
5.59134e-08
5.57871e-08
5.56595e-08
5.52607e-08
5.51413e-08
5.50202e-08
5.48976e-08
5.47734e-08
5.46479e-08
5.42636e-08
5.41472e-08
5.4029e-08
5.39092e-08
5.3788e-08
5.36655e-08
5.27172e-08
5.1807e-08
5.09373e-08
5.01104e-08
4.93273e-08
4.85889e-08
4.78952e-08
4.7246e-08
4.66406e-08
4.60781e-08
4.55573e-08
4.50767e-08
4.46348e-08
4.423e-08
4.38607e-08
4.35251e-08
4.32218e-08
4.29492e-08
4.27059e-08
4.24906e-08
4.23021e-08
4.21395e-08
4.20017e-08
4.1888e-08
4.17978e-08
4.17306e-08
4.1686e-08
4.16638e-08
5.28362e-08
5.19217e-08
5.10476e-08
5.02159e-08
4.94279e-08
4.86846e-08
4.79861e-08
4.73322e-08
4.67223e-08
4.61556e-08
4.56308e-08
4.51466e-08
4.47013e-08
4.42935e-08
4.39215e-08
4.35836e-08
4.32782e-08
4.30039e-08
4.2759e-08
4.25425e-08
4.23529e-08
4.21894e-08
4.20509e-08
4.19367e-08
4.18461e-08
4.17786e-08
4.17338e-08
4.17114e-08
5.29538e-08
5.20353e-08
5.11568e-08
5.03204e-08
4.95277e-08
4.87796e-08
4.80763e-08
4.74179e-08
4.68036e-08
4.62328e-08
4.57041e-08
4.52163e-08
4.47678e-08
4.43571e-08
4.39825e-08
4.36423e-08
4.33349e-08
4.30588e-08
4.28125e-08
4.25946e-08
4.24041e-08
4.22396e-08
4.21005e-08
4.19857e-08
4.18947e-08
4.18269e-08
4.17819e-08
4.17594e-08
5.30701e-08
5.21476e-08
5.12647e-08
5.04238e-08
4.96265e-08
4.88737e-08
4.81659e-08
4.75029e-08
4.68845e-08
4.63096e-08
4.57771e-08
4.52859e-08
4.48342e-08
4.44207e-08
4.40435e-08
4.3701e-08
4.33916e-08
4.31138e-08
4.28661e-08
4.2647e-08
4.24554e-08
4.22902e-08
4.21503e-08
4.2035e-08
4.19436e-08
4.18754e-08
4.18303e-08
4.18077e-08
5.31847e-08
5.22583e-08
5.13713e-08
5.0526e-08
4.97241e-08
4.89668e-08
4.82545e-08
4.75873e-08
4.69646e-08
4.63858e-08
4.58497e-08
4.53551e-08
4.49004e-08
4.4484e-08
4.41044e-08
4.37597e-08
4.34484e-08
4.31689e-08
4.29198e-08
4.26995e-08
4.25069e-08
4.23408e-08
4.22003e-08
4.20845e-08
4.19926e-08
4.19242e-08
4.18789e-08
4.18563e-08
5.32977e-08
5.23675e-08
5.14763e-08
5.06268e-08
4.98205e-08
4.90588e-08
4.83422e-08
4.76707e-08
4.70441e-08
4.64615e-08
4.59218e-08
4.54239e-08
4.49662e-08
4.45472e-08
4.41651e-08
4.38183e-08
4.35051e-08
4.32241e-08
4.29735e-08
4.27521e-08
4.25585e-08
4.23916e-08
4.22504e-08
4.21341e-08
4.20418e-08
4.19732e-08
4.19276e-08
4.19049e-08
2.20181e-11
2.20158e-11
2.20111e-11
2.20041e-11
2.19948e-11
2.19831e-11
2.1969e-11
2.19526e-11
2.19338e-11
2.19127e-11
2.18893e-11
2.18635e-11
2.18354e-11
2.1805e-11
2.17722e-11
2.17373e-11
2.17001e-11
2.16607e-11
2.16191e-11
2.15755e-11
2.15297e-11
2.1482e-11
2.14324e-11
2.13809e-11
2.13276e-11
2.12728e-11
2.12166e-11
2.11594e-11
2.11018e-11
2.10445e-11
2.09887e-11
2.09358e-11
2.08882e-11
2.08518e-11
2.08543e-11
2.0929e-11
2.1265e-11
2.2215e-11
2.47103e-11
3.30975e-11
6.04987e-09
6.0496e-09
6.04906e-09
6.04824e-09
6.04716e-09
6.0458e-09
6.04417e-09
6.04227e-09
6.0401e-09
6.03765e-09
6.03493e-09
6.03193e-09
6.02867e-09
6.02514e-09
6.02134e-09
6.01728e-09
6.01296e-09
6.00839e-09
6.00356e-09
5.9985e-09
5.99319e-09
5.98764e-09
5.98185e-09
5.97582e-09
5.96953e-09
5.96299e-09
5.95615e-09
5.94902e-09
5.9416e-09
5.93396e-09
5.92632e-09
5.91922e-09
5.91386e-09
5.91276e-09
5.92109e-09
5.94876e-09
6.01625e-09
6.1632e-09
6.47386e-09
7.14815e-09
1.75792e-08
1.75784e-08
1.75769e-08
1.75747e-08
1.75717e-08
1.7568e-08
1.75636e-08
1.75584e-08
1.75525e-08
1.75458e-08
1.75383e-08
1.75302e-08
1.75213e-08
1.75116e-08
1.75012e-08
1.74901e-08
1.74783e-08
1.74659e-08
1.74527e-08
1.74388e-08
1.74243e-08
1.74092e-08
1.73934e-08
1.73769e-08
1.73597e-08
1.73418e-08
1.7323e-08
1.73034e-08
1.7283e-08
1.7262e-08
1.72412e-08
1.72223e-08
1.72088e-08
1.72075e-08
1.72314e-08
1.7303e-08
1.7462e-08
1.77763e-08
1.83626e-08
1.94214e-08
2.94916e-08
2.94904e-08
2.94878e-08
2.9484e-08
2.94789e-08
2.94725e-08
2.94649e-08
2.9456e-08
2.94457e-08
2.94343e-08
2.94215e-08
2.94074e-08
2.93921e-08
2.93755e-08
2.93577e-08
2.93386e-08
2.93183e-08
2.92969e-08
2.92742e-08
2.92504e-08
2.92255e-08
2.91994e-08
2.91722e-08
2.91439e-08
2.91143e-08
2.90835e-08
2.90514e-08
2.90178e-08
2.8983e-08
2.89472e-08
2.89118e-08
2.88794e-08
2.88553e-08
2.88491e-08
2.88777e-08
2.8969e-08
2.91667e-08
2.95369e-08
3.01744e-08
3.12028e-08
4.01005e-08
4.00987e-08
4.00951e-08
4.00897e-08
4.00825e-08
4.00734e-08
4.00626e-08
4.00499e-08
4.00354e-08
4.00191e-08
4.0001e-08
3.9981e-08
3.99593e-08
3.99358e-08
3.99105e-08
3.98834e-08
3.98546e-08
3.98241e-08
3.97919e-08
3.97581e-08
3.97227e-08
3.96857e-08
3.96471e-08
3.96069e-08
3.9565e-08
3.95214e-08
3.9476e-08
3.94286e-08
3.93795e-08
3.93292e-08
3.9279e-08
3.92321e-08
3.91943e-08
3.91758e-08
3.91934e-08
3.92732e-08
3.94529e-08
3.97832e-08
4.03255e-08
4.11416e-08
4.87801e-08
4.87778e-08
4.87732e-08
4.87662e-08
4.8757e-08
4.87455e-08
4.87317e-08
4.87155e-08
4.86971e-08
4.86763e-08
4.86532e-08
4.86278e-08
4.86001e-08
4.85701e-08
4.85378e-08
4.85033e-08
4.84666e-08
4.84277e-08
4.83867e-08
4.83436e-08
4.82984e-08
4.82512e-08
4.8202e-08
4.81508e-08
4.80975e-08
4.8042e-08
4.79843e-08
4.79243e-08
4.78621e-08
4.77982e-08
4.7734e-08
4.76724e-08
4.76188e-08
4.7582e-08
4.75766e-08
4.76233e-08
4.77501e-08
4.79913e-08
4.83825e-08
4.89511e-08
5.54108e-08
5.54081e-08
5.54026e-08
5.53944e-08
5.53834e-08
5.53698e-08
5.53533e-08
5.53341e-08
5.53122e-08
5.52875e-08
5.52601e-08
5.52299e-08
5.51969e-08
5.51613e-08
5.5123e-08
5.50819e-08
5.50383e-08
5.49921e-08
5.49433e-08
5.4892e-08
5.48383e-08
5.47821e-08
5.47236e-08
5.46627e-08
5.45994e-08
5.45336e-08
5.44653e-08
5.43943e-08
5.43208e-08
5.42451e-08
5.41684e-08
5.4093e-08
5.40232e-08
5.39661e-08
5.39325e-08
5.39374e-08
5.4e-08
5.41415e-08
5.43819e-08
5.47327e-08
6.01433e-08
6.01402e-08
6.0134e-08
6.01248e-08
6.01124e-08
6.00969e-08
6.00784e-08
6.00567e-08
6.00319e-08
6.0004e-08
5.99729e-08
5.99388e-08
5.99016e-08
5.98613e-08
5.98179e-08
5.97715e-08
5.97222e-08
5.96698e-08
5.96146e-08
5.95566e-08
5.94958e-08
5.94322e-08
5.9366e-08
5.92971e-08
5.92256e-08
5.91513e-08
5.90742e-08
5.89943e-08
5.89114e-08
5.88261e-08
5.87389e-08
5.86517e-08
5.85675e-08
5.84913e-08
5.84307e-08
5.83957e-08
5.83986e-08
5.84523e-08
5.85677e-08
5.87503e-08
6.32603e-08
6.3257e-08
6.32502e-08
6.32401e-08
6.32267e-08
6.32098e-08
6.31896e-08
6.3166e-08
6.3139e-08
6.31086e-08
6.30748e-08
6.30376e-08
6.29971e-08
6.29532e-08
6.29059e-08
6.28554e-08
6.28016e-08
6.27445e-08
6.26843e-08
6.2621e-08
6.25547e-08
6.24854e-08
6.24131e-08
6.2338e-08
6.226e-08
6.21791e-08
6.20953e-08
6.20084e-08
6.19185e-08
6.18257e-08
6.17305e-08
6.1634e-08
6.15383e-08
6.14466e-08
6.13639e-08
6.12966e-08
6.12522e-08
6.12386e-08
6.1262e-08
6.13255e-08
6.50884e-08
6.50848e-08
6.50777e-08
6.5067e-08
6.50528e-08
6.50349e-08
6.50135e-08
6.49885e-08
6.496e-08
6.49278e-08
6.4892e-08
6.48527e-08
6.48098e-08
6.47633e-08
6.47133e-08
6.46597e-08
6.46027e-08
6.45423e-08
6.44785e-08
6.44113e-08
6.4341e-08
6.42675e-08
6.41909e-08
6.41112e-08
6.40285e-08
6.39428e-08
6.3854e-08
6.37622e-08
6.36672e-08
6.35691e-08
6.34683e-08
6.33653e-08
6.32614e-08
6.31587e-08
6.30602e-08
6.29698e-08
6.28921e-08
6.2832e-08
6.27933e-08
6.27782e-08
6.59422e-08
6.59386e-08
6.59312e-08
6.59201e-08
6.59054e-08
6.58869e-08
6.58648e-08
6.58389e-08
6.58093e-08
6.5776e-08
6.5739e-08
6.56983e-08
6.56538e-08
6.56057e-08
6.55539e-08
6.54984e-08
6.54393e-08
6.53767e-08
6.53105e-08
6.52409e-08
6.51679e-08
6.50916e-08
6.50121e-08
6.49294e-08
6.48436e-08
6.47546e-08
6.46626e-08
6.45675e-08
6.44692e-08
6.43678e-08
6.42634e-08
6.41563e-08
6.40474e-08
6.39377e-08
6.38292e-08
6.37242e-08
6.36255e-08
6.3536e-08
6.34585e-08
6.33946e-08
6.60944e-08
6.60907e-08
6.60832e-08
6.60719e-08
6.60569e-08
6.60382e-08
6.60156e-08
6.59893e-08
6.59592e-08
6.59253e-08
6.58876e-08
6.58461e-08
6.58009e-08
6.57519e-08
6.56991e-08
6.56426e-08
6.55824e-08
6.55186e-08
6.54511e-08
6.53801e-08
6.53056e-08
6.52278e-08
6.51466e-08
6.50621e-08
6.49745e-08
6.48837e-08
6.47898e-08
6.46928e-08
6.45927e-08
6.44894e-08
6.43831e-08
6.4274e-08
6.41624e-08
6.40491e-08
6.39351e-08
6.38218e-08
6.37111e-08
6.36048e-08
6.35047e-08
6.34122e-08
6.57628e-08
6.5759e-08
6.57515e-08
6.57402e-08
6.57251e-08
6.57062e-08
6.56836e-08
6.56571e-08
6.56269e-08
6.55928e-08
6.55549e-08
6.55133e-08
6.54678e-08
6.54185e-08
6.53655e-08
6.53087e-08
6.52481e-08
6.51839e-08
6.5116e-08
6.50445e-08
6.49695e-08
6.48911e-08
6.48092e-08
6.47241e-08
6.46357e-08
6.45441e-08
6.44495e-08
6.43517e-08
6.42508e-08
6.41469e-08
6.40399e-08
6.39301e-08
6.38175e-08
6.37028e-08
6.35864e-08
6.34693e-08
6.33526e-08
6.32374e-08
6.31252e-08
6.30169e-08
6.51105e-08
6.51068e-08
6.50993e-08
6.5088e-08
6.5073e-08
6.50543e-08
6.50317e-08
6.50054e-08
6.49753e-08
6.49414e-08
6.49037e-08
6.48623e-08
6.4817e-08
6.4768e-08
6.47152e-08
6.46586e-08
6.45983e-08
6.45343e-08
6.44666e-08
6.43953e-08
6.43205e-08
6.42422e-08
6.41605e-08
6.40755e-08
6.39872e-08
6.38957e-08
6.3801e-08
6.37033e-08
6.36026e-08
6.34988e-08
6.3392e-08
6.32824e-08
6.31701e-08
6.30553e-08
6.29385e-08
6.28201e-08
6.2701e-08
6.25818e-08
6.24635e-08
6.2347e-08
6.42541e-08
6.42504e-08
6.4243e-08
6.42318e-08
6.4217e-08
6.41985e-08
6.41762e-08
6.41502e-08
6.41205e-08
6.4087e-08
6.40497e-08
6.40088e-08
6.3964e-08
6.39156e-08
6.38633e-08
6.38074e-08
6.37478e-08
6.36845e-08
6.36175e-08
6.3547e-08
6.34729e-08
6.33953e-08
6.33143e-08
6.323e-08
6.31424e-08
6.30516e-08
6.29576e-08
6.28606e-08
6.27605e-08
6.26575e-08
6.25516e-08
6.24429e-08
6.23314e-08
6.22174e-08
6.21012e-08
6.1983e-08
6.18634e-08
6.17429e-08
6.16221e-08
6.15015e-08
6.32728e-08
6.32692e-08
6.32619e-08
6.32509e-08
6.32364e-08
6.32181e-08
6.31962e-08
6.31707e-08
6.31414e-08
6.31085e-08
6.30719e-08
6.30316e-08
6.29877e-08
6.294e-08
6.28887e-08
6.28337e-08
6.2775e-08
6.27127e-08
6.26468e-08
6.25774e-08
6.25044e-08
6.2428e-08
6.23481e-08
6.2265e-08
6.21785e-08
6.20888e-08
6.19961e-08
6.19002e-08
6.18013e-08
6.16995e-08
6.15949e-08
6.14874e-08
6.13773e-08
6.12646e-08
6.11495e-08
6.10323e-08
6.09133e-08
6.07928e-08
6.06713e-08
6.05492e-08
6.22195e-08
6.22159e-08
6.22088e-08
6.21981e-08
6.21838e-08
6.21659e-08
6.21445e-08
6.21194e-08
6.20908e-08
6.20586e-08
6.20227e-08
6.19833e-08
6.19402e-08
6.18935e-08
6.18432e-08
6.17893e-08
6.17319e-08
6.16708e-08
6.16063e-08
6.15382e-08
6.14666e-08
6.13916e-08
6.13133e-08
6.12316e-08
6.11466e-08
6.10585e-08
6.09672e-08
6.08729e-08
6.07756e-08
6.06753e-08
6.05722e-08
6.04664e-08
6.03578e-08
6.02467e-08
6.01332e-08
6.00174e-08
5.98996e-08
5.978e-08
5.96589e-08
5.95366e-08
6.11287e-08
6.11252e-08
6.11183e-08
6.11078e-08
6.10939e-08
6.10764e-08
6.10555e-08
6.1031e-08
6.1003e-08
6.09715e-08
6.09365e-08
6.0898e-08
6.08559e-08
6.08103e-08
6.07612e-08
6.07086e-08
6.06525e-08
6.05928e-08
6.05297e-08
6.04632e-08
6.03932e-08
6.03199e-08
6.02432e-08
6.01633e-08
6.00801e-08
5.99938e-08
5.99043e-08
5.98118e-08
5.97163e-08
5.96179e-08
5.95167e-08
5.94127e-08
5.93061e-08
5.91968e-08
5.90851e-08
5.89711e-08
5.88549e-08
5.87367e-08
5.86167e-08
5.84951e-08
6.00235e-08
6.00201e-08
6.00133e-08
6.00031e-08
5.99895e-08
5.99725e-08
5.99521e-08
5.99282e-08
5.9901e-08
5.98703e-08
5.98362e-08
5.97986e-08
5.97576e-08
5.97132e-08
5.96653e-08
5.9614e-08
5.95593e-08
5.95012e-08
5.94397e-08
5.93749e-08
5.93066e-08
5.92351e-08
5.91603e-08
5.90823e-08
5.90011e-08
5.89167e-08
5.88293e-08
5.87388e-08
5.86455e-08
5.85492e-08
5.84501e-08
5.83482e-08
5.82437e-08
5.81366e-08
5.80269e-08
5.7915e-08
5.78007e-08
5.76843e-08
5.7566e-08
5.74458e-08
5.89196e-08
5.89162e-08
5.89096e-08
5.88997e-08
5.88864e-08
5.88699e-08
5.885e-08
5.88268e-08
5.88002e-08
5.87704e-08
5.87372e-08
5.87006e-08
5.86607e-08
5.86175e-08
5.8571e-08
5.85211e-08
5.84679e-08
5.84113e-08
5.83515e-08
5.82884e-08
5.8222e-08
5.81524e-08
5.80796e-08
5.80036e-08
5.79245e-08
5.78424e-08
5.77572e-08
5.7669e-08
5.75779e-08
5.74839e-08
5.73872e-08
5.72877e-08
5.71855e-08
5.70808e-08
5.69735e-08
5.68639e-08
5.6752e-08
5.66378e-08
5.65216e-08
5.64034e-08
5.78281e-08
5.78249e-08
5.78184e-08
5.78088e-08
5.77959e-08
5.77798e-08
5.77604e-08
5.77378e-08
5.7712e-08
5.7683e-08
5.76507e-08
5.76152e-08
5.75764e-08
5.75345e-08
5.74892e-08
5.74408e-08
5.73891e-08
5.73342e-08
5.72761e-08
5.72148e-08
5.71503e-08
5.70827e-08
5.7012e-08
5.69382e-08
5.68613e-08
5.67814e-08
5.66986e-08
5.66128e-08
5.65242e-08
5.64328e-08
5.63386e-08
5.62417e-08
5.61421e-08
5.604e-08
5.59355e-08
5.58285e-08
5.57192e-08
5.56076e-08
5.5494e-08
5.53783e-08
5.67576e-08
5.67545e-08
5.67482e-08
5.67388e-08
5.67263e-08
5.67106e-08
5.66918e-08
5.66699e-08
5.66448e-08
5.66166e-08
5.65853e-08
5.65508e-08
5.65132e-08
5.64724e-08
5.64285e-08
5.63815e-08
5.63314e-08
5.62781e-08
5.62218e-08
5.61623e-08
5.60998e-08
5.60342e-08
5.59657e-08
5.58941e-08
5.58195e-08
5.57421e-08
5.56617e-08
5.55785e-08
5.54925e-08
5.54037e-08
5.53122e-08
5.52181e-08
5.51214e-08
5.50222e-08
5.49205e-08
5.48165e-08
5.47101e-08
5.46016e-08
5.44909e-08
5.43782e-08
5.34089e-08
5.2475e-08
5.15798e-08
5.0726e-08
4.99155e-08
4.91496e-08
4.84287e-08
4.77532e-08
4.71227e-08
4.65364e-08
4.59933e-08
4.54922e-08
4.50316e-08
4.46099e-08
4.42255e-08
4.38767e-08
4.35617e-08
4.3279e-08
4.30271e-08
4.28046e-08
4.261e-08
4.24424e-08
4.23005e-08
4.21837e-08
4.20911e-08
4.20221e-08
4.19764e-08
4.19536e-08
5.35183e-08
5.25806e-08
5.16815e-08
5.08237e-08
5.0009e-08
4.92389e-08
4.85141e-08
4.78346e-08
4.72003e-08
4.66104e-08
4.6064e-08
4.55599e-08
4.50965e-08
4.46723e-08
4.42856e-08
4.39347e-08
4.3618e-08
4.33338e-08
4.30806e-08
4.28569e-08
4.26615e-08
4.24931e-08
4.23506e-08
4.22333e-08
4.21403e-08
4.20711e-08
4.20252e-08
4.20023e-08
5.36256e-08
5.26843e-08
5.17814e-08
5.09196e-08
5.0101e-08
4.93269e-08
4.85981e-08
4.79148e-08
4.72768e-08
4.66835e-08
4.61339e-08
4.56268e-08
4.51607e-08
4.47341e-08
4.43452e-08
4.39924e-08
4.3674e-08
4.33883e-08
4.31339e-08
4.29091e-08
4.27128e-08
4.25436e-08
4.24006e-08
4.22827e-08
4.21894e-08
4.21199e-08
4.20738e-08
4.20508e-08
5.37309e-08
5.27861e-08
5.18794e-08
5.10138e-08
5.01913e-08
4.94133e-08
4.86807e-08
4.79937e-08
4.73522e-08
4.67556e-08
4.62029e-08
4.5693e-08
4.52242e-08
4.47952e-08
4.44043e-08
4.40496e-08
4.37296e-08
4.34425e-08
4.31868e-08
4.2961e-08
4.27638e-08
4.25939e-08
4.24503e-08
4.2332e-08
4.22383e-08
4.21685e-08
4.21223e-08
4.20993e-08
5.3834e-08
5.28857e-08
5.19754e-08
5.1106e-08
5.02798e-08
4.9498e-08
4.87617e-08
4.80713e-08
4.74264e-08
4.68266e-08
4.62709e-08
4.57582e-08
4.5287e-08
4.48557e-08
4.44627e-08
4.41062e-08
4.37846e-08
4.34962e-08
4.32393e-08
4.30125e-08
4.28145e-08
4.26439e-08
4.24997e-08
4.2381e-08
4.22869e-08
4.22169e-08
4.21705e-08
4.21474e-08
5.39348e-08
5.29832e-08
5.20693e-08
5.11964e-08
5.03664e-08
4.95811e-08
4.88413e-08
4.81474e-08
4.74992e-08
4.68964e-08
4.63379e-08
4.58225e-08
4.53489e-08
4.49154e-08
4.45204e-08
4.41623e-08
4.38391e-08
4.35494e-08
4.32914e-08
4.30636e-08
4.28647e-08
4.26935e-08
4.25488e-08
4.24296e-08
4.23352e-08
4.2265e-08
4.22184e-08
4.21952e-08
5.40334e-08
5.30784e-08
5.21611e-08
5.12846e-08
5.04512e-08
4.96623e-08
4.89191e-08
4.82219e-08
4.75707e-08
4.69649e-08
4.64036e-08
4.58857e-08
4.54098e-08
4.49742e-08
4.45774e-08
4.42176e-08
4.3893e-08
4.36019e-08
4.33428e-08
4.31142e-08
4.29145e-08
4.27426e-08
4.25974e-08
4.24778e-08
4.23831e-08
4.23126e-08
4.22659e-08
4.22427e-08
5.41295e-08
5.31713e-08
5.22507e-08
5.13708e-08
5.05339e-08
4.97418e-08
4.89953e-08
4.82949e-08
4.76407e-08
4.70321e-08
4.64682e-08
4.59478e-08
4.54697e-08
4.50321e-08
4.46335e-08
4.42721e-08
4.39461e-08
4.36538e-08
4.33937e-08
4.31641e-08
4.29637e-08
4.27912e-08
4.26455e-08
4.25255e-08
4.24305e-08
4.23598e-08
4.23129e-08
4.22896e-08
5.42232e-08
5.32618e-08
5.2338e-08
5.14548e-08
5.06147e-08
4.98193e-08
4.90696e-08
4.83663e-08
4.77092e-08
4.70978e-08
4.65314e-08
4.60088e-08
4.55285e-08
4.5089e-08
4.46887e-08
4.43257e-08
4.39984e-08
4.3705e-08
4.34439e-08
4.32134e-08
4.30123e-08
4.28392e-08
4.2693e-08
4.25726e-08
4.24773e-08
4.24064e-08
4.23594e-08
4.2336e-08
5.43143e-08
5.33499e-08
5.2423e-08
5.15366e-08
5.06933e-08
4.98948e-08
4.91422e-08
4.84359e-08
4.77761e-08
4.71621e-08
4.65933e-08
4.60684e-08
4.55861e-08
4.51448e-08
4.47429e-08
4.43785e-08
4.40499e-08
4.37553e-08
4.34932e-08
4.3262e-08
4.30602e-08
4.28865e-08
4.27398e-08
4.26191e-08
4.25235e-08
4.24524e-08
4.24053e-08
4.23818e-08
5.44029e-08
5.34355e-08
5.25055e-08
5.16161e-08
5.07698e-08
4.99683e-08
4.92128e-08
4.85038e-08
4.78413e-08
4.72249e-08
4.66538e-08
4.61268e-08
4.56426e-08
4.51995e-08
4.4796e-08
4.44302e-08
4.41004e-08
4.38048e-08
4.35418e-08
4.33098e-08
4.31073e-08
4.29331e-08
4.27859e-08
4.26649e-08
4.2569e-08
4.24977e-08
4.24504e-08
4.24269e-08
5.44889e-08
5.35186e-08
5.25857e-08
5.16934e-08
5.08441e-08
5.00398e-08
4.92815e-08
4.85698e-08
4.79048e-08
4.72861e-08
4.67128e-08
4.61838e-08
4.56977e-08
4.5253e-08
4.4848e-08
4.44809e-08
4.41499e-08
4.38533e-08
4.35894e-08
4.33567e-08
4.31536e-08
4.29788e-08
4.28312e-08
4.27098e-08
4.26137e-08
4.25422e-08
4.24948e-08
4.24712e-08
5.45722e-08
5.35991e-08
5.26634e-08
5.17682e-08
5.09162e-08
5.01091e-08
4.93482e-08
4.8634e-08
4.79666e-08
4.73456e-08
4.67702e-08
4.62393e-08
4.57515e-08
4.53052e-08
4.48988e-08
4.45304e-08
4.41983e-08
4.39008e-08
4.36361e-08
4.34026e-08
4.31989e-08
4.30237e-08
4.28757e-08
4.27539e-08
4.26576e-08
4.25859e-08
4.25384e-08
4.25147e-08
5.46528e-08
5.3677e-08
5.27385e-08
5.18407e-08
5.0986e-08
5.01763e-08
4.94128e-08
4.86962e-08
4.80266e-08
4.74035e-08
4.68261e-08
4.62934e-08
4.58039e-08
4.53561e-08
4.49483e-08
4.45788e-08
4.42456e-08
4.39472e-08
4.36817e-08
4.34475e-08
4.32433e-08
4.30676e-08
4.29192e-08
4.27971e-08
4.27005e-08
4.26287e-08
4.2581e-08
4.25573e-08
5.47306e-08
5.37522e-08
5.28111e-08
5.19107e-08
5.10534e-08
5.02412e-08
4.94754e-08
4.87565e-08
4.80847e-08
4.74596e-08
4.68804e-08
4.63459e-08
4.58549e-08
4.54057e-08
4.49966e-08
4.46259e-08
4.42918e-08
4.39924e-08
4.37262e-08
4.34914e-08
4.32866e-08
4.31104e-08
4.29617e-08
4.28393e-08
4.27425e-08
4.26705e-08
4.26227e-08
4.2599e-08
5.48056e-08
5.38247e-08
5.28811e-08
5.19782e-08
5.11185e-08
5.0304e-08
4.95359e-08
4.88148e-08
4.8141e-08
4.75139e-08
4.69329e-08
4.63968e-08
4.59043e-08
4.54538e-08
4.50435e-08
4.46717e-08
4.43366e-08
4.40365e-08
4.37695e-08
4.35341e-08
4.33288e-08
4.31522e-08
4.30031e-08
4.28805e-08
4.27834e-08
4.27112e-08
4.26634e-08
4.26396e-08
5.48778e-08
5.38945e-08
5.29485e-08
5.20432e-08
5.11812e-08
5.03644e-08
4.95942e-08
4.88711e-08
4.81953e-08
4.75664e-08
4.69837e-08
4.64461e-08
4.59522e-08
4.55004e-08
4.5089e-08
4.47162e-08
4.43802e-08
4.40793e-08
4.38116e-08
4.35757e-08
4.33699e-08
4.31928e-08
4.30434e-08
4.29205e-08
4.28232e-08
4.27509e-08
4.2703e-08
4.26791e-08
5.49471e-08
5.39615e-08
5.30133e-08
5.21057e-08
5.12415e-08
5.04226e-08
4.96503e-08
4.89253e-08
4.82476e-08
4.76171e-08
4.70328e-08
4.64937e-08
4.59985e-08
4.55454e-08
4.5133e-08
4.47592e-08
4.44224e-08
4.41207e-08
4.38525e-08
4.36159e-08
4.34097e-08
4.32323e-08
4.30825e-08
4.29594e-08
4.28619e-08
4.27894e-08
4.27414e-08
4.27175e-08
5.50135e-08
5.40258e-08
5.30753e-08
5.21656e-08
5.12993e-08
5.04784e-08
4.97042e-08
4.89773e-08
4.8298e-08
4.76658e-08
4.708e-08
4.65396e-08
4.60431e-08
4.55889e-08
4.51754e-08
4.48008e-08
4.44632e-08
4.41608e-08
4.38919e-08
4.36549e-08
4.34482e-08
4.32704e-08
4.31204e-08
4.2997e-08
4.28993e-08
4.28267e-08
4.27786e-08
4.27547e-08
5.5077e-08
5.40872e-08
5.31347e-08
5.2223e-08
5.13547e-08
5.05319e-08
4.97559e-08
4.90273e-08
4.83463e-08
4.77126e-08
4.71254e-08
4.65837e-08
4.6086e-08
4.56308e-08
4.52164e-08
4.48409e-08
4.45025e-08
4.41995e-08
4.393e-08
4.36925e-08
4.34854e-08
4.33073e-08
4.3157e-08
4.30333e-08
4.29355e-08
4.28628e-08
4.28146e-08
4.27906e-08
5.51375e-08
5.41458e-08
5.31913e-08
5.22777e-08
5.14076e-08
5.0583e-08
4.98052e-08
4.9075e-08
4.83925e-08
4.77574e-08
4.71689e-08
4.6626e-08
4.61272e-08
4.5671e-08
4.52556e-08
4.48794e-08
4.45403e-08
4.42367e-08
4.39667e-08
4.37287e-08
4.35212e-08
4.33428e-08
4.31922e-08
4.30683e-08
4.29703e-08
4.28974e-08
4.28492e-08
4.28251e-08
5.51951e-08
5.42015e-08
5.32452e-08
5.23298e-08
5.14579e-08
5.06317e-08
4.98523e-08
4.91206e-08
4.84367e-08
4.78002e-08
4.72105e-08
4.66664e-08
4.61666e-08
4.57095e-08
4.52933e-08
4.49162e-08
4.45765e-08
4.42723e-08
4.40018e-08
4.37634e-08
4.35555e-08
4.33768e-08
4.32259e-08
4.31019e-08
4.30037e-08
4.29308e-08
4.28824e-08
4.28583e-08
5.52497e-08
5.42543e-08
5.32963e-08
5.23792e-08
5.15057e-08
5.06779e-08
4.9897e-08
4.91639e-08
4.84786e-08
4.7841e-08
4.72501e-08
4.6705e-08
4.62042e-08
4.57462e-08
4.53292e-08
4.49515e-08
4.46111e-08
4.43064e-08
4.40354e-08
4.37966e-08
4.35884e-08
4.34094e-08
4.32583e-08
4.3134e-08
4.30357e-08
4.29626e-08
4.29142e-08
4.28901e-08
5.53013e-08
5.43043e-08
5.33447e-08
5.2426e-08
5.1551e-08
5.07217e-08
4.99394e-08
4.9205e-08
4.85185e-08
4.78796e-08
4.72877e-08
4.67416e-08
4.62399e-08
4.57811e-08
4.53634e-08
4.4985e-08
4.46441e-08
4.43388e-08
4.40674e-08
4.38282e-08
4.36197e-08
4.34404e-08
4.32891e-08
4.31646e-08
4.30662e-08
4.2993e-08
4.29445e-08
4.29204e-08
5.53499e-08
5.43514e-08
5.33902e-08
5.24701e-08
5.15937e-08
5.0763e-08
4.99794e-08
4.92438e-08
4.85561e-08
4.79162e-08
4.73233e-08
4.67762e-08
4.62737e-08
4.58141e-08
4.53958e-08
4.50168e-08
4.46753e-08
4.43696e-08
4.40978e-08
4.38583e-08
4.36494e-08
4.34699e-08
4.33183e-08
4.31937e-08
4.30952e-08
4.30219e-08
4.29733e-08
4.29491e-08
5.53955e-08
5.43955e-08
5.3433e-08
5.25115e-08
5.16337e-08
5.08018e-08
5.00171e-08
4.92802e-08
4.85915e-08
4.79506e-08
4.73568e-08
4.68089e-08
4.63056e-08
4.58453e-08
4.54263e-08
4.50468e-08
4.47048e-08
4.43987e-08
4.41265e-08
4.38866e-08
4.36775e-08
4.34977e-08
4.3346e-08
4.32212e-08
4.31225e-08
4.30491e-08
4.30005e-08
4.29763e-08
5.5438e-08
5.44367e-08
5.34729e-08
5.25502e-08
5.16712e-08
5.08381e-08
5.00523e-08
4.93144e-08
4.86247e-08
4.79829e-08
4.73882e-08
4.68395e-08
4.63355e-08
4.58746e-08
4.5455e-08
4.5075e-08
4.47326e-08
4.4426e-08
4.41534e-08
4.39133e-08
4.37039e-08
4.35239e-08
4.3372e-08
4.32471e-08
4.31483e-08
4.30748e-08
4.30261e-08
4.30019e-08
5.54776e-08
5.44751e-08
5.35101e-08
5.25861e-08
5.17061e-08
5.08719e-08
5.0085e-08
4.93462e-08
4.86556e-08
4.80129e-08
4.74174e-08
4.68681e-08
4.63634e-08
4.59019e-08
4.54818e-08
4.51013e-08
4.47585e-08
4.44515e-08
4.41786e-08
4.39382e-08
4.37286e-08
4.35484e-08
4.33963e-08
4.32712e-08
4.31723e-08
4.30988e-08
4.30501e-08
4.30258e-08
5.55141e-08
5.45104e-08
5.35444e-08
5.26194e-08
5.17383e-08
5.09031e-08
5.01153e-08
4.93756e-08
4.86842e-08
4.80408e-08
4.74446e-08
4.68946e-08
4.63893e-08
4.59273e-08
4.55067e-08
4.51257e-08
4.47825e-08
4.44752e-08
4.4202e-08
4.39613e-08
4.37515e-08
4.35711e-08
4.34189e-08
4.32937e-08
4.31947e-08
4.31211e-08
4.30723e-08
4.3048e-08
5.55475e-08
5.45429e-08
5.35758e-08
5.26499e-08
5.17679e-08
5.09318e-08
5.01432e-08
4.94027e-08
4.87105e-08
4.80664e-08
4.74696e-08
4.69189e-08
4.64132e-08
4.59506e-08
4.55296e-08
4.51482e-08
4.48046e-08
4.4497e-08
4.42236e-08
4.39827e-08
4.37726e-08
4.35921e-08
4.34397e-08
4.33144e-08
4.32153e-08
4.31417e-08
4.30929e-08
4.30685e-08
5.55779e-08
5.45724e-08
5.36044e-08
5.26776e-08
5.17948e-08
5.0958e-08
5.01686e-08
4.94273e-08
4.87345e-08
4.80897e-08
4.74923e-08
4.69412e-08
4.64349e-08
4.59719e-08
4.55505e-08
4.51688e-08
4.48249e-08
4.4517e-08
4.42433e-08
4.40022e-08
4.3792e-08
4.36112e-08
4.34587e-08
4.33334e-08
4.32342e-08
4.31605e-08
4.31116e-08
4.30873e-08
5.56053e-08
5.4599e-08
5.36302e-08
5.27026e-08
5.1819e-08
5.09815e-08
5.01914e-08
4.94496e-08
4.87561e-08
4.81108e-08
4.75129e-08
4.69613e-08
4.64546e-08
4.59912e-08
4.55694e-08
4.51873e-08
4.48432e-08
4.45351e-08
4.42612e-08
4.40198e-08
4.38094e-08
4.36286e-08
4.3476e-08
4.33505e-08
4.32512e-08
4.31775e-08
4.31286e-08
4.31042e-08
5.56297e-08
5.46226e-08
5.36531e-08
5.27249e-08
5.18406e-08
5.10025e-08
5.02118e-08
4.94694e-08
4.87754e-08
4.81296e-08
4.75312e-08
4.69792e-08
4.64721e-08
4.60084e-08
4.55862e-08
4.52039e-08
4.48595e-08
4.45512e-08
4.42771e-08
4.40356e-08
4.3825e-08
4.36441e-08
4.34913e-08
4.33658e-08
4.32665e-08
4.31926e-08
4.31437e-08
4.31194e-08
5.5651e-08
5.46433e-08
5.36732e-08
5.27443e-08
5.18595e-08
5.10208e-08
5.02296e-08
4.94867e-08
4.87923e-08
4.8146e-08
4.75473e-08
4.69949e-08
4.64874e-08
4.60234e-08
4.5601e-08
4.52185e-08
4.48738e-08
4.45653e-08
4.42911e-08
4.40494e-08
4.38387e-08
4.36576e-08
4.35048e-08
4.33792e-08
4.32799e-08
4.3206e-08
4.31571e-08
4.31327e-08
5.56692e-08
5.4661e-08
5.36904e-08
5.2761e-08
5.18757e-08
5.10366e-08
5.02449e-08
4.95016e-08
4.88068e-08
4.81602e-08
4.75611e-08
4.70084e-08
4.65007e-08
4.60364e-08
4.56138e-08
4.5231e-08
4.48862e-08
4.45775e-08
4.43031e-08
4.40613e-08
4.38505e-08
4.36693e-08
4.35165e-08
4.33908e-08
4.32914e-08
4.32175e-08
4.31685e-08
4.31441e-08
5.56844e-08
5.46757e-08
5.37047e-08
5.27749e-08
5.18892e-08
5.10497e-08
5.02577e-08
4.9514e-08
4.88189e-08
4.8172e-08
4.75726e-08
4.70196e-08
4.65117e-08
4.60472e-08
4.56244e-08
4.52414e-08
4.48965e-08
4.45876e-08
4.43131e-08
4.40712e-08
4.38604e-08
4.36791e-08
4.35262e-08
4.34004e-08
4.3301e-08
4.3227e-08
4.31781e-08
4.31537e-08
5.56966e-08
5.46876e-08
5.37162e-08
5.27861e-08
5.19001e-08
5.10602e-08
5.02679e-08
4.9524e-08
4.88286e-08
4.81814e-08
4.75818e-08
4.70286e-08
4.65205e-08
4.60559e-08
4.56329e-08
4.52498e-08
4.49047e-08
4.45958e-08
4.43212e-08
4.40792e-08
4.38683e-08
4.36869e-08
4.3534e-08
4.34082e-08
4.33087e-08
4.32347e-08
4.31857e-08
4.31613e-08
5.57057e-08
5.46964e-08
5.37248e-08
5.27944e-08
5.19082e-08
5.10681e-08
5.02756e-08
4.95314e-08
4.88359e-08
4.81885e-08
4.75888e-08
4.70354e-08
4.65272e-08
4.60624e-08
4.56393e-08
4.52561e-08
4.49109e-08
4.46019e-08
4.43272e-08
4.40852e-08
4.38742e-08
4.36928e-08
4.35398e-08
4.3414e-08
4.33145e-08
4.32405e-08
4.31915e-08
4.31671e-08
5.57118e-08
5.47023e-08
5.37305e-08
5.28e-08
5.19136e-08
5.10734e-08
5.02807e-08
4.95364e-08
4.88407e-08
4.81933e-08
4.75934e-08
4.70399e-08
4.65316e-08
4.60667e-08
4.56436e-08
4.52603e-08
4.49151e-08
4.4606e-08
4.43312e-08
4.40892e-08
4.38782e-08
4.36968e-08
4.35437e-08
4.34179e-08
4.33184e-08
4.32444e-08
4.31954e-08
4.31709e-08
5.57148e-08
5.47053e-08
5.37334e-08
5.28028e-08
5.19163e-08
5.1076e-08
5.02833e-08
4.95389e-08
4.88431e-08
4.81956e-08
4.75957e-08
4.70422e-08
4.65338e-08
4.60689e-08
4.56457e-08
4.52624e-08
4.49171e-08
4.4608e-08
4.43333e-08
4.40912e-08
4.38801e-08
4.36987e-08
4.35457e-08
4.34198e-08
4.33203e-08
4.32463e-08
4.31973e-08
4.31729e-08
)
;

boundaryField
{
    bc-2
    {
        type            empty;
    }
    bc-3
    {
        type            empty;
    }
    bottom
    {
        type            zeroGradient;
    }
    leftSide
    {
        type            zeroGradient;
    }
    naturalSurface
    {
        type            zeroGradient;
    }
    rightSide
    {
        type            zeroGradient;
    }
    slopesurface
    {
        type            zeroGradient;
    }
    subGradeSurface
    {
        type            zeroGradient;
    }
}


// ************************************************************************* //
