# Supplementary material for: A finite volume-based model for the hydrothermal behavior of soil under freeze–thaw cycles
Source: PLoS One. 2021 Jun 3;16(6):e0252680. doi: 10.1371/journal.pone.0252680 (PMC8174737; doi:10.1371/journal.pone.0252680)
Supplement: S1 Data — (ZIP) [file pone.0252680.s001.zip › Data at equal time interval/3.60288e+08/Kg]

/*--------------------------------*- C++ -*----------------------------------*\
| =========                 |                                                 |
| \\      /  F ield         | OpenFOAM: The Open Source CFD Toolbox           |
|  \\    /   O peration     | Version:  2.4.0                                 |
|   \\  /    A nd           | Web:      www.OpenFOAM.org                      |
|    \\/     M anipulation  |                                                 |
\*---------------------------------------------------------------------------*/
FoamFile
{
    version     2.0;
    format      ascii;
    class       volVectorField;
    location    "3.60288e+08";
    object      Kg;
}
// * * * * * * * * * * * * * * * * * * * * * * * * * * * * * * * * * * * * * //

dimensions      [0 1 -1 0 0 0 0];

internalField   nonuniform List<vector> 
9554
(
(0 -2.33239e-13 0)
(0 -6.04729e-09 0)
(0 -1.75721e-08 0)
(0 -2.94794e-08 0)
(0 -4.00831e-08 0)
(0 -4.87577e-08 0)
(0 -5.53841e-08 0)
(0 -6.0113e-08 0)
(0 -6.32271e-08 0)
(0 -6.5053e-08 0)
(0 -6.59053e-08 0)
(0 -6.60565e-08 0)
(0 -6.57242e-08 0)
(0 -6.50717e-08 0)
(0 -6.42152e-08 0)
(0 -6.32341e-08 0)
(0 -6.2181e-08 0)
(0 -6.10906e-08 0)
(0 -5.99858e-08 0)
(0 -5.88822e-08 0)
(0 -5.77912e-08 0)
(0 -5.67211e-08 0)
(0 -2.33231e-13 0)
(0 -6.04701e-09 0)
(0 -1.75713e-08 0)
(0 -2.94781e-08 0)
(0 -4.00813e-08 0)
(0 -4.87554e-08 0)
(0 -5.53814e-08 0)
(0 -6.01099e-08 0)
(0 -6.32237e-08 0)
(0 -6.50494e-08 0)
(0 -6.59016e-08 0)
(0 -6.60527e-08 0)
(0 -6.57204e-08 0)
(0 -6.50679e-08 0)
(0 -6.42115e-08 0)
(0 -6.32304e-08 0)
(0 -6.21774e-08 0)
(0 -6.10871e-08 0)
(0 -5.99824e-08 0)
(0 -5.88789e-08 0)
(0 -5.77879e-08 0)
(0 -5.6718e-08 0)
(0 -2.33215e-13 0)
(0 -6.04647e-09 0)
(0 -1.75698e-08 0)
(0 -2.94756e-08 0)
(0 -4.00776e-08 0)
(0 -4.87508e-08 0)
(0 -5.53759e-08 0)
(0 -6.01037e-08 0)
(0 -6.3217e-08 0)
(0 -6.50422e-08 0)
(0 -6.58941e-08 0)
(0 -6.60451e-08 0)
(0 -6.57128e-08 0)
(0 -6.50604e-08 0)
(0 -6.4204e-08 0)
(0 -6.32231e-08 0)
(0 -6.21702e-08 0)
(0 -6.10801e-08 0)
(0 -5.99755e-08 0)
(0 -5.88722e-08 0)
(0 -5.77815e-08 0)
(0 -5.67117e-08 0)
(0 -2.3319e-13 0)
(0 -6.04565e-09 0)
(0 -1.75676e-08 0)
(0 -2.94717e-08 0)
(0 -4.00722e-08 0)
(0 -4.87438e-08 0)
(0 -5.53676e-08 0)
(0 -6.00943e-08 0)
(0 -6.32068e-08 0)
(0 -6.50314e-08 0)
(0 -6.5883e-08 0)
(0 -6.60338e-08 0)
(0 -6.57014e-08 0)
(0 -6.50491e-08 0)
(0 -6.41929e-08 0)
(0 -6.32121e-08 0)
(0 -6.21595e-08 0)
(0 -6.10696e-08 0)
(0 -5.99653e-08 0)
(0 -5.88623e-08 0)
(0 -5.77718e-08 0)
(0 -5.67023e-08 0)
(0 -2.33158e-13 0)
(0 -6.04456e-09 0)
(0 -1.75646e-08 0)
(0 -2.94666e-08 0)
(0 -4.00649e-08 0)
(0 -4.87345e-08 0)
(0 -5.53566e-08 0)
(0 -6.00819e-08 0)
(0 -6.31932e-08 0)
(0 -6.50171e-08 0)
(0 -6.58681e-08 0)
(0 -6.60187e-08 0)
(0 -6.56862e-08 0)
(0 -6.5034e-08 0)
(0 -6.41779e-08 0)
(0 -6.31974e-08 0)
(0 -6.21451e-08 0)
(0 -6.10555e-08 0)
(0 -5.99516e-08 0)
(0 -5.88489e-08 0)
(0 -5.77588e-08 0)
(0 -5.66897e-08 0)
(0 -2.33117e-13 0)
(0 -6.04319e-09 0)
(0 -1.75609e-08 0)
(0 -2.94602e-08 0)
(0 -4.00558e-08 0)
(0 -4.87229e-08 0)
(0 -5.53428e-08 0)
(0 -6.00663e-08 0)
(0 -6.31762e-08 0)
(0 -6.49991e-08 0)
(0 -6.58496e-08 0)
(0 -6.59998e-08 0)
(0 -6.56672e-08 0)
(0 -6.50151e-08 0)
(0 -6.41593e-08 0)
(0 -6.31791e-08 0)
(0 -6.21271e-08 0)
(0 -6.1038e-08 0)
(0 -5.99345e-08 0)
(0 -5.88323e-08 0)
(0 -5.77426e-08 0)
(0 -5.66739e-08 0)
(0 -2.33068e-13 0)
(0 -6.04155e-09 0)
(0 -1.75564e-08 0)
(0 -2.94524e-08 0)
(0 -4.00448e-08 0)
(0 -4.8709e-08 0)
(0 -5.53262e-08 0)
(0 -6.00476e-08 0)
(0 -6.31559e-08 0)
(0 -6.49776e-08 0)
(0 -6.58272e-08 0)
(0 -6.59771e-08 0)
(0 -6.56444e-08 0)
(0 -6.49924e-08 0)
(0 -6.41368e-08 0)
(0 -6.3157e-08 0)
(0 -6.21056e-08 0)
(0 -6.10169e-08 0)
(0 -5.99139e-08 0)
(0 -5.88123e-08 0)
(0 -5.77232e-08 0)
(0 -5.66551e-08 0)
(0 -2.33011e-13 0)
(0 -6.03963e-09 0)
(0 -1.75511e-08 0)
(0 -2.94434e-08 0)
(0 -4.00321e-08 0)
(0 -4.86927e-08 0)
(0 -5.53069e-08 0)
(0 -6.00257e-08 0)
(0 -6.31321e-08 0)
(0 -6.49524e-08 0)
(0 -6.58012e-08 0)
(0 -6.59505e-08 0)
(0 -6.56178e-08 0)
(0 -6.49659e-08 0)
(0 -6.41107e-08 0)
(0 -6.31313e-08 0)
(0 -6.20804e-08 0)
(0 -6.09923e-08 0)
(0 -5.989e-08 0)
(0 -5.87889e-08 0)
(0 -5.77005e-08 0)
(0 -5.6633e-08 0)
(0 -2.32946e-13 0)
(0 -6.03744e-09 0)
(0 -1.75451e-08 0)
(0 -2.94331e-08 0)
(0 -4.00175e-08 0)
(0 -4.86741e-08 0)
(0 -5.52848e-08 0)
(0 -6.00007e-08 0)
(0 -6.31048e-08 0)
(0 -6.49236e-08 0)
(0 -6.57714e-08 0)
(0 -6.59202e-08 0)
(0 -6.55873e-08 0)
(0 -6.49356e-08 0)
(0 -6.40807e-08 0)
(0 -6.31019e-08 0)
(0 -6.20515e-08 0)
(0 -6.09642e-08 0)
(0 -5.98625e-08 0)
(0 -5.87622e-08 0)
(0 -5.76745e-08 0)
(0 -5.66078e-08 0)
(0 -2.32872e-13 0)
(0 -6.03497e-09 0)
(0 -1.75384e-08 0)
(0 -2.94215e-08 0)
(0 -4.0001e-08 0)
(0 -4.86531e-08 0)
(0 -5.52599e-08 0)
(0 -5.99726e-08 0)
(0 -6.30742e-08 0)
(0 -6.48911e-08 0)
(0 -6.57378e-08 0)
(0 -6.58861e-08 0)
(0 -6.5553e-08 0)
(0 -6.49014e-08 0)
(0 -6.4047e-08 0)
(0 -6.30687e-08 0)
(0 -6.20191e-08 0)
(0 -6.09325e-08 0)
(0 -5.98316e-08 0)
(0 -5.87322e-08 0)
(0 -5.76453e-08 0)
(0 -5.65794e-08 0)
(0 -2.32791e-13 0)
(0 -6.03222e-09 0)
(0 -1.75309e-08 0)
(0 -2.94087e-08 0)
(0 -3.99827e-08 0)
(0 -4.86298e-08 0)
(0 -5.52322e-08 0)
(0 -5.99413e-08 0)
(0 -6.30401e-08 0)
(0 -6.48551e-08 0)
(0 -6.57005e-08 0)
(0 -6.58481e-08 0)
(0 -6.55149e-08 0)
(0 -6.48635e-08 0)
(0 -6.40095e-08 0)
(0 -6.30319e-08 0)
(0 -6.1983e-08 0)
(0 -6.08972e-08 0)
(0 -5.97973e-08 0)
(0 -5.86988e-08 0)
(0 -5.76129e-08 0)
(0 -5.65479e-08 0)
(0 -2.32701e-13 0)
(0 -6.0292e-09 0)
(0 -1.75227e-08 0)
(0 -2.93945e-08 0)
(0 -3.99626e-08 0)
(0 -4.86042e-08 0)
(0 -5.52017e-08 0)
(0 -5.99068e-08 0)
(0 -6.30026e-08 0)
(0 -6.48154e-08 0)
(0 -6.56594e-08 0)
(0 -6.58063e-08 0)
(0 -6.54729e-08 0)
(0 -6.48217e-08 0)
(0 -6.39682e-08 0)
(0 -6.29913e-08 0)
(0 -6.19433e-08 0)
(0 -6.08584e-08 0)
(0 -5.97595e-08 0)
(0 -5.8662e-08 0)
(0 -5.75771e-08 0)
(0 -5.65132e-08 0)
(0 -2.32603e-13 0)
(0 -6.02591e-09 0)
(0 -1.75137e-08 0)
(0 -2.9379e-08 0)
(0 -3.99407e-08 0)
(0 -4.85762e-08 0)
(0 -5.51685e-08 0)
(0 -5.98693e-08 0)
(0 -6.29617e-08 0)
(0 -6.47721e-08 0)
(0 -6.56146e-08 0)
(0 -6.57606e-08 0)
(0 -6.5427e-08 0)
(0 -6.4776e-08 0)
(0 -6.39231e-08 0)
(0 -6.2947e-08 0)
(0 -6.18999e-08 0)
(0 -6.08161e-08 0)
(0 -5.97182e-08 0)
(0 -5.86219e-08 0)
(0 -5.75381e-08 0)
(0 -5.64754e-08 0)
(0 -2.32497e-13 0)
(0 -6.02235e-09 0)
(0 -1.75039e-08 0)
(0 -2.93623e-08 0)
(0 -3.99169e-08 0)
(0 -4.85459e-08 0)
(0 -5.51325e-08 0)
(0 -5.98286e-08 0)
(0 -6.29174e-08 0)
(0 -6.47252e-08 0)
(0 -6.5566e-08 0)
(0 -6.57112e-08 0)
(0 -6.53773e-08 0)
(0 -6.47266e-08 0)
(0 -6.38743e-08 0)
(0 -6.2899e-08 0)
(0 -6.18529e-08 0)
(0 -6.07701e-08 0)
(0 -5.96735e-08 0)
(0 -5.85784e-08 0)
(0 -5.74959e-08 0)
(0 -5.64344e-08 0)
(0 -2.32383e-13 0)
(0 -6.01851e-09 0)
(0 -1.74935e-08 0)
(0 -2.93443e-08 0)
(0 -3.98913e-08 0)
(0 -4.85134e-08 0)
(0 -5.50938e-08 0)
(0 -5.97848e-08 0)
(0 -6.28697e-08 0)
(0 -6.46747e-08 0)
(0 -6.55137e-08 0)
(0 -6.5658e-08 0)
(0 -6.53238e-08 0)
(0 -6.46733e-08 0)
(0 -6.38216e-08 0)
(0 -6.28472e-08 0)
(0 -6.18022e-08 0)
(0 -6.07207e-08 0)
(0 -5.96253e-08 0)
(0 -5.85315e-08 0)
(0 -5.74503e-08 0)
(0 -5.63902e-08 0)
(0 -2.32262e-13 0)
(0 -6.01441e-09 0)
(0 -1.74823e-08 0)
(0 -2.9325e-08 0)
(0 -3.9864e-08 0)
(0 -4.84785e-08 0)
(0 -5.50524e-08 0)
(0 -5.9738e-08 0)
(0 -6.28187e-08 0)
(0 -6.46207e-08 0)
(0 -6.54577e-08 0)
(0 -6.56009e-08 0)
(0 -6.52665e-08 0)
(0 -6.46162e-08 0)
(0 -6.37652e-08 0)
(0 -6.27917e-08 0)
(0 -6.17479e-08 0)
(0 -6.06676e-08 0)
(0 -5.95736e-08 0)
(0 -5.84812e-08 0)
(0 -5.74015e-08 0)
(0 -5.63429e-08 0)
(0 -2.32133e-13 0)
(0 -6.01004e-09 0)
(0 -1.74703e-08 0)
(0 -2.93045e-08 0)
(0 -3.98349e-08 0)
(0 -4.84414e-08 0)
(0 -5.50083e-08 0)
(0 -5.96881e-08 0)
(0 -6.27643e-08 0)
(0 -6.45631e-08 0)
(0 -6.53981e-08 0)
(0 -6.55402e-08 0)
(0 -6.52054e-08 0)
(0 -6.45554e-08 0)
(0 -6.3705e-08 0)
(0 -6.27326e-08 0)
(0 -6.16899e-08 0)
(0 -6.0611e-08 0)
(0 -5.95185e-08 0)
(0 -5.84276e-08 0)
(0 -5.73495e-08 0)
(0 -5.62924e-08 0)
(0 -2.31997e-13 0)
(0 -6.00542e-09 0)
(0 -1.74577e-08 0)
(0 -2.92828e-08 0)
(0 -3.98041e-08 0)
(0 -4.84021e-08 0)
(0 -5.49616e-08 0)
(0 -5.96353e-08 0)
(0 -6.27067e-08 0)
(0 -6.45021e-08 0)
(0 -6.53348e-08 0)
(0 -6.54757e-08 0)
(0 -6.51405e-08 0)
(0 -6.44908e-08 0)
(0 -6.36412e-08 0)
(0 -6.26697e-08 0)
(0 -6.16283e-08 0)
(0 -6.05509e-08 0)
(0 -5.94599e-08 0)
(0 -5.83707e-08 0)
(0 -5.72942e-08 0)
(0 -5.62388e-08 0)
(0 -2.31853e-13 0)
(0 -6.00055e-09 0)
(0 -1.74444e-08 0)
(0 -2.92599e-08 0)
(0 -3.97716e-08 0)
(0 -4.83607e-08 0)
(0 -5.49123e-08 0)
(0 -5.95795e-08 0)
(0 -6.26459e-08 0)
(0 -6.44376e-08 0)
(0 -6.5268e-08 0)
(0 -6.54076e-08 0)
(0 -6.5072e-08 0)
(0 -6.44225e-08 0)
(0 -6.35736e-08 0)
(0 -6.26032e-08 0)
(0 -6.15632e-08 0)
(0 -6.04873e-08 0)
(0 -5.93979e-08 0)
(0 -5.83103e-08 0)
(0 -5.72356e-08 0)
(0 -5.6182e-08 0)
(0 -2.31702e-13 0)
(0 -5.99542e-09 0)
(0 -1.74304e-08 0)
(0 -2.92358e-08 0)
(0 -3.97374e-08 0)
(0 -4.83171e-08 0)
(0 -5.48604e-08 0)
(0 -5.95208e-08 0)
(0 -6.25819e-08 0)
(0 -6.43698e-08 0)
(0 -6.51977e-08 0)
(0 -6.53359e-08 0)
(0 -6.49998e-08 0)
(0 -6.43505e-08 0)
(0 -6.35024e-08 0)
(0 -6.25331e-08 0)
(0 -6.14945e-08 0)
(0 -6.04201e-08 0)
(0 -5.93325e-08 0)
(0 -5.82467e-08 0)
(0 -5.71738e-08 0)
(0 -5.61221e-08 0)
(0 -2.31543e-13 0)
(0 -5.99005e-09 0)
(0 -1.74157e-08 0)
(0 -2.92106e-08 0)
(0 -3.97016e-08 0)
(0 -4.82714e-08 0)
(0 -5.48061e-08 0)
(0 -5.94593e-08 0)
(0 -6.25149e-08 0)
(0 -6.42987e-08 0)
(0 -6.51239e-08 0)
(0 -6.52606e-08 0)
(0 -6.4924e-08 0)
(0 -6.42749e-08 0)
(0 -6.34275e-08 0)
(0 -6.24595e-08 0)
(0 -6.14222e-08 0)
(0 -6.03495e-08 0)
(0 -5.92636e-08 0)
(0 -5.81798e-08 0)
(0 -5.71088e-08 0)
(0 -5.60591e-08 0)
(0 -2.31375e-13 0)
(0 -5.98444e-09 0)
(0 -1.74004e-08 0)
(0 -2.91843e-08 0)
(0 -3.96642e-08 0)
(0 -4.82237e-08 0)
(0 -5.47494e-08 0)
(0 -5.93951e-08 0)
(0 -6.24448e-08 0)
(0 -6.42244e-08 0)
(0 -6.50468e-08 0)
(0 -6.51819e-08 0)
(0 -6.48447e-08 0)
(0 -6.41958e-08 0)
(0 -6.33492e-08 0)
(0 -6.23823e-08 0)
(0 -6.13465e-08 0)
(0 -6.02755e-08 0)
(0 -5.91914e-08 0)
(0 -5.81095e-08 0)
(0 -5.70407e-08 0)
(0 -5.5993e-08 0)
(0 -2.31197e-13 0)
(0 -5.97859e-09 0)
(0 -1.73844e-08 0)
(0 -2.91568e-08 0)
(0 -3.96252e-08 0)
(0 -4.8174e-08 0)
(0 -5.46903e-08 0)
(0 -5.93282e-08 0)
(0 -6.23718e-08 0)
(0 -6.41469e-08 0)
(0 -6.49664e-08 0)
(0 -6.50999e-08 0)
(0 -6.4762e-08 0)
(0 -6.41133e-08 0)
(0 -6.32673e-08 0)
(0 -6.23016e-08 0)
(0 -6.12674e-08 0)
(0 -6.01981e-08 0)
(0 -5.91159e-08 0)
(0 -5.80361e-08 0)
(0 -5.69693e-08 0)
(0 -5.59238e-08 0)
(0 -2.31006e-13 0)
(0 -5.9725e-09 0)
(0 -1.73678e-08 0)
(0 -2.91282e-08 0)
(0 -3.95846e-08 0)
(0 -4.81222e-08 0)
(0 -5.46287e-08 0)
(0 -5.92586e-08 0)
(0 -6.22959e-08 0)
(0 -6.40664e-08 0)
(0 -6.48828e-08 0)
(0 -6.50145e-08 0)
(0 -6.4676e-08 0)
(0 -6.40273e-08 0)
(0 -6.31821e-08 0)
(0 -6.22176e-08 0)
(0 -6.11848e-08 0)
(0 -6.01173e-08 0)
(0 -5.90371e-08 0)
(0 -5.79594e-08 0)
(0 -5.68948e-08 0)
(0 -5.58516e-08 0)
(0 -2.30798e-13 0)
(0 -5.96615e-09 0)
(0 -1.73504e-08 0)
(0 -2.90983e-08 0)
(0 -3.95423e-08 0)
(0 -4.80684e-08 0)
(0 -5.45648e-08 0)
(0 -5.91863e-08 0)
(0 -6.22171e-08 0)
(0 -6.39828e-08 0)
(0 -6.47961e-08 0)
(0 -6.49259e-08 0)
(0 -6.45866e-08 0)
(0 -6.39381e-08 0)
(0 -6.30936e-08 0)
(0 -6.21302e-08 0)
(0 -6.1099e-08 0)
(0 -6.00333e-08 0)
(0 -5.89551e-08 0)
(0 -5.78795e-08 0)
(0 -5.68172e-08 0)
(0 -5.57764e-08 0)
(0 -2.30569e-13 0)
(0 -5.95955e-09 0)
(0 -1.73323e-08 0)
(0 -2.90673e-08 0)
(0 -3.94983e-08 0)
(0 -4.80124e-08 0)
(0 -5.44984e-08 0)
(0 -5.91113e-08 0)
(0 -6.21354e-08 0)
(0 -6.38963e-08 0)
(0 -6.47062e-08 0)
(0 -6.48342e-08 0)
(0 -6.44941e-08 0)
(0 -6.38456e-08 0)
(0 -6.30018e-08 0)
(0 -6.20396e-08 0)
(0 -6.10099e-08 0)
(0 -5.9946e-08 0)
(0 -5.88699e-08 0)
(0 -5.77965e-08 0)
(0 -5.67366e-08 0)
(0 -5.56982e-08 0)
(0 -2.30313e-13 0)
(0 -5.95266e-09 0)
(0 -1.73134e-08 0)
(0 -2.90349e-08 0)
(0 -3.94525e-08 0)
(0 -4.79542e-08 0)
(0 -5.44295e-08 0)
(0 -5.90335e-08 0)
(0 -6.20507e-08 0)
(0 -6.38066e-08 0)
(0 -6.46133e-08 0)
(0 -6.47393e-08 0)
(0 -6.43984e-08 0)
(0 -6.37499e-08 0)
(0 -6.29068e-08 0)
(0 -6.19458e-08 0)
(0 -6.09177e-08 0)
(0 -5.98556e-08 0)
(0 -5.87816e-08 0)
(0 -5.77104e-08 0)
(0 -5.66529e-08 0)
(0 -5.56171e-08 0)
(0 -2.30023e-13 0)
(0 -5.94548e-09 0)
(0 -1.72937e-08 0)
(0 -2.90011e-08 0)
(0 -3.94048e-08 0)
(0 -4.78938e-08 0)
(0 -5.43579e-08 0)
(0 -5.89529e-08 0)
(0 -6.19631e-08 0)
(0 -6.37139e-08 0)
(0 -6.45172e-08 0)
(0 -6.46414e-08 0)
(0 -6.42996e-08 0)
(0 -6.36512e-08 0)
(0 -6.28087e-08 0)
(0 -6.18489e-08 0)
(0 -6.08223e-08 0)
(0 -5.97621e-08 0)
(0 -5.86902e-08 0)
(0 -5.76213e-08 0)
(0 -5.65663e-08 0)
(0 -5.5533e-08 0)
(0 -2.29693e-13 0)
(0 -5.93803e-09 0)
(0 -1.72732e-08 0)
(0 -2.89661e-08 0)
(0 -3.93555e-08 0)
(0 -4.78312e-08 0)
(0 -5.42839e-08 0)
(0 -5.88695e-08 0)
(0 -6.18725e-08 0)
(0 -6.36182e-08 0)
(0 -6.44181e-08 0)
(0 -6.45403e-08 0)
(0 -6.41977e-08 0)
(0 -6.35494e-08 0)
(0 -6.27076e-08 0)
(0 -6.1749e-08 0)
(0 -6.07239e-08 0)
(0 -5.96656e-08 0)
(0 -5.85957e-08 0)
(0 -5.75292e-08 0)
(0 -5.64767e-08 0)
(0 -5.54461e-08 0)
(0 -2.29321e-13 0)
(0 -5.93037e-09 0)
(0 -1.72522e-08 0)
(0 -2.89302e-08 0)
(0 -3.93049e-08 0)
(0 -4.77671e-08 0)
(0 -5.42079e-08 0)
(0 -5.87837e-08 0)
(0 -6.17791e-08 0)
(0 -6.35194e-08 0)
(0 -6.43158e-08 0)
(0 -6.44361e-08 0)
(0 -6.40928e-08 0)
(0 -6.34445e-08 0)
(0 -6.26035e-08 0)
(0 -6.16461e-08 0)
(0 -6.06226e-08 0)
(0 -5.95661e-08 0)
(0 -5.84984e-08 0)
(0 -5.74343e-08 0)
(0 -5.63843e-08 0)
(0 -5.53564e-08 0)
(0 -2.28913e-13 0)
(0 -5.92273e-09 0)
(0 -1.72314e-08 0)
(0 -2.88948e-08 0)
(0 -3.92547e-08 0)
(0 -4.77028e-08 0)
(0 -5.41309e-08 0)
(0 -5.86962e-08 0)
(0 -6.16834e-08 0)
(0 -6.34179e-08 0)
(0 -6.42107e-08 0)
(0 -6.43289e-08 0)
(0 -6.39849e-08 0)
(0 -6.33368e-08 0)
(0 -6.24965e-08 0)
(0 -6.15403e-08 0)
(0 -6.05184e-08 0)
(0 -5.94638e-08 0)
(0 -5.83982e-08 0)
(0 -5.73365e-08 0)
(0 -5.62891e-08 0)
(0 -5.5264e-08 0)
(0 -2.28493e-13 0)
(0 -5.91566e-09 0)
(0 -1.72125e-08 0)
(0 -2.88625e-08 0)
(0 -3.92079e-08 0)
(0 -4.76412e-08 0)
(0 -5.40554e-08 0)
(0 -5.86087e-08 0)
(0 -6.15866e-08 0)
(0 -6.33144e-08 0)
(0 -6.4103e-08 0)
(0 -6.4219e-08 0)
(0 -6.38741e-08 0)
(0 -6.32261e-08 0)
(0 -6.23867e-08 0)
(0 -6.14317e-08 0)
(0 -6.04114e-08 0)
(0 -5.93586e-08 0)
(0 -5.82952e-08 0)
(0 -5.72359e-08 0)
(0 -5.61911e-08 0)
(0 -5.51689e-08 0)
(0 -2.28126e-13 0)
(0 -5.91036e-09 0)
(0 -1.71991e-08 0)
(0 -2.88384e-08 0)
(0 -3.91701e-08 0)
(0 -4.75875e-08 0)
(0 -5.39856e-08 0)
(0 -5.85243e-08 0)
(0 -6.14906e-08 0)
(0 -6.32101e-08 0)
(0 -6.39934e-08 0)
(0 -6.41067e-08 0)
(0 -6.37607e-08 0)
(0 -6.31128e-08 0)
(0 -6.22742e-08 0)
(0 -6.13204e-08 0)
(0 -6.03017e-08 0)
(0 -5.92508e-08 0)
(0 -5.81895e-08 0)
(0 -5.71326e-08 0)
(0 -5.60905e-08 0)
(0 -5.50711e-08 0)
(0 -2.27963e-13 0)
(0 -5.90933e-09 0)
(0 -1.7198e-08 0)
(0 -2.88324e-08 0)
(0 -3.91518e-08 0)
(0 -4.7551e-08 0)
(0 -5.39286e-08 0)
(0 -5.84482e-08 0)
(0 -6.13988e-08 0)
(0 -6.31071e-08 0)
(0 -6.38833e-08 0)
(0 -6.39927e-08 0)
(0 -6.36452e-08 0)
(0 -6.29971e-08 0)
(0 -6.21592e-08 0)
(0 -6.12066e-08 0)
(0 -6.01894e-08 0)
(0 -5.91404e-08 0)
(0 -5.80812e-08 0)
(0 -5.70267e-08 0)
(0 -5.59873e-08 0)
(0 -5.49708e-08 0)
(0 -2.28383e-13 0)
(0 -5.9177e-09 0)
(0 -1.72219e-08 0)
(0 -2.88612e-08 0)
(0 -3.91696e-08 0)
(0 -4.75457e-08 0)
(0 -5.38952e-08 0)
(0 -5.83876e-08 0)
(0 -6.1316e-08 0)
(0 -6.30084e-08 0)
(0 -6.37744e-08 0)
(0 -6.38781e-08 0)
(0 -6.35281e-08 0)
(0 -6.28794e-08 0)
(0 -6.20419e-08 0)
(0 -6.10904e-08 0)
(0 -6.00747e-08 0)
(0 -5.90275e-08 0)
(0 -5.79704e-08 0)
(0 -5.69182e-08 0)
(0 -5.58815e-08 0)
(0 -5.48681e-08 0)
(0 -2.3014e-13 0)
(0 -5.94539e-09 0)
(0 -1.72935e-08 0)
(0 -2.89524e-08 0)
(0 -3.92495e-08 0)
(0 -4.75926e-08 0)
(0 -5.39003e-08 0)
(0 -5.83528e-08 0)
(0 -6.12488e-08 0)
(0 -6.29179e-08 0)
(0 -6.36691e-08 0)
(0 -6.37644e-08 0)
(0 -6.34103e-08 0)
(0 -6.27602e-08 0)
(0 -6.19227e-08 0)
(0 -6.09721e-08 0)
(0 -5.99578e-08 0)
(0 -5.89122e-08 0)
(0 -5.78572e-08 0)
(0 -5.68074e-08 0)
(0 -5.57734e-08 0)
(0 -5.47629e-08 0)
(0 -2.35388e-13 0)
(0 -6.01272e-09 0)
(0 -1.74522e-08 0)
(0 -2.91498e-08 0)
(0 -3.94291e-08 0)
(0 -4.77195e-08 0)
(0 -5.39631e-08 0)
(0 -5.83559e-08 0)
(0 -6.12046e-08 0)
(0 -6.28403e-08 0)
(0 -6.35702e-08 0)
(0 -6.36533e-08 0)
(0 -6.3293e-08 0)
(0 -6.26402e-08 0)
(0 -6.18022e-08 0)
(0 -6.0852e-08 0)
(0 -5.98388e-08 0)
(0 -5.87948e-08 0)
(0 -5.77417e-08 0)
(0 -5.66942e-08 0)
(0 -5.56628e-08 0)
(0 -5.46554e-08 0)
(0 -2.49481e-13 0)
(0 -6.15909e-09 0)
(0 -1.77654e-08 0)
(0 -2.95192e-08 0)
(0 -3.97589e-08 0)
(0 -4.79607e-08 0)
(0 -5.41049e-08 0)
(0 -5.841e-08 0)
(0 -6.11912e-08 0)
(0 -6.27803e-08 0)
(0 -6.34807e-08 0)
(0 -6.35467e-08 0)
(0 -6.31773e-08 0)
(0 -6.25203e-08 0)
(0 -6.16807e-08 0)
(0 -6.07305e-08 0)
(0 -5.9718e-08 0)
(0 -5.86754e-08 0)
(0 -5.76241e-08 0)
(0 -5.65788e-08 0)
(0 -5.55501e-08 0)
(0 -5.45456e-08 0)
(0 -2.90382e-13 0)
(0 -6.46795e-09 0)
(0 -1.83493e-08 0)
(0 -3.01549e-08 0)
(0 -4.03005e-08 0)
(0 -4.83519e-08 0)
(0 -5.43457e-08 0)
(0 -5.85261e-08 0)
(0 -6.12152e-08 0)
(0 -6.27419e-08 0)
(0 -6.34032e-08 0)
(0 -6.34463e-08 0)
(0 -6.30645e-08 0)
(0 -6.24014e-08 0)
(0 -6.1559e-08 0)
(0 -6.0608e-08 0)
(0 -5.95958e-08 0)
(0 -5.85542e-08 0)
(0 -5.75045e-08 0)
(0 -5.64613e-08 0)
(0 -5.54352e-08 0)
(0 -5.44337e-08 0)
(0 -4.60352e-13 0)
(0 -7.13678e-09 0)
(0 -1.94023e-08 0)
(0 -3.11797e-08 0)
(0 -4.11152e-08 0)
(0 -4.89208e-08 0)
(0 -5.46974e-08 0)
(0 -5.87097e-08 0)
(0 -6.12796e-08 0)
(0 -6.27274e-08 0)
(0 -6.33396e-08 0)
(0 -6.33538e-08 0)
(0 -6.29559e-08 0)
(0 -6.22842e-08 0)
(0 -6.14377e-08 0)
(0 -6.04849e-08 0)
(0 -5.94724e-08 0)
(0 -5.84314e-08 0)
(0 -5.7383e-08 0)
(0 -5.63419e-08 0)
(0 -5.53183e-08 0)
(0 -5.43198e-08 0)
(0 -3.85355e-14 0)
(0 -3.98438e-14 0)
(0 -4.28971e-14 0)
(0 -2.56423e-13 0)
(0 -5.44865e-14 0)
(0 -2.33537e-13 0)
(0 -1.76083e-13 0)
(0 -3.54515e-11 0)
(0 -4.78041e-14 0)
(0 -2.50669e-09 0)
(0 -4.15702e-13 0)
(0 -3.42962e-11 0)
(0 -2.58099e-14 0)
(0 -2.8609e-11 0)
(0 -7.81892e-14 0)
(0 -2.92288e-13 0)
(0 -1.3599e-13 0)
(0 -2.54524e-13 0)
(0 -1.36052e-09 0)
(0 -7.43575e-14 0)
(0 -2.83048e-14 0)
(0 -2.05937e-09 0)
(0 -8.26346e-14 0)
(0 -7.85281e-12 0)
(0 -4.39931e-12 0)
(0 -3.05134e-13 0)
(0 -8.86554e-14 0)
(0 -1.38474e-12 0)
(0 -8.26466e-13 0)
(0 -3.15948e-14 0)
(0 -1.1682e-11 0)
(0 -4.75985e-14 0)
(0 -3.71705e-14 0)
(0 -3.82907e-12 0)
(0 -5.44659e-08 0)
(0 -4.89133e-09 0)
(0 -4.92851e-08 0)
(0 -6.92667e-08 0)
(0 -2.87285e-09 0)
(0 -4.93359e-09 0)
(0 -3.60403e-09 0)
(0 -4.99368e-09 0)
(0 -5.79652e-12 0)
(0 -3.28476e-09 0)
(0 -8.70621e-12 0)
(0 -4.49812e-09 0)
(0 -5.7895e-11 0)
(0 -1.6966e-08 0)
(0 -7.31749e-09 0)
(0 -3.03497e-08 0)
(0 -2.34483e-13 0)
(0 -1.61435e-08 0)
(0 -1.00759e-08 0)
(0 -3.86111e-08 0)
(0 -6.39341e-08 0)
(0 -6.97388e-08 0)
(0 -6.0667e-08 0)
(0 -6.85566e-08 0)
(0 -5.38286e-09 0)
(0 -1.84748e-13 0)
(0 -5.9452e-09 0)
(0 -2.49063e-08 0)
(0 -2.40144e-08 0)
(0 -3.77584e-08 0)
(0 -3.11648e-09 0)
(0 -5.108e-08 0)
(0 -1.9673e-08 0)
(0 -3.85673e-08 0)
(0 -2.87947e-08 0)
(0 -4.91063e-08 0)
(0 -2.80952e-08 0)
(0 -5.47161e-08 0)
(0 -3.29232e-08 0)
(0 -4.108e-08 0)
(0 -4.36362e-08 0)
(0 -5.96023e-08 0)
(0 -3.69501e-08 0)
(0 -6.16841e-08 0)
(0 -4.91134e-08 0)
(0 -5.40583e-08 0)
(0 -5.15613e-08 0)
(0 -6.62943e-08 0)
(0 -5.03858e-08 0)
(0 -5.69228e-08 0)
(0 -5.75118e-08 0)
(0 -6.4858e-08 0)
(0 -4.64461e-08 0)
(0 -6.05362e-08 0)
(0 -5.60354e-08 0)
(0 -6.65911e-08 0)
(0 -6.26477e-08 0)
(0 -6.78327e-08 0)
(0 -5.31337e-08 0)
(0 -6.05574e-08 0)
(0 -6.69083e-08 0)
(0 -6.75458e-08 0)
(0 -5.63346e-08 0)
(0 -6.82971e-08 0)
(0 -5.41711e-08 0)
(0 -6.11595e-08 0)
(0 -6.09064e-08 0)
(0 -6.77504e-08 0)
(0 -5.71842e-08 0)
(0 -6.1883e-08 0)
(0 -5.43035e-08 0)
(0 -5.46601e-08 0)
(0 -5.12257e-08 0)
(0 -5.21479e-08 0)
(0 -6.84954e-08 0)
(0 -6.82795e-08 0)
(0 -4.86562e-08 0)
(0 -4.64289e-08 0)
(0 -6.93974e-08 0)
(0 -3.15082e-08 0)
(0 -4.49701e-14 0)
(0 -1.38773e-08 0)
(0 -4.84157e-08 0)
(0 -1.6235e-08 0)
(0 -5.20148e-08 0)
(0 -6.29422e-08 0)
(0 -3.74169e-08 0)
(0 -4.57511e-08 0)
(0 -6.34762e-08 0)
(0 -6.64776e-08 0)
(0 -4.66882e-08 0)
(0 -2.0237e-13 0)
(0 -2.59635e-08 0)
(0 -4.95574e-08 0)
(0 -6.73176e-08 0)
(0 -6.06759e-08 0)
(0 -5.10901e-08 0)
(0 -5.94424e-08 0)
(0 -4.88735e-08 0)
(0 -1.55065e-08 0)
(0 -2.50556e-12 0)
(0 -1.0659e-08 0)
(0 -3.82365e-08 0)
(0 -5.82098e-08 0)
(0 -6.46552e-08 0)
(0 -6.2848e-08 0)
(0 -6.72182e-08 0)
(0 -2.55018e-08 0)
(0 -5.13294e-08 0)
(0 -4.31602e-08 0)
(0 -5.66929e-08 0)
(0 -6.03565e-08 0)
(0 -6.781e-08 0)
(0 -5.85734e-08 0)
(0 -4.48346e-08 0)
(0 -4.42564e-08 0)
(0 -5.99557e-08 0)
(0 -6.93586e-08 0)
(0 -6.21739e-08 0)
(0 -6.91133e-08 0)
(0 -6.17444e-08 0)
(0 -3.37135e-08 0)
(0 -5.42051e-08 0)
(0 -2.03774e-08 0)
(0 -4.5451e-08 0)
(0 -3.49753e-08 0)
(0 -9.92898e-09 0)
(0 -8.61167e-09 0)
(0 -1.33397e-13 0)
(0 -2.21874e-09 0)
(0 -4.57367e-12 0)
(0 -6.68584e-08 0)
(0 -6.76024e-08 0)
(0 -6.26844e-08 0)
(0 -5.15946e-08 0)
(0 -6.9346e-08 0)
(0 -6.41541e-08 0)
(0 -5.8901e-08 0)
(0 -5.15155e-08 0)
(0 -6.91268e-08 0)
(0 -6.40858e-08 0)
(0 -6.76984e-08 0)
(0 -6.11382e-08 0)
(0 -4.44767e-08 0)
(0 -5.55973e-08 0)
(0 -2.50781e-08 0)
(0 -2.29736e-08 0)
(0 -2.13852e-13 0)
(0 -1.49212e-08 0)
(0 -5.13562e-08 0)
(0 -4.18878e-08 0)
(0 -5.39844e-08 0)
(0 -5.90211e-08 0)
(0 -4.25948e-08 0)
(0 -3.00597e-08 0)
(0 -5.03761e-08 0)
(0 -6.1755e-08 0)
(0 -3.46686e-08 0)
(0 -5.12703e-08 0)
(0 -6.34025e-08 0)
(0 -6.90919e-08 0)
(0 -5.81047e-08 0)
(0 -4.75703e-08 0)
(0 -5.69676e-08 0)
(0 -6.56658e-08 0)
(0 -2.54106e-08 0)
(0 -3.40715e-08 0)
(0 -6.03359e-08 0)
(0 -6.44402e-08 0)
(0 -3.01245e-08 0)
(0 -6.2357e-09 0)
(0 -4.82645e-08 0)
(0 -5.64523e-08 0)
(0 -3.62594e-13 0)
(0 -1.4024e-08 0)
(0 -6.97073e-08 0)
(0 -6.54955e-08 0)
(0 -6.66397e-08 0)
(0 -6.12536e-08 0)
(0 -6.63392e-08 0)
(0 -6.13934e-08 0)
(0 -5.87674e-08 0)
(0 -6.5899e-08 0)
(0 -5.62065e-08 0)
(0 -6.39923e-08 0)
(0 -4.49814e-08 0)
(0 -6.04884e-08 0)
(0 -1.74305e-11 0)
(0 -3.77983e-13 0)
(0 -5.42481e-08 0)
(0 -4.66285e-08 0)
(0 -2.47889e-08 0)
(0 -2.44302e-09 0)
(0 -3.80266e-08 0)
(0 -2.34018e-08 0)
(0 -2.97311e-08 0)
(0 -8.96096e-09 0)
(0 -5.35978e-08 0)
(0 -4.83117e-08 0)
(0 -3.53662e-08 0)
(0 -4.27613e-08 0)
(0 -6.8622e-08 0)
(0 -6.52696e-08 0)
(0 -4.43355e-08 0)
(0 -3.3212e-08 0)
(0 -6.91656e-08 0)
(0 -6.50148e-08 0)
(0 -5.04808e-08 0)
(0 -4.1491e-08 0)
(0 -6.30683e-08 0)
(0 -5.36782e-08 0)
(0 -4.69449e-08 0)
(0 -5.63664e-08 0)
(0 -6.98356e-08 0)
(0 -6.63241e-08 0)
(0 -6.80529e-08 0)
(0 -6.96901e-08 0)
(0 -1.73378e-10 0)
(0 -1.48289e-13 0)
(0 -5.80438e-08 0)
(0 -4.85136e-08 0)
(0 -4.94686e-08 0)
(0 -5.7011e-08 0)
(0 -1.86304e-08 0)
(0 -1.94503e-08 0)
(0 -6.66558e-08 0)
(0 -6.29239e-08 0)
(0 -5.24849e-08 0)
(0 -5.01182e-08 0)
(0 -3.50186e-08 0)
(0 -2.01042e-08 0)
(0 -4.90317e-08 0)
(0 -5.75154e-08 0)
(0 -5.60708e-08 0)
(0 -5.45701e-08 0)
(0 -6.76557e-08 0)
(0 -6.84793e-08 0)
(0 -3.31955e-09 0)
(0 -1.43476e-08 0)
(0 -8.4778e-09 0)
(0 -2.01497e-12 0)
(0 -5.5156e-08 0)
(0 -5.00172e-08 0)
(0 -4.44867e-08 0)
(0 -5.40804e-08 0)
(0 -4.86005e-08 0)
(0 -5.82798e-08 0)
(0 -4.38286e-09 0)
(0 -4.40228e-14 0)
(0 -6.44749e-08 0)
(0 -5.80571e-08 0)
(0 -1.74872e-08 0)
(0 -3.48392e-09 0)
(0 -5.96005e-08 0)
(0 -5.15219e-08 0)
(0 -5.6204e-08 0)
(0 -5.73707e-08 0)
(0 -6.39594e-08 0)
(0 -5.73486e-08 0)
(0 -2.20831e-08 0)
(0 -9.70572e-09 0)
(0 -6.45826e-08 0)
(0 -6.74611e-08 0)
(0 -6.7384e-08 0)
(0 -6.87779e-08 0)
(0 -3.02383e-08 0)
(0 -3.94161e-08 0)
(0 -4.5189e-08 0)
(0 -3.61206e-08 0)
(0 -6.02554e-08 0)
(0 -5.90008e-08 0)
(0 -1.91873e-08 0)
(0 -2.55969e-08 0)
(0 -4.08233e-08 0)
(0 -3.06826e-08 0)
(0 -6.29696e-08 0)
(0 -5.7313e-08 0)
(0 -3.69528e-08 0)
(0 -4.81583e-08 0)
(0 -2.79711e-08 0)
(0 -1.60025e-08 0)
(0 -6.46896e-08 0)
(0 -6.0936e-08 0)
(0 -5.43192e-08 0)
(0 -6.21564e-08 0)
(0 -3.34794e-08 0)
(0 -3.80289e-08 0)
(0 -4.73624e-08 0)
(0 -4.54303e-08 0)
(0 -6.8479e-08 0)
(0 -6.64405e-08 0)
(0 -6.54714e-08 0)
(0 -6.34963e-08 0)
(0 -6.53605e-08 0)
(0 -6.59517e-08 0)
(0 -5.33435e-08 0)
(0 -5.86681e-08 0)
(0 -2.88729e-13 0)
(0 -1.06503e-08 0)
(0 -3.46623e-08 0)
(0 -2.67749e-08 0)
(0 -5.39569e-08 0)
(0 -5.13363e-08 0)
(0 -5.54792e-09 0)
(0 -1.36826e-08 0)
(0 -5.86344e-08 0)
(0 -5.24459e-08 0)
(0 -5.86991e-08 0)
(0 -6.03429e-08 0)
(0 -6.79284e-08 0)
(0 -6.52193e-08 0)
(0 -5.99812e-08 0)
(0 -6.2867e-08 0)
(0 -2.52076e-08 0)
(0 -1.53595e-08 0)
(0 -6.13321e-08 0)
(0 -5.59234e-08 0)
(0 -6.50389e-08 0)
(0 -6.70129e-08 0)
(0 -4.83151e-08 0)
(0 -4.21297e-08 0)
(0 -2.46622e-11 0)
(0 -4.90387e-14 0)
(0 -6.2326e-08 0)
(0 -5.68381e-08 0)
(0 -6.26051e-08 0)
(0 -6.46293e-08 0)
(0 -3.85922e-08 0)
(0 -2.53252e-08 0)
(0 -6.46087e-08 0)
(0 -6.66145e-08 0)
(0 -5.77375e-08 0)
(0 -6.09243e-08 0)
(0 -1.01931e-08 0)
(0 -2.77925e-10 0)
(0 -2.92426e-08 0)
(0 -2.11006e-08 0)
(0 -5.48091e-08 0)
(0 -5.91946e-08 0)
(0 -4.18583e-08 0)
(0 -4.81087e-08 0)
(0 -5.56853e-08 0)
(0 -5.07286e-08 0)
(0 -5.55507e-08 0)
(0 -6.07141e-08 0)
(0 -6.23373e-08 0)
(0 -5.71784e-08 0)
(0 -6.19256e-08 0)
(0 -6.41549e-08 0)
(0 -6.52435e-08 0)
(0 -6.66858e-08 0)
(0 -5.0991e-08 0)
(0 -5.07026e-08 0)
(0 -2.9699e-08 0)
(0 -1.96307e-08 0)
(0 -4.98913e-08 0)
(0 -5.31816e-08 0)
(0 -6.15571e-08 0)
(0 -5.85511e-08 0)
(0 -6.96082e-08 0)
(0 -6.82455e-08 0)
(0 -4.84102e-08 0)
(0 -5.44274e-08 0)
(0 -5.12226e-08 0)
(0 -4.51906e-08 0)
(0 -6.59589e-08 0)
(0 -6.40597e-08 0)
(0 -6.18102e-08 0)
(0 -6.41753e-08 0)
(0 -1.44877e-08 0)
(0 -6.40923e-09 0)
(0 -6.87196e-08 0)
(0 -6.7691e-08 0)
(0 -4.25428e-08 0)
(0 -4.81996e-08 0)
(0 -4.71572e-08 0)
(0 -3.98882e-08 0)
(0 -6.49152e-08 0)
(0 -6.63506e-08 0)
(0 -3.0446e-12 0)
(0 -4.1336e-14 0)
(0 -4.24695e-08 0)
(0 -3.33403e-08 0)
(0 -4.26056e-09 0)
(0 -1.14029e-08 0)
(0 -4.3389e-08 0)
(0 -4.8313e-08 0)
(0 -1.87696e-08 0)
(0 -1.02175e-08 0)
(0 -5.33005e-08 0)
(0 -4.97019e-08 0)
(0 -4.07245e-08 0)
(0 -3.38991e-08 0)
(0 -1.01466e-13 0)
(0 -1.45818e-11 0)
(0 -7.32266e-09 0)
(0 -8.94666e-12 0)
(0 -6.50949e-08 0)
(0 -6.77175e-08 0)
(0 -2.49699e-08 0)
(0 -2.04803e-08 0)
(0 -6.59971e-08 0)
(0 -6.41239e-08 0)
(0 -1.97634e-08 0)
(0 -3.03932e-08 0)
(0 -2.50135e-09 0)
(0 -7.45304e-09 0)
(0 -6.85352e-08 0)
(0 -6.97902e-08 0)
(0 -5.43507e-08 0)
(0 -4.88915e-08 0)
(0 -6.93914e-08 0)
(0 -6.94559e-08 0)
(0 -6.91617e-08 0)
(0 -6.93251e-08 0)
(0 -6.61674e-08 0)
(0 -6.81917e-08 0)
(0 -3.36612e-08 0)
(0 -3.93172e-08 0)
(0 -5.6273e-08 0)
(0 -5.21918e-08 0)
(0 -5.07155e-08 0)
(0 -5.08903e-08 0)
(0 -1.51681e-08 0)
(0 -1.0805e-08 0)
(0 -4.05893e-08 0)
(0 -3.8364e-08 0)
(0 -5.71432e-08 0)
(0 -5.34636e-08 0)
(0 -6.29181e-09 0)
(0 -9.96569e-09 0)
(0 -3.98307e-08 0)
(0 -4.71462e-08 0)
(0 -2.59104e-08 0)
(0 -3.0505e-08 0)
(0 -3.9425e-08 0)
(0 -4.46015e-08 0)
(0 -3.95976e-08 0)
(0 -3.37019e-08 0)
(0 -5.61089e-08 0)
(0 -5.1973e-08 0)
(0 -4.53967e-08 0)
(0 -4.66541e-08 0)
(0 -1.85784e-12 0)
(0 -4.167e-14 0)
(0 -4.5838e-14 0)
(0 -2.93497e-11 0)
(0 -6.83796e-08 0)
(0 -6.65751e-08 0)
(0 -5.66984e-08 0)
(0 -5.60343e-08 0)
(0 -6.37702e-08 0)
(0 -6.18173e-08 0)
(0 -1.92694e-11 0)
(0 -3.23592e-14 0)
(0 -2.85535e-09 0)
(0 -4.4821e-08 0)
(0 -3.32124e-14 0)
(0 -1.2651e-13 0)
(0 -4.39874e-14 0)
(0 -1.43514e-13 0)
(0 -4.30062e-14 0)
(0 -1.35184e-11 0)
(0 -4.43083e-14 0)
(0 -4.54597e-09 0)
(0 -1.68166e-13 0)
(0 -6.14159e-09 0)
(0 -2.20849e-13 0)
(0 -2.92462e-09 0)
(0 -1.61419e-11 0)
(0 -2.56664e-09 0)
(0 -1.39862e-13 0)
(0 -1.93045e-08 0)
(0 -1.67202e-13 0)
(0 -4.9839e-09 0)
(0 -2.71933e-08 0)
(0 -4.25672e-08 0)
(0 -2.77201e-08 0)
(0 -4.30968e-13 0)
(0 -3.90641e-13 0)
(0 -2.73272e-08 0)
(0 -4.32844e-11 0)
(0 -2.517e-08 0)
(0 -7.07236e-09 0)
(0 -3.37658e-08 0)
(0 -6.49882e-09 0)
(0 -2.6009e-08 0)
(0 -2.54248e-08 0)
(0 -2.68533e-08 0)
(0 -6.32215e-09 0)
(0 -4.03738e-08 0)
(0 -3.00606e-09 0)
(0 -3.97482e-08 0)
(0 -1.55037e-08 0)
(0 -1.66587e-08 0)
(0 -3.03398e-09 0)
(0 -4.10541e-08 0)
(0 -2.74765e-08 0)
(0 -2.78822e-08 0)
(0 -1.03038e-08 0)
(0 -4.44101e-08 0)
(0 -1.02223e-08 0)
(0 -3.54919e-08 0)
(0 -7.27342e-09 0)
(0 -1.85831e-08 0)
(0 -4.69188e-11 0)
(0 -4.17086e-08 0)
(0 -3.64799e-08 0)
(0 -2.50603e-08 0)
(0 -4.23247e-08 0)
(0 -2.0251e-09 0)
(0 -5.72942e-11 0)
(0 -2.82909e-08 0)
(0 -4.12511e-08 0)
(0 -1.54925e-08 0)
(0 -4.1376e-08 0)
(0 -6.79438e-09 0)
(0 -4.9609e-09 0)
(0 -3.95907e-08 0)
(0 -9.32242e-09 0)
(0 -3.3232e-08 0)
(0 -1.48642e-09 0)
(0 -2.49357e-08 0)
(0 -1.98642e-08 0)
(0 -3.96519e-10 0)
(0 -4.21045e-08 0)
(0 -8.27962e-09 0)
(0 -2.29957e-09 0)
(0 -2.83625e-08 0)
(0 -3.10292e-08 0)
(0 -3.6717e-08 0)
(0 -3.8689e-08 0)
(0 -1.42687e-08 0)
(0 -1.56656e-08 0)
(0 -1.16209e-08 0)
(0 -1.13989e-08 0)
(0 -2.43443e-13 0)
(0 -5.8608e-09 0)
(0 -2.12505e-09 0)
(0 -1.55014e-08 0)
(0 -1.33732e-10 0)
(0 -2.91676e-08 0)
(0 -4.11672e-08 0)
(0 -2.68757e-09 0)
(0 -2.38356e-08 0)
(0 -3.45712e-09 0)
(0 -2.55572e-08 0)
(0 -1.08869e-13 0)
(0 -1.2665e-08 0)
(0 -2.28409e-08 0)
(0 -2.10517e-08 0)
(0 -2.98991e-08 0)
(0 -3.84364e-08 0)
(0 -3.02851e-08 0)
(0 -1.77207e-08 0)
(0 -8.15195e-09 0)
(0 -8.38477e-09 0)
(0 -2.11583e-08 0)
(0 -4.19062e-08 0)
(0 -2.99491e-08 0)
(0 -3.47997e-08 0)
(0 -2.34629e-11 0)
(0 -2.07459e-08 0)
(0 -3.65771e-08 0)
(0 -4.48592e-08 0)
(0 -1.76378e-11 0)
(0 -1.90456e-08 0)
(0 -2.48451e-08 0)
(0 -4.46386e-08 0)
(0 -2.46373e-08 0)
(0 -4.2509e-08 0)
(0 -4.48049e-09 0)
(0 -9.16135e-14 0)
(0 -6.06405e-14 0)
(0 -8.36332e-09 0)
(0 -1.16959e-11 0)
(0 -1.62844e-08 0)
(0 -2.62928e-08 0)
(0 -1.58322e-08 0)
(0 -1.76753e-09 0)
(0 -2.29117e-12 0)
(0 -2.49404e-08 0)
(0 -3.54715e-08 0)
(0 -2.07985e-08 0)
(0 -2.30772e-09 0)
(0 -1.32232e-08 0)
(0 -1.51289e-08 0)
(0 -9.50056e-09 0)
(0 -1.59995e-11 0)
(0 -1.85856e-08 0)
(0 -9.43108e-09 0)
(0 -2.76822e-08 0)
(0 -1.15786e-08 0)
(0 -2.03346e-08 0)
(0 -3.32463e-08 0)
(0 -3.01587e-08 0)
(0 -3.62252e-08 0)
(0 -2.75208e-08 0)
(0 -1.27723e-08 0)
(0 -9.78687e-09 0)
(0 -2.69222e-08 0)
(0 -1.66747e-13 0)
(0 -9.63849e-11 0)
(0 -2.2311e-08 0)
(0 -1.71231e-08 0)
(0 -3.72817e-09 0)
(0 -1.67842e-11 0)
(0 -3.48052e-09 0)
(0 -4.80495e-13 0)
(0 -4.32065e-08 0)
(0 -3.43375e-08 0)
(0 -4.83066e-14 0)
(0 -3.1551e-09 0)
(0 -2.43667e-09 0)
(0 -7.78344e-10 0)
(0 -3.42684e-08 0)
(0 -4.46906e-08 0)
(0 -4.9007e-09 0)
(0 -1.96189e-11 0)
(0 -1.60345e-12 0)
(0 -6.97216e-09 0)
(0 -7.95269e-12 0)
(0 -9.53132e-09 0)
(0 -7.51088e-09 0)
(0 -1.10199e-08 0)
(0 -2.96087e-08 0)
(0 -1.56957e-08 0)
(0 -1.19694e-08 0)
(0 -2.48005e-08 0)
(0 -1.86174e-11 0)
(0 -8.54658e-09 0)
(0 -7.37442e-09 0)
(0 -1.57639e-08 0)
(0 -1.23877e-08 0)
(0 -6.66867e-09 0)
(0 -3.7072e-08 0)
(0 -4.15142e-08 0)
(0 -4.50597e-08 0)
(0 -3.51293e-08 0)
(0 -3.81999e-08 0)
(0 -4.5033e-08 0)
(0 -4.43744e-08 0)
(0 -3.59576e-08 0)
(0 -4.02248e-08 0)
(0 -3.22971e-08 0)
(0 -4.41766e-08 0)
(0 -3.59665e-08 0)
(0 -1.88349e-08 0)
(0 -3.35093e-08 0)
(0 -3.42569e-09 0)
(0 -5.85982e-12 0)
(0 -4.07906e-08 0)
(0 -3.70514e-08 0)
(0 -1.92699e-11 0)
(0 -9.95383e-09 0)
(0 -2.61914e-13 0)
(0 -2.02973e-09 0)
(0 -1.59816e-08 0)
(0 -1.82991e-08 0)
(0 -9.79782e-09 0)
(0 -1.27181e-08 0)
(0 -4.66265e-14 0)
(0 -6.81682e-12 0)
(0 -1.6973e-08 0)
(0 -3.01141e-08 0)
(0 -3.32767e-08 0)
(0 -3.45504e-08 0)
(0 -1.34632e-11 0)
(0 -8.14802e-09 0)
(0 -2.5106e-08 0)
(0 -1.76911e-08 0)
(0 -3.57487e-08 0)
(0 -2.19122e-08 0)
(0 -2.47996e-08 0)
(0 -2.63756e-08 0)
(0 -4.86444e-12 0)
(0 -2.18183e-13 0)
(0 -6.99134e-09 0)
(0 -2.14551e-09 0)
(0 -9.63408e-12 0)
(0 -5.10473e-14 0)
(0 -7.26072e-09 0)
(0 -4.09812e-09 0)
(0 -1.94276e-08 0)
(0 -8.42181e-09 0)
(0 -3.38892e-08 0)
(0 -3.19611e-08 0)
(0 -3.13255e-08 0)
(0 -2.79718e-08 0)
(0 -7.24231e-09 0)
(0 -1.47104e-08 0)
(0 -8.29353e-09 0)
(0 -2.00273e-08 0)
(0 -3.79929e-08 0)
(0 -3.7417e-08 0)
(0 -6.13512e-09 0)
(0 -7.31006e-11 0)
(0 -2.74279e-09 0)
(0 -8.69547e-10 0)
(0 -1.63513e-08 0)
(0 -1.62818e-08 0)
(0 -9.96037e-09 0)
(0 -1.79922e-08 0)
(0 -1.6869e-08 0)
(0 -1.25782e-08 0)
(0 -4.22845e-14 0)
(0 -4.69943e-12 0)
(0 -3.26014e-08 0)
(0 -3.04618e-08 0)
(0 -9.42548e-09 0)
(0 -1.60505e-08 0)
(0 -2.3796e-08 0)
(0 -1.92825e-08 0)
(0 -7.21915e-09 0)
(0 -3.4531e-09 0)
(0 -2.17101e-08 0)
(0 -1.7788e-08 0)
(0 -2.58017e-08 0)
(0 -3.61013e-08 0)
(0 -1.91594e-08 0)
(0 -8.96186e-09 0)
(0 -2.39711e-08 0)
(0 -2.13538e-08 0)
(0 -1.3831e-08 0)
(0 -2.08845e-08 0)
(0 -2.01277e-12 0)
(0 -1.67355e-13 0)
(0 -1.26286e-08 0)
(0 -9.80627e-09 0)
(0 -1.15696e-08 0)
(0 -1.57117e-08 0)
(0 -1.75958e-08 0)
(0 -1.27814e-08 0)
(0 -8.90062e-13 0)
(0 -3.99793e-12 0)
(0 -3.23222e-08 0)
(0 -2.49083e-08 0)
(0 -3.40821e-08 0)
(0 -2.86096e-08 0)
(0 -1.37972e-10 0)
(0 -1.57187e-10 0)
(0 -2.41931e-08 0)
(0 -3.40548e-08 0)
(0 -2.47638e-08 0)
(0 -2.33336e-08 0)
(0 -3.03888e-08 0)
(0 -2.22473e-08 0)
(0 -4.20065e-08 0)
(0 -3.42954e-08 0)
(0 -3.34803e-08 0)
(0 -3.11132e-08 0)
(0 -3.51428e-12 0)
(0 -3.82926e-14 0)
(0 -1.95377e-08 0)
(0 -2.26599e-08 0)
(0 -2.68433e-14 0)
(0 -3.13729e-14 0)
(0 -5.1478e-14 0)
(0 -2.85639e-13 0)
(0 -5.54946e-14 0)
(0 -2.95157e-13 0)
(0 -5.56603e-14 0)
(0 -3.13849e-13 0)
(0 -5.54856e-14 0)
(0 -2.85399e-13 0)
(0 -5.55645e-14 0)
(0 -2.90819e-13 0)
(0 -5.5556e-14 0)
(0 -2.84475e-13 0)
(0 -5.55012e-14 0)
(0 -2.83405e-13 0)
(0 -5.51607e-14 0)
(0 -2.81131e-13 0)
(0 -5.45873e-14 0)
(0 -2.53506e-13 0)
(0 -5.41045e-14 0)
(0 -2.69544e-13 0)
(0 -5.33802e-14 0)
(0 -2.61024e-13 0)
(0 -5.16487e-14 0)
(0 -2.3631e-13 0)
(0 -4.84362e-14 0)
(0 -1.86185e-13 0)
(0 -4.31971e-14 0)
(0 -1.3069e-13 0)
(0 -3.50011e-14 0)
(0 -6.16358e-14 0)
(0 -2.68401e-14 0)
(0 -3.03238e-14 0)
(0 -5.14214e-14 0)
(0 -2.85072e-13 0)
(0 -5.51627e-14 0)
(0 -2.85421e-13 0)
(0 -5.57274e-14 0)
(0 -2.58773e-13 0)
(0 -5.56413e-14 0)
(0 -2.74745e-13 0)
(0 -5.56992e-14 0)
(0 -2.86975e-13 0)
(0 -5.52894e-14 0)
(0 -2.80171e-13 0)
(0 -5.50843e-14 0)
(0 -2.88202e-13 0)
(0 -5.50323e-14 0)
(0 -2.5985e-13 0)
(0 -5.45237e-14 0)
(0 -2.78746e-13 0)
(0 -5.37842e-14 0)
(0 -2.72005e-13 0)
(0 -5.28835e-14 0)
(0 -2.35383e-13 0)
(0 -5.13233e-14 0)
(0 -2.3101e-13 0)
(0 -4.85126e-14 0)
(0 -1.78051e-13 0)
(0 -4.33154e-14 0)
(0 -1.38648e-13 0)
(0 -3.48339e-14 0)
(0 -6.62765e-14 0)
(0 -4.26311e-08 0)
(0 -3.31695e-14 0)
(0 -2.86858e-09 0)
(0 -4.49171e-08 0)
(0 -3.48581e-14 0)
(0 -1.17384e-13 0)
(0 -4.53418e-14 0)
(0 -1.74872e-13 0)
(0 -3.69638e-13 0)
(0 -7.15821e-12 0)
(0 -3.2045e-11 0)
(0 -1.3088e-11 0)
(0 -5.28081e-14 0)
(0 -1.19493e-09 0)
(0 -1.01704e-13 0)
(0 -7.6225e-09 0)
(0 -4.07937e-14 0)
(0 -1.92734e-09 0)
(0 -1.51793e-13 0)
(0 -2.33329e-08 0)
(0 -7.59687e-14 0)
(0 -9.87365e-09 0)
(0 -2.73478e-08 0)
(0 -6.31314e-12 0)
(0 -2.98444e-12 0)
(0 -3.43077e-08 0)
(0 -1.34315e-08 0)
(0 -3.04973e-08 0)
(0 -1.21174e-08 0)
(0 -3.01335e-08 0)
(0 -2.23532e-09 0)
(0 -3.66731e-08 0)
(0 -2.53974e-08 0)
(0 -1.57818e-08 0)
(0 -9.2968e-09 0)
(0 -3.88989e-08 0)
(0 -9.92772e-09 0)
(0 -3.73285e-08 0)
(0 -1.70532e-08 0)
(0 -1.80682e-08 0)
(0 -4.51972e-09 0)
(0 -4.00786e-08 0)
(0 -2.80785e-08 0)
(0 -3.77215e-08 0)
(0 -9.44981e-09 0)
(0 -1.77468e-08 0)
(0 -8.18635e-09 0)
(0 -3.56743e-08 0)
(0 -1.70209e-08 0)
(0 -1.80294e-08 0)
(0 -4.29151e-08 0)
(0 -2.44029e-09 0)
(0 -1.25901e-08 0)
(0 -2.60872e-08 0)
(0 -3.66422e-08 0)
(0 -3.64586e-08 0)
(0 -4.19305e-08 0)
(0 -4.35944e-09 0)
(0 -1.43117e-11 0)
(0 -2.98633e-08 0)
(0 -3.43265e-08 0)
(0 -4.22681e-11 0)
(0 -3.63882e-08 0)
(0 -4.50165e-09 0)
(0 -2.29907e-09 0)
(0 -4.25348e-08 0)
(0 -7.87959e-10 0)
(0 -3.96017e-08 0)
(0 -1.89527e-08 0)
(0 -4.53598e-11 0)
(0 -3.32593e-08 0)
(0 -1.06097e-08 0)
(0 -2.89095e-08 0)
(0 -4.35162e-08 0)
(0 -3.35785e-08 0)
(0 -3.95557e-08 0)
(0 -2.24103e-09 0)
(0 -3.62286e-08 0)
(0 -1.79439e-08 0)
(0 -3.37702e-09 0)
(0 -1.98976e-11 0)
(0 -1.28843e-08 0)
(0 -2.65841e-08 0)
(0 -1.66805e-12 0)
(0 -1.29933e-08 0)
(0 -7.08948e-10 0)
(0 -4.0607e-14 0)
(0 -1.42091e-08 0)
(0 -1.79171e-08 0)
(0 -2.72006e-08 0)
(0 -4.42719e-08 0)
(0 -2.04493e-08 0)
(0 -4.29325e-08 0)
(0 -2.02457e-08 0)
(0 -2.83638e-08 0)
(0 -1.08699e-11 0)
(0 -8.34163e-09 0)
(0 -9.40104e-09 0)
(0 -2.49175e-08 0)
(0 -4.50117e-08 0)
(0 -5.57341e-12 0)
(0 -2.92725e-09 0)
(0 -2.24081e-08 0)
(0 -3.7626e-08 0)
(0 -1.68797e-08 0)
(0 -3.04526e-08 0)
(0 -2.33356e-10 0)
(0 -3.10931e-13 0)
(0 -3.17668e-09 0)
(0 -1.28231e-08 0)
(0 -4.34852e-08 0)
(0 -3.25673e-08 0)
(0 -4.21078e-08 0)
(0 -2.56658e-08 0)
(0 -7.1465e-09 0)
(0 -8.41726e-12 0)
(0 -2.0714e-08 0)
(0 -1.60807e-11 0)
(0 -4.63309e-08 0)
(0 -2.69175e-08 0)
(0 -2.07012e-08 0)
(0 -1.08297e-10 0)
(0 -4.53512e-08 0)
(0 -3.33589e-08 0)
(0 -1.40302e-08 0)
(0 -1.49599e-10 0)
(0 -1.36695e-13 0)
(0 -8.67658e-09 0)
(0 -1.70215e-08 0)
(0 -1.58091e-08 0)
(0 -2.97337e-08 0)
(0 -1.9536e-08 0)
(0 -2.42713e-09 0)
(0 -5.11795e-14 0)
(0 -1.22319e-08 0)
(0 -2.12421e-08 0)
(0 -8.34008e-09 0)
(0 -1.52802e-08 0)
(0 -1.72439e-08 0)
(0 -3.21089e-08 0)
(0 -3.63656e-09 0)
(0 -2.76346e-11 0)
(0 -4.43765e-14 0)
(0 -4.66913e-09 0)
(0 -8.49295e-11 0)
(0 -1.1543e-12 0)
(0 -3.50692e-08 0)
(0 -1.95856e-08 0)
(0 -3.42373e-08 0)
(0 -1.77124e-08 0)
(0 -1.26986e-08 0)
(0 -2.8272e-08 0)
(0 -4.52158e-08 0)
(0 -2.9409e-08 0)
(0 -4.39923e-08 0)
(0 -2.87414e-08 0)
(0 -4.21081e-08 0)
(0 -3.23011e-08 0)
(0 -8.56473e-09 0)
(0 -1.23367e-08 0)
(0 -1.54303e-08 0)
(0 -4.9487e-09 0)
(0 -9.8697e-09 0)
(0 -9.83764e-12 0)
(0 -4.57791e-08 0)
(0 -3.43421e-08 0)
(0 -1.36706e-11 0)
(0 -3.17955e-09 0)
(0 -4.49296e-08 0)
(0 -3.52016e-08 0)
(0 -1.09134e-08 0)
(0 -1.7344e-11 0)
(0 -5.48689e-14 0)
(0 -9.61043e-11 0)
(0 -3.77523e-08 0)
(0 -2.78858e-08 0)
(0 -4.82755e-14 0)
(0 -3.51463e-09 0)
(0 -9.15914e-09 0)
(0 -2.60968e-08 0)
(0 -3.47594e-08 0)
(0 -4.53928e-08 0)
(0 -1.54258e-11 0)
(0 -1.08639e-08 0)
(0 -7.39946e-09 0)
(0 -3.39263e-09 0)
(0 -7.47908e-09 0)
(0 -1.64669e-10 0)
(0 -6.68467e-09 0)
(0 -1.95383e-11 0)
(0 -3.52273e-08 0)
(0 -4.19528e-08 0)
(0 -3.77182e-08 0)
(0 -4.20841e-08 0)
(0 -3.65657e-08 0)
(0 -4.30424e-08 0)
(0 -2.72936e-08 0)
(0 -1.14742e-08 0)
(0 -1.66717e-11 0)
(0 -1.45135e-08 0)
(0 -1.92352e-08 0)
(0 -2.36497e-08 0)
(0 -7.60926e-09 0)
(0 -2.25835e-11 0)
(0 -1.80376e-11 0)
(0 -1.15119e-08 0)
(0 -9.21333e-11 0)
(0 -6.85915e-09 0)
(0 -2.76214e-08 0)
(0 -3.59545e-08 0)
(0 -3.81544e-08 0)
(0 -4.44573e-08 0)
(0 -1.65321e-08 0)
(0 -2.529e-08 0)
(0 -2.02509e-08 0)
(0 -3.42437e-08 0)
(0 -1.9383e-08 0)
(0 -3.00349e-08 0)
(0 -2.60695e-08 0)
(0 -1.14187e-08 0)
(0 -2.44569e-08 0)
(0 -3.51489e-08 0)
(0 -5.78423e-11 0)
(0 -2.53148e-13 0)
(0 -5.74824e-10 0)
(0 -8.96297e-09 0)
(0 -6.69098e-09 0)
(0 -2.00323e-08 0)
(0 -3.13179e-08 0)
(0 -2.25976e-08 0)
(0 -1.74045e-08 0)
(0 -1.51058e-08 0)
(0 -3.58706e-08 0)
(0 -2.90007e-08 0)
(0 -1.10359e-08 0)
(0 -1.24311e-08 0)
(0 -2.81177e-08 0)
(0 -2.66724e-08 0)
(0 -1.59195e-13 0)
(0 -2.78677e-12 0)
(0 -3.51473e-09 0)
(0 -7.34658e-09 0)
(0 -1.04802e-08 0)
(0 -1.80008e-08 0)
(0 -4.08924e-09 0)
(0 -7.55421e-09 0)
(0 -1.76644e-13 0)
(0 -7.32716e-13 0)
(0 -3.16158e-08 0)
(0 -3.46496e-08 0)
(0 -9.90355e-09 0)
(0 -2.19456e-08 0)
(0 -1.19492e-08 0)
(0 -2.23466e-08 0)
(0 -3.15372e-09 0)
(0 -2.68583e-12 0)
(0 -4.10295e-12 0)
(0 -1.94057e-13 0)
(0 -2.52961e-08 0)
(0 -1.97455e-08 0)
(0 -2.21534e-08 0)
(0 -2.64477e-08 0)
(0 -2.61873e-08 0)
(0 -3.48023e-08 0)
(0 -6.00517e-09 0)
(0 -1.19932e-08 0)
(0 -2.98033e-08 0)
(0 -2.85447e-08 0)
(0 -1.76468e-08 0)
(0 -7.80533e-09 0)
(0 -1.00428e-08 0)
(0 -1.82081e-08 0)
(0 -4.38144e-08 0)
(0 -4.05125e-08 0)
(0 -8.88746e-09 0)
(0 -2.07153e-08 0)
(0 -4.60709e-09 0)
(0 -3.45283e-09 0)
(0 -2.57075e-08 0)
(0 -3.66626e-08 0)
(0 -4.4967e-08 0)
(0 -3.83547e-08 0)
(0 -2.08389e-08 0)
(0 -2.32412e-08 0)
(0 -2.05011e-08 0)
(0 -9.03302e-09 0)
(0 -2.5229e-13 0)
(0 -2.18625e-13 0)
(0 -3.27258e-08 0)
(0 -2.984e-08 0)
(0 -1.76735e-08 0)
(0 -1.24776e-08 0)
(0 -3.13573e-08 0)
(0 -2.91285e-08 0)
(0 -8.26239e-12 0)
(0 -4.33037e-09 0)
(0 -2.09319e-08 0)
(0 -2.6556e-08 0)
(0 -4.17148e-08 0)
(0 -4.10027e-08 0)
(0 -3.56009e-08 0)
(0 -4.09899e-08 0)
(0 -2.47396e-08 0)
(0 -2.66328e-08 0)
(0 -1.87017e-08 0)
(0 -2.34386e-08 0)
(0 -1.84033e-08 0)
(0 -8.28251e-09 0)
(0 -3.68676e-10 0)
(0 -4.93053e-09 0)
(0 -7.09876e-12 0)
(0 -4.15643e-09 0)
(0 -1.36938e-12 0)
(0 -3.56053e-14 0)
(0 -3.96455e-08 0)
(0 -4.6148e-08 0)
(0 -2.06999e-08 0)
(0 -2.27152e-08 0)
(0 -6.83754e-08 0)
(0 -4.84527e-09 0)
(0 -5.17177e-08 0)
(0 -6.97315e-08 0)
(0 -2.79109e-09 0)
(0 -4.78462e-09 0)
(0 -5.47583e-12 0)
(0 -8.85387e-12 0)
(0 -2.98034e-13 0)
(0 -4.41303e-09 0)
(0 -1.40138e-13 0)
(0 -1.01384e-08 0)
(0 -1.05748e-13 0)
(0 -8.96393e-09 0)
(0 -5.97897e-09 0)
(0 -5.46949e-09 0)
(0 -1.77386e-12 0)
(0 -5.45996e-09 0)
(0 -1.2823e-13 0)
(0 -6.26645e-08 0)
(0 -5.6736e-08 0)
(0 -6.55322e-08 0)
(0 -5.12708e-08 0)
(0 -6.94016e-08 0)
(0 -6.9358e-08 0)
(0 -8.92531e-09 0)
(0 -8.87789e-14 0)
(0 -1.69319e-08 0)
(0 -2.64832e-11 0)
(0 -2.03636e-08 0)
(0 -1.39456e-08 0)
(0 -3.5639e-08 0)
(0 -1.20778e-08 0)
(0 -2.89674e-08 0)
(0 -1.96544e-08 0)
(0 -4.50809e-08 0)
(0 -3.74616e-08 0)
(0 -4.99047e-08 0)
(0 -2.89673e-08 0)
(0 -4.93379e-08 0)
(0 -4.34384e-08 0)
(0 -5.73474e-08 0)
(0 -4.33873e-08 0)
(0 -5.24981e-08 0)
(0 -4.05555e-08 0)
(0 -5.91076e-08 0)
(0 -5.74957e-08 0)
(0 -4.97433e-08 0)
(0 -5.056e-08 0)
(0 -6.2907e-08 0)
(0 -4.84873e-08 0)
(0 -6.49351e-08 0)
(0 -6.19866e-08 0)
(0 -6.09092e-08 0)
(0 -5.14123e-08 0)
(0 -6.65045e-08 0)
(0 -6.42721e-08 0)
(0 -6.43359e-08 0)
(0 -5.5991e-08 0)
(0 -6.27199e-08 0)
(0 -5.45584e-08 0)
(0 -6.69958e-08 0)
(0 -5.72405e-08 0)
(0 -6.43493e-08 0)
(0 -5.74168e-08 0)
(0 -6.88536e-08 0)
(0 -5.23943e-08 0)
(0 -6.61472e-08 0)
(0 -6.54373e-08 0)
(0 -6.46688e-08 0)
(0 -5.75017e-08 0)
(0 -6.44395e-08 0)
(0 -6.53132e-08 0)
(0 -6.84775e-08 0)
(0 -5.4561e-08 0)
(0 -6.92018e-08 0)
(0 -5.46943e-08 0)
(0 -5.18855e-08 0)
(0 -6.76361e-08 0)
(0 -6.61923e-08 0)
(0 -5.08682e-08 0)
(0 -4.94557e-08 0)
(0 -6.45775e-08 0)
(0 -4.28083e-08 0)
(0 -5.83162e-08 0)
(0 -3.06772e-08 0)
(0 -5.39725e-08 0)
(0 -3.65447e-08 0)
(0 -2.23347e-08 0)
(0 -2.67321e-08 0)
(0 -6.00184e-09 0)
(0 -5.76494e-08 0)
(0 -5.16706e-08 0)
(0 -5.01655e-08 0)
(0 -6.52569e-08 0)
(0 -3.31259e-08 0)
(0 -8.102e-09 0)
(0 -1.81856e-08 0)
(0 -2.78643e-10 0)
(0 -6.79606e-08 0)
(0 -5.85919e-08 0)
(0 -5.25009e-08 0)
(0 -5.39988e-08 0)
(0 -5.16807e-08 0)
(0 -4.21683e-08 0)
(0 -5.8176e-08 0)
(0 -4.05457e-08 0)
(0 -6.12853e-08 0)
(0 -6.09551e-08 0)
(0 -1.18518e-08 0)
(0 -3.23494e-08 0)
(0 -3.28334e-08 0)
(0 -5.25859e-08 0)
(0 -5.17434e-08 0)
(0 -3.45236e-08 0)
(0 -6.60137e-08 0)
(0 -6.95004e-08 0)
(0 -6.60045e-08 0)
(0 -6.87111e-08 0)
(0 -5.10061e-08 0)
(0 -6.11638e-08 0)
(0 -5.44969e-08 0)
(0 -6.56984e-08 0)
(0 -1.40856e-13 0)
(0 -8.30951e-09 0)
(0 -3.68541e-08 0)
(0 -3.82093e-08 0)
(0 -6.2952e-08 0)
(0 -6.9258e-08 0)
(0 -5.85452e-08 0)
(0 -5.72688e-08 0)
(0 -4.45213e-08 0)
(0 -2.84313e-08 0)
(0 -6.77488e-08 0)
(0 -6.96736e-08 0)
(0 -1.93881e-12 0)
(0 -1.20549e-08 0)
(0 -6.57179e-08 0)
(0 -6.84426e-08 0)
(0 -3.10039e-08 0)
(0 -3.25093e-08 0)
(0 -5.14671e-08 0)
(0 -6.27185e-08 0)
(0 -6.56433e-08 0)
(0 -6.73639e-08 0)
(0 -5.37491e-08 0)
(0 -4.70142e-08 0)
(0 -1.22966e-13 0)
(0 -1.40979e-08 0)
(0 -2.32723e-08 0)
(0 -2.47967e-08 0)
(0 -4.91493e-08 0)
(0 -6.16318e-08 0)
(0 -6.70632e-08 0)
(0 -6.94301e-08 0)
(0 -6.47249e-08 0)
(0 -6.07452e-08 0)
(0 -2.46525e-08 0)
(0 -1.82916e-08 0)
(0 -6.27138e-08 0)
(0 -4.93814e-08 0)
(0 -4.65767e-08 0)
(0 -5.50532e-08 0)
(0 -4.03242e-08 0)
(0 -2.83771e-08 0)
(0 -5.99468e-08 0)
(0 -5.47366e-08 0)
(0 -4.15241e-08 0)
(0 -4.52155e-08 0)
(0 -5.74176e-09 0)
(0 -2.49225e-12 0)
(0 -4.21987e-08 0)
(0 -4.70136e-08 0)
(0 -4.96301e-08 0)
(0 -5.81679e-08 0)
(0 -4.8486e-08 0)
(0 -5.93325e-08 0)
(0 -6.45599e-08 0)
(0 -6.20221e-08 0)
(0 -3.14187e-08 0)
(0 -3.78625e-08 0)
(0 -6.47976e-08 0)
(0 -5.83927e-08 0)
(0 -4.52474e-09 0)
(0 -1.56861e-08 0)
(0 -4.42512e-11 0)
(0 -3.94863e-14 0)
(0 -1.16894e-12 0)
(0 -5.97724e-12 0)
(0 -6.3715e-08 0)
(0 -5.807e-08 0)
(0 -6.56945e-08 0)
(0 -5.82604e-08 0)
(0 -6.28636e-08 0)
(0 -5.98938e-08 0)
(0 -6.78451e-08 0)
(0 -6.89432e-08 0)
(0 -6.71285e-08 0)
(0 -6.81295e-08 0)
(0 -1.59084e-08 0)
(0 -1.78517e-08 0)
(0 -5.30746e-08 0)
(0 -5.94147e-08 0)
(0 -4.63393e-08 0)
(0 -5.29555e-08 0)
(0 -6.91955e-08 0)
(0 -6.68565e-08 0)
(0 -3.02045e-08 0)
(0 -4.33718e-08 0)
(0 -2.80866e-08 0)
(0 -1.58283e-08 0)
(0 -6.94093e-08 0)
(0 -6.71538e-08 0)
(0 -6.85596e-08 0)
(0 -6.97948e-08 0)
(0 -2.17564e-08 0)
(0 -2.06586e-08 0)
(0 -3.88285e-08 0)
(0 -4.79913e-08 0)
(0 -5.6257e-08 0)
(0 -5.011e-08 0)
(0 -5.61976e-08 0)
(0 -4.93464e-08 0)
(0 -6.64058e-08 0)
(0 -6.48822e-08 0)
(0 -5.09358e-08 0)
(0 -5.76214e-08 0)
(0 -5.0194e-08 0)
(0 -5.84447e-08 0)
(0 -6.42676e-08 0)
(0 -5.95019e-08 0)
(0 -6.9453e-08 0)
(0 -6.69517e-08 0)
(0 -5.47873e-08 0)
(0 -4.94771e-08 0)
(0 -5.59388e-08 0)
(0 -5.15924e-08 0)
(0 -6.83182e-08 0)
(0 -6.60892e-08 0)
(0 -6.76688e-08 0)
(0 -6.84229e-08 0)
(0 -6.23856e-08 0)
(0 -6.18269e-08 0)
(0 -6.83448e-09 0)
(0 -3.65866e-13 0)
(0 -4.67466e-08 0)
(0 -5.38775e-08 0)
(0 -2.28191e-08 0)
(0 -3.02036e-08 0)
(0 -5.46795e-08 0)
(0 -5.18068e-08 0)
(0 -6.06791e-08 0)
(0 -6.16952e-08 0)
(0 -1.27058e-08 0)
(0 -4.34453e-09 0)
(0 -4.30475e-08 0)
(0 -4.18468e-08 0)
(0 -1.31219e-08 0)
(0 -2.4388e-08 0)
(0 -6.19583e-08 0)
(0 -6.6604e-08 0)
(0 -3.86575e-08 0)
(0 -3.53659e-08 0)
(0 -1.46006e-13 0)
(0 -1.47609e-10 0)
(0 -5.22501e-08 0)
(0 -4.69067e-08 0)
(0 -2.13475e-08 0)
(0 -1.06774e-08 0)
(0 -5.55374e-08 0)
(0 -6.04569e-08 0)
(0 -5.13959e-08 0)
(0 -4.77589e-08 0)
(0 -4.4819e-08 0)
(0 -4.66659e-08 0)
(0 -5.83577e-08 0)
(0 -5.6163e-08 0)
(0 -6.76665e-08 0)
(0 -6.32186e-08 0)
(0 -6.20688e-08 0)
(0 -6.08816e-08 0)
(0 -2.94942e-08 0)
(0 -2.72425e-08 0)
(0 -5.68284e-08 0)
(0 -5.02219e-08 0)
(0 -4.80016e-08 0)
(0 -3.93472e-08 0)
(0 -5.47137e-08 0)
(0 -5.96551e-08 0)
(0 -5.0066e-08 0)
(0 -5.46878e-08 0)
(0 -6.14471e-08 0)
(0 -6.27191e-08 0)
(0 -6.05134e-08 0)
(0 -6.35317e-08 0)
(0 -5.62566e-08 0)
(0 -6.1095e-08 0)
(0 -3.31967e-08 0)
(0 -2.34358e-08 0)
(0 -4.9682e-08 0)
(0 -4.27476e-08 0)
(0 -6.66905e-08 0)
(0 -6.60959e-08 0)
(0 -5.53985e-08 0)
(0 -5.59492e-08 0)
(0 -3.38298e-08 0)
(0 -3.94037e-08 0)
(0 -4.13263e-08 0)
(0 -4.63316e-08 0)
(0 -2.46186e-08 0)
(0 -1.70345e-08 0)
(0 -1.29788e-08 0)
(0 -2.72813e-10 0)
(0 -6.743e-08 0)
(0 -6.29546e-08 0)
(0 -5.55865e-08 0)
(0 -6.04003e-08 0)
(0 -5.94619e-08 0)
(0 -6.10697e-08 0)
(0 -6.66244e-08 0)
(0 -6.36081e-08 0)
(0 -6.49276e-08 0)
(0 -6.08815e-08 0)
(0 -4.57264e-09 0)
(0 -3.52603e-09 0)
(0 -6.55801e-08 0)
(0 -6.14461e-08 0)
(0 -2.68176e-09 0)
(0 -3.7112e-14 0)
(0 -2.95896e-09 0)
(0 -8.5697e-09 0)
(0 -5.79389e-08 0)
(0 -6.35399e-08 0)
(0 -6.12751e-08 0)
(0 -5.93253e-08 0)
(0 -5.16318e-08 0)
(0 -5.46495e-08 0)
(0 -4.31942e-08 0)
(0 -3.77059e-08 0)
(0 -6.45341e-08 0)
(0 -6.75279e-08 0)
(0 -2.24842e-08 0)
(0 -2.93934e-08 0)
(0 -1.33921e-08 0)
(0 -6.98756e-09 0)
(0 -2.89e-08 0)
(0 -3.73414e-08 0)
(0 -6.42924e-08 0)
(0 -6.42264e-08 0)
(0 -6.65634e-08 0)
(0 -6.32907e-08 0)
(0 -5.57068e-08 0)
(0 -5.21374e-08 0)
(0 -5.61713e-08 0)
(0 -5.74371e-08 0)
(0 -6.83503e-08 0)
(0 -6.96627e-08 0)
(0 -5.18752e-08 0)
(0 -5.39225e-08 0)
(0 -3.78263e-09 0)
(0 -7.66546e-10 0)
(0 -6.37785e-08 0)
(0 -6.129e-08 0)
(0 -6.14292e-08 0)
(0 -5.69229e-08 0)
(0 -6.45443e-08 0)
(0 -6.74412e-08 0)
(0 -3.85157e-14 0)
(0 -1.2259e-11 0)
(0 -6.02985e-08 0)
(0 -5.88626e-08 0)
(0 -4.59506e-08 0)
(0 -5.23793e-08 0)
(0 -6.62791e-08 0)
(0 -6.644e-08 0)
(0 -2.27349e-08 0)
(0 -2.72291e-08 0)
(0 -3.31296e-08 0)
(0 -3.74972e-08 0)
(0 -1.56865e-08 0)
(0 -2.29861e-08 0)
(0 -6.7709e-08 0)
(0 -6.721e-08 0)
(0 -4.99402e-08 0)
(0 -4.91362e-08 0)
(0 -5.7196e-08 0)
(0 -5.67913e-08 0)
(0 -6.93267e-08 0)
(0 -6.85003e-08 0)
(0 -1.62118e-08 0)
(0 -1.29593e-08 0)
(0 -4.37608e-08 0)
(0 -3.66195e-08 0)
(0 -2.66434e-08 0)
(0 -2.09311e-08 0)
(0 -5.91027e-08 0)
(0 -6.24859e-08 0)
(0 -6.98392e-08 0)
(0 -6.84964e-08 0)
(0 -6.78114e-08 0)
(0 -6.9055e-08 0)
(0 -3.4515e-08 0)
(0 -2.70814e-08 0)
(0 -5.47002e-08 0)
(0 -4.91568e-08 0)
(0 -4.88034e-08 0)
(0 -5.45502e-08 0)
(0 -6.86902e-08 0)
(0 -6.68918e-08 0)
(0 -3.72155e-08 0)
(0 -4.40807e-08 0)
(0 -3.52144e-08 0)
(0 -4.17842e-08 0)
(0 -4.81054e-08 0)
(0 -4.40533e-08 0)
(0 -3.26685e-08 0)
(0 -3.93077e-08 0)
(0 -1.38332e-08 0)
(0 -1.82428e-08 0)
(0 -4.8856e-08 0)
(0 -4.56515e-08 0)
(0 -6.57045e-08 0)
(0 -6.37874e-08 0)
(0 -3.63388e-08 0)
(0 -3.92884e-08 0)
(0 -9.85468e-09 0)
(0 -2.93178e-09 0)
(0 -6.87718e-08 0)
(0 -6.97817e-08 0)
(0 -5.23142e-08 0)
(0 -4.64098e-08 0)
(0 -1.02636e-08 0)
(0 -1.79509e-08 0)
(0 -4.85269e-08 0)
(0 -4.92557e-08 0)
(0 -1.03678e-11 0)
(0 -4.24139e-14 0)
(0 -3.61107e-13 0)
(0 -9.91624e-13 0)
(0 -1.16172e-12 0)
(0 -3.43851e-14 0)
(0 -3.83805e-14 0)
(0 -3.02097e-12 0)
(0 -5.47934e-08 0)
(0 -5.88993e-08 0)
(0 -6.7667e-08 0)
(0 -6.79303e-08 0)
(0 -6.25917e-08 0)
(0 -6.47171e-08 0)
(0 -2.37705e-13 0)
(0 -4.21446e-14 0)
(0 -3.9876e-14 0)
(0 -3.86775e-14 0)
(0 -2.62524e-13 0)
(0 -4.32166e-14 0)
(0 -1.77012e-13 0)
(0 -3.78527e-14 0)
(0 -1.83607e-12 0)
(0 -3.81729e-13 0)
(0 -8.26914e-12 0)
(0 -2.88821e-13 0)
(0 -2.67881e-11 0)
(0 -3.25857e-13 0)
(0 -3.98351e-11 0)
(0 -1.76944e-13 0)
(0 -1.11554e-11 0)
(0 -5.3465e-14 0)
(0 -2.62884e-14 0)
(0 -5.34935e-11 0)
(0 -5.45462e-14 0)
(0 -2.4756e-09 0)
(0 -4.21475e-14 0)
(0 -1.92242e-09 0)
(0 -4.7894e-14 0)
(0 -1.39354e-09 0)
(0 -5.03898e-14 0)
(0 -5.48789e-12 0)
(0 -5.50614e-14 0)
(0 -5.27661e-14 0)
(0 -2.2929e-13 0)
(0 -4.31848e-12 0)
(0 -2.60765e-13 0)
(0 -2.39359e-14 0)
(0 -5.56788e-08 0)
(0 -5.46698e-08 0)
(0 -5.36984e-08 0)
(0 -5.27682e-08 0)
(0 -5.18822e-08 0)
(0 -5.10423e-08 0)
(0 -5.02501e-08 0)
(0 -4.95061e-08 0)
(0 -4.88108e-08 0)
(0 -4.81637e-08 0)
(0 -4.75641e-08 0)
(0 -4.7011e-08 0)
(0 -4.6503e-08 0)
(0 -4.60384e-08 0)
(0 -4.56155e-08 0)
(0 -4.52325e-08 0)
(0 -4.48874e-08 0)
(0 -4.45786e-08 0)
(0 -4.4304e-08 0)
(0 -4.40621e-08 0)
(0 -4.38512e-08 0)
(0 -4.367e-08 0)
(0 -4.3517e-08 0)
(0 -4.33913e-08 0)
(0 -4.32918e-08 0)
(0 -4.32179e-08 0)
(0 -4.31689e-08 0)
(0 -4.31445e-08 0)
(0 -5.56758e-08 0)
(0 -5.46668e-08 0)
(0 -5.36955e-08 0)
(0 -5.27654e-08 0)
(0 -5.18795e-08 0)
(0 -5.10397e-08 0)
(0 -5.02475e-08 0)
(0 -4.95036e-08 0)
(0 -4.88084e-08 0)
(0 -4.81613e-08 0)
(0 -4.75618e-08 0)
(0 -4.70088e-08 0)
(0 -4.65007e-08 0)
(0 -4.60362e-08 0)
(0 -4.56133e-08 0)
(0 -4.52304e-08 0)
(0 -4.48854e-08 0)
(0 -4.45765e-08 0)
(0 -4.4302e-08 0)
(0 -4.40601e-08 0)
(0 -4.38492e-08 0)
(0 -4.3668e-08 0)
(0 -4.35151e-08 0)
(0 -4.33893e-08 0)
(0 -4.32899e-08 0)
(0 -4.32159e-08 0)
(0 -4.3167e-08 0)
(0 -4.31426e-08 0)
(0 -5.56697e-08 0)
(0 -5.46609e-08 0)
(0 -5.36897e-08 0)
(0 -5.27598e-08 0)
(0 -5.1874e-08 0)
(0 -5.10344e-08 0)
(0 -5.02424e-08 0)
(0 -4.94986e-08 0)
(0 -4.88035e-08 0)
(0 -4.81566e-08 0)
(0 -4.75572e-08 0)
(0 -4.70042e-08 0)
(0 -4.64963e-08 0)
(0 -4.60318e-08 0)
(0 -4.56091e-08 0)
(0 -4.52261e-08 0)
(0 -4.48812e-08 0)
(0 -4.45724e-08 0)
(0 -4.42979e-08 0)
(0 -4.40561e-08 0)
(0 -4.38453e-08 0)
(0 -4.3664e-08 0)
(0 -4.35111e-08 0)
(0 -4.33854e-08 0)
(0 -4.3286e-08 0)
(0 -4.32121e-08 0)
(0 -4.31631e-08 0)
(0 -4.31387e-08 0)
(0 -5.56605e-08 0)
(0 -5.4652e-08 0)
(0 -5.36811e-08 0)
(0 -5.27514e-08 0)
(0 -5.18659e-08 0)
(0 -5.10265e-08 0)
(0 -5.02347e-08 0)
(0 -4.94911e-08 0)
(0 -4.87962e-08 0)
(0 -4.81494e-08 0)
(0 -4.75502e-08 0)
(0 -4.69974e-08 0)
(0 -4.64896e-08 0)
(0 -4.60253e-08 0)
(0 -4.56026e-08 0)
(0 -4.52198e-08 0)
(0 -4.4875e-08 0)
(0 -4.45663e-08 0)
(0 -4.42919e-08 0)
(0 -4.40501e-08 0)
(0 -4.38393e-08 0)
(0 -4.36581e-08 0)
(0 -4.35053e-08 0)
(0 -4.33796e-08 0)
(0 -4.32802e-08 0)
(0 -4.32063e-08 0)
(0 -4.31573e-08 0)
(0 -4.31329e-08 0)
(0 -5.56483e-08 0)
(0 -5.46401e-08 0)
(0 -5.36695e-08 0)
(0 -5.27402e-08 0)
(0 -5.1855e-08 0)
(0 -5.10159e-08 0)
(0 -5.02244e-08 0)
(0 -4.94812e-08 0)
(0 -4.87865e-08 0)
(0 -4.814e-08 0)
(0 -4.7541e-08 0)
(0 -4.69884e-08 0)
(0 -4.64808e-08 0)
(0 -4.60166e-08 0)
(0 -4.55941e-08 0)
(0 -4.52114e-08 0)
(0 -4.48667e-08 0)
(0 -4.45581e-08 0)
(0 -4.42838e-08 0)
(0 -4.40421e-08 0)
(0 -4.38314e-08 0)
(0 -4.36503e-08 0)
(0 -4.34975e-08 0)
(0 -4.33718e-08 0)
(0 -4.32724e-08 0)
(0 -4.31986e-08 0)
(0 -4.31496e-08 0)
(0 -4.31253e-08 0)
(0 -5.5633e-08 0)
(0 -5.46253e-08 0)
(0 -5.36551e-08 0)
(0 -5.27263e-08 0)
(0 -5.18414e-08 0)
(0 -5.10027e-08 0)
(0 -5.02116e-08 0)
(0 -4.94687e-08 0)
(0 -4.87743e-08 0)
(0 -4.81281e-08 0)
(0 -4.75294e-08 0)
(0 -4.69771e-08 0)
(0 -4.64697e-08 0)
(0 -4.60058e-08 0)
(0 -4.55834e-08 0)
(0 -4.5201e-08 0)
(0 -4.48564e-08 0)
(0 -4.45479e-08 0)
(0 -4.42737e-08 0)
(0 -4.40321e-08 0)
(0 -4.38215e-08 0)
(0 -4.36405e-08 0)
(0 -4.34877e-08 0)
(0 -4.33621e-08 0)
(0 -4.32628e-08 0)
(0 -4.3189e-08 0)
(0 -4.314e-08 0)
(0 -4.31157e-08 0)
(0 -5.56147e-08 0)
(0 -5.46075e-08 0)
(0 -5.36379e-08 0)
(0 -5.27095e-08 0)
(0 -5.18252e-08 0)
(0 -5.09869e-08 0)
(0 -5.01962e-08 0)
(0 -4.94537e-08 0)
(0 -4.87598e-08 0)
(0 -4.81139e-08 0)
(0 -4.75156e-08 0)
(0 -4.69635e-08 0)
(0 -4.64565e-08 0)
(0 -4.59928e-08 0)
(0 -4.55707e-08 0)
(0 -4.51884e-08 0)
(0 -4.4844e-08 0)
(0 -4.45357e-08 0)
(0 -4.42617e-08 0)
(0 -4.40202e-08 0)
(0 -4.38097e-08 0)
(0 -4.36288e-08 0)
(0 -4.34761e-08 0)
(0 -4.33506e-08 0)
(0 -4.32513e-08 0)
(0 -4.31774e-08 0)
(0 -4.31286e-08 0)
(0 -4.31042e-08 0)
(0 -5.55933e-08 0)
(0 -5.45867e-08 0)
(0 -5.36177e-08 0)
(0 -5.26899e-08 0)
(0 -5.18062e-08 0)
(0 -5.09685e-08 0)
(0 -5.01783e-08 0)
(0 -4.94363e-08 0)
(0 -4.87428e-08 0)
(0 -4.80974e-08 0)
(0 -4.74994e-08 0)
(0 -4.69478e-08 0)
(0 -4.6441e-08 0)
(0 -4.59776e-08 0)
(0 -4.55558e-08 0)
(0 -4.51738e-08 0)
(0 -4.48297e-08 0)
(0 -4.45215e-08 0)
(0 -4.42477e-08 0)
(0 -4.40063e-08 0)
(0 -4.3796e-08 0)
(0 -4.36151e-08 0)
(0 -4.34625e-08 0)
(0 -4.33371e-08 0)
(0 -4.32378e-08 0)
(0 -4.31641e-08 0)
(0 -4.31152e-08 0)
(0 -4.30909e-08 0)
(0 -5.55688e-08 0)
(0 -5.4563e-08 0)
(0 -5.35947e-08 0)
(0 -5.26676e-08 0)
(0 -5.17845e-08 0)
(0 -5.09475e-08 0)
(0 -5.01579e-08 0)
(0 -4.94165e-08 0)
(0 -4.87235e-08 0)
(0 -4.80786e-08 0)
(0 -4.74811e-08 0)
(0 -4.69298e-08 0)
(0 -4.64235e-08 0)
(0 -4.59604e-08 0)
(0 -4.55389e-08 0)
(0 -4.51572e-08 0)
(0 -4.48133e-08 0)
(0 -4.45054e-08 0)
(0 -4.42317e-08 0)
(0 -4.39905e-08 0)
(0 -4.37803e-08 0)
(0 -4.35996e-08 0)
(0 -4.34471e-08 0)
(0 -4.33217e-08 0)
(0 -4.32226e-08 0)
(0 -4.31488e-08 0)
(0 -4.31e-08 0)
(0 -4.30757e-08 0)
(0 -5.55413e-08 0)
(0 -5.45363e-08 0)
(0 -5.35688e-08 0)
(0 -5.26425e-08 0)
(0 -5.17602e-08 0)
(0 -5.09238e-08 0)
(0 -5.01349e-08 0)
(0 -4.93941e-08 0)
(0 -4.87018e-08 0)
(0 -4.80574e-08 0)
(0 -4.74604e-08 0)
(0 -4.69097e-08 0)
(0 -4.64038e-08 0)
(0 -4.59411e-08 0)
(0 -4.552e-08 0)
(0 -4.51385e-08 0)
(0 -4.47949e-08 0)
(0 -4.44873e-08 0)
(0 -4.42138e-08 0)
(0 -4.39729e-08 0)
(0 -4.37628e-08 0)
(0 -4.35822e-08 0)
(0 -4.34298e-08 0)
(0 -4.33046e-08 0)
(0 -4.32055e-08 0)
(0 -4.31318e-08 0)
(0 -4.3083e-08 0)
(0 -4.30587e-08 0)
(0 -5.55107e-08 0)
(0 -5.45066e-08 0)
(0 -5.354e-08 0)
(0 -5.26146e-08 0)
(0 -5.17331e-08 0)
(0 -5.08976e-08 0)
(0 -5.01094e-08 0)
(0 -4.93694e-08 0)
(0 -4.86777e-08 0)
(0 -4.8034e-08 0)
(0 -4.74376e-08 0)
(0 -4.68874e-08 0)
(0 -4.63819e-08 0)
(0 -4.59197e-08 0)
(0 -4.5499e-08 0)
(0 -4.51179e-08 0)
(0 -4.47746e-08 0)
(0 -4.44673e-08 0)
(0 -4.41941e-08 0)
(0 -4.39533e-08 0)
(0 -4.37434e-08 0)
(0 -4.3563e-08 0)
(0 -4.34107e-08 0)
(0 -4.32856e-08 0)
(0 -4.31866e-08 0)
(0 -4.31129e-08 0)
(0 -4.30642e-08 0)
(0 -4.30399e-08 0)
(0 -5.54771e-08 0)
(0 -5.4474e-08 0)
(0 -5.35084e-08 0)
(0 -5.2584e-08 0)
(0 -5.17034e-08 0)
(0 -5.08688e-08 0)
(0 -5.00815e-08 0)
(0 -4.93423e-08 0)
(0 -4.86513e-08 0)
(0 -4.80083e-08 0)
(0 -4.74125e-08 0)
(0 -4.68629e-08 0)
(0 -4.6358e-08 0)
(0 -4.58963e-08 0)
(0 -4.5476e-08 0)
(0 -4.50954e-08 0)
(0 -4.47524e-08 0)
(0 -4.44454e-08 0)
(0 -4.41724e-08 0)
(0 -4.39319e-08 0)
(0 -4.37222e-08 0)
(0 -4.3542e-08 0)
(0 -4.33899e-08 0)
(0 -4.32648e-08 0)
(0 -4.31659e-08 0)
(0 -4.30923e-08 0)
(0 -4.30436e-08 0)
(0 -4.30193e-08 0)
(0 -5.54404e-08 0)
(0 -5.44384e-08 0)
(0 -5.3474e-08 0)
(0 -5.25506e-08 0)
(0 -5.1671e-08 0)
(0 -5.08374e-08 0)
(0 -5.0051e-08 0)
(0 -4.93127e-08 0)
(0 -4.86226e-08 0)
(0 -4.79804e-08 0)
(0 -4.73853e-08 0)
(0 -4.68363e-08 0)
(0 -4.63321e-08 0)
(0 -4.58709e-08 0)
(0 -4.54511e-08 0)
(0 -4.50709e-08 0)
(0 -4.47283e-08 0)
(0 -4.44216e-08 0)
(0 -4.4149e-08 0)
(0 -4.39087e-08 0)
(0 -4.36992e-08 0)
(0 -4.35192e-08 0)
(0 -4.33672e-08 0)
(0 -4.32423e-08 0)
(0 -4.31434e-08 0)
(0 -4.307e-08 0)
(0 -4.30213e-08 0)
(0 -4.2997e-08 0)
(0 -5.54006e-08 0)
(0 -5.43999e-08 0)
(0 -5.34366e-08 0)
(0 -5.25144e-08 0)
(0 -5.1636e-08 0)
(0 -5.08035e-08 0)
(0 -5.00181e-08 0)
(0 -4.92808e-08 0)
(0 -4.85916e-08 0)
(0 -4.79502e-08 0)
(0 -4.73559e-08 0)
(0 -4.68077e-08 0)
(0 -4.63041e-08 0)
(0 -4.58435e-08 0)
(0 -4.54242e-08 0)
(0 -4.50445e-08 0)
(0 -4.47023e-08 0)
(0 -4.4396e-08 0)
(0 -4.41237e-08 0)
(0 -4.38837e-08 0)
(0 -4.36745e-08 0)
(0 -4.34946e-08 0)
(0 -4.33428e-08 0)
(0 -4.3218e-08 0)
(0 -4.31193e-08 0)
(0 -4.30459e-08 0)
(0 -4.29973e-08 0)
(0 -4.29731e-08 0)
(0 -5.53578e-08 0)
(0 -5.43584e-08 0)
(0 -5.33965e-08 0)
(0 -5.24755e-08 0)
(0 -5.15984e-08 0)
(0 -5.0767e-08 0)
(0 -4.99828e-08 0)
(0 -4.92465e-08 0)
(0 -4.85583e-08 0)
(0 -4.79178e-08 0)
(0 -4.73244e-08 0)
(0 -4.67769e-08 0)
(0 -4.6274e-08 0)
(0 -4.58141e-08 0)
(0 -4.53955e-08 0)
(0 -4.50162e-08 0)
(0 -4.46746e-08 0)
(0 -4.43686e-08 0)
(0 -4.40967e-08 0)
(0 -4.3857e-08 0)
(0 -4.3648e-08 0)
(0 -4.34684e-08 0)
(0 -4.33168e-08 0)
(0 -4.31921e-08 0)
(0 -4.30935e-08 0)
(0 -4.30202e-08 0)
(0 -4.29716e-08 0)
(0 -4.29474e-08 0)
(0 -5.53119e-08 0)
(0 -5.4314e-08 0)
(0 -5.33535e-08 0)
(0 -5.24339e-08 0)
(0 -5.15581e-08 0)
(0 -5.0728e-08 0)
(0 -4.9945e-08 0)
(0 -4.92098e-08 0)
(0 -4.85227e-08 0)
(0 -4.78833e-08 0)
(0 -4.72908e-08 0)
(0 -4.67442e-08 0)
(0 -4.62421e-08 0)
(0 -4.57829e-08 0)
(0 -4.53648e-08 0)
(0 -4.49861e-08 0)
(0 -4.4645e-08 0)
(0 -4.43395e-08 0)
(0 -4.40679e-08 0)
(0 -4.38286e-08 0)
(0 -4.36199e-08 0)
(0 -4.34405e-08 0)
(0 -4.32891e-08 0)
(0 -4.31646e-08 0)
(0 -4.30661e-08 0)
(0 -4.29929e-08 0)
(0 -4.29443e-08 0)
(0 -4.29202e-08 0)
(0 -5.5263e-08 0)
(0 -5.42666e-08 0)
(0 -5.33077e-08 0)
(0 -5.23896e-08 0)
(0 -5.15152e-08 0)
(0 -5.06865e-08 0)
(0 -4.99048e-08 0)
(0 -4.91709e-08 0)
(0 -4.84849e-08 0)
(0 -4.78466e-08 0)
(0 -4.72551e-08 0)
(0 -4.67094e-08 0)
(0 -4.62081e-08 0)
(0 -4.57497e-08 0)
(0 -4.53323e-08 0)
(0 -4.49543e-08 0)
(0 -4.46136e-08 0)
(0 -4.43086e-08 0)
(0 -4.40375e-08 0)
(0 -4.37985e-08 0)
(0 -4.35901e-08 0)
(0 -4.34109e-08 0)
(0 -4.32598e-08 0)
(0 -4.31354e-08 0)
(0 -4.30371e-08 0)
(0 -4.29639e-08 0)
(0 -4.29155e-08 0)
(0 -4.28914e-08 0)
(0 -5.52111e-08 0)
(0 -5.42163e-08 0)
(0 -5.3259e-08 0)
(0 -5.23426e-08 0)
(0 -5.14697e-08 0)
(0 -5.06425e-08 0)
(0 -4.98622e-08 0)
(0 -4.91296e-08 0)
(0 -4.84449e-08 0)
(0 -4.78078e-08 0)
(0 -4.72174e-08 0)
(0 -4.66727e-08 0)
(0 -4.61723e-08 0)
(0 -4.57147e-08 0)
(0 -4.52981e-08 0)
(0 -4.49207e-08 0)
(0 -4.45806e-08 0)
(0 -4.42761e-08 0)
(0 -4.40054e-08 0)
(0 -4.37668e-08 0)
(0 -4.35587e-08 0)
(0 -4.33798e-08 0)
(0 -4.32289e-08 0)
(0 -4.31047e-08 0)
(0 -4.30065e-08 0)
(0 -4.29335e-08 0)
(0 -4.28851e-08 0)
(0 -4.2861e-08 0)
(0 -5.51561e-08 0)
(0 -5.41631e-08 0)
(0 -5.32076e-08 0)
(0 -5.22928e-08 0)
(0 -5.14216e-08 0)
(0 -5.0596e-08 0)
(0 -4.98173e-08 0)
(0 -4.90861e-08 0)
(0 -4.84028e-08 0)
(0 -4.77668e-08 0)
(0 -4.71776e-08 0)
(0 -4.6634e-08 0)
(0 -4.61346e-08 0)
(0 -4.56779e-08 0)
(0 -4.52621e-08 0)
(0 -4.48853e-08 0)
(0 -4.45459e-08 0)
(0 -4.4242e-08 0)
(0 -4.39717e-08 0)
(0 -4.37335e-08 0)
(0 -4.35258e-08 0)
(0 -4.33472e-08 0)
(0 -4.31965e-08 0)
(0 -4.30725e-08 0)
(0 -4.29745e-08 0)
(0 -4.29016e-08 0)
(0 -4.28532e-08 0)
(0 -4.28292e-08 0)
(0 -5.50981e-08 0)
(0 -5.4107e-08 0)
(0 -5.31533e-08 0)
(0 -5.22404e-08 0)
(0 -5.1371e-08 0)
(0 -5.05471e-08 0)
(0 -4.977e-08 0)
(0 -4.90404e-08 0)
(0 -4.83584e-08 0)
(0 -4.77239e-08 0)
(0 -4.71359e-08 0)
(0 -4.65934e-08 0)
(0 -4.60951e-08 0)
(0 -4.56393e-08 0)
(0 -4.52243e-08 0)
(0 -4.48484e-08 0)
(0 -4.45096e-08 0)
(0 -4.42062e-08 0)
(0 -4.39365e-08 0)
(0 -4.36987e-08 0)
(0 -4.34914e-08 0)
(0 -4.33131e-08 0)
(0 -4.31626e-08 0)
(0 -4.30389e-08 0)
(0 -4.2941e-08 0)
(0 -4.28682e-08 0)
(0 -4.282e-08 0)
(0 -4.27959e-08 0)
(0 -5.50371e-08 0)
(0 -5.4048e-08 0)
(0 -5.30963e-08 0)
(0 -5.21853e-08 0)
(0 -5.13178e-08 0)
(0 -5.04957e-08 0)
(0 -4.97203e-08 0)
(0 -4.89924e-08 0)
(0 -4.8312e-08 0)
(0 -4.76789e-08 0)
(0 -4.70922e-08 0)
(0 -4.6551e-08 0)
(0 -4.60538e-08 0)
(0 -4.5599e-08 0)
(0 -4.51849e-08 0)
(0 -4.48098e-08 0)
(0 -4.44717e-08 0)
(0 -4.4169e-08 0)
(0 -4.38998e-08 0)
(0 -4.36625e-08 0)
(0 -4.34555e-08 0)
(0 -4.32776e-08 0)
(0 -4.31274e-08 0)
(0 -4.30039e-08 0)
(0 -4.29061e-08 0)
(0 -4.28334e-08 0)
(0 -4.27853e-08 0)
(0 -4.27613e-08 0)
(0 -5.49731e-08 0)
(0 -5.39862e-08 0)
(0 -5.30365e-08 0)
(0 -5.21276e-08 0)
(0 -5.12621e-08 0)
(0 -5.04419e-08 0)
(0 -4.96684e-08 0)
(0 -4.89422e-08 0)
(0 -4.82635e-08 0)
(0 -4.76319e-08 0)
(0 -4.70467e-08 0)
(0 -4.65067e-08 0)
(0 -4.60107e-08 0)
(0 -4.5557e-08 0)
(0 -4.51439e-08 0)
(0 -4.47696e-08 0)
(0 -4.44323e-08 0)
(0 -4.41302e-08 0)
(0 -4.38616e-08 0)
(0 -4.36248e-08 0)
(0 -4.34183e-08 0)
(0 -4.32407e-08 0)
(0 -4.30908e-08 0)
(0 -4.29675e-08 0)
(0 -4.28699e-08 0)
(0 -4.27974e-08 0)
(0 -4.27493e-08 0)
(0 -4.27253e-08 0)
(0 -5.49061e-08 0)
(0 -5.39214e-08 0)
(0 -5.2974e-08 0)
(0 -5.20673e-08 0)
(0 -5.12039e-08 0)
(0 -5.03858e-08 0)
(0 -4.96142e-08 0)
(0 -4.88899e-08 0)
(0 -4.82129e-08 0)
(0 -4.75829e-08 0)
(0 -4.69993e-08 0)
(0 -4.64607e-08 0)
(0 -4.59659e-08 0)
(0 -4.55134e-08 0)
(0 -4.51013e-08 0)
(0 -4.47279e-08 0)
(0 -4.43914e-08 0)
(0 -4.40901e-08 0)
(0 -4.3822e-08 0)
(0 -4.35858e-08 0)
(0 -4.33797e-08 0)
(0 -4.32024e-08 0)
(0 -4.30528e-08 0)
(0 -4.29298e-08 0)
(0 -4.28324e-08 0)
(0 -4.276e-08 0)
(0 -4.2712e-08 0)
(0 -4.26881e-08 0)
(0 -5.48363e-08 0)
(0 -5.38539e-08 0)
(0 -5.29088e-08 0)
(0 -5.20043e-08 0)
(0 -5.11432e-08 0)
(0 -5.03272e-08 0)
(0 -4.95577e-08 0)
(0 -4.88354e-08 0)
(0 -4.81603e-08 0)
(0 -4.75321e-08 0)
(0 -4.695e-08 0)
(0 -4.64129e-08 0)
(0 -4.59195e-08 0)
(0 -4.54682e-08 0)
(0 -4.50572e-08 0)
(0 -4.46848e-08 0)
(0 -4.43492e-08 0)
(0 -4.40485e-08 0)
(0 -4.37811e-08 0)
(0 -4.35454e-08 0)
(0 -4.33398e-08 0)
(0 -4.3163e-08 0)
(0 -4.30137e-08 0)
(0 -4.28909e-08 0)
(0 -4.27937e-08 0)
(0 -4.27214e-08 0)
(0 -4.26736e-08 0)
(0 -4.26497e-08 0)
(0 -5.47634e-08 0)
(0 -5.37835e-08 0)
(0 -5.28409e-08 0)
(0 -5.19388e-08 0)
(0 -5.108e-08 0)
(0 -5.02664e-08 0)
(0 -4.94991e-08 0)
(0 -4.87788e-08 0)
(0 -4.81057e-08 0)
(0 -4.74793e-08 0)
(0 -4.6899e-08 0)
(0 -4.63635e-08 0)
(0 -4.58715e-08 0)
(0 -4.54214e-08 0)
(0 -4.50116e-08 0)
(0 -4.46402e-08 0)
(0 -4.43055e-08 0)
(0 -4.40056e-08 0)
(0 -4.3739e-08 0)
(0 -4.35038e-08 0)
(0 -4.32987e-08 0)
(0 -4.31223e-08 0)
(0 -4.29733e-08 0)
(0 -4.28508e-08 0)
(0 -4.27538e-08 0)
(0 -4.26817e-08 0)
(0 -4.26339e-08 0)
(0 -4.26101e-08 0)
(0 -5.46878e-08 0)
(0 -5.37104e-08 0)
(0 -5.27703e-08 0)
(0 -5.18708e-08 0)
(0 -5.10145e-08 0)
(0 -5.02032e-08 0)
(0 -4.94382e-08 0)
(0 -4.87202e-08 0)
(0 -4.80492e-08 0)
(0 -4.74247e-08 0)
(0 -4.68462e-08 0)
(0 -4.63123e-08 0)
(0 -4.58219e-08 0)
(0 -4.53732e-08 0)
(0 -4.49646e-08 0)
(0 -4.45943e-08 0)
(0 -4.42605e-08 0)
(0 -4.39615e-08 0)
(0 -4.36955e-08 0)
(0 -4.3461e-08 0)
(0 -4.32564e-08 0)
(0 -4.30804e-08 0)
(0 -4.29318e-08 0)
(0 -4.28096e-08 0)
(0 -4.27129e-08 0)
(0 -4.26409e-08 0)
(0 -4.25932e-08 0)
(0 -4.25695e-08 0)
(0 -5.46092e-08 0)
(0 -5.36345e-08 0)
(0 -5.26971e-08 0)
(0 -5.18002e-08 0)
(0 -5.09465e-08 0)
(0 -5.01378e-08 0)
(0 -4.93753e-08 0)
(0 -4.86595e-08 0)
(0 -4.79907e-08 0)
(0 -4.73683e-08 0)
(0 -4.67917e-08 0)
(0 -4.62596e-08 0)
(0 -4.57707e-08 0)
(0 -4.53235e-08 0)
(0 -4.49162e-08 0)
(0 -4.45471e-08 0)
(0 -4.42143e-08 0)
(0 -4.39162e-08 0)
(0 -4.3651e-08 0)
(0 -4.34171e-08 0)
(0 -4.32131e-08 0)
(0 -4.30375e-08 0)
(0 -4.28893e-08 0)
(0 -4.27674e-08 0)
(0 -4.26709e-08 0)
(0 -4.25991e-08 0)
(0 -4.25515e-08 0)
(0 -4.25278e-08 0)
(0 -5.45279e-08 0)
(0 -5.35559e-08 0)
(0 -5.26213e-08 0)
(0 -5.17272e-08 0)
(0 -5.08762e-08 0)
(0 -5.00701e-08 0)
(0 -4.93102e-08 0)
(0 -4.85969e-08 0)
(0 -4.79304e-08 0)
(0 -4.73102e-08 0)
(0 -4.67356e-08 0)
(0 -4.62053e-08 0)
(0 -4.57181e-08 0)
(0 -4.52724e-08 0)
(0 -4.48665e-08 0)
(0 -4.44986e-08 0)
(0 -4.41669e-08 0)
(0 -4.38697e-08 0)
(0 -4.36053e-08 0)
(0 -4.33721e-08 0)
(0 -4.31687e-08 0)
(0 -4.29936e-08 0)
(0 -4.28458e-08 0)
(0 -4.27241e-08 0)
(0 -4.26279e-08 0)
(0 -4.25563e-08 0)
(0 -4.25088e-08 0)
(0 -4.24852e-08 0)
(0 -5.44438e-08 0)
(0 -5.34747e-08 0)
(0 -5.25429e-08 0)
(0 -5.16517e-08 0)
(0 -5.08036e-08 0)
(0 -5.00003e-08 0)
(0 -4.9243e-08 0)
(0 -4.85323e-08 0)
(0 -4.78682e-08 0)
(0 -4.72503e-08 0)
(0 -4.66778e-08 0)
(0 -4.61496e-08 0)
(0 -4.56642e-08 0)
(0 -4.52201e-08 0)
(0 -4.48156e-08 0)
(0 -4.44489e-08 0)
(0 -4.41184e-08 0)
(0 -4.38221e-08 0)
(0 -4.35586e-08 0)
(0 -4.33261e-08 0)
(0 -4.31233e-08 0)
(0 -4.29487e-08 0)
(0 -4.28013e-08 0)
(0 -4.268e-08 0)
(0 -4.2584e-08 0)
(0 -4.25126e-08 0)
(0 -4.24652e-08 0)
(0 -4.24417e-08 0)
(0 -5.43569e-08 0)
(0 -5.33908e-08 0)
(0 -5.2462e-08 0)
(0 -5.15738e-08 0)
(0 -5.07287e-08 0)
(0 -4.99283e-08 0)
(0 -4.91739e-08 0)
(0 -4.84659e-08 0)
(0 -4.78043e-08 0)
(0 -4.71888e-08 0)
(0 -4.66186e-08 0)
(0 -4.60923e-08 0)
(0 -4.56088e-08 0)
(0 -4.51664e-08 0)
(0 -4.47634e-08 0)
(0 -4.43981e-08 0)
(0 -4.40688e-08 0)
(0 -4.37736e-08 0)
(0 -4.35109e-08 0)
(0 -4.32792e-08 0)
(0 -4.3077e-08 0)
(0 -4.2903e-08 0)
(0 -4.2756e-08 0)
(0 -4.2635e-08 0)
(0 -4.25393e-08 0)
(0 -4.24681e-08 0)
(0 -4.24208e-08 0)
(0 -4.23973e-08 0)
(0 -5.42674e-08 0)
(0 -5.33043e-08 0)
(0 -5.23786e-08 0)
(0 -5.14936e-08 0)
(0 -5.06515e-08 0)
(0 -4.98542e-08 0)
(0 -4.91027e-08 0)
(0 -4.83976e-08 0)
(0 -4.77387e-08 0)
(0 -4.71257e-08 0)
(0 -4.65578e-08 0)
(0 -4.60337e-08 0)
(0 -4.55522e-08 0)
(0 -4.51115e-08 0)
(0 -4.47102e-08 0)
(0 -4.43463e-08 0)
(0 -4.40182e-08 0)
(0 -4.3724e-08 0)
(0 -4.34623e-08 0)
(0 -4.32314e-08 0)
(0 -4.30299e-08 0)
(0 -4.28564e-08 0)
(0 -4.27099e-08 0)
(0 -4.25893e-08 0)
(0 -4.24938e-08 0)
(0 -4.24228e-08 0)
(0 -4.23757e-08 0)
(0 -4.23522e-08 0)
(0 -5.41753e-08 0)
(0 -5.32153e-08 0)
(0 -5.22929e-08 0)
(0 -5.1411e-08 0)
(0 -5.05722e-08 0)
(0 -4.97781e-08 0)
(0 -4.90297e-08 0)
(0 -4.83274e-08 0)
(0 -4.76714e-08 0)
(0 -4.70611e-08 0)
(0 -4.64956e-08 0)
(0 -4.59738e-08 0)
(0 -4.54943e-08 0)
(0 -4.50556e-08 0)
(0 -4.46558e-08 0)
(0 -4.42934e-08 0)
(0 -4.39666e-08 0)
(0 -4.36736e-08 0)
(0 -4.34129e-08 0)
(0 -4.31828e-08 0)
(0 -4.2982e-08 0)
(0 -4.28091e-08 0)
(0 -4.2663e-08 0)
(0 -4.25428e-08 0)
(0 -4.24476e-08 0)
(0 -4.23768e-08 0)
(0 -4.23299e-08 0)
(0 -4.23065e-08 0)
(0 -5.40806e-08 0)
(0 -5.31239e-08 0)
(0 -5.22047e-08 0)
(0 -5.13262e-08 0)
(0 -5.04908e-08 0)
(0 -4.96999e-08 0)
(0 -4.89547e-08 0)
(0 -4.82556e-08 0)
(0 -4.76025e-08 0)
(0 -4.69949e-08 0)
(0 -4.6432e-08 0)
(0 -4.59126e-08 0)
(0 -4.54353e-08 0)
(0 -4.49985e-08 0)
(0 -4.46005e-08 0)
(0 -4.42397e-08 0)
(0 -4.39142e-08 0)
(0 -4.36224e-08 0)
(0 -4.33627e-08 0)
(0 -4.31335e-08 0)
(0 -4.29334e-08 0)
(0 -4.27611e-08 0)
(0 -4.26155e-08 0)
(0 -4.24957e-08 0)
(0 -4.24008e-08 0)
(0 -4.23302e-08 0)
(0 -4.22834e-08 0)
(0 -4.22601e-08 0)
(0 -5.39835e-08 0)
(0 -5.303e-08 0)
(0 -5.21143e-08 0)
(0 -5.12393e-08 0)
(0 -5.04073e-08 0)
(0 -4.96198e-08 0)
(0 -4.8878e-08 0)
(0 -4.81821e-08 0)
(0 -4.75321e-08 0)
(0 -4.69274e-08 0)
(0 -4.63672e-08 0)
(0 -4.58502e-08 0)
(0 -4.53752e-08 0)
(0 -4.49404e-08 0)
(0 -4.45443e-08 0)
(0 -4.41851e-08 0)
(0 -4.3861e-08 0)
(0 -4.35705e-08 0)
(0 -4.33118e-08 0)
(0 -4.30835e-08 0)
(0 -4.28841e-08 0)
(0 -4.27125e-08 0)
(0 -4.25675e-08 0)
(0 -4.2448e-08 0)
(0 -4.23535e-08 0)
(0 -4.22831e-08 0)
(0 -4.22365e-08 0)
(0 -4.22132e-08 0)
(0 -5.38839e-08 0)
(0 -5.29338e-08 0)
(0 -5.20216e-08 0)
(0 -5.11501e-08 0)
(0 -5.03217e-08 0)
(0 -4.95379e-08 0)
(0 -4.87995e-08 0)
(0 -4.8107e-08 0)
(0 -4.74601e-08 0)
(0 -4.68585e-08 0)
(0 -4.63011e-08 0)
(0 -4.57867e-08 0)
(0 -4.5314e-08 0)
(0 -4.48814e-08 0)
(0 -4.44872e-08 0)
(0 -4.41297e-08 0)
(0 -4.38071e-08 0)
(0 -4.35178e-08 0)
(0 -4.32603e-08 0)
(0 -4.30329e-08 0)
(0 -4.28344e-08 0)
(0 -4.26634e-08 0)
(0 -4.25189e-08 0)
(0 -4.23999e-08 0)
(0 -4.23056e-08 0)
(0 -4.22355e-08 0)
(0 -4.2189e-08 0)
(0 -4.21658e-08 0)
(0 -5.3782e-08 0)
(0 -5.28353e-08 0)
(0 -5.19267e-08 0)
(0 -5.1059e-08 0)
(0 -5.02343e-08 0)
(0 -4.94541e-08 0)
(0 -4.87194e-08 0)
(0 -4.80303e-08 0)
(0 -4.73868e-08 0)
(0 -4.67883e-08 0)
(0 -4.62338e-08 0)
(0 -4.57221e-08 0)
(0 -4.52519e-08 0)
(0 -4.48215e-08 0)
(0 -4.44293e-08 0)
(0 -4.40735e-08 0)
(0 -4.37525e-08 0)
(0 -4.34646e-08 0)
(0 -4.32082e-08 0)
(0 -4.29818e-08 0)
(0 -4.27841e-08 0)
(0 -4.26138e-08 0)
(0 -4.24699e-08 0)
(0 -4.23513e-08 0)
(0 -4.22574e-08 0)
(0 -4.21875e-08 0)
(0 -4.21412e-08 0)
(0 -4.21181e-08 0)
(0 -5.36777e-08 0)
(0 -5.27346e-08 0)
(0 -5.18297e-08 0)
(0 -5.09658e-08 0)
(0 -5.0145e-08 0)
(0 -4.93686e-08 0)
(0 -4.86376e-08 0)
(0 -4.79522e-08 0)
(0 -4.73122e-08 0)
(0 -4.67169e-08 0)
(0 -4.61655e-08 0)
(0 -4.56566e-08 0)
(0 -4.51889e-08 0)
(0 -4.47609e-08 0)
(0 -4.43707e-08 0)
(0 -4.40168e-08 0)
(0 -4.36974e-08 0)
(0 -4.34109e-08 0)
(0 -4.31557e-08 0)
(0 -4.29303e-08 0)
(0 -4.27335e-08 0)
(0 -4.25639e-08 0)
(0 -4.24205e-08 0)
(0 -4.23024e-08 0)
(0 -4.22089e-08 0)
(0 -4.21392e-08 0)
(0 -4.20931e-08 0)
(0 -4.207e-08 0)
(0 -5.35713e-08 0)
(0 -5.26318e-08 0)
(0 -5.17307e-08 0)
(0 -5.08707e-08 0)
(0 -5.00539e-08 0)
(0 -4.92815e-08 0)
(0 -4.85544e-08 0)
(0 -4.78727e-08 0)
(0 -4.72363e-08 0)
(0 -4.66444e-08 0)
(0 -4.60961e-08 0)
(0 -4.55902e-08 0)
(0 -4.51252e-08 0)
(0 -4.46995e-08 0)
(0 -4.43115e-08 0)
(0 -4.39595e-08 0)
(0 -4.36418e-08 0)
(0 -4.33568e-08 0)
(0 -4.31028e-08 0)
(0 -4.28785e-08 0)
(0 -4.26825e-08 0)
(0 -4.25137e-08 0)
(0 -4.23709e-08 0)
(0 -4.22533e-08 0)
(0 -4.21601e-08 0)
(0 -4.20907e-08 0)
(0 -4.20447e-08 0)
(0 -4.20218e-08 0)
(0 -5.34629e-08 0)
(0 -5.2527e-08 0)
(0 -5.16298e-08 0)
(0 -5.07739e-08 0)
(0 -4.99611e-08 0)
(0 -4.91928e-08 0)
(0 -4.84697e-08 0)
(0 -4.77919e-08 0)
(0 -4.71592e-08 0)
(0 -4.65709e-08 0)
(0 -4.60259e-08 0)
(0 -4.5523e-08 0)
(0 -4.50607e-08 0)
(0 -4.46376e-08 0)
(0 -4.42518e-08 0)
(0 -4.39018e-08 0)
(0 -4.35858e-08 0)
(0 -4.33023e-08 0)
(0 -4.30496e-08 0)
(0 -4.28264e-08 0)
(0 -4.26313e-08 0)
(0 -4.24632e-08 0)
(0 -4.2321e-08 0)
(0 -4.22039e-08 0)
(0 -4.21111e-08 0)
(0 -4.2042e-08 0)
(0 -4.19961e-08 0)
(0 -4.19733e-08 0)
(0 -5.33524e-08 0)
(0 -5.24203e-08 0)
(0 -5.15271e-08 0)
(0 -5.06753e-08 0)
(0 -4.98667e-08 0)
(0 -4.91027e-08 0)
(0 -4.83837e-08 0)
(0 -4.771e-08 0)
(0 -4.70811e-08 0)
(0 -4.64964e-08 0)
(0 -4.59548e-08 0)
(0 -4.5455e-08 0)
(0 -4.49957e-08 0)
(0 -4.45751e-08 0)
(0 -4.41916e-08 0)
(0 -4.38437e-08 0)
(0 -4.35295e-08 0)
(0 -4.32475e-08 0)
(0 -4.29961e-08 0)
(0 -4.27741e-08 0)
(0 -4.25799e-08 0)
(0 -4.24126e-08 0)
(0 -4.22711e-08 0)
(0 -4.21545e-08 0)
(0 -4.2062e-08 0)
(0 -4.19932e-08 0)
(0 -4.19475e-08 0)
(0 -4.19248e-08 0)
(0 -1.16234e-08 0)
(0 -1.01762e-08 0)
(0 -8.05189e-09 0)
(0 -6.06924e-09 0)
(0 -2.92207e-10 0)
(0 -2.27525e-12 0)
(0 -2.26945e-08 0)
(0 -2.0987e-08 0)
(0 -1.8842e-08 0)
(0 -1.62183e-08 0)
(0 -1.21334e-08 0)
(0 -8.60074e-09 0)
(0 -3.28793e-08 0)
(0 -3.12478e-08 0)
(0 -2.93153e-08 0)
(0 -2.69765e-08 0)
(0 -2.40641e-08 0)
(0 -2.12204e-08 0)
(0 -4.1584e-08 0)
(0 -4.01882e-08 0)
(0 -3.86078e-08 0)
(0 -3.67823e-08 0)
(0 -3.47218e-08 0)
(0 -3.27097e-08 0)
(0 -4.86304e-08 0)
(0 -4.75286e-08 0)
(0 -4.63307e-08 0)
(0 -4.50089e-08 0)
(0 -4.35962e-08 0)
(0 -4.22338e-08 0)
(0 -5.40461e-08 0)
(0 -5.32335e-08 0)
(0 -5.23821e-08 0)
(0 -5.14801e-08 0)
(0 -5.0552e-08 0)
(0 -4.9669e-08 0)
(0 -5.79782e-08 0)
(0 -5.74171e-08 0)
(0 -5.68494e-08 0)
(0 -5.62704e-08 0)
(0 -5.56941e-08 0)
(0 -5.51556e-08 0)
(0 -6.06369e-08 0)
(0 -6.0278e-08 0)
(0 -5.99278e-08 0)
(0 -5.95846e-08 0)
(0 -5.92557e-08 0)
(0 -5.89575e-08 0)
(0 -6.22548e-08 0)
(0 -6.20493e-08 0)
(0 -6.18579e-08 0)
(0 -6.16802e-08 0)
(0 -6.15195e-08 0)
(0 -6.13831e-08 0)
(0 -6.30575e-08 0)
(0 -6.29634e-08 0)
(0 -6.28836e-08 0)
(0 -6.28181e-08 0)
(0 -6.27682e-08 0)
(0 -6.27369e-08 0)
(0 -6.32466e-08 0)
(0 -6.32308e-08 0)
(0 -6.32269e-08 0)
(0 -6.32351e-08 0)
(0 -6.32561e-08 0)
(0 -6.32906e-08 0)
(0 -6.29907e-08 0)
(0 -6.30284e-08 0)
(0 -6.30749e-08 0)
(0 -6.31306e-08 0)
(0 -6.31956e-08 0)
(0 -6.327e-08 0)
(0 -6.24241e-08 0)
(0 -6.24974e-08 0)
(0 -6.25768e-08 0)
(0 -6.26624e-08 0)
(0 -6.27542e-08 0)
(0 -6.28522e-08 0)
(0 -6.16488e-08 0)
(0 -6.17455e-08 0)
(0 -6.18459e-08 0)
(0 -6.195e-08 0)
(0 -6.2058e-08 0)
(0 -6.21695e-08 0)
(0 -6.07398e-08 0)
(0 -6.08516e-08 0)
(0 -6.09651e-08 0)
(0 -6.10806e-08 0)
(0 -6.11981e-08 0)
(0 -6.13172e-08 0)
(0 -5.97508e-08 0)
(0 -5.98718e-08 0)
(0 -5.99934e-08 0)
(0 -6.01156e-08 0)
(0 -6.02384e-08 0)
(0 -6.03616e-08 0)
(0 -5.87191e-08 0)
(0 -5.88455e-08 0)
(0 -5.89717e-08 0)
(0 -5.90975e-08 0)
(0 -5.9223e-08 0)
(0 -5.9348e-08 0)
(0 -5.76707e-08 0)
(0 -5.77998e-08 0)
(0 -5.7928e-08 0)
(0 -5.80554e-08 0)
(0 -5.81818e-08 0)
(0 -5.83072e-08 0)
(0 -5.66237e-08 0)
(0 -5.67534e-08 0)
(0 -5.68819e-08 0)
(0 -5.70092e-08 0)
(0 -5.71353e-08 0)
(0 -5.72599e-08 0)
(0 -5.55907e-08 0)
(0 -5.57194e-08 0)
(0 -5.58469e-08 0)
(0 -5.59729e-08 0)
(0 -5.60976e-08 0)
(0 -5.62206e-08 0)
(0 -5.45806e-08 0)
(0 -5.47072e-08 0)
(0 -5.48326e-08 0)
(0 -5.49564e-08 0)
(0 -5.50788e-08 0)
(0 -5.51994e-08 0)
(0 -5.36e-08 0)
(0 -5.37237e-08 0)
(0 -5.38461e-08 0)
(0 -5.3967e-08 0)
(0 -5.40863e-08 0)
(0 -5.4204e-08 0)
(0 -5.324e-08 0)
(0 -5.23118e-08 0)
(0 -5.14226e-08 0)
(0 -5.05751e-08 0)
(0 -4.97709e-08 0)
(0 -4.90112e-08 0)
(0 -4.82965e-08 0)
(0 -4.76269e-08 0)
(0 -4.7002e-08 0)
(0 -4.64211e-08 0)
(0 -4.5883e-08 0)
(0 -4.53865e-08 0)
(0 -4.49301e-08 0)
(0 -4.45122e-08 0)
(0 -4.41311e-08 0)
(0 -4.37853e-08 0)
(0 -4.34729e-08 0)
(0 -4.31925e-08 0)
(0 -4.29426e-08 0)
(0 -4.27217e-08 0)
(0 -4.25285e-08 0)
(0 -4.2362e-08 0)
(0 -4.22211e-08 0)
(0 -4.2105e-08 0)
(0 -4.20129e-08 0)
(0 -4.19444e-08 0)
(0 -4.18989e-08 0)
(0 -4.18763e-08 0)
(0 -5.31258e-08 0)
(0 -5.22015e-08 0)
(0 -5.13165e-08 0)
(0 -5.04734e-08 0)
(0 -4.96737e-08 0)
(0 -4.89185e-08 0)
(0 -4.82082e-08 0)
(0 -4.75429e-08 0)
(0 -4.69221e-08 0)
(0 -4.63451e-08 0)
(0 -4.58106e-08 0)
(0 -4.53174e-08 0)
(0 -4.48641e-08 0)
(0 -4.44489e-08 0)
(0 -4.40703e-08 0)
(0 -4.37267e-08 0)
(0 -4.34162e-08 0)
(0 -4.31375e-08 0)
(0 -4.28889e-08 0)
(0 -4.26692e-08 0)
(0 -4.24771e-08 0)
(0 -4.23114e-08 0)
(0 -4.21712e-08 0)
(0 -4.20556e-08 0)
(0 -4.19639e-08 0)
(0 -4.18957e-08 0)
(0 -4.18504e-08 0)
(0 -4.18278e-08 0)
(0 -5.301e-08 0)
(0 -5.20896e-08 0)
(0 -5.1209e-08 0)
(0 -5.03703e-08 0)
(0 -4.95752e-08 0)
(0 -4.88246e-08 0)
(0 -4.81189e-08 0)
(0 -4.74581e-08 0)
(0 -4.68415e-08 0)
(0 -4.62684e-08 0)
(0 -4.57377e-08 0)
(0 -4.5248e-08 0)
(0 -4.47978e-08 0)
(0 -4.43855e-08 0)
(0 -4.40094e-08 0)
(0 -4.3668e-08 0)
(0 -4.33595e-08 0)
(0 -4.30824e-08 0)
(0 -4.28353e-08 0)
(0 -4.26169e-08 0)
(0 -4.24257e-08 0)
(0 -4.22609e-08 0)
(0 -4.21213e-08 0)
(0 -4.20063e-08 0)
(0 -4.1915e-08 0)
(0 -4.18471e-08 0)
(0 -4.1802e-08 0)
(0 -4.17795e-08 0)
(0 -5.28927e-08 0)
(0 -5.19764e-08 0)
(0 -5.11001e-08 0)
(0 -5.0266e-08 0)
(0 -4.94757e-08 0)
(0 -4.87298e-08 0)
(0 -4.80288e-08 0)
(0 -4.73725e-08 0)
(0 -4.67603e-08 0)
(0 -4.61913e-08 0)
(0 -4.56644e-08 0)
(0 -4.51782e-08 0)
(0 -4.47313e-08 0)
(0 -4.43219e-08 0)
(0 -4.39484e-08 0)
(0 -4.36093e-08 0)
(0 -4.33028e-08 0)
(0 -4.30275e-08 0)
(0 -4.27819e-08 0)
(0 -4.25646e-08 0)
(0 -4.23746e-08 0)
(0 -4.22106e-08 0)
(0 -4.20717e-08 0)
(0 -4.19572e-08 0)
(0 -4.18664e-08 0)
(0 -4.17987e-08 0)
(0 -4.17538e-08 0)
(0 -4.17315e-08 0)
(0 -5.27739e-08 0)
(0 -5.18617e-08 0)
(0 -5.099e-08 0)
(0 -5.01606e-08 0)
(0 -4.93751e-08 0)
(0 -4.86341e-08 0)
(0 -4.79379e-08 0)
(0 -4.72863e-08 0)
(0 -4.66786e-08 0)
(0 -4.61138e-08 0)
(0 -4.55909e-08 0)
(0 -4.51083e-08 0)
(0 -4.46646e-08 0)
(0 -4.42582e-08 0)
(0 -4.38875e-08 0)
(0 -4.35507e-08 0)
(0 -4.32462e-08 0)
(0 -4.29727e-08 0)
(0 -4.27286e-08 0)
(0 -4.25127e-08 0)
(0 -4.23236e-08 0)
(0 -4.21605e-08 0)
(0 -4.20224e-08 0)
(0 -4.19084e-08 0)
(0 -4.1818e-08 0)
(0 -4.17507e-08 0)
(0 -4.1706e-08 0)
(0 -4.16837e-08 0)
(0 -5.2654e-08 0)
(0 -5.1746e-08 0)
(0 -5.08788e-08 0)
(0 -5.00543e-08 0)
(0 -4.92738e-08 0)
(0 -4.85378e-08 0)
(0 -4.78465e-08 0)
(0 -4.71997e-08 0)
(0 -4.65965e-08 0)
(0 -4.60361e-08 0)
(0 -4.55172e-08 0)
(0 -4.50384e-08 0)
(0 -4.45981e-08 0)
(0 -4.41947e-08 0)
(0 -4.38267e-08 0)
(0 -4.34923e-08 0)
(0 -4.31899e-08 0)
(0 -4.29182e-08 0)
(0 -4.26757e-08 0)
(0 -4.2461e-08 0)
(0 -4.22731e-08 0)
(0 -4.21108e-08 0)
(0 -4.19734e-08 0)
(0 -4.186e-08 0)
(0 -4.17701e-08 0)
(0 -4.1703e-08 0)
(0 -4.16585e-08 0)
(0 -4.16364e-08 0)
(0 -1.30995e-08 0)
(0 -2.42553e-08 0)
(0 -3.43788e-08 0)
(0 -4.28973e-08 0)
(0 -4.96936e-08 0)
(0 -5.48498e-08 0)
(0 -5.85469e-08 0)
(0 -6.10108e-08 0)
(0 -6.24766e-08 0)
(0 -6.31661e-08 0)
(0 -6.3274e-08 0)
(0 -6.29616e-08 0)
(0 -6.23565e-08 0)
(0 -6.15556e-08 0)
(0 -6.063e-08 0)
(0 -5.96306e-08 0)
(0 -5.85928e-08 0)
(0 -5.75414e-08 0)
(0 -5.64935e-08 0)
(0 -5.54613e-08 0)
(0 -5.44532e-08 0)
(0 -5.34757e-08 0)
(0 -1.4536e-08 0)
(0 -2.58654e-08 0)
(0 -3.59294e-08 0)
(0 -4.42516e-08 0)
(0 -5.07912e-08 0)
(0 -5.5684e-08 0)
(0 -5.9143e-08 0)
(0 -6.14082e-08 0)
(0 -6.27177e-08 0)
(0 -6.32897e-08 0)
(0 -6.33123e-08 0)
(0 -6.29399e-08 0)
(0 -6.22937e-08 0)
(0 -6.14653e-08 0)
(0 -6.05218e-08 0)
(0 -5.9511e-08 0)
(0 -5.84666e-08 0)
(0 -5.74118e-08 0)
(0 -5.63629e-08 0)
(0 -5.53313e-08 0)
(0 -5.43253e-08 0)
(0 -5.33508e-08 0)
(0 -1.65472e-08 0)
(0 -2.78756e-08 0)
(0 -3.77368e-08 0)
(0 -4.57667e-08 0)
(0 -5.19905e-08 0)
(0 -5.65847e-08 0)
(0 -5.97839e-08 0)
(0 -6.18365e-08 0)
(0 -6.29802e-08 0)
(0 -6.34279e-08 0)
(0 -6.33604e-08 0)
(0 -6.29245e-08 0)
(0 -6.22346e-08 0)
(0 -6.13769e-08 0)
(0 -6.04142e-08 0)
(0 -5.93914e-08 0)
(0 -5.83398e-08 0)
(0 -5.72814e-08 0)
(0 -5.62313e-08 0)
(0 -5.52005e-08 0)
(0 -5.41965e-08 0)
(0 -5.32252e-08 0)
(0 -1.93864e-08 0)
(0 -3.04576e-08 0)
(0 -3.99072e-08 0)
(0 -4.75039e-08 0)
(0 -5.33245e-08 0)
(0 -5.75676e-08 0)
(0 -6.04756e-08 0)
(0 -6.22966e-08 0)
(0 -6.32627e-08 0)
(0 -6.35785e-08 0)
(0 -6.3416e-08 0)
(0 -6.29134e-08 0)
(0 -6.21778e-08 0)
(0 -6.12895e-08 0)
(0 -6.03068e-08 0)
(0 -5.92714e-08 0)
(0 -5.82124e-08 0)
(0 -5.71502e-08 0)
(0 -5.6099e-08 0)
(0 -5.50689e-08 0)
(0 -5.40671e-08 0)
(0 -5.30989e-08 0)
(0 -2.30442e-08 0)
(0 -3.35938e-08 0)
(0 -4.24297e-08 0)
(0 -4.94568e-08 0)
(0 -5.47878e-08 0)
(0 -5.86269e-08 0)
(0 -6.12122e-08 0)
(0 -6.27829e-08 0)
(0 -6.35603e-08 0)
(0 -6.37377e-08 0)
(0 -6.34763e-08 0)
(0 -6.29046e-08 0)
(0 -6.21219e-08 0)
(0 -6.12021e-08 0)
(0 -6.0199e-08 0)
(0 -5.91508e-08 0)
(0 -5.80844e-08 0)
(0 -5.70184e-08 0)
(0 -5.5966e-08 0)
(0 -5.49367e-08 0)
(0 -5.39371e-08 0)
(0 -5.29722e-08 0)
(0 -2.73711e-08 0)
(0 -3.71372e-08 0)
(0 -4.52055e-08 0)
(0 -5.15645e-08 0)
(0 -5.63428e-08 0)
(0 -5.97387e-08 0)
(0 -6.19777e-08 0)
(0 -6.32843e-08 0)
(0 -6.38653e-08 0)
(0 -6.39001e-08 0)
(0 -6.35375e-08 0)
(0 -6.28956e-08 0)
(0 -6.20653e-08 0)
(0 -6.11139e-08 0)
(0 -6.00903e-08 0)
(0 -5.90294e-08 0)
(0 -5.79555e-08 0)
(0 -5.68859e-08 0)
(0 -5.58325e-08 0)
(0 -5.48041e-08 0)
(0 -5.38068e-08 0)
(0 -5.28454e-08 0)
(0 -3.20361e-08 0)
(0 -4.08712e-08 0)
(0 -4.80959e-08 0)
(0 -5.374e-08 0)
(0 -5.7935e-08 0)
(0 -6.08684e-08 0)
(0 -6.27497e-08 0)
(0 -6.37862e-08 0)
(0 -6.4168e-08 0)
(0 -6.40593e-08 0)
(0 -6.35956e-08 0)
(0 -6.2884e-08 0)
(0 -6.20065e-08 0)
(0 -6.10239e-08 0)
(0 -5.99803e-08 0)
(0 -5.8907e-08 0)
(0 -5.7826e-08 0)
(0 -5.67528e-08 0)
(0 -5.56986e-08 0)
(0 -5.46713e-08 0)
(0 -5.36765e-08 0)
(0 -5.27187e-08 0)
(0 -3.67421e-08 0)
(0 -4.45958e-08 0)
(0 -5.0968e-08 0)
(0 -5.58956e-08 0)
(0 -5.95071e-08 0)
(0 -6.19788e-08 0)
(0 -6.35042e-08 0)
(0 -6.42733e-08 0)
(0 -6.44587e-08 0)
(0 -6.42093e-08 0)
(0 -6.36468e-08 0)
(0 -6.28673e-08 0)
(0 -6.19442e-08 0)
(0 -6.09316e-08 0)
(0 -5.98687e-08 0)
(0 -5.87834e-08 0)
(0 -5.76957e-08 0)
(0 -5.66194e-08 0)
(0 -5.55646e-08 0)
(0 -5.45385e-08 0)
(0 -5.35464e-08 0)
(0 -5.25922e-08 0)
(0 -4.11913e-08 0)
(0 -4.81442e-08 0)
(0 -5.37136e-08 0)
(0 -5.7958e-08 0)
(0 -6.10095e-08 0)
(0 -6.30368e-08 0)
(0 -6.42194e-08 0)
(0 -6.47312e-08 0)
(0 -6.47284e-08 0)
(0 -6.43443e-08 0)
(0 -6.36876e-08 0)
(0 -6.28437e-08 0)
(0 -6.18773e-08 0)
(0 -6.08362e-08 0)
(0 -5.97551e-08 0)
(0 -5.86588e-08 0)
(0 -5.75649e-08 0)
(0 -5.64858e-08 0)
(0 -5.54307e-08 0)
(0 -5.44061e-08 0)
(0 -5.34168e-08 0)
(0 -5.24665e-08 0)
(0 -4.52704e-08 0)
(0 -5.14269e-08 0)
(0 -5.62638e-08 0)
(0 -5.98758e-08 0)
(0 -6.24051e-08 0)
(0 -6.40164e-08 0)
(0 -6.4878e-08 0)
(0 -6.51488e-08 0)
(0 -6.49698e-08 0)
(0 -6.44599e-08 0)
(0 -6.37155e-08 0)
(0 -6.28116e-08 0)
(0 -6.18049e-08 0)
(0 -6.07375e-08 0)
(0 -5.96397e-08 0)
(0 -5.85332e-08 0)
(0 -5.74337e-08 0)
(0 -5.63524e-08 0)
(0 -5.52972e-08 0)
(0 -5.42743e-08 0)
(0 -5.32881e-08 0)
(0 -5.23417e-08 0)
(0 -4.89889e-08 0)
(0 -5.44162e-08 0)
(0 -5.85845e-08 0)
(0 -6.16187e-08 0)
(0 -6.36703e-08 0)
(0 -6.49006e-08 0)
(0 -6.5468e-08 0)
(0 -6.55182e-08 0)
(0 -6.5178e-08 0)
(0 -6.45533e-08 0)
(0 -6.37287e-08 0)
(0 -6.277e-08 0)
(0 -6.17268e-08 0)
(0 -6.06354e-08 0)
(0 -5.95224e-08 0)
(0 -5.84069e-08 0)
(0 -5.73025e-08 0)
(0 -5.62193e-08 0)
(0 -5.51645e-08 0)
(0 -5.41435e-08 0)
(0 -5.31604e-08 0)
(0 -5.22182e-08 0)
(0 -5.23647e-08 0)
(0 -5.71053e-08 0)
(0 -6.06618e-08 0)
(0 -6.31726e-08 0)
(0 -6.47931e-08 0)
(0 -6.56804e-08 0)
(0 -6.59834e-08 0)
(0 -6.58354e-08 0)
(0 -6.53506e-08 0)
(0 -6.46228e-08 0)
(0 -6.37265e-08 0)
(0 -6.27189e-08 0)
(0 -6.16428e-08 0)
(0 -6.05301e-08 0)
(0 -5.94036e-08 0)
(0 -5.828e-08 0)
(0 -5.71715e-08 0)
(0 -5.60869e-08 0)
(0 -5.50328e-08 0)
(0 -5.40141e-08 0)
(0 -5.30343e-08 0)
(0 -5.20963e-08 0)
(0 -5.53726e-08 0)
(0 -5.94873e-08 0)
(0 -6.24917e-08 0)
(0 -6.45341e-08 0)
(0 -6.57706e-08 0)
(0 -6.63535e-08 0)
(0 -6.64224e-08 0)
(0 -6.60994e-08 0)
(0 -6.54871e-08 0)
(0 -6.46686e-08 0)
(0 -6.3709e-08 0)
(0 -6.26583e-08 0)
(0 -6.15534e-08 0)
(0 -6.04219e-08 0)
(0 -5.92836e-08 0)
(0 -5.81531e-08 0)
(0 -5.70412e-08 0)
(0 -5.59558e-08 0)
(0 -5.49026e-08 0)
(0 -5.38863e-08 0)
(0 -5.29101e-08 0)
(0 -5.19764e-08 0)
(0 -5.80146e-08 0)
(0 -6.15674e-08 0)
(0 -6.40803e-08 0)
(0 -6.5708e-08 0)
(0 -6.66067e-08 0)
(0 -6.69229e-08 0)
(0 -6.67874e-08 0)
(0 -6.6312e-08 0)
(0 -6.55889e-08 0)
(0 -6.46916e-08 0)
(0 -6.36772e-08 0)
(0 -6.2589e-08 0)
(0 -6.14591e-08 0)
(0 -6.03113e-08 0)
(0 -5.91629e-08 0)
(0 -5.80267e-08 0)
(0 -5.69121e-08 0)
(0 -5.58262e-08 0)
(0 -5.47744e-08 0)
(0 -5.37607e-08 0)
(0 -5.27882e-08 0)
(0 -5.18589e-08 0)
(0 -6.03012e-08 0)
(0 -6.33614e-08 0)
(0 -6.54414e-08 0)
(0 -6.67058e-08 0)
(0 -6.73101e-08 0)
(0 -6.73951e-08 0)
(0 -6.70832e-08 0)
(0 -6.64767e-08 0)
(0 -6.56585e-08 0)
(0 -6.46938e-08 0)
(0 -6.36324e-08 0)
(0 -6.25122e-08 0)
(0 -6.13609e-08 0)
(0 -6.01992e-08 0)
(0 -5.90422e-08 0)
(0 -5.79012e-08 0)
(0 -5.67846e-08 0)
(0 -5.56988e-08 0)
(0 -5.46486e-08 0)
(0 -5.36377e-08 0)
(0 -5.26689e-08 0)
(0 -5.17441e-08 0)
(0 -6.22861e-08 0)
(0 -6.48978e-08 0)
(0 -6.65952e-08 0)
(0 -6.75427e-08 0)
(0 -6.78925e-08 0)
(0 -6.77791e-08 0)
(0 -6.73165e-08 0)
(0 -6.65985e-08 0)
(0 -6.56996e-08 0)
(0 -6.46776e-08 0)
(0 -6.35765e-08 0)
(0 -6.24291e-08 0)
(0 -6.12597e-08 0)
(0 -6.00862e-08 0)
(0 -5.89221e-08 0)
(0 -5.77773e-08 0)
(0 -5.66593e-08 0)
(0 -5.55739e-08 0)
(0 -5.45256e-08 0)
(0 -5.35177e-08 0)
(0 -5.25528e-08 0)
(0 -5.16326e-08 0)
(0 -6.39817e-08 0)
(0 -6.61985e-08 0)
(0 -6.75616e-08 0)
(0 -6.82352e-08 0)
(0 -6.8367e-08 0)
(0 -6.80847e-08 0)
(0 -6.74947e-08 0)
(0 -6.66827e-08 0)
(0 -6.5716e-08 0)
(0 -6.4646e-08 0)
(0 -6.35115e-08 0)
(0 -6.23412e-08 0)
(0 -6.11566e-08 0)
(0 -5.99734e-08 0)
(0 -5.88034e-08 0)
(0 -5.76556e-08 0)
(0 -5.65368e-08 0)
(0 -5.54522e-08 0)
(0 -5.4406e-08 0)
(0 -5.34013e-08 0)
(0 -5.24403e-08 0)
(0 -5.15246e-08 0)
(0 -6.5419e-08 0)
(0 -6.72866e-08 0)
(0 -6.83606e-08 0)
(0 -6.87999e-08 0)
(0 -6.87468e-08 0)
(0 -6.83223e-08 0)
(0 -6.76254e-08 0)
(0 -6.67349e-08 0)
(0 -6.57117e-08 0)
(0 -6.46017e-08 0)
(0 -6.34394e-08 0)
(0 -6.22502e-08 0)
(0 -6.10529e-08 0)
(0 -5.98616e-08 0)
(0 -5.86869e-08 0)
(0 -5.75368e-08 0)
(0 -5.64176e-08 0)
(0 -5.53342e-08 0)
(0 -5.42903e-08 0)
(0 -5.32887e-08 0)
(0 -5.23317e-08 0)
(0 -5.14206e-08 0)
(0 -6.66059e-08 0)
(0 -6.81807e-08 0)
(0 -6.90107e-08 0)
(0 -6.92529e-08 0)
(0 -6.90449e-08 0)
(0 -6.85017e-08 0)
(0 -6.77161e-08 0)
(0 -6.67606e-08 0)
(0 -6.56906e-08 0)
(0 -6.45476e-08 0)
(0 -6.33623e-08 0)
(0 -6.21574e-08 0)
(0 -6.09497e-08 0)
(0 -5.97518e-08 0)
(0 -5.85733e-08 0)
(0 -5.74216e-08 0)
(0 -5.63025e-08 0)
(0 -5.52204e-08 0)
(0 -5.41789e-08 0)
(0 -5.31807e-08 0)
(0 -5.22276e-08 0)
(0 -5.13209e-08 0)
(0 -6.75714e-08 0)
(0 -6.89036e-08 0)
(0 -6.95309e-08 0)
(0 -6.96095e-08 0)
(0 -6.92734e-08 0)
(0 -6.86324e-08 0)
(0 -6.77738e-08 0)
(0 -6.67649e-08 0)
(0 -6.56566e-08 0)
(0 -6.44864e-08 0)
(0 -6.32822e-08 0)
(0 -6.20644e-08 0)
(0 -6.08481e-08 0)
(0 -5.96449e-08 0)
(0 -5.84635e-08 0)
(0 -5.73107e-08 0)
(0 -5.61919e-08 0)
(0 -5.51114e-08 0)
(0 -5.40724e-08 0)
(0 -5.30775e-08 0)
(0 -5.21283e-08 0)
(0 -5.1226e-08 0)
(0 -6.83469e-08 0)
(0 -6.94793e-08 0)
(0 -6.99402e-08 0)
(0 -6.98849e-08 0)
(0 -6.9444e-08 0)
(0 -6.87231e-08 0)
(0 -6.7805e-08 0)
(0 -6.67526e-08 0)
(0 -6.56129e-08 0)
(0 -6.44206e-08 0)
(0 -6.32009e-08 0)
(0 -6.19725e-08 0)
(0 -6.07493e-08 0)
(0 -5.95417e-08 0)
(0 -5.83581e-08 0)
(0 -5.72047e-08 0)
(0 -5.60865e-08 0)
(0 -5.50077e-08 0)
(0 -5.39713e-08 0)
(0 -5.29797e-08 0)
(0 -5.20343e-08 0)
(0 -5.11363e-08 0)
(0 -6.89606e-08 0)
(0 -6.99303e-08 0)
(0 -7.02564e-08 0)
(0 -7.00927e-08 0)
(0 -6.95671e-08 0)
(0 -6.87817e-08 0)
(0 -6.78154e-08 0)
(0 -6.67278e-08 0)
(0 -6.55628e-08 0)
(0 -6.43524e-08 0)
(0 -6.31201e-08 0)
(0 -6.1883e-08 0)
(0 -6.06542e-08 0)
(0 -5.94432e-08 0)
(0 -5.82579e-08 0)
(0 -5.71042e-08 0)
(0 -5.5987e-08 0)
(0 -5.49099e-08 0)
(0 -5.38761e-08 0)
(0 -5.28877e-08 0)
(0 -5.1946e-08 0)
(0 -5.10521e-08 0)
(0 -6.9435e-08 0)
(0 -7.02769e-08 0)
(0 -7.04958e-08 0)
(0 -7.02456e-08 0)
(0 -6.96522e-08 0)
(0 -6.88151e-08 0)
(0 -6.78103e-08 0)
(0 -6.66943e-08 0)
(0 -6.55088e-08 0)
(0 -6.42838e-08 0)
(0 -6.30413e-08 0)
(0 -6.17972e-08 0)
(0 -6.05638e-08 0)
(0 -5.93502e-08 0)
(0 -5.81637e-08 0)
(0 -5.701e-08 0)
(0 -5.58937e-08 0)
(0 -5.48186e-08 0)
(0 -5.37873e-08 0)
(0 -5.28019e-08 0)
(0 -5.18638e-08 0)
(0 -5.09738e-08 0)
(0 -6.97992e-08 0)
(0 -7.05391e-08 0)
(0 -7.06733e-08 0)
(0 -7.03547e-08 0)
(0 -6.97077e-08 0)
(0 -6.88296e-08 0)
(0 -6.7794e-08 0)
(0 -6.66554e-08 0)
(0 -6.54535e-08 0)
(0 -6.42167e-08 0)
(0 -6.29658e-08 0)
(0 -6.17161e-08 0)
(0 -6.0479e-08 0)
(0 -5.92633e-08 0)
(0 -5.8076e-08 0)
(0 -5.69225e-08 0)
(0 -5.58074e-08 0)
(0 -5.4734e-08 0)
(0 -5.37052e-08 0)
(0 -5.27228e-08 0)
(0 -5.17881e-08 0)
(0 -5.09017e-08 0)
(0 -7.00682e-08 0)
(0 -7.07328e-08 0)
(0 -7.08017e-08 0)
(0 -7.04298e-08 0)
(0 -6.97407e-08 0)
(0 -6.88303e-08 0)
(0 -6.77704e-08 0)
(0 -6.66139e-08 0)
(0 -6.53988e-08 0)
(0 -6.41525e-08 0)
(0 -6.2895e-08 0)
(0 -6.16408e-08 0)
(0 -6.04007e-08 0)
(0 -5.91834e-08 0)
(0 -5.79956e-08 0)
(0 -5.68425e-08 0)
(0 -5.57285e-08 0)
(0 -5.46569e-08 0)
(0 -5.36304e-08 0)
(0 -5.26507e-08 0)
(0 -5.17191e-08 0)
(0 -5.08361e-08 0)
(0 -7.02747e-08 0)
(0 -7.08751e-08 0)
(0 -7.08925e-08 0)
(0 -7.04791e-08 0)
(0 -6.97573e-08 0)
(0 -6.88217e-08 0)
(0 -6.77428e-08 0)
(0 -6.65721e-08 0)
(0 -6.53465e-08 0)
(0 -6.40927e-08 0)
(0 -6.28299e-08 0)
(0 -6.1572e-08 0)
(0 -6.03296e-08 0)
(0 -5.91111e-08 0)
(0 -5.79229e-08 0)
(0 -5.67703e-08 0)
(0 -5.56574e-08 0)
(0 -5.45875e-08 0)
(0 -5.35632e-08 0)
(0 -5.25861e-08 0)
(0 -5.16573e-08 0)
(0 -5.07773e-08 0)
(0 -7.04197e-08 0)
(0 -7.09751e-08 0)
(0 -7.09541e-08 0)
(0 -7.05093e-08 0)
(0 -6.97626e-08 0)
(0 -6.88075e-08 0)
(0 -6.77138e-08 0)
(0 -6.6532e-08 0)
(0 -6.52982e-08 0)
(0 -6.40385e-08 0)
(0 -6.27713e-08 0)
(0 -6.15105e-08 0)
(0 -6.02664e-08 0)
(0 -5.9047e-08 0)
(0 -5.78586e-08 0)
(0 -5.67065e-08 0)
(0 -5.55947e-08 0)
(0 -5.45263e-08 0)
(0 -5.35039e-08 0)
(0 -5.25291e-08 0)
(0 -5.16029e-08 0)
(0 -5.07257e-08 0)
(0 -7.05173e-08 0)
(0 -7.10431e-08 0)
(0 -7.09943e-08 0)
(0 -7.05261e-08 0)
(0 -6.97605e-08 0)
(0 -6.87907e-08 0)
(0 -6.76857e-08 0)
(0 -6.64953e-08 0)
(0 -6.52552e-08 0)
(0 -6.39907e-08 0)
(0 -6.27202e-08 0)
(0 -6.14571e-08 0)
(0 -6.02116e-08 0)
(0 -5.89915e-08 0)
(0 -5.78031e-08 0)
(0 -5.66515e-08 0)
(0 -5.55406e-08 0)
(0 -5.44737e-08 0)
(0 -5.3453e-08 0)
(0 -5.24802e-08 0)
(0 -5.15562e-08 0)
(0 -5.06813e-08 0)
(0 -7.05914e-08 0)
(0 -7.10899e-08 0)
(0 -7.10197e-08 0)
(0 -7.05341e-08 0)
(0 -6.97546e-08 0)
(0 -6.87738e-08 0)
(0 -6.76603e-08 0)
(0 -6.64634e-08 0)
(0 -6.52184e-08 0)
(0 -6.39503e-08 0)
(0 -6.26772e-08 0)
(0 -6.14124e-08 0)
(0 -6.01658e-08 0)
(0 -5.89452e-08 0)
(0 -5.77568e-08 0)
(0 -5.66056e-08 0)
(0 -5.54956e-08 0)
(0 -5.44299e-08 0)
(0 -5.34106e-08 0)
(0 -5.24395e-08 0)
(0 -5.15173e-08 0)
(0 -5.06445e-08 0)
(0 -7.06393e-08 0)
(0 -7.11197e-08 0)
(0 -7.10346e-08 0)
(0 -7.05368e-08 0)
(0 -6.97473e-08 0)
(0 -6.87587e-08 0)
(0 -6.76389e-08 0)
(0 -6.64373e-08 0)
(0 -6.51887e-08 0)
(0 -6.39179e-08 0)
(0 -6.26429e-08 0)
(0 -6.13767e-08 0)
(0 -6.01293e-08 0)
(0 -5.89084e-08 0)
(0 -5.77201e-08 0)
(0 -5.65693e-08 0)
(0 -5.54599e-08 0)
(0 -5.43951e-08 0)
(0 -5.3377e-08 0)
(0 -5.24072e-08 0)
(0 -5.14866e-08 0)
(0 -5.06154e-08 0)
(0 -7.06641e-08 0)
(0 -7.11361e-08 0)
(0 -7.10424e-08 0)
(0 -7.05368e-08 0)
(0 -6.97408e-08 0)
(0 -6.87468e-08 0)
(0 -6.76228e-08 0)
(0 -6.64179e-08 0)
(0 -6.51667e-08 0)
(0 -6.38941e-08 0)
(0 -6.26177e-08 0)
(0 -6.13505e-08 0)
(0 -6.01026e-08 0)
(0 -5.88814e-08 0)
(0 -5.76931e-08 0)
(0 -5.65426e-08 0)
(0 -5.54338e-08 0)
(0 -5.43697e-08 0)
(0 -5.33525e-08 0)
(0 -5.23837e-08 0)
(0 -5.14641e-08 0)
(0 -5.05941e-08 0)
(0 -7.06747e-08 0)
(0 -7.11438e-08 0)
(0 -7.10461e-08 0)
(0 -7.05363e-08 0)
(0 -6.97365e-08 0)
(0 -6.87393e-08 0)
(0 -6.76127e-08 0)
(0 -6.64057e-08 0)
(0 -6.5153e-08 0)
(0 -6.38791e-08 0)
(0 -6.26019e-08 0)
(0 -6.13341e-08 0)
(0 -6.00858e-08 0)
(0 -5.88644e-08 0)
(0 -5.76762e-08 0)
(0 -5.65259e-08 0)
(0 -5.54174e-08 0)
(0 -5.43537e-08 0)
(0 -5.3337e-08 0)
(0 -5.23688e-08 0)
(0 -5.145e-08 0)
(0 -5.05807e-08 0)
(0 -7.06753e-08 0)
(0 -7.11466e-08 0)
(0 -7.10481e-08 0)
(0 -7.05369e-08 0)
(0 -6.97355e-08 0)
(0 -6.87369e-08 0)
(0 -6.76092e-08 0)
(0 -6.64012e-08 0)
(0 -6.51478e-08 0)
(0 -6.38734e-08 0)
(0 -6.25957e-08 0)
(0 -6.13277e-08 0)
(0 -6.00791e-08 0)
(0 -5.88577e-08 0)
(0 -5.76694e-08 0)
(0 -5.65191e-08 0)
(0 -5.54107e-08 0)
(0 -5.43472e-08 0)
(0 -5.33307e-08 0)
(0 -5.23628e-08 0)
(0 -5.14442e-08 0)
(0 -5.05752e-08 0)
(0 -5.25333e-08 0)
(0 -5.16297e-08 0)
(0 -5.07672e-08 0)
(0 -4.99477e-08 0)
(0 -4.91722e-08 0)
(0 -4.84413e-08 0)
(0 -4.77551e-08 0)
(0 -4.71131e-08 0)
(0 -4.65146e-08 0)
(0 -4.59586e-08 0)
(0 -4.54438e-08 0)
(0 -4.49687e-08 0)
(0 -4.45319e-08 0)
(0 -4.41316e-08 0)
(0 -4.37663e-08 0)
(0 -4.34344e-08 0)
(0 -4.31342e-08 0)
(0 -4.28643e-08 0)
(0 -4.26233e-08 0)
(0 -4.241e-08 0)
(0 -4.22231e-08 0)
(0 -4.20618e-08 0)
(0 -4.19251e-08 0)
(0 -4.18123e-08 0)
(0 -4.17228e-08 0)
(0 -4.1656e-08 0)
(0 -4.16117e-08 0)
(0 -4.15897e-08 0)
(0 -5.24123e-08 0)
(0 -5.1513e-08 0)
(0 -5.06553e-08 0)
(0 -4.98408e-08 0)
(0 -4.90705e-08 0)
(0 -4.83448e-08 0)
(0 -4.76637e-08 0)
(0 -4.70267e-08 0)
(0 -4.6433e-08 0)
(0 -4.58814e-08 0)
(0 -4.53708e-08 0)
(0 -4.48996e-08 0)
(0 -4.44662e-08 0)
(0 -4.40691e-08 0)
(0 -4.37066e-08 0)
(0 -4.33771e-08 0)
(0 -4.30791e-08 0)
(0 -4.2811e-08 0)
(0 -4.25716e-08 0)
(0 -4.23596e-08 0)
(0 -4.21739e-08 0)
(0 -4.20134e-08 0)
(0 -4.18775e-08 0)
(0 -4.17652e-08 0)
(0 -4.16762e-08 0)
(0 -4.16097e-08 0)
(0 -4.15656e-08 0)
(0 -4.15437e-08 0)
(0 -5.22906e-08 0)
(0 -5.13957e-08 0)
(0 -5.05429e-08 0)
(0 -4.97336e-08 0)
(0 -4.89686e-08 0)
(0 -4.82482e-08 0)
(0 -4.75723e-08 0)
(0 -4.69403e-08 0)
(0 -4.63514e-08 0)
(0 -4.58045e-08 0)
(0 -4.52981e-08 0)
(0 -4.48308e-08 0)
(0 -4.4401e-08 0)
(0 -4.4007e-08 0)
(0 -4.36474e-08 0)
(0 -4.33204e-08 0)
(0 -4.30245e-08 0)
(0 -4.27583e-08 0)
(0 -4.25205e-08 0)
(0 -4.23098e-08 0)
(0 -4.21252e-08 0)
(0 -4.19657e-08 0)
(0 -4.18305e-08 0)
(0 -4.17188e-08 0)
(0 -4.16301e-08 0)
(0 -4.1564e-08 0)
(0 -4.15202e-08 0)
(0 -4.14983e-08 0)
(0 -5.21683e-08 0)
(0 -5.12781e-08 0)
(0 -5.04303e-08 0)
(0 -4.96262e-08 0)
(0 -4.88666e-08 0)
(0 -4.81516e-08 0)
(0 -4.7481e-08 0)
(0 -4.68542e-08 0)
(0 -4.62702e-08 0)
(0 -4.57279e-08 0)
(0 -4.52258e-08 0)
(0 -4.47624e-08 0)
(0 -4.43362e-08 0)
(0 -4.39455e-08 0)
(0 -4.35887e-08 0)
(0 -4.32643e-08 0)
(0 -4.29706e-08 0)
(0 -4.27063e-08 0)
(0 -4.24701e-08 0)
(0 -4.22607e-08 0)
(0 -4.20772e-08 0)
(0 -4.19186e-08 0)
(0 -4.17841e-08 0)
(0 -4.16731e-08 0)
(0 -4.15848e-08 0)
(0 -4.1519e-08 0)
(0 -4.14754e-08 0)
(0 -4.14536e-08 0)
(0 -5.20457e-08 0)
(0 -5.11602e-08 0)
(0 -5.03175e-08 0)
(0 -4.95188e-08 0)
(0 -4.87647e-08 0)
(0 -4.80552e-08 0)
(0 -4.739e-08 0)
(0 -4.67684e-08 0)
(0 -4.61894e-08 0)
(0 -4.56518e-08 0)
(0 -4.51541e-08 0)
(0 -4.46947e-08 0)
(0 -4.42721e-08 0)
(0 -4.38847e-08 0)
(0 -4.35308e-08 0)
(0 -4.32088e-08 0)
(0 -4.29174e-08 0)
(0 -4.2655e-08 0)
(0 -4.24204e-08 0)
(0 -4.22124e-08 0)
(0 -4.203e-08 0)
(0 -4.18723e-08 0)
(0 -4.17386e-08 0)
(0 -4.16281e-08 0)
(0 -4.15403e-08 0)
(0 -4.14748e-08 0)
(0 -4.14313e-08 0)
(0 -4.14096e-08 0)
(0 -5.19231e-08 0)
(0 -5.10424e-08 0)
(0 -5.0205e-08 0)
(0 -4.94117e-08 0)
(0 -4.86632e-08 0)
(0 -4.79593e-08 0)
(0 -4.72996e-08 0)
(0 -4.66833e-08 0)
(0 -4.61093e-08 0)
(0 -4.55764e-08 0)
(0 -4.50831e-08 0)
(0 -4.46277e-08 0)
(0 -4.42088e-08 0)
(0 -4.38247e-08 0)
(0 -4.34737e-08 0)
(0 -4.31543e-08 0)
(0 -4.2865e-08 0)
(0 -4.26045e-08 0)
(0 -4.23715e-08 0)
(0 -4.21649e-08 0)
(0 -4.19836e-08 0)
(0 -4.18269e-08 0)
(0 -4.16938e-08 0)
(0 -4.15839e-08 0)
(0 -4.14966e-08 0)
(0 -4.14314e-08 0)
(0 -4.13881e-08 0)
(0 -4.13665e-08 0)
(0 -5.18007e-08 0)
(0 -5.09249e-08 0)
(0 -5.00928e-08 0)
(0 -4.93051e-08 0)
(0 -4.85622e-08 0)
(0 -4.7864e-08 0)
(0 -4.72098e-08 0)
(0 -4.65989e-08 0)
(0 -4.603e-08 0)
(0 -4.55018e-08 0)
(0 -4.50129e-08 0)
(0 -4.45617e-08 0)
(0 -4.41464e-08 0)
(0 -4.37656e-08 0)
(0 -4.34175e-08 0)
(0 -4.31006e-08 0)
(0 -4.28136e-08 0)
(0 -4.2555e-08 0)
(0 -4.23236e-08 0)
(0 -4.21183e-08 0)
(0 -4.19382e-08 0)
(0 -4.17823e-08 0)
(0 -4.165e-08 0)
(0 -4.15407e-08 0)
(0 -4.14537e-08 0)
(0 -4.13889e-08 0)
(0 -4.13458e-08 0)
(0 -4.13243e-08 0)
(0 -5.16788e-08 0)
(0 -5.0808e-08 0)
(0 -4.99813e-08 0)
(0 -4.91993e-08 0)
(0 -4.84621e-08 0)
(0 -4.77696e-08 0)
(0 -4.7121e-08 0)
(0 -4.65154e-08 0)
(0 -4.59517e-08 0)
(0 -4.54283e-08 0)
(0 -4.49438e-08 0)
(0 -4.44966e-08 0)
(0 -4.40851e-08 0)
(0 -4.37075e-08 0)
(0 -4.33623e-08 0)
(0 -4.3048e-08 0)
(0 -4.27632e-08 0)
(0 -4.25065e-08 0)
(0 -4.22767e-08 0)
(0 -4.20728e-08 0)
(0 -4.18937e-08 0)
(0 -4.17388e-08 0)
(0 -4.16072e-08 0)
(0 -4.14984e-08 0)
(0 -4.14119e-08 0)
(0 -4.13473e-08 0)
(0 -4.13044e-08 0)
(0 -4.1283e-08 0)
(0 -5.15576e-08 0)
(0 -5.0692e-08 0)
(0 -4.98708e-08 0)
(0 -4.90944e-08 0)
(0 -4.83631e-08 0)
(0 -4.76763e-08 0)
(0 -4.70333e-08 0)
(0 -4.64332e-08 0)
(0 -4.58745e-08 0)
(0 -4.5356e-08 0)
(0 -4.4876e-08 0)
(0 -4.44328e-08 0)
(0 -4.40249e-08 0)
(0 -4.36506e-08 0)
(0 -4.33084e-08 0)
(0 -4.29966e-08 0)
(0 -4.2714e-08 0)
(0 -4.24591e-08 0)
(0 -4.22309e-08 0)
(0 -4.20283e-08 0)
(0 -4.18504e-08 0)
(0 -4.16963e-08 0)
(0 -4.15654e-08 0)
(0 -4.14572e-08 0)
(0 -4.13711e-08 0)
(0 -4.13068e-08 0)
(0 -4.12641e-08 0)
(0 -4.12428e-08 0)
(0 -5.14375e-08 0)
(0 -5.05771e-08 0)
(0 -4.97614e-08 0)
(0 -4.89909e-08 0)
(0 -4.82653e-08 0)
(0 -4.75843e-08 0)
(0 -4.6947e-08 0)
(0 -4.63523e-08 0)
(0 -4.57988e-08 0)
(0 -4.5285e-08 0)
(0 -4.48094e-08 0)
(0 -4.43703e-08 0)
(0 -4.39661e-08 0)
(0 -4.3595e-08 0)
(0 -4.32556e-08 0)
(0 -4.29464e-08 0)
(0 -4.26659e-08 0)
(0 -4.2413e-08 0)
(0 -4.21863e-08 0)
(0 -4.1985e-08 0)
(0 -4.18082e-08 0)
(0 -4.1655e-08 0)
(0 -4.15248e-08 0)
(0 -4.14171e-08 0)
(0 -4.13314e-08 0)
(0 -4.12674e-08 0)
(0 -4.12249e-08 0)
(0 -4.12037e-08 0)
(0 -5.13188e-08 0)
(0 -5.04637e-08 0)
(0 -4.96536e-08 0)
(0 -4.88889e-08 0)
(0 -4.81692e-08 0)
(0 -4.7494e-08 0)
(0 -4.68623e-08 0)
(0 -4.62729e-08 0)
(0 -4.57246e-08 0)
(0 -4.52156e-08 0)
(0 -4.47444e-08 0)
(0 -4.43093e-08 0)
(0 -4.39087e-08 0)
(0 -4.35409e-08 0)
(0 -4.32043e-08 0)
(0 -4.28976e-08 0)
(0 -4.26192e-08 0)
(0 -4.23681e-08 0)
(0 -4.2143e-08 0)
(0 -4.1943e-08 0)
(0 -4.17672e-08 0)
(0 -4.16148e-08 0)
(0 -4.14853e-08 0)
(0 -4.13782e-08 0)
(0 -4.12929e-08 0)
(0 -4.12292e-08 0)
(0 -4.11869e-08 0)
(0 -4.11658e-08 0)
(0 -5.12018e-08 0)
(0 -5.0352e-08 0)
(0 -4.95476e-08 0)
(0 -4.87887e-08 0)
(0 -4.80749e-08 0)
(0 -4.74054e-08 0)
(0 -4.67794e-08 0)
(0 -4.61954e-08 0)
(0 -4.56521e-08 0)
(0 -4.51478e-08 0)
(0 -4.4681e-08 0)
(0 -4.42499e-08 0)
(0 -4.38529e-08 0)
(0 -4.34882e-08 0)
(0 -4.31545e-08 0)
(0 -4.28502e-08 0)
(0 -4.2574e-08 0)
(0 -4.23246e-08 0)
(0 -4.2101e-08 0)
(0 -4.19023e-08 0)
(0 -4.17275e-08 0)
(0 -4.1576e-08 0)
(0 -4.14472e-08 0)
(0 -4.13405e-08 0)
(0 -4.12556e-08 0)
(0 -4.11922e-08 0)
(0 -4.11501e-08 0)
(0 -4.11291e-08 0)
(0 -5.10869e-08 0)
(0 -5.02425e-08 0)
(0 -4.94438e-08 0)
(0 -4.86907e-08 0)
(0 -4.79827e-08 0)
(0 -4.7319e-08 0)
(0 -4.66985e-08 0)
(0 -4.61198e-08 0)
(0 -4.55816e-08 0)
(0 -4.5082e-08 0)
(0 -4.46195e-08 0)
(0 -4.41923e-08 0)
(0 -4.37987e-08 0)
(0 -4.34373e-08 0)
(0 -4.31063e-08 0)
(0 -4.28044e-08 0)
(0 -4.25302e-08 0)
(0 -4.22826e-08 0)
(0 -4.20605e-08 0)
(0 -4.1863e-08 0)
(0 -4.16892e-08 0)
(0 -4.15385e-08 0)
(0 -4.14103e-08 0)
(0 -4.13042e-08 0)
(0 -4.12197e-08 0)
(0 -4.11566e-08 0)
(0 -4.11146e-08 0)
(0 -4.10936e-08 0)
(0 -5.09744e-08 0)
(0 -5.01354e-08 0)
(0 -4.93424e-08 0)
(0 -4.85951e-08 0)
(0 -4.78928e-08 0)
(0 -4.72349e-08 0)
(0 -4.66199e-08 0)
(0 -4.60465e-08 0)
(0 -4.55131e-08 0)
(0 -4.50182e-08 0)
(0 -4.45599e-08 0)
(0 -4.41365e-08 0)
(0 -4.37465e-08 0)
(0 -4.3388e-08 0)
(0 -4.30597e-08 0)
(0 -4.27602e-08 0)
(0 -4.2488e-08 0)
(0 -4.22421e-08 0)
(0 -4.20215e-08 0)
(0 -4.18251e-08 0)
(0 -4.16524e-08 0)
(0 -4.15025e-08 0)
(0 -4.13749e-08 0)
(0 -4.12692e-08 0)
(0 -4.11851e-08 0)
(0 -4.11222e-08 0)
(0 -4.10804e-08 0)
(0 -4.10595e-08 0)
(0 -5.08647e-08 0)
(0 -5.00311e-08 0)
(0 -4.92437e-08 0)
(0 -4.85021e-08 0)
(0 -4.78057e-08 0)
(0 -4.71533e-08 0)
(0 -4.65437e-08 0)
(0 -4.59755e-08 0)
(0 -4.5447e-08 0)
(0 -4.49566e-08 0)
(0 -4.45024e-08 0)
(0 -4.40828e-08 0)
(0 -4.36961e-08 0)
(0 -4.33407e-08 0)
(0 -4.3015e-08 0)
(0 -4.27177e-08 0)
(0 -4.24475e-08 0)
(0 -4.22033e-08 0)
(0 -4.1984e-08 0)
(0 -4.17888e-08 0)
(0 -4.1617e-08 0)
(0 -4.14679e-08 0)
(0 -4.13409e-08 0)
(0 -4.12357e-08 0)
(0 -4.11519e-08 0)
(0 -4.10893e-08 0)
(0 -4.10476e-08 0)
(0 -4.10268e-08 0)
(0 -5.07581e-08 0)
(0 -4.993e-08 0)
(0 -4.91482e-08 0)
(0 -4.84122e-08 0)
(0 -4.77214e-08 0)
(0 -4.70745e-08 0)
(0 -4.64703e-08 0)
(0 -4.59071e-08 0)
(0 -4.53834e-08 0)
(0 -4.48973e-08 0)
(0 -4.44472e-08 0)
(0 -4.40313e-08 0)
(0 -4.36478e-08 0)
(0 -4.32953e-08 0)
(0 -4.29722e-08 0)
(0 -4.26771e-08 0)
(0 -4.24088e-08 0)
(0 -4.21661e-08 0)
(0 -4.19482e-08 0)
(0 -4.17541e-08 0)
(0 -4.15832e-08 0)
(0 -4.14348e-08 0)
(0 -4.13084e-08 0)
(0 -4.12037e-08 0)
(0 -4.11202e-08 0)
(0 -4.10578e-08 0)
(0 -4.10163e-08 0)
(0 -4.09956e-08 0)
(0 -5.06551e-08 0)
(0 -4.98323e-08 0)
(0 -4.9056e-08 0)
(0 -4.83256e-08 0)
(0 -4.76403e-08 0)
(0 -4.69988e-08 0)
(0 -4.63998e-08 0)
(0 -4.58415e-08 0)
(0 -4.53224e-08 0)
(0 -4.48406e-08 0)
(0 -4.43944e-08 0)
(0 -4.3982e-08 0)
(0 -4.36017e-08 0)
(0 -4.3252e-08 0)
(0 -4.29313e-08 0)
(0 -4.26383e-08 0)
(0 -4.23718e-08 0)
(0 -4.21307e-08 0)
(0 -4.19141e-08 0)
(0 -4.17211e-08 0)
(0 -4.1551e-08 0)
(0 -4.14033e-08 0)
(0 -4.12775e-08 0)
(0 -4.11732e-08 0)
(0 -4.109e-08 0)
(0 -4.10279e-08 0)
(0 -4.09865e-08 0)
(0 -4.09659e-08 0)
(0 -5.05561e-08 0)
(0 -4.97385e-08 0)
(0 -4.89675e-08 0)
(0 -4.82426e-08 0)
(0 -4.75626e-08 0)
(0 -4.69264e-08 0)
(0 -4.63323e-08 0)
(0 -4.57789e-08 0)
(0 -4.52642e-08 0)
(0 -4.47865e-08 0)
(0 -4.43441e-08 0)
(0 -4.39351e-08 0)
(0 -4.35578e-08 0)
(0 -4.32108e-08 0)
(0 -4.28925e-08 0)
(0 -4.26015e-08 0)
(0 -4.23368e-08 0)
(0 -4.20972e-08 0)
(0 -4.18818e-08 0)
(0 -4.16898e-08 0)
(0 -4.15205e-08 0)
(0 -4.13735e-08 0)
(0 -4.12482e-08 0)
(0 -4.11442e-08 0)
(0 -4.10614e-08 0)
(0 -4.09995e-08 0)
(0 -4.09582e-08 0)
(0 -4.09377e-08 0)
(0 -5.04613e-08 0)
(0 -4.96488e-08 0)
(0 -4.8883e-08 0)
(0 -4.81634e-08 0)
(0 -4.74886e-08 0)
(0 -4.68574e-08 0)
(0 -4.62682e-08 0)
(0 -4.57194e-08 0)
(0 -4.5209e-08 0)
(0 -4.47353e-08 0)
(0 -4.42964e-08 0)
(0 -4.38907e-08 0)
(0 -4.35164e-08 0)
(0 -4.31719e-08 0)
(0 -4.28558e-08 0)
(0 -4.25668e-08 0)
(0 -4.23037e-08 0)
(0 -4.20655e-08 0)
(0 -4.18512e-08 0)
(0 -4.16602e-08 0)
(0 -4.14917e-08 0)
(0 -4.13453e-08 0)
(0 -4.12205e-08 0)
(0 -4.1117e-08 0)
(0 -4.10344e-08 0)
(0 -4.09727e-08 0)
(0 -4.09316e-08 0)
(0 -4.09111e-08 0)
(0 -5.03711e-08 0)
(0 -4.95635e-08 0)
(0 -4.88029e-08 0)
(0 -4.80883e-08 0)
(0 -4.74185e-08 0)
(0 -4.67922e-08 0)
(0 -4.62076e-08 0)
(0 -4.56631e-08 0)
(0 -4.51569e-08 0)
(0 -4.46869e-08 0)
(0 -4.42515e-08 0)
(0 -4.38489e-08 0)
(0 -4.34773e-08 0)
(0 -4.31353e-08 0)
(0 -4.28213e-08 0)
(0 -4.25342e-08 0)
(0 -4.22726e-08 0)
(0 -4.20357e-08 0)
(0 -4.18226e-08 0)
(0 -4.16325e-08 0)
(0 -4.14647e-08 0)
(0 -4.13189e-08 0)
(0 -4.11946e-08 0)
(0 -4.10914e-08 0)
(0 -4.10091e-08 0)
(0 -4.09475e-08 0)
(0 -4.09065e-08 0)
(0 -4.08861e-08 0)
(0 -5.02859e-08 0)
(0 -4.94831e-08 0)
(0 -4.87273e-08 0)
(0 -4.80176e-08 0)
(0 -4.73526e-08 0)
(0 -4.67309e-08 0)
(0 -4.61507e-08 0)
(0 -4.56104e-08 0)
(0 -4.5108e-08 0)
(0 -4.46416e-08 0)
(0 -4.42095e-08 0)
(0 -4.38098e-08 0)
(0 -4.34408e-08 0)
(0 -4.31011e-08 0)
(0 -4.27891e-08 0)
(0 -4.25037e-08 0)
(0 -4.22436e-08 0)
(0 -4.2008e-08 0)
(0 -4.17959e-08 0)
(0 -4.16066e-08 0)
(0 -4.14395e-08 0)
(0 -4.12943e-08 0)
(0 -4.11703e-08 0)
(0 -4.10675e-08 0)
(0 -4.09854e-08 0)
(0 -4.0924e-08 0)
(0 -4.08832e-08 0)
(0 -4.08628e-08 0)
(0 -5.02061e-08 0)
(0 -4.94078e-08 0)
(0 -4.86566e-08 0)
(0 -4.79514e-08 0)
(0 -4.7291e-08 0)
(0 -4.66736e-08 0)
(0 -4.60977e-08 0)
(0 -4.55613e-08 0)
(0 -4.50625e-08 0)
(0 -4.45995e-08 0)
(0 -4.41704e-08 0)
(0 -4.37734e-08 0)
(0 -4.34069e-08 0)
(0 -4.30693e-08 0)
(0 -4.27593e-08 0)
(0 -4.24754e-08 0)
(0 -4.22167e-08 0)
(0 -4.19822e-08 0)
(0 -4.17711e-08 0)
(0 -4.15826e-08 0)
(0 -4.14162e-08 0)
(0 -4.12714e-08 0)
(0 -4.11479e-08 0)
(0 -4.10453e-08 0)
(0 -4.09635e-08 0)
(0 -4.09023e-08 0)
(0 -4.08615e-08 0)
(0 -4.08412e-08 0)
(0 -5.01319e-08 0)
(0 -4.93379e-08 0)
(0 -4.8591e-08 0)
(0 -4.78902e-08 0)
(0 -4.72339e-08 0)
(0 -4.66207e-08 0)
(0 -4.60486e-08 0)
(0 -4.55159e-08 0)
(0 -4.50205e-08 0)
(0 -4.45606e-08 0)
(0 -4.41344e-08 0)
(0 -4.374e-08 0)
(0 -4.33757e-08 0)
(0 -4.30401e-08 0)
(0 -4.27318e-08 0)
(0 -4.24494e-08 0)
(0 -4.2192e-08 0)
(0 -4.19586e-08 0)
(0 -4.17483e-08 0)
(0 -4.15605e-08 0)
(0 -4.13947e-08 0)
(0 -4.12504e-08 0)
(0 -4.11273e-08 0)
(0 -4.1025e-08 0)
(0 -4.09434e-08 0)
(0 -4.08823e-08 0)
(0 -4.08416e-08 0)
(0 -4.08213e-08 0)
(0 -5.00637e-08 0)
(0 -4.92737e-08 0)
(0 -4.85308e-08 0)
(0 -4.7834e-08 0)
(0 -4.71817e-08 0)
(0 -4.65722e-08 0)
(0 -4.60037e-08 0)
(0 -4.54743e-08 0)
(0 -4.49821e-08 0)
(0 -4.45251e-08 0)
(0 -4.41015e-08 0)
(0 -4.37094e-08 0)
(0 -4.33473e-08 0)
(0 -4.30135e-08 0)
(0 -4.27067e-08 0)
(0 -4.24258e-08 0)
(0 -4.21695e-08 0)
(0 -4.1937e-08 0)
(0 -4.17276e-08 0)
(0 -4.15405e-08 0)
(0 -4.13752e-08 0)
(0 -4.12313e-08 0)
(0 -4.11085e-08 0)
(0 -4.10064e-08 0)
(0 -4.0925e-08 0)
(0 -4.08641e-08 0)
(0 -4.08235e-08 0)
(0 -4.08032e-08 0)
(0 -5.00016e-08 0)
(0 -4.92153e-08 0)
(0 -4.84762e-08 0)
(0 -4.7783e-08 0)
(0 -4.71343e-08 0)
(0 -4.65283e-08 0)
(0 -4.59631e-08 0)
(0 -4.54368e-08 0)
(0 -4.49474e-08 0)
(0 -4.4493e-08 0)
(0 -4.40718e-08 0)
(0 -4.36819e-08 0)
(0 -4.33216e-08 0)
(0 -4.29895e-08 0)
(0 -4.26842e-08 0)
(0 -4.24044e-08 0)
(0 -4.21492e-08 0)
(0 -4.19176e-08 0)
(0 -4.17089e-08 0)
(0 -4.15224e-08 0)
(0 -4.13576e-08 0)
(0 -4.12141e-08 0)
(0 -4.10915e-08 0)
(0 -4.09897e-08 0)
(0 -4.09085e-08 0)
(0 -4.08477e-08 0)
(0 -4.08071e-08 0)
(0 -4.07869e-08 0)
(0 -4.99461e-08 0)
(0 -4.91631e-08 0)
(0 -4.84274e-08 0)
(0 -4.77375e-08 0)
(0 -4.7092e-08 0)
(0 -4.64891e-08 0)
(0 -4.59268e-08 0)
(0 -4.54033e-08 0)
(0 -4.49165e-08 0)
(0 -4.44645e-08 0)
(0 -4.40454e-08 0)
(0 -4.36573e-08 0)
(0 -4.32988e-08 0)
(0 -4.29681e-08 0)
(0 -4.26641e-08 0)
(0 -4.23855e-08 0)
(0 -4.21312e-08 0)
(0 -4.19004e-08 0)
(0 -4.16923e-08 0)
(0 -4.15063e-08 0)
(0 -4.13419e-08 0)
(0 -4.11988e-08 0)
(0 -4.10765e-08 0)
(0 -4.09749e-08 0)
(0 -4.08938e-08 0)
(0 -4.08331e-08 0)
(0 -4.07926e-08 0)
(0 -4.07724e-08 0)
(0 -4.98974e-08 0)
(0 -4.91173e-08 0)
(0 -4.83845e-08 0)
(0 -4.76976e-08 0)
(0 -4.70549e-08 0)
(0 -4.64547e-08 0)
(0 -4.58951e-08 0)
(0 -4.5374e-08 0)
(0 -4.48895e-08 0)
(0 -4.44395e-08 0)
(0 -4.40223e-08 0)
(0 -4.36359e-08 0)
(0 -4.32788e-08 0)
(0 -4.29495e-08 0)
(0 -4.26466e-08 0)
(0 -4.23689e-08 0)
(0 -4.21155e-08 0)
(0 -4.18853e-08 0)
(0 -4.16778e-08 0)
(0 -4.14923e-08 0)
(0 -4.13283e-08 0)
(0 -4.11854e-08 0)
(0 -4.10634e-08 0)
(0 -4.0962e-08 0)
(0 -4.0881e-08 0)
(0 -4.08203e-08 0)
(0 -4.078e-08 0)
(0 -4.07598e-08 0)
(0 -4.98555e-08 0)
(0 -4.9078e-08 0)
(0 -4.83478e-08 0)
(0 -4.76634e-08 0)
(0 -4.70232e-08 0)
(0 -4.64254e-08 0)
(0 -4.5868e-08 0)
(0 -4.5349e-08 0)
(0 -4.48664e-08 0)
(0 -4.44182e-08 0)
(0 -4.40026e-08 0)
(0 -4.36177e-08 0)
(0 -4.32618e-08 0)
(0 -4.29336e-08 0)
(0 -4.26317e-08 0)
(0 -4.23548e-08 0)
(0 -4.21021e-08 0)
(0 -4.18725e-08 0)
(0 -4.16655e-08 0)
(0 -4.14803e-08 0)
(0 -4.13167e-08 0)
(0 -4.1174e-08 0)
(0 -4.10522e-08 0)
(0 -4.09509e-08 0)
(0 -4.087e-08 0)
(0 -4.08095e-08 0)
(0 -4.07691e-08 0)
(0 -4.0749e-08 0)
(0 -4.98208e-08 0)
(0 -4.90454e-08 0)
(0 -4.83173e-08 0)
(0 -4.7635e-08 0)
(0 -4.69969e-08 0)
(0 -4.64011e-08 0)
(0 -4.58455e-08 0)
(0 -4.53283e-08 0)
(0 -4.48473e-08 0)
(0 -4.44006e-08 0)
(0 -4.39863e-08 0)
(0 -4.36026e-08 0)
(0 -4.32478e-08 0)
(0 -4.29205e-08 0)
(0 -4.26194e-08 0)
(0 -4.23432e-08 0)
(0 -4.2091e-08 0)
(0 -4.18619e-08 0)
(0 -4.16553e-08 0)
(0 -4.14705e-08 0)
(0 -4.1307e-08 0)
(0 -4.11646e-08 0)
(0 -4.10429e-08 0)
(0 -4.09418e-08 0)
(0 -4.0861e-08 0)
(0 -4.08005e-08 0)
(0 -4.07602e-08 0)
(0 -4.07401e-08 0)
(0 -4.97933e-08 0)
(0 -4.90196e-08 0)
(0 -4.82932e-08 0)
(0 -4.76126e-08 0)
(0 -4.69761e-08 0)
(0 -4.63819e-08 0)
(0 -4.58278e-08 0)
(0 -4.5312e-08 0)
(0 -4.48322e-08 0)
(0 -4.43867e-08 0)
(0 -4.39734e-08 0)
(0 -4.35907e-08 0)
(0 -4.32367e-08 0)
(0 -4.29102e-08 0)
(0 -4.26097e-08 0)
(0 -4.2334e-08 0)
(0 -4.20823e-08 0)
(0 -4.18536e-08 0)
(0 -4.16473e-08 0)
(0 -4.14627e-08 0)
(0 -4.12995e-08 0)
(0 -4.11572e-08 0)
(0 -4.10356e-08 0)
(0 -4.09346e-08 0)
(0 -4.08539e-08 0)
(0 -4.07934e-08 0)
(0 -4.07532e-08 0)
(0 -4.0733e-08 0)
(0 -4.97732e-08 0)
(0 -4.90008e-08 0)
(0 -4.82756e-08 0)
(0 -4.75963e-08 0)
(0 -4.6961e-08 0)
(0 -4.63678e-08 0)
(0 -4.58149e-08 0)
(0 -4.53e-08 0)
(0 -4.48213e-08 0)
(0 -4.43766e-08 0)
(0 -4.39641e-08 0)
(0 -4.3582e-08 0)
(0 -4.32287e-08 0)
(0 -4.29026e-08 0)
(0 -4.26026e-08 0)
(0 -4.23273e-08 0)
(0 -4.20759e-08 0)
(0 -4.18475e-08 0)
(0 -4.16414e-08 0)
(0 -4.1457e-08 0)
(0 -4.12939e-08 0)
(0 -4.11518e-08 0)
(0 -4.10303e-08 0)
(0 -4.09293e-08 0)
(0 -4.08487e-08 0)
(0 -4.07883e-08 0)
(0 -4.0748e-08 0)
(0 -4.07279e-08 0)
(0 -4.97606e-08 0)
(0 -4.89889e-08 0)
(0 -4.82646e-08 0)
(0 -4.7586e-08 0)
(0 -4.69514e-08 0)
(0 -4.6359e-08 0)
(0 -4.58067e-08 0)
(0 -4.52925e-08 0)
(0 -4.48144e-08 0)
(0 -4.43702e-08 0)
(0 -4.39582e-08 0)
(0 -4.35766e-08 0)
(0 -4.32236e-08 0)
(0 -4.28979e-08 0)
(0 -4.25981e-08 0)
(0 -4.23231e-08 0)
(0 -4.20719e-08 0)
(0 -4.18437e-08 0)
(0 -4.16377e-08 0)
(0 -4.14535e-08 0)
(0 -4.12905e-08 0)
(0 -4.11484e-08 0)
(0 -4.1027e-08 0)
(0 -4.0926e-08 0)
(0 -4.08454e-08 0)
(0 -4.0785e-08 0)
(0 -4.07448e-08 0)
(0 -4.07246e-08 0)
(0 -4.97555e-08 0)
(0 -4.89841e-08 0)
(0 -4.82601e-08 0)
(0 -4.75818e-08 0)
(0 -4.69476e-08 0)
(0 -4.63555e-08 0)
(0 -4.58035e-08 0)
(0 -4.52895e-08 0)
(0 -4.48116e-08 0)
(0 -4.43677e-08 0)
(0 -4.39559e-08 0)
(0 -4.35744e-08 0)
(0 -4.32216e-08 0)
(0 -4.2896e-08 0)
(0 -4.25963e-08 0)
(0 -4.23214e-08 0)
(0 -4.20703e-08 0)
(0 -4.18421e-08 0)
(0 -4.16362e-08 0)
(0 -4.1452e-08 0)
(0 -4.1289e-08 0)
(0 -4.1147e-08 0)
(0 -4.10256e-08 0)
(0 -4.09247e-08 0)
(0 -4.0844e-08 0)
(0 -4.07837e-08 0)
(0 -4.07434e-08 0)
(0 -4.07233e-08 0)
(0 -5.35422e-08 0)
(0 -5.45216e-08 0)
(0 -5.55312e-08 0)
(0 -5.65646e-08 0)
(0 -5.7613e-08 0)
(0 -5.86642e-08 0)
(0 -5.97007e-08 0)
(0 -6.06976e-08 0)
(0 -6.16189e-08 0)
(0 -6.24134e-08 0)
(0 -6.30092e-08 0)
(0 -6.33087e-08 0)
(0 -6.31835e-08 0)
(0 -6.24713e-08 0)
(0 -6.09771e-08 0)
(0 -5.84793e-08 0)
(0 -5.47441e-08 0)
(0 -4.95494e-08 0)
(0 -4.27201e-08 0)
(0 -3.41833e-08 0)
(0 -2.40692e-08 0)
(0 -1.29678e-08 0)
(0 -5.34183e-08 0)
(0 -5.43948e-08 0)
(0 -5.54024e-08 0)
(0 -5.6435e-08 0)
(0 -5.74844e-08 0)
(0 -5.85388e-08 0)
(0 -5.95817e-08 0)
(0 -6.05895e-08 0)
(0 -6.1528e-08 0)
(0 -6.23487e-08 0)
(0 -6.29837e-08 0)
(0 -6.33402e-08 0)
(0 -6.32958e-08 0)
(0 -6.26947e-08 0)
(0 -6.13478e-08 0)
(0 -5.90364e-08 0)
(0 -5.55232e-08 0)
(0 -5.0571e-08 0)
(0 -4.39731e-08 0)
(0 -3.56046e-08 0)
(0 -2.55256e-08 0)
(0 -1.42465e-08 0)
(0 -5.32935e-08 0)
(0 -5.42669e-08 0)
(0 -5.52725e-08 0)
(0 -5.63045e-08 0)
(0 -5.73549e-08 0)
(0 -5.84128e-08 0)
(0 -5.94626e-08 0)
(0 -6.0482e-08 0)
(0 -6.14388e-08 0)
(0 -6.22876e-08 0)
(0 -6.29641e-08 0)
(0 -6.33809e-08 0)
(0 -6.34217e-08 0)
(0 -6.29378e-08 0)
(0 -6.17465e-08 0)
(0 -5.96336e-08 0)
(0 -5.63611e-08 0)
(0 -5.16826e-08 0)
(0 -4.53688e-08 0)
(0 -3.72529e-08 0)
(0 -2.73246e-08 0)
(0 -1.59681e-08 0)
(0 -5.31681e-08 0)
(0 -5.41384e-08 0)
(0 -5.51418e-08 0)
(0 -5.61731e-08 0)
(0 -5.72246e-08 0)
(0 -5.82862e-08 0)
(0 -5.93431e-08 0)
(0 -6.03746e-08 0)
(0 -6.13507e-08 0)
(0 -6.22288e-08 0)
(0 -6.2949e-08 0)
(0 -6.34292e-08 0)
(0 -6.356e-08 0)
(0 -6.32004e-08 0)
(0 -6.21758e-08 0)
(0 -6.02792e-08 0)
(0 -5.7277e-08 0)
(0 -5.29222e-08 0)
(0 -4.69771e-08 0)
(0 -3.92537e-08 0)
(0 -2.96943e-08 0)
(0 -1.85584e-08 0)
(0 -5.30422e-08 0)
(0 -5.40092e-08 0)
(0 -5.50105e-08 0)
(0 -5.60409e-08 0)
(0 -5.70936e-08 0)
(0 -5.81589e-08 0)
(0 -5.92231e-08 0)
(0 -6.0267e-08 0)
(0 -6.12628e-08 0)
(0 -6.21711e-08 0)
(0 -6.29365e-08 0)
(0 -6.34827e-08 0)
(0 -6.37075e-08 0)
(0 -6.3479e-08 0)
(0 -6.26324e-08 0)
(0 -6.09707e-08 0)
(0 -5.82699e-08 0)
(0 -5.42907e-08 0)
(0 -4.87997e-08 0)
(0 -4.16068e-08 0)
(0 -3.263e-08 0)
(0 -2.20104e-08 0)
(0 -5.29159e-08 0)
(0 -5.38796e-08 0)
(0 -5.48786e-08 0)
(0 -5.59082e-08 0)
(0 -5.69619e-08 0)
(0 -5.80308e-08 0)
(0 -5.91023e-08 0)
(0 -6.01586e-08 0)
(0 -6.11744e-08 0)
(0 -6.21134e-08 0)
(0 -6.29247e-08 0)
(0 -6.35384e-08 0)
(0 -6.38602e-08 0)
(0 -6.37677e-08 0)
(0 -6.31077e-08 0)
(0 -6.16958e-08 0)
(0 -5.93211e-08 0)
(0 -5.57571e-08 0)
(0 -5.07821e-08 0)
(0 -4.42128e-08 0)
(0 -3.59594e-08 0)
(0 -2.61111e-08 0)
(0 -5.27897e-08 0)
(0 -5.37498e-08 0)
(0 -5.47464e-08 0)
(0 -5.5775e-08 0)
(0 -5.68295e-08 0)
(0 -5.79019e-08 0)
(0 -5.89805e-08 0)
(0 -6.00491e-08 0)
(0 -6.10846e-08 0)
(0 -6.20541e-08 0)
(0 -6.29115e-08 0)
(0 -6.35929e-08 0)
(0 -6.40126e-08 0)
(0 -6.40586e-08 0)
(0 -6.35898e-08 0)
(0 -6.2436e-08 0)
(0 -6.04014e-08 0)
(0 -5.72744e-08 0)
(0 -5.28461e-08 0)
(0 -4.69385e-08 0)
(0 -3.94476e-08 0)
(0 -3.03975e-08 0)
(0 -5.26636e-08 0)
(0 -5.36201e-08 0)
(0 -5.46141e-08 0)
(0 -5.56415e-08 0)
(0 -5.66968e-08 0)
(0 -5.77723e-08 0)
(0 -5.88577e-08 0)
(0 -5.99381e-08 0)
(0 -6.09928e-08 0)
(0 -6.19921e-08 0)
(0 -6.28946e-08 0)
(0 -6.36428e-08 0)
(0 -6.41593e-08 0)
(0 -6.43428e-08 0)
(0 -6.40651e-08 0)
(0 -6.31705e-08 0)
(0 -6.14788e-08 0)
(0 -5.87938e-08 0)
(0 -5.49182e-08 0)
(0 -4.96778e-08 0)
(0 -4.2954e-08 0)
(0 -3.47212e-08 0)
(0 -5.2538e-08 0)
(0 -5.34908e-08 0)
(0 -5.4482e-08 0)
(0 -5.5508e-08 0)
(0 -5.65637e-08 0)
(0 -5.76421e-08 0)
(0 -5.87338e-08 0)
(0 -5.98255e-08 0)
(0 -6.08985e-08 0)
(0 -6.19264e-08 0)
(0 -6.28721e-08 0)
(0 -6.36847e-08 0)
(0 -6.4295e-08 0)
(0 -6.46121e-08 0)
(0 -6.45206e-08 0)
(0 -6.38794e-08 0)
(0 -6.25236e-08 0)
(0 -6.02718e-08 0)
(0 -5.69377e-08 0)
(0 -5.23504e-08 0)
(0 -4.63829e-08 0)
(0 -3.89911e-08 0)
(0 -5.24132e-08 0)
(0 -5.33621e-08 0)
(0 -5.43504e-08 0)
(0 -5.53748e-08 0)
(0 -5.64306e-08 0)
(0 -5.75115e-08 0)
(0 -5.8609e-08 0)
(0 -5.97111e-08 0)
(0 -6.08012e-08 0)
(0 -6.18559e-08 0)
(0 -6.28426e-08 0)
(0 -6.37161e-08 0)
(0 -6.44152e-08 0)
(0 -6.48593e-08 0)
(0 -6.49451e-08 0)
(0 -6.45456e-08 0)
(0 -6.3511e-08 0)
(0 -6.16732e-08 0)
(0 -5.88562e-08 0)
(0 -5.48911e-08 0)
(0 -4.96382e-08 0)
(0 -4.30187e-08 0)
(0 -5.22894e-08 0)
(0 -5.32343e-08 0)
(0 -5.42196e-08 0)
(0 -5.52421e-08 0)
(0 -5.62978e-08 0)
(0 -5.73807e-08 0)
(0 -5.84834e-08 0)
(0 -5.9595e-08 0)
(0 -6.07008e-08 0)
(0 -6.17803e-08 0)
(0 -6.28048e-08 0)
(0 -6.37347e-08 0)
(0 -6.45164e-08 0)
(0 -6.50786e-08 0)
(0 -6.53298e-08 0)
(0 -6.51563e-08 0)
(0 -6.4422e-08 0)
(0 -6.29722e-08 0)
(0 -6.06402e-08 0)
(0 -5.72591e-08 0)
(0 -5.2677e-08 0)
(0 -4.67728e-08 0)
(0 -5.21671e-08 0)
(0 -5.31078e-08 0)
(0 -5.40898e-08 0)
(0 -5.51103e-08 0)
(0 -5.61654e-08 0)
(0 -5.725e-08 0)
(0 -5.83571e-08 0)
(0 -5.94772e-08 0)
(0 -6.05973e-08 0)
(0 -6.16993e-08 0)
(0 -6.27582e-08 0)
(0 -6.37395e-08 0)
(0 -6.45964e-08 0)
(0 -6.52665e-08 0)
(0 -6.5669e-08 0)
(0 -6.57024e-08 0)
(0 -6.5244e-08 0)
(0 -6.41514e-08 0)
(0 -6.22679e-08 0)
(0 -5.94314e-08 0)
(0 -5.54891e-08 0)
(0 -5.03228e-08 0)
(0 -5.20465e-08 0)
(0 -5.2983e-08 0)
(0 -5.39616e-08 0)
(0 -5.49798e-08 0)
(0 -5.60341e-08 0)
(0 -5.71198e-08 0)
(0 -5.82306e-08 0)
(0 -5.93581e-08 0)
(0 -6.04908e-08 0)
(0 -6.16129e-08 0)
(0 -6.27025e-08 0)
(0 -6.37299e-08 0)
(0 -6.46542e-08 0)
(0 -6.5421e-08 0)
(0 -6.59594e-08 0)
(0 -6.61793e-08 0)
(0 -6.597e-08 0)
(0 -6.52012e-08 0)
(0 -6.37256e-08 0)
(0 -6.13858e-08 0)
(0 -5.80256e-08 0)
(0 -5.35061e-08 0)
(0 -5.19281e-08 0)
(0 -5.28602e-08 0)
(0 -5.38352e-08 0)
(0 -5.48509e-08 0)
(0 -5.5904e-08 0)
(0 -5.69904e-08 0)
(0 -5.81043e-08 0)
(0 -5.92382e-08 0)
(0 -6.03819e-08 0)
(0 -6.15216e-08 0)
(0 -6.26383e-08 0)
(0 -6.37061e-08 0)
(0 -6.46899e-08 0)
(0 -6.55421e-08 0)
(0 -6.62007e-08 0)
(0 -6.65859e-08 0)
(0 -6.65983e-08 0)
(0 -6.61186e-08 0)
(0 -6.5009e-08 0)
(0 -6.31174e-08 0)
(0 -6.02851e-08 0)
(0 -5.63573e-08 0)
(0 -5.18122e-08 0)
(0 -5.27398e-08 0)
(0 -5.37111e-08 0)
(0 -5.47241e-08 0)
(0 -5.57758e-08 0)
(0 -5.68623e-08 0)
(0 -5.79786e-08 0)
(0 -5.91178e-08 0)
(0 -6.0271e-08 0)
(0 -6.14259e-08 0)
(0 -6.25661e-08 0)
(0 -6.36692e-08 0)
(0 -6.47045e-08 0)
(0 -6.56311e-08 0)
(0 -6.63945e-08 0)
(0 -6.69241e-08 0)
(0 -6.7131e-08 0)
(0 -6.69065e-08 0)
(0 -6.61219e-08 0)
(0 -6.46318e-08 0)
(0 -6.22782e-08 0)
(0 -5.88974e-08 0)
(0 -5.16992e-08 0)
(0 -5.26223e-08 0)
(0 -5.35898e-08 0)
(0 -5.45998e-08 0)
(0 -5.56498e-08 0)
(0 -5.67361e-08 0)
(0 -5.78541e-08 0)
(0 -5.89978e-08 0)
(0 -6.01589e-08 0)
(0 -6.13268e-08 0)
(0 -6.24871e-08 0)
(0 -6.36203e-08 0)
(0 -6.46999e-08 0)
(0 -6.56903e-08 0)
(0 -6.65437e-08 0)
(0 -6.7198e-08 0)
(0 -6.75735e-08 0)
(0 -6.75712e-08 0)
(0 -6.70722e-08 0)
(0 -6.59387e-08 0)
(0 -6.40183e-08 0)
(0 -6.11522e-08 0)
(0 -5.15894e-08 0)
(0 -5.2508e-08 0)
(0 -5.34716e-08 0)
(0 -5.44786e-08 0)
(0 -5.55266e-08 0)
(0 -5.66123e-08 0)
(0 -5.77315e-08 0)
(0 -5.88786e-08 0)
(0 -6.00463e-08 0)
(0 -6.12252e-08 0)
(0 -6.24025e-08 0)
(0 -6.35613e-08 0)
(0 -6.46784e-08 0)
(0 -6.57228e-08 0)
(0 -6.66527e-08 0)
(0 -6.74131e-08 0)
(0 -6.79328e-08 0)
(0 -6.81218e-08 0)
(0 -6.78701e-08 0)
(0 -6.70479e-08 0)
(0 -6.55087e-08 0)
(0 -6.30953e-08 0)
(0 -5.14833e-08 0)
(0 -5.23974e-08 0)
(0 -5.33571e-08 0)
(0 -5.43609e-08 0)
(0 -5.54067e-08 0)
(0 -5.64915e-08 0)
(0 -5.76113e-08 0)
(0 -5.87611e-08 0)
(0 -5.99342e-08 0)
(0 -6.11222e-08 0)
(0 -6.23137e-08 0)
(0 -6.34939e-08 0)
(0 -6.46424e-08 0)
(0 -6.57321e-08 0)
(0 -6.67262e-08 0)
(0 -6.7576e-08 0)
(0 -6.82174e-08 0)
(0 -6.85686e-08 0)
(0 -6.85277e-08 0)
(0 -6.79726e-08 0)
(0 -6.67624e-08 0)
(0 -6.4745e-08 0)
(0 -5.13814e-08 0)
(0 -5.22909e-08 0)
(0 -5.32466e-08 0)
(0 -5.42472e-08 0)
(0 -5.52906e-08 0)
(0 -5.63742e-08 0)
(0 -5.74942e-08 0)
(0 -5.86459e-08 0)
(0 -5.98234e-08 0)
(0 -6.10189e-08 0)
(0 -6.22222e-08 0)
(0 -6.34201e-08 0)
(0 -6.45947e-08 0)
(0 -6.5722e-08 0)
(0 -6.67694e-08 0)
(0 -6.76934e-08 0)
(0 -6.84363e-08 0)
(0 -6.89232e-08 0)
(0 -6.90593e-08 0)
(0 -6.87288e-08 0)
(0 -6.77941e-08 0)
(0 -6.60973e-08 0)
(0 -5.12839e-08 0)
(0 -5.2189e-08 0)
(0 -5.31407e-08 0)
(0 -5.4138e-08 0)
(0 -5.5179e-08 0)
(0 -5.6261e-08 0)
(0 -5.73808e-08 0)
(0 -5.8534e-08 0)
(0 -5.97149e-08 0)
(0 -6.09164e-08 0)
(0 -6.21294e-08 0)
(0 -6.3342e-08 0)
(0 -6.4538e-08 0)
(0 -6.56962e-08 0)
(0 -6.67874e-08 0)
(0 -6.77725e-08 0)
(0 -6.85989e-08 0)
(0 -6.91977e-08 0)
(0 -6.94804e-08 0)
(0 -6.93369e-08 0)
(0 -6.86344e-08 0)
(0 -6.72206e-08 0)
(0 -5.11912e-08 0)
(0 -5.2092e-08 0)
(0 -5.30399e-08 0)
(0 -5.40339e-08 0)
(0 -5.50722e-08 0)
(0 -5.61527e-08 0)
(0 -5.72719e-08 0)
(0 -5.84259e-08 0)
(0 -5.96094e-08 0)
(0 -6.08159e-08 0)
(0 -6.20368e-08 0)
(0 -6.32613e-08 0)
(0 -6.44749e-08 0)
(0 -6.56582e-08 0)
(0 -6.67851e-08 0)
(0 -6.78198e-08 0)
(0 -6.87141e-08 0)
(0 -6.94041e-08 0)
(0 -6.98063e-08 0)
(0 -6.98154e-08 0)
(0 -6.93025e-08 0)
(0 -6.81172e-08 0)
(0 -5.11038e-08 0)
(0 -5.20004e-08 0)
(0 -5.29445e-08 0)
(0 -5.39352e-08 0)
(0 -5.4971e-08 0)
(0 -5.60497e-08 0)
(0 -5.71681e-08 0)
(0 -5.83226e-08 0)
(0 -5.9508e-08 0)
(0 -6.07183e-08 0)
(0 -6.19456e-08 0)
(0 -6.31798e-08 0)
(0 -6.44076e-08 0)
(0 -6.56114e-08 0)
(0 -6.6767e-08 0)
(0 -6.78417e-08 0)
(0 -6.87907e-08 0)
(0 -6.95538e-08 0)
(0 -7.00519e-08 0)
(0 -7.01831e-08 0)
(0 -6.98212e-08 0)
(0 -6.88163e-08 0)
(0 -5.1022e-08 0)
(0 -5.19146e-08 0)
(0 -5.2855e-08 0)
(0 -5.38426e-08 0)
(0 -5.48758e-08 0)
(0 -5.59526e-08 0)
(0 -5.70701e-08 0)
(0 -5.82246e-08 0)
(0 -5.94115e-08 0)
(0 -6.06248e-08 0)
(0 -6.18572e-08 0)
(0 -6.30992e-08 0)
(0 -6.43385e-08 0)
(0 -6.55587e-08 0)
(0 -6.67374e-08 0)
(0 -6.78439e-08 0)
(0 -6.88364e-08 0)
(0 -6.96577e-08 0)
(0 -7.02316e-08 0)
(0 -7.0459e-08 0)
(0 -7.02145e-08 0)
(0 -6.93456e-08 0)
(0 -5.09462e-08 0)
(0 -5.18349e-08 0)
(0 -5.27719e-08 0)
(0 -5.37564e-08 0)
(0 -5.47871e-08 0)
(0 -5.5862e-08 0)
(0 -5.69784e-08 0)
(0 -5.81328e-08 0)
(0 -5.93206e-08 0)
(0 -6.05363e-08 0)
(0 -6.17727e-08 0)
(0 -6.3021e-08 0)
(0 -6.42695e-08 0)
(0 -6.55028e-08 0)
(0 -6.66998e-08 0)
(0 -6.78317e-08 0)
(0 -6.88585e-08 0)
(0 -6.97255e-08 0)
(0 -7.03589e-08 0)
(0 -7.06615e-08 0)
(0 -7.05091e-08 0)
(0 -6.97479e-08 0)
(0 -5.08766e-08 0)
(0 -5.17618e-08 0)
(0 -5.26955e-08 0)
(0 -5.36771e-08 0)
(0 -5.47053e-08 0)
(0 -5.57784e-08 0)
(0 -5.68937e-08 0)
(0 -5.80477e-08 0)
(0 -5.92361e-08 0)
(0 -6.04536e-08 0)
(0 -6.16932e-08 0)
(0 -6.29466e-08 0)
(0 -6.42024e-08 0)
(0 -6.54461e-08 0)
(0 -6.66577e-08 0)
(0 -6.78095e-08 0)
(0 -6.88631e-08 0)
(0 -6.97657e-08 0)
(0 -7.04453e-08 0)
(0 -7.08065e-08 0)
(0 -7.07264e-08 0)
(0 -7.0053e-08 0)
(0 -5.08137e-08 0)
(0 -5.16956e-08 0)
(0 -5.26263e-08 0)
(0 -5.36051e-08 0)
(0 -5.46311e-08 0)
(0 -5.57024e-08 0)
(0 -5.68165e-08 0)
(0 -5.797e-08 0)
(0 -5.91588e-08 0)
(0 -6.03775e-08 0)
(0 -6.16197e-08 0)
(0 -6.2877e-08 0)
(0 -6.41387e-08 0)
(0 -6.53907e-08 0)
(0 -6.66137e-08 0)
(0 -6.7781e-08 0)
(0 -6.88555e-08 0)
(0 -6.97856e-08 0)
(0 -7.05007e-08 0)
(0 -7.09067e-08 0)
(0 -7.08815e-08 0)
(0 -7.02733e-08 0)
(0 -5.07576e-08 0)
(0 -5.16366e-08 0)
(0 -5.25645e-08 0)
(0 -5.35409e-08 0)
(0 -5.45647e-08 0)
(0 -5.56343e-08 0)
(0 -5.67472e-08 0)
(0 -5.79002e-08 0)
(0 -5.90892e-08 0)
(0 -6.03089e-08 0)
(0 -6.1553e-08 0)
(0 -6.28134e-08 0)
(0 -6.40798e-08 0)
(0 -6.53382e-08 0)
(0 -6.65701e-08 0)
(0 -6.77495e-08 0)
(0 -6.884e-08 0)
(0 -6.97911e-08 0)
(0 -7.05332e-08 0)
(0 -7.09728e-08 0)
(0 -7.09882e-08 0)
(0 -7.04269e-08 0)
(0 -5.07087e-08 0)
(0 -5.1585e-08 0)
(0 -5.25105e-08 0)
(0 -5.34847e-08 0)
(0 -5.45066e-08 0)
(0 -5.55747e-08 0)
(0 -5.66865e-08 0)
(0 -5.78389e-08 0)
(0 -5.90279e-08 0)
(0 -6.02483e-08 0)
(0 -6.14939e-08 0)
(0 -6.27567e-08 0)
(0 -6.40267e-08 0)
(0 -6.52902e-08 0)
(0 -6.6529e-08 0)
(0 -6.77176e-08 0)
(0 -6.88203e-08 0)
(0 -6.97872e-08 0)
(0 -7.05494e-08 0)
(0 -7.10137e-08 0)
(0 -7.10585e-08 0)
(0 -7.05307e-08 0)
(0 -5.06671e-08 0)
(0 -5.15412e-08 0)
(0 -5.24645e-08 0)
(0 -5.34368e-08 0)
(0 -5.44571e-08 0)
(0 -5.55239e-08 0)
(0 -5.66347e-08 0)
(0 -5.77865e-08 0)
(0 -5.89754e-08 0)
(0 -6.01963e-08 0)
(0 -6.1443e-08 0)
(0 -6.27077e-08 0)
(0 -6.39804e-08 0)
(0 -6.52478e-08 0)
(0 -6.64919e-08 0)
(0 -6.76874e-08 0)
(0 -6.87993e-08 0)
(0 -6.97779e-08 0)
(0 -7.05547e-08 0)
(0 -7.1037e-08 0)
(0 -7.11025e-08 0)
(0 -7.05954e-08 0)
(0 -5.06331e-08 0)
(0 -5.15053e-08 0)
(0 -5.24269e-08 0)
(0 -5.33976e-08 0)
(0 -5.44165e-08 0)
(0 -5.54821e-08 0)
(0 -5.65921e-08 0)
(0 -5.77434e-08 0)
(0 -5.89321e-08 0)
(0 -6.01533e-08 0)
(0 -6.14009e-08 0)
(0 -6.2667e-08 0)
(0 -6.39417e-08 0)
(0 -6.5212e-08 0)
(0 -6.646e-08 0)
(0 -6.76607e-08 0)
(0 -6.87792e-08 0)
(0 -6.97663e-08 0)
(0 -7.05537e-08 0)
(0 -7.10489e-08 0)
(0 -7.11305e-08 0)
(0 -7.06459e-08 0)
(0 -5.06068e-08 0)
(0 -5.14776e-08 0)
(0 -5.23978e-08 0)
(0 -5.33673e-08 0)
(0 -5.43851e-08 0)
(0 -5.54498e-08 0)
(0 -5.65591e-08 0)
(0 -5.77099e-08 0)
(0 -5.88985e-08 0)
(0 -6.01199e-08 0)
(0 -6.1368e-08 0)
(0 -6.26351e-08 0)
(0 -6.39113e-08 0)
(0 -6.51836e-08 0)
(0 -6.64343e-08 0)
(0 -6.76387e-08 0)
(0 -6.87618e-08 0)
(0 -6.97547e-08 0)
(0 -7.05492e-08 0)
(0 -7.10529e-08 0)
(0 -7.11437e-08 0)
(0 -7.06675e-08 0)
(0 -5.05883e-08 0)
(0 -5.14581e-08 0)
(0 -5.23773e-08 0)
(0 -5.33459e-08 0)
(0 -5.4363e-08 0)
(0 -5.5427e-08 0)
(0 -5.65358e-08 0)
(0 -5.76863e-08 0)
(0 -5.88748e-08 0)
(0 -6.00962e-08 0)
(0 -6.13447e-08 0)
(0 -6.26124e-08 0)
(0 -6.38896e-08 0)
(0 -6.51632e-08 0)
(0 -6.64157e-08 0)
(0 -6.76224e-08 0)
(0 -6.87484e-08 0)
(0 -6.9745e-08 0)
(0 -7.05439e-08 0)
(0 -7.10524e-08 0)
(0 -7.11483e-08 0)
(0 -7.06764e-08 0)
(0 -5.05778e-08 0)
(0 -5.14469e-08 0)
(0 -5.23657e-08 0)
(0 -5.33337e-08 0)
(0 -5.43503e-08 0)
(0 -5.5414e-08 0)
(0 -5.65224e-08 0)
(0 -5.76728e-08 0)
(0 -5.88611e-08 0)
(0 -6.00826e-08 0)
(0 -6.13312e-08 0)
(0 -6.25992e-08 0)
(0 -6.38768e-08 0)
(0 -6.51512e-08 0)
(0 -6.64046e-08 0)
(0 -6.76124e-08 0)
(0 -6.874e-08 0)
(0 -6.97384e-08 0)
(0 -7.05394e-08 0)
(0 -7.10502e-08 0)
(0 -7.11479e-08 0)
(0 -7.06753e-08 0)
(0 -4.16167e-08 0)
(0 -4.16389e-08 0)
(0 -4.16833e-08 0)
(0 -4.17502e-08 0)
(0 -4.18399e-08 0)
(0 -4.1953e-08 0)
(0 -4.20901e-08 0)
(0 -4.22519e-08 0)
(0 -4.24393e-08 0)
(0 -4.26533e-08 0)
(0 -4.28951e-08 0)
(0 -4.31659e-08 0)
(0 -4.34671e-08 0)
(0 -4.38003e-08 0)
(0 -4.41669e-08 0)
(0 -4.45687e-08 0)
(0 -4.50072e-08 0)
(0 -4.54841e-08 0)
(0 -4.60009e-08 0)
(0 -4.6559e-08 0)
(0 -4.71598e-08 0)
(0 -4.78042e-08 0)
(0 -4.84929e-08 0)
(0 -4.92264e-08 0)
(0 -5.00044e-08 0)
(0 -5.08266e-08 0)
(0 -5.16916e-08 0)
(0 -5.25976e-08 0)
(0 -4.15704e-08 0)
(0 -4.15924e-08 0)
(0 -4.16366e-08 0)
(0 -4.17032e-08 0)
(0 -4.17926e-08 0)
(0 -4.19051e-08 0)
(0 -4.20415e-08 0)
(0 -4.22024e-08 0)
(0 -4.23887e-08 0)
(0 -4.26014e-08 0)
(0 -4.28416e-08 0)
(0 -4.31106e-08 0)
(0 -4.34097e-08 0)
(0 -4.37404e-08 0)
(0 -4.41043e-08 0)
(0 -4.4503e-08 0)
(0 -4.49381e-08 0)
(0 -4.54112e-08 0)
(0 -4.59239e-08 0)
(0 -4.64776e-08 0)
(0 -4.70737e-08 0)
(0 -4.77132e-08 0)
(0 -4.8397e-08 0)
(0 -4.91253e-08 0)
(0 -4.98983e-08 0)
(0 -5.07154e-08 0)
(0 -5.15757e-08 0)
(0 -5.24775e-08 0)
(0 -4.15246e-08 0)
(0 -4.15466e-08 0)
(0 -4.15906e-08 0)
(0 -4.16568e-08 0)
(0 -4.17457e-08 0)
(0 -4.18577e-08 0)
(0 -4.19934e-08 0)
(0 -4.21534e-08 0)
(0 -4.23386e-08 0)
(0 -4.255e-08 0)
(0 -4.27886e-08 0)
(0 -4.30558e-08 0)
(0 -4.33527e-08 0)
(0 -4.3681e-08 0)
(0 -4.40421e-08 0)
(0 -4.44376e-08 0)
(0 -4.48692e-08 0)
(0 -4.53385e-08 0)
(0 -4.5847e-08 0)
(0 -4.63963e-08 0)
(0 -4.69876e-08 0)
(0 -4.76222e-08 0)
(0 -4.83007e-08 0)
(0 -4.90239e-08 0)
(0 -4.97917e-08 0)
(0 -5.06038e-08 0)
(0 -5.14592e-08 0)
(0 -5.23566e-08 0)
(0 -4.14795e-08 0)
(0 -4.15013e-08 0)
(0 -4.15451e-08 0)
(0 -4.16111e-08 0)
(0 -4.16996e-08 0)
(0 -4.1811e-08 0)
(0 -4.19459e-08 0)
(0 -4.2105e-08 0)
(0 -4.22891e-08 0)
(0 -4.24992e-08 0)
(0 -4.27363e-08 0)
(0 -4.30015e-08 0)
(0 -4.32964e-08 0)
(0 -4.36222e-08 0)
(0 -4.39804e-08 0)
(0 -4.43728e-08 0)
(0 -4.48008e-08 0)
(0 -4.52662e-08 0)
(0 -4.57705e-08 0)
(0 -4.63152e-08 0)
(0 -4.69017e-08 0)
(0 -4.75311e-08 0)
(0 -4.82045e-08 0)
(0 -4.89223e-08 0)
(0 -4.96848e-08 0)
(0 -5.04917e-08 0)
(0 -5.13423e-08 0)
(0 -5.22351e-08 0)
(0 -4.14351e-08 0)
(0 -4.14569e-08 0)
(0 -4.15005e-08 0)
(0 -4.15661e-08 0)
(0 -4.16542e-08 0)
(0 -4.1765e-08 0)
(0 -4.18992e-08 0)
(0 -4.20574e-08 0)
(0 -4.22404e-08 0)
(0 -4.24491e-08 0)
(0 -4.26846e-08 0)
(0 -4.2948e-08 0)
(0 -4.32407e-08 0)
(0 -4.35639e-08 0)
(0 -4.39194e-08 0)
(0 -4.43085e-08 0)
(0 -4.4733e-08 0)
(0 -4.51944e-08 0)
(0 -4.56944e-08 0)
(0 -4.62345e-08 0)
(0 -4.6816e-08 0)
(0 -4.74404e-08 0)
(0 -4.81084e-08 0)
(0 -4.88208e-08 0)
(0 -4.95778e-08 0)
(0 -5.03795e-08 0)
(0 -5.1225e-08 0)
(0 -5.21132e-08 0)
(0 -4.13915e-08 0)
(0 -4.14132e-08 0)
(0 -4.14566e-08 0)
(0 -4.15219e-08 0)
(0 -4.16095e-08 0)
(0 -4.17198e-08 0)
(0 -4.18533e-08 0)
(0 -4.20106e-08 0)
(0 -4.21925e-08 0)
(0 -4.23998e-08 0)
(0 -4.26337e-08 0)
(0 -4.28953e-08 0)
(0 -4.31857e-08 0)
(0 -4.35065e-08 0)
(0 -4.3859e-08 0)
(0 -4.42449e-08 0)
(0 -4.46658e-08 0)
(0 -4.51232e-08 0)
(0 -4.56189e-08 0)
(0 -4.61543e-08 0)
(0 -4.67309e-08 0)
(0 -4.735e-08 0)
(0 -4.80126e-08 0)
(0 -4.87195e-08 0)
(0 -4.9471e-08 0)
(0 -5.02673e-08 0)
(0 -5.11076e-08 0)
(0 -5.19911e-08 0)
(0 -4.13488e-08 0)
(0 -4.13703e-08 0)
(0 -4.14135e-08 0)
(0 -4.14786e-08 0)
(0 -4.15658e-08 0)
(0 -4.16755e-08 0)
(0 -4.18082e-08 0)
(0 -4.19646e-08 0)
(0 -4.21454e-08 0)
(0 -4.23515e-08 0)
(0 -4.25838e-08 0)
(0 -4.28434e-08 0)
(0 -4.31317e-08 0)
(0 -4.34499e-08 0)
(0 -4.37996e-08 0)
(0 -4.41822e-08 0)
(0 -4.45994e-08 0)
(0 -4.50528e-08 0)
(0 -4.55441e-08 0)
(0 -4.60748e-08 0)
(0 -4.66464e-08 0)
(0 -4.72602e-08 0)
(0 -4.79173e-08 0)
(0 -4.86186e-08 0)
(0 -4.93646e-08 0)
(0 -5.01553e-08 0)
(0 -5.09905e-08 0)
(0 -5.18691e-08 0)
(0 -4.1307e-08 0)
(0 -4.13284e-08 0)
(0 -4.13715e-08 0)
(0 -4.14362e-08 0)
(0 -4.1523e-08 0)
(0 -4.16321e-08 0)
(0 -4.17642e-08 0)
(0 -4.19197e-08 0)
(0 -4.20993e-08 0)
(0 -4.23041e-08 0)
(0 -4.25348e-08 0)
(0 -4.27925e-08 0)
(0 -4.30786e-08 0)
(0 -4.33943e-08 0)
(0 -4.37411e-08 0)
(0 -4.41205e-08 0)
(0 -4.4534e-08 0)
(0 -4.49834e-08 0)
(0 -4.54703e-08 0)
(0 -4.59962e-08 0)
(0 -4.65628e-08 0)
(0 -4.71712e-08 0)
(0 -4.78228e-08 0)
(0 -4.85185e-08 0)
(0 -4.92588e-08 0)
(0 -5.0044e-08 0)
(0 -5.08738e-08 0)
(0 -5.17474e-08 0)
(0 -4.12662e-08 0)
(0 -4.12876e-08 0)
(0 -4.13304e-08 0)
(0 -4.13948e-08 0)
(0 -4.14812e-08 0)
(0 -4.15898e-08 0)
(0 -4.17211e-08 0)
(0 -4.18757e-08 0)
(0 -4.20543e-08 0)
(0 -4.22577e-08 0)
(0 -4.24868e-08 0)
(0 -4.27428e-08 0)
(0 -4.30267e-08 0)
(0 -4.33398e-08 0)
(0 -4.36837e-08 0)
(0 -4.40598e-08 0)
(0 -4.44698e-08 0)
(0 -4.49151e-08 0)
(0 -4.53976e-08 0)
(0 -4.59187e-08 0)
(0 -4.64802e-08 0)
(0 -4.70833e-08 0)
(0 -4.77293e-08 0)
(0 -4.84193e-08 0)
(0 -4.91538e-08 0)
(0 -4.99334e-08 0)
(0 -5.07577e-08 0)
(0 -5.16263e-08 0)
(0 -4.12265e-08 0)
(0 -4.12477e-08 0)
(0 -4.12904e-08 0)
(0 -4.13545e-08 0)
(0 -4.14405e-08 0)
(0 -4.15485e-08 0)
(0 -4.16791e-08 0)
(0 -4.18329e-08 0)
(0 -4.20104e-08 0)
(0 -4.22125e-08 0)
(0 -4.24401e-08 0)
(0 -4.26941e-08 0)
(0 -4.29759e-08 0)
(0 -4.32866e-08 0)
(0 -4.36276e-08 0)
(0 -4.40004e-08 0)
(0 -4.44067e-08 0)
(0 -4.48481e-08 0)
(0 -4.53261e-08 0)
(0 -4.58425e-08 0)
(0 -4.63988e-08 0)
(0 -4.69966e-08 0)
(0 -4.7637e-08 0)
(0 -4.83212e-08 0)
(0 -4.905e-08 0)
(0 -4.98238e-08 0)
(0 -5.06427e-08 0)
(0 -5.15061e-08 0)
(0 -4.11879e-08 0)
(0 -4.1209e-08 0)
(0 -4.12515e-08 0)
(0 -4.13154e-08 0)
(0 -4.14009e-08 0)
(0 -4.15084e-08 0)
(0 -4.16384e-08 0)
(0 -4.17913e-08 0)
(0 -4.19677e-08 0)
(0 -4.21685e-08 0)
(0 -4.23946e-08 0)
(0 -4.26468e-08 0)
(0 -4.29264e-08 0)
(0 -4.32346e-08 0)
(0 -4.35728e-08 0)
(0 -4.39424e-08 0)
(0 -4.43451e-08 0)
(0 -4.47824e-08 0)
(0 -4.52561e-08 0)
(0 -4.57677e-08 0)
(0 -4.63189e-08 0)
(0 -4.69113e-08 0)
(0 -4.75461e-08 0)
(0 -4.82246e-08 0)
(0 -4.89476e-08 0)
(0 -4.97156e-08 0)
(0 -5.05289e-08 0)
(0 -5.13871e-08 0)
(0 -4.11504e-08 0)
(0 -4.11715e-08 0)
(0 -4.12138e-08 0)
(0 -4.12774e-08 0)
(0 -4.13626e-08 0)
(0 -4.14696e-08 0)
(0 -4.15988e-08 0)
(0 -4.17509e-08 0)
(0 -4.19263e-08 0)
(0 -4.21259e-08 0)
(0 -4.23504e-08 0)
(0 -4.26008e-08 0)
(0 -4.28783e-08 0)
(0 -4.3184e-08 0)
(0 -4.35194e-08 0)
(0 -4.38859e-08 0)
(0 -4.4285e-08 0)
(0 -4.47183e-08 0)
(0 -4.51876e-08 0)
(0 -4.56945e-08 0)
(0 -4.62407e-08 0)
(0 -4.68277e-08 0)
(0 -4.74569e-08 0)
(0 -4.81296e-08 0)
(0 -4.88468e-08 0)
(0 -4.9609e-08 0)
(0 -5.04167e-08 0)
(0 -5.12696e-08 0)
(0 -4.11143e-08 0)
(0 -4.11353e-08 0)
(0 -4.11774e-08 0)
(0 -4.12407e-08 0)
(0 -4.13255e-08 0)
(0 -4.1432e-08 0)
(0 -4.15606e-08 0)
(0 -4.17118e-08 0)
(0 -4.18863e-08 0)
(0 -4.20846e-08 0)
(0 -4.23076e-08 0)
(0 -4.25563e-08 0)
(0 -4.28317e-08 0)
(0 -4.3135e-08 0)
(0 -4.34676e-08 0)
(0 -4.38309e-08 0)
(0 -4.42265e-08 0)
(0 -4.46559e-08 0)
(0 -4.51209e-08 0)
(0 -4.56232e-08 0)
(0 -4.61643e-08 0)
(0 -4.6746e-08 0)
(0 -4.73696e-08 0)
(0 -4.80366e-08 0)
(0 -4.87479e-08 0)
(0 -4.95044e-08 0)
(0 -5.03064e-08 0)
(0 -5.1154e-08 0)
(0 -4.10794e-08 0)
(0 -4.11004e-08 0)
(0 -4.11423e-08 0)
(0 -4.12054e-08 0)
(0 -4.12898e-08 0)
(0 -4.13958e-08 0)
(0 -4.15238e-08 0)
(0 -4.16742e-08 0)
(0 -4.18476e-08 0)
(0 -4.20447e-08 0)
(0 -4.22663e-08 0)
(0 -4.25133e-08 0)
(0 -4.27866e-08 0)
(0 -4.30876e-08 0)
(0 -4.34175e-08 0)
(0 -4.37778e-08 0)
(0 -4.41699e-08 0)
(0 -4.45954e-08 0)
(0 -4.50562e-08 0)
(0 -4.55538e-08 0)
(0 -4.609e-08 0)
(0 -4.66663e-08 0)
(0 -4.72845e-08 0)
(0 -4.79457e-08 0)
(0 -4.86513e-08 0)
(0 -4.9402e-08 0)
(0 -5.01984e-08 0)
(0 -5.10405e-08 0)
(0 -4.10459e-08 0)
(0 -4.10668e-08 0)
(0 -4.11086e-08 0)
(0 -4.11714e-08 0)
(0 -4.12554e-08 0)
(0 -4.1361e-08 0)
(0 -4.14883e-08 0)
(0 -4.1638e-08 0)
(0 -4.18105e-08 0)
(0 -4.20064e-08 0)
(0 -4.22266e-08 0)
(0 -4.24719e-08 0)
(0 -4.27433e-08 0)
(0 -4.3042e-08 0)
(0 -4.33692e-08 0)
(0 -4.37264e-08 0)
(0 -4.41151e-08 0)
(0 -4.45369e-08 0)
(0 -4.49935e-08 0)
(0 -4.54866e-08 0)
(0 -4.60179e-08 0)
(0 -4.6589e-08 0)
(0 -4.72017e-08 0)
(0 -4.78574e-08 0)
(0 -4.85572e-08 0)
(0 -4.93021e-08 0)
(0 -5.00928e-08 0)
(0 -5.09296e-08 0)
(0 -4.10139e-08 0)
(0 -4.10347e-08 0)
(0 -4.10763e-08 0)
(0 -4.11388e-08 0)
(0 -4.12225e-08 0)
(0 -4.13276e-08 0)
(0 -4.14544e-08 0)
(0 -4.16033e-08 0)
(0 -4.17749e-08 0)
(0 -4.19697e-08 0)
(0 -4.21885e-08 0)
(0 -4.24322e-08 0)
(0 -4.27017e-08 0)
(0 -4.29981e-08 0)
(0 -4.33228e-08 0)
(0 -4.36771e-08 0)
(0 -4.40625e-08 0)
(0 -4.44806e-08 0)
(0 -4.49331e-08 0)
(0 -4.54217e-08 0)
(0 -4.59482e-08 0)
(0 -4.65143e-08 0)
(0 -4.71216e-08 0)
(0 -4.77717e-08 0)
(0 -4.84658e-08 0)
(0 -4.92051e-08 0)
(0 -4.99902e-08 0)
(0 -5.08216e-08 0)
(0 -4.09833e-08 0)
(0 -4.1004e-08 0)
(0 -4.10455e-08 0)
(0 -4.11078e-08 0)
(0 -4.11912e-08 0)
(0 -4.12958e-08 0)
(0 -4.1422e-08 0)
(0 -4.15703e-08 0)
(0 -4.17409e-08 0)
(0 -4.19347e-08 0)
(0 -4.21521e-08 0)
(0 -4.23942e-08 0)
(0 -4.26619e-08 0)
(0 -4.29562e-08 0)
(0 -4.32784e-08 0)
(0 -4.36298e-08 0)
(0 -4.4012e-08 0)
(0 -4.44265e-08 0)
(0 -4.4875e-08 0)
(0 -4.53593e-08 0)
(0 -4.58812e-08 0)
(0 -4.64423e-08 0)
(0 -4.70444e-08 0)
(0 -4.7689e-08 0)
(0 -4.83776e-08 0)
(0 -4.91112e-08 0)
(0 -4.98908e-08 0)
(0 -5.07169e-08 0)
(0 -4.09542e-08 0)
(0 -4.09748e-08 0)
(0 -4.10162e-08 0)
(0 -4.10783e-08 0)
(0 -4.11613e-08 0)
(0 -4.12656e-08 0)
(0 -4.13913e-08 0)
(0 -4.15388e-08 0)
(0 -4.17086e-08 0)
(0 -4.19013e-08 0)
(0 -4.21175e-08 0)
(0 -4.23581e-08 0)
(0 -4.2624e-08 0)
(0 -4.29162e-08 0)
(0 -4.3236e-08 0)
(0 -4.35847e-08 0)
(0 -4.39638e-08 0)
(0 -4.43748e-08 0)
(0 -4.48195e-08 0)
(0 -4.52996e-08 0)
(0 -4.5817e-08 0)
(0 -4.63732e-08 0)
(0 -4.69702e-08 0)
(0 -4.76095e-08 0)
(0 -4.82927e-08 0)
(0 -4.90208e-08 0)
(0 -4.9795e-08 0)
(0 -5.06158e-08 0)
(0 -4.09267e-08 0)
(0 -4.09472e-08 0)
(0 -4.09884e-08 0)
(0 -4.10504e-08 0)
(0 -4.11331e-08 0)
(0 -4.1237e-08 0)
(0 -4.13622e-08 0)
(0 -4.1509e-08 0)
(0 -4.16781e-08 0)
(0 -4.18697e-08 0)
(0 -4.20848e-08 0)
(0 -4.23239e-08 0)
(0 -4.25881e-08 0)
(0 -4.28783e-08 0)
(0 -4.31958e-08 0)
(0 -4.35419e-08 0)
(0 -4.3918e-08 0)
(0 -4.43257e-08 0)
(0 -4.47667e-08 0)
(0 -4.52428e-08 0)
(0 -4.57557e-08 0)
(0 -4.63073e-08 0)
(0 -4.68994e-08 0)
(0 -4.75336e-08 0)
(0 -4.82114e-08 0)
(0 -4.89342e-08 0)
(0 -4.97031e-08 0)
(0 -5.05187e-08 0)
(0 -4.09007e-08 0)
(0 -4.09213e-08 0)
(0 -4.09623e-08 0)
(0 -4.1024e-08 0)
(0 -4.11065e-08 0)
(0 -4.121e-08 0)
(0 -4.13347e-08 0)
(0 -4.1481e-08 0)
(0 -4.16493e-08 0)
(0 -4.184e-08 0)
(0 -4.20539e-08 0)
(0 -4.22917e-08 0)
(0 -4.25543e-08 0)
(0 -4.28426e-08 0)
(0 -4.31579e-08 0)
(0 -4.35015e-08 0)
(0 -4.38747e-08 0)
(0 -4.42793e-08 0)
(0 -4.47167e-08 0)
(0 -4.51889e-08 0)
(0 -4.56977e-08 0)
(0 -4.62448e-08 0)
(0 -4.68321e-08 0)
(0 -4.74613e-08 0)
(0 -4.8134e-08 0)
(0 -4.88517e-08 0)
(0 -4.96154e-08 0)
(0 -5.0426e-08 0)
(0 -4.08765e-08 0)
(0 -4.08969e-08 0)
(0 -4.09379e-08 0)
(0 -4.09994e-08 0)
(0 -4.10817e-08 0)
(0 -4.11848e-08 0)
(0 -4.1309e-08 0)
(0 -4.14547e-08 0)
(0 -4.16223e-08 0)
(0 -4.18122e-08 0)
(0 -4.2025e-08 0)
(0 -4.22615e-08 0)
(0 -4.25225e-08 0)
(0 -4.28091e-08 0)
(0 -4.31223e-08 0)
(0 -4.34635e-08 0)
(0 -4.3834e-08 0)
(0 -4.42356e-08 0)
(0 -4.46697e-08 0)
(0 -4.51382e-08 0)
(0 -4.5643e-08 0)
(0 -4.61858e-08 0)
(0 -4.67685e-08 0)
(0 -4.7393e-08 0)
(0 -4.80609e-08 0)
(0 -4.87735e-08 0)
(0 -4.95323e-08 0)
(0 -5.0338e-08 0)
(0 -4.08539e-08 0)
(0 -4.08743e-08 0)
(0 -4.09151e-08 0)
(0 -4.09765e-08 0)
(0 -4.10585e-08 0)
(0 -4.11613e-08 0)
(0 -4.12851e-08 0)
(0 -4.14303e-08 0)
(0 -4.15972e-08 0)
(0 -4.17862e-08 0)
(0 -4.1998e-08 0)
(0 -4.22333e-08 0)
(0 -4.24929e-08 0)
(0 -4.27778e-08 0)
(0 -4.30891e-08 0)
(0 -4.34281e-08 0)
(0 -4.37961e-08 0)
(0 -4.41947e-08 0)
(0 -4.46257e-08 0)
(0 -4.50907e-08 0)
(0 -4.55917e-08 0)
(0 -4.61305e-08 0)
(0 -4.67089e-08 0)
(0 -4.73289e-08 0)
(0 -4.79921e-08 0)
(0 -4.87e-08 0)
(0 -4.9454e-08 0)
(0 -5.02551e-08 0)
(0 -4.0833e-08 0)
(0 -4.08533e-08 0)
(0 -4.08941e-08 0)
(0 -4.09553e-08 0)
(0 -4.10371e-08 0)
(0 -4.11396e-08 0)
(0 -4.1263e-08 0)
(0 -4.14077e-08 0)
(0 -4.1574e-08 0)
(0 -4.17622e-08 0)
(0 -4.19731e-08 0)
(0 -4.22073e-08 0)
(0 -4.24656e-08 0)
(0 -4.27489e-08 0)
(0 -4.30584e-08 0)
(0 -4.33952e-08 0)
(0 -4.37609e-08 0)
(0 -4.41569e-08 0)
(0 -4.45849e-08 0)
(0 -4.50467e-08 0)
(0 -4.55441e-08 0)
(0 -4.6079e-08 0)
(0 -4.66535e-08 0)
(0 -4.72692e-08 0)
(0 -4.7928e-08 0)
(0 -4.86314e-08 0)
(0 -4.93809e-08 0)
(0 -5.01776e-08 0)
(0 -4.08138e-08 0)
(0 -4.08341e-08 0)
(0 -4.08748e-08 0)
(0 -4.09359e-08 0)
(0 -4.10175e-08 0)
(0 -4.11197e-08 0)
(0 -4.12428e-08 0)
(0 -4.1387e-08 0)
(0 -4.15527e-08 0)
(0 -4.17403e-08 0)
(0 -4.19503e-08 0)
(0 -4.21835e-08 0)
(0 -4.24405e-08 0)
(0 -4.27224e-08 0)
(0 -4.30302e-08 0)
(0 -4.33651e-08 0)
(0 -4.37286e-08 0)
(0 -4.41221e-08 0)
(0 -4.45473e-08 0)
(0 -4.50061e-08 0)
(0 -4.55002e-08 0)
(0 -4.60316e-08 0)
(0 -4.66023e-08 0)
(0 -4.7214e-08 0)
(0 -4.78687e-08 0)
(0 -4.8568e-08 0)
(0 -4.93133e-08 0)
(0 -5.01058e-08 0)
(0 -4.07965e-08 0)
(0 -4.08167e-08 0)
(0 -4.08573e-08 0)
(0 -4.09183e-08 0)
(0 -4.09997e-08 0)
(0 -4.11016e-08 0)
(0 -4.12244e-08 0)
(0 -4.13682e-08 0)
(0 -4.15334e-08 0)
(0 -4.17203e-08 0)
(0 -4.19296e-08 0)
(0 -4.21618e-08 0)
(0 -4.24177e-08 0)
(0 -4.26983e-08 0)
(0 -4.30045e-08 0)
(0 -4.33377e-08 0)
(0 -4.36992e-08 0)
(0 -4.40904e-08 0)
(0 -4.45132e-08 0)
(0 -4.49691e-08 0)
(0 -4.54602e-08 0)
(0 -4.59884e-08 0)
(0 -4.65556e-08 0)
(0 -4.71637e-08 0)
(0 -4.78146e-08 0)
(0 -4.851e-08 0)
(0 -4.92514e-08 0)
(0 -5.004e-08 0)
(0 -4.07809e-08 0)
(0 -4.08011e-08 0)
(0 -4.08416e-08 0)
(0 -4.09025e-08 0)
(0 -4.09837e-08 0)
(0 -4.10855e-08 0)
(0 -4.12079e-08 0)
(0 -4.13514e-08 0)
(0 -4.15161e-08 0)
(0 -4.17025e-08 0)
(0 -4.1911e-08 0)
(0 -4.21424e-08 0)
(0 -4.23973e-08 0)
(0 -4.26767e-08 0)
(0 -4.29815e-08 0)
(0 -4.33131e-08 0)
(0 -4.36728e-08 0)
(0 -4.4062e-08 0)
(0 -4.44824e-08 0)
(0 -4.49359e-08 0)
(0 -4.54242e-08 0)
(0 -4.59494e-08 0)
(0 -4.65135e-08 0)
(0 -4.71183e-08 0)
(0 -4.77657e-08 0)
(0 -4.84576e-08 0)
(0 -4.91954e-08 0)
(0 -4.99805e-08 0)
(0 -4.07672e-08 0)
(0 -4.07874e-08 0)
(0 -4.08278e-08 0)
(0 -4.08885e-08 0)
(0 -4.09696e-08 0)
(0 -4.10712e-08 0)
(0 -4.11934e-08 0)
(0 -4.13365e-08 0)
(0 -4.15008e-08 0)
(0 -4.16867e-08 0)
(0 -4.18946e-08 0)
(0 -4.21252e-08 0)
(0 -4.23792e-08 0)
(0 -4.26576e-08 0)
(0 -4.29612e-08 0)
(0 -4.32914e-08 0)
(0 -4.36494e-08 0)
(0 -4.40368e-08 0)
(0 -4.44552e-08 0)
(0 -4.49064e-08 0)
(0 -4.53923e-08 0)
(0 -4.59149e-08 0)
(0 -4.64761e-08 0)
(0 -4.70779e-08 0)
(0 -4.77223e-08 0)
(0 -4.8411e-08 0)
(0 -4.91456e-08 0)
(0 -4.99275e-08 0)
(0 -4.07552e-08 0)
(0 -4.07754e-08 0)
(0 -4.08158e-08 0)
(0 -4.08765e-08 0)
(0 -4.09574e-08 0)
(0 -4.10588e-08 0)
(0 -4.11808e-08 0)
(0 -4.13236e-08 0)
(0 -4.14876e-08 0)
(0 -4.1673e-08 0)
(0 -4.18804e-08 0)
(0 -4.21104e-08 0)
(0 -4.23636e-08 0)
(0 -4.2641e-08 0)
(0 -4.29436e-08 0)
(0 -4.32725e-08 0)
(0 -4.36291e-08 0)
(0 -4.40149e-08 0)
(0 -4.44316e-08 0)
(0 -4.48809e-08 0)
(0 -4.53646e-08 0)
(0 -4.58849e-08 0)
(0 -4.64436e-08 0)
(0 -4.70428e-08 0)
(0 -4.76845e-08 0)
(0 -4.83704e-08 0)
(0 -4.91022e-08 0)
(0 -4.98813e-08 0)
(0 -4.07452e-08 0)
(0 -4.07654e-08 0)
(0 -4.08057e-08 0)
(0 -4.08663e-08 0)
(0 -4.09471e-08 0)
(0 -4.10484e-08 0)
(0 -4.11702e-08 0)
(0 -4.13128e-08 0)
(0 -4.14764e-08 0)
(0 -4.16615e-08 0)
(0 -4.18684e-08 0)
(0 -4.20978e-08 0)
(0 -4.23504e-08 0)
(0 -4.2627e-08 0)
(0 -4.29287e-08 0)
(0 -4.32566e-08 0)
(0 -4.3612e-08 0)
(0 -4.39965e-08 0)
(0 -4.44116e-08 0)
(0 -4.48592e-08 0)
(0 -4.53412e-08 0)
(0 -4.58594e-08 0)
(0 -4.64161e-08 0)
(0 -4.70131e-08 0)
(0 -4.76525e-08 0)
(0 -4.8336e-08 0)
(0 -4.90654e-08 0)
(0 -4.98421e-08 0)
(0 -4.0737e-08 0)
(0 -4.07572e-08 0)
(0 -4.07975e-08 0)
(0 -4.0858e-08 0)
(0 -4.09388e-08 0)
(0 -4.10399e-08 0)
(0 -4.11616e-08 0)
(0 -4.13039e-08 0)
(0 -4.14673e-08 0)
(0 -4.16521e-08 0)
(0 -4.18586e-08 0)
(0 -4.20876e-08 0)
(0 -4.23396e-08 0)
(0 -4.26156e-08 0)
(0 -4.29166e-08 0)
(0 -4.32436e-08 0)
(0 -4.3598e-08 0)
(0 -4.39814e-08 0)
(0 -4.43953e-08 0)
(0 -4.48415e-08 0)
(0 -4.5322e-08 0)
(0 -4.58387e-08 0)
(0 -4.63936e-08 0)
(0 -4.69888e-08 0)
(0 -4.76263e-08 0)
(0 -4.83079e-08 0)
(0 -4.90353e-08 0)
(0 -4.981e-08 0)
(0 -4.07308e-08 0)
(0 -4.07509e-08 0)
(0 -4.07912e-08 0)
(0 -4.08516e-08 0)
(0 -4.09323e-08 0)
(0 -4.10334e-08 0)
(0 -4.11549e-08 0)
(0 -4.12971e-08 0)
(0 -4.14603e-08 0)
(0 -4.16449e-08 0)
(0 -4.18511e-08 0)
(0 -4.20797e-08 0)
(0 -4.23314e-08 0)
(0 -4.26069e-08 0)
(0 -4.29072e-08 0)
(0 -4.32336e-08 0)
(0 -4.35873e-08 0)
(0 -4.39698e-08 0)
(0 -4.43827e-08 0)
(0 -4.48279e-08 0)
(0 -4.53072e-08 0)
(0 -4.58227e-08 0)
(0 -4.63763e-08 0)
(0 -4.69701e-08 0)
(0 -4.76061e-08 0)
(0 -4.82861e-08 0)
(0 -4.9012e-08 0)
(0 -4.97852e-08 0)
(0 -4.07264e-08 0)
(0 -4.07465e-08 0)
(0 -4.07867e-08 0)
(0 -4.08472e-08 0)
(0 -4.09278e-08 0)
(0 -4.10288e-08 0)
(0 -4.11503e-08 0)
(0 -4.12924e-08 0)
(0 -4.14555e-08 0)
(0 -4.16398e-08 0)
(0 -4.18459e-08 0)
(0 -4.20742e-08 0)
(0 -4.23256e-08 0)
(0 -4.26007e-08 0)
(0 -4.29007e-08 0)
(0 -4.32266e-08 0)
(0 -4.35797e-08 0)
(0 -4.39616e-08 0)
(0 -4.43739e-08 0)
(0 -4.48184e-08 0)
(0 -4.52969e-08 0)
(0 -4.58114e-08 0)
(0 -4.63641e-08 0)
(0 -4.69569e-08 0)
(0 -4.75919e-08 0)
(0 -4.82709e-08 0)
(0 -4.89957e-08 0)
(0 -4.97678e-08 0)
(0 -4.07239e-08 0)
(0 -4.0744e-08 0)
(0 -4.07842e-08 0)
(0 -4.08446e-08 0)
(0 -4.09253e-08 0)
(0 -4.10262e-08 0)
(0 -4.11476e-08 0)
(0 -4.12897e-08 0)
(0 -4.14527e-08 0)
(0 -4.16369e-08 0)
(0 -4.18429e-08 0)
(0 -4.20711e-08 0)
(0 -4.23223e-08 0)
(0 -4.25972e-08 0)
(0 -4.28969e-08 0)
(0 -4.32226e-08 0)
(0 -4.35754e-08 0)
(0 -4.3957e-08 0)
(0 -4.43689e-08 0)
(0 -4.48129e-08 0)
(0 -4.5291e-08 0)
(0 -4.5805e-08 0)
(0 -4.63572e-08 0)
(0 -4.69494e-08 0)
(0 -4.75838e-08 0)
(0 -4.82622e-08 0)
(0 -4.89864e-08 0)
(0 -4.97579e-08 0)
(0 -2.30878e-12 0)
(0 -3.34144e-10 0)
(0 -6.25983e-09 0)
(0 -8.35346e-09 0)
(0 -1.02533e-08 0)
(0 -1.15643e-08 0)
(0 -8.63299e-09 0)
(0 -1.22538e-08 0)
(0 -1.63596e-08 0)
(0 -1.89953e-08 0)
(0 -2.10277e-08 0)
(0 -2.26188e-08 0)
(0 -2.12544e-08 0)
(0 -2.41306e-08 0)
(0 -2.70519e-08 0)
(0 -2.9377e-08 0)
(0 -3.12432e-08 0)
(0 -3.27862e-08 0)
(0 -3.27393e-08 0)
(0 -3.47603e-08 0)
(0 -3.68192e-08 0)
(0 -3.86256e-08 0)
(0 -4.01598e-08 0)
(0 -4.14893e-08 0)
(0 -4.22615e-08 0)
(0 -4.36239e-08 0)
(0 -4.50297e-08 0)
(0 -4.63329e-08 0)
(0 -4.74965e-08 0)
(0 -4.85489e-08 0)
(0 -4.96983e-08 0)
(0 -5.05782e-08 0)
(0 -5.14981e-08 0)
(0 -5.23843e-08 0)
(0 -5.321e-08 0)
(0 -5.39864e-08 0)
(0 -5.51891e-08 0)
(0 -5.57237e-08 0)
(0 -5.62926e-08 0)
(0 -5.68593e-08 0)
(0 -5.74081e-08 0)
(0 -5.79432e-08 0)
(0 -5.89962e-08 0)
(0 -5.9291e-08 0)
(0 -5.96142e-08 0)
(0 -5.99482e-08 0)
(0 -6.02849e-08 0)
(0 -6.06258e-08 0)
(0 -6.14275e-08 0)
(0 -6.15613e-08 0)
(0 -6.17177e-08 0)
(0 -6.1889e-08 0)
(0 -6.20712e-08 0)
(0 -6.22646e-08 0)
(0 -6.27867e-08 0)
(0 -6.28162e-08 0)
(0 -6.28632e-08 0)
(0 -6.29245e-08 0)
(0 -6.29984e-08 0)
(0 -6.30846e-08 0)
(0 -6.33451e-08 0)
(0 -6.33095e-08 0)
(0 -6.32868e-08 0)
(0 -6.3276e-08 0)
(0 -6.32762e-08 0)
(0 -6.32872e-08 0)
(0 -6.33283e-08 0)
(0 -6.32535e-08 0)
(0 -6.31876e-08 0)
(0 -6.31306e-08 0)
(0 -6.3082e-08 0)
(0 -6.30417e-08 0)
(0 -6.29134e-08 0)
(0 -6.28155e-08 0)
(0 -6.27235e-08 0)
(0 -6.26374e-08 0)
(0 -6.25572e-08 0)
(0 -6.24826e-08 0)
(0 -6.22329e-08 0)
(0 -6.21218e-08 0)
(0 -6.20141e-08 0)
(0 -6.19101e-08 0)
(0 -6.18097e-08 0)
(0 -6.17126e-08 0)
(0 -6.13819e-08 0)
(0 -6.12635e-08 0)
(0 -6.11467e-08 0)
(0 -6.10318e-08 0)
(0 -6.09186e-08 0)
(0 -6.08072e-08 0)
(0 -6.04269e-08 0)
(0 -6.03047e-08 0)
(0 -6.01828e-08 0)
(0 -6.00614e-08 0)
(0 -5.99406e-08 0)
(0 -5.98203e-08 0)
(0 -5.94134e-08 0)
(0 -5.92895e-08 0)
(0 -5.9165e-08 0)
(0 -5.90402e-08 0)
(0 -5.89151e-08 0)
(0 -5.87896e-08 0)
(0 -5.83721e-08 0)
(0 -5.82479e-08 0)
(0 -5.81226e-08 0)
(0 -5.79964e-08 0)
(0 -5.78693e-08 0)
(0 -5.77413e-08 0)
(0 -5.73239e-08 0)
(0 -5.72005e-08 0)
(0 -5.70757e-08 0)
(0 -5.69496e-08 0)
(0 -5.68222e-08 0)
(0 -5.66937e-08 0)
(0 -5.62834e-08 0)
(0 -5.61616e-08 0)
(0 -5.60382e-08 0)
(0 -5.59134e-08 0)
(0 -5.57871e-08 0)
(0 -5.56595e-08 0)
(0 -5.52607e-08 0)
(0 -5.51413e-08 0)
(0 -5.50202e-08 0)
(0 -5.48976e-08 0)
(0 -5.47734e-08 0)
(0 -5.46479e-08 0)
(0 -5.42636e-08 0)
(0 -5.41472e-08 0)
(0 -5.4029e-08 0)
(0 -5.39092e-08 0)
(0 -5.3788e-08 0)
(0 -5.36655e-08 0)
(0 -5.27172e-08 0)
(0 -5.1807e-08 0)
(0 -5.09373e-08 0)
(0 -5.01104e-08 0)
(0 -4.93273e-08 0)
(0 -4.85889e-08 0)
(0 -4.78952e-08 0)
(0 -4.7246e-08 0)
(0 -4.66406e-08 0)
(0 -4.60781e-08 0)
(0 -4.55573e-08 0)
(0 -4.50767e-08 0)
(0 -4.46348e-08 0)
(0 -4.423e-08 0)
(0 -4.38607e-08 0)
(0 -4.35251e-08 0)
(0 -4.32218e-08 0)
(0 -4.29492e-08 0)
(0 -4.27059e-08 0)
(0 -4.24906e-08 0)
(0 -4.23021e-08 0)
(0 -4.21395e-08 0)
(0 -4.20017e-08 0)
(0 -4.1888e-08 0)
(0 -4.17978e-08 0)
(0 -4.17306e-08 0)
(0 -4.1686e-08 0)
(0 -4.16638e-08 0)
(0 -5.28362e-08 0)
(0 -5.19217e-08 0)
(0 -5.10476e-08 0)
(0 -5.02159e-08 0)
(0 -4.94279e-08 0)
(0 -4.86846e-08 0)
(0 -4.79861e-08 0)
(0 -4.73322e-08 0)
(0 -4.67223e-08 0)
(0 -4.61556e-08 0)
(0 -4.56308e-08 0)
(0 -4.51466e-08 0)
(0 -4.47013e-08 0)
(0 -4.42935e-08 0)
(0 -4.39215e-08 0)
(0 -4.35836e-08 0)
(0 -4.32782e-08 0)
(0 -4.30039e-08 0)
(0 -4.2759e-08 0)
(0 -4.25425e-08 0)
(0 -4.23529e-08 0)
(0 -4.21894e-08 0)
(0 -4.20509e-08 0)
(0 -4.19367e-08 0)
(0 -4.18461e-08 0)
(0 -4.17786e-08 0)
(0 -4.17338e-08 0)
(0 -4.17114e-08 0)
(0 -5.29538e-08 0)
(0 -5.20353e-08 0)
(0 -5.11568e-08 0)
(0 -5.03204e-08 0)
(0 -4.95277e-08 0)
(0 -4.87796e-08 0)
(0 -4.80763e-08 0)
(0 -4.74179e-08 0)
(0 -4.68036e-08 0)
(0 -4.62328e-08 0)
(0 -4.57041e-08 0)
(0 -4.52163e-08 0)
(0 -4.47678e-08 0)
(0 -4.43571e-08 0)
(0 -4.39825e-08 0)
(0 -4.36423e-08 0)
(0 -4.33349e-08 0)
(0 -4.30588e-08 0)
(0 -4.28125e-08 0)
(0 -4.25946e-08 0)
(0 -4.24041e-08 0)
(0 -4.22396e-08 0)
(0 -4.21005e-08 0)
(0 -4.19857e-08 0)
(0 -4.18947e-08 0)
(0 -4.18269e-08 0)
(0 -4.17819e-08 0)
(0 -4.17594e-08 0)
(0 -5.30701e-08 0)
(0 -5.21476e-08 0)
(0 -5.12647e-08 0)
(0 -5.04238e-08 0)
(0 -4.96265e-08 0)
(0 -4.88737e-08 0)
(0 -4.81659e-08 0)
(0 -4.75029e-08 0)
(0 -4.68845e-08 0)
(0 -4.63096e-08 0)
(0 -4.57771e-08 0)
(0 -4.52859e-08 0)
(0 -4.48342e-08 0)
(0 -4.44207e-08 0)
(0 -4.40435e-08 0)
(0 -4.3701e-08 0)
(0 -4.33916e-08 0)
(0 -4.31138e-08 0)
(0 -4.28661e-08 0)
(0 -4.2647e-08 0)
(0 -4.24554e-08 0)
(0 -4.22902e-08 0)
(0 -4.21503e-08 0)
(0 -4.2035e-08 0)
(0 -4.19436e-08 0)
(0 -4.18754e-08 0)
(0 -4.18303e-08 0)
(0 -4.18077e-08 0)
(0 -5.31847e-08 0)
(0 -5.22583e-08 0)
(0 -5.13713e-08 0)
(0 -5.0526e-08 0)
(0 -4.97241e-08 0)
(0 -4.89668e-08 0)
(0 -4.82545e-08 0)
(0 -4.75873e-08 0)
(0 -4.69646e-08 0)
(0 -4.63858e-08 0)
(0 -4.58497e-08 0)
(0 -4.53551e-08 0)
(0 -4.49004e-08 0)
(0 -4.4484e-08 0)
(0 -4.41044e-08 0)
(0 -4.37597e-08 0)
(0 -4.34484e-08 0)
(0 -4.31689e-08 0)
(0 -4.29198e-08 0)
(0 -4.26995e-08 0)
(0 -4.25069e-08 0)
(0 -4.23408e-08 0)
(0 -4.22003e-08 0)
(0 -4.20845e-08 0)
(0 -4.19926e-08 0)
(0 -4.19242e-08 0)
(0 -4.18789e-08 0)
(0 -4.18563e-08 0)
(0 -5.32977e-08 0)
(0 -5.23675e-08 0)
(0 -5.14763e-08 0)
(0 -5.06268e-08 0)
(0 -4.98205e-08 0)
(0 -4.90588e-08 0)
(0 -4.83422e-08 0)
(0 -4.76707e-08 0)
(0 -4.70441e-08 0)
(0 -4.64615e-08 0)
(0 -4.59218e-08 0)
(0 -4.54239e-08 0)
(0 -4.49662e-08 0)
(0 -4.45472e-08 0)
(0 -4.41651e-08 0)
(0 -4.38183e-08 0)
(0 -4.35051e-08 0)
(0 -4.32241e-08 0)
(0 -4.29735e-08 0)
(0 -4.27521e-08 0)
(0 -4.25585e-08 0)
(0 -4.23916e-08 0)
(0 -4.22504e-08 0)
(0 -4.21341e-08 0)
(0 -4.20418e-08 0)
(0 -4.19732e-08 0)
(0 -4.19276e-08 0)
(0 -4.19049e-08 0)
(0 -2.33317e-13 0)
(0 -2.33309e-13 0)
(0 -2.33293e-13 0)
(0 -2.33268e-13 0)
(0 -2.33236e-13 0)
(0 -2.33196e-13 0)
(0 -2.33147e-13 0)
(0 -2.33091e-13 0)
(0 -2.33026e-13 0)
(0 -2.32953e-13 0)
(0 -2.32872e-13 0)
(0 -2.32783e-13 0)
(0 -2.32686e-13 0)
(0 -2.32581e-13 0)
(0 -2.32468e-13 0)
(0 -2.32348e-13 0)
(0 -2.32221e-13 0)
(0 -2.32086e-13 0)
(0 -2.31944e-13 0)
(0 -2.31795e-13 0)
(0 -2.31637e-13 0)
(0 -2.31471e-13 0)
(0 -2.31295e-13 0)
(0 -2.31105e-13 0)
(0 -2.30899e-13 0)
(0 -2.30672e-13 0)
(0 -2.30417e-13 0)
(0 -2.30128e-13 0)
(0 -2.29799e-13 0)
(0 -2.29427e-13 0)
(0 -2.29017e-13 0)
(0 -2.28595e-13 0)
(0 -2.28223e-13 0)
(0 -2.28055e-13 0)
(0 -2.28477e-13 0)
(0 -2.30232e-13 0)
(0 -2.35502e-13 0)
(0 -2.49662e-13 0)
(0 -2.90827e-13 0)
(0 -4.62165e-13 0)
(0 -6.04987e-09 0)
(0 -6.0496e-09 0)
(0 -6.04906e-09 0)
(0 -6.04824e-09 0)
(0 -6.04716e-09 0)
(0 -6.0458e-09 0)
(0 -6.04417e-09 0)
(0 -6.04227e-09 0)
(0 -6.0401e-09 0)
(0 -6.03765e-09 0)
(0 -6.03493e-09 0)
(0 -6.03193e-09 0)
(0 -6.02867e-09 0)
(0 -6.02514e-09 0)
(0 -6.02134e-09 0)
(0 -6.01728e-09 0)
(0 -6.01296e-09 0)
(0 -6.00839e-09 0)
(0 -6.00356e-09 0)
(0 -5.9985e-09 0)
(0 -5.99319e-09 0)
(0 -5.98764e-09 0)
(0 -5.98185e-09 0)
(0 -5.97582e-09 0)
(0 -5.96953e-09 0)
(0 -5.96299e-09 0)
(0 -5.95615e-09 0)
(0 -5.94902e-09 0)
(0 -5.9416e-09 0)
(0 -5.93396e-09 0)
(0 -5.92632e-09 0)
(0 -5.91922e-09 0)
(0 -5.91386e-09 0)
(0 -5.91276e-09 0)
(0 -5.92109e-09 0)
(0 -5.94876e-09 0)
(0 -6.01625e-09 0)
(0 -6.1632e-09 0)
(0 -6.47386e-09 0)
(0 -7.14815e-09 0)
(0 -1.75792e-08 0)
(0 -1.75784e-08 0)
(0 -1.75769e-08 0)
(0 -1.75747e-08 0)
(0 -1.75717e-08 0)
(0 -1.7568e-08 0)
(0 -1.75636e-08 0)
(0 -1.75584e-08 0)
(0 -1.75525e-08 0)
(0 -1.75458e-08 0)
(0 -1.75383e-08 0)
(0 -1.75302e-08 0)
(0 -1.75213e-08 0)
(0 -1.75116e-08 0)
(0 -1.75012e-08 0)
(0 -1.74901e-08 0)
(0 -1.74783e-08 0)
(0 -1.74659e-08 0)
(0 -1.74527e-08 0)
(0 -1.74388e-08 0)
(0 -1.74243e-08 0)
(0 -1.74092e-08 0)
(0 -1.73934e-08 0)
(0 -1.73769e-08 0)
(0 -1.73597e-08 0)
(0 -1.73418e-08 0)
(0 -1.7323e-08 0)
(0 -1.73034e-08 0)
(0 -1.7283e-08 0)
(0 -1.7262e-08 0)
(0 -1.72412e-08 0)
(0 -1.72223e-08 0)
(0 -1.72088e-08 0)
(0 -1.72075e-08 0)
(0 -1.72314e-08 0)
(0 -1.7303e-08 0)
(0 -1.7462e-08 0)
(0 -1.77763e-08 0)
(0 -1.83626e-08 0)
(0 -1.94214e-08 0)
(0 -2.94916e-08 0)
(0 -2.94904e-08 0)
(0 -2.94878e-08 0)
(0 -2.9484e-08 0)
(0 -2.94789e-08 0)
(0 -2.94725e-08 0)
(0 -2.94649e-08 0)
(0 -2.9456e-08 0)
(0 -2.94457e-08 0)
(0 -2.94343e-08 0)
(0 -2.94215e-08 0)
(0 -2.94074e-08 0)
(0 -2.93921e-08 0)
(0 -2.93755e-08 0)
(0 -2.93577e-08 0)
(0 -2.93386e-08 0)
(0 -2.93183e-08 0)
(0 -2.92969e-08 0)
(0 -2.92742e-08 0)
(0 -2.92504e-08 0)
(0 -2.92255e-08 0)
(0 -2.91994e-08 0)
(0 -2.91722e-08 0)
(0 -2.91439e-08 0)
(0 -2.91143e-08 0)
(0 -2.90835e-08 0)
(0 -2.90514e-08 0)
(0 -2.90178e-08 0)
(0 -2.8983e-08 0)
(0 -2.89472e-08 0)
(0 -2.89118e-08 0)
(0 -2.88794e-08 0)
(0 -2.88553e-08 0)
(0 -2.88491e-08 0)
(0 -2.88777e-08 0)
(0 -2.8969e-08 0)
(0 -2.91667e-08 0)
(0 -2.95369e-08 0)
(0 -3.01744e-08 0)
(0 -3.12028e-08 0)
(0 -4.01005e-08 0)
(0 -4.00987e-08 0)
(0 -4.00951e-08 0)
(0 -4.00897e-08 0)
(0 -4.00825e-08 0)
(0 -4.00734e-08 0)
(0 -4.00626e-08 0)
(0 -4.00499e-08 0)
(0 -4.00354e-08 0)
(0 -4.00191e-08 0)
(0 -4.0001e-08 0)
(0 -3.9981e-08 0)
(0 -3.99593e-08 0)
(0 -3.99358e-08 0)
(0 -3.99105e-08 0)
(0 -3.98834e-08 0)
(0 -3.98546e-08 0)
(0 -3.98241e-08 0)
(0 -3.97919e-08 0)
(0 -3.97581e-08 0)
(0 -3.97227e-08 0)
(0 -3.96857e-08 0)
(0 -3.96471e-08 0)
(0 -3.96069e-08 0)
(0 -3.9565e-08 0)
(0 -3.95214e-08 0)
(0 -3.9476e-08 0)
(0 -3.94286e-08 0)
(0 -3.93795e-08 0)
(0 -3.93292e-08 0)
(0 -3.9279e-08 0)
(0 -3.92321e-08 0)
(0 -3.91943e-08 0)
(0 -3.91758e-08 0)
(0 -3.91934e-08 0)
(0 -3.92732e-08 0)
(0 -3.94529e-08 0)
(0 -3.97832e-08 0)
(0 -4.03255e-08 0)
(0 -4.11416e-08 0)
(0 -4.87801e-08 0)
(0 -4.87778e-08 0)
(0 -4.87732e-08 0)
(0 -4.87662e-08 0)
(0 -4.8757e-08 0)
(0 -4.87455e-08 0)
(0 -4.87317e-08 0)
(0 -4.87155e-08 0)
(0 -4.86971e-08 0)
(0 -4.86763e-08 0)
(0 -4.86532e-08 0)
(0 -4.86278e-08 0)
(0 -4.86001e-08 0)
(0 -4.85701e-08 0)
(0 -4.85378e-08 0)
(0 -4.85033e-08 0)
(0 -4.84666e-08 0)
(0 -4.84277e-08 0)
(0 -4.83867e-08 0)
(0 -4.83436e-08 0)
(0 -4.82984e-08 0)
(0 -4.82512e-08 0)
(0 -4.8202e-08 0)
(0 -4.81508e-08 0)
(0 -4.80975e-08 0)
(0 -4.8042e-08 0)
(0 -4.79843e-08 0)
(0 -4.79243e-08 0)
(0 -4.78621e-08 0)
(0 -4.77982e-08 0)
(0 -4.7734e-08 0)
(0 -4.76724e-08 0)
(0 -4.76188e-08 0)
(0 -4.7582e-08 0)
(0 -4.75766e-08 0)
(0 -4.76233e-08 0)
(0 -4.77501e-08 0)
(0 -4.79913e-08 0)
(0 -4.83825e-08 0)
(0 -4.89511e-08 0)
(0 -5.54108e-08 0)
(0 -5.54081e-08 0)
(0 -5.54026e-08 0)
(0 -5.53944e-08 0)
(0 -5.53834e-08 0)
(0 -5.53698e-08 0)
(0 -5.53533e-08 0)
(0 -5.53341e-08 0)
(0 -5.53122e-08 0)
(0 -5.52875e-08 0)
(0 -5.52601e-08 0)
(0 -5.52299e-08 0)
(0 -5.51969e-08 0)
(0 -5.51613e-08 0)
(0 -5.5123e-08 0)
(0 -5.50819e-08 0)
(0 -5.50383e-08 0)
(0 -5.49921e-08 0)
(0 -5.49433e-08 0)
(0 -5.4892e-08 0)
(0 -5.48383e-08 0)
(0 -5.47821e-08 0)
(0 -5.47236e-08 0)
(0 -5.46627e-08 0)
(0 -5.45994e-08 0)
(0 -5.45336e-08 0)
(0 -5.44653e-08 0)
(0 -5.43943e-08 0)
(0 -5.43208e-08 0)
(0 -5.42451e-08 0)
(0 -5.41684e-08 0)
(0 -5.4093e-08 0)
(0 -5.40232e-08 0)
(0 -5.39661e-08 0)
(0 -5.39325e-08 0)
(0 -5.39374e-08 0)
(0 -5.4e-08 0)
(0 -5.41415e-08 0)
(0 -5.43819e-08 0)
(0 -5.47327e-08 0)
(0 -6.01433e-08 0)
(0 -6.01402e-08 0)
(0 -6.0134e-08 0)
(0 -6.01248e-08 0)
(0 -6.01124e-08 0)
(0 -6.00969e-08 0)
(0 -6.00784e-08 0)
(0 -6.00567e-08 0)
(0 -6.00319e-08 0)
(0 -6.0004e-08 0)
(0 -5.99729e-08 0)
(0 -5.99388e-08 0)
(0 -5.99016e-08 0)
(0 -5.98613e-08 0)
(0 -5.98179e-08 0)
(0 -5.97715e-08 0)
(0 -5.97222e-08 0)
(0 -5.96698e-08 0)
(0 -5.96146e-08 0)
(0 -5.95566e-08 0)
(0 -5.94958e-08 0)
(0 -5.94322e-08 0)
(0 -5.9366e-08 0)
(0 -5.92971e-08 0)
(0 -5.92256e-08 0)
(0 -5.91513e-08 0)
(0 -5.90742e-08 0)
(0 -5.89943e-08 0)
(0 -5.89114e-08 0)
(0 -5.88261e-08 0)
(0 -5.87389e-08 0)
(0 -5.86517e-08 0)
(0 -5.85675e-08 0)
(0 -5.84913e-08 0)
(0 -5.84307e-08 0)
(0 -5.83957e-08 0)
(0 -5.83986e-08 0)
(0 -5.84523e-08 0)
(0 -5.85677e-08 0)
(0 -5.87503e-08 0)
(0 -6.32603e-08 0)
(0 -6.3257e-08 0)
(0 -6.32502e-08 0)
(0 -6.32401e-08 0)
(0 -6.32267e-08 0)
(0 -6.32098e-08 0)
(0 -6.31896e-08 0)
(0 -6.3166e-08 0)
(0 -6.3139e-08 0)
(0 -6.31086e-08 0)
(0 -6.30748e-08 0)
(0 -6.30376e-08 0)
(0 -6.29971e-08 0)
(0 -6.29532e-08 0)
(0 -6.29059e-08 0)
(0 -6.28554e-08 0)
(0 -6.28016e-08 0)
(0 -6.27445e-08 0)
(0 -6.26843e-08 0)
(0 -6.2621e-08 0)
(0 -6.25547e-08 0)
(0 -6.24854e-08 0)
(0 -6.24131e-08 0)
(0 -6.2338e-08 0)
(0 -6.226e-08 0)
(0 -6.21791e-08 0)
(0 -6.20953e-08 0)
(0 -6.20084e-08 0)
(0 -6.19185e-08 0)
(0 -6.18257e-08 0)
(0 -6.17305e-08 0)
(0 -6.1634e-08 0)
(0 -6.15383e-08 0)
(0 -6.14466e-08 0)
(0 -6.13639e-08 0)
(0 -6.12966e-08 0)
(0 -6.12522e-08 0)
(0 -6.12386e-08 0)
(0 -6.1262e-08 0)
(0 -6.13255e-08 0)
(0 -6.50884e-08 0)
(0 -6.50848e-08 0)
(0 -6.50777e-08 0)
(0 -6.5067e-08 0)
(0 -6.50528e-08 0)
(0 -6.50349e-08 0)
(0 -6.50135e-08 0)
(0 -6.49885e-08 0)
(0 -6.496e-08 0)
(0 -6.49278e-08 0)
(0 -6.4892e-08 0)
(0 -6.48527e-08 0)
(0 -6.48098e-08 0)
(0 -6.47633e-08 0)
(0 -6.47133e-08 0)
(0 -6.46597e-08 0)
(0 -6.46027e-08 0)
(0 -6.45423e-08 0)
(0 -6.44785e-08 0)
(0 -6.44113e-08 0)
(0 -6.4341e-08 0)
(0 -6.42675e-08 0)
(0 -6.41909e-08 0)
(0 -6.41112e-08 0)
(0 -6.40285e-08 0)
(0 -6.39428e-08 0)
(0 -6.3854e-08 0)
(0 -6.37622e-08 0)
(0 -6.36672e-08 0)
(0 -6.35691e-08 0)
(0 -6.34683e-08 0)
(0 -6.33653e-08 0)
(0 -6.32614e-08 0)
(0 -6.31587e-08 0)
(0 -6.30602e-08 0)
(0 -6.29698e-08 0)
(0 -6.28921e-08 0)
(0 -6.2832e-08 0)
(0 -6.27933e-08 0)
(0 -6.27782e-08 0)
(0 -6.59422e-08 0)
(0 -6.59386e-08 0)
(0 -6.59312e-08 0)
(0 -6.59201e-08 0)
(0 -6.59054e-08 0)
(0 -6.58869e-08 0)
(0 -6.58648e-08 0)
(0 -6.58389e-08 0)
(0 -6.58093e-08 0)
(0 -6.5776e-08 0)
(0 -6.5739e-08 0)
(0 -6.56983e-08 0)
(0 -6.56538e-08 0)
(0 -6.56057e-08 0)
(0 -6.55539e-08 0)
(0 -6.54984e-08 0)
(0 -6.54393e-08 0)
(0 -6.53767e-08 0)
(0 -6.53105e-08 0)
(0 -6.52409e-08 0)
(0 -6.51679e-08 0)
(0 -6.50916e-08 0)
(0 -6.50121e-08 0)
(0 -6.49294e-08 0)
(0 -6.48436e-08 0)
(0 -6.47546e-08 0)
(0 -6.46626e-08 0)
(0 -6.45675e-08 0)
(0 -6.44692e-08 0)
(0 -6.43678e-08 0)
(0 -6.42634e-08 0)
(0 -6.41563e-08 0)
(0 -6.40474e-08 0)
(0 -6.39377e-08 0)
(0 -6.38292e-08 0)
(0 -6.37242e-08 0)
(0 -6.36255e-08 0)
(0 -6.3536e-08 0)
(0 -6.34585e-08 0)
(0 -6.33946e-08 0)
(0 -6.60944e-08 0)
(0 -6.60907e-08 0)
(0 -6.60832e-08 0)
(0 -6.60719e-08 0)
(0 -6.60569e-08 0)
(0 -6.60382e-08 0)
(0 -6.60156e-08 0)
(0 -6.59893e-08 0)
(0 -6.59592e-08 0)
(0 -6.59253e-08 0)
(0 -6.58876e-08 0)
(0 -6.58461e-08 0)
(0 -6.58009e-08 0)
(0 -6.57519e-08 0)
(0 -6.56991e-08 0)
(0 -6.56426e-08 0)
(0 -6.55824e-08 0)
(0 -6.55186e-08 0)
(0 -6.54511e-08 0)
(0 -6.53801e-08 0)
(0 -6.53056e-08 0)
(0 -6.52278e-08 0)
(0 -6.51466e-08 0)
(0 -6.50621e-08 0)
(0 -6.49745e-08 0)
(0 -6.48837e-08 0)
(0 -6.47898e-08 0)
(0 -6.46928e-08 0)
(0 -6.45927e-08 0)
(0 -6.44894e-08 0)
(0 -6.43831e-08 0)
(0 -6.4274e-08 0)
(0 -6.41624e-08 0)
(0 -6.40491e-08 0)
(0 -6.39351e-08 0)
(0 -6.38218e-08 0)
(0 -6.37111e-08 0)
(0 -6.36048e-08 0)
(0 -6.35047e-08 0)
(0 -6.34122e-08 0)
(0 -6.57628e-08 0)
(0 -6.5759e-08 0)
(0 -6.57515e-08 0)
(0 -6.57402e-08 0)
(0 -6.57251e-08 0)
(0 -6.57062e-08 0)
(0 -6.56836e-08 0)
(0 -6.56571e-08 0)
(0 -6.56269e-08 0)
(0 -6.55928e-08 0)
(0 -6.55549e-08 0)
(0 -6.55133e-08 0)
(0 -6.54678e-08 0)
(0 -6.54185e-08 0)
(0 -6.53655e-08 0)
(0 -6.53087e-08 0)
(0 -6.52481e-08 0)
(0 -6.51839e-08 0)
(0 -6.5116e-08 0)
(0 -6.50445e-08 0)
(0 -6.49695e-08 0)
(0 -6.48911e-08 0)
(0 -6.48092e-08 0)
(0 -6.47241e-08 0)
(0 -6.46357e-08 0)
(0 -6.45441e-08 0)
(0 -6.44495e-08 0)
(0 -6.43517e-08 0)
(0 -6.42508e-08 0)
(0 -6.41469e-08 0)
(0 -6.40399e-08 0)
(0 -6.39301e-08 0)
(0 -6.38175e-08 0)
(0 -6.37028e-08 0)
(0 -6.35864e-08 0)
(0 -6.34693e-08 0)
(0 -6.33526e-08 0)
(0 -6.32374e-08 0)
(0 -6.31252e-08 0)
(0 -6.30169e-08 0)
(0 -6.51105e-08 0)
(0 -6.51068e-08 0)
(0 -6.50993e-08 0)
(0 -6.5088e-08 0)
(0 -6.5073e-08 0)
(0 -6.50543e-08 0)
(0 -6.50317e-08 0)
(0 -6.50054e-08 0)
(0 -6.49753e-08 0)
(0 -6.49414e-08 0)
(0 -6.49037e-08 0)
(0 -6.48623e-08 0)
(0 -6.4817e-08 0)
(0 -6.4768e-08 0)
(0 -6.47152e-08 0)
(0 -6.46586e-08 0)
(0 -6.45983e-08 0)
(0 -6.45343e-08 0)
(0 -6.44666e-08 0)
(0 -6.43953e-08 0)
(0 -6.43205e-08 0)
(0 -6.42422e-08 0)
(0 -6.41605e-08 0)
(0 -6.40755e-08 0)
(0 -6.39872e-08 0)
(0 -6.38957e-08 0)
(0 -6.3801e-08 0)
(0 -6.37033e-08 0)
(0 -6.36026e-08 0)
(0 -6.34988e-08 0)
(0 -6.3392e-08 0)
(0 -6.32824e-08 0)
(0 -6.31701e-08 0)
(0 -6.30553e-08 0)
(0 -6.29385e-08 0)
(0 -6.28201e-08 0)
(0 -6.2701e-08 0)
(0 -6.25818e-08 0)
(0 -6.24635e-08 0)
(0 -6.2347e-08 0)
(0 -6.42541e-08 0)
(0 -6.42504e-08 0)
(0 -6.4243e-08 0)
(0 -6.42318e-08 0)
(0 -6.4217e-08 0)
(0 -6.41985e-08 0)
(0 -6.41762e-08 0)
(0 -6.41502e-08 0)
(0 -6.41205e-08 0)
(0 -6.4087e-08 0)
(0 -6.40497e-08 0)
(0 -6.40088e-08 0)
(0 -6.3964e-08 0)
(0 -6.39156e-08 0)
(0 -6.38633e-08 0)
(0 -6.38074e-08 0)
(0 -6.37478e-08 0)
(0 -6.36845e-08 0)
(0 -6.36175e-08 0)
(0 -6.3547e-08 0)
(0 -6.34729e-08 0)
(0 -6.33953e-08 0)
(0 -6.33143e-08 0)
(0 -6.323e-08 0)
(0 -6.31424e-08 0)
(0 -6.30516e-08 0)
(0 -6.29576e-08 0)
(0 -6.28606e-08 0)
(0 -6.27605e-08 0)
(0 -6.26575e-08 0)
(0 -6.25516e-08 0)
(0 -6.24429e-08 0)
(0 -6.23314e-08 0)
(0 -6.22174e-08 0)
(0 -6.21012e-08 0)
(0 -6.1983e-08 0)
(0 -6.18634e-08 0)
(0 -6.17429e-08 0)
(0 -6.16221e-08 0)
(0 -6.15015e-08 0)
(0 -6.32728e-08 0)
(0 -6.32692e-08 0)
(0 -6.32619e-08 0)
(0 -6.32509e-08 0)
(0 -6.32364e-08 0)
(0 -6.32181e-08 0)
(0 -6.31962e-08 0)
(0 -6.31707e-08 0)
(0 -6.31414e-08 0)
(0 -6.31085e-08 0)
(0 -6.30719e-08 0)
(0 -6.30316e-08 0)
(0 -6.29877e-08 0)
(0 -6.294e-08 0)
(0 -6.28887e-08 0)
(0 -6.28337e-08 0)
(0 -6.2775e-08 0)
(0 -6.27127e-08 0)
(0 -6.26468e-08 0)
(0 -6.25774e-08 0)
(0 -6.25044e-08 0)
(0 -6.2428e-08 0)
(0 -6.23481e-08 0)
(0 -6.2265e-08 0)
(0 -6.21785e-08 0)
(0 -6.20888e-08 0)
(0 -6.19961e-08 0)
(0 -6.19002e-08 0)
(0 -6.18013e-08 0)
(0 -6.16995e-08 0)
(0 -6.15949e-08 0)
(0 -6.14874e-08 0)
(0 -6.13773e-08 0)
(0 -6.12646e-08 0)
(0 -6.11495e-08 0)
(0 -6.10323e-08 0)
(0 -6.09133e-08 0)
(0 -6.07928e-08 0)
(0 -6.06713e-08 0)
(0 -6.05492e-08 0)
(0 -6.22195e-08 0)
(0 -6.22159e-08 0)
(0 -6.22088e-08 0)
(0 -6.21981e-08 0)
(0 -6.21838e-08 0)
(0 -6.21659e-08 0)
(0 -6.21445e-08 0)
(0 -6.21194e-08 0)
(0 -6.20908e-08 0)
(0 -6.20586e-08 0)
(0 -6.20227e-08 0)
(0 -6.19833e-08 0)
(0 -6.19402e-08 0)
(0 -6.18935e-08 0)
(0 -6.18432e-08 0)
(0 -6.17893e-08 0)
(0 -6.17319e-08 0)
(0 -6.16708e-08 0)
(0 -6.16063e-08 0)
(0 -6.15382e-08 0)
(0 -6.14666e-08 0)
(0 -6.13916e-08 0)
(0 -6.13133e-08 0)
(0 -6.12316e-08 0)
(0 -6.11466e-08 0)
(0 -6.10585e-08 0)
(0 -6.09672e-08 0)
(0 -6.08729e-08 0)
(0 -6.07756e-08 0)
(0 -6.06753e-08 0)
(0 -6.05722e-08 0)
(0 -6.04664e-08 0)
(0 -6.03578e-08 0)
(0 -6.02467e-08 0)
(0 -6.01332e-08 0)
(0 -6.00174e-08 0)
(0 -5.98996e-08 0)
(0 -5.978e-08 0)
(0 -5.96589e-08 0)
(0 -5.95366e-08 0)
(0 -6.11287e-08 0)
(0 -6.11252e-08 0)
(0 -6.11183e-08 0)
(0 -6.11078e-08 0)
(0 -6.10939e-08 0)
(0 -6.10764e-08 0)
(0 -6.10555e-08 0)
(0 -6.1031e-08 0)
(0 -6.1003e-08 0)
(0 -6.09715e-08 0)
(0 -6.09365e-08 0)
(0 -6.0898e-08 0)
(0 -6.08559e-08 0)
(0 -6.08103e-08 0)
(0 -6.07612e-08 0)
(0 -6.07086e-08 0)
(0 -6.06525e-08 0)
(0 -6.05928e-08 0)
(0 -6.05297e-08 0)
(0 -6.04632e-08 0)
(0 -6.03932e-08 0)
(0 -6.03199e-08 0)
(0 -6.02432e-08 0)
(0 -6.01633e-08 0)
(0 -6.00801e-08 0)
(0 -5.99938e-08 0)
(0 -5.99043e-08 0)
(0 -5.98118e-08 0)
(0 -5.97163e-08 0)
(0 -5.96179e-08 0)
(0 -5.95167e-08 0)
(0 -5.94127e-08 0)
(0 -5.93061e-08 0)
(0 -5.91968e-08 0)
(0 -5.90851e-08 0)
(0 -5.89711e-08 0)
(0 -5.88549e-08 0)
(0 -5.87367e-08 0)
(0 -5.86167e-08 0)
(0 -5.84951e-08 0)
(0 -6.00235e-08 0)
(0 -6.00201e-08 0)
(0 -6.00133e-08 0)
(0 -6.00031e-08 0)
(0 -5.99895e-08 0)
(0 -5.99725e-08 0)
(0 -5.99521e-08 0)
(0 -5.99282e-08 0)
(0 -5.9901e-08 0)
(0 -5.98703e-08 0)
(0 -5.98362e-08 0)
(0 -5.97986e-08 0)
(0 -5.97576e-08 0)
(0 -5.97132e-08 0)
(0 -5.96653e-08 0)
(0 -5.9614e-08 0)
(0 -5.95593e-08 0)
(0 -5.95012e-08 0)
(0 -5.94397e-08 0)
(0 -5.93749e-08 0)
(0 -5.93066e-08 0)
(0 -5.92351e-08 0)
(0 -5.91603e-08 0)
(0 -5.90823e-08 0)
(0 -5.90011e-08 0)
(0 -5.89167e-08 0)
(0 -5.88293e-08 0)
(0 -5.87388e-08 0)
(0 -5.86455e-08 0)
(0 -5.85492e-08 0)
(0 -5.84501e-08 0)
(0 -5.83482e-08 0)
(0 -5.82437e-08 0)
(0 -5.81366e-08 0)
(0 -5.80269e-08 0)
(0 -5.7915e-08 0)
(0 -5.78007e-08 0)
(0 -5.76843e-08 0)
(0 -5.7566e-08 0)
(0 -5.74458e-08 0)
(0 -5.89196e-08 0)
(0 -5.89162e-08 0)
(0 -5.89096e-08 0)
(0 -5.88997e-08 0)
(0 -5.88864e-08 0)
(0 -5.88699e-08 0)
(0 -5.885e-08 0)
(0 -5.88268e-08 0)
(0 -5.88002e-08 0)
(0 -5.87704e-08 0)
(0 -5.87372e-08 0)
(0 -5.87006e-08 0)
(0 -5.86607e-08 0)
(0 -5.86175e-08 0)
(0 -5.8571e-08 0)
(0 -5.85211e-08 0)
(0 -5.84679e-08 0)
(0 -5.84113e-08 0)
(0 -5.83515e-08 0)
(0 -5.82884e-08 0)
(0 -5.8222e-08 0)
(0 -5.81524e-08 0)
(0 -5.80796e-08 0)
(0 -5.80036e-08 0)
(0 -5.79245e-08 0)
(0 -5.78424e-08 0)
(0 -5.77572e-08 0)
(0 -5.7669e-08 0)
(0 -5.75779e-08 0)
(0 -5.74839e-08 0)
(0 -5.73872e-08 0)
(0 -5.72877e-08 0)
(0 -5.71855e-08 0)
(0 -5.70808e-08 0)
(0 -5.69735e-08 0)
(0 -5.68639e-08 0)
(0 -5.6752e-08 0)
(0 -5.66378e-08 0)
(0 -5.65216e-08 0)
(0 -5.64034e-08 0)
(0 -5.78281e-08 0)
(0 -5.78249e-08 0)
(0 -5.78184e-08 0)
(0 -5.78088e-08 0)
(0 -5.77959e-08 0)
(0 -5.77798e-08 0)
(0 -5.77604e-08 0)
(0 -5.77378e-08 0)
(0 -5.7712e-08 0)
(0 -5.7683e-08 0)
(0 -5.76507e-08 0)
(0 -5.76152e-08 0)
(0 -5.75764e-08 0)
(0 -5.75345e-08 0)
(0 -5.74892e-08 0)
(0 -5.74408e-08 0)
(0 -5.73891e-08 0)
(0 -5.73342e-08 0)
(0 -5.72761e-08 0)
(0 -5.72148e-08 0)
(0 -5.71503e-08 0)
(0 -5.70827e-08 0)
(0 -5.7012e-08 0)
(0 -5.69382e-08 0)
(0 -5.68613e-08 0)
(0 -5.67814e-08 0)
(0 -5.66986e-08 0)
(0 -5.66128e-08 0)
(0 -5.65242e-08 0)
(0 -5.64328e-08 0)
(0 -5.63386e-08 0)
(0 -5.62417e-08 0)
(0 -5.61421e-08 0)
(0 -5.604e-08 0)
(0 -5.59355e-08 0)
(0 -5.58285e-08 0)
(0 -5.57192e-08 0)
(0 -5.56076e-08 0)
(0 -5.5494e-08 0)
(0 -5.53783e-08 0)
(0 -5.67576e-08 0)
(0 -5.67545e-08 0)
(0 -5.67482e-08 0)
(0 -5.67388e-08 0)
(0 -5.67263e-08 0)
(0 -5.67106e-08 0)
(0 -5.66918e-08 0)
(0 -5.66699e-08 0)
(0 -5.66448e-08 0)
(0 -5.66166e-08 0)
(0 -5.65853e-08 0)
(0 -5.65508e-08 0)
(0 -5.65132e-08 0)
(0 -5.64724e-08 0)
(0 -5.64285e-08 0)
(0 -5.63815e-08 0)
(0 -5.63314e-08 0)
(0 -5.62781e-08 0)
(0 -5.62218e-08 0)
(0 -5.61623e-08 0)
(0 -5.60998e-08 0)
(0 -5.60342e-08 0)
(0 -5.59657e-08 0)
(0 -5.58941e-08 0)
(0 -5.58195e-08 0)
(0 -5.57421e-08 0)
(0 -5.56617e-08 0)
(0 -5.55785e-08 0)
(0 -5.54925e-08 0)
(0 -5.54037e-08 0)
(0 -5.53122e-08 0)
(0 -5.52181e-08 0)
(0 -5.51214e-08 0)
(0 -5.50222e-08 0)
(0 -5.49205e-08 0)
(0 -5.48165e-08 0)
(0 -5.47101e-08 0)
(0 -5.46016e-08 0)
(0 -5.44909e-08 0)
(0 -5.43782e-08 0)
(0 -5.34089e-08 0)
(0 -5.2475e-08 0)
(0 -5.15798e-08 0)
(0 -5.0726e-08 0)
(0 -4.99155e-08 0)
(0 -4.91496e-08 0)
(0 -4.84287e-08 0)
(0 -4.77532e-08 0)
(0 -4.71227e-08 0)
(0 -4.65364e-08 0)
(0 -4.59933e-08 0)
(0 -4.54922e-08 0)
(0 -4.50316e-08 0)
(0 -4.46099e-08 0)
(0 -4.42255e-08 0)
(0 -4.38767e-08 0)
(0 -4.35617e-08 0)
(0 -4.3279e-08 0)
(0 -4.30271e-08 0)
(0 -4.28046e-08 0)
(0 -4.261e-08 0)
(0 -4.24424e-08 0)
(0 -4.23005e-08 0)
(0 -4.21837e-08 0)
(0 -4.20911e-08 0)
(0 -4.20221e-08 0)
(0 -4.19764e-08 0)
(0 -4.19536e-08 0)
(0 -5.35183e-08 0)
(0 -5.25806e-08 0)
(0 -5.16815e-08 0)
(0 -5.08237e-08 0)
(0 -5.0009e-08 0)
(0 -4.92389e-08 0)
(0 -4.85141e-08 0)
(0 -4.78346e-08 0)
(0 -4.72003e-08 0)
(0 -4.66104e-08 0)
(0 -4.6064e-08 0)
(0 -4.55599e-08 0)
(0 -4.50965e-08 0)
(0 -4.46723e-08 0)
(0 -4.42856e-08 0)
(0 -4.39347e-08 0)
(0 -4.3618e-08 0)
(0 -4.33338e-08 0)
(0 -4.30806e-08 0)
(0 -4.28569e-08 0)
(0 -4.26615e-08 0)
(0 -4.24931e-08 0)
(0 -4.23506e-08 0)
(0 -4.22333e-08 0)
(0 -4.21403e-08 0)
(0 -4.20711e-08 0)
(0 -4.20252e-08 0)
(0 -4.20023e-08 0)
(0 -5.36256e-08 0)
(0 -5.26843e-08 0)
(0 -5.17814e-08 0)
(0 -5.09196e-08 0)
(0 -5.0101e-08 0)
(0 -4.93269e-08 0)
(0 -4.85981e-08 0)
(0 -4.79148e-08 0)
(0 -4.72768e-08 0)
(0 -4.66835e-08 0)
(0 -4.61339e-08 0)
(0 -4.56268e-08 0)
(0 -4.51607e-08 0)
(0 -4.47341e-08 0)
(0 -4.43452e-08 0)
(0 -4.39924e-08 0)
(0 -4.3674e-08 0)
(0 -4.33883e-08 0)
(0 -4.31339e-08 0)
(0 -4.29091e-08 0)
(0 -4.27128e-08 0)
(0 -4.25436e-08 0)
(0 -4.24006e-08 0)
(0 -4.22827e-08 0)
(0 -4.21894e-08 0)
(0 -4.21199e-08 0)
(0 -4.20738e-08 0)
(0 -4.20508e-08 0)
(0 -5.37309e-08 0)
(0 -5.27861e-08 0)
(0 -5.18794e-08 0)
(0 -5.10138e-08 0)
(0 -5.01913e-08 0)
(0 -4.94133e-08 0)
(0 -4.86807e-08 0)
(0 -4.79937e-08 0)
(0 -4.73522e-08 0)
(0 -4.67556e-08 0)
(0 -4.62029e-08 0)
(0 -4.5693e-08 0)
(0 -4.52242e-08 0)
(0 -4.47952e-08 0)
(0 -4.44043e-08 0)
(0 -4.40496e-08 0)
(0 -4.37296e-08 0)
(0 -4.34425e-08 0)
(0 -4.31868e-08 0)
(0 -4.2961e-08 0)
(0 -4.27638e-08 0)
(0 -4.25939e-08 0)
(0 -4.24503e-08 0)
(0 -4.2332e-08 0)
(0 -4.22383e-08 0)
(0 -4.21685e-08 0)
(0 -4.21223e-08 0)
(0 -4.20993e-08 0)
(0 -5.3834e-08 0)
(0 -5.28857e-08 0)
(0 -5.19754e-08 0)
(0 -5.1106e-08 0)
(0 -5.02798e-08 0)
(0 -4.9498e-08 0)
(0 -4.87617e-08 0)
(0 -4.80713e-08 0)
(0 -4.74264e-08 0)
(0 -4.68266e-08 0)
(0 -4.62709e-08 0)
(0 -4.57582e-08 0)
(0 -4.5287e-08 0)
(0 -4.48557e-08 0)
(0 -4.44627e-08 0)
(0 -4.41062e-08 0)
(0 -4.37846e-08 0)
(0 -4.34962e-08 0)
(0 -4.32393e-08 0)
(0 -4.30125e-08 0)
(0 -4.28145e-08 0)
(0 -4.26439e-08 0)
(0 -4.24997e-08 0)
(0 -4.2381e-08 0)
(0 -4.22869e-08 0)
(0 -4.22169e-08 0)
(0 -4.21705e-08 0)
(0 -4.21474e-08 0)
(0 -5.39348e-08 0)
(0 -5.29832e-08 0)
(0 -5.20693e-08 0)
(0 -5.11964e-08 0)
(0 -5.03664e-08 0)
(0 -4.95811e-08 0)
(0 -4.88413e-08 0)
(0 -4.81474e-08 0)
(0 -4.74992e-08 0)
(0 -4.68964e-08 0)
(0 -4.63379e-08 0)
(0 -4.58225e-08 0)
(0 -4.53489e-08 0)
(0 -4.49154e-08 0)
(0 -4.45204e-08 0)
(0 -4.41623e-08 0)
(0 -4.38391e-08 0)
(0 -4.35494e-08 0)
(0 -4.32914e-08 0)
(0 -4.30636e-08 0)
(0 -4.28647e-08 0)
(0 -4.26935e-08 0)
(0 -4.25488e-08 0)
(0 -4.24296e-08 0)
(0 -4.23352e-08 0)
(0 -4.2265e-08 0)
(0 -4.22184e-08 0)
(0 -4.21952e-08 0)
(0 -5.40334e-08 0)
(0 -5.30784e-08 0)
(0 -5.21611e-08 0)
(0 -5.12846e-08 0)
(0 -5.04512e-08 0)
(0 -4.96623e-08 0)
(0 -4.89191e-08 0)
(0 -4.82219e-08 0)
(0 -4.75707e-08 0)
(0 -4.69649e-08 0)
(0 -4.64036e-08 0)
(0 -4.58857e-08 0)
(0 -4.54098e-08 0)
(0 -4.49742e-08 0)
(0 -4.45774e-08 0)
(0 -4.42176e-08 0)
(0 -4.3893e-08 0)
(0 -4.36019e-08 0)
(0 -4.33428e-08 0)
(0 -4.31142e-08 0)
(0 -4.29145e-08 0)
(0 -4.27426e-08 0)
(0 -4.25974e-08 0)
(0 -4.24778e-08 0)
(0 -4.23831e-08 0)
(0 -4.23126e-08 0)
(0 -4.22659e-08 0)
(0 -4.22427e-08 0)
(0 -5.41295e-08 0)
(0 -5.31713e-08 0)
(0 -5.22507e-08 0)
(0 -5.13708e-08 0)
(0 -5.05339e-08 0)
(0 -4.97418e-08 0)
(0 -4.89953e-08 0)
(0 -4.82949e-08 0)
(0 -4.76407e-08 0)
(0 -4.70321e-08 0)
(0 -4.64682e-08 0)
(0 -4.59478e-08 0)
(0 -4.54697e-08 0)
(0 -4.50321e-08 0)
(0 -4.46335e-08 0)
(0 -4.42721e-08 0)
(0 -4.39461e-08 0)
(0 -4.36538e-08 0)
(0 -4.33937e-08 0)
(0 -4.31641e-08 0)
(0 -4.29637e-08 0)
(0 -4.27912e-08 0)
(0 -4.26455e-08 0)
(0 -4.25255e-08 0)
(0 -4.24305e-08 0)
(0 -4.23598e-08 0)
(0 -4.23129e-08 0)
(0 -4.22896e-08 0)
(0 -5.42232e-08 0)
(0 -5.32618e-08 0)
(0 -5.2338e-08 0)
(0 -5.14548e-08 0)
(0 -5.06147e-08 0)
(0 -4.98193e-08 0)
(0 -4.90696e-08 0)
(0 -4.83663e-08 0)
(0 -4.77092e-08 0)
(0 -4.70978e-08 0)
(0 -4.65314e-08 0)
(0 -4.60088e-08 0)
(0 -4.55285e-08 0)
(0 -4.5089e-08 0)
(0 -4.46887e-08 0)
(0 -4.43257e-08 0)
(0 -4.39984e-08 0)
(0 -4.3705e-08 0)
(0 -4.34439e-08 0)
(0 -4.32134e-08 0)
(0 -4.30123e-08 0)
(0 -4.28392e-08 0)
(0 -4.2693e-08 0)
(0 -4.25726e-08 0)
(0 -4.24773e-08 0)
(0 -4.24064e-08 0)
(0 -4.23594e-08 0)
(0 -4.2336e-08 0)
(0 -5.43143e-08 0)
(0 -5.33499e-08 0)
(0 -5.2423e-08 0)
(0 -5.15366e-08 0)
(0 -5.06933e-08 0)
(0 -4.98948e-08 0)
(0 -4.91422e-08 0)
(0 -4.84359e-08 0)
(0 -4.77761e-08 0)
(0 -4.71621e-08 0)
(0 -4.65933e-08 0)
(0 -4.60684e-08 0)
(0 -4.55861e-08 0)
(0 -4.51448e-08 0)
(0 -4.47429e-08 0)
(0 -4.43785e-08 0)
(0 -4.40499e-08 0)
(0 -4.37553e-08 0)
(0 -4.34932e-08 0)
(0 -4.3262e-08 0)
(0 -4.30602e-08 0)
(0 -4.28865e-08 0)
(0 -4.27398e-08 0)
(0 -4.26191e-08 0)
(0 -4.25235e-08 0)
(0 -4.24524e-08 0)
(0 -4.24053e-08 0)
(0 -4.23818e-08 0)
(0 -5.44029e-08 0)
(0 -5.34355e-08 0)
(0 -5.25055e-08 0)
(0 -5.16161e-08 0)
(0 -5.07698e-08 0)
(0 -4.99683e-08 0)
(0 -4.92128e-08 0)
(0 -4.85038e-08 0)
(0 -4.78413e-08 0)
(0 -4.72249e-08 0)
(0 -4.66538e-08 0)
(0 -4.61268e-08 0)
(0 -4.56426e-08 0)
(0 -4.51995e-08 0)
(0 -4.4796e-08 0)
(0 -4.44302e-08 0)
(0 -4.41004e-08 0)
(0 -4.38048e-08 0)
(0 -4.35418e-08 0)
(0 -4.33098e-08 0)
(0 -4.31073e-08 0)
(0 -4.29331e-08 0)
(0 -4.27859e-08 0)
(0 -4.26649e-08 0)
(0 -4.2569e-08 0)
(0 -4.24977e-08 0)
(0 -4.24504e-08 0)
(0 -4.24269e-08 0)
(0 -5.44889e-08 0)
(0 -5.35186e-08 0)
(0 -5.25857e-08 0)
(0 -5.16934e-08 0)
(0 -5.08441e-08 0)
(0 -5.00398e-08 0)
(0 -4.92815e-08 0)
(0 -4.85698e-08 0)
(0 -4.79048e-08 0)
(0 -4.72861e-08 0)
(0 -4.67128e-08 0)
(0 -4.61838e-08 0)
(0 -4.56977e-08 0)
(0 -4.5253e-08 0)
(0 -4.4848e-08 0)
(0 -4.44809e-08 0)
(0 -4.41499e-08 0)
(0 -4.38533e-08 0)
(0 -4.35894e-08 0)
(0 -4.33567e-08 0)
(0 -4.31536e-08 0)
(0 -4.29788e-08 0)
(0 -4.28312e-08 0)
(0 -4.27098e-08 0)
(0 -4.26137e-08 0)
(0 -4.25422e-08 0)
(0 -4.24948e-08 0)
(0 -4.24712e-08 0)
(0 -5.45722e-08 0)
(0 -5.35991e-08 0)
(0 -5.26634e-08 0)
(0 -5.17682e-08 0)
(0 -5.09162e-08 0)
(0 -5.01091e-08 0)
(0 -4.93482e-08 0)
(0 -4.8634e-08 0)
(0 -4.79666e-08 0)
(0 -4.73456e-08 0)
(0 -4.67702e-08 0)
(0 -4.62393e-08 0)
(0 -4.57515e-08 0)
(0 -4.53052e-08 0)
(0 -4.48988e-08 0)
(0 -4.45304e-08 0)
(0 -4.41983e-08 0)
(0 -4.39008e-08 0)
(0 -4.36361e-08 0)
(0 -4.34026e-08 0)
(0 -4.31989e-08 0)
(0 -4.30237e-08 0)
(0 -4.28757e-08 0)
(0 -4.27539e-08 0)
(0 -4.26576e-08 0)
(0 -4.25859e-08 0)
(0 -4.25384e-08 0)
(0 -4.25147e-08 0)
(0 -5.46528e-08 0)
(0 -5.3677e-08 0)
(0 -5.27385e-08 0)
(0 -5.18407e-08 0)
(0 -5.0986e-08 0)
(0 -5.01763e-08 0)
(0 -4.94128e-08 0)
(0 -4.86962e-08 0)
(0 -4.80266e-08 0)
(0 -4.74035e-08 0)
(0 -4.68261e-08 0)
(0 -4.62934e-08 0)
(0 -4.58039e-08 0)
(0 -4.53561e-08 0)
(0 -4.49483e-08 0)
(0 -4.45788e-08 0)
(0 -4.42456e-08 0)
(0 -4.39472e-08 0)
(0 -4.36817e-08 0)
(0 -4.34475e-08 0)
(0 -4.32433e-08 0)
(0 -4.30676e-08 0)
(0 -4.29192e-08 0)
(0 -4.27971e-08 0)
(0 -4.27005e-08 0)
(0 -4.26287e-08 0)
(0 -4.2581e-08 0)
(0 -4.25573e-08 0)
(0 -5.47306e-08 0)
(0 -5.37522e-08 0)
(0 -5.28111e-08 0)
(0 -5.19107e-08 0)
(0 -5.10534e-08 0)
(0 -5.02412e-08 0)
(0 -4.94754e-08 0)
(0 -4.87565e-08 0)
(0 -4.80847e-08 0)
(0 -4.74596e-08 0)
(0 -4.68804e-08 0)
(0 -4.63459e-08 0)
(0 -4.58549e-08 0)
(0 -4.54057e-08 0)
(0 -4.49966e-08 0)
(0 -4.46259e-08 0)
(0 -4.42918e-08 0)
(0 -4.39924e-08 0)
(0 -4.37262e-08 0)
(0 -4.34914e-08 0)
(0 -4.32866e-08 0)
(0 -4.31104e-08 0)
(0 -4.29617e-08 0)
(0 -4.28393e-08 0)
(0 -4.27425e-08 0)
(0 -4.26705e-08 0)
(0 -4.26227e-08 0)
(0 -4.2599e-08 0)
(0 -5.48056e-08 0)
(0 -5.38247e-08 0)
(0 -5.28811e-08 0)
(0 -5.19782e-08 0)
(0 -5.11185e-08 0)
(0 -5.0304e-08 0)
(0 -4.95359e-08 0)
(0 -4.88148e-08 0)
(0 -4.8141e-08 0)
(0 -4.75139e-08 0)
(0 -4.69329e-08 0)
(0 -4.63968e-08 0)
(0 -4.59043e-08 0)
(0 -4.54538e-08 0)
(0 -4.50435e-08 0)
(0 -4.46717e-08 0)
(0 -4.43366e-08 0)
(0 -4.40365e-08 0)
(0 -4.37695e-08 0)
(0 -4.35341e-08 0)
(0 -4.33288e-08 0)
(0 -4.31522e-08 0)
(0 -4.30031e-08 0)
(0 -4.28805e-08 0)
(0 -4.27834e-08 0)
(0 -4.27112e-08 0)
(0 -4.26634e-08 0)
(0 -4.26396e-08 0)
(0 -5.48778e-08 0)
(0 -5.38945e-08 0)
(0 -5.29485e-08 0)
(0 -5.20432e-08 0)
(0 -5.11812e-08 0)
(0 -5.03644e-08 0)
(0 -4.95942e-08 0)
(0 -4.88711e-08 0)
(0 -4.81953e-08 0)
(0 -4.75664e-08 0)
(0 -4.69837e-08 0)
(0 -4.64461e-08 0)
(0 -4.59522e-08 0)
(0 -4.55004e-08 0)
(0 -4.5089e-08 0)
(0 -4.47162e-08 0)
(0 -4.43802e-08 0)
(0 -4.40793e-08 0)
(0 -4.38116e-08 0)
(0 -4.35757e-08 0)
(0 -4.33699e-08 0)
(0 -4.31928e-08 0)
(0 -4.30434e-08 0)
(0 -4.29205e-08 0)
(0 -4.28232e-08 0)
(0 -4.27509e-08 0)
(0 -4.2703e-08 0)
(0 -4.26791e-08 0)
(0 -5.49471e-08 0)
(0 -5.39615e-08 0)
(0 -5.30133e-08 0)
(0 -5.21057e-08 0)
(0 -5.12415e-08 0)
(0 -5.04226e-08 0)
(0 -4.96503e-08 0)
(0 -4.89253e-08 0)
(0 -4.82476e-08 0)
(0 -4.76171e-08 0)
(0 -4.70328e-08 0)
(0 -4.64937e-08 0)
(0 -4.59985e-08 0)
(0 -4.55454e-08 0)
(0 -4.5133e-08 0)
(0 -4.47592e-08 0)
(0 -4.44224e-08 0)
(0 -4.41207e-08 0)
(0 -4.38525e-08 0)
(0 -4.36159e-08 0)
(0 -4.34097e-08 0)
(0 -4.32323e-08 0)
(0 -4.30825e-08 0)
(0 -4.29594e-08 0)
(0 -4.28619e-08 0)
(0 -4.27894e-08 0)
(0 -4.27414e-08 0)
(0 -4.27175e-08 0)
(0 -5.50135e-08 0)
(0 -5.40258e-08 0)
(0 -5.30753e-08 0)
(0 -5.21656e-08 0)
(0 -5.12993e-08 0)
(0 -5.04784e-08 0)
(0 -4.97042e-08 0)
(0 -4.89773e-08 0)
(0 -4.8298e-08 0)
(0 -4.76658e-08 0)
(0 -4.708e-08 0)
(0 -4.65396e-08 0)
(0 -4.60431e-08 0)
(0 -4.55889e-08 0)
(0 -4.51754e-08 0)
(0 -4.48008e-08 0)
(0 -4.44632e-08 0)
(0 -4.41608e-08 0)
(0 -4.38919e-08 0)
(0 -4.36549e-08 0)
(0 -4.34482e-08 0)
(0 -4.32704e-08 0)
(0 -4.31204e-08 0)
(0 -4.2997e-08 0)
(0 -4.28993e-08 0)
(0 -4.28267e-08 0)
(0 -4.27786e-08 0)
(0 -4.27547e-08 0)
(0 -5.5077e-08 0)
(0 -5.40872e-08 0)
(0 -5.31347e-08 0)
(0 -5.2223e-08 0)
(0 -5.13547e-08 0)
(0 -5.05319e-08 0)
(0 -4.97559e-08 0)
(0 -4.90273e-08 0)
(0 -4.83463e-08 0)
(0 -4.77126e-08 0)
(0 -4.71254e-08 0)
(0 -4.65837e-08 0)
(0 -4.6086e-08 0)
(0 -4.56308e-08 0)
(0 -4.52164e-08 0)
(0 -4.48409e-08 0)
(0 -4.45025e-08 0)
(0 -4.41995e-08 0)
(0 -4.393e-08 0)
(0 -4.36925e-08 0)
(0 -4.34854e-08 0)
(0 -4.33073e-08 0)
(0 -4.3157e-08 0)
(0 -4.30333e-08 0)
(0 -4.29355e-08 0)
(0 -4.28628e-08 0)
(0 -4.28146e-08 0)
(0 -4.27906e-08 0)
(0 -5.51375e-08 0)
(0 -5.41458e-08 0)
(0 -5.31913e-08 0)
(0 -5.22777e-08 0)
(0 -5.14076e-08 0)
(0 -5.0583e-08 0)
(0 -4.98052e-08 0)
(0 -4.9075e-08 0)
(0 -4.83925e-08 0)
(0 -4.77574e-08 0)
(0 -4.71689e-08 0)
(0 -4.6626e-08 0)
(0 -4.61272e-08 0)
(0 -4.5671e-08 0)
(0 -4.52556e-08 0)
(0 -4.48794e-08 0)
(0 -4.45403e-08 0)
(0 -4.42367e-08 0)
(0 -4.39667e-08 0)
(0 -4.37287e-08 0)
(0 -4.35212e-08 0)
(0 -4.33428e-08 0)
(0 -4.31922e-08 0)
(0 -4.30683e-08 0)
(0 -4.29703e-08 0)
(0 -4.28974e-08 0)
(0 -4.28492e-08 0)
(0 -4.28251e-08 0)
(0 -5.51951e-08 0)
(0 -5.42015e-08 0)
(0 -5.32452e-08 0)
(0 -5.23298e-08 0)
(0 -5.14579e-08 0)
(0 -5.06317e-08 0)
(0 -4.98523e-08 0)
(0 -4.91206e-08 0)
(0 -4.84367e-08 0)
(0 -4.78002e-08 0)
(0 -4.72105e-08 0)
(0 -4.66664e-08 0)
(0 -4.61666e-08 0)
(0 -4.57095e-08 0)
(0 -4.52933e-08 0)
(0 -4.49162e-08 0)
(0 -4.45765e-08 0)
(0 -4.42723e-08 0)
(0 -4.40018e-08 0)
(0 -4.37634e-08 0)
(0 -4.35555e-08 0)
(0 -4.33768e-08 0)
(0 -4.32259e-08 0)
(0 -4.31019e-08 0)
(0 -4.30037e-08 0)
(0 -4.29308e-08 0)
(0 -4.28824e-08 0)
(0 -4.28583e-08 0)
(0 -5.52497e-08 0)
(0 -5.42543e-08 0)
(0 -5.32963e-08 0)
(0 -5.23792e-08 0)
(0 -5.15057e-08 0)
(0 -5.06779e-08 0)
(0 -4.9897e-08 0)
(0 -4.91639e-08 0)
(0 -4.84786e-08 0)
(0 -4.7841e-08 0)
(0 -4.72501e-08 0)
(0 -4.6705e-08 0)
(0 -4.62042e-08 0)
(0 -4.57462e-08 0)
(0 -4.53292e-08 0)
(0 -4.49515e-08 0)
(0 -4.46111e-08 0)
(0 -4.43064e-08 0)
(0 -4.40354e-08 0)
(0 -4.37966e-08 0)
(0 -4.35884e-08 0)
(0 -4.34094e-08 0)
(0 -4.32583e-08 0)
(0 -4.3134e-08 0)
(0 -4.30357e-08 0)
(0 -4.29626e-08 0)
(0 -4.29142e-08 0)
(0 -4.28901e-08 0)
(0 -5.53013e-08 0)
(0 -5.43043e-08 0)
(0 -5.33447e-08 0)
(0 -5.2426e-08 0)
(0 -5.1551e-08 0)
(0 -5.07217e-08 0)
(0 -4.99394e-08 0)
(0 -4.9205e-08 0)
(0 -4.85185e-08 0)
(0 -4.78796e-08 0)
(0 -4.72877e-08 0)
(0 -4.67416e-08 0)
(0 -4.62399e-08 0)
(0 -4.57811e-08 0)
(0 -4.53634e-08 0)
(0 -4.4985e-08 0)
(0 -4.46441e-08 0)
(0 -4.43388e-08 0)
(0 -4.40674e-08 0)
(0 -4.38282e-08 0)
(0 -4.36197e-08 0)
(0 -4.34404e-08 0)
(0 -4.32891e-08 0)
(0 -4.31646e-08 0)
(0 -4.30662e-08 0)
(0 -4.2993e-08 0)
(0 -4.29445e-08 0)
(0 -4.29204e-08 0)
(0 -5.53499e-08 0)
(0 -5.43514e-08 0)
(0 -5.33902e-08 0)
(0 -5.24701e-08 0)
(0 -5.15937e-08 0)
(0 -5.0763e-08 0)
(0 -4.99794e-08 0)
(0 -4.92438e-08 0)
(0 -4.85561e-08 0)
(0 -4.79162e-08 0)
(0 -4.73233e-08 0)
(0 -4.67762e-08 0)
(0 -4.62737e-08 0)
(0 -4.58141e-08 0)
(0 -4.53958e-08 0)
(0 -4.50168e-08 0)
(0 -4.46753e-08 0)
(0 -4.43696e-08 0)
(0 -4.40978e-08 0)
(0 -4.38583e-08 0)
(0 -4.36494e-08 0)
(0 -4.34699e-08 0)
(0 -4.33183e-08 0)
(0 -4.31937e-08 0)
(0 -4.30952e-08 0)
(0 -4.30219e-08 0)
(0 -4.29733e-08 0)
(0 -4.29491e-08 0)
(0 -5.53955e-08 0)
(0 -5.43955e-08 0)
(0 -5.3433e-08 0)
(0 -5.25115e-08 0)
(0 -5.16337e-08 0)
(0 -5.08018e-08 0)
(0 -5.00171e-08 0)
(0 -4.92802e-08 0)
(0 -4.85915e-08 0)
(0 -4.79506e-08 0)
(0 -4.73568e-08 0)
(0 -4.68089e-08 0)
(0 -4.63056e-08 0)
(0 -4.58453e-08 0)
(0 -4.54263e-08 0)
(0 -4.50468e-08 0)
(0 -4.47048e-08 0)
(0 -4.43987e-08 0)
(0 -4.41265e-08 0)
(0 -4.38866e-08 0)
(0 -4.36775e-08 0)
(0 -4.34977e-08 0)
(0 -4.3346e-08 0)
(0 -4.32212e-08 0)
(0 -4.31225e-08 0)
(0 -4.30491e-08 0)
(0 -4.30005e-08 0)
(0 -4.29763e-08 0)
(0 -5.5438e-08 0)
(0 -5.44367e-08 0)
(0 -5.34729e-08 0)
(0 -5.25502e-08 0)
(0 -5.16712e-08 0)
(0 -5.08381e-08 0)
(0 -5.00523e-08 0)
(0 -4.93144e-08 0)
(0 -4.86247e-08 0)
(0 -4.79829e-08 0)
(0 -4.73882e-08 0)
(0 -4.68395e-08 0)
(0 -4.63355e-08 0)
(0 -4.58746e-08 0)
(0 -4.5455e-08 0)
(0 -4.5075e-08 0)
(0 -4.47326e-08 0)
(0 -4.4426e-08 0)
(0 -4.41534e-08 0)
(0 -4.39133e-08 0)
(0 -4.37039e-08 0)
(0 -4.35239e-08 0)
(0 -4.3372e-08 0)
(0 -4.32471e-08 0)
(0 -4.31483e-08 0)
(0 -4.30748e-08 0)
(0 -4.30261e-08 0)
(0 -4.30019e-08 0)
(0 -5.54776e-08 0)
(0 -5.44751e-08 0)
(0 -5.35101e-08 0)
(0 -5.25861e-08 0)
(0 -5.17061e-08 0)
(0 -5.08719e-08 0)
(0 -5.0085e-08 0)
(0 -4.93462e-08 0)
(0 -4.86556e-08 0)
(0 -4.80129e-08 0)
(0 -4.74174e-08 0)
(0 -4.68681e-08 0)
(0 -4.63634e-08 0)
(0 -4.59019e-08 0)
(0 -4.54818e-08 0)
(0 -4.51013e-08 0)
(0 -4.47585e-08 0)
(0 -4.44515e-08 0)
(0 -4.41786e-08 0)
(0 -4.39382e-08 0)
(0 -4.37286e-08 0)
(0 -4.35484e-08 0)
(0 -4.33963e-08 0)
(0 -4.32712e-08 0)
(0 -4.31723e-08 0)
(0 -4.30988e-08 0)
(0 -4.30501e-08 0)
(0 -4.30258e-08 0)
(0 -5.55141e-08 0)
(0 -5.45104e-08 0)
(0 -5.35444e-08 0)
(0 -5.26194e-08 0)
(0 -5.17383e-08 0)
(0 -5.09031e-08 0)
(0 -5.01153e-08 0)
(0 -4.93756e-08 0)
(0 -4.86842e-08 0)
(0 -4.80408e-08 0)
(0 -4.74446e-08 0)
(0 -4.68946e-08 0)
(0 -4.63893e-08 0)
(0 -4.59273e-08 0)
(0 -4.55067e-08 0)
(0 -4.51257e-08 0)
(0 -4.47825e-08 0)
(0 -4.44752e-08 0)
(0 -4.4202e-08 0)
(0 -4.39613e-08 0)
(0 -4.37515e-08 0)
(0 -4.35711e-08 0)
(0 -4.34189e-08 0)
(0 -4.32937e-08 0)
(0 -4.31947e-08 0)
(0 -4.31211e-08 0)
(0 -4.30723e-08 0)
(0 -4.3048e-08 0)
(0 -5.55475e-08 0)
(0 -5.45429e-08 0)
(0 -5.35758e-08 0)
(0 -5.26499e-08 0)
(0 -5.17679e-08 0)
(0 -5.09318e-08 0)
(0 -5.01432e-08 0)
(0 -4.94027e-08 0)
(0 -4.87105e-08 0)
(0 -4.80664e-08 0)
(0 -4.74696e-08 0)
(0 -4.69189e-08 0)
(0 -4.64132e-08 0)
(0 -4.59506e-08 0)
(0 -4.55296e-08 0)
(0 -4.51482e-08 0)
(0 -4.48046e-08 0)
(0 -4.4497e-08 0)
(0 -4.42236e-08 0)
(0 -4.39827e-08 0)
(0 -4.37726e-08 0)
(0 -4.35921e-08 0)
(0 -4.34397e-08 0)
(0 -4.33144e-08 0)
(0 -4.32153e-08 0)
(0 -4.31417e-08 0)
(0 -4.30929e-08 0)
(0 -4.30685e-08 0)
(0 -5.55779e-08 0)
(0 -5.45724e-08 0)
(0 -5.36044e-08 0)
(0 -5.26776e-08 0)
(0 -5.17948e-08 0)
(0 -5.0958e-08 0)
(0 -5.01686e-08 0)
(0 -4.94273e-08 0)
(0 -4.87345e-08 0)
(0 -4.80897e-08 0)
(0 -4.74923e-08 0)
(0 -4.69412e-08 0)
(0 -4.64349e-08 0)
(0 -4.59719e-08 0)
(0 -4.55505e-08 0)
(0 -4.51688e-08 0)
(0 -4.48249e-08 0)
(0 -4.4517e-08 0)
(0 -4.42433e-08 0)
(0 -4.40022e-08 0)
(0 -4.3792e-08 0)
(0 -4.36112e-08 0)
(0 -4.34587e-08 0)
(0 -4.33334e-08 0)
(0 -4.32342e-08 0)
(0 -4.31605e-08 0)
(0 -4.31116e-08 0)
(0 -4.30873e-08 0)
(0 -5.56053e-08 0)
(0 -5.4599e-08 0)
(0 -5.36302e-08 0)
(0 -5.27026e-08 0)
(0 -5.1819e-08 0)
(0 -5.09815e-08 0)
(0 -5.01914e-08 0)
(0 -4.94496e-08 0)
(0 -4.87561e-08 0)
(0 -4.81108e-08 0)
(0 -4.75129e-08 0)
(0 -4.69613e-08 0)
(0 -4.64546e-08 0)
(0 -4.59912e-08 0)
(0 -4.55694e-08 0)
(0 -4.51873e-08 0)
(0 -4.48432e-08 0)
(0 -4.45351e-08 0)
(0 -4.42612e-08 0)
(0 -4.40198e-08 0)
(0 -4.38094e-08 0)
(0 -4.36286e-08 0)
(0 -4.3476e-08 0)
(0 -4.33505e-08 0)
(0 -4.32512e-08 0)
(0 -4.31775e-08 0)
(0 -4.31286e-08 0)
(0 -4.31042e-08 0)
(0 -5.56297e-08 0)
(0 -5.46226e-08 0)
(0 -5.36531e-08 0)
(0 -5.27249e-08 0)
(0 -5.18406e-08 0)
(0 -5.10025e-08 0)
(0 -5.02118e-08 0)
(0 -4.94694e-08 0)
(0 -4.87754e-08 0)
(0 -4.81296e-08 0)
(0 -4.75312e-08 0)
(0 -4.69792e-08 0)
(0 -4.64721e-08 0)
(0 -4.60084e-08 0)
(0 -4.55862e-08 0)
(0 -4.52039e-08 0)
(0 -4.48595e-08 0)
(0 -4.45512e-08 0)
(0 -4.42771e-08 0)
(0 -4.40356e-08 0)
(0 -4.3825e-08 0)
(0 -4.36441e-08 0)
(0 -4.34913e-08 0)
(0 -4.33658e-08 0)
(0 -4.32665e-08 0)
(0 -4.31926e-08 0)
(0 -4.31437e-08 0)
(0 -4.31194e-08 0)
(0 -5.5651e-08 0)
(0 -5.46433e-08 0)
(0 -5.36732e-08 0)
(0 -5.27443e-08 0)
(0 -5.18595e-08 0)
(0 -5.10208e-08 0)
(0 -5.02296e-08 0)
(0 -4.94867e-08 0)
(0 -4.87923e-08 0)
(0 -4.8146e-08 0)
(0 -4.75473e-08 0)
(0 -4.69949e-08 0)
(0 -4.64874e-08 0)
(0 -4.60234e-08 0)
(0 -4.5601e-08 0)
(0 -4.52185e-08 0)
(0 -4.48738e-08 0)
(0 -4.45653e-08 0)
(0 -4.42911e-08 0)
(0 -4.40494e-08 0)
(0 -4.38387e-08 0)
(0 -4.36576e-08 0)
(0 -4.35048e-08 0)
(0 -4.33792e-08 0)
(0 -4.32799e-08 0)
(0 -4.3206e-08 0)
(0 -4.31571e-08 0)
(0 -4.31327e-08 0)
(0 -5.56692e-08 0)
(0 -5.4661e-08 0)
(0 -5.36904e-08 0)
(0 -5.2761e-08 0)
(0 -5.18757e-08 0)
(0 -5.10366e-08 0)
(0 -5.02449e-08 0)
(0 -4.95016e-08 0)
(0 -4.88068e-08 0)
(0 -4.81602e-08 0)
(0 -4.75611e-08 0)
(0 -4.70084e-08 0)
(0 -4.65007e-08 0)
(0 -4.60364e-08 0)
(0 -4.56138e-08 0)
(0 -4.5231e-08 0)
(0 -4.48862e-08 0)
(0 -4.45775e-08 0)
(0 -4.43031e-08 0)
(0 -4.40613e-08 0)
(0 -4.38505e-08 0)
(0 -4.36693e-08 0)
(0 -4.35165e-08 0)
(0 -4.33908e-08 0)
(0 -4.32914e-08 0)
(0 -4.32175e-08 0)
(0 -4.31685e-08 0)
(0 -4.31441e-08 0)
(0 -5.56844e-08 0)
(0 -5.46757e-08 0)
(0 -5.37047e-08 0)
(0 -5.27749e-08 0)
(0 -5.18892e-08 0)
(0 -5.10497e-08 0)
(0 -5.02577e-08 0)
(0 -4.9514e-08 0)
(0 -4.88189e-08 0)
(0 -4.8172e-08 0)
(0 -4.75726e-08 0)
(0 -4.70196e-08 0)
(0 -4.65117e-08 0)
(0 -4.60472e-08 0)
(0 -4.56244e-08 0)
(0 -4.52414e-08 0)
(0 -4.48965e-08 0)
(0 -4.45876e-08 0)
(0 -4.43131e-08 0)
(0 -4.40712e-08 0)
(0 -4.38604e-08 0)
(0 -4.36791e-08 0)
(0 -4.35262e-08 0)
(0 -4.34004e-08 0)
(0 -4.3301e-08 0)
(0 -4.3227e-08 0)
(0 -4.31781e-08 0)
(0 -4.31537e-08 0)
(0 -5.56966e-08 0)
(0 -5.46876e-08 0)
(0 -5.37162e-08 0)
(0 -5.27861e-08 0)
(0 -5.19001e-08 0)
(0 -5.10602e-08 0)
(0 -5.02679e-08 0)
(0 -4.9524e-08 0)
(0 -4.88286e-08 0)
(0 -4.81814e-08 0)
(0 -4.75818e-08 0)
(0 -4.70286e-08 0)
(0 -4.65205e-08 0)
(0 -4.60559e-08 0)
(0 -4.56329e-08 0)
(0 -4.52498e-08 0)
(0 -4.49047e-08 0)
(0 -4.45958e-08 0)
(0 -4.43212e-08 0)
(0 -4.40792e-08 0)
(0 -4.38683e-08 0)
(0 -4.36869e-08 0)
(0 -4.3534e-08 0)
(0 -4.34082e-08 0)
(0 -4.33087e-08 0)
(0 -4.32347e-08 0)
(0 -4.31857e-08 0)
(0 -4.31613e-08 0)
(0 -5.57057e-08 0)
(0 -5.46964e-08 0)
(0 -5.37248e-08 0)
(0 -5.27944e-08 0)
(0 -5.19082e-08 0)
(0 -5.10681e-08 0)
(0 -5.02756e-08 0)
(0 -4.95314e-08 0)
(0 -4.88359e-08 0)
(0 -4.81885e-08 0)
(0 -4.75888e-08 0)
(0 -4.70354e-08 0)
(0 -4.65272e-08 0)
(0 -4.60624e-08 0)
(0 -4.56393e-08 0)
(0 -4.52561e-08 0)
(0 -4.49109e-08 0)
(0 -4.46019e-08 0)
(0 -4.43272e-08 0)
(0 -4.40852e-08 0)
(0 -4.38742e-08 0)
(0 -4.36928e-08 0)
(0 -4.35398e-08 0)
(0 -4.3414e-08 0)
(0 -4.33145e-08 0)
(0 -4.32405e-08 0)
(0 -4.31915e-08 0)
(0 -4.31671e-08 0)
(0 -5.57118e-08 0)
(0 -5.47023e-08 0)
(0 -5.37305e-08 0)
(0 -5.28e-08 0)
(0 -5.19136e-08 0)
(0 -5.10734e-08 0)
(0 -5.02807e-08 0)
(0 -4.95364e-08 0)
(0 -4.88407e-08 0)
(0 -4.81933e-08 0)
(0 -4.75934e-08 0)
(0 -4.70399e-08 0)
(0 -4.65316e-08 0)
(0 -4.60667e-08 0)
(0 -4.56436e-08 0)
(0 -4.52603e-08 0)
(0 -4.49151e-08 0)
(0 -4.4606e-08 0)
(0 -4.43312e-08 0)
(0 -4.40892e-08 0)
(0 -4.38782e-08 0)
(0 -4.36968e-08 0)
(0 -4.35437e-08 0)
(0 -4.34179e-08 0)
(0 -4.33184e-08 0)
(0 -4.32444e-08 0)
(0 -4.31954e-08 0)
(0 -4.31709e-08 0)
(0 -5.57148e-08 0)
(0 -5.47053e-08 0)
(0 -5.37334e-08 0)
(0 -5.28028e-08 0)
(0 -5.19163e-08 0)
(0 -5.1076e-08 0)
(0 -5.02833e-08 0)
(0 -4.95389e-08 0)
(0 -4.88431e-08 0)
(0 -4.81956e-08 0)
(0 -4.75957e-08 0)
(0 -4.70422e-08 0)
(0 -4.65338e-08 0)
(0 -4.60689e-08 0)
(0 -4.56457e-08 0)
(0 -4.52624e-08 0)
(0 -4.49171e-08 0)
(0 -4.4608e-08 0)
(0 -4.43333e-08 0)
(0 -4.40912e-08 0)
(0 -4.38801e-08 0)
(0 -4.36987e-08 0)
(0 -4.35457e-08 0)
(0 -4.34198e-08 0)
(0 -4.33203e-08 0)
(0 -4.32463e-08 0)
(0 -4.31973e-08 0)
(0 -4.31729e-08 0)
)
;

boundaryField
{
    bc-2
    {
        type            empty;
    }
    bc-3
    {
        type            empty;
    }
    bottom
    {
        type            zeroGradient;
    }
    leftSide
    {
        type            zeroGradient;
    }
    naturalSurface
    {
        type            zeroGradient;
    }
    rightSide
    {
        type            zeroGradient;
    }
    slopesurface
    {
        type            zeroGradient;
    }
    subGradeSurface
    {
        type            zeroGradient;
    }
}


// ************************************************************************* //
