# Supplementary material for: A finite volume-based model for the hydrothermal behavior of soil under freeze–thaw cycles
Source: PLoS One. 2021 Jun 3;16(6):e0252680. doi: 10.1371/journal.pone.0252680 (PMC8174737; doi:10.1371/journal.pone.0252680)
Supplement: S1 Data — (ZIP) [file pone.0252680.s001.zip › Data at equal time interval/3.60288e+08/solidTemperature]

/*--------------------------------*- C++ -*----------------------------------*\
| =========                 |                                                 |
| \\      /  F ield         | OpenFOAM: The Open Source CFD Toolbox           |
|  \\    /   O peration     | Version:  2.4.0                                 |
|   \\  /    A nd           | Web:      www.OpenFOAM.org                      |
|    \\/     M anipulation  |                                                 |
\*---------------------------------------------------------------------------*/
FoamFile
{
    version     2.0;
    format      ascii;
    class       volScalarField;
    location    "3.60288e+08";
    object      solidTemperature;
}
// * * * * * * * * * * * * * * * * * * * * * * * * * * * * * * * * * * * * * //

dimensions      [0 0 0 1 0 0 0];

internalField   nonuniform List<scalar> 
9554
(
269.718
273.717
276.884
279.059
280.411
281.135
281.416
281.409
281.235
280.983
280.712
280.461
280.249
280.083
279.963
279.883
279.836
279.815
279.812
279.821
279.837
279.856
269.718
273.717
276.884
279.059
280.411
281.135
281.416
281.409
281.235
280.983
280.712
280.461
280.249
280.083
279.963
279.883
279.836
279.815
279.812
279.821
279.837
279.856
269.718
273.717
276.884
279.059
280.411
281.135
281.416
281.409
281.235
280.983
280.713
280.461
280.249
280.083
279.963
279.883
279.837
279.816
279.813
279.821
279.837
279.856
269.718
273.717
276.884
279.059
280.411
281.135
281.416
281.409
281.235
280.983
280.713
280.462
280.249
280.083
279.963
279.883
279.837
279.816
279.813
279.822
279.837
279.857
269.718
273.717
276.884
279.059
280.411
281.135
281.416
281.409
281.235
280.983
280.713
280.462
280.249
280.083
279.963
279.883
279.837
279.816
279.813
279.822
279.838
279.857
269.718
273.717
276.884
279.059
280.411
281.135
281.416
281.409
281.235
280.983
280.713
280.462
280.25
280.084
279.963
279.884
279.837
279.816
279.813
279.822
279.838
279.857
269.718
273.717
276.884
279.059
280.411
281.135
281.416
281.409
281.236
280.984
280.713
280.462
280.25
280.084
279.964
279.884
279.838
279.817
279.814
279.823
279.838
279.858
269.718
273.717
276.884
279.059
280.411
281.135
281.417
281.41
281.236
280.984
280.714
280.463
280.25
280.084
279.964
279.885
279.838
279.817
279.814
279.823
279.839
279.858
269.718
273.717
276.884
279.06
280.411
281.136
281.417
281.41
281.236
280.984
280.714
280.463
280.251
280.085
279.965
279.885
279.839
279.818
279.815
279.824
279.839
279.859
269.718
273.718
276.884
279.06
280.412
281.136
281.417
281.41
281.237
280.985
280.715
280.464
280.251
280.085
279.965
279.886
279.839
279.818
279.815
279.824
279.84
279.859
269.718
273.718
276.884
279.06
280.412
281.136
281.417
281.411
281.237
280.985
280.715
280.464
280.252
280.086
279.966
279.886
279.84
279.819
279.816
279.825
279.841
279.86
269.718
273.718
276.884
279.06
280.412
281.136
281.418
281.411
281.238
280.986
280.716
280.465
280.252
280.087
279.966
279.887
279.841
279.82
279.817
279.826
279.842
279.861
269.718
273.718
276.884
279.06
280.412
281.137
281.418
281.411
281.238
280.986
280.716
280.465
280.253
280.087
279.967
279.888
279.841
279.82
279.818
279.827
279.842
279.862
269.718
273.718
276.885
279.06
280.413
281.137
281.419
281.412
281.239
280.987
280.717
280.466
280.254
280.088
279.968
279.889
279.842
279.821
279.818
279.827
279.843
279.863
269.718
273.718
276.885
279.061
280.413
281.138
281.419
281.413
281.239
280.988
280.718
280.467
280.255
280.089
279.969
279.889
279.843
279.822
279.819
279.828
279.844
279.864
269.719
273.718
276.885
279.061
280.413
281.138
281.42
281.413
281.24
280.988
280.718
280.468
280.256
280.09
279.97
279.89
279.844
279.823
279.82
279.829
279.845
279.865
269.719
273.718
276.885
279.061
280.414
281.138
281.42
281.414
281.241
280.989
280.719
280.469
280.257
280.091
279.971
279.891
279.845
279.824
279.822
279.831
279.846
279.866
269.719
273.718
276.885
279.062
280.414
281.139
281.421
281.415
281.241
280.99
280.72
280.47
280.258
280.092
279.972
279.893
279.846
279.826
279.823
279.832
279.848
279.867
269.719
273.719
276.886
279.062
280.415
281.14
281.422
281.415
281.242
280.991
280.721
280.471
280.259
280.093
279.973
279.894
279.848
279.827
279.824
279.833
279.849
279.868
269.719
273.719
276.886
279.062
280.415
281.14
281.422
281.416
281.243
280.992
280.723
280.472
280.26
280.094
279.975
279.895
279.849
279.828
279.825
279.834
279.85
279.87
269.719
273.719
276.886
279.063
280.416
281.141
281.423
281.417
281.244
280.993
280.724
280.473
280.261
280.096
279.976
279.897
279.851
279.83
279.827
279.836
279.852
279.871
269.719
273.719
276.887
279.063
280.416
281.142
281.424
281.418
281.246
280.995
280.725
280.475
280.263
280.097
279.978
279.898
279.852
279.831
279.829
279.838
279.854
279.873
269.719
273.719
276.887
279.064
280.417
281.142
281.425
281.419
281.247
280.996
280.727
280.476
280.265
280.099
279.979
279.9
279.854
279.833
279.83
279.839
279.855
279.874
269.719
273.719
276.887
279.064
280.417
281.143
281.426
281.42
281.248
280.997
280.728
280.478
280.266
280.101
279.981
279.902
279.856
279.835
279.832
279.841
279.857
279.876
269.719
273.719
276.887
279.064
280.417
281.143
281.426
281.421
281.249
280.998
280.729
280.479
280.268
280.103
279.983
279.904
279.858
279.837
279.834
279.843
279.859
279.878
269.719
273.719
276.887
279.063
280.417
281.143
281.426
281.421
281.249
280.999
280.731
280.481
280.27
280.105
279.985
279.906
279.86
279.839
279.836
279.845
279.861
279.88
269.719
273.719
276.886
279.063
280.416
281.142
281.426
281.421
281.25
281
280.732
280.482
280.271
280.107
279.987
279.908
279.862
279.842
279.839
279.848
279.863
279.882
269.718
273.718
276.885
279.061
280.414
281.141
281.424
281.42
281.249
281
280.732
280.483
280.273
280.108
279.989
279.911
279.865
279.844
279.841
279.85
279.866
279.885
269.718
273.717
276.883
279.058
280.411
281.138
281.422
281.418
281.247
280.999
280.732
280.484
280.274
280.11
279.991
279.913
279.867
279.847
279.844
279.853
279.868
279.887
269.717
273.715
276.88
279.055
280.407
281.133
281.417
281.414
281.244
280.997
280.731
280.484
280.275
280.111
279.993
279.915
279.87
279.849
279.846
279.855
279.871
279.89
269.717
273.713
276.876
279.05
280.401
281.127
281.411
281.408
281.24
280.993
280.728
280.482
280.274
280.112
279.995
279.917
279.872
279.852
279.849
279.858
279.874
279.893
269.716
273.71
276.872
279.044
280.394
281.119
281.403
281.401
281.233
280.987
280.724
280.48
280.273
280.112
279.996
279.919
279.875
279.855
279.852
279.861
279.877
279.895
269.715
273.708
276.867
279.037
280.386
281.109
281.392
281.39
281.223
280.98
280.718
280.475
280.271
280.111
279.996
279.92
279.877
279.857
279.855
279.864
279.88
279.899
269.715
273.707
276.864
279.032
280.377
281.098
281.38
281.377
281.211
280.969
280.71
280.469
280.267
280.109
279.996
279.922
279.879
279.86
279.858
279.867
279.883
279.902
269.717
273.71
276.867
279.03
280.371
281.087
281.366
281.362
281.197
280.956
280.699
280.461
280.262
280.106
279.995
279.922
279.881
279.863
279.861
279.871
279.886
279.905
269.722
273.724
276.88
279.038
280.37
281.079
281.352
281.346
281.179
280.94
280.686
280.451
280.254
280.102
279.993
279.922
279.882
279.865
279.864
279.874
279.89
279.909
269.737
273.758
276.917
279.065
280.383
281.078
281.341
281.328
281.16
280.922
280.67
280.438
280.245
280.096
279.99
279.922
279.883
279.867
279.867
279.878
279.894
279.912
269.774
273.836
276.997
279.125
280.416
281.088
281.334
281.312
281.139
280.901
280.651
280.423
280.234
280.089
279.987
279.921
279.884
279.87
279.87
279.881
279.897
279.916
269.872
274.006
277.154
279.236
280.48
281.114
281.335
281.297
281.118
280.878
280.63
280.406
280.222
280.081
279.982
279.919
279.885
279.872
279.874
279.885
279.901
279.92
270.161
274.364
277.434
279.419
280.583
281.159
281.343
281.284
281.095
280.852
280.606
280.387
280.207
280.071
279.976
279.917
279.885
279.874
279.877
279.889
279.905
279.924
268.052
268.19
268.13
269.593
268.783
269.702
269.535
272.181
268.66
273.28
270.279
272.216
268.296
272.319
269.095
270.806
269.533
269.563
272.805
268.957
268.131
273.09
269.167
271.798
271.379
269.864
268.952
271.05
270.474
267.881
271.561
268.308
268.062
271.366
281.424
274.016
281.212
280.899
273.004
273.771
273.136
273.563
271.308
272.854
271.29
273.801
272.222
277.138
274.872
279.461
269.745
277.032
275.589
280.532
281.367
280.818
281.464
281.002
274.162
269.608
274.496
278.761
278.548
280.504
273.219
281.44
277.826
280.613
279.426
281.389
279.327
281.59
280.006
280.898
281.132
281.589
280.567
281.586
281.501
281.702
281.636
281.283
281.608
281.72
281.722
281.431
281.412
281.579
281.699
281.27
281.571
281.124
281.537
281.554
281.228
281.155
281.582
281.053
281.455
281.487
281.48
281.105
281.516
281.439
281.421
281.425
281.313
281.376
281.011
281.05
281.29
281.295
280.89
279.689
268.57
276.609
281.305
277.138
281.494
281.48
280.588
281.368
281.483
281.279
281.393
269.625
278.85
281.259
281.16
281.531
281.396
281.629
281.452
276.903
271.192
275.823
280.571
281.634
281.367
281.547
281.19
278.933
281.497
281.168
281.67
281.627
281.13
281.69
281.312
281.164
281.549
280.889
281.458
280.935
281.518
280.044
281.535
277.923
281.114
280.112
275.53
275.176
269.07
272.908
271.346
281.179
281.113
281.423
281.327
280.889
281.367
281.485
281.339
280.933
281.403
281.139
281.638
281.268
281.665
278.782
278.336
269.71
276.813
281.638
281.09
281.464
281.524
281.091
279.66
281.519
281.482
280.147
281.43
281.495
280.934
281.602
281.268
281.708
281.32
278.893
280.137
281.473
281.344
279.577
274.386
281.359
281.568
269.854
276.352
280.828
281.306
281.209
281.463
281.259
281.495
281.664
281.338
281.724
281.494
281.288
281.626
272.067
269.913
281.6
281.359
278.591
273.457
280.572
278.525
279.511
275.349
281.595
281.451
280.216
280.931
281.012
281.397
281.264
280.113
280.932
281.376
281.602
281.052
281.45
281.662
281.29
281.632
280.798
281.228
281.077
280.833
272.611
269.398
281.499
281.214
281.225
281.479
277.54
277.654
281.228
281.552
281.671
281.564
280.291
277.942
281.278
281.552
281.483
281.433
281.103
281.013
273.015
276.62
275.023
271.215
281.529
281.383
281.095
281.521
281.169
281.476
273.928
268.185
281.37
281.515
277.321
273.365
281.539
281.514
281.622
281.577
281.446
281.577
278.299
275.651
281.443
281.151
281.165
280.994
279.67
280.775
281.196
280.405
281.674
281.69
277.721
278.878
280.75
279.622
281.418
281.479
280.594
281.501
279.292
277.085
281.383
281.588
281.667
281.588
280.044
280.583
281.287
281.144
281.036
281.29
281.381
281.516
281.301
281.252
281.619
281.644
269.779
275.396
280.054
279.01
281.647
281.617
273.934
276.368
281.704
281.676
281.477
281.473
281.074
281.299
281.658
281.541
278.773
276.867
281.575
281.609
281.343
281.185
281.387
280.952
272.036
268.379
281.479
281.532
281.453
281.355
280.58
278.831
281.419
281.252
281.691
281.629
275.632
272.623
279.461
278.08
281.698
281.688
280.951
281.39
281.636
281.513
281.724
281.656
281.441
281.485
281.53
281.419
281.315
281.201
281.339
281.346
279.502
277.793
281.423
281.513
281.515
281.595
280.847
281.055
281.52
281.7
281.587
281.272
281.318
281.47
281.616
281.48
276.734
274.561
281.002
281.144
280.928
281.279
281.374
280.836
281.367
281.251
271.157
268.145
280.971
280.035
274.103
275.929
281.136
281.478
277.461
275.627
281.608
281.433
280.796
280.073
269.123
271.803
274.492
271.478
281.314
281.102
278.837
278.011
281.268
281.452
277.819
279.569
273.285
274.992
281.009
280.809
281.422
281.199
280.881
280.868
280.927
280.897
281.309
281.06
280.152
280.795
281.688
281.614
281.284
281.294
276.825
275.834
280.968
280.734
281.547
281.539
274.032
275.254
280.907
281.453
278.801
279.509
280.632
281.042
280.606
279.985
281.724
281.641
281.2
281.26
270.785
268.101
268.221
272.16
281.019
281.2
281.468
281.456
281.377
281.442
271.859
267.895
273.067
280.92
267.906
269.219
268.269
269.25
268.307
271.882
268.554
273.979
269.536
274.45
269.681
272.904
271.904
273.239
269.411
277.792
269.795
273.858
278.901
280.736
278.972
270.28
270.77
279.306
272.363
278.975
274.995
280.247
274.703
279.137
278.954
279.131
274.639
280.932
273.249
280.716
276.895
277.185
273.216
280.723
278.96
279.043
275.543
281.012
275.509
280.041
274.795
277.403
272.251
280.665
280.135
278.563
280.733
272.845
272.328
279.433
280.668
276.758
280.812
274.629
274.261
280.734
275.49
280.149
272.855
278.959
277.906
272.662
280.764
274.991
272.875
279.074
279.581
280.327
280.739
276.796
276.941
275.919
275.974
269.859
274.513
272.872
277.097
272.499
279.185
280.649
273.203
278.658
273.322
278.692
269.034
276.159
278.52
278.137
279.687
280.771
279.746
277.508
274.966
275.131
277.877
280.683
279.403
280.029
271.949
277.831
280.139
280.936
271.865
277.705
278.535
280.958
278.676
281.018
273.853
269.313
268.663
275.212
271.753
277.284
278.754
276.832
272.915
271.106
278.924
280.343
277.825
273.224
276.418
276.906
275.464
271.773
277.748
275.427
278.981
275.909
277.851
279.935
279.764
280.532
279.012
276.165
275.572
279.079
269.366
272.482
278.487
277.477
273.424
271.784
273.039
270.16
281.007
280.1
268.327
273.241
273.023
272.77
279.878
280.937
274.254
271.895
271.276
274.96
271.493
275.5
274.853
275.875
279.62
276.946
276.052
278.833
271.84
275.084
274.501
276.984
276.056
274.488
280.211
280.654
280.939
279.977
280.315
280.935
280.967
280.116
280.841
279.924
281.029
280.206
277.503
279.854
273.944
271.508
280.68
280.26
271.868
275.482
270.237
273.183
276.869
277.356
275.647
276.492
268.252
271.473
277.38
279.683
280.174
280.349
271.777
275.072
278.571
277.231
280.045
278.02
278.604
278.917
271.265
269.51
274.599
273.129
271.751
268.326
274.924
273.35
277.729
275.185
279.841
279.603
279.73
279.191
274.877
276.86
275.095
277.77
280.689
280.656
274.504
272.312
273.119
272.772
276.983
276.992
275.436
277.293
277.07
276.151
268.153
271.237
279.667
279.37
275.468
277.093
278.417
277.575
274.856
273.672
278.325
277.506
278.676
280.092
277.516
275.189
278.786
278.255
276.563
278.115
271.035
269.543
276.46
275.661
276.012
277.037
277.232
276.164
270.671
271.562
279.661
278.559
280.259
279.521
272.549
272.569
278.659
280.122
278.833
278.584
279.801
278.491
281.024
280.227
279.767
279.46
271.105
268.098
277.587
278.167
267.767
267.845
268.529
269.736
268.547
269.727
268.543
269.717
268.537
269.702
268.537
269.713
268.538
269.707
268.537
269.707
268.535
269.699
268.529
269.686
268.526
269.687
268.522
269.67
268.509
269.63
268.482
269.555
268.424
269.378
268.239
268.721
267.766
267.828
268.529
269.735
268.543
269.715
268.539
269.713
268.536
269.707
268.539
269.714
268.536
269.7
268.534
269.701
268.532
269.697
268.529
269.686
268.524
269.676
268.517
269.657
268.505
269.63
268.482
269.558
268.423
269.373
268.238
268.719
280.75
267.983
273.083
280.931
267.946
269.337
268.258
269.424
269.947
271.464
272.131
271.898
268.635
272.765
269.066
274.897
268.53
272.928
269.348
278.568
268.96
275.663
278.933
271.556
271.211
280.335
276.771
279.822
276.425
279.826
272.943
280.543
278.996
277.162
275.452
280.673
275.567
280.435
277.271
277.436
274.091
280.654
279.077
280.354
275.368
277.294
275.043
280.087
277.104
277.319
280.8
272.884
276.111
278.741
280.158
280.146
280.698
273.827
272.065
279.713
280.362
272.285
280.539
274.142
272.997
280.947
272.759
280.516
277.693
272.21
280.226
276.052
279.181
280.863
280.153
280.907
272.949
280.257
277.35
273.333
271.891
276.275
279.298
271.431
276.591
272.736
268.155
276.829
277.68
279.242
280.991
277.827
281.043
277.887
279.111
271.735
275.04
275.33
278.554
280.944
271.215
273.354
278.545
280.736
277.406
279.873
272.617
270.526
273.284
276.186
280.882
279.704
281.033
278.899
275.138
271.701
278.076
271.89
281.157
278.956
277.832
272.482
280.986
279.774
276.535
272.555
269.213
275.306
277.357
277.044
279.285
277.596
272.885
268.341
276.259
278.239
275.333
277.188
277.401
280.037
273.889
272.237
268.6
274.195
272.479
270.754
280.066
277.694
280.107
277.444
276.184
279.078
281.135
279.405
281.222
279.49
281.122
280.09
275.104
276.149
277.055
274.274
275.676
271.543
281.087
279.952
272.07
273.694
281.173
280.252
275.693
271.85
268.508
272.41
280.745
279.507
268.431
273.309
275.22
278.758
279.96
281.004
271.871
275.834
274.892
273.771
274.866
272.554
274.501
271.875
279.998
280.689
280.301
280.719
280.254
280.862
279.059
275.945
271.869
276.571
278.013
278.797
274.884
271.928
271.898
275.919
272.377
274.638
279.446
280.561
280.321
280.914
277.409
279.036
277.746
279.91
277.883
279.626
278.777
275.878
278.481
279.993
272.264
269.699
272.737
275.489
274.996
278.16
279.894
278.548
277.197
276.694
280.122
279.236
275.916
276.266
279.518
279.24
269.435
271.15
273.772
274.915
275.724
277.46
273.588
274.88
269.641
270.696
279.675
280.1
275.537
278.121
276.432
278.597
273.761
271.249
271.317
269.613
278.632
277.653
278.193
278.978
279.054
280.266
274.696
276.357
279.565
279.326
277.608
275.177
275.48
277.345
280.999
280.669
275.394
278.158
274.198
273.655
278.687
280.176
281.23
280.654
278.305
278.705
277.98
275.41
269.793
269.651
279.687
279.303
277.255
276.144
279.62
279.276
271.499
274.087
277.895
278.878
281.025
281.005
280.496
281.048
278.903
279.177
277.684
278.56
277.39
275.089
272.684
274.188
271.484
273.91
270.628
267.991
280.51
281.072
277.82
278.181
281.02
274.013
281.333
280.819
272.989
273.745
271.293
271.525
269.808
273.654
269.125
275.293
269.003
274.974
274.199
273.93
270.72
274.102
269.199
281.417
281.469
281.278
281.318
280.879
280.887
274.932
268.894
276.997
272.096
277.73
276.289
280.125
276.081
279.277
277.74
281.073
280.462
281.401
279.398
281.298
281.089
281.621
281.151
281.518
280.922
281.63
281.701
281.528
281.644
281.486
281.554
281.432
281.626
281.67
281.635
281.293
281.448
281.465
281.65
281.58
281.579
281.212
281.608
281.414
281.541
280.988
281.389
281.273
281.302
281.352
281.493
281.343
281.303
281.016
281.43
280.925
281.475
281.435
281.16
281.323
281.545
281.598
281.431
281.18
281.562
279.7
281.52
280.279
278.265
278.79
273.915
281.523
281.344
281.348
281.351
279.783
274.649
277.176
272.595
281.119
281.712
281.705
281.711
281.634
281.144
281.54
280.812
281.607
281.549
275.918
279.765
280.052
281.574
281.423
280.12
281.261
280.867
281.289
281.012
281.497
281.625
281.731
281.324
269.234
274.875
280.339
280.404
281.414
280.9
281.477
281.483
281.061
279.352
281.098
280.839
270.859
275.799
281.348
281.053
279.545
279.68
281.327
281.429
281.381
281.174
281.723
281.481
269.13
276.402
278.165
278.533
281.378
281.576
281.182
280.889
281.329
281.468
278.61
277.503
281.471
281.271
281.275
281.513
280.773
279.374
281.565
281.668
280.838
281.05
273.96
270.798
281.085
281.4
281.352
281.587
281.457
281.71
281.401
281.598
279.589
280.408
281.354
281.504
273.19
276.736
272.048
268.581
270.77
271.178
281.466
281.558
281.374
281.647
281.579
281.694
281.1
280.96
281.229
281.081
276.721
277.12
281.683
281.641
281.324
281.546
280.934
281.244
279.533
281.025
279.206
276.838
280.884
281.168
281.002
280.808
278.022
277.878
280.562
281.283
281.49
281.28
281.697
281.449
281.28
281.444
281.298
281.483
281.3
281.518
281.398
281.671
280.869
281.17
281.437
281.225
281.562
281.394
281.071
281.332
281.146
281.04
281.452
281.488
274.434
269.926
281.449
281.733
278.401
279.563
281.66
281.627
281.47
281.455
276.026
273.817
280.909
280.776
276.053
278.411
281.538
281.262
280.694
280.4
269.383
272.477
281.691
281.413
277.929
275.511
281.611
281.521
281.427
281.29
281.343
281.437
281.737
281.742
281.106
281.41
281.514
281.58
279.288
278.905
281.732
281.621
281.493
280.867
281.695
281.674
281.482
281.646
281.58
281.461
281.665
281.522
281.46
281.459
280.01
278.5
281.506
281.08
281.19
281.242
281.552
281.59
280.157
280.746
280.833
281.242
278.581
277.021
276.033
272.552
281.151
281.442
281.715
281.67
281.525
281.528
281.237
281.518
281.388
281.555
273.554
273.117
281.3
281.482
273.077
268.381
273.2
275.049
281.736
281.532
281.473
281.487
281.374
281.488
280.947
280.461
281.351
281.129
278.261
279.383
276.184
274.498
279.218
280.295
281.489
281.487
281.282
281.51
281.544
281.479
281.72
281.742
281.045
280.84
281.492
281.589
272.902
272.701
281.526
281.65
281.645
281.75
281.386
281.161
268.312
271.894
281.63
281.619
281.36
281.632
281.239
281.219
278.193
278.984
279.985
280.518
276.752
278.199
281.151
281.204
281.458
281.385
281.686
281.646
280.895
281.01
276.754
276.041
281.093
280.44
278.901
277.877
281.697
281.56
280.797
281.011
281.136
280.952
280.102
279.079
281.439
281.213
281.187
281.43
281.005
281.256
280.453
281.061
280.095
280.751
281.536
281.291
279.829
280.577
276.46
277.484
281.293
281.092
281.3
281.475
280.493
280.839
275.234
272.845
280.981
280.813
281.589
281.309
275.275
277.231
281.525
281.52
271.365
268.116
270.402
270.589
270.522
267.968
268.157
270.983
281.428
281.477
281.102
281.073
281.422
281.328
269.565
268.114
268.192
268.055
269.58
268.302
269.751
268.134
271.263
270.119
271.825
269.943
272.178
269.914
272.225
269.542
271.552
268.77
267.735
272.452
268.718
273.341
268.609
273.017
268.309
272.808
268.755
271.545
269.007
269.386
269.695
271.379
269.896
267.77
279.876
279.896
279.913
279.929
279.944
279.956
279.968
279.978
279.987
279.996
280.005
280.013
280.022
280.03
280.038
280.047
280.055
280.063
280.072
280.08
280.088
280.097
280.105
280.113
280.121
280.13
280.138
280.146
279.876
279.896
279.913
279.93
279.944
279.956
279.968
279.978
279.987
279.996
280.005
280.013
280.022
280.03
280.038
280.047
280.055
280.063
280.072
280.08
280.088
280.097
280.105
280.113
280.121
280.13
280.138
280.146
279.876
279.896
279.914
279.93
279.944
279.956
279.968
279.978
279.987
279.996
280.005
280.013
280.022
280.03
280.038
280.047
280.055
280.064
280.072
280.08
280.089
280.097
280.105
280.113
280.121
280.13
280.138
280.146
279.877
279.896
279.914
279.93
279.944
279.957
279.968
279.978
279.988
279.997
280.005
280.014
280.022
280.03
280.039
280.047
280.055
280.064
280.072
280.08
280.089
280.097
280.105
280.113
280.122
280.13
280.138
280.146
279.877
279.896
279.914
279.93
279.944
279.957
279.968
279.978
279.988
279.997
280.005
280.014
280.022
280.031
280.039
280.047
280.055
280.064
280.072
280.08
280.089
280.097
280.105
280.113
280.122
280.13
280.138
280.146
279.877
279.897
279.914
279.93
279.945
279.957
279.969
279.979
279.988
279.997
280.006
280.014
280.022
280.031
280.039
280.047
280.056
280.064
280.072
280.081
280.089
280.097
280.105
280.114
280.122
280.13
280.138
280.146
279.878
279.897
279.915
279.931
279.945
279.958
279.969
279.979
279.989
279.997
280.006
280.014
280.023
280.031
280.039
280.048
280.056
280.064
280.073
280.081
280.089
280.097
280.105
280.114
280.122
280.13
280.138
280.146
279.878
279.897
279.915
279.931
279.946
279.958
279.969
279.98
279.989
279.998
280.007
280.015
280.023
280.031
280.04
280.048
280.056
280.065
280.073
280.081
280.089
280.097
280.106
280.114
280.122
280.13
280.138
280.146
279.879
279.898
279.916
279.932
279.946
279.959
279.97
279.98
279.99
279.998
280.007
280.015
280.024
280.032
280.04
280.048
280.057
280.065
280.073
280.081
280.09
280.098
280.106
280.114
280.122
280.13
280.138
280.146
279.879
279.899
279.917
279.933
279.947
279.959
279.971
279.981
279.99
279.999
280.008
280.016
280.024
280.032
280.041
280.049
280.057
280.065
280.073
280.082
280.09
280.098
280.106
280.114
280.122
280.13
280.138
280.146
279.88
279.899
279.917
279.933
279.947
279.96
279.971
279.981
279.991
280
280.008
280.016
280.025
280.033
280.041
280.049
280.057
280.066
280.074
280.082
280.09
280.098
280.106
280.114
280.122
280.13
280.138
280.146
279.881
279.9
279.918
279.934
279.948
279.961
279.972
279.982
279.991
280
280.009
280.017
280.025
280.033
280.042
280.05
280.058
280.066
280.074
280.082
280.09
280.098
280.106
280.114
280.122
280.13
280.138
280.146
279.882
279.901
279.919
279.935
279.949
279.962
279.973
279.983
279.992
280.001
280.01
280.018
280.026
280.034
280.042
280.05
280.058
280.067
280.075
280.083
280.091
280.099
280.107
280.115
280.123
280.13
280.138
280.146
279.883
279.902
279.92
279.936
279.95
279.963
279.974
279.984
279.993
280.002
280.01
280.019
280.027
280.035
280.043
280.051
280.059
280.067
280.075
280.083
280.091
280.099
280.107
280.115
280.123
280.131
280.138
280.146
279.884
279.903
279.921
279.937
279.951
279.964
279.975
279.985
279.994
280.003
280.011
280.019
280.028
280.036
280.044
280.052
280.06
280.068
280.076
280.084
280.092
280.1
280.107
280.115
280.123
280.131
280.138
280.146
279.885
279.904
279.922
279.938
279.952
279.965
279.976
279.986
279.995
280.004
280.012
280.02
280.028
280.036
280.044
280.052
280.06
280.068
280.076
280.084
280.092
280.1
280.108
280.115
280.123
280.131
280.139
280.146
279.886
279.905
279.923
279.939
279.953
279.966
279.977
279.987
279.996
280.005
280.013
280.021
280.029
280.037
280.045
280.053
280.061
280.069
280.077
280.085
280.093
280.1
280.108
280.116
280.123
280.131
280.139
280.146
279.887
279.906
279.924
279.94
279.954
279.967
279.978
279.988
279.997
280.006
280.014
280.022
280.03
280.038
280.046
280.054
280.062
280.07
280.078
280.085
280.093
280.101
280.108
280.116
280.124
280.131
280.139
280.146
279.888
279.908
279.926
279.942
279.956
279.968
279.979
279.989
279.998
280.007
280.015
280.023
280.031
280.039
280.047
280.055
280.063
280.07
280.078
280.086
280.094
280.101
280.109
280.116
280.124
280.131
280.139
280.146
279.89
279.909
279.927
279.943
279.957
279.97
279.981
279.991
280
280.008
280.017
280.025
280.032
280.04
280.048
280.056
280.064
280.071
280.079
280.087
280.094
280.102
280.109
280.117
280.124
280.132
280.139
280.146
279.891
279.911
279.928
279.944
279.959
279.971
279.982
279.992
280.001
280.01
280.018
280.026
280.034
280.041
280.049
280.057
280.064
280.072
280.08
280.087
280.095
280.102
280.11
280.117
280.124
280.132
280.139
280.146
279.893
279.912
279.93
279.946
279.96
279.972
279.983
279.993
280.002
280.011
280.019
280.027
280.035
280.042
280.05
280.058
280.065
280.073
280.081
280.088
280.095
280.103
280.11
280.118
280.125
280.132
280.139
280.146
279.895
279.914
279.932
279.948
279.962
279.974
279.985
279.995
280.004
280.012
280.02
280.028
280.036
280.044
280.051
280.059
280.066
280.074
280.081
280.089
280.096
280.103
280.111
280.118
280.125
280.132
280.139
280.146
279.896
279.916
279.933
279.949
279.963
279.976
279.987
279.996
280.005
280.014
280.022
280.03
280.037
280.045
280.052
280.06
280.067
280.075
280.082
280.09
280.097
280.104
280.111
280.118
280.125
280.133
280.14
280.147
279.898
279.917
279.935
279.951
279.965
279.977
279.988
279.998
280.007
280.015
280.023
280.031
280.039
280.046
280.054
280.061
280.069
280.076
280.083
280.09
280.098
280.105
280.112
280.119
280.126
280.133
280.14
280.147
279.9
279.919
279.937
279.953
279.967
279.979
279.99
280
280.009
280.017
280.025
280.033
280.04
280.048
280.055
280.062
280.07
280.077
280.084
280.091
280.098
280.105
280.112
280.119
280.126
280.133
280.14
280.147
279.902
279.922
279.939
279.955
279.969
279.981
279.992
280.002
280.01
280.019
280.027
280.034
280.042
280.049
280.056
280.064
280.071
280.078
280.085
280.092
280.099
280.106
280.113
280.12
280.127
280.133
280.14
280.147
279.905
279.924
279.941
279.957
279.971
279.983
279.994
280.003
280.012
280.02
280.028
280.036
280.043
280.051
280.058
280.065
280.072
280.079
280.086
280.093
280.1
280.107
280.114
280.12
280.127
280.134
280.14
280.147
279.907
279.926
279.944
279.959
279.973
279.985
279.996
280.005
280.014
280.022
280.03
280.038
280.045
280.052
280.059
280.066
280.073
280.08
280.087
280.094
280.101
280.108
280.114
280.121
280.127
280.134
280.14
280.147
279.91
279.928
279.946
279.961
279.975
279.987
279.998
280.007
280.016
280.024
280.032
280.039
280.047
280.054
280.061
280.068
280.075
280.082
280.088
280.095
280.102
280.108
280.115
280.121
280.128
280.134
280.141
280.147
279.912
279.931
279.948
279.964
279.978
279.989
280
280.01
280.018
280.026
280.034
280.041
280.048
280.055
280.062
280.069
280.076
280.083
280.09
280.096
280.103
280.109
280.116
280.122
280.128
280.134
280.141
280.147
279.915
279.934
279.951
279.966
279.98
279.992
280.002
280.012
280.02
280.028
280.036
280.043
280.05
280.057
280.064
280.071
280.077
280.084
280.091
280.097
280.104
280.11
280.116
280.123
280.129
280.135
280.141
280.147
279.918
279.937
279.954
279.969
279.982
279.994
280.005
280.014
280.022
280.03
280.038
280.045
280.052
280.059
280.066
280.072
280.079
280.085
280.092
280.098
280.105
280.111
280.117
280.123
280.129
280.135
280.141
280.147
279.921
279.94
279.957
279.972
279.985
279.997
280.007
280.016
280.025
280.032
280.04
280.047
280.054
280.061
280.067
280.074
280.08
280.087
280.093
280.099
280.106
280.112
280.118
280.124
280.13
280.136
280.141
280.147
279.924
279.943
279.96
279.975
279.988
279.999
280.009
280.019
280.027
280.035
280.042
280.049
280.056
280.062
280.069
280.076
280.082
280.088
280.095
280.101
280.107
280.113
280.119
280.124
280.13
280.136
280.142
280.147
279.928
279.946
279.963
279.977
279.991
280.002
280.012
280.021
280.029
280.037
280.044
280.051
280.058
280.064
280.071
280.077
280.084
280.09
280.096
280.102
280.108
280.114
280.119
280.125
280.131
280.136
280.142
280.147
279.931
279.949
279.966
279.981
279.993
280.005
280.015
280.024
280.032
280.039
280.046
280.053
280.06
280.066
280.073
280.079
280.085
280.091
280.097
280.103
280.109
280.115
280.12
280.126
280.131
280.137
280.142
280.147
279.935
279.953
279.969
279.984
279.996
280.008
280.017
280.026
280.034
280.042
280.049
280.055
280.062
280.068
280.075
280.081
280.087
280.093
280.099
280.104
280.11
280.116
280.121
280.126
280.132
280.137
280.142
280.147
279.939
279.956
279.973
279.987
279.999
280.01
280.02
280.029
280.037
280.044
280.051
280.058
280.064
280.07
280.076
280.082
280.088
280.094
280.1
280.106
280.111
280.116
280.122
280.127
280.132
280.137
280.142
280.147
279.943
279.96
279.976
279.99
280.003
280.013
280.023
280.031
280.039
280.047
280.053
280.06
280.066
280.072
280.078
280.084
280.09
280.096
280.101
280.107
280.112
280.117
280.123
280.128
280.133
280.138
280.143
280.148
275.938
275.561
274.931
273.956
272.633
271.169
278.339
278.024
277.546
276.863
275.994
275.063
279.924
279.706
279.386
278.949
278.42
277.874
280.856
280.732
280.545
280.291
279.989
279.68
281.305
281.256
281.167
281.039
280.883
280.723
281.422
281.424
281.401
281.354
281.29
281.221
281.332
281.364
281.38
281.382
281.372
281.357
281.128
281.175
281.212
281.239
281.258
281.272
280.88
280.93
280.974
281.011
281.043
281.07
280.633
280.679
280.721
280.759
280.794
280.824
280.412
280.451
280.487
280.521
280.552
280.581
280.231
280.261
280.29
280.317
280.342
280.365
280.094
280.115
280.135
280.155
280.174
280.191
279.996
280.01
280.023
280.036
280.049
280.06
279.934
279.941
279.949
279.956
279.963
279.97
279.9
279.903
279.905
279.908
279.911
279.914
279.887
279.886
279.885
279.885
279.885
279.885
279.888
279.885
279.882
279.88
279.878
279.876
279.899
279.895
279.891
279.887
279.883
279.88
279.915
279.91
279.905
279.901
279.896
279.892
279.933
279.928
279.923
279.918
279.914
279.909
279.952
279.947
279.942
279.937
279.932
279.928
279.947
279.964
279.98
279.994
280.006
280.016
280.026
280.034
280.042
280.049
280.056
280.062
280.068
280.074
280.08
280.086
280.092
280.097
280.103
280.108
280.113
280.119
280.124
280.128
280.133
280.138
280.143
280.148
279.951
279.968
279.984
279.997
280.009
280.02
280.029
280.037
280.045
280.052
280.058
280.064
280.071
280.077
280.082
280.088
280.094
280.099
280.104
280.11
280.115
280.12
280.124
280.129
280.134
280.139
280.143
280.148
279.955
279.972
279.987
280.001
280.013
280.023
280.032
280.04
280.047
280.054
280.061
280.067
280.073
280.079
280.084
280.09
280.095
280.101
280.106
280.111
280.116
280.121
280.125
280.13
280.134
280.139
280.143
280.148
279.96
279.976
279.991
280.004
280.016
280.026
280.035
280.043
280.05
280.057
280.063
280.069
280.075
280.081
280.086
280.092
280.097
280.102
280.107
280.112
280.117
280.122
280.126
280.131
280.135
280.139
280.144
280.148
279.964
279.981
279.995
280.008
280.019
280.029
280.038
280.046
280.053
280.059
280.066
280.072
280.077
280.083
280.088
280.094
280.099
280.104
280.109
280.114
280.118
280.123
280.127
280.131
280.136
280.14
280.144
280.148
279.969
279.985
280
280.012
280.023
280.032
280.041
280.049
280.056
280.062
280.068
280.074
280.08
280.085
280.091
280.096
280.101
280.106
280.11
280.115
280.119
280.124
280.128
280.132
280.136
280.14
280.144
280.148
276.205
278.565
280.077
280.935
281.324
281.4
281.285
281.073
280.825
280.584
280.372
280.201
280.072
279.983
279.927
279.898
279.888
279.891
279.903
279.92
279.938
279.957
276.471
278.774
280.206
280.99
281.323
281.363
281.229
281.01
280.765
280.532
280.331
280.17
280.051
279.97
279.921
279.896
279.89
279.895
279.908
279.925
279.944
279.962
276.842
279.027
280.346
281.042
281.314
281.316
281.165
280.942
280.702
280.478
280.288
280.139
280.031
279.958
279.915
279.895
279.892
279.899
279.913
279.931
279.949
279.967
277.415
279.366
280.518
281.101
281.302
281.265
281.096
280.871
280.637
280.424
280.246
280.109
280.01
279.946
279.91
279.895
279.894
279.904
279.919
279.937
279.955
279.973
278.145
279.775
280.717
281.167
281.289
281.21
281.024
280.797
280.57
280.369
280.204
280.079
279.991
279.935
279.905
279.895
279.897
279.908
279.924
279.942
279.961
279.978
278.917
280.202
280.92
281.23
281.271
281.15
280.948
280.721
280.503
280.314
280.162
280.05
279.973
279.925
279.902
279.895
279.901
279.914
279.93
279.948
279.967
279.984
279.635
280.598
281.102
281.278
281.242
281.083
280.868
280.643
280.435
280.259
280.122
280.022
279.956
279.917
279.899
279.897
279.905
279.919
279.936
279.955
279.972
279.989
280.242
280.926
281.242
281.301
281.198
281.008
280.784
280.564
280.368
280.206
280.083
279.996
279.94
279.909
279.897
279.899
279.909
279.925
279.943
279.961
279.978
279.994
280.717
281.171
281.331
281.293
281.137
280.924
280.697
280.484
280.301
280.155
280.047
279.972
279.926
279.903
279.896
279.902
279.914
279.931
279.949
279.967
279.984
280
281.062
281.333
281.368
281.255
281.059
280.832
280.607
280.405
280.237
280.107
280.013
279.95
279.914
279.898
279.897
279.905
279.92
279.937
279.955
279.973
279.99
280.005
281.296
281.419
281.359
281.189
280.967
280.734
280.516
280.328
280.176
280.061
279.981
279.931
279.904
279.895
279.898
279.909
279.925
279.943
279.962
279.98
279.996
280.01
281.437
281.444
281.311
281.102
280.866
280.634
280.426
280.253
280.118
280.02
279.954
279.914
279.896
279.893
279.9
279.914
279.931
279.95
279.968
279.986
280.001
280.015
281.504
281.421
281.234
281.001
280.759
280.533
280.34
280.184
280.066
279.982
279.929
279.9
279.89
279.892
279.903
279.919
279.938
279.957
279.975
279.992
280.007
280.02
281.513
281.362
281.138
280.891
280.65
280.436
280.258
280.12
280.018
279.95
279.909
279.89
279.886
279.893
279.907
279.925
279.944
279.963
279.981
279.997
280.012
280.025
281.479
281.278
281.031
280.778
280.545
280.345
280.184
280.062
279.977
279.922
279.893
279.882
279.884
279.895
279.912
279.931
279.951
279.97
279.987
280.003
280.017
280.029
281.417
281.181
280.92
280.669
280.445
280.261
280.117
280.012
279.942
279.9
279.88
279.876
279.884
279.899
279.917
279.937
279.957
279.976
279.993
280.008
280.022
280.033
281.338
281.077
280.811
280.565
280.354
280.185
280.058
279.969
279.912
279.882
279.871
279.873
279.885
279.903
279.923
279.944
279.964
279.982
279.999
280.013
280.026
280.037
281.249
280.974
280.707
280.469
280.273
280.12
280.008
279.934
279.889
279.868
279.864
279.873
279.888
279.908
279.929
279.95
279.97
279.988
280.004
280.018
280.03
280.041
281.157
280.874
280.611
280.384
280.202
280.064
279.967
279.905
279.871
279.859
279.861
279.874
279.892
279.913
279.935
279.956
279.976
279.993
280.009
280.022
280.034
280.045
281.067
280.783
280.526
280.311
280.142
280.017
279.933
279.883
279.858
279.852
279.86
279.876
279.897
279.919
279.942
279.963
279.982
279.999
280.014
280.027
280.038
280.048
280.984
280.701
280.452
280.248
280.091
279.98
279.907
279.866
279.849
279.849
279.861
279.88
279.902
279.925
279.948
279.968
279.987
280.003
280.018
280.03
280.041
280.051
280.908
280.629
280.389
280.196
280.051
279.95
279.887
279.854
279.843
279.848
279.863
279.884
279.908
279.931
279.953
279.974
279.992
280.008
280.022
280.034
280.044
280.053
280.841
280.569
280.337
280.154
280.019
279.928
279.873
279.846
279.841
279.849
279.867
279.889
279.913
279.937
279.959
279.979
279.997
280.012
280.025
280.037
280.047
280.055
280.785
280.518
280.295
280.121
279.995
279.911
279.863
279.842
279.84
279.852
279.871
279.894
279.919
279.942
279.964
279.984
280.001
280.015
280.028
280.039
280.049
280.058
280.739
280.478
280.262
280.096
279.977
279.9
279.857
279.84
279.841
279.855
279.875
279.899
279.924
279.947
279.969
279.988
280.004
280.019
280.031
280.042
280.051
280.059
280.701
280.446
280.237
280.077
279.964
279.892
279.853
279.84
279.843
279.858
279.88
279.904
279.928
279.952
279.973
279.991
280.007
280.021
280.033
280.044
280.053
280.061
280.672
280.422
280.218
280.063
279.955
279.888
279.852
279.841
279.846
279.862
279.884
279.908
279.933
279.955
279.976
279.994
280.01
280.024
280.035
280.045
280.054
280.062
280.651
280.405
280.205
280.054
279.95
279.885
279.852
279.842
279.849
279.866
279.888
279.912
279.936
279.959
279.979
279.997
280.012
280.025
280.037
280.047
280.056
280.063
280.634
280.392
280.195
280.048
279.946
279.884
279.853
279.845
279.852
279.869
279.891
279.916
279.939
279.962
279.982
279.999
280.014
280.027
280.038
280.048
280.057
280.064
280.623
280.383
280.189
280.044
279.945
279.884
279.854
279.846
279.854
279.872
279.894
279.918
279.942
279.964
279.983
280.001
280.015
280.028
280.039
280.049
280.057
280.065
280.616
280.378
280.185
280.042
279.944
279.884
279.855
279.848
279.856
279.874
279.896
279.92
279.944
279.965
279.985
280.002
280.016
280.029
280.04
280.049
280.058
280.066
280.613
280.375
280.183
280.041
279.943
279.885
279.856
279.849
279.858
279.875
279.898
279.921
279.945
279.966
279.986
280.003
280.017
280.03
280.04
280.05
280.058
280.066
280.611
280.374
280.182
280.04
279.943
279.885
279.856
279.85
279.858
279.876
279.898
279.922
279.945
279.967
279.986
280.003
280.017
280.03
280.041
280.05
280.059
280.066
279.974
279.99
280.004
280.016
280.026
280.036
280.044
280.051
280.058
280.065
280.071
280.077
280.082
280.087
280.093
280.098
280.103
280.107
280.112
280.116
280.121
280.125
280.129
280.133
280.137
280.141
280.144
280.148
279.979
279.994
280.008
280.02
280.03
280.039
280.047
280.054
280.061
280.067
280.073
280.079
280.084
280.09
280.095
280.1
280.104
280.109
280.113
280.118
280.122
280.126
280.13
280.134
280.137
280.141
280.145
280.148
279.984
279.999
280.012
280.023
280.034
280.042
280.05
280.057
280.064
280.07
280.076
280.081
280.087
280.092
280.097
280.102
280.106
280.111
280.115
280.119
280.123
280.127
280.131
280.134
280.138
280.141
280.145
280.148
279.989
280.003
280.016
280.027
280.037
280.046
280.053
280.06
280.067
280.073
280.078
280.084
280.089
280.094
280.099
280.104
280.108
280.112
280.116
280.12
280.124
280.128
280.132
280.135
280.139
280.142
280.145
280.148
279.994
280.008
280.02
280.031
280.041
280.049
280.056
280.063
280.069
280.075
280.081
280.086
280.091
280.096
280.101
280.105
280.11
280.114
280.118
280.122
280.126
280.129
280.133
280.136
280.139
280.142
280.145
280.148
279.999
280.013
280.024
280.035
280.044
280.052
280.059
280.066
280.072
280.078
280.083
280.089
280.094
280.098
280.103
280.107
280.112
280.116
280.12
280.123
280.127
280.13
280.133
280.137
280.14
280.143
280.146
280.149
280.004
280.017
280.029
280.039
280.047
280.055
280.062
280.069
280.075
280.081
280.086
280.091
280.096
280.101
280.105
280.109
280.113
280.117
280.121
280.125
280.128
280.131
280.134
280.137
280.14
280.143
280.146
280.149
280.009
280.022
280.033
280.042
280.051
280.058
280.065
280.072
280.078
280.083
280.088
280.093
280.098
280.103
280.107
280.111
280.115
280.119
280.122
280.126
280.129
280.132
280.135
280.138
280.141
280.143
280.146
280.149
280.014
280.026
280.037
280.046
280.054
280.062
280.068
280.074
280.08
280.086
280.091
280.096
280.1
280.105
280.109
280.113
280.117
280.121
280.124
280.127
280.13
280.133
280.136
280.139
280.141
280.144
280.146
280.149
280.019
280.03
280.04
280.049
280.057
280.065
280.071
280.077
280.083
280.088
280.093
280.098
280.103
280.107
280.111
280.115
280.119
280.122
280.125
280.129
280.131
280.134
280.137
280.139
280.142
280.144
280.147
280.149
280.023
280.034
280.044
280.053
280.061
280.068
280.074
280.08
280.085
280.091
280.096
280.1
280.105
280.109
280.113
280.117
280.12
280.124
280.127
280.13
280.133
280.135
280.138
280.14
280.142
280.145
280.147
280.149
280.028
280.038
280.048
280.056
280.064
280.07
280.077
280.082
280.088
280.093
280.098
280.102
280.107
280.111
280.115
280.119
280.122
280.125
280.128
280.131
280.134
280.136
280.139
280.141
280.143
280.145
280.147
280.149
280.032
280.042
280.051
280.059
280.067
280.073
280.079
280.085
280.09
280.095
280.1
280.105
280.109
280.113
280.117
280.12
280.124
280.127
280.13
280.132
280.135
280.137
280.139
280.141
280.143
280.145
280.147
280.149
280.036
280.046
280.055
280.062
280.069
280.076
280.082
280.087
280.093
280.098
280.102
280.107
280.111
280.115
280.118
280.122
280.125
280.128
280.131
280.133
280.136
280.138
280.14
280.142
280.144
280.146
280.147
280.149
280.04
280.049
280.058
280.065
280.072
280.079
280.084
280.09
280.095
280.1
280.104
280.109
280.113
280.117
280.12
280.124
280.127
280.13
280.132
280.135
280.137
280.139
280.141
280.143
280.144
280.146
280.148
280.149
280.044
280.053
280.061
280.068
280.075
280.081
280.087
280.092
280.097
280.102
280.106
280.111
280.115
280.118
280.122
280.125
280.128
280.131
280.133
280.136
280.138
280.14
280.142
280.143
280.145
280.146
280.148
280.149
280.047
280.056
280.064
280.071
280.077
280.083
280.089
280.094
280.099
280.104
280.108
280.113
280.117
280.12
280.124
280.127
280.13
280.132
280.135
280.137
280.139
280.141
280.142
280.144
280.145
280.147
280.148
280.149
280.051
280.059
280.066
280.073
280.08
280.086
280.091
280.096
280.101
280.106
280.11
280.114
280.118
280.122
280.125
280.128
280.131
280.133
280.136
280.138
280.14
280.141
280.143
280.144
280.146
280.147
280.148
280.149
280.054
280.062
280.069
280.076
280.082
280.088
280.093
280.098
280.103
280.108
280.112
280.116
280.12
280.123
280.127
280.129
280.132
280.135
280.137
280.139
280.141
280.142
280.144
280.145
280.146
280.147
280.148
280.149
280.056
280.064
280.071
280.078
280.084
280.09
280.095
280.1
280.105
280.11
280.114
280.118
280.121
280.125
280.128
280.131
280.133
280.136
280.138
280.14
280.141
280.143
280.144
280.145
280.147
280.148
280.149
280.15
280.059
280.067
280.074
280.08
280.086
280.092
280.097
280.102
280.107
280.111
280.115
280.119
280.123
280.126
280.129
280.132
280.135
280.137
280.139
280.141
280.142
280.144
280.145
280.146
280.147
280.148
280.149
280.15
280.061
280.069
280.076
280.082
280.088
280.093
280.099
280.104
280.108
280.113
280.117
280.121
280.124
280.128
280.131
280.133
280.136
280.138
280.14
280.141
280.143
280.144
280.145
280.146
280.147
280.148
280.149
280.15
280.063
280.071
280.077
280.084
280.089
280.095
280.1
280.105
280.11
280.114
280.118
280.122
280.126
280.129
280.132
280.134
280.137
280.139
280.14
280.142
280.144
280.145
280.146
280.147
280.148
280.148
280.149
280.15
280.065
280.072
280.079
280.085
280.091
280.097
280.102
280.107
280.111
280.116
280.12
280.123
280.127
280.13
280.133
280.135
280.138
280.139
280.141
280.143
280.144
280.145
280.146
280.147
280.148
280.149
280.149
280.15
280.067
280.074
280.08
280.087
280.092
280.098
280.103
280.108
280.113
280.117
280.121
280.125
280.128
280.131
280.134
280.136
280.138
280.14
280.142
280.143
280.145
280.146
280.147
280.147
280.148
280.149
280.149
280.15
280.068
280.075
280.082
280.088
280.094
280.099
280.104
280.109
280.114
280.118
280.122
280.126
280.129
280.132
280.135
280.137
280.139
280.141
280.143
280.144
280.145
280.146
280.147
280.148
280.148
280.149
280.149
280.15
280.07
280.077
280.083
280.089
280.095
280.1
280.105
280.11
280.115
280.119
280.123
280.126
280.13
280.133
280.135
280.138
280.14
280.142
280.143
280.144
280.146
280.147
280.147
280.148
280.149
280.149
280.149
280.15
280.071
280.078
280.084
280.09
280.096
280.101
280.106
280.111
280.115
280.12
280.124
280.127
280.13
280.133
280.136
280.138
280.14
280.142
280.144
280.145
280.146
280.147
280.148
280.148
280.149
280.149
280.15
280.15
280.072
280.078
280.085
280.091
280.096
280.102
280.107
280.112
280.116
280.12
280.124
280.128
280.131
280.134
280.136
280.139
280.141
280.142
280.144
280.145
280.146
280.147
280.148
280.148
280.149
280.149
280.15
280.15
280.072
280.079
280.085
280.091
280.097
280.102
280.107
280.112
280.117
280.121
280.125
280.128
280.131
280.134
280.137
280.139
280.141
280.143
280.144
280.145
280.147
280.147
280.148
280.149
280.149
280.149
280.15
280.15
280.073
280.079
280.086
280.092
280.097
280.103
280.108
280.113
280.117
280.121
280.125
280.129
280.132
280.135
280.137
280.139
280.141
280.143
280.144
280.146
280.147
280.147
280.148
280.149
280.149
280.149
280.15
280.15
280.073
280.08
280.086
280.092
280.098
280.103
280.108
280.113
280.117
280.122
280.125
280.129
280.132
280.135
280.137
280.14
280.142
280.143
280.145
280.146
280.147
280.148
280.148
280.149
280.149
280.149
280.15
280.15
280.073
280.08
280.086
280.092
280.098
280.103
280.108
280.113
280.118
280.122
280.126
280.129
280.132
280.135
280.137
280.14
280.142
280.143
280.145
280.146
280.147
280.148
280.148
280.149
280.149
280.149
280.15
280.15
279.955
279.936
279.918
279.901
279.889
279.886
279.896
279.926
279.983
280.074
280.204
280.377
280.592
280.836
281.087
281.302
281.417
281.341
280.949
280.087
278.57
276.205
279.96
279.942
279.923
279.906
279.893
279.887
279.895
279.92
279.971
280.053
280.174
280.338
280.542
280.779
281.027
281.249
281.383
281.341
281.001
280.206
278.76
276.446
279.965
279.947
279.929
279.911
279.897
279.89
279.894
279.914
279.959
280.033
280.145
280.297
280.491
280.719
280.963
281.188
281.338
281.331
281.048
280.333
278.987
276.771
279.971
279.953
279.934
279.916
279.901
279.892
279.893
279.909
279.947
280.014
280.115
280.257
280.439
280.657
280.895
281.122
281.289
281.318
281.1
280.487
279.291
277.283
279.976
279.959
279.94
279.922
279.906
279.895
279.893
279.905
279.937
279.995
280.087
280.216
280.386
280.593
280.824
281.053
281.237
281.305
281.16
280.669
279.66
277.934
279.982
279.964
279.946
279.928
279.911
279.899
279.894
279.902
279.928
279.978
280.059
280.176
280.333
280.528
280.751
280.981
281.18
281.288
281.22
280.859
280.058
278.647
279.987
279.97
279.952
279.934
279.917
279.903
279.896
279.899
279.919
279.961
280.032
280.137
280.281
280.463
280.676
280.905
281.117
281.262
281.268
281.036
280.438
279.327
279.992
279.976
279.958
279.94
279.922
279.907
279.898
279.898
279.912
279.946
280.006
280.099
280.229
280.398
280.6
280.825
281.046
281.224
281.297
281.181
280.769
279.93
279.998
279.982
279.965
279.946
279.928
279.912
279.9
279.897
279.905
279.932
279.983
280.063
280.179
280.333
280.523
280.741
280.967
281.17
281.299
281.285
281.036
280.443
280.003
279.988
279.971
279.953
279.934
279.917
279.904
279.897
279.9
279.92
279.961
280.029
280.131
280.269
280.445
280.653
280.88
281.1
281.273
281.342
281.229
280.838
280.008
279.993
279.977
279.959
279.941
279.923
279.908
279.898
279.897
279.909
279.941
279.998
280.085
280.208
280.368
280.564
280.786
281.016
281.221
281.354
281.35
281.124
280.013
279.999
279.983
279.966
279.947
279.929
279.912
279.9
279.894
279.901
279.924
279.969
280.042
280.15
280.294
280.475
280.688
280.92
281.145
281.327
281.41
281.323
280.018
280.005
279.989
279.972
279.954
279.935
279.917
279.902
279.893
279.894
279.909
279.943
280.004
280.095
280.222
280.388
280.589
280.816
281.053
281.268
281.417
281.437
280.023
280.01
279.995
279.978
279.96
279.941
279.923
279.906
279.894
279.889
279.897
279.921
279.969
280.045
280.156
280.304
280.49
280.709
280.949
281.185
281.382
281.487
280.027
280.015
280.001
279.985
279.967
279.948
279.929
279.91
279.895
279.886
279.887
279.903
279.939
280.001
280.095
280.226
280.396
280.603
280.839
281.086
281.317
281.485
280.032
280.02
280.006
279.99
279.973
279.954
279.935
279.915
279.898
279.885
279.881
279.888
279.914
279.963
280.041
280.155
280.308
280.5
280.728
280.979
281.23
281.446
280.036
280.024
280.011
279.996
279.979
279.961
279.941
279.921
279.902
279.886
279.876
279.877
279.893
279.93
279.994
280.091
280.227
280.404
280.621
280.869
281.131
281.379
280.04
280.029
280.016
280.002
279.985
279.967
279.947
279.927
279.906
279.888
279.874
279.869
279.877
279.903
279.954
280.036
280.156
280.317
280.52
280.761
281.028
281.296
280.043
280.033
280.021
280.007
279.991
279.973
279.954
279.933
279.911
279.891
279.874
279.864
279.865
279.882
279.921
279.99
280.094
280.239
280.428
280.66
280.925
281.206
280.046
280.036
280.025
280.012
279.996
279.979
279.96
279.939
279.917
279.895
279.876
279.862
279.857
279.866
279.895
279.951
280.041
280.172
280.347
280.568
280.828
281.113
280.049
280.04
280.029
280.016
280.001
279.985
279.966
279.945
279.923
279.9
279.879
279.861
279.852
279.854
279.875
279.92
279.998
280.115
280.277
280.486
280.739
281.023
280.052
280.043
280.032
280.02
280.006
279.99
279.971
279.951
279.929
279.905
279.883
279.863
279.849
279.846
279.86
279.897
279.964
280.069
280.218
280.416
280.66
280.94
280.054
280.046
280.035
280.024
280.01
279.995
279.977
279.957
279.934
279.911
279.887
279.866
279.849
279.842
279.85
279.879
279.937
280.032
280.17
280.357
280.592
280.867
280.057
280.048
280.038
280.027
280.014
279.999
279.982
279.962
279.94
279.916
279.892
279.869
279.851
279.84
279.843
279.866
279.917
280.003
280.132
280.309
280.535
280.805
280.059
280.05
280.041
280.03
280.017
280.003
279.986
279.967
279.945
279.921
279.897
279.873
279.853
279.84
279.84
279.858
279.903
279.982
280.103
280.271
280.489
280.751
280.06
280.052
280.043
280.032
280.02
280.006
279.99
279.971
279.95
279.926
279.902
279.878
279.857
279.842
279.839
279.854
279.893
279.967
280.081
280.242
280.453
280.709
280.062
280.054
280.045
280.034
280.023
280.009
279.993
279.975
279.954
279.931
279.906
279.882
279.86
279.844
279.839
279.851
279.888
279.956
280.065
280.221
280.426
280.677
280.063
280.055
280.046
280.036
280.025
280.011
279.996
279.978
279.957
279.935
279.911
279.886
279.864
279.847
279.841
279.851
279.884
279.95
280.054
280.206
280.406
280.653
280.064
280.056
280.047
280.038
280.026
280.013
279.998
279.981
279.96
279.938
279.914
279.89
279.867
279.85
279.843
279.851
279.883
279.946
280.048
280.196
280.393
280.637
280.065
280.057
280.048
280.039
280.028
280.015
280
279.983
279.963
279.941
279.917
279.893
279.87
279.853
279.845
279.853
279.883
279.944
280.043
280.189
280.383
280.624
280.065
280.058
280.049
280.04
280.029
280.016
280.001
279.984
279.965
279.943
279.919
279.895
279.873
279.855
279.847
279.854
279.883
279.943
280.041
280.185
280.378
280.616
280.066
280.058
280.05
280.04
280.029
280.017
280.002
279.985
279.966
279.944
279.921
279.897
279.875
279.857
279.849
279.855
279.884
279.943
280.04
280.183
280.375
280.613
280.066
280.058
280.05
280.041
280.03
280.017
280.003
279.986
279.967
279.945
279.922
279.898
279.876
279.858
279.849
279.856
279.884
279.943
280.04
280.182
280.374
280.612
280.148
280.144
280.14
280.137
280.133
280.129
280.124
280.12
280.116
280.111
280.107
280.102
280.097
280.092
280.087
280.081
280.075
280.07
280.064
280.057
280.05
280.043
280.034
280.025
280.014
280.002
279.988
279.972
280.148
280.145
280.141
280.137
280.133
280.129
280.125
280.121
280.117
280.113
280.108
280.104
280.099
280.094
280.089
280.083
280.078
280.072
280.066
280.06
280.053
280.046
280.038
280.029
280.018
280.006
279.993
279.977
280.148
280.145
280.141
280.138
280.134
280.13
280.127
280.123
280.119
280.114
280.11
280.105
280.101
280.096
280.091
280.086
280.08
280.075
280.069
280.063
280.056
280.049
280.041
280.032
280.022
280.01
279.997
279.982
280.148
280.145
280.142
280.138
280.135
280.131
280.128
280.124
280.12
280.116
280.112
280.107
280.103
280.098
280.093
280.088
280.083
280.077
280.072
280.066
280.059
280.052
280.044
280.036
280.026
280.015
280.002
279.987
280.148
280.145
280.142
280.139
280.136
280.132
280.129
280.125
280.121
280.117
280.113
280.109
280.105
280.1
280.095
280.09
280.085
280.08
280.074
280.068
280.062
280.055
280.048
280.039
280.03
280.019
280.006
279.992
280.149
280.146
280.143
280.139
280.136
280.133
280.13
280.126
280.123
280.119
280.115
280.111
280.107
280.102
280.097
280.093
280.088
280.082
280.077
280.071
280.065
280.058
280.051
280.043
280.033
280.023
280.011
279.997
280.149
280.146
280.143
280.14
280.137
280.134
280.131
280.127
280.124
280.12
280.117
280.113
280.108
280.104
280.1
280.095
280.09
280.085
280.079
280.074
280.068
280.061
280.054
280.046
280.037
280.027
280.015
280.002
280.149
280.146
280.143
280.141
280.138
280.135
280.132
280.129
280.125
280.122
280.118
280.114
280.11
280.106
280.102
280.097
280.092
280.087
280.082
280.076
280.071
280.064
280.057
280.05
280.041
280.031
280.02
280.007
280.149
280.146
280.144
280.141
280.138
280.136
280.133
280.13
280.127
280.123
280.12
280.116
280.112
280.108
280.104
280.099
280.095
280.09
280.085
280.079
280.073
280.067
280.06
280.053
280.044
280.035
280.024
280.012
280.149
280.146
280.144
280.142
280.139
280.137
280.134
280.131
280.128
280.125
280.121
280.118
280.114
280.11
280.106
280.102
280.097
280.092
280.087
280.082
280.076
280.07
280.063
280.056
280.048
280.039
280.029
280.017
280.149
280.147
280.144
280.142
280.14
280.137
280.135
280.132
280.129
280.126
280.123
280.12
280.116
280.112
280.108
280.104
280.099
280.095
280.09
280.084
280.079
280.073
280.066
280.059
280.051
280.043
280.033
280.021
280.149
280.147
280.145
280.143
280.141
280.138
280.136
280.133
280.131
280.128
280.125
280.121
280.118
280.114
280.11
280.106
280.102
280.097
280.092
280.087
280.081
280.076
280.069
280.062
280.055
280.046
280.037
280.026
280.149
280.147
280.145
280.143
280.141
280.139
280.137
280.134
280.132
280.129
280.126
280.123
280.12
280.116
280.112
280.108
280.104
280.099
280.094
280.089
280.084
280.078
280.072
280.065
280.058
280.05
280.041
280.03
280.149
280.147
280.146
280.144
280.142
280.14
280.138
280.135
280.133
280.13
280.128
280.124
280.121
280.118
280.114
280.11
280.106
280.101
280.097
280.092
280.086
280.081
280.075
280.068
280.061
280.053
280.044
280.034
280.149
280.148
280.146
280.144
280.142
280.141
280.139
280.136
280.134
280.132
280.129
280.126
280.123
280.12
280.116
280.112
280.108
280.104
280.099
280.094
280.089
280.083
280.077
280.071
280.064
280.057
280.048
280.038
280.149
280.148
280.146
280.145
280.143
280.141
280.139
280.137
280.135
280.133
280.13
280.127
280.124
280.121
280.118
280.114
280.11
280.106
280.101
280.096
280.091
280.086
280.08
280.074
280.067
280.06
280.051
280.042
280.149
280.148
280.147
280.145
280.144
280.142
280.14
280.138
280.136
280.134
280.132
280.129
280.126
280.123
280.119
280.116
280.112
280.108
280.103
280.098
280.093
280.088
280.082
280.076
280.07
280.063
280.055
280.046
280.149
280.148
280.147
280.146
280.144
280.143
280.141
280.139
280.137
280.135
280.133
280.13
280.128
280.124
280.121
280.118
280.114
280.11
280.105
280.101
280.096
280.09
280.085
280.079
280.072
280.065
280.058
280.049
280.149
280.148
280.147
280.146
280.145
280.143
280.142
280.14
280.138
280.136
280.134
280.132
280.129
280.126
280.123
280.119
280.115
280.111
280.107
280.102
280.098
280.092
280.087
280.081
280.075
280.068
280.061
280.052
280.15
280.149
280.148
280.146
280.145
280.144
280.143
280.141
280.139
280.137
280.135
280.133
280.13
280.127
280.124
280.121
280.117
280.113
280.109
280.104
280.1
280.094
280.089
280.083
280.077
280.07
280.063
280.055
280.15
280.149
280.148
280.147
280.146
280.145
280.143
280.142
280.14
280.138
280.136
280.134
280.132
280.129
280.126
280.122
280.119
280.115
280.111
280.106
280.101
280.096
280.091
280.085
280.079
280.073
280.066
280.058
280.15
280.149
280.148
280.147
280.146
280.145
280.144
280.143
280.141
280.139
280.137
280.135
280.133
280.13
280.127
280.124
280.12
280.116
280.112
280.108
280.103
280.098
280.093
280.087
280.081
280.075
280.068
280.06
280.15
280.149
280.148
280.147
280.147
280.146
280.144
280.143
280.142
280.14
280.138
280.136
280.134
280.131
280.128
280.125
280.122
280.118
280.114
280.109
280.105
280.1
280.094
280.089
280.083
280.077
280.07
280.063
280.15
280.149
280.148
280.148
280.147
280.146
280.145
280.144
280.142
280.141
280.139
280.137
280.135
280.132
280.129
280.126
280.123
280.119
280.115
280.111
280.106
280.101
280.096
280.09
280.085
280.078
280.072
280.065
280.15
280.149
280.149
280.148
280.147
280.146
280.146
280.144
280.143
280.142
280.14
280.138
280.136
280.133
280.131
280.127
280.124
280.12
280.116
280.112
280.107
280.103
280.097
280.092
280.086
280.08
280.073
280.066
280.15
280.149
280.149
280.148
280.148
280.147
280.146
280.145
280.144
280.142
280.141
280.139
280.137
280.134
280.131
280.128
280.125
280.121
280.117
280.113
280.109
280.104
280.099
280.093
280.087
280.081
280.075
280.068
280.15
280.149
280.149
280.148
280.148
280.147
280.146
280.145
280.144
280.143
280.141
280.139
280.137
280.135
280.132
280.129
280.126
280.122
280.118
280.114
280.11
280.105
280.1
280.094
280.089
280.082
280.076
280.069
280.15
280.149
280.149
280.149
280.148
280.148
280.147
280.146
280.145
280.143
280.142
280.14
280.138
280.136
280.133
280.13
280.127
280.123
280.119
280.115
280.111
280.106
280.101
280.095
280.09
280.083
280.077
280.07
280.15
280.15
280.149
280.149
280.148
280.148
280.147
280.146
280.145
280.144
280.142
280.141
280.139
280.136
280.134
280.131
280.128
280.124
280.12
280.116
280.111
280.107
280.101
280.096
280.09
280.084
280.078
280.071
280.15
280.15
280.149
280.149
280.149
280.148
280.147
280.146
280.145
280.144
280.143
280.141
280.139
280.137
280.134
280.131
280.128
280.125
280.121
280.117
280.112
280.107
280.102
280.097
280.091
280.085
280.079
280.072
280.15
280.15
280.149
280.149
280.149
280.148
280.147
280.147
280.146
280.144
280.143
280.141
280.139
280.137
280.135
280.132
280.129
280.125
280.121
280.117
280.113
280.108
280.103
280.097
280.092
280.086
280.079
280.073
280.15
280.15
280.149
280.149
280.149
280.148
280.148
280.147
280.146
280.145
280.143
280.141
280.14
280.137
280.135
280.132
280.129
280.125
280.121
280.117
280.113
280.108
280.103
280.098
280.092
280.086
280.08
280.073
280.15
280.15
280.149
280.149
280.149
280.148
280.148
280.147
280.146
280.145
280.143
280.142
280.14
280.137
280.135
280.132
280.129
280.125
280.122
280.118
280.113
280.108
280.103
280.098
280.092
280.086
280.08
280.073
271.173
272.646
273.98
274.971
275.596
275.959
275.07
276.007
276.882
277.571
278.048
278.356
277.881
278.43
278.964
279.404
279.724
279.94
279.685
279.997
280.303
280.56
280.748
280.873
280.727
280.89
281.048
281.179
281.27
281.322
281.224
281.295
281.362
281.411
281.437
281.438
281.359
281.376
281.388
281.388
281.375
281.345
281.273
281.26
281.243
281.218
281.183
281.139
281.07
281.044
281.014
280.978
280.937
280.889
280.824
280.794
280.761
280.724
280.683
280.639
280.58
280.552
280.521
280.489
280.453
280.416
280.364
280.341
280.316
280.29
280.262
280.233
280.19
280.172
280.154
280.134
280.114
280.094
280.059
280.047
280.035
280.022
280.009
279.996
279.968
279.962
279.954
279.947
279.94
279.933
279.912
279.909
279.906
279.903
279.901
279.898
279.883
279.883
279.883
279.883
279.884
279.885
279.874
279.876
279.878
279.88
279.883
279.886
279.878
279.882
279.885
279.889
279.892
279.897
279.891
279.895
279.899
279.903
279.908
279.913
279.908
279.912
279.917
279.921
279.926
279.931
279.927
279.931
279.935
279.94
279.945
279.95
279.968
279.984
279.998
280.011
280.022
280.031
280.04
280.047
280.054
280.061
280.067
280.073
280.079
280.084
280.09
280.095
280.1
280.105
280.11
280.114
280.119
280.123
280.128
280.132
280.136
280.14
280.144
280.148
279.963
279.979
279.994
280.007
280.018
280.028
280.037
280.044
280.052
280.058
280.065
280.071
280.076
280.082
280.088
280.093
280.098
280.103
280.108
280.113
280.118
280.122
280.127
280.131
280.135
280.14
280.144
280.148
279.958
279.975
279.99
280.003
280.015
280.025
280.034
280.042
280.049
280.056
280.062
280.068
280.074
280.08
280.086
280.091
280.096
280.102
280.107
280.112
280.116
280.121
280.126
280.13
280.135
280.139
280.144
280.148
279.954
279.971
279.986
280
280.011
280.022
280.031
280.039
280.046
280.053
280.06
280.066
280.072
280.078
280.084
280.089
280.095
280.1
280.105
280.11
280.115
280.12
280.125
280.13
280.134
280.139
280.143
280.148
279.95
279.967
279.982
279.996
280.008
280.018
280.028
280.036
280.043
280.051
280.057
280.064
280.07
280.076
280.082
280.087
280.093
280.098
280.104
280.109
280.114
280.119
280.124
280.129
280.134
280.138
280.143
280.148
279.945
279.963
279.979
279.992
280.005
280.015
280.025
280.033
280.041
280.048
280.055
280.061
280.067
280.074
280.08
280.085
280.091
280.097
280.102
280.108
280.113
280.118
280.123
280.128
280.133
280.138
280.143
280.148
269.718
269.718
269.718
269.718
269.718
269.718
269.718
269.718
269.718
269.718
269.718
269.718
269.718
269.718
269.718
269.718
269.719
269.719
269.719
269.719
269.719
269.719
269.719
269.719
269.719
269.719
269.719
269.718
269.718
269.717
269.717
269.716
269.715
269.715
269.716
269.722
269.737
269.774
269.873
270.163
273.717
273.717
273.717
273.717
273.717
273.717
273.717
273.717
273.717
273.717
273.718
273.718
273.718
273.718
273.718
273.718
273.718
273.718
273.718
273.719
273.719
273.719
273.719
273.719
273.719
273.719
273.719
273.718
273.717
273.715
273.712
273.71
273.708
273.707
273.71
273.724
273.758
273.837
274.007
274.367
276.884
276.884
276.884
276.884
276.884
276.884
276.884
276.884
276.884
276.884
276.884
276.884
276.884
276.885
276.885
276.885
276.885
276.885
276.886
276.886
276.886
276.886
276.887
276.887
276.887
276.886
276.886
276.884
276.882
276.88
276.876
276.871
276.867
276.864
276.866
276.88
276.917
276.998
277.156
277.437
279.059
279.059
279.059
279.059
279.059
279.059
279.059
279.059
279.059
279.06
279.06
279.06
279.06
279.06
279.061
279.061
279.061
279.061
279.062
279.062
279.063
279.063
279.063
279.064
279.064
279.063
279.062
279.061
279.058
279.054
279.049
279.043
279.037
279.031
279.03
279.038
279.065
279.125
279.238
279.422
280.411
280.411
280.411
280.411
280.411
280.411
280.411
280.411
280.411
280.411
280.412
280.412
280.412
280.412
280.413
280.413
280.413
280.414
280.414
280.415
280.415
280.416
280.416
280.417
280.417
280.417
280.416
280.414
280.411
280.407
280.401
280.394
280.385
280.376
280.37
280.37
280.382
280.416
280.481
280.585
281.135
281.135
281.135
281.135
281.135
281.135
281.135
281.135
281.135
281.136
281.136
281.136
281.137
281.137
281.137
281.138
281.138
281.139
281.139
281.14
281.141
281.141
281.142
281.143
281.143
281.143
281.142
281.14
281.137
281.133
281.127
281.118
281.108
281.097
281.086
281.078
281.077
281.088
281.115
281.161
281.415
281.416
281.416
281.416
281.416
281.416
281.416
281.416
281.417
281.417
281.417
281.417
281.418
281.418
281.419
281.419
281.42
281.421
281.421
281.422
281.423
281.424
281.424
281.425
281.426
281.426
281.425
281.424
281.421
281.417
281.411
281.402
281.391
281.379
281.365
281.351
281.34
281.334
281.335
281.344
281.408
281.408
281.409
281.409
281.409
281.409
281.409
281.409
281.41
281.41
281.41
281.411
281.411
281.412
281.412
281.413
281.414
281.414
281.415
281.416
281.417
281.418
281.419
281.42
281.42
281.421
281.421
281.419
281.417
281.413
281.408
281.4
281.389
281.376
281.361
281.345
281.327
281.311
281.297
281.284
281.235
281.235
281.235
281.235
281.235
281.235
281.235
281.236
281.236
281.236
281.237
281.237
281.238
281.238
281.239
281.24
281.24
281.241
281.242
281.243
281.244
281.245
281.246
281.247
281.248
281.249
281.249
281.249
281.247
281.244
281.239
281.232
281.222
281.21
281.195
281.178
281.159
281.138
281.117
281.094
280.982
280.982
280.983
280.983
280.983
280.983
280.983
280.984
280.984
280.984
280.985
280.985
280.986
280.986
280.987
280.988
280.989
280.99
280.991
280.992
280.993
280.994
280.995
280.997
280.998
280.999
280.999
280.999
280.998
280.996
280.992
280.987
280.979
280.968
280.955
280.939
280.92
280.899
280.876
280.851
280.712
280.712
280.712
280.712
280.713
280.713
280.713
280.713
280.714
280.714
280.715
280.715
280.716
280.717
280.717
280.718
280.719
280.72
280.721
280.722
280.723
280.725
280.726
280.727
280.729
280.73
280.731
280.732
280.731
280.73
280.727
280.723
280.717
280.709
280.698
280.684
280.668
280.65
280.629
280.605
280.461
280.461
280.461
280.461
280.461
280.462
280.462
280.462
280.463
280.463
280.464
280.464
280.465
280.466
280.466
280.467
280.468
280.469
280.47
280.471
280.473
280.474
280.476
280.477
280.479
280.48
280.482
280.483
280.483
280.483
280.481
280.479
280.474
280.468
280.46
280.45
280.437
280.422
280.405
280.385
280.249
280.249
280.249
280.249
280.249
280.249
280.25
280.25
280.25
280.251
280.251
280.252
280.253
280.253
280.254
280.255
280.256
280.257
280.258
280.26
280.261
280.262
280.264
280.266
280.267
280.269
280.271
280.272
280.273
280.274
280.273
280.272
280.27
280.266
280.26
280.253
280.244
280.233
280.22
280.206
280.082
280.082
280.083
280.083
280.083
280.083
280.084
280.084
280.084
280.085
280.086
280.086
280.087
280.088
280.088
280.089
280.09
280.091
280.093
280.094
280.095
280.097
280.099
280.1
280.102
280.104
280.106
280.108
280.109
280.11
280.111
280.111
280.11
280.108
280.105
280.101
280.095
280.088
280.079
280.07
279.962
279.962
279.962
279.963
279.963
279.963
279.963
279.964
279.964
279.965
279.965
279.966
279.967
279.968
279.968
279.969
279.97
279.971
279.973
279.974
279.975
279.977
279.979
279.981
279.982
279.984
279.987
279.989
279.991
279.992
279.994
279.995
279.995
279.995
279.994
279.992
279.989
279.985
279.98
279.975
279.882
279.883
279.883
279.883
279.883
279.883
279.884
279.884
279.885
279.885
279.886
279.886
279.887
279.888
279.889
279.89
279.891
279.892
279.893
279.895
279.896
279.898
279.899
279.901
279.903
279.905
279.908
279.91
279.912
279.914
279.916
279.918
279.919
279.92
279.921
279.921
279.92
279.919
279.917
279.915
279.836
279.836
279.836
279.836
279.837
279.837
279.837
279.838
279.838
279.839
279.839
279.84
279.841
279.842
279.843
279.844
279.845
279.846
279.847
279.848
279.85
279.852
279.853
279.855
279.857
279.859
279.862
279.864
279.866
279.869
279.871
279.874
279.876
279.878
279.879
279.881
279.882
279.883
279.883
279.883
279.815
279.815
279.815
279.815
279.816
279.816
279.816
279.817
279.817
279.818
279.818
279.819
279.82
279.821
279.822
279.823
279.824
279.825
279.826
279.828
279.829
279.831
279.832
279.834
279.836
279.838
279.841
279.843
279.846
279.848
279.851
279.854
279.856
279.859
279.861
279.864
279.866
279.868
279.87
279.872
279.812
279.812
279.812
279.812
279.813
279.813
279.813
279.814
279.814
279.815
279.816
279.816
279.817
279.818
279.819
279.82
279.821
279.822
279.823
279.825
279.826
279.828
279.83
279.831
279.833
279.836
279.838
279.84
279.843
279.846
279.848
279.851
279.854
279.857
279.86
279.863
279.866
279.869
279.872
279.875
279.821
279.821
279.821
279.821
279.821
279.822
279.822
279.823
279.823
279.824
279.824
279.825
279.826
279.827
279.828
279.829
279.83
279.831
279.832
279.834
279.835
279.837
279.839
279.84
279.842
279.845
279.847
279.849
279.852
279.854
279.857
279.86
279.863
279.866
279.87
279.873
279.876
279.88
279.883
279.887
279.837
279.837
279.837
279.837
279.837
279.838
279.838
279.838
279.839
279.84
279.84
279.841
279.842
279.843
279.844
279.845
279.846
279.847
279.848
279.85
279.851
279.853
279.855
279.856
279.858
279.86
279.863
279.865
279.867
279.87
279.873
279.876
279.879
279.882
279.885
279.889
279.892
279.896
279.9
279.904
279.856
279.856
279.856
279.856
279.856
279.857
279.857
279.858
279.858
279.859
279.859
279.86
279.861
279.862
279.863
279.864
279.865
279.866
279.868
279.869
279.87
279.872
279.874
279.876
279.877
279.879
279.882
279.884
279.886
279.889
279.892
279.895
279.898
279.901
279.904
279.907
279.911
279.915
279.919
279.923
279.941
279.959
279.975
279.989
280.001
280.012
280.022
280.03
280.038
280.045
280.052
280.059
280.065
280.071
280.078
280.084
280.089
280.095
280.101
280.106
280.112
280.117
280.122
280.127
280.133
280.138
280.143
280.148
279.937
279.955
279.971
279.986
279.998
280.009
280.019
280.028
280.036
280.043
280.05
280.057
280.063
280.069
280.076
280.082
280.088
280.094
280.099
280.105
280.111
280.116
280.121
280.127
280.132
280.137
280.142
280.147
279.934
279.952
279.968
279.983
279.995
280.006
280.016
280.025
280.033
280.041
280.048
280.054
280.061
280.067
280.074
280.08
280.086
280.092
280.098
280.104
280.109
280.115
280.121
280.126
280.131
280.137
280.142
280.147
279.93
279.948
279.965
279.979
279.992
280.004
280.014
280.023
280.031
280.038
280.045
280.052
280.059
280.065
280.072
280.078
280.084
280.091
280.097
280.103
280.108
280.114
280.12
280.125
280.131
280.136
280.142
280.147
279.927
279.945
279.962
279.976
279.989
280.001
280.011
280.02
280.028
280.036
280.043
280.05
280.057
280.064
280.07
280.077
280.083
280.089
280.095
280.101
280.107
280.113
280.119
280.125
280.13
280.136
280.142
280.147
279.923
279.942
279.958
279.973
279.987
279.998
280.008
280.018
280.026
280.034
280.041
280.048
280.055
280.062
280.068
280.075
280.081
280.088
280.094
280.1
280.106
280.112
280.118
280.124
280.13
280.136
280.141
280.147
279.92
279.939
279.956
279.971
279.984
279.996
280.006
280.015
280.024
280.032
280.039
280.046
280.053
280.06
280.067
280.073
280.08
280.086
280.093
280.099
280.105
280.111
280.117
280.123
280.129
280.135
280.141
280.147
279.917
279.936
279.953
279.968
279.981
279.993
280.004
280.013
280.021
280.029
280.037
280.044
280.051
280.058
280.065
280.072
280.078
280.085
280.091
280.098
280.104
280.111
280.117
280.123
280.129
280.135
280.141
280.147
279.914
279.933
279.95
279.965
279.979
279.991
280.001
280.011
280.019
280.027
280.035
280.042
280.049
280.056
280.063
280.07
280.077
280.084
280.09
280.097
280.103
280.11
280.116
280.122
280.129
280.135
280.141
280.147
279.911
279.93
279.947
279.963
279.977
279.989
279.999
280.009
280.017
280.025
280.033
280.04
280.048
280.055
280.062
280.069
280.075
280.082
280.089
280.096
280.102
280.109
280.115
280.122
280.128
280.134
280.141
280.147
279.909
279.928
279.945
279.961
279.974
279.986
279.997
280.007
280.015
280.023
280.031
280.039
280.046
280.053
280.06
280.067
280.074
280.081
280.088
280.095
280.101
280.108
280.115
280.121
280.128
280.134
280.14
280.147
279.906
279.925
279.943
279.958
279.972
279.984
279.995
280.005
280.013
280.022
280.029
280.037
280.044
280.051
280.059
280.066
280.073
280.08
280.087
280.094
280.101
280.107
280.114
280.121
280.127
280.134
280.14
280.147
279.904
279.923
279.94
279.956
279.97
279.982
279.993
280.003
280.011
280.02
280.028
280.035
280.043
280.05
280.057
280.064
280.072
280.079
280.086
280.093
280.1
280.107
280.113
280.12
280.127
280.133
280.14
280.147
279.901
279.921
279.938
279.954
279.968
279.98
279.991
280.001
280.01
280.018
280.026
280.034
280.041
280.048
280.056
280.063
280.07
280.078
280.085
280.092
280.099
280.106
280.113
280.12
280.126
280.133
280.14
280.147
279.899
279.919
279.936
279.952
279.966
279.978
279.989
279.999
280.008
280.016
280.024
280.032
280.04
280.047
280.054
280.062
280.069
280.076
280.084
280.091
280.098
280.105
280.112
280.119
280.126
280.133
280.14
280.147
279.897
279.917
279.934
279.95
279.964
279.977
279.987
279.997
280.006
280.015
280.023
280.031
280.038
280.046
280.053
280.061
280.068
280.075
280.083
280.09
280.097
280.104
280.112
280.119
280.126
280.133
280.14
280.147
279.896
279.915
279.933
279.949
279.963
279.975
279.986
279.996
280.005
280.013
280.021
280.029
280.037
280.044
280.052
280.059
280.067
280.074
280.082
280.089
280.097
280.104
280.111
280.118
280.125
280.132
280.139
280.146
279.894
279.913
279.931
279.947
279.961
279.973
279.984
279.994
280.003
280.012
280.02
280.028
280.035
280.043
280.051
280.058
280.066
280.073
280.081
280.088
280.096
280.103
280.111
280.118
280.125
280.132
280.139
280.146
279.892
279.911
279.929
279.945
279.959
279.972
279.983
279.993
280.002
280.01
280.018
280.026
280.034
280.042
280.05
280.057
280.065
280.073
280.08
280.088
280.095
280.103
280.11
280.117
280.125
280.132
280.139
280.146
279.891
279.91
279.928
279.944
279.958
279.97
279.981
279.991
280
280.009
280.017
280.025
280.033
280.041
280.049
280.056
280.064
280.072
280.079
280.087
280.095
280.102
280.11
280.117
280.124
280.132
280.139
280.146
279.889
279.908
279.926
279.942
279.956
279.969
279.98
279.99
279.999
280.008
280.016
280.024
280.032
280.04
280.048
280.055
280.063
280.071
280.079
280.086
280.094
280.102
280.109
280.117
280.124
280.131
280.139
280.146
279.888
279.907
279.925
279.941
279.955
279.968
279.979
279.989
279.998
280.006
280.015
280.023
280.031
280.039
280.047
280.054
280.062
280.07
280.078
280.086
280.093
280.101
280.109
280.116
280.124
280.131
280.139
280.146
279.886
279.906
279.924
279.94
279.954
279.966
279.977
279.987
279.997
280.005
280.014
280.022
280.03
280.038
280.046
280.054
280.061
280.069
280.077
280.085
280.093
280.101
280.108
280.116
280.124
280.131
280.139
280.146
279.885
279.905
279.922
279.938
279.953
279.965
279.976
279.986
279.996
280.004
280.013
280.021
280.029
280.037
280.045
280.053
280.061
280.069
280.077
280.084
280.092
280.1
280.108
280.116
280.123
280.131
280.139
280.146
279.884
279.903
279.921
279.937
279.951
279.964
279.975
279.985
279.994
280.003
280.012
280.02
280.028
280.036
280.044
280.052
280.06
280.068
280.076
280.084
280.092
280.1
280.108
280.115
280.123
280.131
280.138
280.146
279.883
279.902
279.92
279.936
279.95
279.963
279.974
279.984
279.994
280.002
280.011
280.019
280.027
280.035
280.043
280.051
280.059
280.067
280.075
280.083
280.091
280.099
280.107
280.115
280.123
280.131
280.138
280.146
279.882
279.901
279.919
279.935
279.949
279.962
279.973
279.983
279.993
280.001
280.01
280.018
280.026
280.034
280.043
280.051
280.059
280.067
280.075
280.083
280.091
280.099
280.107
280.115
280.123
280.13
280.138
280.146
279.881
279.901
279.918
279.934
279.949
279.961
279.972
279.982
279.992
280.001
280.009
280.017
280.026
280.034
280.042
280.05
280.058
280.066
280.074
280.082
280.091
280.099
280.107
280.115
280.122
280.13
280.138
280.146
279.88
279.9
279.918
279.934
279.948
279.96
279.971
279.982
279.991
280
280.008
280.017
280.025
280.033
280.041
280.049
280.058
280.066
280.074
280.082
280.09
280.098
280.106
280.114
280.122
280.13
280.138
280.146
279.88
279.899
279.917
279.933
279.947
279.96
279.971
279.981
279.99
279.999
280.008
280.016
280.024
280.033
280.041
280.049
280.057
280.065
280.074
280.082
280.09
280.098
280.106
280.114
280.122
280.13
280.138
280.146
279.879
279.898
279.916
279.932
279.946
279.959
279.97
279.98
279.99
279.999
280.007
280.015
280.024
280.032
280.04
280.048
280.057
280.065
280.073
280.081
280.09
280.098
280.106
280.114
280.122
280.13
280.138
280.146
279.878
279.898
279.915
279.931
279.946
279.958
279.969
279.98
279.989
279.998
280.007
280.015
280.023
280.032
280.04
280.048
280.056
280.065
280.073
280.081
280.089
280.098
280.106
280.114
280.122
280.13
280.138
280.146
279.878
279.897
279.915
279.931
279.945
279.958
279.969
279.979
279.989
279.997
280.006
280.014
280.023
280.031
280.039
280.048
280.056
280.064
280.073
280.081
280.089
280.097
280.105
280.114
280.122
280.13
280.138
280.146
279.877
279.897
279.914
279.93
279.945
279.957
279.968
279.979
279.988
279.997
280.006
280.014
280.022
280.031
280.039
280.047
280.056
280.064
280.072
280.081
280.089
280.097
280.105
280.114
280.122
280.13
280.138
280.146
279.877
279.896
279.914
279.93
279.944
279.957
279.968
279.978
279.988
279.997
280.005
280.014
280.022
280.03
280.039
280.047
280.055
280.064
280.072
280.08
280.089
280.097
280.105
280.113
280.122
280.13
280.138
280.146
279.876
279.896
279.914
279.93
279.944
279.957
279.968
279.978
279.987
279.996
280.005
280.013
280.022
280.03
280.038
280.047
280.055
280.064
280.072
280.08
280.089
280.097
280.105
280.113
280.121
280.13
280.138
280.146
279.876
279.896
279.913
279.929
279.944
279.956
279.967
279.978
279.987
279.996
280.005
280.013
280.022
280.03
280.038
280.047
280.055
280.063
280.072
280.08
280.088
280.097
280.105
280.113
280.121
280.13
280.138
280.146
279.876
279.895
279.913
279.929
279.943
279.956
279.967
279.978
279.987
279.996
280.005
280.013
280.021
280.03
280.038
280.047
280.055
280.063
280.072
280.08
280.088
280.097
280.105
280.113
280.121
280.13
280.138
280.146
279.876
279.895
279.913
279.929
279.943
279.956
279.967
279.977
279.987
279.996
280.004
280.013
280.021
280.03
280.038
280.046
280.055
280.063
280.072
280.08
280.088
280.097
280.105
280.113
280.121
280.13
280.138
280.146
279.876
279.895
279.913
279.929
279.943
279.956
279.967
279.977
279.987
279.996
280.004
280.013
280.021
280.03
280.038
280.046
280.055
280.063
280.072
280.08
280.088
280.097
280.105
280.113
280.121
280.13
280.138
280.146
)
;

boundaryField
{
    bc-2
    {
        type            empty;
    }
    bc-3
    {
        type            empty;
    }
    bottom
    {
        type            fixedValue;
        value           uniform 280.15;
    }
    leftSide
    {
        type            zeroGradient;
    }
    naturalSurface
    {
        type            codedFixedValue;
        value           uniform 267.202;
        redirectType    seasonalFixedValue;
        code            #{
             scalar  t = this->db().time().value()/365/24/60/60;
             scalar  T0 = 6.5+273.15  ;  // average temperature
             scalar  A  = 14.5 ;          // ampitude
             scalar  p  = 8760/24/365 ;    //cycle
             scalar  R0 = 0.04;
             operator==(T0+A*Foam::sin(2*3.1415926/p*t+3.1415926/2)+R0*t); 
        #};
    }
    rightSide
    {
        type            zeroGradient;
    }
    slopesurface
    {
        type            codedFixedValue;
        value           uniform 267.202;
        redirectType    seasonalFixedValue;
        code            #{
             scalar  t = this->db().time().value()/365/24/60/60;
             scalar  T0 = 6.5+273.15  ;  // average temperature
             scalar  A  = 14.5 ;          // ampitude
             scalar  p  = 8760/24/365 ;    //cycle
             scalar  R0 = 0.04;
             operator==(T0+A*Foam::sin(2*3.1415926/p*t+3.1415926/2)+R0*t); 
        #};
    }
    subGradeSurface
    {
        type            codedFixedValue;
        value           uniform 267.202;
        redirectType    seasonalFixedValue;
        code            #{
             scalar  t = this->db().time().value()/365/24/60/60;
             scalar  T0 = 6.5+273.15  ;  // average temperature
             scalar  A  = 14.5 ;          // ampitude
             scalar  p  = 8760/24/365 ;    //cycle
             scalar  R0 = 0.04;
             operator==(T0+A*Foam::sin(2*3.1415926/p*t+3.1415926/2)+R0*t); 
        #};
    }
}


// ************************************************************************* //
