# Supplementary material for: A finite volume-based model for the hydrothermal behavior of soil under freeze–thaw cycles
Source: PLoS One. 2021 Jun 3;16(6):e0252680. doi: 10.1371/journal.pone.0252680 (PMC8174737; doi:10.1371/journal.pone.0252680)
Supplement: S1 Data — (ZIP) [file pone.0252680.s001.zip › Data at equal time interval/3.60288e+08/volContOfUnfrozenWater]

/*--------------------------------*- C++ -*----------------------------------*\
| =========                 |                                                 |
| \\      /  F ield         | OpenFOAM: The Open Source CFD Toolbox           |
|  \\    /   O peration     | Version:  2.4.0                                 |
|   \\  /    A nd           | Web:      www.OpenFOAM.org                      |
|    \\/     M anipulation  |                                                 |
\*---------------------------------------------------------------------------*/
FoamFile
{
    version     2.0;
    format      ascii;
    class       volScalarField;
    location    "3.60288e+08";
    object      volContOfUnfrozenWater;
}
// * * * * * * * * * * * * * * * * * * * * * * * * * * * * * * * * * * * * * //

dimensions      [0 0 0 0 0 0 0];

internalField   nonuniform List<scalar> 
9554
(
0.0330218
0.0742623
0.0865763
0.0932608
0.0974778
0.100273
0.102142
0.10337
0.104141
0.104586
0.104797
0.104845
0.10478
0.104638
0.104446
0.104221
0.103974
0.103714
0.103446
0.103174
0.1029
0.102627
0.0330213
0.0742618
0.0865757
0.0932602
0.0974771
0.100272
0.102141
0.103369
0.10414
0.104585
0.104796
0.104844
0.104779
0.104637
0.104445
0.10422
0.103973
0.103713
0.103445
0.103173
0.102899
0.102626
0.0330203
0.0742609
0.0865747
0.0932591
0.0974759
0.100271
0.10214
0.103368
0.104139
0.104583
0.104795
0.104842
0.104777
0.104636
0.104443
0.104218
0.103972
0.103712
0.103444
0.103171
0.102897
0.102625
0.0330187
0.0742594
0.0865731
0.0932574
0.097474
0.100269
0.102138
0.103365
0.104137
0.104581
0.104792
0.10484
0.104774
0.104633
0.104441
0.104216
0.103969
0.103709
0.103441
0.103169
0.102895
0.102622
0.0330167
0.0742575
0.086571
0.093255
0.0974715
0.100266
0.102135
0.103362
0.104133
0.104577
0.104789
0.104836
0.104771
0.10463
0.104437
0.104212
0.103966
0.103706
0.103438
0.103165
0.102892
0.102619
0.0330141
0.0742551
0.0865684
0.0932521
0.0974683
0.100263
0.102131
0.103358
0.104129
0.104573
0.104784
0.104832
0.104767
0.104625
0.104433
0.104208
0.103961
0.103701
0.103433
0.103161
0.102888
0.102615
0.0330111
0.0742522
0.0865652
0.0932487
0.0974645
0.100259
0.102127
0.103354
0.104125
0.104568
0.104779
0.104827
0.104762
0.10462
0.104428
0.104203
0.103956
0.103696
0.103428
0.103156
0.102883
0.10261
0.0330075
0.0742488
0.0865615
0.0932446
0.0974601
0.100254
0.102122
0.103348
0.104119
0.104563
0.104774
0.104821
0.104756
0.104614
0.104422
0.104197
0.10395
0.10369
0.103422
0.10315
0.102877
0.102604
0.0330034
0.074245
0.0865573
0.09324
0.097455
0.100249
0.102116
0.103342
0.104113
0.104556
0.104767
0.104814
0.104749
0.104607
0.104415
0.10419
0.103943
0.103684
0.103416
0.103144
0.10287
0.102598
0.0329987
0.0742406
0.0865526
0.0932347
0.0974493
0.100242
0.102109
0.103336
0.104106
0.104549
0.104759
0.104806
0.104741
0.104599
0.104407
0.104182
0.103936
0.103676
0.103408
0.103136
0.102863
0.10259
0.0329936
0.0742358
0.0865473
0.0932289
0.097443
0.100236
0.102102
0.103328
0.104098
0.104541
0.104751
0.104798
0.104732
0.10459
0.104398
0.104173
0.103927
0.103667
0.1034
0.103128
0.102855
0.102582
0.0329879
0.0742305
0.0865415
0.0932225
0.097436
0.100228
0.102094
0.103319
0.104089
0.104531
0.104742
0.104788
0.104723
0.104581
0.104389
0.104164
0.103917
0.103658
0.10339
0.103119
0.102846
0.102573
0.0329817
0.0742246
0.0865351
0.0932155
0.0974284
0.10022
0.102086
0.10331
0.104079
0.104522
0.104731
0.104778
0.104712
0.10457
0.104378
0.104153
0.103907
0.103648
0.10338
0.103109
0.102836
0.102564
0.032975
0.0742184
0.0865282
0.093208
0.0974202
0.100211
0.102076
0.1033
0.104069
0.104511
0.10472
0.104767
0.104701
0.104559
0.104367
0.104142
0.103896
0.103636
0.103369
0.103098
0.102825
0.102553
0.0329678
0.0742116
0.0865209
0.0931998
0.0974113
0.100202
0.102066
0.10329
0.104058
0.104499
0.104709
0.104755
0.104689
0.104547
0.104355
0.10413
0.103884
0.103624
0.103357
0.103086
0.102813
0.102541
0.0329601
0.0742043
0.0865129
0.0931911
0.0974018
0.100191
0.102055
0.103278
0.104046
0.104487
0.104696
0.104742
0.104676
0.104534
0.104342
0.104117
0.103871
0.103612
0.103345
0.103073
0.102801
0.102529
0.0329518
0.0741966
0.0865045
0.0931818
0.0973917
0.10018
0.102043
0.103266
0.104033
0.104474
0.104682
0.104728
0.104662
0.10452
0.104328
0.104103
0.103857
0.103598
0.103331
0.10306
0.102788
0.102516
0.0329431
0.0741884
0.0864956
0.093172
0.097381
0.100169
0.102031
0.103253
0.104019
0.10446
0.104668
0.104713
0.104647
0.104505
0.104313
0.104088
0.103842
0.103583
0.103316
0.103046
0.102773
0.102502
0.0329339
0.0741798
0.0864862
0.0931616
0.0973697
0.100157
0.102018
0.103239
0.104005
0.104445
0.104653
0.104698
0.104631
0.104489
0.104297
0.104072
0.103827
0.103568
0.103301
0.10303
0.102759
0.102487
0.0329241
0.0741707
0.0864763
0.0931507
0.0973578
0.100144
0.102004
0.103225
0.10399
0.104429
0.104637
0.104682
0.104615
0.104473
0.10428
0.104056
0.10381
0.103551
0.103285
0.103014
0.102743
0.102472
0.032914
0.0741612
0.0864659
0.0931393
0.0973453
0.10013
0.10199
0.10321
0.103974
0.104413
0.10462
0.104665
0.104598
0.104455
0.104263
0.104038
0.103793
0.103534
0.103268
0.102998
0.102726
0.102456
0.0329033
0.0741512
0.086455
0.0931273
0.0973323
0.100116
0.101975
0.103194
0.103958
0.104396
0.104602
0.104647
0.104579
0.104437
0.104245
0.10402
0.103774
0.103516
0.10325
0.10298
0.102709
0.102438
0.0328922
0.0741408
0.0864437
0.0931148
0.0973187
0.100102
0.10196
0.103177
0.10394
0.104378
0.104584
0.104628
0.10456
0.104418
0.104225
0.104001
0.103755
0.103497
0.103231
0.102961
0.10269
0.10242
0.0328806
0.07413
0.0864318
0.0931018
0.0973045
0.100086
0.101943
0.10316
0.103922
0.104359
0.104565
0.104609
0.104541
0.104398
0.104205
0.103981
0.103736
0.103477
0.103212
0.102942
0.102671
0.102401
0.0328686
0.0741187
0.0864195
0.0930882
0.0972897
0.100071
0.101926
0.103142
0.103904
0.10434
0.104545
0.104588
0.10452
0.104377
0.104185
0.10396
0.103715
0.103457
0.103191
0.102922
0.102651
0.102382
0.0328563
0.0741069
0.0864066
0.093074
0.0972743
0.100054
0.101909
0.103124
0.103884
0.10432
0.104525
0.104567
0.104499
0.104356
0.104163
0.103938
0.103693
0.103435
0.10317
0.102901
0.102631
0.102361
0.0328436
0.0740947
0.0863932
0.0930592
0.0972583
0.100037
0.10189
0.103105
0.103864
0.104299
0.104503
0.104546
0.104477
0.104334
0.104141
0.103916
0.103671
0.103413
0.103148
0.102879
0.102609
0.10234
0.0328307
0.0740819
0.0863791
0.0930438
0.0972416
0.100019
0.101871
0.103085
0.103844
0.104278
0.104481
0.104523
0.104454
0.104311
0.104118
0.103893
0.103648
0.10339
0.103125
0.102856
0.102587
0.102318
0.0328178
0.0740686
0.0863645
0.0930279
0.0972243
0.1
0.101852
0.103064
0.103822
0.104255
0.104458
0.1045
0.104431
0.104287
0.104094
0.103869
0.103624
0.103366
0.103102
0.102833
0.102564
0.102295
0.0328049
0.074055
0.0863496
0.0930116
0.0972067
0.0999814
0.101832
0.103043
0.1038
0.104233
0.104435
0.104476
0.104406
0.104262
0.104069
0.103844
0.103599
0.103342
0.103077
0.102809
0.10254
0.102272
0.0327924
0.0740415
0.0863349
0.0929955
0.0971892
0.0999625
0.101811
0.103021
0.103777
0.104209
0.104411
0.104451
0.104381
0.104237
0.104044
0.103819
0.103574
0.103317
0.103052
0.102784
0.102515
0.102247
0.0327806
0.0740291
0.0863218
0.0929811
0.097173
0.0999444
0.101791
0.102999
0.103754
0.104185
0.104386
0.104426
0.104356
0.104211
0.104018
0.103793
0.103548
0.103291
0.103026
0.102758
0.10249
0.102222
0.0327702
0.07402
0.0863127
0.0929706
0.0971603
0.099929
0.101773
0.102979
0.103732
0.104161
0.104361
0.1044
0.104329
0.104185
0.103991
0.103766
0.103521
0.103264
0.103
0.102732
0.102463
0.102197
0.0327627
0.0740188
0.0863126
0.0929687
0.0971547
0.0999189
0.101759
0.10296
0.10371
0.104137
0.104335
0.104374
0.104303
0.104158
0.103964
0.103739
0.103494
0.103237
0.102972
0.102705
0.102437
0.10217
0.0327638
0.0740346
0.0863308
0.0929831
0.0971622
0.0999186
0.101751
0.102946
0.103691
0.104114
0.10431
0.104347
0.104275
0.10413
0.103936
0.103711
0.103466
0.103208
0.102944
0.102677
0.102409
0.102143
0.032782
0.0740851
0.0863833
0.0930265
0.0971921
0.0999343
0.101754
0.102939
0.103676
0.104094
0.104286
0.104321
0.104248
0.104102
0.103908
0.103682
0.103437
0.10318
0.102916
0.102648
0.102381
0.102115
0.0328579
0.0742054
0.0864974
0.0931186
0.0972575
0.0999743
0.101773
0.102941
0.103667
0.104077
0.104264
0.104296
0.104221
0.104074
0.103879
0.103653
0.103408
0.103151
0.102886
0.102619
0.102352
0.102086
0.0330643
0.0744612
0.0867188
0.0932882
0.0973757
0.100049
0.101813
0.102957
0.103665
0.104064
0.104244
0.104272
0.104194
0.104046
0.10385
0.103624
0.103378
0.103121
0.102857
0.10259
0.102322
0.102057
0.0335656
0.0749819
0.087121
0.0935748
0.0975671
0.100168
0.101881
0.102989
0.103673
0.104056
0.104227
0.104249
0.104168
0.104018
0.103821
0.103594
0.103348
0.10309
0.102826
0.102559
0.102292
0.102027
0.034965
0.0760328
0.0878167
0.0940249
0.0978502
0.10034
0.101979
0.103038
0.103691
0.104055
0.104214
0.104228
0.104143
0.10399
0.103792
0.103564
0.103318
0.10306
0.102795
0.102528
0.102262
0.101997
0.0332332
0.0450764
0.0379457
0.0370377
0.0265189
0.0330866
0.0317969
0.0450108
0.0262473
0.0651389
0.0318776
0.0443268
0.0230757
0.0408935
0.027385
0.0250342
0.0287834
0.0378016
0.0568444
0.0282789
0.0252532
0.0633401
0.0272767
0.0389093
0.0401591
0.0341543
0.0307979
0.0338241
0.0368669
0.0318803
0.0482597
0.0313654
0.0312463
0.0394883
0.101899
0.0708033
0.100437
0.105524
0.0665975
0.0721174
0.0689582
0.0722315
0.0454873
0.0670913
0.0522644
0.0710301
0.0492875
0.0860931
0.0762072
0.093659
0.0324812
0.0854769
0.0798324
0.0969779
0.104294
0.105631
0.103502
0.105363
0.0728297
0.0313805
0.0738438
0.0910277
0.0905418
0.0966617
0.0674397
0.100971
0.0879473
0.0969533
0.092944
0.100396
0.0926183
0.101975
0.0947628
0.0978391
0.0986948
0.103245
0.0963556
0.103756
0.100392
0.10179
0.101098
0.10485
0.100759
0.10255
0.102704
0.104513
0.09958
0.103469
0.102317
0.104915
0.103986
0.105199
0.101533
0.103474
0.104988
0.105133
0.102396
0.105305
0.101818
0.103623
0.103561
0.10518
0.102619
0.103801
0.101855
0.101952
0.100999
0.101259
0.10535
0.1053
0.100249
0.0995723
0.105554
0.0941716
0.0264261
0.0835854
0.100195
0.0855397
0.101234
0.104064
0.0965303
0.0993668
0.104189
0.10489
0.0996535
0.0323381
0.0915692
0.100516
0.105081
0.103503
0.100959
0.103195
0.100313
0.0849838
0.0373916
0.0804584
0.0968341
0.10289
0.104471
0.104037
0.105061
0.0913346
0.101039
0.0985371
0.102496
0.103424
0.105195
0.102975
0.0990749
0.0988962
0.103335
0.105545
0.103871
0.10549
0.103766
0.0950932
0.10184
0.0884165
0.0992868
0.0956024
0.0796172
0.0780381
0.0372614
0.0637276
0.041685
0.104976
0.105147
0.103995
0.101104
0.105542
0.104346
0.10306
0.101081
0.105492
0.104329
0.10517
0.103618
0.0989584
0.1022
0.0911178
0.0899606
0.0317951
0.0845072
0.101038
0.0981106
0.101767
0.10309
0.098351
0.0935288
0.100762
0.103779
0.0954807
0.101027
0.104166
0.105486
0.102855
0.0999223
0.102566
0.104705
0.0912821
0.0952321
0.10342
0.104414
0.0935552
0.0744124
0.100144
0.102439
0.0371781
0.0837685
0.105623
0.104661
0.104926
0.103647
0.104856
0.10368
0.103024
0.104755
0.102364
0.104309
0.0991267
0.103462
0.0414074
0.0365196
0.101848
0.0996434
0.0909539
0.0649821
0.0967543
0.0901906
0.0933846
0.0784473
0.10166
0.100146
0.0957564
0.098416
0.10538
0.104608
0.0989189
0.0948854
0.105502
0.104548
0.100785
0.0979737
0.104095
0.101689
0.0997313
0.102404
0.105652
0.104853
0.105249
0.105619
0.0485797
0.0314987
0.102841
0.100207
0.10049
0.102574
0.087271
0.0878123
0.104934
0.104054
0.101354
0.100679
0.0956118
0.0882499
0.100361
0.102704
0.102327
0.101927
0.105159
0.105346
0.0679981
0.0840565
0.0779315
0.0355988
0.102083
0.100649
0.0989758
0.101807
0.100234
0.102902
0.0707257
0.0329604
0.104421
0.102844
0.0864719
0.0683943
0.103247
0.101093
0.102371
0.102678
0.104299
0.102661
0.0894385
0.0793207
0.104449
0.105118
0.105096
0.105414
0.093609
0.0972573
0.0991954
0.0960394
0.1034
0.103087
0.0876541
0.0913805
0.0977607
0.0938126
0.104063
0.102653
0.0963555
0.100106
0.0925531
0.0853739
0.104478
0.103574
0.101857
0.103866
0.0949907
0.0967552
0.0998741
0.0992777
0.105347
0.10488
0.104656
0.104189
0.104629
0.104767
0.101599
0.103006
0.0348944
0.0805093
0.0954775
0.0919806
0.101766
0.101035
0.0730256
0.0834642
0.102993
0.101344
0.103009
0.103422
0.105221
0.104597
0.10333
0.104038
0.0911833
0.084854
0.103665
0.102287
0.104554
0.105011
0.100158
0.0981971
0.045023
0.0304056
0.103908
0.102528
0.103975
0.104458
0.0969684
0.091245
0.104453
0.10492
0.102766
0.103568
0.0799385
0.052174
0.0931502
0.0888579
0.10199
0.103133
0.0981046
0.100095
0.102232
0.100865
0.10219
0.103515
0.103911
0.102618
0.10381
0.104345
0.104602
0.104937
0.100931
0.100848
0.0933716
0.0879489
0.100612
0.101546
0.10373
0.102979
0.105601
0.105293
0.10018
0.101891
0.100996
0.0991851
0.104768
0.104323
0.103783
0.104351
0.0841449
0.0746884
0.105401
0.105167
0.0983422
0.100131
0.0998061
0.0974244
0.104525
0.104859
0.0400892
0.0320656
0.0983118
0.0949331
0.0702831
0.0812519
0.0986137
0.100154
0.087369
0.079989
0.101578
0.100557
0.097721
0.095166
0.0302227
0.0446735
0.0763616
0.0469931
0.104567
0.105173
0.0910563
0.0884806
0.104783
0.104343
0.0880282
0.0936838
0.0651834
0.0764157
0.105359
0.105642
0.101867
0.10032
0.105552
0.105567
0.1055
0.105537
0.104819
0.105284
0.095069
0.0972223
0.102385
0.101278
0.100853
0.100903
0.0847095
0.0806433
0.0976673
0.096878
0.102621
0.101636
0.0744991
0.0796971
0.0973999
0.0997973
0.0915386
0.0937294
0.0972698
0.0990177
0.097332
0.0950925
0.102337
0.10121
0.0992616
0.0996557
0.0416215
0.0367935
0.0330938
0.0442692
0.105324
0.104911
0.102493
0.102318
0.104255
0.103785
0.0465247
0.0323759
0.0665543
0.0990691
0.0334618
0.0320147
0.0303494
0.0336314
0.0291446
0.0421977
0.0264132
0.0711747
0.0311863
0.0743411
0.0326543
0.0668112
0.0438919
0.0652796
0.0305294
0.0877186
0.0282362
0.0717582
0.0921679
0.0983323
0.0924113
0.032264
0.026992
0.0922508
0.0434431
0.0911575
0.0757888
0.0951065
0.0748124
0.0915863
0.0912774
0.0919995
0.0741323
0.0975857
0.0669702
0.0973623
0.0849341
0.0858517
0.0670624
0.0978184
0.0923031
0.0925004
0.0800122
0.0989352
0.0799754
0.0957817
0.0760844
0.0872093
0.0463526
0.0980411
0.0961654
0.0910817
0.0982496
0.0613493
0.0462979
0.0927153
0.0978866
0.0849484
0.0979282
0.0749963
0.0718184
0.0973068
0.0788413
0.0948815
0.0591044
0.0910271
0.0880943
0.0537249
0.0981768
0.0775599
0.0641299
0.0927191
0.0939384
0.0962521
0.0969856
0.0839563
0.0850698
0.0814851
0.0813049
0.0313518
0.0735728
0.0632407
0.0849675
0.0498458
0.0930937
0.0978575
0.0658831
0.0904271
0.0683563
0.0913426
0.0329423
0.08254
0.0898932
0.0888315
0.0934438
0.0968979
0.0936304
0.0866461
0.0774139
0.0776409
0.0888618
0.0981119
0.0934602
0.0955107
0.0466006
0.0886282
0.0961969
0.0990791
0.0453471
0.0875343
0.0909668
0.0990093
0.0908542
0.0983119
0.0708804
0.0269563
0.0293013
0.077534
0.0434019
0.0855822
0.0917131
0.0851941
0.0619825
0.0378433
0.0910272
0.0957762
0.0886367
0.064347
0.0829924
0.0846939
0.0790928
0.0462178
0.0872396
0.079061
0.0923984
0.0814064
0.0883556
0.0948803
0.0935636
0.096077
0.0923258
0.0825958
0.0793995
0.0920305
0.0339512
0.0472076
0.0895739
0.0862055
0.0691487
0.0466242
0.0683388
0.0353446
0.0985428
0.095325
0.031256
0.0675475
0.0648832
0.0542073
0.0952937
0.0990256
0.0716846
0.0457727
0.0324398
0.0755999
0.0440886
0.0791213
0.0765485
0.0809009
0.0933263
0.0851424
0.0817817
0.0909652
0.046414
0.0778558
0.0762986
0.0851706
0.0822645
0.0746112
0.096385
0.0979748
0.0991438
0.0956407
0.0968052
0.0991346
0.0989243
0.095964
0.0975314
0.0944872
0.0988594
0.0959659
0.0873916
0.094991
0.0681699
0.0411135
0.0977279
0.0963803
0.046035
0.0795387
0.0281781
0.063094
0.0853042
0.0870024
0.079455
0.0825595
0.0324936
0.0437353
0.08609
0.093539
0.0949013
0.0954204
0.0442824
0.0773749
0.0910972
0.0866084
0.0958797
0.0893116
0.0909437
0.0917527
0.0441996
0.0358125
0.0756184
0.0636623
0.0418119
0.0330176
0.0760739
0.070046
0.0877786
0.0777476
0.0951427
0.0943431
0.0940693
0.0925378
0.0760622
0.0843053
0.0775785
0.0881686
0.0967324
0.0965215
0.0742955
0.0494242
0.066085
0.0553684
0.0856093
0.0855689
0.0795757
0.0868241
0.0859862
0.0823822
0.0326609
0.0443925
0.094617
0.0936876
0.079067
0.0854273
0.090403
0.0876897
0.0760084
0.0676423
0.0892171
0.0866692
0.0914537
0.0960144
0.0876092
0.0784944
0.0905139
0.0890193
0.0835914
0.0887387
0.0376346
0.0310279
0.0824801
0.0794986
0.0814312
0.0851158
0.086535
0.0826277
0.0345774
0.0367248
0.0944972
0.0910042
0.0952383
0.0928608
0.0484584
0.0490393
0.0906204
0.0952126
0.0909466
0.0901707
0.0936682
0.0895383
0.0981441
0.0953118
0.0949723
0.093972
0.0437086
0.0310668
0.0878544
0.0897712
0.0297715
0.034729
0.0287078
0.0356007
0.0296682
0.0364025
0.0297816
0.0379324
0.0298404
0.0363604
0.0298529
0.0364434
0.0298362
0.0361911
0.0298414
0.0361119
0.0297677
0.0361468
0.0296809
0.0346285
0.0295758
0.0356597
0.0293991
0.0354534
0.0290575
0.0345745
0.0284375
0.0322568
0.0275283
0.0300992
0.0268227
0.0287153
0.0297946
0.0325252
0.0286925
0.0355791
0.0296335
0.0360422
0.0298845
0.0344314
0.0299005
0.0355561
0.0298712
0.0361748
0.0297858
0.0360587
0.0297549
0.0365726
0.0297663
0.0348183
0.0296671
0.0363096
0.0295039
0.0360796
0.0293352
0.0339923
0.0290162
0.0341945
0.0284632
0.0316115
0.0275742
0.0309381
0.0267703
0.0298599
0.098356
0.0301013
0.0666156
0.0991007
0.0340907
0.0293286
0.0314133
0.0335911
0.0354547
0.0445608
0.0456883
0.0417366
0.0276967
0.0587057
0.0311267
0.0765457
0.0257175
0.0627987
0.032684
0.0901472
0.0285056
0.0795266
0.0922466
0.040475
0.0388813
0.0953184
0.0832104
0.0937098
0.0819769
0.0935442
0.0636547
0.0962365
0.0912571
0.0851738
0.0786629
0.0970595
0.0795698
0.0964827
0.0861172
0.0868482
0.0708154
0.0974789
0.0925945
0.0966302
0.079107
0.0866486
0.077317
0.0958551
0.0860856
0.0868495
0.0984491
0.0650422
0.0824668
0.0916195
0.0962289
0.0961576
0.0981203
0.0706563
0.0399653
0.093426
0.0953225
0.0449102
0.096128
0.0705737
0.0644455
0.0983202
0.0550727
0.0973127
0.0874732
0.047117
0.0948912
0.0803984
0.0929822
0.0986469
0.0950186
0.0972945
0.0641002
0.0960661
0.0867677
0.0681791
0.0461268
0.0826833
0.0918656
0.0311678
0.0828097
0.055621
0.0311688
0.083842
0.0867448
0.0921721
0.098891
0.0884376
0.0984526
0.0882976
0.0927274
0.0424592
0.0777091
0.0790091
0.0910092
0.0991308
0.0467197
0.0666156
0.0896181
0.0965953
0.0859945
0.0936886
0.0502091
0.0271989
0.0675295
0.0826713
0.0986362
0.0946015
0.0981769
0.0913915
0.0759368
0.0411131
0.0885921
0.0434796
0.0995424
0.0920234
0.0885839
0.0483432
0.0992377
0.0949297
0.083704
0.0489587
0.0334946
0.0780818
0.0861133
0.0851969
0.0933662
0.0878665
0.064872
0.0325504
0.0820736
0.0889261
0.0773962
0.0847838
0.0862598
0.0944056
0.0688535
0.0422872
0.0259928
0.0707691
0.0461513
0.0361358
0.0956167
0.0878708
0.0952848
0.0865818
0.0824896
0.0926835
0.0991923
0.0932108
0.0987996
0.0929053
0.0981769
0.0944871
0.0778251
0.082169
0.0848866
0.0717045
0.0795417
0.045547
0.0993707
0.0953291
0.0395524
0.0674985
0.0991012
0.0956686
0.0806327
0.0453601
0.0301425
0.0490842
0.0966437
0.0925025
0.0291555
0.067868
0.0787058
0.0916131
0.0954954
0.0992504
0.0436503
0.0806242
0.0761836
0.0681396
0.0764015
0.0499125
0.0752351
0.0464044
0.095683
0.0981282
0.0966301
0.0981717
0.0961954
0.09849
0.0922075
0.0812931
0.0446373
0.0841531
0.0876601
0.0903209
0.0766362
0.0467174
0.0447632
0.0813426
0.0498528
0.0750825
0.092376
0.0959641
0.0967925
0.098953
0.0857342
0.0912034
0.0883103
0.0952895
0.0877506
0.093498
0.091607
0.0812931
0.0907598
0.0956513
0.0481292
0.0343514
0.0530514
0.0783039
0.0752019
0.0881774
0.0940713
0.0897256
0.0863824
0.0846554
0.0959312
0.093028
0.0807772
0.082169
0.0926114
0.0919065
0.0319299
0.0391686
0.0684366
0.076217
0.0802447
0.0868214
0.0693405
0.0765206
0.0304091
0.0323724
0.0941916
0.095449
0.0795487
0.0893373
0.0818163
0.0895851
0.0674069
0.0371304
0.0408953
0.031948
0.0912052
0.0879746
0.0894581
0.0917894
0.0916607
0.0955115
0.0739769
0.0817786
0.0933929
0.0928103
0.0865697
0.0769013
0.0798106
0.0869822
0.0987422
0.097631
0.078336
0.088602
0.071012
0.0682812
0.0914139
0.0962345
0.0991131
0.0968622
0.0886799
0.0900925
0.0884552
0.0783911
0.0327002
0.0329981
0.0946702
0.0934155
0.0865676
0.0822919
0.0940803
0.0930843
0.0443907
0.0703098
0.0887451
0.0918487
0.098044
0.0978003
0.095825
0.0977971
0.0909133
0.0918905
0.0872985
0.0902087
0.0870926
0.0775351
0.0525359
0.0711563
0.0429809
0.0700848
0.0407876
0.0323312
0.0973283
0.0994869
0.0886072
0.0898047
0.105323
0.0706746
0.101139
0.105629
0.0663208
0.0717984
0.0451212
0.0456949
0.0348371
0.0703236
0.0366293
0.079801
0.0330511
0.0783891
0.0737208
0.0728932
0.0425792
0.0726491
0.0326178
0.10399
0.102503
0.10467
0.101013
0.105554
0.105544
0.0783309
0.0319052
0.0860401
0.0446388
0.088414
0.0837102
0.0958734
0.0819443
0.0930514
0.0879572
0.0991733
0.0965528
0.100633
0.0930291
0.100473
0.0986307
0.10267
0.0986101
0.10137
0.0976529
0.103118
0.102703
0.100576
0.100808
0.104055
0.100198
0.104532
0.103825
0.103562
0.10105
0.104896
0.104373
0.104388
0.102304
0.104002
0.101922
0.105007
0.102632
0.104391
0.102679
0.10543
0.101329
0.104812
0.104647
0.104467
0.102702
0.104414
0.104618
0.105345
0.101925
0.105509
0.10196
0.101185
0.105154
0.104824
0.100895
0.100486
0.104449
0.098415
0.102922
0.0937967
0.101779
0.0962202
0.0895982
0.0919487
0.0738683
0.102739
0.101126
0.100693
0.104604
0.0948632
0.0774166
0.0869263
0.0529035
0.105229
0.102979
0.101358
0.101769
0.101131
0.0982002
0.102888
0.097657
0.103658
0.103581
0.0817435
0.0945437
0.0947178
0.101391
0.101164
0.0954219
0.104781
0.105577
0.104778
0.105399
0.100934
0.103623
0.101905
0.104713
0.0336354
0.0774886
0.0963342
0.0968408
0.104059
0.105522
0.10297
0.102642
0.0989922
0.0927732
0.10518
0.105615
0.0411739
0.081919
0.104712
0.105338
0.0939677
0.0946026
0.101069
0.104003
0.104695
0.105095
0.101703
0.0997531
0.0332525
0.0837856
0.0901134
0.0909689
0.100395
0.103738
0.105023
0.105561
0.104481
0.103522
0.0909059
0.0870327
0.104001
0.100465
0.0996315
0.102072
0.0975817
0.0927427
0.103332
0.101977
0.0980008
0.0992187
0.0734762
0.046281
0.0982137
0.0997594
0.100537
0.102872
0.100198
0.103167
0.104447
0.103837
0.0941456
0.0967134
0.104497
0.10293
0.0711956
0.0851651
0.0508376
0.0249578
0.0360358
0.0490323
0.10424
0.102847
0.104707
0.102895
0.104037
0.10331
0.105202
0.105451
0.105038
0.105269
0.0852267
0.0867007
0.10152
0.103195
0.0995537
0.101496
0.105508
0.104975
0.0936014
0.098614
0.0926265
0.0852628
0.105556
0.105044
0.105364
0.105643
0.0892857
0.0886097
0.0970601
0.100069
0.102377
0.100679
0.102359
0.100453
0.104875
0.104518
0.100917
0.102733
0.100702
0.102943
0.10438
0.103215
0.105566
0.104998
0.101986
0.100494
0.102291
0.101102
0.10531
0.104798
0.105161
0.105333
0.103922
0.103786
0.0756051
0.035721
0.09967
0.101737
0.0898667
0.0935955
0.101954
0.101161
0.103505
0.103755
0.0824372
0.070452
0.098517
0.0981183
0.0828585
0.0907281
0.103818
0.104917
0.0969816
0.0957395
0.0315164
0.0506401
0.101286
0.0997194
0.0890342
0.080444
0.102195
0.103461
0.101064
0.0999972
0.0990678
0.0996493
0.10292
0.102352
0.105161
0.104123
0.103845
0.103554
0.0932856
0.0922083
0.102528
0.100711
0.100057
0.0972248
0.101963
0.103248
0.100674
0.101965
0.103699
0.104012
0.103462
0.104197
0.102377
0.103608
0.0948766
0.0902178
0.10056
0.0983998
0.104938
0.1048
0.102162
0.102306
0.0951295
0.0972514
0.0979316
0.0995572
0.0908923
0.0861665
0.0827603
0.05466
0.105107
0.104059
0.102202
0.103438
0.103201
0.1036
0.104927
0.104218
0.104527
0.103554
0.0713057
0.0687405
0.10468
0.103693
0.0656222
0.0260576
0.066671
0.0778954
0.102814
0.104201
0.103652
0.103167
0.101114
0.101948
0.0985628
0.0966478
0.104435
0.105129
0.0896929
0.093241
0.0832439
0.0757111
0.0930151
0.0965194
0.104378
0.104362
0.104908
0.104139
0.10223
0.101255
0.102352
0.102683
0.105316
0.105613
0.101181
0.101749
0.0692931
0.0582302
0.104257
0.103655
0.10369
0.10255
0.104437
0.105109
0.0272985
0.0412873
0.103409
0.103048
0.0994292
0.101329
0.104842
0.10488
0.0898445
0.0922247
0.0948509
0.0965602
0.0851138
0.0899652
0.105172
0.105059
0.100639
0.100406
0.102627
0.102524
0.105537
0.105351
0.0854858
0.0827323
0.0987378
0.0962285
0.0919365
0.0887903
0.103113
0.10395
0.105653
0.10535
0.105194
0.105477
0.0954214
0.0921324
0.101962
0.1004
0.100296
0.101922
0.105395
0.104984
0.0964589
0.0988468
0.0957084
0.0980977
0.100086
0.0988207
0.0946746
0.0972352
0.0835863
0.0870035
0.10033
0.0993551
0.104715
0.104263
0.0961163
0.0972047
0.0795748
0.0657166
0.105412
0.10564
0.101313
0.0995768
0.0800495
0.0868327
0.10021
0.100426
0.0523955
0.0367857
0.0293447
0.0371176
0.0408229
0.0317867
0.029687
0.0438782
0.101988
0.10306
0.105161
0.105221
0.103973
0.104479
0.0361648
0.0377166
0.045109
0.0332688
0.0380317
0.0293275
0.0292074
0.0298461
0.0336562
0.0330374
0.038831
0.0322168
0.0429604
0.0342185
0.0451034
0.0317604
0.0479067
0.0264294
0.0300541
0.0430541
0.0271795
0.0650158
0.0253736
0.0627022
0.0315125
0.0568153
0.0259467
0.0400501
0.0247981
0.0223098
0.0329462
0.0399775
0.0316597
0.0270673
0.102357
0.102091
0.101831
0.101578
0.101333
0.101098
0.100873
0.100659
0.100457
0.100266
0.100087
0.0999201
0.0997654
0.0996227
0.0994916
0.099372
0.0992635
0.0991658
0.0990784
0.099001
0.0989332
0.0988748
0.0988252
0.0987844
0.0987521
0.098728
0.098712
0.098704
0.102356
0.10209
0.10183
0.101577
0.101333
0.101097
0.100872
0.100658
0.100456
0.100265
0.100086
0.0999194
0.0997647
0.099622
0.099491
0.0993714
0.0992629
0.0991651
0.0990777
0.0990004
0.0989326
0.0988741
0.0988246
0.0987838
0.0987514
0.0987273
0.0987114
0.0987034
0.102354
0.102088
0.101828
0.101576
0.101331
0.101096
0.100871
0.100657
0.100454
0.100264
0.100085
0.099918
0.0997634
0.0996207
0.0994896
0.0993701
0.0992616
0.0991638
0.0990765
0.0989991
0.0989313
0.0988728
0.0988233
0.0987825
0.0987502
0.0987261
0.0987101
0.0987021
0.102352
0.102086
0.101826
0.101573
0.101329
0.101094
0.100869
0.100655
0.100452
0.100261
0.100083
0.099916
0.0997613
0.0996186
0.0994876
0.0993681
0.0992596
0.0991619
0.0990745
0.0989972
0.0989294
0.0988709
0.0988214
0.0987806
0.0987483
0.0987242
0.0987082
0.0987003
0.102349
0.102083
0.101823
0.10157
0.101326
0.101091
0.100866
0.100652
0.100449
0.100259
0.10008
0.0999132
0.0997586
0.099616
0.099485
0.0993654
0.099257
0.0991593
0.0990719
0.0989946
0.0989269
0.0988684
0.0988189
0.0987781
0.0987458
0.0987217
0.0987057
0.0986977
0.102345
0.102079
0.101819
0.101566
0.101322
0.101087
0.100862
0.100648
0.100446
0.100255
0.100076
0.0999098
0.0997552
0.0996126
0.0994817
0.0993622
0.0992537
0.0991561
0.0990687
0.0989914
0.0989237
0.0988652
0.0988158
0.098775
0.0987426
0.0987186
0.0987026
0.0986946
0.10234
0.102074
0.101814
0.101562
0.101317
0.101083
0.100858
0.100644
0.100442
0.100251
0.100072
0.0999057
0.0997512
0.0996086
0.0994777
0.0993582
0.0992498
0.0991522
0.0990649
0.0989876
0.0989199
0.0988615
0.098812
0.0987712
0.0987389
0.0987148
0.0986988
0.0986909
0.102334
0.102069
0.101809
0.101556
0.101312
0.101077
0.100853
0.100639
0.100437
0.100246
0.100067
0.0999009
0.0997465
0.0996039
0.0994731
0.0993537
0.0992453
0.0991477
0.0990604
0.0989831
0.0989155
0.098857
0.0988076
0.0987668
0.0987345
0.0987104
0.0986945
0.0986865
0.102328
0.102062
0.101803
0.10155
0.101306
0.101071
0.100847
0.100633
0.100431
0.10024
0.100062
0.0998955
0.0997411
0.0995986
0.0994678
0.0993484
0.0992401
0.0991426
0.0990553
0.0989781
0.0989104
0.098852
0.0988026
0.0987619
0.0987295
0.0987055
0.0986895
0.0986816
0.102321
0.102055
0.101796
0.101543
0.101299
0.101065
0.10084
0.100627
0.100425
0.100234
0.100056
0.0998894
0.0997351
0.0995926
0.0994619
0.0993426
0.0992343
0.0991368
0.0990496
0.0989724
0.0989048
0.0988464
0.098797
0.0987563
0.098724
0.0986999
0.098684
0.098676
0.102313
0.102047
0.101788
0.101536
0.101292
0.101057
0.100833
0.100619
0.100417
0.100227
0.100049
0.0998826
0.0997284
0.099586
0.0994554
0.0993361
0.0992279
0.0991305
0.0990433
0.0989661
0.0988985
0.0988402
0.0987908
0.0987501
0.0987178
0.0986938
0.0986778
0.0986699
0.102304
0.102039
0.101779
0.101527
0.101284
0.101049
0.100825
0.100612
0.10041
0.10022
0.100041
0.0998752
0.099721
0.0995788
0.0994482
0.099329
0.0992209
0.0991235
0.0990364
0.0989593
0.0988917
0.0988334
0.098784
0.0987433
0.0987111
0.098687
0.0986711
0.0986632
0.102294
0.102029
0.10177
0.101518
0.101274
0.10104
0.100816
0.100603
0.100401
0.100211
0.100033
0.0998671
0.0997131
0.0995709
0.0994405
0.0993214
0.0992133
0.0991159
0.0990289
0.0989518
0.0988843
0.098826
0.0987767
0.098736
0.0987038
0.0986797
0.0986638
0.0986559
0.102284
0.102019
0.10176
0.101508
0.101265
0.101031
0.100807
0.100594
0.100392
0.100202
0.100024
0.0998584
0.0997045
0.0995625
0.0994321
0.0993131
0.0992051
0.0991078
0.0990208
0.0989438
0.0988763
0.0988181
0.0987688
0.0987281
0.0986959
0.0986719
0.098656
0.098648
0.102272
0.102008
0.101749
0.101497
0.101254
0.10102
0.100797
0.100584
0.100382
0.100193
0.100015
0.099849
0.0996953
0.0995534
0.0994231
0.0993042
0.0991963
0.0990991
0.0990122
0.0989352
0.0988678
0.0988096
0.0987603
0.0987197
0.0986875
0.0986635
0.0986476
0.0986396
0.10226
0.101996
0.101737
0.101486
0.101243
0.101009
0.100786
0.100573
0.100372
0.100182
0.100005
0.0998391
0.0996854
0.0995437
0.0994135
0.0992947
0.0991869
0.0990898
0.099003
0.098926
0.0988587
0.0988005
0.0987513
0.0987107
0.0986785
0.0986545
0.0986386
0.0986307
0.102247
0.101983
0.101725
0.101474
0.101231
0.100997
0.100774
0.100562
0.100361
0.100171
0.0999939
0.0998285
0.099675
0.0995334
0.0994034
0.0992847
0.099177
0.09908
0.0989932
0.0989164
0.098849
0.098791
0.0987418
0.0987012
0.098669
0.0986451
0.0986292
0.0986213
0.102234
0.10197
0.101712
0.101461
0.101218
0.100985
0.100762
0.10055
0.100349
0.10016
0.0999825
0.0998173
0.099664
0.0995225
0.0993927
0.0992741
0.0991665
0.0990696
0.0989829
0.0989061
0.0988389
0.0987809
0.0987317
0.0986912
0.098659
0.0986351
0.0986192
0.0986113
0.102219
0.101955
0.101698
0.101447
0.101205
0.100972
0.100749
0.100537
0.100336
0.100148
0.0999705
0.0998055
0.0996524
0.0995111
0.0993814
0.099263
0.0991555
0.0990587
0.0989721
0.0988954
0.0988282
0.0987703
0.0987212
0.0986807
0.0986486
0.0986247
0.0986088
0.0986009
0.102204
0.10194
0.101683
0.101432
0.10119
0.100958
0.100735
0.100524
0.100323
0.100135
0.0999579
0.0997931
0.0996402
0.0994991
0.0993696
0.0992513
0.099144
0.0990473
0.0989608
0.0988842
0.0988171
0.0987592
0.0987101
0.0986697
0.0986376
0.0986137
0.0985979
0.09859
0.102188
0.101925
0.101667
0.101417
0.101176
0.100943
0.100721
0.10051
0.10031
0.100121
0.0999447
0.0997801
0.0996275
0.0994866
0.0993572
0.0992391
0.099132
0.0990354
0.098949
0.0988725
0.0988055
0.0987476
0.0986986
0.0986582
0.0986262
0.0986023
0.0985865
0.0985786
0.102171
0.101908
0.101651
0.101401
0.10116
0.100928
0.100706
0.100495
0.100295
0.100107
0.0999309
0.0997666
0.0996142
0.0994735
0.0993444
0.0992264
0.0991194
0.099023
0.0989368
0.0988603
0.0987934
0.0987356
0.0986867
0.0986463
0.0986143
0.0985905
0.0985747
0.0985668
0.102153
0.101891
0.101634
0.101385
0.101144
0.100912
0.10069
0.10048
0.10028
0.100092
0.0999165
0.0997525
0.0996004
0.0994599
0.099331
0.0992133
0.0991064
0.0990101
0.098924
0.0988477
0.0987809
0.0987232
0.0986743
0.098634
0.098602
0.0985782
0.0985624
0.0985545
0.102135
0.101872
0.101616
0.101367
0.101126
0.100895
0.100674
0.100464
0.100265
0.100077
0.0999016
0.0997379
0.099586
0.0994458
0.0993171
0.0991996
0.099093
0.0989968
0.0989109
0.0988347
0.0987679
0.0987103
0.0986615
0.0986212
0.0985893
0.0985655
0.0985497
0.0985419
0.102115
0.101853
0.101598
0.101349
0.101109
0.100878
0.100657
0.100447
0.100248
0.100061
0.0998861
0.0997227
0.0995712
0.0994313
0.0993028
0.0991855
0.0990791
0.0989831
0.0988973
0.0988212
0.0987546
0.098697
0.0986483
0.0986081
0.0985762
0.0985525
0.0985367
0.0985288
0.102095
0.101834
0.101578
0.10133
0.10109
0.10086
0.100639
0.10043
0.100232
0.100045
0.0998701
0.0997071
0.0995558
0.0994162
0.099288
0.0991709
0.0990647
0.0989689
0.0988833
0.0988073
0.0987408
0.0986834
0.0986347
0.0985946
0.0985627
0.098539
0.0985233
0.0985154
0.102074
0.101813
0.101558
0.10131
0.101071
0.100841
0.100621
0.100412
0.100214
0.100028
0.0998535
0.0996909
0.09954
0.0994007
0.0992728
0.099156
0.09905
0.0989544
0.0988689
0.0987931
0.0987267
0.0986694
0.0986208
0.0985807
0.0985489
0.0985252
0.0985095
0.0985017
0.102053
0.101792
0.101537
0.10129
0.101051
0.100822
0.100602
0.100394
0.100196
0.10001
0.0998364
0.0996742
0.0995236
0.0993847
0.0992571
0.0991406
0.0990348
0.0989394
0.0988541
0.0987785
0.0987122
0.098655
0.0986065
0.0985665
0.0985348
0.0985111
0.0984954
0.0984876
0.10203
0.10177
0.101516
0.101269
0.10103
0.100801
0.100583
0.100375
0.100178
0.0999924
0.0998189
0.099657
0.0995069
0.0993683
0.099241
0.0991248
0.0990193
0.0989241
0.098839
0.0987636
0.0986974
0.0986403
0.0985919
0.098552
0.0985203
0.0984967
0.098481
0.0984732
0.102007
0.101747
0.101493
0.101247
0.101009
0.100781
0.100563
0.100355
0.100159
0.0999739
0.0998008
0.0996394
0.0994897
0.0993515
0.0992246
0.0991086
0.0990034
0.0989085
0.0988236
0.0987483
0.0986823
0.0986253
0.098577
0.0985372
0.0985055
0.098482
0.0984663
0.0984585
0.101983
0.101724
0.10147
0.101225
0.100987
0.100759
0.100542
0.100335
0.100139
0.0999548
0.0997822
0.0996213
0.0994721
0.0993343
0.0992077
0.0990921
0.0989872
0.0988925
0.0988078
0.0987327
0.0986669
0.09861
0.0985618
0.0985221
0.0984905
0.098467
0.0984514
0.0984436
0.101959
0.1017
0.101447
0.101202
0.100965
0.100738
0.10052
0.100314
0.100119
0.0999353
0.0997632
0.0996028
0.099454
0.0993167
0.0991905
0.0990753
0.0989706
0.0988763
0.0987918
0.0987169
0.0986512
0.0985945
0.0985464
0.0985067
0.0984752
0.0984518
0.0984362
0.0984284
0.101933
0.101675
0.101422
0.101178
0.100942
0.100715
0.100499
0.100293
0.100098
0.0999152
0.0997437
0.0995839
0.0994356
0.0992987
0.099173
0.0990581
0.0989538
0.0988597
0.0987755
0.0987008
0.0986353
0.0985787
0.0985308
0.0984912
0.0984598
0.0984363
0.0984208
0.098413
0.101907
0.101649
0.101397
0.101153
0.100918
0.100692
0.100476
0.100271
0.100077
0.0998947
0.0997239
0.0995646
0.0994168
0.0992804
0.0991551
0.0990407
0.0989367
0.0988429
0.098759
0.0986845
0.0986192
0.0985628
0.0985149
0.0984754
0.0984441
0.0984207
0.0984052
0.0983975
0.10188
0.101623
0.101372
0.101128
0.100893
0.100668
0.100453
0.100249
0.100056
0.0998738
0.0997036
0.0995449
0.0993977
0.0992618
0.099137
0.0990229
0.0989194
0.0988259
0.0987422
0.098668
0.0986029
0.0985466
0.0984989
0.0984595
0.0984282
0.0984049
0.0983894
0.0983817
0.101853
0.101596
0.101345
0.101103
0.100868
0.100644
0.10043
0.100226
0.100034
0.0998525
0.0996829
0.0995249
0.0993783
0.0992429
0.0991186
0.099005
0.0989018
0.0988087
0.0987253
0.0986513
0.0985864
0.0985303
0.0984827
0.0984434
0.0984122
0.098389
0.0983735
0.0983658
0.101825
0.101568
0.101318
0.101076
0.100843
0.100619
0.100406
0.100203
0.100011
0.0998307
0.0996619
0.0995045
0.0993586
0.0992238
0.0991
0.0989868
0.098884
0.0987912
0.0987081
0.0986344
0.0985697
0.0985138
0.0984664
0.0984272
0.0983961
0.0983729
0.0983575
0.0983498
0.101796
0.10154
0.101291
0.101049
0.100817
0.100594
0.100381
0.100179
0.0999882
0.0998086
0.0996406
0.0994839
0.0993386
0.0992044
0.0990811
0.0989684
0.098866
0.0987736
0.0986909
0.0986174
0.098553
0.0984972
0.0984499
0.0984109
0.0983799
0.0983567
0.0983414
0.0983337
0.101767
0.101511
0.101263
0.101022
0.10079
0.100568
0.100356
0.100155
0.0999649
0.0997862
0.0996189
0.099463
0.0993183
0.0991848
0.099062
0.0989499
0.0988479
0.0987559
0.0986735
0.0986003
0.0985361
0.0984805
0.0984334
0.0983945
0.0983636
0.0983405
0.0983252
0.0983175
0.101737
0.101482
0.101234
0.100994
0.100763
0.100542
0.100331
0.10013
0.0999413
0.0997634
0.0995969
0.0994418
0.0992979
0.0991649
0.0990428
0.0989312
0.0988297
0.0987381
0.098656
0.0985831
0.0985191
0.0984638
0.0984168
0.098378
0.0983472
0.0983242
0.098309
0.0983013
0.081495
0.0799375
0.0772097
0.0739275
0.0510298
0.0371913
0.0898042
0.0887873
0.0873947
0.0854597
0.0817542
0.0780288
0.0947528
0.0940535
0.0931823
0.092054
0.0905215
0.0889368
0.0980247
0.0975383
0.0969698
0.0962878
0.0954841
0.0946721
0.100269
0.0999339
0.0995619
0.0991421
0.0986828
0.0982306
0.101815
0.101589
0.101349
0.101091
0.100822
0.100562
0.102861
0.102714
0.102563
0.102407
0.102251
0.102105
0.103539
0.103447
0.103357
0.103268
0.103182
0.103104
0.103944
0.103892
0.103843
0.103797
0.103755
0.103719
0.104147
0.104122
0.104101
0.104083
0.104069
0.104059
0.104201
0.104196
0.104194
0.104194
0.104197
0.104204
0.104149
0.104157
0.104167
0.104179
0.104193
0.10421
0.104022
0.104038
0.104056
0.104076
0.104097
0.104119
0.103841
0.103864
0.103888
0.103912
0.103937
0.103963
0.103625
0.103652
0.103679
0.103707
0.103735
0.103763
0.103386
0.103415
0.103445
0.103475
0.103505
0.103534
0.103131
0.103163
0.103194
0.103225
0.103256
0.103287
0.102868
0.102901
0.102933
0.102965
0.102997
0.103029
0.102601
0.102634
0.102667
0.1027
0.102732
0.102764
0.102333
0.102367
0.1024
0.102433
0.102465
0.102497
0.102067
0.1021
0.102133
0.102166
0.102198
0.10223
0.101804
0.101837
0.10187
0.101903
0.101935
0.101966
0.101706
0.101452
0.101205
0.100966
0.100735
0.100515
0.100305
0.100106
0.0999174
0.0997404
0.0995747
0.0994204
0.0992772
0.099145
0.0990235
0.0989124
0.0988114
0.0987202
0.0986385
0.0985659
0.0985022
0.098447
0.0984002
0.0983616
0.0983308
0.0983079
0.0982927
0.0982851
0.101675
0.101422
0.101175
0.100937
0.100707
0.100488
0.100279
0.10008
0.0998931
0.0997171
0.0995523
0.0993988
0.0992564
0.0991249
0.099004
0.0988935
0.098793
0.0987022
0.0986209
0.0985486
0.0984852
0.0984302
0.0983836
0.0983451
0.0983145
0.0982916
0.0982765
0.0982689
0.101644
0.101391
0.101145
0.100907
0.100679
0.10046
0.100252
0.100055
0.0998686
0.0996936
0.0995297
0.0993771
0.0992355
0.0991047
0.0989845
0.0988745
0.0987746
0.0986843
0.0986033
0.0985314
0.0984682
0.0984135
0.098367
0.0983286
0.0982981
0.0982754
0.0982602
0.0982527
0.101612
0.101359
0.101114
0.100878
0.10065
0.100433
0.100225
0.100029
0.0998439
0.0996699
0.099507
0.0993552
0.0992144
0.0990844
0.0989649
0.0988556
0.0987561
0.0986663
0.0985857
0.0985141
0.0984512
0.0983968
0.0983505
0.0983123
0.0982819
0.0982592
0.0982441
0.0982366
0.101579
0.101327
0.101083
0.100847
0.100621
0.100404
0.100198
0.100003
0.099819
0.099646
0.0994841
0.0993333
0.0991933
0.0990641
0.0989453
0.0988366
0.0987377
0.0986484
0.0985682
0.098497
0.0984344
0.0983801
0.098334
0.0982959
0.0982657
0.0982431
0.098228
0.0982205
0.101546
0.101295
0.101052
0.100817
0.100592
0.100376
0.100171
0.0999771
0.099794
0.099622
0.0994612
0.0993113
0.0991722
0.0990438
0.0989257
0.0988177
0.0987194
0.0986305
0.0985508
0.0984799
0.0984176
0.0983636
0.0983177
0.0982798
0.0982496
0.0982271
0.0982121
0.0982046
0.0828634
0.0906786
0.0953711
0.0984698
0.100586
0.102035
0.103009
0.103633
0.103999
0.104174
0.104209
0.104144
0.104006
0.10382
0.103599
0.103356
0.1031
0.102835
0.102568
0.102299
0.102033
0.10177
0.0842482
0.0915457
0.0959872
0.0989162
0.100906
0.102261
0.103162
0.103733
0.104059
0.104205
0.10422
0.10414
0.103992
0.103798
0.103573
0.103327
0.103068
0.102803
0.102534
0.102265
0.101999
0.101736
0.0858569
0.0925466
0.0966726
0.0994
0.101249
0.1025
0.103325
0.103839
0.104123
0.10424
0.104233
0.104137
0.103979
0.103778
0.103547
0.103298
0.103037
0.10277
0.1025
0.102231
0.101964
0.101702
0.0878246
0.0937335
0.0974554
0.0999366
0.101621
0.102756
0.103498
0.103952
0.104193
0.104277
0.104247
0.104136
0.103966
0.103757
0.103521
0.103268
0.103005
0.102736
0.102466
0.102196
0.10193
0.101668
0.0900247
0.095061
0.0983188
0.100519
0.10202
0.103029
0.103681
0.10407
0.104265
0.104316
0.104263
0.104135
0.103954
0.103737
0.103495
0.103239
0.102973
0.102703
0.102431
0.102161
0.101895
0.101633
0.0922775
0.0964409
0.0992199
0.101126
0.102434
0.10331
0.103869
0.104192
0.104339
0.104356
0.104279
0.104134
0.103941
0.103716
0.103469
0.103209
0.102941
0.102669
0.102396
0.102126
0.10186
0.101599
0.0943956
0.0977814
0.10011
0.101732
0.102848
0.103592
0.104057
0.104313
0.104412
0.104395
0.104294
0.104132
0.103928
0.103695
0.103443
0.103179
0.102908
0.102635
0.102362
0.102091
0.101825
0.101564
0.0962843
0.09902
0.100952
0.102311
0.103247
0.103864
0.104239
0.104429
0.104482
0.104432
0.104308
0.10413
0.103914
0.103673
0.103416
0.103148
0.102875
0.1026
0.102327
0.102056
0.10179
0.101529
0.0978882
0.100121
0.10172
0.102849
0.103622
0.10412
0.10441
0.104539
0.104547
0.104466
0.104319
0.104125
0.103899
0.103651
0.103388
0.103117
0.102842
0.102566
0.102292
0.102021
0.101755
0.101495
0.0992321
0.101079
0.102404
0.103335
0.103962
0.104355
0.104566
0.104638
0.104605
0.104495
0.104327
0.104119
0.103883
0.103628
0.10336
0.103086
0.102809
0.102532
0.102257
0.101985
0.10172
0.101461
0.100369
0.101907
0.103004
0.103766
0.104266
0.104564
0.104705
0.104726
0.104656
0.104518
0.104332
0.10411
0.103865
0.103603
0.103332
0.103055
0.102776
0.102497
0.102222
0.101951
0.101685
0.101427
0.101338
0.102619
0.103525
0.104141
0.104532
0.104747
0.104826
0.104801
0.104698
0.104536
0.104333
0.104099
0.103845
0.103578
0.103303
0.103023
0.102743
0.102463
0.102187
0.101916
0.101651
0.101393
0.102159
0.103227
0.103972
0.104465
0.104761
0.104904
0.104929
0.104864
0.104731
0.104548
0.10433
0.104086
0.103825
0.103552
0.103273
0.102991
0.102709
0.102429
0.102153
0.101882
0.101617
0.10136
0.102849
0.103742
0.104352
0.10474
0.104955
0.105036
0.105014
0.104914
0.104756
0.104555
0.104324
0.10407
0.103803
0.103526
0.103244
0.10296
0.102676
0.102396
0.102119
0.101848
0.101584
0.101327
0.103425
0.104175
0.104671
0.10497
0.105117
0.105145
0.105084
0.104954
0.104774
0.104557
0.104314
0.104053
0.103779
0.103499
0.103214
0.102928
0.102644
0.102362
0.102086
0.101815
0.101551
0.101295
0.103911
0.104538
0.104938
0.105162
0.10525
0.105234
0.105138
0.104984
0.104785
0.104555
0.104302
0.104034
0.103756
0.103471
0.103184
0.102897
0.102612
0.10233
0.102053
0.101782
0.101519
0.101264
0.104317
0.10484
0.105159
0.105319
0.105358
0.105304
0.10518
0.105004
0.10479
0.104549
0.104288
0.104014
0.103731
0.103444
0.103155
0.102866
0.10258
0.102298
0.102021
0.101751
0.101488
0.101234
0.104654
0.105089
0.10534
0.105447
0.105445
0.105359
0.105212
0.105018
0.104791
0.104539
0.104272
0.103992
0.103706
0.103417
0.103126
0.102836
0.10255
0.102267
0.10199
0.10172
0.101458
0.101205
0.104927
0.105292
0.105486
0.105549
0.105513
0.105401
0.105233
0.105025
0.104787
0.104528
0.104254
0.103971
0.103682
0.10339
0.103098
0.102807
0.10252
0.102237
0.101961
0.101691
0.10143
0.101177
0.105147
0.105454
0.105602
0.105629
0.105565
0.105432
0.105248
0.105027
0.10478
0.104514
0.104236
0.103949
0.103657
0.103364
0.10307
0.102779
0.102491
0.102209
0.101932
0.101663
0.101402
0.10115
0.105322
0.105583
0.105694
0.105691
0.105604
0.105453
0.105256
0.105025
0.104771
0.1045
0.104217
0.103927
0.103634
0.103339
0.103044
0.102752
0.102464
0.102181
0.101905
0.101636
0.101376
0.101125
0.10546
0.105683
0.105764
0.105738
0.105632
0.105467
0.105259
0.105021
0.10476
0.104484
0.104198
0.103906
0.103611
0.103314
0.103019
0.102726
0.102438
0.102155
0.101879
0.101611
0.101352
0.101101
0.105566
0.10576
0.105818
0.105773
0.105652
0.105476
0.105259
0.105014
0.104748
0.104469
0.10418
0.103886
0.103589
0.103291
0.102995
0.102702
0.102414
0.102131
0.101856
0.101588
0.101329
0.101079
0.105647
0.105818
0.105857
0.105798
0.105665
0.10548
0.105256
0.105006
0.104736
0.104454
0.104163
0.103867
0.103569
0.10327
0.102973
0.10268
0.102391
0.102109
0.101834
0.101566
0.101308
0.101059
0.105707
0.105861
0.105886
0.105815
0.105673
0.105481
0.105252
0.104997
0.104724
0.104439
0.104146
0.103849
0.10355
0.10325
0.102953
0.10266
0.102371
0.102088
0.101813
0.101546
0.101289
0.101041
0.105753
0.105893
0.105907
0.105827
0.105678
0.10548
0.105246
0.104988
0.104712
0.104425
0.104131
0.103833
0.103532
0.103232
0.102935
0.102641
0.102352
0.10207
0.101795
0.101529
0.101271
0.101024
0.105785
0.105915
0.105921
0.105834
0.10568
0.105477
0.10524
0.104979
0.104702
0.104413
0.104117
0.103818
0.103517
0.103217
0.102919
0.102625
0.102336
0.102054
0.101779
0.101513
0.101256
0.101009
0.105807
0.105931
0.10593
0.105838
0.10568
0.105474
0.105234
0.104971
0.104692
0.104402
0.104105
0.103805
0.103504
0.103203
0.102905
0.102611
0.102322
0.10204
0.101765
0.1015
0.101243
0.100997
0.105823
0.105941
0.105936
0.10584
0.105679
0.10547
0.105229
0.104964
0.104684
0.104393
0.104095
0.103794
0.103492
0.103191
0.102893
0.102599
0.10231
0.102028
0.101754
0.101489
0.101232
0.100986
0.105834
0.105948
0.105939
0.105841
0.105677
0.105467
0.105224
0.104958
0.104677
0.104385
0.104087
0.103786
0.103484
0.103182
0.102884
0.102589
0.102301
0.102019
0.101745
0.10148
0.101224
0.100978
0.105839
0.105952
0.105941
0.105841
0.105676
0.105465
0.105221
0.104954
0.104672
0.10438
0.104081
0.10378
0.103477
0.103176
0.102877
0.102583
0.102294
0.102012
0.101738
0.101473
0.101218
0.100972
0.105842
0.105953
0.105942
0.105841
0.105675
0.105463
0.105218
0.104951
0.104669
0.104376
0.104078
0.103776
0.103473
0.103171
0.102873
0.102578
0.10229
0.102008
0.101734
0.101469
0.101214
0.100968
0.105842
0.105954
0.105943
0.105841
0.105675
0.105463
0.105218
0.10495
0.104668
0.104375
0.104076
0.103774
0.103471
0.10317
0.102871
0.102577
0.102288
0.102006
0.101732
0.101467
0.101212
0.100967
0.101513
0.101263
0.10102
0.100786
0.100562
0.100348
0.100144
0.099951
0.099769
0.0995981
0.0994383
0.0992894
0.0991512
0.0990236
0.0989063
0.0987989
0.0987012
0.0986128
0.0985335
0.098463
0.098401
0.0983472
0.0983016
0.0982638
0.0982337
0.0982113
0.0981964
0.0981889
0.10148
0.10123
0.100988
0.100756
0.100532
0.100319
0.100117
0.0999248
0.099744
0.0995743
0.0994155
0.0992676
0.0991304
0.0990036
0.098887
0.0987803
0.0986832
0.0985953
0.0985165
0.0984463
0.0983846
0.0983311
0.0982856
0.098248
0.098218
0.0981957
0.0981808
0.0981734
0.101446
0.101197
0.100957
0.100725
0.100503
0.100291
0.100089
0.0998987
0.099719
0.0995504
0.0993928
0.0992459
0.0991096
0.0989837
0.0988679
0.0987619
0.0986654
0.098578
0.0984996
0.0984298
0.0983684
0.0983152
0.0982699
0.0982324
0.0982026
0.0981803
0.0981655
0.0981581
0.101412
0.101164
0.100924
0.100694
0.100473
0.100262
0.100062
0.0998725
0.0996941
0.0995267
0.0993701
0.0992243
0.099089
0.098964
0.0988489
0.0987436
0.0986477
0.0985609
0.0984829
0.0984135
0.0983524
0.0982994
0.0982543
0.098217
0.0981873
0.0981651
0.0981504
0.098143
0.101379
0.101131
0.100892
0.100663
0.100443
0.100233
0.100035
0.0998464
0.0996693
0.0995031
0.0993476
0.0992029
0.0990685
0.0989444
0.0988302
0.0987256
0.0986303
0.098544
0.0984665
0.0983974
0.0983367
0.0982839
0.0982391
0.0982019
0.0981723
0.0981502
0.0981355
0.0981282
0.101345
0.101098
0.10086
0.100632
0.100413
0.100205
0.100007
0.0998205
0.0996446
0.0994796
0.0993253
0.0991817
0.0990483
0.0989251
0.0988117
0.0987078
0.0986131
0.0985274
0.0984503
0.0983816
0.0983212
0.0982687
0.098224
0.098187
0.0981576
0.0981356
0.0981209
0.0981136
0.101311
0.101065
0.100828
0.100601
0.100383
0.100176
0.0999802
0.0997948
0.0996202
0.0994564
0.0993033
0.0991607
0.0990284
0.098906
0.0987934
0.0986903
0.0985962
0.098511
0.0984344
0.0983661
0.098306
0.0982538
0.0982093
0.0981725
0.0981431
0.0981212
0.0981066
0.0980993
0.101277
0.101032
0.100796
0.10057
0.100354
0.100148
0.0999534
0.0997693
0.099596
0.0994335
0.0992816
0.0991401
0.0990087
0.0988873
0.0987755
0.0986731
0.0985796
0.098495
0.0984188
0.0983509
0.0982911
0.0982391
0.0981949
0.0981582
0.098129
0.0981071
0.0980926
0.0980854
0.101243
0.100999
0.100764
0.100539
0.100325
0.10012
0.0999269
0.0997441
0.0995722
0.0994109
0.0992601
0.0991198
0.0989894
0.0988689
0.098758
0.0986562
0.0985634
0.0984793
0.0984036
0.0983361
0.0982766
0.0982249
0.0981808
0.0981443
0.0981152
0.0980934
0.098079
0.0980717
0.101209
0.100966
0.100733
0.100509
0.100296
0.100093
0.0999007
0.0997193
0.0995487
0.0993887
0.0992391
0.0990999
0.0989706
0.098851
0.0987408
0.0986398
0.0985476
0.098464
0.0983888
0.0983217
0.0982624
0.098211
0.0981671
0.0981308
0.0981018
0.0980801
0.0980657
0.0980585
0.101176
0.100934
0.100702
0.100479
0.100267
0.100066
0.099875
0.099695
0.0995257
0.0993669
0.0992186
0.0990804
0.0989521
0.0988334
0.0987241
0.0986238
0.0985322
0.0984492
0.0983744
0.0983076
0.0982487
0.0981975
0.0981538
0.0981176
0.0980887
0.0980671
0.0980528
0.0980456
0.101143
0.100902
0.100671
0.10045
0.100239
0.100039
0.0998498
0.0996712
0.0995032
0.0993457
0.0991985
0.0990614
0.0989342
0.0988164
0.0987078
0.0986082
0.0985173
0.0984347
0.0983604
0.098294
0.0982354
0.0981844
0.0981409
0.0981049
0.0980761
0.0980546
0.0980403
0.0980331
0.101111
0.100871
0.100641
0.100421
0.100212
0.100013
0.0998252
0.0996479
0.0994812
0.099325
0.099179
0.099043
0.0989167
0.0987998
0.0986921
0.0985932
0.0985028
0.0984208
0.0983469
0.0982808
0.0982225
0.0981718
0.0981285
0.0980926
0.0980639
0.0980425
0.0980282
0.0980211
0.101079
0.100841
0.100612
0.100393
0.100185
0.0999879
0.0998013
0.0996253
0.0994599
0.099305
0.0991601
0.0990252
0.0988999
0.0987839
0.0986769
0.0985786
0.0984889
0.0984073
0.0983338
0.0982681
0.0982101
0.0981596
0.0981165
0.0980807
0.0980522
0.0980308
0.0980166
0.0980095
0.101048
0.100811
0.100583
0.100366
0.100159
0.0999633
0.099778
0.0996034
0.0994393
0.0992856
0.0991419
0.099008
0.0988836
0.0987685
0.0986622
0.0985647
0.0984755
0.0983944
0.0983213
0.098256
0.0981982
0.0981479
0.098105
0.0980693
0.0980409
0.0980196
0.0980054
0.0979983
0.101018
0.100782
0.100555
0.100339
0.100134
0.0999395
0.0997556
0.0995823
0.0994195
0.0992669
0.0991243
0.0989915
0.098868
0.0987537
0.0986482
0.0985513
0.0984626
0.0983821
0.0983093
0.0982443
0.0981868
0.0981368
0.098094
0.0980585
0.0980301
0.0980089
0.0979947
0.0979877
0.100989
0.100754
0.100528
0.100314
0.10011
0.0999165
0.099734
0.099562
0.0994004
0.099249
0.0991075
0.0989756
0.0988531
0.0987396
0.0986348
0.0985385
0.0984504
0.0983703
0.0982979
0.0982332
0.098176
0.0981261
0.0980835
0.0980481
0.0980199
0.0979987
0.0979846
0.0979775
0.100961
0.100727
0.100503
0.100289
0.100087
0.0998946
0.0997133
0.0995426
0.0993822
0.0992319
0.0990915
0.0989606
0.0988389
0.0987262
0.0986221
0.0985264
0.0984388
0.0983591
0.0982871
0.0982227
0.0981657
0.098116
0.0980736
0.0980383
0.0980101
0.097989
0.0979749
0.0979679
0.100934
0.100701
0.100478
0.100266
0.100064
0.0998737
0.0996936
0.0995241
0.0993649
0.0992157
0.0990763
0.0989463
0.0988255
0.0987135
0.09861
0.0985149
0.0984278
0.0983485
0.0982769
0.0982128
0.098156
0.0981065
0.0980642
0.098029
0.0980009
0.0979799
0.0979658
0.0979588
0.100908
0.100676
0.100454
0.100244
0.100043
0.0998538
0.099675
0.0995067
0.0993485
0.0992004
0.0990619
0.0989329
0.0988128
0.0987015
0.0985987
0.0985041
0.0984175
0.0983386
0.0982673
0.0982034
0.0981469
0.0980976
0.0980554
0.0980203
0.0979923
0.0979713
0.0979573
0.0979503
0.100884
0.100653
0.100432
0.100223
0.100023
0.0998352
0.0996575
0.0994903
0.0993332
0.0991861
0.0990485
0.0989203
0.098801
0.0986904
0.0985881
0.098494
0.0984078
0.0983293
0.0982583
0.0981947
0.0981384
0.0980892
0.0980472
0.0980122
0.0979842
0.0979633
0.0979493
0.0979423
0.100861
0.100631
0.100412
0.100203
0.100005
0.0998178
0.0996412
0.099475
0.0993189
0.0991727
0.099036
0.0989085
0.09879
0.09868
0.0985783
0.0984847
0.0983989
0.0983207
0.09825
0.0981866
0.0981305
0.0980815
0.0980395
0.0980046
0.0979768
0.0979559
0.0979419
0.097935
0.10084
0.100611
0.100392
0.100185
0.0999878
0.0998016
0.099626
0.0994608
0.0993057
0.0991604
0.0990245
0.0988977
0.0987798
0.0986704
0.0985692
0.0984761
0.0983906
0.0983128
0.0982423
0.0981792
0.0981232
0.0980743
0.0980325
0.0979977
0.0979699
0.097949
0.0979351
0.0979282
0.10082
0.100592
0.100375
0.100168
0.099972
0.0997868
0.0996122
0.0994479
0.0992936
0.0991491
0.099014
0.0988879
0.0987706
0.0986617
0.098561
0.0984682
0.0983831
0.0983056
0.0982354
0.0981724
0.0981166
0.0980679
0.0980261
0.0979914
0.0979636
0.0979428
0.0979289
0.097922
0.100803
0.100575
0.100359
0.100153
0.0999577
0.0997734
0.0995996
0.0994362
0.0992827
0.0991389
0.0990044
0.098879
0.0987622
0.0986538
0.0985536
0.0984611
0.0983764
0.0982991
0.0982291
0.0981663
0.0981106
0.098062
0.0980204
0.0979857
0.097958
0.0979372
0.0979233
0.0979164
0.100787
0.10056
0.100344
0.100139
0.0999449
0.0997614
0.0995885
0.0994257
0.099273
0.0991298
0.098996
0.0988711
0.0987548
0.0986468
0.0985469
0.0984549
0.0983704
0.0982933
0.0982235
0.0981609
0.0981053
0.0980568
0.0980153
0.0979806
0.097953
0.0979322
0.0979184
0.0979114
0.100773
0.100547
0.100331
0.100127
0.0999337
0.0997509
0.0995786
0.0994166
0.0992644
0.0991219
0.0989886
0.0988641
0.0987483
0.0986407
0.0985412
0.0984494
0.0983651
0.0982883
0.0982187
0.0981562
0.0981007
0.0980523
0.0980108
0.0979762
0.0979486
0.0979278
0.097914
0.0979071
0.100761
0.100535
0.100321
0.100117
0.0999241
0.0997419
0.0995702
0.0994088
0.0992572
0.0991151
0.0989822
0.0988582
0.0987428
0.0986355
0.0985363
0.0984447
0.0983607
0.098284
0.0982145
0.0981521
0.0980968
0.0980484
0.098007
0.0979725
0.0979448
0.0979241
0.0979103
0.0979034
0.100751
0.100526
0.100312
0.100108
0.0999161
0.0997345
0.0995633
0.0994023
0.0992511
0.0991095
0.098977
0.0988533
0.0987382
0.0986312
0.0985322
0.0984408
0.098357
0.0982804
0.0982111
0.0981488
0.0980935
0.0980452
0.0980038
0.0979693
0.0979417
0.097921
0.0979072
0.0979003
0.100743
0.100518
0.100304
0.100102
0.0999098
0.0997286
0.0995578
0.0993972
0.0992464
0.0991051
0.0989729
0.0988495
0.0987346
0.0986278
0.098529
0.0984378
0.0983541
0.0982776
0.0982084
0.0981462
0.098091
0.0980427
0.0980013
0.0979669
0.0979393
0.0979186
0.0979048
0.0978979
0.100737
0.100513
0.100299
0.100097
0.0999052
0.0997243
0.0995538
0.0993934
0.0992429
0.0991018
0.0989699
0.0988467
0.0987319
0.0986254
0.0985266
0.0984356
0.0983519
0.0982756
0.0982064
0.0981442
0.0980891
0.0980409
0.0979995
0.0979651
0.0979375
0.0979169
0.0979031
0.0978962
0.100733
0.100509
0.100296
0.100094
0.0999023
0.0997216
0.0995513
0.0993911
0.0992407
0.0990998
0.098968
0.0988449
0.0987303
0.0986238
0.0985252
0.0984342
0.0983506
0.0982743
0.0982052
0.098143
0.0980879
0.0980397
0.0979984
0.097964
0.0979364
0.0979157
0.097902
0.0978951
0.100732
0.100508
0.100295
0.100093
0.0999012
0.0997205
0.0995503
0.0993902
0.0992398
0.099099
0.0989672
0.0988442
0.0987296
0.0986232
0.0985246
0.0984336
0.0983501
0.0982738
0.0982047
0.0981426
0.0980874
0.0980392
0.0979979
0.0979635
0.0979359
0.0979153
0.0979015
0.0978946
0.101788
0.102051
0.102317
0.102586
0.102854
0.103118
0.103373
0.103615
0.103835
0.10402
0.104155
0.104217
0.104178
0.103997
0.103624
0.102991
0.102007
0.100543
0.0984109
0.0952929
0.0905784
0.0827426
0.101755
0.102017
0.102284
0.102552
0.102821
0.103086
0.103344
0.103589
0.103813
0.104005
0.10415
0.104226
0.104206
0.104053
0.103717
0.103135
0.102217
0.100843
0.0988259
0.0958617
0.0913716
0.0840043
0.101721
0.101983
0.10225
0.102519
0.102788
0.103055
0.103315
0.103564
0.103792
0.103991
0.104146
0.104237
0.104238
0.104113
0.103816
0.103286
0.102441
0.101162
0.0992748
0.0964932
0.0922814
0.0854178
0.101687
0.101949
0.102215
0.102485
0.102755
0.103023
0.103286
0.103538
0.103772
0.103978
0.104144
0.10425
0.104272
0.104177
0.103922
0.103449
0.102681
0.10151
0.0997762
0.0972245
0.0933925
0.0872712
0.101653
0.101914
0.102181
0.102451
0.102722
0.102992
0.103257
0.103512
0.103751
0.103965
0.104142
0.104264
0.104308
0.104245
0.104034
0.103621
0.102938
0.101886
0.100326
0.0980431
0.0946642
0.0894202
0.101618
0.101879
0.102146
0.102416
0.102688
0.102959
0.103227
0.103486
0.10373
0.103952
0.10414
0.104279
0.104346
0.104315
0.104149
0.1038
0.103205
0.10228
0.100905
0.0989051
0.095997
0.091649
0.101584
0.101844
0.102111
0.102381
0.102654
0.102927
0.103197
0.103459
0.103709
0.103939
0.104138
0.104293
0.104384
0.104385
0.104265
0.103981
0.103476
0.102678
0.101487
0.0997622
0.0972872
0.0936852
0.101549
0.101809
0.102076
0.102347
0.10262
0.102895
0.103167
0.103433
0.103688
0.103925
0.104136
0.104306
0.10442
0.104454
0.10438
0.104159
0.103742
0.103068
0.102053
0.100582
0.0984903
0.0955058
0.101515
0.101775
0.102041
0.102312
0.102586
0.102862
0.103136
0.103405
0.103666
0.10391
0.104132
0.104318
0.104453
0.104519
0.104489
0.104329
0.103997
0.10344
0.102587
0.101346
0.0995881
0.0971219
0.10148
0.10174
0.102006
0.102277
0.102552
0.102829
0.103105
0.103378
0.103643
0.103895
0.104126
0.104327
0.104483
0.104579
0.10459
0.104487
0.104235
0.103785
0.10308
0.102042
0.100568
0.0985104
0.101446
0.101705
0.101971
0.102242
0.102518
0.102796
0.103074
0.103349
0.103619
0.103877
0.104118
0.104332
0.104509
0.104632
0.104681
0.104632
0.104451
0.1041
0.103526
0.102666
0.101433
0.0997061
0.101412
0.101671
0.101936
0.102208
0.102484
0.102762
0.103042
0.103321
0.103594
0.103859
0.104108
0.104335
0.104529
0.104677
0.104762
0.10476
0.104645
0.104381
0.103925
0.10322
0.102197
0.100763
0.101379
0.101637
0.101902
0.102173
0.10245
0.102729
0.103011
0.103292
0.103569
0.103839
0.104096
0.104334
0.104544
0.104715
0.104831
0.104872
0.104815
0.104628
0.104274
0.103704
0.102859
0.101657
0.101346
0.101603
0.101868
0.102139
0.102416
0.102696
0.102979
0.103262
0.103543
0.103817
0.104082
0.10433
0.104554
0.104745
0.104888
0.104967
0.104961
0.104842
0.104577
0.104123
0.103428
0.102421
0.101314
0.10157
0.101835
0.102106
0.102382
0.102664
0.102948
0.103233
0.103516
0.103795
0.104065
0.104322
0.104559
0.104767
0.104934
0.105046
0.105084
0.105024
0.104836
0.104482
0.103916
0.103075
0.101283
0.101538
0.101802
0.102073
0.10235
0.102631
0.102916
0.103203
0.103489
0.103772
0.104047
0.104312
0.104559
0.104782
0.10497
0.10511
0.105186
0.105176
0.105054
0.104787
0.104332
0.103636
0.101252
0.101507
0.10177
0.10204
0.102317
0.1026
0.102886
0.103174
0.103462
0.103747
0.104028
0.104299
0.104555
0.104791
0.104997
0.105161
0.105269
0.105302
0.105236
0.105042
0.104681
0.104106
0.101222
0.101476
0.101739
0.102009
0.102286
0.102569
0.102855
0.103144
0.103434
0.103723
0.104007
0.104284
0.104548
0.104794
0.105015
0.105199
0.105335
0.105404
0.105385
0.105252
0.104969
0.104496
0.101194
0.101447
0.101709
0.101979
0.102256
0.102538
0.102826
0.103116
0.103407
0.103698
0.103986
0.104267
0.104538
0.104793
0.105026
0.105227
0.105385
0.105485
0.105505
0.105422
0.105204
0.10481
0.101167
0.101419
0.10168
0.10195
0.102226
0.102509
0.102797
0.103088
0.103381
0.103674
0.103964
0.10425
0.104526
0.104789
0.105032
0.105247
0.105423
0.105547
0.1056
0.105559
0.105393
0.105067
0.101141
0.101392
0.101653
0.101922
0.102198
0.102481
0.102769
0.103061
0.103355
0.10365
0.103943
0.104231
0.104512
0.104781
0.105032
0.105259
0.10545
0.105594
0.105673
0.105666
0.105543
0.10527
0.101116
0.101367
0.101627
0.101895
0.102172
0.102454
0.102743
0.103035
0.10333
0.103626
0.103921
0.104212
0.104497
0.104771
0.105029
0.105265
0.105469
0.105629
0.105729
0.105748
0.105658
0.105427
0.101093
0.101343
0.101602
0.10187
0.102146
0.102429
0.102718
0.103011
0.103307
0.103604
0.1039
0.104194
0.104481
0.104759
0.105023
0.105266
0.10548
0.105653
0.105769
0.105809
0.105746
0.105545
0.101072
0.101321
0.10158
0.101847
0.102123
0.102406
0.102694
0.102988
0.103284
0.103582
0.10388
0.104176
0.104466
0.104747
0.105015
0.105264
0.105486
0.105669
0.105798
0.105854
0.105811
0.105635
0.101052
0.101301
0.101559
0.101826
0.102101
0.102384
0.102673
0.102966
0.103263
0.103562
0.103861
0.104158
0.104451
0.104735
0.105006
0.10526
0.105488
0.105678
0.105818
0.105887
0.105859
0.105703
0.101034
0.101282
0.10154
0.101807
0.102082
0.102364
0.102653
0.102947
0.103244
0.103544
0.103844
0.104142
0.104436
0.104722
0.104997
0.105254
0.105487
0.105684
0.105831
0.105909
0.105894
0.105752
0.101018
0.101266
0.101523
0.101789
0.102064
0.102346
0.102635
0.102929
0.103227
0.103527
0.103828
0.104127
0.104423
0.104711
0.104988
0.105248
0.105484
0.105685
0.105839
0.105924
0.105918
0.105786
0.101005
0.101251
0.101508
0.101774
0.102049
0.102331
0.10262
0.102914
0.103212
0.103513
0.103814
0.104114
0.10441
0.1047
0.104979
0.105241
0.10548
0.105685
0.105843
0.105934
0.105934
0.105809
0.100993
0.101239
0.101495
0.101761
0.102035
0.102317
0.102606
0.102901
0.103199
0.1035
0.103802
0.104103
0.1044
0.10469
0.10497
0.105235
0.105476
0.105684
0.105844
0.105939
0.105944
0.105824
0.100983
0.101229
0.101485
0.10175
0.102025
0.102307
0.102595
0.10289
0.103188
0.103489
0.103792
0.104093
0.104391
0.104682
0.104963
0.105229
0.105472
0.105681
0.105844
0.105942
0.10595
0.105835
0.100976
0.101221
0.101477
0.101742
0.102016
0.102298
0.102587
0.102881
0.10318
0.103481
0.103784
0.104085
0.104384
0.104676
0.104958
0.105224
0.105468
0.105679
0.105844
0.105943
0.105953
0.10584
0.10097
0.101216
0.101471
0.101736
0.10201
0.102292
0.102581
0.102875
0.103174
0.103476
0.103778
0.10408
0.104379
0.104671
0.104954
0.105221
0.105465
0.105677
0.105843
0.105943
0.105954
0.105842
0.100967
0.101213
0.101468
0.101733
0.102007
0.102289
0.102577
0.102872
0.103171
0.103472
0.103775
0.104077
0.104376
0.104669
0.104951
0.105218
0.105463
0.105676
0.105842
0.105943
0.105954
0.105842
0.098198
0.0982055
0.0982204
0.0982429
0.098273
0.0983109
0.0983567
0.0984105
0.0984727
0.0985434
0.0986229
0.0987115
0.0988095
0.0989172
0.0990349
0.0991629
0.0993015
0.0994508
0.0996112
0.0997826
0.0999651
0.100159
0.100363
0.100578
0.100803
0.101037
0.10128
0.101531
0.0981824
0.0981899
0.0982047
0.0982271
0.0982571
0.0982949
0.0983404
0.0983941
0.0984559
0.0985263
0.0986054
0.0986935
0.0987909
0.0988979
0.0990149
0.0991421
0.0992797
0.0994281
0.0995874
0.0997577
0.0999391
0.100131
0.100335
0.100548
0.100772
0.101005
0.101248
0.101498
0.098167
0.0981744
0.0981892
0.0982116
0.0982414
0.098279
0.0983244
0.0983778
0.0984393
0.0985093
0.098588
0.0986756
0.0987724
0.0988788
0.098995
0.0991213
0.099258
0.0994054
0.0995636
0.0997328
0.099913
0.100104
0.100306
0.100519
0.100741
0.100974
0.101215
0.101464
0.0981518
0.0981592
0.0981739
0.0981962
0.0982259
0.0982634
0.0983085
0.0983617
0.0984229
0.0984925
0.0985708
0.0986578
0.0987541
0.0988597
0.0989752
0.0991006
0.0992364
0.0993828
0.0995399
0.0997079
0.0998869
0.100077
0.100278
0.100489
0.100711
0.100942
0.101182
0.101431
0.0981368
0.0981442
0.0981589
0.098181
0.0982107
0.0982479
0.0982929
0.0983458
0.0984067
0.098476
0.0985538
0.0986403
0.0987359
0.0988409
0.0989556
0.0990801
0.099215
0.0993603
0.0995163
0.0996831
0.0998609
0.10005
0.100249
0.100459
0.10068
0.10091
0.101149
0.101397
0.0981221
0.0981294
0.0981441
0.0981661
0.0981957
0.0982328
0.0982775
0.0983302
0.0983908
0.0984597
0.098537
0.098623
0.098718
0.0988223
0.0989362
0.0990599
0.0991937
0.099338
0.0994928
0.0996585
0.099835
0.100022
0.100221
0.10043
0.100649
0.100878
0.101116
0.101363
0.0981076
0.0981149
0.0981295
0.0981515
0.0981809
0.0982179
0.0982625
0.0983148
0.0983752
0.0984436
0.0985205
0.098606
0.0987004
0.098804
0.098917
0.0990398
0.0991727
0.0993159
0.0994696
0.099634
0.0998093
0.0999954
0.100192
0.1004
0.100618
0.100846
0.101083
0.10133
0.0980935
0.0981007
0.0981153
0.0981372
0.0981665
0.0982033
0.0982477
0.0982998
0.0983598
0.0984279
0.0985043
0.0985893
0.0986831
0.0987859
0.0988982
0.0990201
0.0991519
0.099294
0.0994466
0.0996098
0.0997837
0.0999686
0.100164
0.100371
0.100587
0.100814
0.10105
0.101296
0.0980797
0.0980869
0.0981014
0.0981232
0.0981524
0.098189
0.0982332
0.0982851
0.0983448
0.0984125
0.0984885
0.0985729
0.0986661
0.0987682
0.0988796
0.0990006
0.0991315
0.0992725
0.0994239
0.0995858
0.0997585
0.099942
0.100136
0.100341
0.100557
0.100782
0.101018
0.101262
0.0980662
0.0980734
0.0980879
0.0981096
0.0981387
0.0981751
0.0982191
0.0982707
0.0983301
0.0983975
0.098473
0.0985569
0.0986494
0.0987509
0.0988615
0.0989816
0.0991114
0.0992513
0.0994015
0.0995622
0.0997336
0.0999158
0.100109
0.100312
0.100527
0.100751
0.100985
0.101228
0.0980531
0.0980603
0.0980747
0.0980963
0.0981253
0.0981616
0.0982054
0.0982568
0.0983159
0.0983829
0.0984579
0.0985413
0.0986332
0.098734
0.0988438
0.098963
0.0990918
0.0992306
0.0993796
0.0995391
0.0997091
0.0998899
0.100081
0.100284
0.100497
0.10072
0.100953
0.101195
0.0980404
0.0980475
0.0980619
0.0980835
0.0981123
0.0981485
0.0981921
0.0982432
0.098302
0.0983686
0.0984433
0.0985261
0.0986174
0.0987175
0.0988265
0.0989448
0.0990726
0.0992103
0.0993582
0.0995164
0.0996851
0.0998645
0.100055
0.100256
0.100467
0.100689
0.100921
0.101162
0.0980281
0.0980352
0.0980495
0.098071
0.0980998
0.0981358
0.0981792
0.0982301
0.0982886
0.0983549
0.0984291
0.0985114
0.0986021
0.0987015
0.0988097
0.0989271
0.099054
0.0991906
0.0993373
0.0994942
0.0996616
0.0998397
0.100028
0.100228
0.100438
0.100659
0.100889
0.10113
0.0980162
0.0980234
0.0980376
0.098059
0.0980877
0.0981236
0.0981668
0.0982175
0.0982757
0.0983416
0.0984154
0.0984972
0.0985873
0.098686
0.0987934
0.09891
0.0990359
0.0991714
0.0993169
0.0994726
0.0996387
0.0998154
0.100003
0.100201
0.10041
0.100629
0.100859
0.101098
0.0980048
0.0980119
0.0980262
0.0980475
0.098076
0.0981118
0.0981548
0.0982053
0.0982632
0.0983288
0.0984022
0.0984835
0.0985731
0.0986711
0.0987777
0.0988934
0.0990183
0.0991528
0.0992972
0.0994517
0.0996165
0.0997918
0.0999779
0.100175
0.100382
0.1006
0.100828
0.101067
0.0979939
0.098001
0.0980152
0.0980365
0.0980649
0.0981005
0.0981434
0.0981936
0.0982513
0.0983165
0.0983895
0.0984704
0.0985594
0.0986567
0.0987626
0.0988775
0.0990015
0.0991349
0.0992782
0.0994314
0.099595
0.099769
0.0999537
0.100149
0.100355
0.100572
0.100799
0.101036
0.0979835
0.0979905
0.0980047
0.0980259
0.0980542
0.0980897
0.0981325
0.0981825
0.0982399
0.0983048
0.0983774
0.0984578
0.0985463
0.098643
0.0987482
0.0988622
0.0989853
0.0991177
0.0992599
0.0994119
0.0995742
0.099747
0.0999303
0.100124
0.100329
0.100545
0.10077
0.101006
0.0979736
0.0979806
0.0979947
0.0980159
0.0980441
0.0980795
0.0981221
0.0981719
0.098229
0.0982937
0.0983659
0.0984458
0.0985338
0.0986299
0.0987344
0.0988476
0.0989698
0.0991013
0.0992423
0.0993933
0.0995544
0.0997258
0.0999079
0.100101
0.100304
0.100518
0.100743
0.100978
0.0979642
0.0979712
0.0979853
0.0980063
0.0980345
0.0980698
0.0981122
0.0981618
0.0982188
0.0982831
0.0983549
0.0984345
0.0985219
0.0986174
0.0987213
0.0988337
0.0989551
0.0990856
0.0992257
0.0993755
0.0995354
0.0997056
0.0998864
0.100078
0.10028
0.100493
0.100716
0.10095
0.0979553
0.0979623
0.0979763
0.0979974
0.0980255
0.0980606
0.0981029
0.0981524
0.0982091
0.0982731
0.0983446
0.0984238
0.0985107
0.0986057
0.0987089
0.0988206
0.0989412
0.0990708
0.0992098
0.0993586
0.0995174
0.0996864
0.099866
0.100056
0.100257
0.100469
0.100691
0.100924
0.097947
0.097954
0.097968
0.097989
0.098017
0.0980521
0.0980942
0.0981435
0.0982
0.0982638
0.098335
0.0984137
0.0985002
0.0985947
0.0986973
0.0988083
0.0989281
0.0990568
0.099195
0.0993427
0.0995004
0.0996683
0.0998467
0.100036
0.100235
0.100446
0.100667
0.100899
0.0979393
0.0979463
0.0979602
0.0979812
0.0980091
0.0980441
0.0980861
0.0981352
0.0981915
0.0982551
0.098326
0.0984044
0.0984905
0.0985844
0.0986864
0.0987968
0.0989158
0.0990438
0.099181
0.0993278
0.0994844
0.0996513
0.0998285
0.100016
0.100215
0.100424
0.100644
0.100875
0.0979322
0.0979391
0.097953
0.0979739
0.0980018
0.0980367
0.0980786
0.0981276
0.0981837
0.098247
0.0983177
0.0983957
0.0984814
0.0985749
0.0986764
0.0987862
0.0989045
0.0990317
0.0991681
0.0993139
0.0994696
0.0996354
0.0998116
0.0999984
0.100196
0.100404
0.100623
0.100853
0.0979256
0.0979326
0.0979465
0.0979673
0.0979951
0.0980299
0.0980718
0.0981206
0.0981765
0.0982396
0.09831
0.0983878
0.0984731
0.0985661
0.0986672
0.0987764
0.0988941
0.0990206
0.0991561
0.0993012
0.099456
0.0996208
0.099796
0.0999818
0.100178
0.100386
0.100604
0.100832
0.0979197
0.0979266
0.0979405
0.0979613
0.0979891
0.0980238
0.0980655
0.0981142
0.09817
0.0982329
0.0983031
0.0983806
0.0984656
0.0985582
0.0986588
0.0987675
0.0988846
0.0990104
0.0991453
0.0992895
0.0994435
0.0996075
0.0997817
0.0999666
0.100162
0.100368
0.100586
0.100814
0.0979143
0.0979213
0.0979351
0.0979559
0.0979836
0.0980183
0.0980599
0.0981085
0.0981642
0.0982269
0.0982969
0.0983741
0.0984588
0.0985511
0.0986512
0.0987595
0.098876
0.0990013
0.0991355
0.0992791
0.0994323
0.0995954
0.0997689
0.0999528
0.100148
0.100353
0.100569
0.100797
0.0979096
0.0979166
0.0979304
0.0979512
0.0979788
0.0980134
0.098055
0.0981035
0.098159
0.0982216
0.0982914
0.0983684
0.0984528
0.0985448
0.0986446
0.0987524
0.0988685
0.0989932
0.0991269
0.0992698
0.0994223
0.0995848
0.0997575
0.0999406
0.100135
0.100339
0.100555
0.100781
0.0979056
0.0979125
0.0979263
0.097947
0.0979747
0.0980092
0.0980507
0.0980992
0.0981546
0.098217
0.0982866
0.0983634
0.0984476
0.0985393
0.0986388
0.0987462
0.0988619
0.0989862
0.0991193
0.0992617
0.0994136
0.0995755
0.0997475
0.09993
0.100123
0.100327
0.100542
0.100768
0.0979021
0.097909
0.0979228
0.0979435
0.0979712
0.0980057
0.0980471
0.0980955
0.0981508
0.0982131
0.0982826
0.0983592
0.0984432
0.0985347
0.0986339
0.098741
0.0988564
0.0989803
0.099113
0.0992549
0.0994063
0.0995676
0.0997391
0.099921
0.100114
0.100317
0.100532
0.100757
0.0978993
0.0979062
0.09792
0.0979407
0.0979683
0.0980028
0.0980442
0.0980925
0.0981477
0.09821
0.0982793
0.0983558
0.0984397
0.0985309
0.0986299
0.0987368
0.0988519
0.0989754
0.0991078
0.0992493
0.0994003
0.0995612
0.0997322
0.0999137
0.100106
0.100309
0.100523
0.100748
0.0978972
0.0979041
0.0979178
0.0979385
0.0979661
0.0980006
0.0980419
0.0980902
0.0981454
0.0982076
0.0982768
0.0983532
0.0984369
0.0985281
0.0986269
0.0987335
0.0988484
0.0989717
0.0991038
0.099245
0.0993957
0.0995562
0.0997269
0.099908
0.1001
0.100302
0.100516
0.10074
0.0978957
0.0979026
0.0979163
0.097937
0.0979646
0.097999
0.0980403
0.0980886
0.0981437
0.0982059
0.098275
0.0983514
0.098435
0.098526
0.0986247
0.0987313
0.098846
0.0989691
0.099101
0.099242
0.0993925
0.0995527
0.0997232
0.099904
0.100096
0.100298
0.100511
0.100735
0.0978948
0.0979017
0.0979155
0.0979361
0.0979637
0.0979981
0.0980394
0.0980876
0.0981428
0.0982049
0.098274
0.0983503
0.0984339
0.0985249
0.0986235
0.09873
0.0988446
0.0989676
0.0990994
0.0992403
0.0993906
0.0995508
0.099721
0.0999017
0.100093
0.100295
0.100508
0.100733
0.0372674
0.0516727
0.074251
0.077625
0.080024
0.0814351
0.0780732
0.081867
0.0855687
0.0874991
0.0888132
0.0897616
0.0889586
0.0905589
0.0920928
0.0932119
0.0940522
0.0947145
0.094685
0.0955002
0.0963025
0.0969768
0.0975286
0.0979925
0.0982401
0.0986921
0.0991489
0.0995627
0.0999241
0.100245
0.100571
0.100829
0.101096
0.101349
0.101583
0.101799
0.102113
0.102259
0.102413
0.102565
0.102711
0.102852
0.103114
0.103191
0.103275
0.103362
0.103449
0.103536
0.10373
0.103765
0.103806
0.10385
0.103897
0.103946
0.104071
0.10408
0.104094
0.10411
0.10413
0.104153
0.104216
0.10421
0.104206
0.104205
0.104207
0.104211
0.104223
0.104207
0.104192
0.10418
0.10417
0.104161
0.104134
0.104111
0.10409
0.104071
0.104052
0.104035
0.103978
0.103952
0.103927
0.103903
0.103879
0.103857
0.103779
0.103751
0.103723
0.103695
0.103668
0.103642
0.10355
0.103521
0.103491
0.103461
0.103432
0.103403
0.103303
0.103273
0.103242
0.103211
0.10318
0.103149
0.103045
0.103014
0.102982
0.10295
0.102918
0.102886
0.10278
0.102749
0.102717
0.102685
0.102652
0.102619
0.102513
0.102482
0.10245
0.102417
0.102384
0.102351
0.102246
0.102215
0.102183
0.102151
0.102118
0.102084
0.101982
0.101951
0.101919
0.101887
0.101854
0.101821
0.101564
0.101312
0.101068
0.100833
0.100607
0.100391
0.100186
0.0999911
0.0998075
0.099635
0.0994737
0.0993233
0.0991839
0.0990551
0.0989367
0.0988283
0.0987298
0.0986407
0.0985607
0.0984897
0.0984272
0.0983731
0.0983271
0.0982891
0.0982589
0.0982363
0.0982213
0.0982138
0.101596
0.101344
0.101099
0.100863
0.100636
0.100419
0.100213
0.100017
0.0998324
0.0996589
0.0994965
0.0993453
0.099205
0.0990754
0.0989562
0.0988473
0.0987481
0.0986586
0.0985782
0.0985068
0.0984441
0.0983897
0.0983436
0.0983054
0.098275
0.0982524
0.0982374
0.0982299
0.101628
0.101376
0.10113
0.100893
0.100665
0.100447
0.10024
0.100043
0.0998571
0.0996826
0.0995193
0.0993672
0.099226
0.0990956
0.0989758
0.0988662
0.0987666
0.0986765
0.0985958
0.098524
0.098461
0.0984064
0.0983601
0.0983218
0.0982913
0.0982686
0.0982535
0.098246
0.10166
0.101407
0.10116
0.100923
0.100694
0.100475
0.100266
0.100068
0.0998817
0.0997062
0.099542
0.0993889
0.099247
0.0991159
0.0989954
0.0988852
0.098785
0.0986945
0.0986134
0.0985413
0.098478
0.0984232
0.0983767
0.0983382
0.0983077
0.0982849
0.0982697
0.0982622
0.101691
0.101437
0.10119
0.100952
0.100722
0.100502
0.100292
0.100094
0.099906
0.0997296
0.0995645
0.0994106
0.0992678
0.099136
0.0990149
0.0989041
0.0988034
0.0987125
0.098631
0.0985586
0.098495
0.09844
0.0983933
0.0983547
0.0983241
0.0983012
0.098286
0.0982784
0.101722
0.101467
0.10122
0.10098
0.10075
0.100529
0.100318
0.100119
0.0999301
0.0997527
0.0995868
0.0994321
0.0992886
0.0991561
0.0990343
0.098923
0.0988218
0.0987305
0.0986486
0.0985759
0.0985121
0.0984568
0.09841
0.0983712
0.0983405
0.0983175
0.0983023
0.0982947
0.0330266
0.0330261
0.033025
0.0330235
0.0330215
0.033019
0.0330159
0.0330124
0.0330083
0.0330037
0.0329986
0.032993
0.0329869
0.0329802
0.0329731
0.0329654
0.0329573
0.0329486
0.0329395
0.0329299
0.0329198
0.0329093
0.0328983
0.0328868
0.032875
0.0328628
0.0328502
0.0328375
0.0328246
0.0328118
0.0327993
0.0327875
0.0327769
0.032769
0.0327701
0.0327876
0.0328634
0.0330703
0.033576
0.0349892
0.0742669
0.0742664
0.0742654
0.074264
0.0742621
0.0742597
0.0742568
0.0742535
0.0742497
0.0742454
0.0742406
0.0742353
0.0742295
0.0742233
0.0742166
0.0742094
0.0742018
0.0741937
0.0741851
0.0741762
0.0741667
0.0741569
0.0741466
0.0741359
0.0741247
0.0741131
0.0741009
0.0740882
0.074075
0.0740614
0.0740479
0.0740354
0.0740263
0.0740249
0.0740407
0.0740911
0.0742117
0.0744684
0.0749919
0.076051
0.0865812
0.0865807
0.0865797
0.0865781
0.086576
0.0865734
0.0865703
0.0865666
0.0865625
0.0865577
0.0865525
0.0865468
0.0865405
0.0865337
0.0865263
0.0865185
0.0865102
0.0865014
0.086492
0.0864822
0.086472
0.0864612
0.08645
0.0864383
0.0864261
0.0864133
0.0864
0.086386
0.0863715
0.0863567
0.086342
0.0863288
0.0863196
0.0863195
0.0863376
0.0863901
0.0865045
0.0867264
0.0871302
0.0878297
0.0932663
0.0932658
0.0932646
0.0932629
0.0932606
0.0932577
0.0932543
0.0932503
0.0932456
0.0932405
0.0932347
0.0932284
0.0932214
0.093214
0.0932059
0.0931973
0.0931881
0.0931784
0.0931681
0.0931573
0.093146
0.0931342
0.0931218
0.0931089
0.0930955
0.0930814
0.0930668
0.0930515
0.0930356
0.0930193
0.0930033
0.0929888
0.0929783
0.0929763
0.0929907
0.0930341
0.0931263
0.0932962
0.0935835
0.0940351
0.0974838
0.0974832
0.0974819
0.09748
0.0974775
0.0974744
0.0974707
0.0974663
0.0974613
0.0974556
0.0974493
0.0974424
0.0974349
0.0974267
0.097418
0.0974086
0.0973986
0.097388
0.0973768
0.097365
0.0973527
0.0973398
0.0973263
0.0973123
0.0972977
0.0972824
0.0972665
0.0972499
0.0972327
0.0972152
0.0971977
0.0971816
0.0971688
0.0971632
0.0971707
0.0972005
0.0972659
0.0973842
0.0975758
0.0978592
0.10028
0.100279
0.100278
0.100275
0.100273
0.100269
0.100265
0.100261
0.100255
0.100249
0.100242
0.100235
0.100227
0.100218
0.100209
0.100199
0.100188
0.100176
0.100164
0.100152
0.100138
0.100124
0.10011
0.100095
0.100079
0.100063
0.100046
0.100028
0.100009
0.0999906
0.0999718
0.0999538
0.0999383
0.0999282
0.0999278
0.0999434
0.0999835
0.100058
0.100177
0.100349
0.102149
0.102148
0.102147
0.102145
0.102142
0.102138
0.102134
0.102129
0.102123
0.102117
0.10211
0.102102
0.102093
0.102084
0.102074
0.102063
0.102051
0.102039
0.102026
0.102013
0.101999
0.101984
0.101968
0.101952
0.101936
0.101918
0.1019
0.101881
0.101862
0.101842
0.101821
0.101801
0.101783
0.101769
0.101761
0.101764
0.101783
0.101823
0.101891
0.101988
0.103377
0.103376
0.103375
0.103373
0.10337
0.103366
0.103361
0.103356
0.10335
0.103343
0.103336
0.103327
0.103318
0.103308
0.103298
0.103286
0.103274
0.103261
0.103248
0.103234
0.103219
0.103203
0.103187
0.10317
0.103152
0.103134
0.103115
0.103095
0.103074
0.103053
0.103032
0.10301
0.10299
0.102971
0.102957
0.10295
0.102952
0.102968
0.102999
0.103048
0.104149
0.104148
0.104147
0.104144
0.104141
0.104137
0.104132
0.104127
0.104121
0.104114
0.104106
0.104097
0.104087
0.104077
0.104066
0.104054
0.104042
0.104028
0.104014
0.103999
0.103984
0.103967
0.10395
0.103932
0.103914
0.103895
0.103875
0.103854
0.103833
0.103811
0.103788
0.103765
0.103743
0.103721
0.103702
0.103687
0.103678
0.103676
0.103684
0.103702
0.104594
0.104593
0.104591
0.104589
0.104586
0.104582
0.104577
0.104571
0.104564
0.104557
0.104549
0.10454
0.10453
0.10452
0.104508
0.104496
0.104483
0.104469
0.104454
0.104439
0.104423
0.104406
0.104388
0.10437
0.104351
0.104331
0.10431
0.104289
0.104267
0.104244
0.104221
0.104197
0.104173
0.104149
0.104127
0.104106
0.104089
0.104076
0.104069
0.104067
0.104805
0.104805
0.104803
0.1048
0.104797
0.104793
0.104788
0.104782
0.104775
0.104768
0.10476
0.10475
0.10474
0.104729
0.104718
0.104705
0.104692
0.104677
0.104662
0.104647
0.10463
0.104613
0.104594
0.104576
0.104556
0.104536
0.104515
0.104493
0.10447
0.104447
0.104423
0.104398
0.104373
0.104348
0.104323
0.104299
0.104277
0.104257
0.10424
0.104226
0.104853
0.104853
0.104851
0.104848
0.104845
0.104841
0.104836
0.10483
0.104823
0.104815
0.104807
0.104797
0.104787
0.104776
0.104764
0.104751
0.104738
0.104723
0.104708
0.104692
0.104675
0.104657
0.104639
0.104619
0.104599
0.104579
0.104557
0.104535
0.104512
0.104488
0.104464
0.104439
0.104413
0.104387
0.104361
0.104335
0.104309
0.104285
0.104263
0.104242
0.104788
0.104788
0.104786
0.104783
0.10478
0.104776
0.10477
0.104764
0.104758
0.10475
0.104741
0.104732
0.104722
0.10471
0.104698
0.104685
0.104672
0.104657
0.104641
0.104625
0.104608
0.10459
0.104571
0.104552
0.104531
0.10451
0.104489
0.104466
0.104443
0.104419
0.104394
0.104369
0.104343
0.104316
0.104289
0.104262
0.104235
0.104208
0.104182
0.104157
0.104647
0.104646
0.104644
0.104642
0.104638
0.104634
0.104629
0.104623
0.104616
0.104608
0.1046
0.10459
0.10458
0.104569
0.104556
0.104544
0.10453
0.104515
0.104499
0.104483
0.104466
0.104448
0.104429
0.104409
0.104389
0.104367
0.104345
0.104323
0.104299
0.104275
0.10425
0.104224
0.104198
0.104171
0.104144
0.104116
0.104088
0.10406
0.104033
0.104005
0.104455
0.104454
0.104452
0.10445
0.104446
0.104442
0.104437
0.104431
0.104424
0.104416
0.104408
0.104398
0.104388
0.104377
0.104364
0.104351
0.104338
0.104323
0.104307
0.104291
0.104274
0.104255
0.104236
0.104217
0.104196
0.104175
0.104153
0.10413
0.104106
0.104082
0.104057
0.104031
0.104005
0.103978
0.10395
0.103922
0.103894
0.103865
0.103836
0.103807
0.10423
0.104229
0.104227
0.104225
0.104221
0.104217
0.104212
0.104206
0.104199
0.104191
0.104183
0.104173
0.104163
0.104152
0.10414
0.104127
0.104113
0.104098
0.104083
0.104066
0.104049
0.104031
0.104012
0.103992
0.103972
0.10395
0.103928
0.103905
0.103882
0.103857
0.103832
0.103806
0.10378
0.103753
0.103725
0.103697
0.103668
0.103639
0.10361
0.10358
0.103983
0.103982
0.103981
0.103978
0.103975
0.10397
0.103965
0.103959
0.103953
0.103945
0.103936
0.103927
0.103917
0.103906
0.103894
0.103881
0.103867
0.103852
0.103837
0.103821
0.103803
0.103785
0.103766
0.103747
0.103726
0.103705
0.103683
0.10366
0.103637
0.103612
0.103587
0.103561
0.103535
0.103508
0.10348
0.103452
0.103423
0.103393
0.103364
0.103334
0.103723
0.103722
0.103721
0.103718
0.103715
0.103711
0.103706
0.1037
0.103693
0.103685
0.103677
0.103667
0.103657
0.103646
0.103634
0.103622
0.103608
0.103593
0.103578
0.103562
0.103545
0.103527
0.103508
0.103489
0.103468
0.103447
0.103425
0.103402
0.103379
0.103355
0.10333
0.103304
0.103278
0.103251
0.103223
0.103194
0.103166
0.103136
0.103106
0.103076
0.103455
0.103454
0.103453
0.10345
0.103447
0.103443
0.103438
0.103432
0.103425
0.103418
0.103409
0.1034
0.10339
0.103379
0.103367
0.103355
0.103341
0.103327
0.103311
0.103295
0.103279
0.103261
0.103242
0.103223
0.103203
0.103182
0.10316
0.103137
0.103114
0.10309
0.103065
0.103039
0.103013
0.102986
0.102959
0.10293
0.102901
0.102872
0.102842
0.102811
0.103183
0.103182
0.103181
0.103178
0.103175
0.103171
0.103166
0.10316
0.103153
0.103146
0.103137
0.103128
0.103118
0.103108
0.103096
0.103083
0.10307
0.103056
0.103041
0.103025
0.103008
0.102991
0.102972
0.102953
0.102933
0.102912
0.102891
0.102868
0.102845
0.102821
0.102797
0.102771
0.102745
0.102719
0.102691
0.102663
0.102634
0.102605
0.102575
0.102544
0.102909
0.102908
0.102907
0.102904
0.102901
0.102897
0.102892
0.102886
0.10288
0.102872
0.102864
0.102855
0.102845
0.102835
0.102823
0.102811
0.102798
0.102784
0.102769
0.102753
0.102737
0.102719
0.102701
0.102682
0.102663
0.102642
0.102621
0.102599
0.102576
0.102552
0.102528
0.102503
0.102477
0.10245
0.102423
0.102395
0.102367
0.102337
0.102308
0.102277
0.102636
0.102636
0.102634
0.102631
0.102628
0.102624
0.102619
0.102614
0.102607
0.1026
0.102592
0.102583
0.102573
0.102563
0.102551
0.102539
0.102526
0.102512
0.102498
0.102482
0.102466
0.102449
0.102431
0.102413
0.102393
0.102373
0.102352
0.10233
0.102307
0.102284
0.10226
0.102235
0.10221
0.102184
0.102157
0.102129
0.102101
0.102072
0.102043
0.102013
0.101752
0.101497
0.101249
0.101008
0.100777
0.100555
0.100344
0.100143
0.0999539
0.0997757
0.0996088
0.0994534
0.0993092
0.099176
0.0990536
0.0989418
0.0988401
0.0987484
0.0986661
0.0985931
0.0985291
0.0984736
0.0984266
0.0983878
0.0983569
0.0983339
0.0983186
0.098311
0.101782
0.101526
0.101277
0.101036
0.100804
0.100581
0.100369
0.100168
0.0999773
0.0997983
0.0996307
0.0994745
0.0993295
0.0991957
0.0990728
0.0989605
0.0988584
0.0987662
0.0986836
0.0986103
0.098546
0.0984904
0.0984432
0.0984042
0.0983733
0.0983502
0.0983349
0.0983272
0.101811
0.101554
0.101305
0.101063
0.10083
0.100607
0.100394
0.100192
0.1
0.0998206
0.0996522
0.0994953
0.0993497
0.0992153
0.0990918
0.098979
0.0988764
0.0987839
0.098701
0.0986275
0.0985629
0.0985071
0.0984598
0.0984207
0.0983896
0.0983665
0.0983511
0.0983434
0.101839
0.101582
0.101332
0.10109
0.100856
0.100632
0.100418
0.100215
0.100023
0.0998425
0.0996734
0.0995158
0.0993696
0.0992346
0.0991106
0.0989973
0.0988944
0.0988015
0.0987183
0.0986445
0.0985797
0.0985237
0.0984762
0.098437
0.0984059
0.0983826
0.0983672
0.0983596
0.101867
0.10161
0.101359
0.101116
0.100881
0.100657
0.100442
0.100238
0.100045
0.0998641
0.0996943
0.0995361
0.0993893
0.0992537
0.0991292
0.0990155
0.0989121
0.0988189
0.0987354
0.0986613
0.0985963
0.0985402
0.0984925
0.0984532
0.098422
0.0983987
0.0983833
0.0983756
0.101894
0.101636
0.101385
0.101141
0.100906
0.100681
0.100465
0.100261
0.100067
0.0998853
0.0997149
0.099556
0.0994086
0.0992726
0.0991476
0.0990334
0.0989297
0.0988361
0.0987523
0.098678
0.0986128
0.0985565
0.0985088
0.0984693
0.098438
0.0984147
0.0983992
0.0983915
0.10192
0.101662
0.10141
0.101166
0.10093
0.100704
0.100488
0.100283
0.100089
0.0999061
0.099735
0.0995756
0.0994277
0.0992911
0.0991656
0.0990511
0.098947
0.0988531
0.0987691
0.0986945
0.0986292
0.0985727
0.0985248
0.0984853
0.0984539
0.0984305
0.098415
0.0984073
0.101946
0.101688
0.101435
0.10119
0.100954
0.100727
0.10051
0.100304
0.10011
0.0999265
0.0997548
0.0995948
0.0994463
0.0993093
0.0991834
0.0990685
0.098964
0.0988699
0.0987856
0.0987108
0.0986453
0.0985887
0.0985406
0.098501
0.0984696
0.0984461
0.0984306
0.0984228
0.101971
0.101712
0.101459
0.101214
0.100977
0.100749
0.100532
0.100326
0.10013
0.0999464
0.0997742
0.0996136
0.0994647
0.0993272
0.0992009
0.0990856
0.0989808
0.0988864
0.0988019
0.0987269
0.0986612
0.0986044
0.0985563
0.0985166
0.0984851
0.0984616
0.098446
0.0984382
0.101996
0.101736
0.101483
0.101237
0.100999
0.100771
0.100553
0.100346
0.10015
0.0999658
0.0997931
0.099632
0.0994826
0.0993447
0.0992181
0.0991024
0.0989973
0.0989026
0.0988179
0.0987427
0.0986768
0.0986199
0.0985717
0.0985319
0.0985003
0.0984768
0.0984612
0.0984534
0.102019
0.101759
0.101505
0.101259
0.101021
0.100792
0.100574
0.100366
0.10017
0.0999848
0.0998115
0.09965
0.0995002
0.0993619
0.0992348
0.0991188
0.0990135
0.0989186
0.0988336
0.0987582
0.0986922
0.0986352
0.0985869
0.098547
0.0985153
0.0984918
0.0984761
0.0984683
0.102042
0.101782
0.101528
0.101281
0.101042
0.100813
0.100594
0.100386
0.100189
0.100003
0.0998295
0.0996675
0.0995173
0.0993786
0.0992513
0.0991349
0.0990294
0.0989342
0.098849
0.0987735
0.0987073
0.0986502
0.0986017
0.0985618
0.0985301
0.0985065
0.0984908
0.098483
0.102065
0.101804
0.101549
0.101301
0.101062
0.100833
0.100613
0.100405
0.100207
0.100021
0.099847
0.0996846
0.099534
0.099395
0.0992673
0.0991507
0.0990448
0.0989494
0.0988641
0.0987884
0.0987221
0.0986648
0.0986163
0.0985763
0.0985445
0.0985209
0.0985052
0.0984974
0.102086
0.101825
0.101569
0.101322
0.101082
0.100852
0.100632
0.100423
0.100225
0.100039
0.099864
0.0997012
0.0995502
0.0994109
0.0992829
0.099166
0.09906
0.0989643
0.0988788
0.098803
0.0987365
0.0986792
0.0986306
0.0985905
0.0985587
0.098535
0.0985193
0.0985114
0.102107
0.101845
0.101589
0.101341
0.101101
0.100871
0.10065
0.100441
0.100242
0.100055
0.0998805
0.0997174
0.099566
0.0994263
0.0992981
0.099181
0.0990747
0.0989789
0.0988931
0.0988172
0.0987506
0.0986932
0.0986445
0.0986043
0.0985725
0.0985487
0.098533
0.0985252
0.102127
0.101865
0.101609
0.10136
0.101119
0.100888
0.100668
0.100458
0.100259
0.100072
0.0998964
0.099733
0.0995813
0.0994413
0.0993128
0.0991955
0.099089
0.098993
0.0989071
0.098831
0.0987644
0.0987068
0.098658
0.0986178
0.0985859
0.0985622
0.0985464
0.0985385
0.102146
0.101883
0.101627
0.101378
0.101137
0.100906
0.100685
0.100474
0.100275
0.100088
0.0999118
0.0997481
0.0995961
0.0994559
0.0993271
0.0992095
0.0991029
0.0990067
0.0989207
0.0988445
0.0987777
0.09872
0.0986712
0.0986309
0.098599
0.0985752
0.0985594
0.0985516
0.102164
0.101901
0.101645
0.101395
0.101154
0.100922
0.100701
0.10049
0.100291
0.100103
0.0999267
0.0997626
0.0996104
0.0994699
0.0993409
0.0992232
0.0991163
0.09902
0.0989338
0.0988575
0.0987906
0.0987329
0.098684
0.0986437
0.0986117
0.0985879
0.0985721
0.0985642
0.102182
0.101919
0.101662
0.101412
0.10117
0.100938
0.100716
0.100505
0.100305
0.100117
0.099941
0.0997767
0.0996242
0.0994835
0.0993543
0.0992363
0.0991293
0.0990328
0.0989465
0.0988701
0.0988031
0.0987453
0.0986964
0.098656
0.098624
0.0986001
0.0985843
0.0985764
0.102198
0.101935
0.101678
0.101428
0.101186
0.100953
0.100731
0.10052
0.10032
0.100131
0.0999547
0.0997901
0.0996374
0.0994965
0.0993671
0.0992489
0.0991417
0.0990451
0.0989587
0.0988822
0.0988152
0.0987573
0.0987083
0.0986679
0.0986358
0.0986119
0.0985961
0.0985882
0.102214
0.101951
0.101693
0.101443
0.101201
0.100968
0.100745
0.100534
0.100333
0.100145
0.0999679
0.099803
0.0996501
0.099509
0.0993794
0.0992611
0.0991537
0.099057
0.0989705
0.0988939
0.0988268
0.0987688
0.0987198
0.0986793
0.0986472
0.0986233
0.0986075
0.0985996
0.10223
0.101966
0.101708
0.101457
0.101215
0.100982
0.100759
0.100547
0.100346
0.100157
0.0999804
0.0998154
0.0996622
0.0995209
0.0993912
0.0992727
0.0991652
0.0990684
0.0989818
0.0989051
0.0988379
0.0987799
0.0987308
0.0986903
0.0986581
0.0986342
0.0986184
0.0986104
0.102244
0.10198
0.101722
0.101471
0.101228
0.100995
0.100772
0.10056
0.100359
0.10017
0.0999924
0.0998271
0.0996738
0.0995323
0.0994024
0.0992838
0.0991762
0.0990792
0.0989926
0.0989158
0.0988485
0.0987904
0.0987413
0.0987007
0.0986686
0.0986447
0.0986288
0.0986209
0.102258
0.101993
0.101735
0.101484
0.101241
0.101007
0.100784
0.100572
0.100371
0.100181
0.100004
0.0998383
0.0996848
0.0995431
0.0994131
0.0992944
0.0991866
0.0990896
0.0990028
0.0989259
0.0988586
0.0988005
0.0987513
0.0987107
0.0986786
0.0986546
0.0986387
0.0986308
0.10227
0.102006
0.101747
0.101496
0.101253
0.101019
0.100796
0.100583
0.100382
0.100192
0.100014
0.0998488
0.0996952
0.0995534
0.0994232
0.0993044
0.0991965
0.0990994
0.0990125
0.0989356
0.0988682
0.09881
0.0987608
0.0987202
0.098688
0.098664
0.0986481
0.0986402
0.102282
0.102018
0.101759
0.101507
0.101264
0.10103
0.100806
0.100594
0.100392
0.100202
0.100025
0.0998587
0.099705
0.099563
0.0994327
0.0993138
0.0992059
0.0991086
0.0990217
0.0989447
0.0988773
0.0988191
0.0987698
0.0987292
0.0986969
0.0986729
0.098657
0.0986491
0.102294
0.102029
0.10177
0.101518
0.101275
0.10104
0.100817
0.100604
0.100402
0.100212
0.100034
0.0998681
0.0997141
0.0995721
0.0994417
0.0993226
0.0992146
0.0991173
0.0990303
0.0989533
0.0988858
0.0988275
0.0987782
0.0987376
0.0987053
0.0986813
0.0986654
0.0986575
0.102304
0.102039
0.10178
0.101528
0.101284
0.10105
0.100826
0.100613
0.100411
0.100221
0.100043
0.0998767
0.0997227
0.0995805
0.09945
0.0993309
0.0992228
0.0991254
0.0990384
0.0989613
0.0988937
0.0988355
0.0987861
0.0987454
0.0987132
0.0986892
0.0986732
0.0986653
0.102313
0.102048
0.101789
0.101537
0.101293
0.101059
0.100835
0.100621
0.100419
0.100229
0.100051
0.0998848
0.0997306
0.0995884
0.0994578
0.0993386
0.0992304
0.099133
0.0990459
0.0989687
0.0989011
0.0988428
0.0987934
0.0987527
0.0987205
0.0986964
0.0986805
0.0986725
0.102322
0.102057
0.101798
0.101545
0.101301
0.101067
0.100843
0.100629
0.100427
0.100237
0.100058
0.0998922
0.0997379
0.0995956
0.0994649
0.0993456
0.0992374
0.0991399
0.0990528
0.0989755
0.0989079
0.0988496
0.0988002
0.0987595
0.0987272
0.0987031
0.0986872
0.0986792
0.10233
0.102065
0.101805
0.101553
0.101309
0.101074
0.10085
0.100636
0.100434
0.100244
0.100065
0.0998989
0.0997446
0.0996022
0.0994714
0.0993521
0.0992438
0.0991463
0.099059
0.0989818
0.0989142
0.0988558
0.0988064
0.0987656
0.0987333
0.0987093
0.0986933
0.0986854
0.102337
0.102072
0.101812
0.10156
0.101316
0.101081
0.100856
0.100643
0.10044
0.10025
0.100071
0.099905
0.0997506
0.0996081
0.0994773
0.0993579
0.0992496
0.099152
0.0990647
0.0989875
0.0989198
0.0988614
0.098812
0.0987712
0.0987389
0.0987148
0.0986989
0.0986909
0.102344
0.102078
0.101818
0.101566
0.101322
0.101087
0.100862
0.100648
0.100446
0.100256
0.100077
0.0999104
0.099756
0.0996134
0.0994825
0.0993631
0.0992547
0.0991571
0.0990698
0.0989925
0.0989248
0.0988664
0.0988169
0.0987762
0.0987438
0.0987198
0.0987038
0.0986958
0.102349
0.102084
0.101824
0.101571
0.101327
0.101092
0.100867
0.100654
0.100451
0.10026
0.100082
0.0999152
0.0997607
0.0996181
0.0994871
0.0993677
0.0992593
0.0991616
0.0990743
0.0989969
0.0989292
0.0988708
0.0988213
0.0987805
0.0987482
0.0987241
0.0987081
0.0987002
0.102354
0.102088
0.101829
0.101576
0.101332
0.101097
0.100872
0.100658
0.100455
0.100265
0.100086
0.0999193
0.0997647
0.0996221
0.0994911
0.0993716
0.0992631
0.0991654
0.0990781
0.0990007
0.098933
0.0988746
0.0988251
0.0987843
0.0987519
0.0987278
0.0987119
0.0987039
0.102358
0.102092
0.101832
0.10158
0.101335
0.1011
0.100875
0.100661
0.100459
0.100268
0.100089
0.0999227
0.0997681
0.0996254
0.0994944
0.0993748
0.0992664
0.0991687
0.0990813
0.0990039
0.0989362
0.0988777
0.0988282
0.0987874
0.0987551
0.098731
0.098715
0.098707
0.102361
0.102095
0.101836
0.101583
0.101338
0.101103
0.100878
0.100664
0.100462
0.100271
0.100092
0.0999254
0.0997708
0.0996281
0.099497
0.0993775
0.099269
0.0991712
0.0990839
0.0990065
0.0989387
0.0988802
0.0988307
0.0987899
0.0987576
0.0987335
0.0987175
0.0987095
0.102364
0.102098
0.101838
0.101585
0.101341
0.101105
0.100881
0.100666
0.100464
0.100273
0.100094
0.0999275
0.0997728
0.0996301
0.099499
0.0993794
0.0992709
0.0991732
0.0990858
0.0990084
0.0989406
0.0988821
0.0988326
0.0987918
0.0987594
0.0987353
0.0987194
0.0987114
0.102365
0.102099
0.101839
0.101587
0.101342
0.101107
0.100882
0.100668
0.100465
0.100274
0.100096
0.0999289
0.0997742
0.0996314
0.0995004
0.0993807
0.0992722
0.0991745
0.0990871
0.0990097
0.0989419
0.0988834
0.0988339
0.0987931
0.0987607
0.0987366
0.0987206
0.0987126
0.102366
0.1021
0.10184
0.101587
0.101343
0.101108
0.100883
0.100669
0.100466
0.100275
0.100096
0.0999295
0.0997748
0.0996321
0.099501
0.0993814
0.0992729
0.0991751
0.0990877
0.0990103
0.0989425
0.098884
0.0988345
0.0987937
0.0987613
0.0987372
0.0987212
0.0987133
)
;

boundaryField
{
    bc-2
    {
        type            empty;
    }
    bc-3
    {
        type            empty;
    }
    bottom
    {
        type            zeroGradient;
    }
    leftSide
    {
        type            zeroGradient;
    }
    naturalSurface
    {
        type            zeroGradient;
    }
    rightSide
    {
        type            zeroGradient;
    }
    slopesurface
    {
        type            zeroGradient;
    }
    subGradeSurface
    {
        type            zeroGradient;
    }
}


// ************************************************************************* //
