# Supplementary material for: A finite volume-based model for the hydrothermal behavior of soil under freeze–thaw cycles
Source: PLoS One. 2021 Jun 3;16(6):e0252680. doi: 10.1371/journal.pone.0252680 (PMC8174737; doi:10.1371/journal.pone.0252680)
Supplement: S1 Data — (ZIP) [file pone.0252680.s001.zip › Data at equal time interval/3.60288e+08/volContOfWater]

/*--------------------------------*- C++ -*----------------------------------*\
| =========                 |                                                 |
| \\      /  F ield         | OpenFOAM: The Open Source CFD Toolbox           |
|  \\    /   O peration     | Version:  2.4.0                                 |
|   \\  /    A nd           | Web:      www.OpenFOAM.org                      |
|    \\/     M anipulation  |                                                 |
\*---------------------------------------------------------------------------*/
FoamFile
{
    version     2.0;
    format      ascii;
    class       volScalarField;
    location    "3.60288e+08";
    object      volContOfWater;
}
// * * * * * * * * * * * * * * * * * * * * * * * * * * * * * * * * * * * * * //

dimensions      [0 0 0 0 0 0 0];

internalField   nonuniform List<scalar> 
9554
(
0.212759
0.0745235
0.0868207
0.0934824
0.0976721
0.100438
0.102278
0.103478
0.104224
0.104647
0.104841
0.104876
0.1048
0.104652
0.104455
0.104226
0.103977
0.103716
0.103447
0.103174
0.102899
0.102626
0.212756
0.074523
0.0868202
0.0934818
0.0976715
0.100437
0.102277
0.103477
0.104224
0.104647
0.104841
0.104875
0.1048
0.104651
0.104454
0.104225
0.103976
0.103715
0.103446
0.103173
0.102898
0.102625
0.212749
0.074522
0.0868191
0.0934807
0.0976702
0.100436
0.102276
0.103476
0.104222
0.104645
0.104839
0.104873
0.104798
0.104649
0.104452
0.104223
0.103975
0.103713
0.103444
0.103171
0.102897
0.102623
0.212739
0.0745206
0.0868175
0.0934789
0.0976683
0.100434
0.102273
0.103473
0.10422
0.104642
0.104836
0.10487
0.104795
0.104647
0.104449
0.104221
0.103972
0.103711
0.103442
0.103169
0.102894
0.102621
0.212725
0.0745186
0.0868154
0.0934766
0.0976658
0.100431
0.102271
0.10347
0.104216
0.104639
0.104833
0.104867
0.104792
0.104643
0.104446
0.104217
0.103969
0.103707
0.103438
0.103165
0.102891
0.102618
0.212708
0.0745162
0.0868128
0.0934737
0.0976626
0.100428
0.102267
0.103466
0.104212
0.104635
0.104829
0.104863
0.104787
0.104639
0.104442
0.104213
0.103964
0.103703
0.103434
0.103161
0.102887
0.102614
0.212688
0.0745133
0.0868096
0.0934702
0.0976588
0.100424
0.102263
0.103462
0.104208
0.10463
0.104824
0.104858
0.104782
0.104634
0.104436
0.104208
0.103959
0.103698
0.103429
0.103156
0.102882
0.102609
0.212665
0.0745099
0.0868059
0.0934661
0.0976543
0.100419
0.102257
0.103456
0.104202
0.104624
0.104818
0.104852
0.104776
0.104627
0.10443
0.104202
0.103953
0.103692
0.103423
0.10315
0.102876
0.102603
0.212637
0.0745061
0.0868017
0.0934614
0.0976493
0.100414
0.102252
0.10345
0.104196
0.104618
0.104811
0.104845
0.104769
0.104621
0.104423
0.104195
0.103946
0.103685
0.103416
0.103144
0.10287
0.102597
0.212607
0.0745017
0.0867969
0.0934562
0.0976435
0.100407
0.102245
0.103443
0.104188
0.10461
0.104803
0.104837
0.104762
0.104613
0.104416
0.104187
0.103939
0.103677
0.103409
0.103136
0.102862
0.102589
0.212573
0.0744968
0.0867916
0.0934503
0.0976372
0.1004
0.102238
0.103436
0.10418
0.104602
0.104795
0.104828
0.104753
0.104604
0.104407
0.104178
0.10393
0.103669
0.1034
0.103128
0.102854
0.102581
0.212536
0.0744915
0.0867857
0.0934439
0.0976302
0.100393
0.10223
0.103427
0.104172
0.104593
0.104786
0.104819
0.104743
0.104594
0.104397
0.104169
0.103921
0.10366
0.103391
0.103119
0.102845
0.102572
0.212495
0.0744856
0.0867794
0.0934369
0.0976225
0.100385
0.102221
0.103418
0.104162
0.104583
0.104775
0.104809
0.104733
0.104584
0.104387
0.104159
0.10391
0.103649
0.103381
0.103109
0.102835
0.102562
0.21245
0.0744793
0.0867725
0.0934293
0.0976142
0.100376
0.102211
0.103408
0.104152
0.104572
0.104764
0.104797
0.104722
0.104573
0.104375
0.104147
0.103899
0.103638
0.10337
0.103098
0.102824
0.102552
0.212402
0.0744725
0.086765
0.0934211
0.0976053
0.100366
0.102201
0.103397
0.10414
0.104561
0.104753
0.104785
0.104709
0.10456
0.104363
0.104135
0.103887
0.103626
0.103358
0.103086
0.102813
0.10254
0.212351
0.0744653
0.0867571
0.0934123
0.0975958
0.100356
0.10219
0.103386
0.104128
0.104548
0.10474
0.104772
0.104696
0.104547
0.10435
0.104122
0.103874
0.103613
0.103345
0.103073
0.1028
0.102528
0.212296
0.0744575
0.0867486
0.093403
0.0975856
0.100345
0.102179
0.103373
0.104115
0.104535
0.104726
0.104759
0.104682
0.104533
0.104336
0.104108
0.10386
0.103599
0.103332
0.10306
0.102787
0.102515
0.212238
0.0744493
0.0867397
0.0933931
0.0975748
0.100333
0.102166
0.10336
0.104102
0.104521
0.104712
0.104744
0.104667
0.104518
0.104321
0.104093
0.103845
0.103585
0.103317
0.103045
0.102773
0.102501
0.212177
0.0744406
0.0867302
0.0933827
0.0975635
0.100321
0.102153
0.103347
0.104087
0.104506
0.104697
0.104728
0.104652
0.104503
0.104305
0.104077
0.10383
0.103569
0.103302
0.10303
0.102758
0.102486
0.212112
0.0744315
0.0867202
0.0933717
0.0975515
0.100308
0.10214
0.103332
0.104072
0.10449
0.104681
0.104712
0.104635
0.104486
0.104289
0.104061
0.103813
0.103553
0.103286
0.103014
0.102742
0.102471
0.212044
0.074422
0.0867098
0.0933602
0.097539
0.100295
0.102125
0.103317
0.104056
0.104474
0.104664
0.104695
0.104618
0.104468
0.104271
0.104043
0.103796
0.103536
0.103268
0.102997
0.102725
0.102454
0.211974
0.074412
0.0866989
0.0933482
0.0975259
0.100281
0.10211
0.103301
0.10404
0.104457
0.104646
0.104677
0.1046
0.10445
0.104253
0.104025
0.103777
0.103518
0.103251
0.10298
0.102708
0.102437
0.2119
0.0744015
0.0866875
0.0933357
0.0975122
0.100266
0.102094
0.103284
0.104023
0.104439
0.104628
0.104658
0.104581
0.104431
0.104234
0.104006
0.103758
0.103499
0.103232
0.102961
0.10269
0.102419
0.211825
0.0743907
0.0866756
0.0933226
0.0974979
0.10025
0.102078
0.103267
0.104005
0.10442
0.104608
0.104639
0.104561
0.104411
0.104214
0.103986
0.103738
0.103479
0.103212
0.102942
0.10267
0.1024
0.211749
0.0743793
0.0866632
0.0933089
0.0974831
0.100235
0.102061
0.103249
0.103986
0.104401
0.104589
0.104618
0.10454
0.10439
0.104193
0.103965
0.103718
0.103458
0.103192
0.102922
0.102651
0.102381
0.211673
0.0743675
0.0866503
0.0932947
0.0974676
0.100218
0.102043
0.103231
0.103966
0.104381
0.104568
0.104597
0.104519
0.104369
0.104171
0.103944
0.103696
0.103437
0.10317
0.102901
0.10263
0.10236
0.211599
0.0743552
0.0866368
0.0932798
0.0974515
0.100201
0.102025
0.103211
0.103946
0.10436
0.104546
0.104575
0.104497
0.104347
0.104149
0.103921
0.103674
0.103415
0.103148
0.102879
0.102608
0.102339
0.211528
0.0743423
0.0866227
0.0932643
0.0974347
0.100183
0.102006
0.103191
0.103925
0.104338
0.104524
0.104553
0.104474
0.104324
0.104126
0.103898
0.103651
0.103392
0.103126
0.102856
0.102586
0.102317
0.211463
0.074329
0.086608
0.0932482
0.0974172
0.100164
0.101986
0.10317
0.103904
0.104316
0.104501
0.10453
0.104451
0.1043
0.104102
0.103874
0.103627
0.103368
0.103102
0.102833
0.102563
0.102294
0.211406
0.0743152
0.0865929
0.0932318
0.0973994
0.100145
0.101966
0.103149
0.103881
0.104293
0.104478
0.104506
0.104426
0.104275
0.104077
0.103849
0.103602
0.103343
0.103078
0.102809
0.102539
0.102271
0.211359
0.0743015
0.086578
0.0932155
0.0973816
0.100126
0.101945
0.103127
0.103858
0.104269
0.104454
0.104481
0.104401
0.10425
0.104052
0.103824
0.103577
0.103318
0.103052
0.102784
0.102514
0.102246
0.21132
0.0742888
0.0865644
0.0932005
0.0973651
0.100107
0.101925
0.103105
0.103835
0.104245
0.104429
0.104455
0.104375
0.104224
0.104026
0.103798
0.103551
0.103292
0.103027
0.102758
0.102489
0.102221
0.211285
0.0742792
0.0865547
0.0931895
0.0973517
0.100091
0.101906
0.103084
0.103812
0.10422
0.104403
0.104429
0.104349
0.104198
0.103999
0.103771
0.103524
0.103265
0.103
0.102731
0.102463
0.102195
0.211239
0.0742774
0.0865539
0.0931867
0.0973452
0.10008
0.101891
0.103065
0.10379
0.104196
0.104378
0.104403
0.104322
0.10417
0.103972
0.103744
0.103497
0.103238
0.102973
0.102704
0.102436
0.102169
0.211172
0.0742924
0.0865711
0.0931999
0.0973515
0.100078
0.101882
0.10305
0.10377
0.104173
0.104352
0.104376
0.104295
0.104143
0.103944
0.103716
0.103468
0.10321
0.102945
0.102676
0.102408
0.102142
0.211034
0.0743422
0.0866225
0.093242
0.0973798
0.100093
0.101883
0.103041
0.103754
0.104152
0.104328
0.10435
0.104267
0.104114
0.103916
0.103687
0.10344
0.103181
0.102916
0.102648
0.10238
0.102114
0.21085
0.0744622
0.0867357
0.0933324
0.0974432
0.100131
0.1019
0.103042
0.103743
0.104133
0.104305
0.104324
0.10424
0.104086
0.103887
0.103658
0.103411
0.103152
0.102887
0.102619
0.102351
0.102085
0.210484
0.0747194
0.0869567
0.0935004
0.097559
0.100202
0.101938
0.103055
0.10374
0.104119
0.104284
0.104299
0.104213
0.104058
0.103858
0.103628
0.103381
0.103122
0.102857
0.102589
0.102321
0.102056
0.209167
0.0752452
0.0873597
0.0937853
0.0977474
0.100319
0.102002
0.103084
0.103746
0.10411
0.104266
0.104276
0.104186
0.10403
0.103829
0.103599
0.103351
0.103092
0.102826
0.102559
0.102291
0.102026
0.203843
0.0763138
0.0880594
0.0942338
0.0980268
0.100486
0.102096
0.10313
0.103761
0.104107
0.104251
0.104254
0.104161
0.104002
0.103799
0.103569
0.10332
0.103061
0.102795
0.102528
0.10226
0.101996
0.286283
0.380704
0.323254
0.246376
0.204409
0.215252
0.213996
0.11734
0.206396
0.0656808
0.182002
0.111853
0.191944
0.0952903
0.200177
0.123751
0.193815
0.252828
0.0752189
0.211739
0.215135
0.0638537
0.196822
0.128471
0.16164
0.214701
0.230774
0.154667
0.200196
0.281273
0.176601
0.260368
0.268816
0.157767
0.102035
0.0722911
0.100592
0.105586
0.0669784
0.0723804
0.0691931
0.0725061
0.185562
0.0743037
0.215459
0.0714276
0.12272
0.086386
0.0765877
0.0938715
0.2094
0.0857742
0.0801786
0.0971523
0.104389
0.105688
0.103613
0.105431
0.0732904
0.208142
0.0743418
0.0912588
0.0907846
0.0968434
0.0677653
0.101106
0.088234
0.0971366
0.0931693
0.10054
0.0928427
0.102101
0.0949684
0.0980148
0.098862
0.103352
0.0965449
0.103859
0.100542
0.101925
0.101241
0.104929
0.100909
0.102678
0.102828
0.104603
0.0997453
0.103581
0.102448
0.104996
0.104088
0.105272
0.101675
0.103586
0.105067
0.105209
0.102526
0.105374
0.101956
0.103732
0.103671
0.105254
0.102745
0.103906
0.101991
0.102086
0.101147
0.101405
0.105418
0.105371
0.100408
0.0997401
0.105614
0.0943748
0.210789
0.083938
0.100337
0.0858436
0.101368
0.104157
0.0967179
0.0995312
0.104283
0.10497
0.0998192
0.21376
0.0918023
0.100671
0.105158
0.103615
0.101109
0.103313
0.100472
0.0852816
0.162443
0.0808271
0.0970173
0.103005
0.104556
0.104135
0.105136
0.0915673
0.101176
0.0987076
0.102619
0.103537
0.105267
0.103096
0.0992446
0.0990611
0.103439
0.105606
0.103975
0.105553
0.103873
0.0952904
0.101965
0.0886788
0.0994379
0.0957913
0.0800101
0.0783956
0.273467
0.0645406
0.167942
0.105056
0.105221
0.104097
0.101251
0.105603
0.10444
0.103178
0.101228
0.105556
0.104425
0.105243
0.103727
0.0991313
0.102334
0.0913485
0.0902117
0.206531
0.0848136
0.101184
0.0982874
0.101906
0.103208
0.0985222
0.0937429
0.100906
0.103876
0.095671
0.10116
0.104265
0.105548
0.102979
0.100086
0.102689
0.104787
0.0915205
0.0954341
0.103532
0.104507
0.0937718
0.0748519
0.100293
0.102556
0.234118
0.0840644
0.105681
0.104748
0.105007
0.103755
0.104939
0.103789
0.103145
0.10484
0.102493
0.104403
0.0992908
0.10357
0.116106
0.227036
0.101976
0.099801
0.0911972
0.0654387
0.0969412
0.09045
0.0935959
0.0788433
0.101801
0.100307
0.0959433
0.098577
0.105446
0.104697
0.0990863
0.0950868
0.105564
0.104639
0.100936
0.0981541
0.104187
0.101823
0.0998973
0.102534
0.105709
0.104936
0.105321
0.105678
0.0836655
0.21773
0.102963
0.100366
0.100645
0.1027
0.0875498
0.0880905
0.10501
0.104153
0.101498
0.100833
0.0958082
0.0885079
0.100518
0.102829
0.102457
0.102062
0.105233
0.105414
0.0683818
0.0843392
0.0782198
0.151082
0.102218
0.100804
0.0991344
0.101931
0.100392
0.103023
0.0711622
0.278588
0.104515
0.102966
0.0867606
0.0688575
0.103352
0.10123
0.102492
0.102792
0.104395
0.102787
0.0897035
0.07975
0.104539
0.10519
0.105173
0.10548
0.0938222
0.0974386
0.099356
0.0962327
0.103513
0.103203
0.0879192
0.091616
0.0979273
0.0940178
0.104164
0.102778
0.0965459
0.100261
0.092784
0.0856666
0.104564
0.103678
0.101995
0.103971
0.0951957
0.096942
0.100023
0.0994315
0.105414
0.104962
0.104743
0.104287
0.104718
0.104852
0.101732
0.10312
0.223312
0.0808176
0.0956685
0.0922067
0.101898
0.101178
0.0736084
0.0837685
0.103112
0.101487
0.103128
0.103534
0.105293
0.104685
0.103446
0.10414
0.0914157
0.0851655
0.103774
0.102419
0.104644
0.10509
0.100308
0.0983681
0.128723
0.249709
0.104012
0.102656
0.104078
0.10455
0.0971455
0.0914765
0.104545
0.105001
0.102886
0.103675
0.0803115
0.0883882
0.0933748
0.089122
0.102126
0.103251
0.0982775
0.100246
0.102357
0.101007
0.102322
0.103624
0.104014
0.102743
0.103916
0.104441
0.104691
0.105017
0.101081
0.100999
0.0935815
0.0882069
0.100767
0.101688
0.103828
0.103091
0.10566
0.105363
0.100336
0.102024
0.101146
0.0993565
0.104854
0.104419
0.103889
0.104445
0.0844565
0.0751469
0.105467
0.105241
0.098505
0.100273
0.0999615
0.0976042
0.104616
0.104942
0.176257
0.272597
0.0984808
0.0951391
0.070874
0.0816115
0.098782
0.100307
0.087643
0.080339
0.101721
0.100713
0.0978934
0.0953651
0.219809
0.146471
0.0765955
0.178347
0.104657
0.105247
0.0912921
0.0887427
0.104862
0.104433
0.0882918
0.0938907
0.0656607
0.0767894
0.105427
0.105699
0.102004
0.100477
0.105613
0.105627
0.105563
0.105599
0.104901
0.105351
0.0952693
0.0974037
0.10251
0.101417
0.101003
0.101052
0.0850129
0.0809846
0.097847
0.0970634
0.102734
0.101765
0.0749481
0.0800524
0.0975842
0.0999582
0.0917755
0.0939399
0.0974418
0.0991709
0.0975025
0.0952857
0.102467
0.101356
0.099421
0.0998088
0.20681
0.314746
0.278252
0.115952
0.105393
0.104992
0.10262
0.102448
0.104351
0.10389
0.147401
0.285069
0.0669197
0.0992403
0.2942
0.22883
0.2534
0.239027
0.241976
0.13317
0.211204
0.0715361
0.209885
0.0746889
0.213421
0.0671503
0.135252
0.0659039
0.210542
0.0879958
0.180211
0.0724857
0.0924111
0.0985131
0.0926647
0.184017
0.134892
0.092476
0.0968923
0.0913962
0.0762147
0.0953115
0.0752966
0.0918253
0.0915278
0.0922452
0.0749998
0.0977728
0.0674154
0.0975553
0.0852795
0.0861605
0.0675049
0.098006
0.0925479
0.0927418
0.0804358
0.0991101
0.0803444
0.0959919
0.0765215
0.087518
0.113695
0.0982273
0.0963687
0.0913392
0.0984329
0.0712822
0.10683
0.0929347
0.0980729
0.0852707
0.0981152
0.075778
0.0724377
0.0975001
0.0792911
0.095095
0.0659982
0.0912742
0.0883561
0.086645
0.0983597
0.0779553
0.0659509
0.0929683
0.0941687
0.0964577
0.0971802
0.0842727
0.0854063
0.0818331
0.0816075
0.197306
0.0741896
0.0658595
0.0852776
0.0969201
0.0933406
0.0980445
0.0663408
0.0906877
0.0687813
0.0915957
0.243398
0.0828471
0.0901371
0.0890924
0.0936713
0.0970895
0.0938429
0.0869253
0.0777819
0.0780963
0.0891568
0.0982935
0.0936936
0.0957226
0.139923
0.0889063
0.0964053
0.0992523
0.143515
0.0878261
0.0912267
0.0991826
0.0911174
0.0984939
0.0713874
0.189366
0.230309
0.0780677
0.146335
0.0858809
0.0919677
0.0855356
0.0624682
0.169579
0.0912766
0.095984
0.0889385
0.0649058
0.08336
0.0849815
0.0795064
0.154219
0.0875196
0.0794228
0.0926466
0.0817904
0.0886522
0.0951008
0.0937869
0.0962724
0.0925692
0.0829472
0.0798452
0.092279
0.236136
0.094012
0.0898353
0.0864999
0.06953
0.154193
0.0688478
0.207326
0.0987227
0.0955401
0.25874
0.0678851
0.0654143
0.0758087
0.0955127
0.0991991
0.072311
0.14254
0.136882
0.076059
0.170358
0.0795432
0.0768745
0.0812134
0.0935408
0.0854297
0.08218
0.0912033
0.149131
0.0783104
0.0766728
0.0854828
0.082585
0.0755755
0.0965902
0.0981619
0.0993154
0.0958514
0.0970041
0.0993071
0.0990987
0.0961706
0.0977213
0.0947085
0.0990356
0.096174
0.0876865
0.0952078
0.0686912
0.155423
0.0979161
0.0965826
0.145988
0.0800388
0.162619
0.063721
0.0856506
0.0873255
0.0798579
0.0828967
0.272008
0.166697
0.0863911
0.0937671
0.0951133
0.0956244
0.147643
0.0777765
0.091363
0.0869045
0.0960907
0.089604
0.0912028
0.092009
0.183481
0.242221
0.076089
0.0642304
0.140283
0.27339
0.0765023
0.07048
0.0880758
0.0781456
0.0953611
0.0945672
0.0942965
0.0927843
0.0764745
0.0846411
0.077974
0.0884594
0.0969289
0.096718
0.0746776
0.114083
0.0665347
0.0767237
0.0859312
0.0858789
0.0800463
0.0871145
0.0863152
0.0827656
0.277358
0.186333
0.0948354
0.0939209
0.0794161
0.0857033
0.0906662
0.0879814
0.0764394
0.0687698
0.0894854
0.0869725
0.0917204
0.0962253
0.087901
0.0788445
0.0907612
0.089274
0.0838978
0.088991
0.172868
0.208532
0.082813
0.0798678
0.0817812
0.0854422
0.0868375
0.0829557
0.177787
0.135822
0.094719
0.0912599
0.0954384
0.0930835
0.0897396
0.0886703
0.0908809
0.0954275
0.0911841
0.0904124
0.0938888
0.0897985
0.098327
0.0955234
0.0951961
0.094205
0.192395
0.265909
0.088147
0.0900347
0.266738
0.307903
0.230458
0.230023
0.237498
0.235633
0.23853
0.246008
0.239254
0.236566
0.23933
0.23654
0.239168
0.235245
0.23926
0.234714
0.238747
0.235311
0.238258
0.226036
0.237531
0.232756
0.23625
0.23223
0.233996
0.228349
0.229975
0.216302
0.224624
0.208902
0.224968
0.223623
0.266978
0.289021
0.230338
0.229911
0.237375
0.233845
0.239529
0.223501
0.239754
0.231109
0.239421
0.234767
0.238841
0.234695
0.238668
0.237985
0.238814
0.226763
0.238164
0.237043
0.237029
0.236027
0.235953
0.22324
0.233809
0.225823
0.230179
0.211848
0.225011
0.214958
0.224564
0.23264
0.0985342
0.261849
0.0669641
0.0992706
0.298058
0.205114
0.262725
0.231043
0.218712
0.170273
0.121978
0.130127
0.218658
0.0817987
0.228648
0.0770372
0.206424
0.0632493
0.228102
0.090412
0.213336
0.0799462
0.0924859
0.15182
0.167723
0.0955282
0.0835467
0.0939366
0.0823247
0.0937757
0.0646096
0.0964413
0.0915137
0.0854967
0.0792599
0.0972553
0.0800087
0.0966853
0.0864494
0.087167
0.0714767
0.0976705
0.0928348
0.0968299
0.0794454
0.0869436
0.0778288
0.0960622
0.0864259
0.0871402
0.0986275
0.0654282
0.0827768
0.0918646
0.0964297
0.0963606
0.0983017
0.0711075
0.111922
0.0936552
0.0955357
0.106797
0.0963341
0.0714356
0.0648708
0.0985024
0.0778829
0.0975039
0.0877647
0.11884
0.0951061
0.0807734
0.0932222
0.0988232
0.0952359
0.0974878
0.0646332
0.0962737
0.0870811
0.0685503
0.143578
0.0830509
0.0921125
0.12385
0.083151
0.0809746
0.264619
0.0842222
0.0870624
0.0924147
0.0990661
0.0887235
0.0986332
0.0885967
0.0929689
0.146313
0.0780386
0.0793866
0.0912646
0.0993003
0.200655
0.0671589
0.089891
0.0967948
0.086323
0.0939169
0.086795
0.145725
0.0679515
0.0829943
0.0988132
0.0948212
0.0983608
0.0916512
0.0763287
0.142469
0.0888867
0.137136
0.09971
0.0922767
0.0888789
0.0959599
0.0994067
0.0951467
0.0840697
0.0899845
0.239648
0.07848
0.0864264
0.0855178
0.0935971
0.0881459
0.0653775
0.2689
0.0824355
0.0892072
0.0780366
0.0851025
0.0865869
0.0946296
0.0692823
0.104676
0.206382
0.0718108
0.0924927
0.181296
0.095828
0.0881778
0.0955003
0.0869195
0.0828785
0.0929259
0.0993644
0.0934505
0.0989766
0.0931446
0.0983609
0.0947102
0.0783342
0.0825362
0.0852216
0.0724121
0.0799416
0.171689
0.0995399
0.0955419
0.110369
0.0679603
0.0992745
0.0958795
0.0811005
0.145289
0.242743
0.104698
0.0968411
0.0927436
0.237614
0.0689442
0.0790907
0.0918695
0.0957067
0.0994197
0.138553
0.0810477
0.0767101
0.0685957
0.0768278
0.0917399
0.0756015
0.145291
0.0958895
0.0983091
0.0968286
0.0983529
0.096401
0.0986691
0.0924597
0.0816844
0.141171
0.0844781
0.0879506
0.0905864
0.077018
0.141966
0.139453
0.0817228
0.108888
0.0758812
0.0926175
0.0961694
0.0969876
0.0991251
0.0860665
0.0914583
0.0885999
0.0955028
0.0880468
0.0937319
0.0918557
0.0816277
0.0910217
0.095859
0.116376
0.223661
0.0782318
0.0788459
0.0756117
0.0884626
0.0942932
0.0899993
0.0867018
0.0849629
0.0961374
0.0932642
0.0812302
0.0826264
0.0928533
0.0921562
0.21917
0.172914
0.0689445
0.0766313
0.0806315
0.0871205
0.070458
0.0769379
0.200415
0.165354
0.0944207
0.0956635
0.0799808
0.0896235
0.0821601
0.0898557
0.0678809
0.158247
0.167291
0.211716
0.0914615
0.0882804
0.0897443
0.0920449
0.0919149
0.0957236
0.0744489
0.0822033
0.0936284
0.0930533
0.0868734
0.0772992
0.0801409
0.0872632
0.0989195
0.0978206
0.0787504
0.0888875
0.0716732
0.068769
0.0916725
0.0964374
0.0992863
0.09706
0.0889631
0.0903611
0.0887556
0.0789338
0.208708
0.216966
0.0948869
0.0936448
0.0868922
0.0826705
0.0943102
0.0933227
0.171023
0.0710394
0.0890198
0.0920986
0.0982294
0.0979885
0.0960339
0.0979841
0.0911713
0.0921366
0.0875976
0.0904704
0.0873964
0.0779592
0.0819831
0.0723739
0.166717
0.0706229
0.212272
0.280922
0.0975193
0.0996538
0.0888781
0.090066
0.105392
0.0721931
0.101285
0.105686
0.0667015
0.0720628
0.185219
0.169906
0.22161
0.0712323
0.266211
0.0802496
0.245411
0.0788471
0.0744022
0.0734584
0.215583
0.07344
0.233973
0.104092
0.10263
0.104757
0.10116
0.105615
0.105606
0.0787983
0.241427
0.0863611
0.122195
0.0886703
0.0839969
0.0960486
0.082286
0.0932488
0.0882221
0.0993221
0.0967344
0.100771
0.0932488
0.100607
0.098798
0.102786
0.0987815
0.101501
0.0978354
0.10323
0.102824
0.100725
0.100959
0.104149
0.100359
0.10462
0.103931
0.103672
0.1012
0.104977
0.104468
0.104483
0.102437
0.104105
0.102059
0.105086
0.102759
0.104486
0.102804
0.105496
0.101473
0.104896
0.104735
0.104559
0.102826
0.104506
0.104707
0.105414
0.10206
0.105572
0.102095
0.101332
0.105229
0.104906
0.101046
0.100642
0.104538
0.0985924
0.103032
0.0940154
0.101902
0.0963931
0.0898488
0.0921856
0.0744429
0.102863
0.101272
0.100846
0.104694
0.0950516
0.0777134
0.0872478
0.0931647
0.1053
0.103101
0.101502
0.10191
0.101275
0.0983809
0.102996
0.097832
0.103763
0.103683
0.0820639
0.0947304
0.0949314
0.101525
0.101292
0.0956138
0.104866
0.105637
0.104864
0.105465
0.101085
0.103733
0.102043
0.104795
0.239689
0.0779955
0.096509
0.0970075
0.10416
0.105584
0.103089
0.102766
0.0991454
0.0930005
0.105254
0.105674
0.196859
0.0822638
0.104799
0.105406
0.0941577
0.0947971
0.101215
0.104105
0.104782
0.105168
0.101842
0.0999183
0.241486
0.0841276
0.0903784
0.0912013
0.100553
0.103846
0.105102
0.105621
0.104572
0.103632
0.0911254
0.0873204
0.104104
0.10062
0.0997852
0.102191
0.0977557
0.0929751
0.103437
0.102107
0.0981652
0.0993643
0.0739717
0.228909
0.0983911
0.0999181
0.100692
0.102994
0.100358
0.103286
0.104534
0.103939
0.0943365
0.0968814
0.104589
0.103051
0.0714881
0.0854223
0.143561
0.198711
0.17995
0.213623
0.104338
0.10297
0.104794
0.103018
0.104139
0.103424
0.105275
0.105516
0.105116
0.105338
0.0855944
0.0870169
0.101659
0.103306
0.0997126
0.101627
0.105571
0.105055
0.0938073
0.0987764
0.0928386
0.0855326
0.105617
0.105122
0.105432
0.1057
0.0895127
0.0888527
0.0972301
0.100212
0.102506
0.10083
0.10249
0.10061
0.104954
0.104608
0.101065
0.102856
0.100854
0.103064
0.104467
0.103327
0.105626
0.105077
0.10212
0.100648
0.102423
0.10125
0.105379
0.104883
0.105236
0.105402
0.104026
0.103893
0.075842
0.221425
0.099837
0.101877
0.0901248
0.0938069
0.102091
0.10131
0.103616
0.103861
0.0828852
0.0710726
0.0986708
0.0982736
0.0832684
0.0909851
0.103924
0.104999
0.097169
0.0959432
0.218441
0.10204
0.101433
0.0998857
0.0892703
0.080847
0.102318
0.103562
0.101195
0.100142
0.0992396
0.0998124
0.103042
0.102481
0.105236
0.104222
0.10395
0.103665
0.0934891
0.092435
0.102653
0.100862
0.100215
0.0974143
0.102101
0.103365
0.100818
0.102094
0.103802
0.104105
0.103576
0.104296
0.102506
0.103717
0.0950806
0.0904688
0.100707
0.0985725
0.105018
0.104884
0.102282
0.102426
0.0953373
0.0974343
0.0980984
0.0997102
0.0911075
0.0864358
0.0831378
0.100136
0.105183
0.10416
0.102331
0.103548
0.103318
0.103711
0.105003
0.104313
0.104619
0.103665
0.0715961
0.0689763
0.104768
0.103801
0.0663202
0.213959
0.0672629
0.0783407
0.102937
0.104298
0.10376
0.103284
0.101261
0.102083
0.0987187
0.0968242
0.104528
0.105205
0.0899346
0.0934434
0.0835116
0.0760831
0.0932178
0.0966901
0.104472
0.104457
0.10499
0.104239
0.102362
0.101402
0.102484
0.102809
0.105386
0.105672
0.101329
0.101889
0.0696748
0.0888396
0.104353
0.103764
0.103797
0.102678
0.104531
0.105186
0.226499
0.128901
0.103523
0.103169
0.099593
0.101468
0.104926
0.104962
0.0900772
0.0924284
0.0950531
0.0967475
0.0854226
0.0902187
0.105245
0.105134
0.100782
0.100549
0.102748
0.102644
0.105599
0.105419
0.085826
0.0831199
0.0989022
0.0964212
0.0921419
0.0890193
0.103228
0.10405
0.10571
0.105418
0.105268
0.10554
0.0956104
0.0923567
0.102097
0.100555
0.100451
0.102057
0.105461
0.105063
0.0966435
0.099005
0.0958845
0.0982527
0.100245
0.0989962
0.0948632
0.0974004
0.0838997
0.087287
0.100467
0.0995003
0.104796
0.104355
0.0963154
0.0973936
0.0799241
0.0752369
0.105478
0.105697
0.101451
0.0997342
0.0803908
0.0870859
0.10037
0.100584
0.209982
0.313991
0.162332
0.195305
0.218631
0.277052
0.251962
0.20476
0.102122
0.103178
0.105236
0.105294
0.104075
0.10457
0.241917
0.322053
0.380904
0.286469
0.253501
0.243695
0.188119
0.254159
0.142633
0.196096
0.12673
0.199025
0.111514
0.212752
0.113828
0.213462
0.176085
0.204134
0.270418
0.0889032
0.211752
0.0655633
0.201172
0.0632261
0.261559
0.07495
0.200937
0.148222
0.184072
0.154575
0.214667
0.160885
0.197689
0.242396
0.102355
0.102089
0.101829
0.101575
0.101331
0.101095
0.10087
0.100656
0.100454
0.100263
0.100084
0.0999173
0.0997627
0.09962
0.0994891
0.0993696
0.0992612
0.0991636
0.0990763
0.098999
0.0989313
0.0988729
0.0988235
0.0987827
0.0987504
0.0987264
0.0987104
0.0987025
0.102354
0.102088
0.101828
0.101575
0.10133
0.101095
0.10087
0.100656
0.100453
0.100262
0.100083
0.0999166
0.099762
0.0996194
0.0994884
0.099369
0.0992606
0.0991629
0.0990757
0.0989984
0.0989307
0.0988723
0.0988229
0.0987821
0.0987498
0.0987257
0.0987098
0.0987018
0.102353
0.102087
0.101826
0.101573
0.101328
0.101093
0.100868
0.100654
0.100451
0.100261
0.100082
0.0999152
0.0997607
0.099618
0.0994871
0.0993676
0.0992593
0.0991616
0.0990744
0.0989971
0.0989294
0.098871
0.0988216
0.0987808
0.0987485
0.0987245
0.0987085
0.0987006
0.10235
0.102084
0.101824
0.101571
0.101326
0.101091
0.100866
0.100652
0.100449
0.100259
0.10008
0.0999132
0.0997586
0.099616
0.0994851
0.0993657
0.0992573
0.0991597
0.0990724
0.0989952
0.0989275
0.0988691
0.0988197
0.0987789
0.0987466
0.0987226
0.0987066
0.0986987
0.102347
0.102081
0.101821
0.101568
0.101323
0.101088
0.100863
0.100649
0.100447
0.100256
0.100077
0.0999104
0.0997559
0.0996133
0.0994825
0.099363
0.0992547
0.0991571
0.0990699
0.0989926
0.0989249
0.0988666
0.0988172
0.0987764
0.0987441
0.0987201
0.0987041
0.0986962
0.102343
0.102077
0.101817
0.101564
0.101319
0.101084
0.100859
0.100645
0.100443
0.100252
0.100074
0.099907
0.0997525
0.09961
0.0994792
0.0993597
0.0992514
0.0991539
0.0990666
0.0989894
0.0989218
0.0988634
0.098814
0.0987733
0.098741
0.0987169
0.098701
0.098693
0.102338
0.102072
0.101812
0.101559
0.101315
0.10108
0.100855
0.100641
0.100439
0.100248
0.100069
0.0999029
0.0997485
0.099606
0.0994752
0.0993558
0.0992475
0.09915
0.0990628
0.0989856
0.098918
0.0988596
0.0988102
0.0987695
0.0987372
0.0987132
0.0986972
0.0986893
0.102333
0.102067
0.101807
0.101554
0.10131
0.101075
0.10085
0.100636
0.100434
0.100243
0.100065
0.0998981
0.0997438
0.0996013
0.0994706
0.0993512
0.099243
0.0991455
0.0990583
0.0989811
0.0989135
0.0988552
0.0988058
0.0987651
0.0987329
0.0987088
0.0986929
0.0986849
0.102326
0.10206
0.101801
0.101548
0.101304
0.101069
0.100844
0.10063
0.100428
0.100238
0.100059
0.0998927
0.0997384
0.099596
0.0994653
0.099346
0.0992378
0.0991404
0.0990532
0.0989761
0.0989085
0.0988502
0.0988008
0.0987602
0.0987279
0.0987039
0.0986879
0.09868
0.102319
0.102053
0.101794
0.101541
0.101297
0.101062
0.100837
0.100624
0.100422
0.100231
0.100053
0.0998866
0.0997323
0.09959
0.0994594
0.0993402
0.099232
0.0991346
0.0990475
0.0989704
0.0989029
0.0988446
0.0987952
0.0987546
0.0987223
0.0986983
0.0986824
0.0986744
0.102311
0.102045
0.101786
0.101533
0.101289
0.101055
0.10083
0.100617
0.100415
0.100224
0.100046
0.0998798
0.0997257
0.0995834
0.0994529
0.0993337
0.0992256
0.0991283
0.0990412
0.0989641
0.0988966
0.0988384
0.0987891
0.0987484
0.0987162
0.0986922
0.0986762
0.0986683
0.102302
0.102037
0.101777
0.101525
0.101281
0.101046
0.100822
0.100609
0.100407
0.100217
0.100038
0.0998724
0.0997183
0.0995762
0.0994457
0.0993266
0.0992186
0.0991213
0.0990343
0.0989572
0.0988898
0.0988316
0.0987823
0.0987416
0.0987094
0.0986854
0.0986695
0.0986616
0.102293
0.102027
0.101768
0.101516
0.101272
0.101038
0.100813
0.1006
0.100398
0.100208
0.10003
0.0998643
0.0997104
0.0995683
0.0994379
0.0993189
0.099211
0.0991137
0.0990268
0.0989498
0.0988824
0.0988242
0.0987749
0.0987343
0.0987021
0.0986781
0.0986622
0.0986543
0.102282
0.102017
0.101758
0.101506
0.101262
0.101028
0.100804
0.100591
0.100389
0.100199
0.100021
0.0998556
0.0997018
0.0995598
0.0994296
0.0993106
0.0992028
0.0991056
0.0990187
0.0989418
0.0988744
0.0988162
0.098767
0.0987264
0.0986942
0.0986703
0.0986544
0.0986464
0.102271
0.102006
0.101747
0.101495
0.101252
0.101018
0.100794
0.100581
0.100379
0.10019
0.100012
0.0998463
0.0996926
0.0995507
0.0994206
0.0993018
0.099194
0.0990969
0.0990101
0.0989332
0.0988658
0.0988077
0.0987585
0.098718
0.0986858
0.0986619
0.098646
0.0986381
0.102259
0.101994
0.101735
0.101484
0.10124
0.101007
0.100783
0.10057
0.100369
0.100179
0.100002
0.0998363
0.0996827
0.0995411
0.099411
0.0992923
0.0991846
0.0990876
0.0990009
0.098924
0.0988568
0.0987987
0.0987495
0.098709
0.0986769
0.0986529
0.098637
0.0986291
0.102246
0.101981
0.101723
0.101471
0.101228
0.100995
0.100771
0.100559
0.100358
0.100168
0.0999911
0.0998257
0.0996723
0.0995308
0.0994009
0.0992823
0.0991747
0.0990778
0.0989911
0.0989144
0.0988471
0.0987891
0.09874
0.0986995
0.0986674
0.0986435
0.0986276
0.0986197
0.102232
0.101968
0.101709
0.101458
0.101216
0.100982
0.100759
0.100547
0.100346
0.100157
0.0999797
0.0998145
0.0996613
0.0995199
0.0993901
0.0992717
0.0991642
0.0990674
0.0989808
0.0989041
0.098837
0.098779
0.0987299
0.0986895
0.0986574
0.0986335
0.0986176
0.0986097
0.102218
0.101954
0.101695
0.101445
0.101202
0.100969
0.100746
0.100534
0.100334
0.100145
0.0999677
0.0998027
0.0996497
0.0995085
0.0993789
0.0992606
0.0991532
0.0990565
0.09897
0.0988934
0.0988263
0.0987684
0.0987194
0.098679
0.0986469
0.098623
0.0986072
0.0985993
0.102202
0.101939
0.101681
0.10143
0.101188
0.100955
0.100733
0.100521
0.10032
0.100132
0.0999551
0.0997903
0.0996375
0.0994965
0.0993671
0.0992489
0.0991417
0.0990451
0.0989587
0.0988822
0.0988152
0.0987573
0.0987084
0.098668
0.0986359
0.0986121
0.0985963
0.0985884
0.102186
0.101923
0.101665
0.101415
0.101173
0.100941
0.100718
0.100507
0.100307
0.100118
0.0999419
0.0997774
0.0996248
0.099484
0.0993547
0.0992367
0.0991297
0.0990332
0.0989469
0.0988705
0.0988036
0.0987458
0.0986969
0.0986565
0.0986245
0.0986007
0.0985849
0.098577
0.102169
0.101906
0.101649
0.101399
0.101157
0.100925
0.100703
0.100492
0.100292
0.100104
0.0999281
0.0997639
0.0996115
0.0994709
0.0993419
0.099224
0.0991171
0.0990208
0.0989347
0.0988583
0.0987915
0.0987338
0.0986849
0.0986446
0.0986126
0.0985888
0.098573
0.0985652
0.102152
0.101889
0.101632
0.101382
0.101141
0.100909
0.100688
0.100477
0.100277
0.10009
0.0999137
0.0997498
0.0995977
0.0994573
0.0993285
0.0992109
0.0991041
0.099008
0.0989219
0.0988457
0.098779
0.0987213
0.0986725
0.0986323
0.0986003
0.0985766
0.0985608
0.0985529
0.102133
0.101871
0.101614
0.101365
0.101124
0.100892
0.100671
0.100461
0.100262
0.100074
0.0998988
0.0997352
0.0995834
0.0994433
0.0993146
0.0991972
0.0990907
0.0989947
0.0989088
0.0988327
0.098766
0.0987085
0.0986597
0.0986195
0.0985876
0.0985639
0.0985481
0.0985403
0.102114
0.101852
0.101595
0.101347
0.101106
0.100875
0.100654
0.100444
0.100246
0.100059
0.0998833
0.09972
0.0995685
0.0994287
0.0993003
0.0991831
0.0990768
0.0989809
0.0988952
0.0988192
0.0987527
0.0986952
0.0986465
0.0986064
0.0985745
0.0985508
0.0985351
0.0985272
0.102094
0.101832
0.101576
0.101328
0.101088
0.100857
0.100637
0.100427
0.100229
0.100042
0.0998673
0.0997043
0.0995531
0.0994136
0.0992855
0.0991686
0.0990624
0.0989668
0.0988812
0.0988054
0.0987389
0.0986815
0.0986329
0.0985929
0.0985611
0.0985374
0.0985217
0.0985138
0.102073
0.101811
0.101556
0.101308
0.101068
0.100838
0.100618
0.100409
0.100211
0.100025
0.0998507
0.0996881
0.0995373
0.0993981
0.0992703
0.0991536
0.0990477
0.0989522
0.0988668
0.0987911
0.0987248
0.0986675
0.098619
0.098579
0.0985472
0.0985236
0.0985079
0.0985001
0.102051
0.10179
0.101535
0.101288
0.101049
0.100819
0.100599
0.100391
0.100193
0.100008
0.0998337
0.0996715
0.099521
0.0993821
0.0992546
0.0991382
0.0990325
0.0989373
0.098852
0.0987765
0.0987103
0.0986532
0.0986047
0.0985648
0.0985331
0.0985095
0.0984938
0.098486
0.102029
0.101768
0.101514
0.101267
0.101028
0.100799
0.10058
0.100372
0.100175
0.0999896
0.0998161
0.0996543
0.0995042
0.0993657
0.0992386
0.0991224
0.099017
0.098922
0.0988369
0.0987616
0.0986955
0.0986385
0.0985901
0.0985503
0.0985186
0.098495
0.0984794
0.0984716
0.102005
0.101745
0.101491
0.101245
0.101007
0.100778
0.10056
0.100352
0.100156
0.0999711
0.099798
0.0996367
0.099487
0.0993489
0.0992221
0.0991063
0.0990011
0.0989063
0.0988215
0.0987463
0.0986804
0.0986235
0.0985752
0.0985354
0.0985039
0.0984803
0.0984647
0.0984569
0.101982
0.101722
0.101468
0.101222
0.100985
0.100757
0.100539
0.100332
0.100136
0.099952
0.0997795
0.0996186
0.0994694
0.0993317
0.0992053
0.0990898
0.0989849
0.0988904
0.0988058
0.0987308
0.098665
0.0986082
0.0985601
0.0985204
0.0984888
0.0984654
0.0984498
0.098442
0.101957
0.101698
0.101445
0.101199
0.100962
0.100735
0.100518
0.100311
0.100116
0.0999325
0.0997605
0.0996001
0.0994514
0.0993141
0.0991881
0.0990729
0.0989684
0.0988741
0.0987897
0.0987149
0.0986494
0.0985927
0.0985447
0.098505
0.0984736
0.0984501
0.0984346
0.0984268
0.101931
0.101673
0.10142
0.101175
0.100939
0.100712
0.100496
0.10029
0.100095
0.0999124
0.099741
0.0995812
0.099433
0.0992962
0.0991705
0.0990558
0.0989516
0.0988576
0.0987735
0.0986989
0.0986334
0.0985769
0.098529
0.0984895
0.0984581
0.0984347
0.0984192
0.0984114
0.101905
0.101647
0.101395
0.101151
0.100915
0.100689
0.100473
0.100268
0.100074
0.099892
0.0997211
0.0995619
0.0994142
0.0992779
0.0991527
0.0990383
0.0989345
0.0988408
0.0987569
0.0986825
0.0986173
0.0985609
0.0985132
0.0984737
0.0984424
0.0984191
0.0984036
0.0983959
0.101879
0.101621
0.101369
0.101126
0.100891
0.100665
0.10045
0.100246
0.100053
0.099871
0.0997009
0.0995423
0.0993951
0.0992593
0.0991346
0.0990206
0.0989171
0.0988238
0.0987402
0.098666
0.098601
0.0985448
0.0984971
0.0984578
0.0984265
0.0984033
0.0983878
0.0983801
0.101851
0.101594
0.101343
0.1011
0.100866
0.100641
0.100427
0.100223
0.100031
0.0998497
0.0996802
0.0995222
0.0993757
0.0992404
0.0991162
0.0990027
0.0988996
0.0988065
0.0987232
0.0986493
0.0985845
0.0985285
0.0984809
0.0984417
0.0984105
0.0983873
0.0983719
0.0983642
0.101823
0.101566
0.101316
0.101074
0.10084
0.100616
0.100403
0.1002
0.100008
0.099828
0.0996592
0.0995019
0.099356
0.0992213
0.0990976
0.0989845
0.0988818
0.0987891
0.0987061
0.0986325
0.0985678
0.098512
0.0984646
0.0984255
0.0983944
0.0983713
0.0983559
0.0983482
0.101794
0.101538
0.101289
0.101047
0.100814
0.100591
0.100378
0.100176
0.0999854
0.0998059
0.0996378
0.0994813
0.099336
0.0992019
0.0990787
0.0989661
0.0988638
0.0987715
0.0986888
0.0986155
0.0985511
0.0984954
0.0984482
0.0984092
0.0983782
0.0983551
0.0983398
0.0983321
0.101765
0.101509
0.10126
0.10102
0.100788
0.100565
0.100353
0.100152
0.0999621
0.0997834
0.0996162
0.0994603
0.0993158
0.0991823
0.0990597
0.0989476
0.0988457
0.0987538
0.0986715
0.0985984
0.0985342
0.0984787
0.0984317
0.0983928
0.0983619
0.0983389
0.0983236
0.0983159
0.101735
0.10148
0.101232
0.100992
0.10076
0.100539
0.100328
0.100128
0.0999385
0.0997607
0.0995943
0.0994392
0.0992953
0.0991625
0.0990404
0.0989289
0.0988275
0.098736
0.098654
0.0985812
0.0985173
0.098462
0.0984151
0.0983763
0.0983455
0.0983226
0.0983073
0.0982997
0.0818356
0.0802924
0.0776444
0.0745622
0.0873624
0.161312
0.0900543
0.0890532
0.0876913
0.0858309
0.0823402
0.0783813
0.0949503
0.0942631
0.0934079
0.0923055
0.0908114
0.0891941
0.0981854
0.0977086
0.0971511
0.0964822
0.0956919
0.0948803
0.100401
0.100073
0.0997099
0.0992995
0.0988491
0.0984027
0.101922
0.101703
0.101469
0.101219
0.100957
0.100703
0.102947
0.102804
0.102659
0.102509
0.102359
0.102218
0.103606
0.103518
0.103432
0.103348
0.103266
0.103192
0.103995
0.103946
0.1039
0.103858
0.103819
0.103786
0.104185
0.104162
0.104144
0.104128
0.104116
0.104109
0.104229
0.104225
0.104224
0.104226
0.104231
0.104239
0.104169
0.104178
0.104189
0.104202
0.104217
0.104234
0.104035
0.104052
0.104071
0.104091
0.104113
0.104136
0.10385
0.103873
0.103897
0.103922
0.103948
0.103974
0.103631
0.103658
0.103685
0.103713
0.103742
0.10377
0.103389
0.103419
0.103449
0.103478
0.103509
0.103539
0.103133
0.103164
0.103196
0.103227
0.103258
0.103289
0.102869
0.102901
0.102934
0.102966
0.102998
0.10303
0.102601
0.102634
0.102667
0.1027
0.102732
0.102764
0.102332
0.102366
0.102399
0.102432
0.102464
0.102496
0.102065
0.102099
0.102132
0.102165
0.102197
0.102229
0.101802
0.101835
0.101868
0.101901
0.101933
0.101965
0.101704
0.10145
0.101202
0.100963
0.100733
0.100512
0.100302
0.100103
0.0999146
0.0997377
0.0995721
0.0994178
0.0992747
0.0991425
0.0990211
0.0989101
0.0988092
0.0987181
0.0986365
0.098564
0.0985003
0.0984452
0.0983985
0.0983599
0.0983292
0.0983063
0.0982911
0.0982835
0.101673
0.101419
0.101173
0.100934
0.100705
0.100485
0.100276
0.100078
0.0998904
0.0997144
0.0995497
0.0993962
0.0992539
0.0991224
0.0990016
0.0988912
0.0987908
0.0987002
0.0986189
0.0985467
0.0984833
0.0984285
0.0983819
0.0983434
0.0983128
0.09829
0.0982748
0.0982673
0.101642
0.101388
0.101142
0.100905
0.100676
0.100458
0.10025
0.100052
0.0998659
0.0996908
0.0995271
0.0993745
0.0992329
0.0991022
0.0989821
0.0988723
0.0987724
0.0986822
0.0986013
0.0985295
0.0984663
0.0984117
0.0983653
0.0983269
0.0982965
0.0982737
0.0982586
0.0982511
0.10161
0.101357
0.101112
0.100875
0.100647
0.10043
0.100223
0.100026
0.0998412
0.0996671
0.0995043
0.0993526
0.0992119
0.099082
0.0989626
0.0988533
0.098754
0.0986642
0.0985838
0.0985122
0.0984494
0.098395
0.0983488
0.0983106
0.0982802
0.0982575
0.0982425
0.098235
0.101577
0.101325
0.101081
0.100845
0.100618
0.100402
0.100196
0.1
0.0998163
0.0996433
0.0994815
0.0993307
0.0991909
0.0990617
0.098943
0.0988344
0.0987356
0.0986463
0.0985662
0.0984951
0.0984325
0.0983783
0.0983323
0.0982943
0.098264
0.0982414
0.0982264
0.0982189
0.101544
0.101293
0.101049
0.100814
0.100589
0.100373
0.100168
0.0999743
0.0997913
0.0996193
0.0994585
0.0993087
0.0991698
0.0990414
0.0989234
0.0988155
0.0987173
0.0986285
0.0985488
0.098478
0.0984157
0.0983618
0.098316
0.0982781
0.0982479
0.0982254
0.0982105
0.098203
0.083248
0.0909142
0.0955565
0.0986216
0.100711
0.102137
0.10309
0.103696
0.104047
0.10421
0.104235
0.104162
0.104019
0.103828
0.103604
0.103359
0.103101
0.102836
0.102567
0.102298
0.102031
0.101768
0.0844968
0.0917527
0.0961598
0.0990596
0.101024
0.102356
0.103238
0.103792
0.104104
0.104239
0.104244
0.104157
0.104004
0.103806
0.103578
0.10333
0.10307
0.102803
0.102533
0.102264
0.101997
0.101734
0.0860777
0.0927387
0.0968354
0.099536
0.101361
0.102591
0.103397
0.103895
0.104166
0.104271
0.104256
0.104153
0.10399
0.103785
0.103551
0.1033
0.103038
0.102769
0.102499
0.102229
0.101963
0.1017
0.0880491
0.0939191
0.0976108
0.100066
0.101727
0.102842
0.103566
0.104005
0.104233
0.104307
0.104269
0.104151
0.103976
0.103764
0.103525
0.10327
0.103006
0.102736
0.102465
0.102195
0.101928
0.101666
0.0902513
0.095242
0.0984676
0.100642
0.10212
0.10311
0.103745
0.10412
0.104302
0.104344
0.104283
0.104149
0.103963
0.103743
0.103499
0.10324
0.102973
0.102702
0.10243
0.10216
0.101893
0.101631
0.0924971
0.0966145
0.0993612
0.101242
0.102528
0.103386
0.103929
0.104238
0.104373
0.104382
0.104297
0.104146
0.10395
0.103721
0.103472
0.10321
0.102941
0.102668
0.102395
0.102125
0.101858
0.101597
0.0945989
0.0979436
0.100243
0.10184
0.102936
0.103662
0.104112
0.104355
0.104444
0.104418
0.104311
0.104144
0.103936
0.1037
0.103445
0.10318
0.102908
0.102634
0.10236
0.102089
0.101823
0.101562
0.0964672
0.0991691
0.101074
0.102412
0.103329
0.103929
0.104289
0.104468
0.104511
0.104453
0.104323
0.10414
0.103921
0.103677
0.103418
0.103149
0.102875
0.1026
0.102325
0.102054
0.101787
0.101527
0.0980527
0.100257
0.101833
0.102941
0.103696
0.10418
0.104456
0.104574
0.104573
0.104484
0.104332
0.104134
0.103905
0.103654
0.10339
0.103118
0.102842
0.102565
0.10229
0.102019
0.101752
0.101493
0.0993815
0.101204
0.102508
0.10342
0.10403
0.104409
0.104607
0.104669
0.104628
0.104511
0.104339
0.104127
0.103887
0.10363
0.103361
0.103086
0.102808
0.102531
0.102255
0.101983
0.101717
0.101458
0.100506
0.102021
0.103099
0.103843
0.104328
0.104613
0.104742
0.104754
0.104676
0.104533
0.104342
0.104117
0.103869
0.103605
0.103333
0.103055
0.102775
0.102496
0.10222
0.101948
0.101683
0.101424
0.101464
0.102724
0.103612
0.104212
0.104588
0.10479
0.104859
0.104826
0.104715
0.104549
0.104341
0.104105
0.103849
0.10358
0.103303
0.103023
0.102741
0.102462
0.102185
0.101914
0.101648
0.10139
0.102275
0.103324
0.104051
0.104528
0.104811
0.104943
0.104958
0.104885
0.104747
0.104559
0.104337
0.10409
0.103827
0.103553
0.103273
0.102991
0.102708
0.102427
0.102151
0.101879
0.101614
0.101357
0.102956
0.103831
0.104423
0.104797
0.104999
0.10507
0.10504
0.104933
0.10477
0.104565
0.10433
0.104074
0.103805
0.103526
0.103243
0.102959
0.102675
0.102394
0.102117
0.101845
0.101581
0.101324
0.103524
0.104256
0.104736
0.105022
0.105156
0.105175
0.105106
0.10497
0.104785
0.104565
0.104319
0.104056
0.103781
0.103499
0.103213
0.102927
0.102642
0.10236
0.102083
0.101812
0.101548
0.101292
0.104002
0.104612
0.104997
0.105208
0.105285
0.10526
0.105158
0.104998
0.104795
0.104561
0.104306
0.104036
0.103757
0.103471
0.103184
0.102896
0.10261
0.102328
0.102051
0.10178
0.101516
0.101261
0.1044
0.104908
0.105212
0.105361
0.10539
0.105328
0.105197
0.105016
0.104799
0.104554
0.104291
0.104015
0.103732
0.103444
0.103154
0.102865
0.102578
0.102296
0.102019
0.101748
0.101485
0.101231
0.104731
0.105151
0.105388
0.105484
0.105473
0.10538
0.105226
0.105028
0.104798
0.104544
0.104274
0.103994
0.103707
0.103416
0.103125
0.102835
0.102547
0.102265
0.101988
0.101718
0.101455
0.101202
0.104999
0.105349
0.10553
0.105583
0.105538
0.105419
0.105246
0.105034
0.104793
0.104531
0.104256
0.103972
0.103682
0.103389
0.103096
0.102805
0.102518
0.102235
0.101958
0.101688
0.101427
0.101174
0.105214
0.105507
0.105643
0.10566
0.105587
0.105448
0.105259
0.105035
0.104785
0.104517
0.104237
0.103949
0.103657
0.103363
0.103069
0.102777
0.102489
0.102206
0.101929
0.10166
0.101399
0.101147
0.105385
0.105632
0.105731
0.10572
0.105624
0.105468
0.105266
0.105032
0.104775
0.104502
0.104218
0.103927
0.103633
0.103337
0.103042
0.10275
0.102462
0.102179
0.101902
0.101633
0.101373
0.101122
0.105519
0.105729
0.105799
0.105764
0.105651
0.10548
0.105268
0.105027
0.104764
0.104486
0.104199
0.103906
0.10361
0.103313
0.103017
0.102724
0.102436
0.102153
0.101876
0.101608
0.101349
0.101098
0.105622
0.105804
0.10585
0.105797
0.105669
0.105488
0.105267
0.105019
0.104751
0.10447
0.104181
0.103886
0.103588
0.10329
0.102993
0.1027
0.102411
0.102128
0.101853
0.101585
0.101326
0.101076
0.105701
0.10586
0.105888
0.10582
0.105681
0.105491
0.105264
0.10501
0.104739
0.104455
0.104163
0.103866
0.103567
0.103268
0.102971
0.102678
0.102389
0.102106
0.10183
0.101563
0.101305
0.101056
0.105759
0.105901
0.105916
0.105836
0.105688
0.105491
0.105258
0.105001
0.104726
0.10444
0.104146
0.103848
0.103548
0.103249
0.102951
0.102657
0.102368
0.102085
0.10181
0.101543
0.101285
0.101037
0.105803
0.105931
0.105935
0.105847
0.105692
0.105489
0.105252
0.104992
0.104714
0.104426
0.104131
0.103832
0.103531
0.103231
0.102933
0.102638
0.10235
0.102067
0.101792
0.101525
0.101268
0.101021
0.105834
0.105953
0.105948
0.105853
0.105693
0.105486
0.105246
0.104983
0.104703
0.104414
0.104117
0.103817
0.103515
0.103215
0.102916
0.102622
0.102333
0.102051
0.101776
0.10151
0.101253
0.101006
0.105855
0.105967
0.105957
0.105857
0.105693
0.105482
0.10524
0.104974
0.104694
0.104403
0.104105
0.103804
0.103502
0.103201
0.102902
0.102608
0.102319
0.102037
0.101762
0.101496
0.10124
0.100993
0.105871
0.105977
0.105962
0.105859
0.105691
0.105479
0.105234
0.104967
0.104685
0.104393
0.104095
0.103793
0.103491
0.103189
0.102891
0.102596
0.102307
0.102025
0.101751
0.101485
0.101229
0.100983
0.105881
0.105983
0.105965
0.105859
0.10569
0.105475
0.105229
0.104961
0.104678
0.104386
0.104087
0.103785
0.103482
0.10318
0.102881
0.102587
0.102298
0.102016
0.101742
0.101476
0.10122
0.100975
0.105886
0.105987
0.105967
0.105859
0.105688
0.105473
0.105226
0.104957
0.104673
0.10438
0.104081
0.103778
0.103475
0.103173
0.102874
0.10258
0.102291
0.102009
0.101735
0.10147
0.101214
0.100969
0.105889
0.105988
0.105968
0.105859
0.105688
0.105471
0.105224
0.104954
0.10467
0.104377
0.104077
0.103774
0.103471
0.103169
0.10287
0.102575
0.102287
0.102005
0.101731
0.101466
0.10121
0.100965
0.105889
0.105989
0.105968
0.105859
0.105687
0.105471
0.105223
0.104953
0.104669
0.104375
0.104076
0.103773
0.10347
0.103167
0.102868
0.102574
0.102285
0.102003
0.101729
0.101464
0.101208
0.100963
0.101511
0.10126
0.101018
0.100784
0.100559
0.100345
0.100141
0.0999482
0.0997663
0.0995954
0.0994357
0.0992868
0.0991488
0.0990213
0.098904
0.0987967
0.0986991
0.0986108
0.0985316
0.0984611
0.0983992
0.0983455
0.0982998
0.0982621
0.0982321
0.0982096
0.0981947
0.0981873
0.101478
0.101228
0.100986
0.100753
0.10053
0.100316
0.100114
0.0999221
0.0997413
0.0995716
0.0994129
0.0992651
0.0991279
0.0990013
0.0988848
0.0987781
0.0986811
0.0985933
0.0985145
0.0984444
0.0983828
0.0983293
0.0982839
0.0982463
0.0982164
0.0981941
0.0981792
0.0981718
0.101444
0.101195
0.100954
0.100722
0.1005
0.100288
0.100086
0.0998959
0.0997163
0.0995478
0.0993901
0.0992434
0.0991072
0.0989814
0.0988656
0.0987597
0.0986633
0.098576
0.0984977
0.0984279
0.0983666
0.0983134
0.0982682
0.0982307
0.0982009
0.0981787
0.0981639
0.0981565
0.10141
0.101162
0.100922
0.100691
0.10047
0.100259
0.100059
0.0998697
0.0996914
0.099524
0.0993675
0.0992218
0.0990866
0.0989616
0.0988467
0.0987415
0.0986456
0.0985589
0.098481
0.0984116
0.0983506
0.0982977
0.0982526
0.0982154
0.0981857
0.0981635
0.0981488
0.0981414
0.101376
0.101129
0.10089
0.10066
0.10044
0.100231
0.100032
0.0998437
0.0996666
0.0995004
0.099345
0.0992004
0.0990661
0.0989421
0.0988279
0.0987234
0.0986282
0.098542
0.0984646
0.0983956
0.0983349
0.0982822
0.0982374
0.0982002
0.0981707
0.0981486
0.0981339
0.0981266
0.101342
0.101095
0.100858
0.100629
0.10041
0.100202
0.100004
0.0998177
0.0996419
0.099477
0.0993228
0.0991792
0.0990459
0.0989228
0.0988094
0.0987056
0.098611
0.0985254
0.0984484
0.0983798
0.0983194
0.098267
0.0982223
0.0981854
0.0981559
0.0981339
0.0981193
0.098112
0.101308
0.101062
0.100825
0.100598
0.100381
0.100174
0.0999774
0.099792
0.0996175
0.0994538
0.0993007
0.0991582
0.099026
0.0989038
0.0987912
0.0986881
0.0985942
0.098509
0.0984325
0.0983643
0.0983042
0.098252
0.0982076
0.0981708
0.0981415
0.0981196
0.098105
0.0980977
0.101274
0.101029
0.100793
0.100567
0.100351
0.100145
0.0999506
0.0997665
0.0995933
0.0994308
0.099279
0.0991376
0.0990064
0.098885
0.0987733
0.098671
0.0985776
0.098493
0.0984169
0.0983491
0.0982893
0.0982374
0.0981932
0.0981566
0.0981274
0.0981055
0.098091
0.0980838
0.10124
0.100996
0.100762
0.100537
0.100322
0.100118
0.0999241
0.0997414
0.0995694
0.0994082
0.0992576
0.0991173
0.0989871
0.0988667
0.0987558
0.0986541
0.0985614
0.0984774
0.0984017
0.0983343
0.0982748
0.0982232
0.0981791
0.0981426
0.0981136
0.0980918
0.0980774
0.0980701
0.101207
0.100964
0.10073
0.100506
0.100293
0.10009
0.0998979
0.0997166
0.099546
0.0993861
0.0992366
0.0990974
0.0989682
0.0988487
0.0987387
0.0986377
0.0985456
0.0984621
0.0983869
0.0983199
0.0982607
0.0982093
0.0981655
0.0981291
0.0981001
0.0980785
0.0980641
0.0980569
0.101173
0.100931
0.100699
0.100477
0.100264
0.100063
0.0998722
0.0996922
0.099523
0.0993643
0.0992161
0.099078
0.0989498
0.0988312
0.0987219
0.0986217
0.0985302
0.0984473
0.0983725
0.0983058
0.098247
0.0981958
0.0981522
0.098116
0.0980871
0.0980655
0.0980512
0.098044
0.10114
0.1009
0.100668
0.100447
0.100236
0.100036
0.099847
0.0996684
0.0995005
0.0993431
0.099196
0.099059
0.0989319
0.0988142
0.0987057
0.0986062
0.0985153
0.0984328
0.0983585
0.0982922
0.0982336
0.0981827
0.0981393
0.0981032
0.0980745
0.098053
0.0980387
0.0980315
0.101108
0.100868
0.100638
0.100418
0.100209
0.10001
0.0998224
0.0996452
0.0994786
0.0993224
0.0991765
0.0990406
0.0989144
0.0987976
0.09869
0.0985911
0.0985009
0.0984189
0.098345
0.0982791
0.0982208
0.0981701
0.0981268
0.0980909
0.0980623
0.0980409
0.0980266
0.0980195
0.101076
0.100838
0.100609
0.10039
0.100182
0.099985
0.0997984
0.0996225
0.0994573
0.0993024
0.0991577
0.0990228
0.0988976
0.0987817
0.0986748
0.0985766
0.0984869
0.0984055
0.098332
0.0982664
0.0982084
0.0981579
0.0981149
0.0980791
0.0980506
0.0980292
0.098015
0.0980079
0.101045
0.100808
0.10058
0.100363
0.100156
0.0999603
0.0997752
0.0996007
0.0994367
0.099283
0.0991394
0.0990056
0.0988814
0.0987663
0.0986602
0.0985627
0.0984735
0.0983926
0.0983195
0.0982542
0.0981965
0.0981463
0.0981034
0.0980677
0.0980393
0.098018
0.0980038
0.0979967
0.101015
0.100779
0.100552
0.100336
0.100131
0.0999365
0.0997527
0.0995795
0.0994168
0.0992643
0.0991219
0.0989891
0.0988658
0.0987516
0.0986461
0.0985493
0.0984607
0.0983802
0.0983076
0.0982426
0.0981851
0.0981351
0.0980924
0.0980569
0.0980285
0.0980073
0.0979932
0.0979861
0.100986
0.100751
0.100525
0.100311
0.100107
0.0999136
0.0997311
0.0995592
0.0993978
0.0992465
0.0991051
0.0989733
0.0988509
0.0987375
0.0986328
0.0985365
0.0984485
0.0983684
0.0982962
0.0982315
0.0981743
0.0981245
0.0980819
0.0980465
0.0980182
0.0979971
0.097983
0.097976
0.100958
0.100723
0.1005
0.100286
0.100084
0.0998916
0.0997105
0.0995398
0.0993796
0.0992294
0.0990891
0.0989583
0.0988367
0.0987241
0.09862
0.0985244
0.0984369
0.0983573
0.0982853
0.098221
0.098164
0.0981144
0.098072
0.0980367
0.0980085
0.0979874
0.0979734
0.0979663
0.100931
0.100698
0.100475
0.100263
0.100061
0.0998707
0.0996908
0.0995214
0.0993623
0.0992132
0.0990739
0.098944
0.0988233
0.0987114
0.098608
0.0985129
0.0984259
0.0983467
0.0982751
0.098211
0.0981543
0.0981049
0.0980626
0.0980274
0.0979993
0.0979783
0.0979643
0.0979573
0.100905
0.100673
0.100451
0.10024
0.10004
0.0998509
0.0996722
0.0995039
0.0993459
0.0991979
0.0990596
0.0989306
0.0988106
0.0986994
0.0985967
0.0985022
0.0984156
0.0983368
0.0982655
0.0982017
0.0981452
0.0980959
0.0980538
0.0980187
0.0979907
0.0979697
0.0979557
0.0979487
0.100881
0.10065
0.100429
0.100219
0.10002
0.0998322
0.0996547
0.0994875
0.0993306
0.0991836
0.0990461
0.098918
0.0987988
0.0986883
0.0985861
0.0984921
0.098406
0.0983275
0.0982566
0.098193
0.0981367
0.0980876
0.0980455
0.0980106
0.0979826
0.0979617
0.0979477
0.0979408
0.100858
0.100628
0.100408
0.1002
0.100002
0.0998148
0.0996383
0.0994722
0.0993163
0.0991702
0.0990336
0.0989063
0.0987878
0.0986779
0.0985763
0.0984828
0.098397
0.0983189
0.0982483
0.0981849
0.0981288
0.0980798
0.0980379
0.098003
0.0979752
0.0979543
0.0979403
0.0979334
0.100837
0.100607
0.100389
0.100181
0.0999847
0.0997987
0.0996232
0.0994581
0.0993031
0.0991579
0.0990221
0.0988955
0.0987777
0.0986684
0.0985673
0.0984742
0.0983888
0.098311
0.0982406
0.0981775
0.0981216
0.0980727
0.0980309
0.0979961
0.0979683
0.0979474
0.0979335
0.0979266
0.100817
0.100589
0.100371
0.100165
0.0999689
0.0997838
0.0996094
0.0994452
0.099291
0.0991466
0.0990116
0.0988857
0.0987684
0.0986597
0.0985591
0.0984663
0.0983813
0.0983038
0.0982337
0.0981707
0.0981149
0.0980662
0.0980245
0.0979898
0.097962
0.0979412
0.0979273
0.0979204
0.100799
0.100572
0.100355
0.100149
0.0999546
0.0997704
0.0995968
0.0994335
0.0992801
0.0991364
0.0990021
0.0988768
0.0987601
0.0986518
0.0985516
0.0984593
0.0983746
0.0982973
0.0982274
0.0981646
0.098109
0.0980604
0.0980188
0.0979841
0.0979564
0.0979356
0.0979217
0.0979148
0.100783
0.100557
0.100341
0.100136
0.0999418
0.0997585
0.0995856
0.099423
0.0992704
0.0991274
0.0989936
0.0988689
0.0987527
0.0986448
0.098545
0.098453
0.0983686
0.0982916
0.0982218
0.0981592
0.0981037
0.0980552
0.0980136
0.097979
0.0979514
0.0979306
0.0979168
0.0979099
0.100769
0.100543
0.100328
0.100124
0.0999306
0.099748
0.0995758
0.0994139
0.0992619
0.0991194
0.0989862
0.0988619
0.0987462
0.0986387
0.0985393
0.0984475
0.0983633
0.0982865
0.098217
0.0981545
0.0980991
0.0980507
0.0980092
0.0979746
0.097947
0.0979263
0.0979124
0.0979055
0.100757
0.100532
0.100317
0.100114
0.099921
0.099739
0.0995674
0.0994061
0.0992546
0.0991127
0.0989799
0.098856
0.0987407
0.0986335
0.0985343
0.0984429
0.0983589
0.0982822
0.0982128
0.0981505
0.0980951
0.0980468
0.0980054
0.0979709
0.0979433
0.0979225
0.0979087
0.0979018
0.100747
0.100522
0.100308
0.100105
0.099913
0.0997315
0.0995605
0.0993996
0.0992486
0.0991071
0.0989747
0.0988512
0.0987361
0.0986292
0.0985303
0.098439
0.0983552
0.0982787
0.0982094
0.0981471
0.0980919
0.0980436
0.0980022
0.0979677
0.0979402
0.0979195
0.0979057
0.0978988
0.100739
0.100515
0.100301
0.100099
0.0999067
0.0997256
0.099555
0.0993945
0.0992438
0.0991026
0.0989706
0.0988473
0.0987325
0.0986258
0.0985271
0.098436
0.0983523
0.0982759
0.0982067
0.0981445
0.0980893
0.0980411
0.0979997
0.0979653
0.0979377
0.097917
0.0979033
0.0978964
0.100733
0.100509
0.100296
0.100094
0.0999021
0.0997213
0.099551
0.0993908
0.0992404
0.0990994
0.0989676
0.0988445
0.0987299
0.0986234
0.0985247
0.0984337
0.0983502
0.0982739
0.0982047
0.0981426
0.0980875
0.0980392
0.0979979
0.0979635
0.0979359
0.0979153
0.0979015
0.0978946
0.10073
0.100506
0.100293
0.100091
0.0998992
0.0997186
0.0995485
0.0993884
0.0992382
0.0990974
0.0989657
0.0988428
0.0987282
0.0986218
0.0985233
0.0984324
0.0983488
0.0982726
0.0982035
0.0981414
0.0980863
0.0980381
0.0979968
0.0979624
0.0979348
0.0979142
0.0979004
0.0978935
0.100728
0.100504
0.100291
0.100089
0.0998981
0.0997175
0.0995474
0.0993875
0.0992373
0.0990966
0.0989649
0.098842
0.0987276
0.0986212
0.0985227
0.0984318
0.0983483
0.0982721
0.098203
0.0981409
0.0980858
0.0980376
0.0979963
0.0979619
0.0979344
0.0979137
0.0978999
0.097893
0.101786
0.102049
0.102316
0.102585
0.102854
0.103119
0.103377
0.10362
0.103843
0.104032
0.104173
0.104243
0.104214
0.104046
0.103688
0.103073
0.102109
0.100669
0.0985634
0.0954788
0.0908142
0.0831277
0.101753
0.102016
0.102283
0.102552
0.102821
0.103088
0.103347
0.103594
0.103821
0.104017
0.104167
0.104251
0.10424
0.104099
0.103778
0.103212
0.102314
0.100962
0.0989705
0.0960354
0.0915795
0.0842539
0.101719
0.101981
0.102248
0.102518
0.102788
0.103056
0.103318
0.103568
0.1038
0.104003
0.104163
0.10426
0.10427
0.104156
0.103873
0.10336
0.102533
0.101275
0.0994123
0.0966574
0.0924747
0.0856403
0.101685
0.101947
0.102214
0.102484
0.102755
0.103024
0.103288
0.103542
0.103778
0.103989
0.104159
0.104272
0.104302
0.104218
0.103976
0.103519
0.102768
0.101618
0.099907
0.0973813
0.0935794
0.0875013
0.10165
0.101912
0.102179
0.10245
0.102721
0.102992
0.103258
0.103516
0.103757
0.103975
0.104156
0.104284
0.104337
0.104283
0.104084
0.103687
0.10302
0.101988
0.10045
0.0981931
0.0948472
0.0896612
0.101616
0.101877
0.102144
0.102415
0.102688
0.10296
0.103228
0.103489
0.103736
0.103961
0.104153
0.104297
0.104372
0.104351
0.104196
0.103861
0.103283
0.102376
0.101022
0.0990472
0.0961713
0.0918767
0.101581
0.101842
0.102109
0.10238
0.102654
0.102927
0.103198
0.103462
0.103714
0.103947
0.10415
0.10431
0.104408
0.104418
0.104309
0.104038
0.103548
0.102768
0.101597
0.0998953
0.0974497
0.0938926
0.101547
0.101807
0.102074
0.102345
0.102619
0.102894
0.103167
0.103435
0.103692
0.103932
0.104146
0.104322
0.104442
0.104484
0.10442
0.104211
0.103809
0.103151
0.102155
0.100706
0.0986402
0.0956917
0.101512
0.101772
0.102039
0.10231
0.102585
0.102861
0.103137
0.103407
0.103669
0.103916
0.104141
0.104331
0.104473
0.104546
0.104525
0.104377
0.104059
0.103517
0.102681
0.101461
0.0997259
0.0972881
0.101478
0.101737
0.102004
0.102275
0.102551
0.102828
0.103105
0.103379
0.103646
0.1039
0.104134
0.104339
0.104501
0.104603
0.104623
0.104531
0.104291
0.103856
0.103167
0.102148
0.100695
0.0986614
0.101444
0.101703
0.101969
0.10224
0.102516
0.102795
0.103074
0.10335
0.103621
0.103882
0.104125
0.104343
0.104524
0.104653
0.104711
0.104671
0.104502
0.104164
0.103607
0.102764
0.10155
0.099845
0.10141
0.101668
0.101934
0.102206
0.102482
0.102761
0.103042
0.103321
0.103596
0.103862
0.104114
0.104344
0.104543
0.104696
0.104788
0.104795
0.104691
0.10444
0.103998
0.10331
0.102305
0.100891
0.101376
0.101634
0.101899
0.102171
0.102448
0.102728
0.10301
0.103292
0.10357
0.103841
0.104101
0.104342
0.104556
0.104731
0.104854
0.104903
0.104856
0.104681
0.104341
0.103787
0.102959
0.101777
0.101344
0.101601
0.101865
0.102137
0.102414
0.102695
0.102978
0.103262
0.103544
0.10382
0.104086
0.104336
0.104564
0.104759
0.104908
0.104995
0.104998
0.10489
0.104637
0.104199
0.10352
0.102532
0.101311
0.101568
0.101832
0.102103
0.10238
0.102662
0.102947
0.103232
0.103517
0.103797
0.104069
0.104328
0.104567
0.104779
0.104952
0.10507
0.105117
0.105067
0.10489
0.104551
0.104
0.103177
0.10128
0.101535
0.101799
0.10207
0.102348
0.10263
0.102915
0.103202
0.103489
0.103773
0.10405
0.104316
0.104566
0.104793
0.104985
0.105132
0.105215
0.105214
0.105104
0.104849
0.104409
0.103731
0.101249
0.101504
0.101767
0.102038
0.102315
0.102598
0.102884
0.103173
0.103461
0.103748
0.10403
0.104303
0.104561
0.1048
0.10501
0.105179
0.105294
0.105336
0.10528
0.105098
0.104751
0.104193
0.101219
0.101473
0.101736
0.102007
0.102284
0.102567
0.102854
0.103143
0.103434
0.103723
0.104009
0.104287
0.104553
0.104802
0.105026
0.105215
0.105357
0.105434
0.105425
0.105303
0.105034
0.104577
0.101191
0.101444
0.101706
0.101976
0.102253
0.102536
0.102824
0.103115
0.103407
0.103698
0.103987
0.10427
0.104542
0.1048
0.105036
0.105241
0.105405
0.105511
0.105541
0.105469
0.105264
0.104885
0.101163
0.101416
0.101677
0.101947
0.102224
0.102507
0.102795
0.103086
0.10338
0.103674
0.103965
0.104251
0.104529
0.104794
0.10504
0.105259
0.105441
0.105571
0.105632
0.105601
0.105448
0.105137
0.101137
0.101389
0.10165
0.101919
0.102196
0.102479
0.102767
0.103059
0.103354
0.103649
0.103943
0.104232
0.104515
0.104785
0.105039
0.105269
0.105466
0.105616
0.105703
0.105705
0.105594
0.105335
0.101113
0.101364
0.101624
0.101892
0.102169
0.102452
0.102741
0.103033
0.103329
0.103626
0.103921
0.104213
0.104499
0.104775
0.105035
0.105274
0.105482
0.105648
0.105755
0.105784
0.105706
0.105488
0.10109
0.10134
0.101599
0.101867
0.102144
0.102427
0.102715
0.103009
0.103305
0.103603
0.1039
0.104194
0.104483
0.104763
0.105029
0.105275
0.105492
0.105671
0.105794
0.105843
0.10579
0.105603
0.101068
0.101318
0.101576
0.101844
0.10212
0.102403
0.102692
0.102986
0.103283
0.103581
0.10388
0.104176
0.104467
0.10475
0.10502
0.105272
0.105497
0.105685
0.105821
0.105886
0.105853
0.10569
0.101049
0.101297
0.101556
0.101823
0.102098
0.102381
0.10267
0.102964
0.103262
0.103561
0.103861
0.104158
0.104452
0.104737
0.105011
0.105267
0.105498
0.105694
0.10584
0.105917
0.1059
0.105756
0.101031
0.101279
0.101536
0.101803
0.102079
0.102361
0.10265
0.102944
0.103242
0.103543
0.103843
0.104142
0.104437
0.104725
0.105001
0.105261
0.105497
0.105698
0.105852
0.105938
0.105933
0.105803
0.101015
0.101262
0.10152
0.101786
0.102061
0.102343
0.102633
0.102927
0.103225
0.103526
0.103827
0.104127
0.104423
0.104713
0.104991
0.105254
0.105493
0.105699
0.105858
0.105952
0.105955
0.105836
0.101001
0.101248
0.101505
0.101771
0.102045
0.102328
0.102617
0.102911
0.10321
0.103511
0.103813
0.104114
0.104411
0.104702
0.104982
0.105247
0.105489
0.105698
0.105862
0.105961
0.10597
0.105858
0.100989
0.101236
0.101492
0.101758
0.102032
0.102314
0.102603
0.102898
0.103197
0.103498
0.103801
0.104102
0.1044
0.104692
0.104974
0.10524
0.105484
0.105696
0.105863
0.105966
0.10598
0.105872
0.10098
0.101226
0.101482
0.101747
0.102021
0.102304
0.102593
0.102887
0.103186
0.103488
0.103791
0.104092
0.104391
0.104684
0.104967
0.105234
0.10548
0.105694
0.105863
0.105968
0.105985
0.105882
0.100972
0.101218
0.101474
0.101739
0.102013
0.102295
0.102584
0.102879
0.103178
0.10348
0.103783
0.104085
0.104384
0.104677
0.104961
0.105229
0.105476
0.105691
0.105862
0.105969
0.105988
0.105887
0.100967
0.101212
0.101468
0.101733
0.102007
0.102289
0.102578
0.102873
0.103172
0.103474
0.103777
0.10408
0.104379
0.104673
0.104957
0.105226
0.105473
0.105689
0.105861
0.105969
0.105989
0.105889
0.100964
0.101209
0.101465
0.10173
0.102004
0.102286
0.102575
0.102869
0.103168
0.10347
0.103774
0.104076
0.104376
0.10467
0.104954
0.105224
0.105471
0.105688
0.10586
0.105968
0.105989
0.105889
0.0981964
0.0982039
0.0982188
0.0982413
0.0982713
0.0983092
0.0983549
0.0984087
0.0984708
0.0985415
0.0986209
0.0987094
0.0988073
0.0989149
0.0990325
0.0991604
0.0992989
0.0994482
0.0996085
0.0997798
0.0999623
0.100156
0.10036
0.100575
0.1008
0.101034
0.101278
0.101529
0.0981808
0.0981882
0.0982031
0.0982255
0.0982555
0.0982931
0.0983387
0.0983923
0.0984541
0.0985243
0.0986034
0.0986914
0.0987887
0.0988957
0.0990125
0.0991396
0.0992772
0.0994255
0.0995847
0.099755
0.0999363
0.100129
0.100332
0.100546
0.10077
0.101003
0.101245
0.101496
0.0981654
0.0981728
0.0981876
0.0982099
0.0982398
0.0982773
0.0983226
0.098376
0.0984375
0.0985074
0.098586
0.0986735
0.0987702
0.0988765
0.0989926
0.0991188
0.0992555
0.0994028
0.0995609
0.0997301
0.0999102
0.100101
0.100303
0.100516
0.100739
0.100971
0.101213
0.101462
0.0981502
0.0981576
0.0981723
0.0981945
0.0982243
0.0982616
0.0983068
0.0983599
0.0984211
0.0984906
0.0985688
0.0986558
0.0987519
0.0988575
0.0989728
0.0990982
0.0992339
0.0993802
0.0995372
0.0997052
0.0998842
0.100074
0.100275
0.100486
0.100708
0.100939
0.10118
0.101429
0.0981352
0.0981425
0.0981573
0.0981794
0.098209
0.0982462
0.0982912
0.098344
0.0984049
0.0984741
0.0985518
0.0986382
0.0987338
0.0988387
0.0989532
0.0990777
0.0992125
0.0993577
0.0995136
0.0996804
0.0998581
0.100047
0.100246
0.100457
0.100677
0.100907
0.101147
0.101395
0.0981205
0.0981278
0.0981424
0.0981645
0.098194
0.0982311
0.0982758
0.0983284
0.098389
0.0984578
0.098535
0.098621
0.0987159
0.0988201
0.0989338
0.0990575
0.0991912
0.0993354
0.0994902
0.0996557
0.0998322
0.10002
0.100218
0.100427
0.100646
0.100875
0.101114
0.101361
0.098106
0.0981133
0.0981279
0.0981499
0.0981793
0.0982162
0.0982607
0.098313
0.0983733
0.0984417
0.0985185
0.098604
0.0986983
0.0988018
0.0989147
0.0990374
0.0991702
0.0993133
0.0994669
0.0996313
0.0998065
0.0999926
0.10019
0.100397
0.100615
0.100843
0.101081
0.101327
0.0980919
0.0980991
0.0981137
0.0981356
0.0981648
0.0982016
0.0982459
0.098298
0.098358
0.098426
0.0985024
0.0985873
0.098681
0.0987837
0.0988959
0.0990177
0.0991495
0.0992915
0.0994439
0.099607
0.099781
0.0999658
0.100161
0.100368
0.100584
0.100811
0.101048
0.101293
0.0980781
0.0980853
0.0980998
0.0981216
0.0981507
0.0981873
0.0982315
0.0982833
0.098343
0.0984106
0.0984865
0.0985709
0.098664
0.098766
0.0988774
0.0989983
0.099129
0.0992699
0.0994212
0.0995831
0.0997557
0.0999392
0.100133
0.100338
0.100554
0.10078
0.101015
0.101259
0.0980646
0.0980718
0.0980862
0.098108
0.098137
0.0981735
0.0982174
0.098269
0.0983283
0.0983956
0.0984711
0.0985549
0.0986474
0.0987487
0.0988592
0.0989792
0.099109
0.0992488
0.0993989
0.0995595
0.0997308
0.0999129
0.100106
0.100309
0.100524
0.100748
0.100982
0.101226
0.0980515
0.0980587
0.0980731
0.0980947
0.0981236
0.0981599
0.0982037
0.098255
0.0983141
0.098381
0.098456
0.0985393
0.0986312
0.0987318
0.0988415
0.0989606
0.0990894
0.0992281
0.099377
0.0995364
0.0997063
0.0998871
0.100079
0.100281
0.100494
0.100717
0.10095
0.101192
0.0980388
0.098046
0.0980603
0.0980819
0.0981107
0.0981468
0.0981904
0.0982415
0.0983002
0.0983668
0.0984414
0.0985242
0.0986154
0.0987153
0.0988243
0.0989425
0.0990702
0.0992078
0.0993556
0.0995137
0.0996823
0.0998617
0.100052
0.100253
0.100464
0.100686
0.100918
0.101159
0.0980265
0.0980336
0.0980479
0.0980694
0.0980981
0.0981341
0.0981775
0.0982284
0.0982868
0.0983531
0.0984272
0.0985095
0.0986001
0.0986994
0.0988075
0.0989248
0.0990516
0.0991881
0.0993347
0.0994915
0.0996588
0.0998368
0.100026
0.100225
0.100435
0.100656
0.100887
0.101127
0.0980146
0.0980218
0.098036
0.0980574
0.098086
0.0981219
0.0981651
0.0982157
0.0982739
0.0983398
0.0984135
0.0984953
0.0985853
0.0986839
0.0987913
0.0989077
0.0990335
0.0991689
0.0993143
0.0994699
0.0996359
0.0998126
0.0999999
0.100198
0.100407
0.100626
0.100856
0.101095
0.0980032
0.0980103
0.0980246
0.0980459
0.0980744
0.0981101
0.0981532
0.0982036
0.0982615
0.098327
0.0984003
0.0984816
0.0985711
0.098669
0.0987756
0.0988911
0.099016
0.0991504
0.0992946
0.099449
0.0996137
0.099789
0.099975
0.100172
0.100379
0.100597
0.100825
0.101064
0.0979923
0.0979994
0.0980136
0.0980348
0.0980633
0.0980989
0.0981417
0.0981919
0.0982495
0.0983147
0.0983877
0.0984685
0.0985574
0.0986546
0.0987605
0.0988752
0.0989991
0.0991325
0.0992756
0.0994288
0.0995922
0.0997662
0.0999508
0.100146
0.100352
0.100569
0.100796
0.101033
0.0979819
0.097989
0.0980031
0.0980243
0.0980526
0.0980881
0.0981308
0.0981808
0.0982381
0.098303
0.0983756
0.0984559
0.0985443
0.0986409
0.098746
0.09886
0.0989829
0.0991153
0.0992573
0.0994093
0.0995715
0.0997441
0.0999274
0.100121
0.100326
0.100542
0.100767
0.101003
0.097972
0.097979
0.0979931
0.0980143
0.0980425
0.0980779
0.0981204
0.0981702
0.0982273
0.0982919
0.098364
0.0984439
0.0985318
0.0986278
0.0987323
0.0988454
0.0989675
0.0990989
0.0992398
0.0993906
0.0995516
0.099723
0.0999049
0.100098
0.100301
0.100515
0.10074
0.100975
0.0979626
0.0979696
0.0979837
0.0980047
0.0980329
0.0980682
0.0981105
0.0981601
0.098217
0.0982813
0.0983531
0.0984326
0.09852
0.0986154
0.0987192
0.0988315
0.0989528
0.0990832
0.0992231
0.0993729
0.0995327
0.0997028
0.0998835
0.100075
0.100277
0.10049
0.100713
0.100947
0.0979537
0.0979607
0.0979748
0.0979958
0.0980239
0.098059
0.0981013
0.0981507
0.0982074
0.0982714
0.0983428
0.0984219
0.0985088
0.0986037
0.0987068
0.0988185
0.0989389
0.0990684
0.0992073
0.099356
0.0995146
0.0996836
0.099863
0.100053
0.100254
0.100466
0.100688
0.100921
0.0979454
0.0979524
0.0979664
0.0979874
0.0980154
0.0980504
0.0980926
0.0981418
0.0981983
0.098262
0.0983332
0.0984119
0.0984983
0.0985927
0.0986952
0.0988061
0.0989258
0.0990545
0.0991925
0.0993401
0.0994977
0.0996654
0.0998437
0.100033
0.100232
0.100443
0.100664
0.100896
0.0979377
0.0979447
0.0979586
0.0979796
0.0980075
0.0980425
0.0980845
0.0981336
0.0981898
0.0982533
0.0983242
0.0984025
0.0984886
0.0985824
0.0986844
0.0987947
0.0989136
0.0990414
0.0991785
0.0993252
0.0994817
0.0996484
0.0998256
0.100013
0.100212
0.100421
0.100641
0.100872
0.0979306
0.0979375
0.0979515
0.0979724
0.0980002
0.0980351
0.098077
0.0981259
0.098182
0.0982453
0.0983159
0.0983939
0.0984795
0.0985729
0.0986743
0.098784
0.0989022
0.0990293
0.0991656
0.0993113
0.0994669
0.0996326
0.0998086
0.0999953
0.100193
0.100401
0.10062
0.10085
0.097924
0.097931
0.0979449
0.0979657
0.0979935
0.0980283
0.0980701
0.0981189
0.0981749
0.0982379
0.0983083
0.098386
0.0984712
0.0985642
0.0986651
0.0987742
0.0988918
0.0990182
0.0991537
0.0992986
0.0994532
0.099618
0.099793
0.0999787
0.100175
0.100382
0.1006
0.100829
0.0979181
0.097925
0.0979389
0.0979597
0.0979875
0.0980222
0.0980639
0.0981126
0.0981684
0.0982312
0.0983013
0.0983788
0.0984637
0.0985563
0.0986567
0.0987653
0.0988824
0.0990081
0.0991428
0.099287
0.0994408
0.0996046
0.0997788
0.0999635
0.100159
0.100365
0.100582
0.10081
0.0979128
0.0979197
0.0979335
0.0979543
0.097982
0.0980167
0.0980583
0.0981069
0.0981625
0.0982252
0.0982951
0.0983723
0.0984569
0.0985492
0.0986492
0.0987573
0.0988738
0.098999
0.0991331
0.0992765
0.0994296
0.0995926
0.0997659
0.0999498
0.100144
0.10035
0.100566
0.100793
0.0979081
0.097915
0.0979288
0.0979496
0.0979772
0.0980118
0.0980534
0.0981019
0.0981574
0.0982199
0.0982896
0.0983666
0.0984509
0.0985429
0.0986426
0.0987503
0.0988663
0.0989909
0.0991244
0.0992672
0.0994196
0.0995819
0.0997545
0.0999376
0.100131
0.100336
0.100552
0.100778
0.097904
0.0979109
0.0979247
0.0979454
0.0979731
0.0980076
0.0980491
0.0980975
0.0981529
0.0982153
0.0982849
0.0983616
0.0984458
0.0985374
0.0986368
0.0987441
0.0988597
0.0989839
0.0991169
0.0992592
0.0994109
0.0995726
0.0997445
0.0999269
0.10012
0.100324
0.100539
0.100765
0.0979005
0.0979074
0.0979213
0.097942
0.0979696
0.0980041
0.0980455
0.0980938
0.0981491
0.0982115
0.0982809
0.0983575
0.0984414
0.0985328
0.0986319
0.098739
0.0988542
0.098978
0.0991106
0.0992523
0.0994036
0.0995648
0.0997361
0.0999179
0.10011
0.100314
0.100528
0.100753
0.0978977
0.0979046
0.0979184
0.0979391
0.0979667
0.0980012
0.0980426
0.0980908
0.0981461
0.0982083
0.0982776
0.0983541
0.0984378
0.098529
0.0986279
0.0987347
0.0988497
0.0989731
0.0991054
0.0992468
0.0993976
0.0995584
0.0997292
0.0999106
0.100103
0.100306
0.100519
0.100744
0.0978956
0.0979025
0.0979163
0.097937
0.0979645
0.097999
0.0980403
0.0980885
0.0981437
0.0982059
0.0982751
0.0983514
0.0984351
0.0985262
0.0986249
0.0987315
0.0988462
0.0989694
0.0991014
0.0992425
0.099393
0.0995534
0.0997239
0.0999049
0.100097
0.100299
0.100513
0.100737
0.0978941
0.097901
0.0979148
0.0979354
0.097963
0.0979974
0.0980387
0.0980869
0.0981421
0.0982042
0.0982733
0.0983496
0.0984332
0.0985241
0.0986227
0.0987292
0.0988438
0.0989668
0.0990986
0.0992394
0.0993898
0.0995499
0.0997202
0.0999009
0.100092
0.100295
0.100508
0.100732
0.0978932
0.0979001
0.0979139
0.0979346
0.0979621
0.0979965
0.0980378
0.098086
0.0981411
0.0982032
0.0982723
0.0983486
0.0984321
0.098523
0.0986215
0.0987279
0.0988424
0.0989653
0.099097
0.0992377
0.0993879
0.0995479
0.0997181
0.0998986
0.10009
0.100292
0.100505
0.100729
0.16137
0.0870313
0.0748934
0.0780545
0.0803792
0.0817759
0.0784234
0.0824566
0.0859374
0.0877929
0.0890779
0.0900113
0.0892145
0.0908473
0.0923423
0.093436
0.0942611
0.0949119
0.0948925
0.0957071
0.096496
0.0971575
0.0976987
0.0981535
0.0984119
0.0988581
0.099306
0.0997106
0.100064
0.100377
0.100712
0.100964
0.101224
0.10147
0.101696
0.101906
0.102226
0.102367
0.102515
0.102661
0.102802
0.102938
0.103202
0.103275
0.103355
0.103437
0.10352
0.103603
0.103797
0.103829
0.103867
0.103908
0.103951
0.103997
0.104121
0.104128
0.104139
0.104153
0.104171
0.104191
0.104252
0.104244
0.104238
0.104236
0.104236
0.104238
0.104248
0.104231
0.104215
0.104202
0.10419
0.104181
0.104151
0.104128
0.104106
0.104085
0.104066
0.104049
0.10399
0.103963
0.103937
0.103913
0.103889
0.103865
0.103786
0.103757
0.103729
0.103701
0.103674
0.103647
0.103555
0.103525
0.103495
0.103465
0.103436
0.103406
0.103306
0.103275
0.103244
0.103213
0.103182
0.10315
0.103046
0.103015
0.102983
0.102951
0.102919
0.102887
0.10278
0.102749
0.102717
0.102685
0.102652
0.102619
0.102513
0.102481
0.102449
0.102416
0.102383
0.10235
0.102245
0.102214
0.102182
0.102149
0.102116
0.102083
0.101981
0.101949
0.101918
0.101885
0.101853
0.10182
0.101561
0.10131
0.101066
0.10083
0.100604
0.100388
0.100183
0.0999883
0.0998047
0.0996323
0.099471
0.0993208
0.0991814
0.0990527
0.0989344
0.0988261
0.0987276
0.0986386
0.0985588
0.0984878
0.0984254
0.0983713
0.0983254
0.0982874
0.0982572
0.0982347
0.0982197
0.0982122
0.101594
0.101342
0.101097
0.100861
0.100634
0.100417
0.10021
0.100014
0.0998296
0.0996562
0.0994939
0.0993427
0.0992025
0.099073
0.0989539
0.098845
0.098746
0.0986565
0.0985762
0.0985049
0.0984422
0.0983879
0.0983418
0.0983037
0.0982734
0.0982508
0.0982357
0.0982282
0.101626
0.101373
0.101128
0.100891
0.100663
0.100444
0.100237
0.10004
0.0998544
0.0996799
0.0995166
0.0993646
0.0992235
0.0990932
0.0989735
0.098864
0.0987644
0.0986745
0.0985938
0.0985221
0.0984592
0.0984046
0.0983583
0.0983201
0.0982897
0.098267
0.0982519
0.0982444
0.101658
0.101404
0.101158
0.10092
0.100691
0.100472
0.100263
0.100066
0.0998789
0.0997035
0.0995393
0.0993863
0.0992444
0.0991134
0.098993
0.0988829
0.0987829
0.0986924
0.0986114
0.0985394
0.0984762
0.0984214
0.0983749
0.0983365
0.098306
0.0982832
0.0982681
0.0982606
0.101689
0.101435
0.101188
0.100949
0.100719
0.100499
0.10029
0.100091
0.0999033
0.0997269
0.0995618
0.099408
0.0992653
0.0991336
0.0990125
0.0989019
0.0988013
0.0987104
0.098629
0.0985567
0.0984932
0.0984382
0.0983916
0.098353
0.0983224
0.0982995
0.0982844
0.0982768
0.10172
0.101465
0.101217
0.100978
0.100747
0.100526
0.100316
0.100116
0.0999273
0.09975
0.0995841
0.0994295
0.099286
0.0991536
0.0990319
0.0989207
0.0988196
0.0987284
0.0986466
0.098574
0.0985102
0.098455
0.0984082
0.0983695
0.0983388
0.0983159
0.0983007
0.0982931
0.21279
0.212787
0.21278
0.21277
0.212757
0.21274
0.21272
0.212696
0.21267
0.212639
0.212606
0.212569
0.212528
0.212484
0.212437
0.212386
0.212332
0.212274
0.212214
0.21215
0.212083
0.212013
0.21194
0.211866
0.211791
0.211716
0.211643
0.211573
0.211509
0.211453
0.211406
0.211367
0.211331
0.211283
0.211215
0.211071
0.210882
0.210511
0.209202
0.203904
0.074528
0.0745275
0.0745266
0.0745252
0.0745232
0.0745208
0.074518
0.0745146
0.0745108
0.0745064
0.0745016
0.0744963
0.0744905
0.0744843
0.0744776
0.0744704
0.0744627
0.0744546
0.074446
0.074437
0.0744275
0.0744177
0.0744073
0.0743966
0.0743854
0.0743737
0.0743614
0.0743487
0.0743354
0.0743217
0.0743079
0.0742952
0.0742855
0.0742835
0.0742985
0.0743482
0.0744685
0.0747266
0.0752551
0.0763312
0.0868257
0.0868252
0.0868241
0.0868226
0.0868205
0.0868178
0.0868147
0.086811
0.0868068
0.0868021
0.0867968
0.086791
0.0867847
0.0867779
0.0867706
0.0867627
0.0867543
0.0867454
0.0867361
0.0867262
0.0867159
0.0867051
0.0866939
0.0866821
0.0866698
0.086657
0.0866436
0.0866296
0.086615
0.0865999
0.086585
0.0865714
0.0865617
0.0865608
0.0865779
0.0866293
0.0867427
0.0869643
0.0873688
0.0880718
0.0934879
0.0934874
0.0934862
0.0934845
0.0934822
0.0934793
0.0934758
0.0934718
0.0934672
0.0934619
0.0934562
0.0934498
0.0934428
0.0934353
0.0934272
0.0934185
0.0934093
0.0933995
0.0933892
0.0933784
0.093367
0.0933551
0.0933427
0.0933297
0.0933162
0.0933021
0.0932874
0.093272
0.093256
0.0932396
0.0932233
0.0932084
0.0931972
0.0931944
0.0932076
0.0932496
0.0933402
0.0935084
0.0937939
0.0942437
0.0976781
0.0976775
0.0976763
0.0976744
0.0976719
0.0976687
0.097665
0.0976605
0.0976555
0.0976498
0.0976435
0.0976366
0.097629
0.0976208
0.097612
0.0976025
0.0975925
0.0975818
0.0975706
0.0975588
0.0975464
0.0975334
0.0975199
0.0975058
0.0974911
0.0974757
0.0974597
0.0974431
0.0974257
0.097408
0.0973902
0.0973736
0.0973603
0.0973537
0.0973599
0.0973882
0.0974516
0.0975675
0.0977561
0.0980358
0.100445
0.100444
0.100443
0.100441
0.100438
0.100434
0.10043
0.100426
0.10042
0.100414
0.100407
0.1004
0.100392
0.100383
0.100373
0.100363
0.100352
0.100341
0.100329
0.100316
0.100303
0.100289
0.100274
0.100259
0.100243
0.100227
0.100209
0.100192
0.100173
0.100154
0.100135
0.100116
0.1001
0.100089
0.100088
0.100102
0.10014
0.100212
0.100328
0.100495
0.102285
0.102284
0.102283
0.10228
0.102278
0.102274
0.10227
0.102265
0.102259
0.102252
0.102245
0.102237
0.102228
0.102219
0.102209
0.102198
0.102187
0.102174
0.102161
0.102148
0.102134
0.102119
0.102103
0.102087
0.10207
0.102053
0.102034
0.102015
0.101996
0.101976
0.101955
0.101935
0.101916
0.101901
0.101892
0.101893
0.10191
0.101948
0.102012
0.102106
0.103485
0.103485
0.103483
0.103481
0.103478
0.103474
0.103469
0.103464
0.103458
0.103451
0.103443
0.103435
0.103426
0.103416
0.103405
0.103394
0.103382
0.103369
0.103355
0.103341
0.103326
0.10331
0.103294
0.103277
0.103259
0.103241
0.103221
0.103201
0.103181
0.10316
0.103138
0.103116
0.103095
0.103076
0.103061
0.103052
0.103052
0.103066
0.103095
0.103141
0.104232
0.104231
0.10423
0.104227
0.104224
0.10422
0.104216
0.10421
0.104204
0.104197
0.104189
0.10418
0.10417
0.10416
0.104149
0.104137
0.104124
0.104111
0.104097
0.104082
0.104066
0.104049
0.104032
0.104015
0.103996
0.103977
0.103957
0.103936
0.103915
0.103892
0.10387
0.103847
0.103824
0.103802
0.103782
0.103765
0.103755
0.103751
0.103757
0.103772
0.104656
0.104655
0.104653
0.104651
0.104647
0.104643
0.104638
0.104633
0.104626
0.104619
0.104611
0.104602
0.104592
0.104581
0.104569
0.104557
0.104544
0.10453
0.104515
0.1045
0.104484
0.104467
0.104449
0.104431
0.104411
0.104391
0.104371
0.104349
0.104327
0.104304
0.104281
0.104257
0.104232
0.104208
0.104185
0.104164
0.104146
0.104131
0.104122
0.104119
0.10485
0.104849
0.104847
0.104845
0.104841
0.104837
0.104832
0.104826
0.10482
0.104812
0.104804
0.104795
0.104784
0.104773
0.104762
0.104749
0.104736
0.104721
0.104706
0.10469
0.104674
0.104656
0.104638
0.104619
0.104599
0.104579
0.104558
0.104536
0.104513
0.10449
0.104466
0.104441
0.104416
0.10439
0.104365
0.104341
0.104318
0.104297
0.104279
0.104264
0.104884
0.104883
0.104882
0.104879
0.104876
0.104871
0.104866
0.10486
0.104854
0.104846
0.104837
0.104828
0.104818
0.104807
0.104795
0.104782
0.104768
0.104754
0.104738
0.104722
0.104705
0.104687
0.104669
0.10465
0.104629
0.104609
0.104587
0.104565
0.104542
0.104518
0.104493
0.104468
0.104442
0.104416
0.10439
0.104363
0.104338
0.104313
0.104289
0.104268
0.104809
0.104808
0.104807
0.104804
0.104801
0.104796
0.104791
0.104785
0.104778
0.104771
0.104762
0.104752
0.104742
0.104731
0.104719
0.104706
0.104692
0.104677
0.104662
0.104645
0.104628
0.10461
0.104592
0.104572
0.104552
0.104531
0.104509
0.104486
0.104463
0.104439
0.104414
0.104388
0.104362
0.104336
0.104308
0.104281
0.104254
0.104227
0.1042
0.104175
0.104661
0.10466
0.104658
0.104655
0.104652
0.104648
0.104643
0.104637
0.10463
0.104622
0.104613
0.104604
0.104593
0.104582
0.10457
0.104557
0.104543
0.104528
0.104513
0.104496
0.104479
0.104461
0.104442
0.104422
0.104402
0.10438
0.104358
0.104336
0.104312
0.104288
0.104263
0.104237
0.104211
0.104184
0.104157
0.104129
0.1041
0.104072
0.104044
0.104017
0.104464
0.104463
0.104461
0.104458
0.104455
0.104451
0.104446
0.10444
0.104433
0.104425
0.104416
0.104407
0.104396
0.104385
0.104373
0.10436
0.104346
0.104331
0.104316
0.104299
0.104282
0.104264
0.104245
0.104225
0.104204
0.104183
0.104161
0.104138
0.104115
0.10409
0.104065
0.104039
0.104013
0.103986
0.103958
0.10393
0.103901
0.103873
0.103844
0.103815
0.104235
0.104234
0.104233
0.10423
0.104227
0.104222
0.104217
0.104211
0.104204
0.104197
0.104188
0.104178
0.104168
0.104157
0.104145
0.104132
0.104118
0.104103
0.104088
0.104071
0.104054
0.104036
0.104017
0.103997
0.103977
0.103955
0.103933
0.10391
0.103887
0.103862
0.103837
0.103811
0.103785
0.103758
0.10373
0.103702
0.103673
0.103644
0.103614
0.103584
0.103986
0.103985
0.103984
0.103981
0.103978
0.103974
0.103968
0.103963
0.103956
0.103948
0.103939
0.10393
0.10392
0.103909
0.103897
0.103884
0.10387
0.103855
0.10384
0.103824
0.103806
0.103788
0.103769
0.10375
0.103729
0.103708
0.103686
0.103663
0.103639
0.103615
0.10359
0.103564
0.103538
0.103511
0.103483
0.103454
0.103425
0.103396
0.103366
0.103336
0.103725
0.103724
0.103722
0.10372
0.103716
0.103712
0.103707
0.103701
0.103695
0.103687
0.103678
0.103669
0.103659
0.103648
0.103636
0.103623
0.10361
0.103595
0.10358
0.103563
0.103546
0.103528
0.10351
0.10349
0.10347
0.103449
0.103427
0.103404
0.10338
0.103356
0.103331
0.103305
0.103279
0.103252
0.103224
0.103196
0.103167
0.103137
0.103107
0.103077
0.103456
0.103455
0.103453
0.103451
0.103448
0.103443
0.103438
0.103433
0.103426
0.103418
0.10341
0.103401
0.103391
0.10338
0.103368
0.103355
0.103342
0.103327
0.103312
0.103296
0.103279
0.103261
0.103243
0.103223
0.103203
0.103182
0.10316
0.103138
0.103114
0.10309
0.103065
0.10304
0.103014
0.102987
0.102959
0.102931
0.102902
0.102872
0.102842
0.102811
0.103183
0.103182
0.10318
0.103178
0.103175
0.10317
0.103166
0.10316
0.103153
0.103146
0.103137
0.103128
0.103118
0.103107
0.103096
0.103083
0.10307
0.103056
0.103041
0.103025
0.103008
0.102991
0.102972
0.102953
0.102933
0.102912
0.102891
0.102868
0.102845
0.102821
0.102796
0.102771
0.102745
0.102718
0.102691
0.102663
0.102634
0.102604
0.102574
0.102544
0.102909
0.102908
0.102906
0.102904
0.1029
0.102896
0.102891
0.102886
0.102879
0.102872
0.102864
0.102855
0.102845
0.102834
0.102823
0.10281
0.102797
0.102783
0.102768
0.102752
0.102736
0.102719
0.102701
0.102682
0.102662
0.102641
0.10262
0.102598
0.102575
0.102551
0.102527
0.102502
0.102476
0.102449
0.102422
0.102394
0.102366
0.102336
0.102307
0.102276
0.102635
0.102634
0.102633
0.10263
0.102627
0.102623
0.102618
0.102613
0.102606
0.102599
0.102591
0.102582
0.102572
0.102562
0.10255
0.102538
0.102525
0.102511
0.102497
0.102481
0.102465
0.102448
0.10243
0.102411
0.102392
0.102372
0.102351
0.102329
0.102306
0.102283
0.102259
0.102234
0.102209
0.102182
0.102155
0.102128
0.1021
0.102071
0.102041
0.102011
0.10175
0.101495
0.101246
0.101006
0.100774
0.100553
0.100341
0.100141
0.0999511
0.0997729
0.0996061
0.0994507
0.0993066
0.0991735
0.0990513
0.0989395
0.0988379
0.0987463
0.0986641
0.0985912
0.0985272
0.0984718
0.0984249
0.098386
0.0983552
0.0983322
0.098317
0.0983094
0.10178
0.101524
0.101275
0.101034
0.100801
0.100579
0.100366
0.100165
0.0999745
0.0997955
0.099628
0.0994718
0.099327
0.0991933
0.0990704
0.0989582
0.0988562
0.0987641
0.0986816
0.0986084
0.0985442
0.0984886
0.0984415
0.0984025
0.0983716
0.0983486
0.0983332
0.0983256
0.101809
0.101552
0.101303
0.101061
0.100828
0.100604
0.100391
0.100189
0.0999976
0.0998178
0.0996495
0.0994926
0.0993471
0.0992128
0.0990894
0.0989767
0.0988742
0.0987818
0.098699
0.0986255
0.098561
0.0985053
0.098458
0.0984189
0.0983879
0.0983648
0.0983495
0.0983418
0.101837
0.10158
0.10133
0.101087
0.100854
0.100629
0.100415
0.100212
0.10002
0.0998398
0.0996707
0.0995132
0.099367
0.0992321
0.0991082
0.098995
0.0988921
0.0987993
0.0987162
0.0986425
0.0985778
0.0985219
0.0984745
0.0984353
0.0984042
0.098381
0.0983656
0.0983579
0.101865
0.101608
0.101357
0.101113
0.100879
0.100654
0.100439
0.100235
0.100043
0.0998614
0.0996916
0.0995334
0.0993867
0.0992512
0.0991268
0.0990131
0.0989099
0.0988167
0.0987333
0.0986594
0.0985945
0.0985384
0.0984908
0.0984515
0.0984203
0.0983971
0.0983817
0.098374
0.101892
0.101634
0.101383
0.101139
0.100904
0.100678
0.100463
0.100258
0.100065
0.0998825
0.0997121
0.0995533
0.099406
0.09927
0.0991451
0.099031
0.0989274
0.098834
0.0987503
0.098676
0.098611
0.0985547
0.098507
0.0984676
0.0984364
0.0984131
0.0983976
0.0983899
0.101919
0.10166
0.101408
0.101164
0.100928
0.100701
0.100485
0.10028
0.100086
0.0999033
0.0997323
0.0995729
0.099425
0.0992886
0.0991632
0.0990487
0.0989447
0.098851
0.098767
0.0986926
0.0986273
0.0985709
0.098523
0.0984836
0.0984522
0.0984289
0.0984134
0.0984056
0.101945
0.101686
0.101433
0.101188
0.100951
0.100724
0.100508
0.100302
0.100107
0.0999237
0.0997521
0.0995921
0.0994437
0.0993068
0.099181
0.0990661
0.0989618
0.0988677
0.0987835
0.0987089
0.0986434
0.0985868
0.0985389
0.0984993
0.0984679
0.0984445
0.098429
0.0984212
0.10197
0.10171
0.101457
0.101211
0.100974
0.100747
0.100529
0.100323
0.100127
0.0999436
0.0997714
0.0996109
0.099462
0.0993246
0.0991985
0.0990832
0.0989786
0.0988842
0.0987998
0.0987249
0.0986593
0.0986026
0.0985545
0.0985149
0.0984834
0.0984599
0.0984444
0.0984366
0.101994
0.101734
0.101481
0.101234
0.100997
0.100769
0.100551
0.100343
0.100147
0.099963
0.0997903
0.0996293
0.09948
0.0993422
0.0992156
0.0991
0.0989951
0.0989005
0.0988158
0.0987407
0.0986749
0.0986181
0.0985699
0.0985302
0.0984987
0.0984752
0.0984596
0.0984518
0.102018
0.101757
0.101503
0.101257
0.101018
0.10079
0.100571
0.100363
0.100167
0.099982
0.0998087
0.0996473
0.0994975
0.0993593
0.0992324
0.0991165
0.0990113
0.0989164
0.0988315
0.0987563
0.0986903
0.0986334
0.0985851
0.0985453
0.0985137
0.0984901
0.0984745
0.0984667
0.102041
0.10178
0.101525
0.101278
0.101039
0.10081
0.100591
0.100383
0.100186
0.1
0.0998267
0.0996648
0.0995147
0.0993761
0.0992488
0.0991326
0.0990271
0.098932
0.0988469
0.0987715
0.0987054
0.0986483
0.0986
0.0985601
0.0985284
0.0985048
0.0984892
0.0984814
0.102063
0.101802
0.101547
0.101299
0.10106
0.10083
0.10061
0.100402
0.100204
0.100018
0.0998442
0.0996819
0.0995313
0.0993924
0.0992648
0.0991483
0.0990426
0.0989473
0.098862
0.0987864
0.0987202
0.098663
0.0986145
0.0985746
0.0985429
0.0985192
0.0985036
0.0984958
0.102084
0.101823
0.101567
0.101319
0.10108
0.100849
0.100629
0.10042
0.100222
0.100036
0.0998612
0.0996985
0.0995476
0.0994083
0.0992804
0.0991637
0.0990577
0.0989622
0.0988767
0.098801
0.0987346
0.0986773
0.0986288
0.0985888
0.098557
0.0985333
0.0985176
0.0985098
0.102105
0.101843
0.101587
0.101339
0.101099
0.100868
0.100647
0.100438
0.100239
0.100053
0.0998777
0.0997146
0.0995634
0.0994238
0.0992956
0.0991786
0.0990724
0.0989767
0.0988911
0.0988152
0.0987487
0.0986913
0.0986427
0.0986026
0.0985708
0.0985471
0.0985314
0.0985236
0.102125
0.101863
0.101606
0.101357
0.101117
0.100886
0.100665
0.100455
0.100256
0.100069
0.0998936
0.0997302
0.0995786
0.0994388
0.0993103
0.0991931
0.0990867
0.0989908
0.098905
0.098829
0.0987624
0.098705
0.0986563
0.0986161
0.0985843
0.0985605
0.0985448
0.0985369
0.102144
0.101881
0.101625
0.101375
0.101135
0.100903
0.100682
0.100471
0.100272
0.100085
0.099909
0.0997453
0.0995934
0.0994533
0.0993246
0.0992072
0.0991006
0.0990045
0.0989186
0.0988425
0.0987758
0.0987182
0.0986694
0.0986292
0.0985973
0.0985736
0.0985578
0.09855
0.102162
0.101899
0.101643
0.101393
0.101152
0.10092
0.100698
0.100487
0.100288
0.1001
0.0999239
0.0997599
0.0996077
0.0994673
0.0993384
0.0992208
0.099114
0.0990178
0.0989317
0.0988555
0.0987887
0.0987311
0.0986822
0.098642
0.09861
0.0985862
0.0985705
0.0985626
0.10218
0.101917
0.101659
0.101409
0.101168
0.100936
0.100714
0.100502
0.100303
0.100114
0.0999382
0.0997739
0.0996215
0.0994809
0.0993518
0.0992339
0.099127
0.0990306
0.0989444
0.0988681
0.0988012
0.0987435
0.0986946
0.0986543
0.0986223
0.0985985
0.0985827
0.0985748
0.102197
0.101933
0.101676
0.101425
0.101183
0.100951
0.100728
0.100517
0.100317
0.100128
0.0999519
0.0997874
0.0996347
0.0994939
0.0993646
0.0992465
0.0991395
0.0990429
0.0989567
0.0988802
0.0988133
0.0987555
0.0987065
0.0986661
0.0986341
0.0986103
0.0985945
0.0985866
0.102213
0.101949
0.101691
0.10144
0.101198
0.100965
0.100743
0.100531
0.100331
0.100142
0.0999651
0.0998003
0.0996474
0.0995064
0.0993769
0.0992587
0.0991514
0.0990548
0.0989684
0.0988919
0.0988248
0.098767
0.098718
0.0986776
0.0986455
0.0986217
0.0986058
0.098598
0.102228
0.101964
0.101706
0.101455
0.101212
0.100979
0.100756
0.100544
0.100344
0.100155
0.0999776
0.0998126
0.0996595
0.0995183
0.0993887
0.0992703
0.0991629
0.0990662
0.0989797
0.0989031
0.098836
0.098778
0.098729
0.0986885
0.0986565
0.0986326
0.0986167
0.0986089
0.102242
0.101978
0.10172
0.101468
0.101226
0.100992
0.100769
0.100557
0.100356
0.100167
0.0999896
0.0998243
0.0996711
0.0995297
0.0993999
0.0992814
0.0991739
0.0990771
0.0989905
0.0989138
0.0988466
0.0987886
0.0987395
0.098699
0.0986669
0.098643
0.0986272
0.0986193
0.102256
0.101991
0.101733
0.101481
0.101238
0.101005
0.100781
0.100569
0.100368
0.100178
0.100001
0.0998355
0.0996821
0.0995405
0.0994106
0.0992919
0.0991843
0.0990874
0.0990007
0.0989239
0.0988567
0.0987987
0.0987495
0.098709
0.0986769
0.098653
0.0986371
0.0986292
0.102269
0.102004
0.101745
0.101494
0.10125
0.101016
0.100793
0.10058
0.100379
0.100189
0.100012
0.099846
0.0996925
0.0995507
0.0994207
0.0993019
0.0991942
0.0990972
0.0990104
0.0989336
0.0988663
0.0988082
0.098759
0.0987185
0.0986863
0.0986624
0.0986465
0.0986386
0.102281
0.102016
0.101757
0.101505
0.101261
0.101027
0.100804
0.100591
0.100389
0.100199
0.100022
0.099856
0.0997023
0.0995604
0.0994302
0.0993114
0.0992036
0.0991064
0.0990196
0.0989427
0.0988754
0.0988172
0.098768
0.0987274
0.0986953
0.0986713
0.0986554
0.0986475
0.102292
0.102027
0.101768
0.101516
0.101272
0.101038
0.100814
0.100601
0.100399
0.100209
0.100031
0.0998653
0.0997114
0.0995695
0.0994392
0.0993202
0.0992123
0.0991151
0.0990282
0.0989513
0.0988839
0.0988257
0.0987765
0.0987359
0.0987037
0.0986797
0.0986638
0.0986559
0.102302
0.102037
0.101778
0.101525
0.101282
0.101047
0.100823
0.10061
0.100408
0.100218
0.10004
0.099874
0.09972
0.0995779
0.0994475
0.0993285
0.0992205
0.0991232
0.0990363
0.0989593
0.0988918
0.0988336
0.0987844
0.0987437
0.0987115
0.0986875
0.0986716
0.0986637
0.102312
0.102046
0.101787
0.101535
0.101291
0.101056
0.100832
0.100618
0.100416
0.100226
0.100048
0.099882
0.0997279
0.0995858
0.0994553
0.0993362
0.0992281
0.0991308
0.0990438
0.0989667
0.0988992
0.098841
0.0987917
0.098751
0.0987188
0.0986948
0.0986789
0.098671
0.102321
0.102055
0.101795
0.101543
0.101299
0.101064
0.10084
0.100626
0.100424
0.100234
0.100056
0.0998894
0.0997352
0.099593
0.0994624
0.0993432
0.0992351
0.0991377
0.0990507
0.0989735
0.098906
0.0988478
0.0987984
0.0987578
0.0987255
0.0987015
0.0986856
0.0986777
0.102329
0.102063
0.101803
0.101551
0.101306
0.101072
0.100847
0.100633
0.100431
0.100241
0.100062
0.0998961
0.0997419
0.0995995
0.0994689
0.0993497
0.0992415
0.0991441
0.0990569
0.0989798
0.0989123
0.098854
0.0988046
0.0987639
0.0987317
0.0987077
0.0986917
0.0986838
0.102336
0.10207
0.10181
0.101557
0.101313
0.101078
0.100854
0.10064
0.100438
0.100247
0.100069
0.0999022
0.0997479
0.0996055
0.0994748
0.0993555
0.0992473
0.0991498
0.0990626
0.0989855
0.0989179
0.0988596
0.0988102
0.0987695
0.0987372
0.0987132
0.0986973
0.0986893
0.102342
0.102076
0.101816
0.101564
0.101319
0.101084
0.100859
0.100646
0.100443
0.100253
0.100074
0.0999077
0.0997533
0.0996108
0.09948
0.0993607
0.0992524
0.0991549
0.0990677
0.0989905
0.0989229
0.0988646
0.0988152
0.0987745
0.0987422
0.0987181
0.0987022
0.0986943
0.102348
0.102082
0.101822
0.101569
0.101324
0.101089
0.100865
0.100651
0.100448
0.100258
0.100079
0.0999124
0.099758
0.0996154
0.0994846
0.0993652
0.0992569
0.0991594
0.0990722
0.0989949
0.0989273
0.098869
0.0988195
0.0987788
0.0987465
0.0987225
0.0987065
0.0986986
0.102353
0.102087
0.101826
0.101573
0.101329
0.101094
0.100869
0.100655
0.100452
0.100262
0.100083
0.0999165
0.099762
0.0996194
0.0994886
0.0993692
0.0992608
0.0991632
0.099076
0.0989987
0.0989311
0.0988727
0.0988233
0.0987826
0.0987503
0.0987262
0.0987103
0.0987023
0.102357
0.10209
0.10183
0.101577
0.101333
0.101098
0.100873
0.100659
0.100456
0.100265
0.100087
0.0999199
0.0997654
0.0996228
0.0994919
0.0993724
0.0992641
0.0991665
0.0990792
0.0990019
0.0989343
0.0988759
0.0988265
0.0987857
0.0987534
0.0987293
0.0987134
0.0987054
0.10236
0.102094
0.101833
0.10158
0.101336
0.101101
0.100876
0.100661
0.100459
0.100268
0.100089
0.0999226
0.0997681
0.0996254
0.0994945
0.099375
0.0992667
0.099169
0.0990818
0.0990045
0.0989368
0.0988784
0.098829
0.0987882
0.0987559
0.0987319
0.0987159
0.0987079
0.102362
0.102096
0.101836
0.101583
0.101338
0.101103
0.100878
0.100664
0.100461
0.10027
0.100091
0.0999247
0.0997701
0.0996274
0.0994965
0.099377
0.0992686
0.099171
0.0990837
0.0990064
0.0989387
0.0988803
0.0988309
0.0987901
0.0987578
0.0987337
0.0987178
0.0987098
0.102364
0.102098
0.101837
0.101584
0.101339
0.101104
0.100879
0.100665
0.100462
0.100272
0.100093
0.0999261
0.0997715
0.0996288
0.0994978
0.0993783
0.0992699
0.0991723
0.099085
0.0990077
0.09894
0.0988816
0.0988321
0.0987914
0.0987591
0.098735
0.098719
0.0987111
0.102365
0.102098
0.101838
0.101585
0.10134
0.101105
0.10088
0.100666
0.100463
0.100272
0.100093
0.0999268
0.0997721
0.0996295
0.0994985
0.099379
0.0992706
0.0991729
0.0990856
0.0990083
0.0989406
0.0988822
0.0988328
0.098792
0.0987597
0.0987356
0.0987197
0.0987117
)
;

boundaryField
{
    bc-2
    {
        type            empty;
    }
    bc-3
    {
        type            empty;
    }
    bottom
    {
        type            zeroGradient;
    }
    leftSide
    {
        type            zeroGradient;
    }
    naturalSurface
    {
        type            zeroGradient;
    }
    rightSide
    {
        type            zeroGradient;
    }
    slopesurface
    {
        type            zeroGradient;
    }
    subGradeSurface
    {
        type            zeroGradient;
    }
}


// ************************************************************************* //
