# Supplementary material for: A finite volume-based model for the hydrothermal behavior of soil under freeze–thaw cycles
Source: PLoS One. 2021 Jun 3;16(6):e0252680. doi: 10.1371/journal.pone.0252680 (PMC8174737; doi:10.1371/journal.pone.0252680)
Supplement: S1 Data — (ZIP) [file pone.0252680.s001.zip › Data at equal time interval/3.6288e+08/Bi]

/*--------------------------------*- C++ -*----------------------------------*\
| =========                 |                                                 |
| \\      /  F ield         | OpenFOAM: The Open Source CFD Toolbox           |
|  \\    /   O peration     | Version:  2.4.0                                 |
|   \\  /    A nd           | Web:      www.OpenFOAM.org                      |
|    \\/     M anipulation  |                                                 |
\*---------------------------------------------------------------------------*/
FoamFile
{
    version     2.0;
    format      ascii;
    class       volScalarField;
    location    "3.6288e+08";
    object      Bi;
}
// * * * * * * * * * * * * * * * * * * * * * * * * * * * * * * * * * * * * * //

dimensions      [0 0 0 0 0 0 0];

internalField   nonuniform List<scalar> 
9554
(
9.22729
4.47577
0
0
0
0
0
0
0
0
0
0
0
0
0
0
0
0
0
0
0
0
9.22728
4.47575
0
0
0
0
0
0
0
0
0
0
0
0
0
0
0
0
0
0
0
0
9.22728
4.47573
0
0
0
0
0
0
0
0
0
0
0
0
0
0
0
0
0
0
0
0
9.22726
4.47569
0
0
0
0
0
0
0
0
0
0
0
0
0
0
0
0
0
0
0
0
9.22725
4.47563
0
0
0
0
0
0
0
0
0
0
0
0
0
0
0
0
0
0
0
0
9.22723
4.47557
0
0
0
0
0
0
0
0
0
0
0
0
0
0
0
0
0
0
0
0
9.22721
4.47549
0
0
0
0
0
0
0
0
0
0
0
0
0
0
0
0
0
0
0
0
9.22718
4.47539
0
0
0
0
0
0
0
0
0
0
0
0
0
0
0
0
0
0
0
0
9.22715
4.47528
0
0
0
0
0
0
0
0
0
0
0
0
0
0
0
0
0
0
0
0
9.22712
4.47516
0
0
0
0
0
0
0
0
0
0
0
0
0
0
0
0
0
0
0
0
9.22708
4.47502
0
0
0
0
0
0
0
0
0
0
0
0
0
0
0
0
0
0
0
0
9.22704
4.47486
0
0
0
0
0
0
0
0
0
0
0
0
0
0
0
0
0
0
0
0
9.22699
4.47468
0
0
0
0
0
0
0
0
0
0
0
0
0
0
0
0
0
0
0
0
9.22694
4.47449
0
0
0
0
0
0
0
0
0
0
0
0
0
0
0
0
0
0
0
0
9.22688
4.47428
0
0
0
0
0
0
0
0
0
0
0
0
0
0
0
0
0
0
0
0
9.22681
4.47404
0
0
0
0
0
0
0
0
0
0
0
0
0
0
0
0
0
0
0
0
9.22674
4.47379
0
0
0
0
0
0
0
0
0
0
0
0
0
0
0
0
0
0
0
0
9.22667
4.47352
0
0
0
0
0
0
0
0
0
0
0
0
0
0
0
0
0
0
0
0
9.2266
4.47324
0
0
0
0
0
0
0
0
0
0
0
0
0
0
0
0
0
0
0
0
9.22652
4.47296
0
0
0
0
0
0
0
0
0
0
0
0
0
0
0
0
0
0
0
0
9.22645
4.47269
0
0
0
0
0
0
0
0
0
0
0
0
0
0
0
0
0
0
0
0
9.22638
4.47246
0
0
0
0
0
0
0
0
0
0
0
0
0
0
0
0
0
0
0
0
9.22634
4.4723
0
0
0
0
0
0
0
0
0
0
0
0
0
0
0
0
0
0
0
0
9.22632
4.47226
0
0
0
0
0
0
0
0
0
0
0
0
0
0
0
0
0
0
0
0
9.22635
4.47239
0
0
0
0
0
0
0
0
0
0
0
0
0
0
0
0
0
0
0
0
9.22644
4.47275
0
0
0
0
0
0
0
0
0
0
0
0
0
0
0
0
0
0
0
0
9.22661
4.47342
0
0
0
0
0
0
0
0
0
0
0
0
0
0
0
0
0
0
0
0
9.22686
4.47442
0
0
0
0
0
0
0
0
0
0
0
0
0
0
0
0
0
0
0
0
9.22719
4.47575
0
0
0
0
0
0
0
0
0
0
0
0
0
0
0
0
0
0
0
0
9.22756
4.47726
0
0
0
0
0
0
0
0
0
0
0
0
0
0
0
0
0
0
0
0
9.22787
4.47857
0
0
0
0
0
0
0
0
0
0
0
0
0
0
0
0
0
0
0
0
9.22787
4.47886
0
0
0
0
0
0
0
0
0
0
0
0
0
0
0
0
0
0
0
0
9.22712
4.47652
0
0
0
0
0
0
0
0
0
0
0
0
0
0
0
0
0
0
0
0
9.22476
4.4686
0
0
0
0
0
0
0
0
0
0
0
0
0
0
0
0
0
0
0
0
9.2192
4.44967
0
0
0
0
0
0
0
0
0
0
0
0
0
0
0
0
0
0
0
0
9.20731
4.40984
0
0
0
0
0
0
0
0
0
0
0
0
0
0
0
0
0
0
0
0
9.18266
4.33058
0
0
0
0
0
0
0
0
0
0
0
0
0
0
0
0
0
0
0
0
9.13008
4.17588
0
0
0
0
0
0
0
0
0
0
0
0
0
0
0
0
0
0
0
0
9.00726
3.87282
0
0
0
0
0
0
0
0
0
0
0
0
0
0
0
0
0
0
0
0
8.67181
3.27101
0
0
0
0
0
0
0
0
0
0
0
0
0
0
0
0
0
0
0
0
10.7046
10.5551
10.5875
9.16384
10.0169
9.10889
9.31243
6.40246
10.1933
5.04268
8.62924
6.41596
10.5688
6.35273
9.84763
8.07937
9.35121
9.2869
5.57562
9.94258
10.699
5.34644
9.72161
6.96301
7.28679
9.00277
9.94443
7.82589
8.4011
10.8815
7.03636
10.4794
10.7239
7.42272
0
3.8878
0
0
5.23988
4.17136
4.98171
4.31703
7.25194
5.24013
7.18991
3.99089
6.12836
0
2.38891
0
9.05915
0
1.09551
0
0
0
0
0
3.74992
9.24882
3.30485
0
0
0
5.13224
0
0
0
0
0
0
0
0
0
0
0
0
0
0
0
0
0
0
0
0
0
0
0
0
0
0
0
0
0
0
0
0
0
0
0
0
0
0
0
0
0
0
0
0
0
0
0
0
0
10.2759
0
0
0
0
0
0
0
0
0
0
9.21421
0
0
0
0
0
0
0
0
7.58483
0.830795
0
0
0
0
0
0
0
0
0
0
0
0
0
0
0
0
0
0
0
0
0
0
0
0
1.37814
1.72712
9.67647
5.51273
7.36531
0
0
0
0
0
0
0
0
0
0
0
0
0
0
0
0
9.1805
0
0
0
0
0
0
0
0
0
0
0
0
0
0
0
0
0
0
0
0
0
0
3.46149
0
0
8.81816
0
0
0
0
0
0
0
0
0
0
0
0
0
6.48862
8.87365
0
0
0
4.62519
0
0
0
1.80881
0
0
0
0
0
0
0
0
0
0
0
0
0
0
0
0
0
0
0
0
5.89415
9.46973
0
0
0
0
0
0
0
0
0
0
0
0
0
0
0
0
0
0
5.3868
0
2.42598
7.56163
0
0
0
0
0
0
4.04717
10.5871
0
0
0
4.86528
0
0
0
0
0
0
0
1.20396
0
0
0
0
0
0
0
0
0
0
0
0
0
0
0
0
0
0
0
0
0
0
0
0
0
0
0
0
0
0
0
0
0
0
0
0
8.91274
1.16157
0
0
0
0
3.77764
0
0
0
0
0
0
0
0
0
0
0
0
0
0
0
0
0
6.41585
10.3853
0
0
0
0
0
0
0
0
0
0
1.20037
5.85419
0
0
0
0
0
0
0
0
0
0
0
0
0
0
0
0
0
0
0
0
0
0
0
0
0
0
0
0
0
0
0
0
0
0
0
3.18155
0
0
0
0
0
0
0
0
7.59303
10.6345
0
0
3.87392
0.545392
0
0
0
0.823194
0
0
0
0
9.7487
6.87245
2.91814
7.01385
0
0
0
0
0
0
0
0
4.82554
2.2129
0
0
0
0
0
0
0
0
0
0
0
0
0
0
0
0
0
0.453766
0
0
0
0
3.62074
1.48926
0
0
0
0
0
0
0
0
0
0
0
0
7.8191
10.6121
10.5468
6.34375
0
0
0
0
0
0
6.78399
10.861
5.29969
0
10.844
9.64136
10.5288
9.60843
10.4952
6.7791
10.2786
4.07615
9.33373
3.37868
9.18803
5.51517
6.75759
5.11219
9.4814
0
9.15086
4.36032
0
0
0
8.67824
8.10184
0
6.37749
0
2.75235
0
3.20177
0
0
0
3.20703
0
5.11742
0
0
0
5.1049
0
0
0
1.4017
0
1.43156
0
2.75518
0
6.31201
0
0
0
0
5.57334
6.41621
0
0
0
0
3.06073
3.64867
0
1.74794
0
5.78104
0
0
5.89235
0
2.45103
5.53113
0
0
0
0
0
0
0.533047
0.472641
9.02182
3.55768
5.72076
0
6.18935
0
0
5.20616
0
4.96559
0
9.85148
0.277955
0
0
0
0
0
0
2.50059
2.17128
0
0
0
0
6.6761
0
0
0
6.80958
0
0
0
0
0
4.44078
9.63215
10.1892
2.14927
7.00879
0
0
0
5.51117
7.6542
0
0
0
5.07936
0
0
1.57517
6.87599
0
1.95274
0
0.509434
0
0
0
0
0
0
1.52765
0
9.49257
6.05213
0
0
4.82649
6.85887
5.44745
8.72568
0
0
10.4787
5.09317
5.51308
5.77864
0
0
3.67349
6.74398
7.64013
2.84328
7.21287
1.55152
2.73561
0.704596
0
0
0.444706
0
6.80175
2.27118
3.45542
0
0.177405
3.2657
0
0
0
0
0
0
0
0
0
0
0
0
0
0
4.35557
7.33337
0
0
6.76588
1.49639
8.73593
5.35557
0
0
1.58024
0
10.5692
7.33558
0
0
0
0
6.94454
2.4315
0
0
0
0
0
0
7.4795
9.35513
3.0869
5.20356
6.93364
10.4804
2.87378
5.09006
0
2.17556
0
0
0
0
2.86355
0
2.26691
0
0
0
3.28134
6.24947
5.23549
5.66776
0
0
1.60846
0
0
0
10.6281
7.5055
0
0
1.63811
0
0
0
2.76195
4.56239
0
0
0
0
0
2.05334
0
0
0
0
7.74267
9.32572
0
1.45472
0.436313
0
0
0
8.28278
7.31898
0
0
0
0
5.97402
5.93434
0
0
0
0
0
0
0
0
0
0
7.71466
10.6909
0
0
10.9941
10.9193
10.3004
9.12967
10.2777
9.13247
10.2791
9.13905
10.2861
9.15581
10.2858
9.14306
10.2849
9.15
10.2863
9.1494
10.289
9.15962
10.2967
9.18016
10.3031
9.1871
10.312
9.2199
10.3332
9.2802
10.3698
9.38023
10.4382
9.58369
10.6157
10.1909
10.9973
10.9393
10.3005
9.13012
10.2826
9.14637
10.2858
9.14738
10.2885
9.15433
10.2854
9.144
10.2874
9.15678
10.2893
9.1563
10.2916
9.16323
10.2979
9.18237
10.3064
9.20181
10.3186
9.23279
10.3379
9.2838
10.3722
9.38435
10.4422
9.59838
10.6206
10.2001
0
10.7701
5.27859
0
10.7995
9.50413
10.5317
9.42882
8.91232
7.22373
6.46777
6.74317
10.2006
5.69136
9.7885
2.6291
10.3143
5.51222
9.54288
0
9.95947
1.38194
0
7.30074
7.62819
0
0
0
0
0
5.58031
0
0
0
1.76622
0
1.40435
0
0
0
3.8925
0
0
0
1.73323
0
2.35595
0
0
0
0
5.5227
0.017497
0
0
0
0
4.24588
6.74276
0
0
6.41881
0
3.88424
5.37802
0
5.67815
0
0
6.41987
0
0.716783
0
0
0
0
5.47646
0
0
4.9418
6.77117
0
0
7.49165
0
5.80292
10.6446
0
0
0
0
0
0
0
0
6.91889
2.37213
1.82164
0
0
7.51743
4.90549
0
0
0
0
6.01289
8.46606
5.02207
0
0
0
0
0
2.56266
7.07671
0
6.78179
0
0
0
6.02244
0
0
0
5.93719
9.65021
1.99183
0
0
0
0
5.51663
10.4596
0
0
2.15645
0
0
0
4.47063
6.53412
10.284
3.99823
6.11972
8.06582
0
0
0
0
0
0
0
0
0
0
0
0
2.29961
0
0
3.81491
1.42489
7.20026
0
0
6.76873
4.72935
0
0
1.07064
6.79061
10.3116
6.11915
0
0
10.3879
5.00671
2.02985
0
0
0
6.78341
0.88083
2.83145
4.54442
2.72953
5.94763
3.25046
6.76365
0
0
0
0
0
0
0
0.571122
6.76495
0
0
0
2.63286
6.70063
6.73111
0.567014
6.14431
3.04578
0
0
0
0
0
0
0
0
0
0
0
0.631876
0
0
6.33335
9.17371
5.90182
1.82192
2.7812
0
0
0
0
0
0
0
0.816934
0
0
0
9.48338
7.66991
4.42
2.65845
1.10304
0
4.59895
2.63697
9.32252
8.27114
0
0
1.43581
0
0
0
4.59809
7.62358
7.39884
9.23814
0
0
0
0
0
0
3.27285
0
0
0
0
2.39649
1.52604
0
0
0
1.8773
0
3.88745
4.58183
0
0
0
0
0
0
0
1.79407
9.06802
9.20519
0
0
0
0
0
0
7.19323
3.88922
0
0
0
0
0
0
0
0
0
0
0
2.26222
5.83525
3.84623
7.20571
4.13252
8.19325
10.7716
0
0
0
0
0
3.91358
0
0
5.2807
4.23676
7.2908
6.98173
8.90284
4.20203
9.62223
1.52672
9.77129
2.07532
3.53227
3.90638
7.97332
3.73017
9.63243
0
0
0
0
0
0
2.45977
9.91823
0
6.44463
0
0
0
0.0826246
0
0
0
0
0
0
0
0
0
0
0
0
0
0
0
0
0
0
0
0
0
0
0
0
0
0
0
0
0
0
0
0
0
0
0
0
0
0
0
0
0
0
0
0
0
0
0
0
0
0
0
0
0
0
0
0
0
4.08603
0
0
0
0
0
2.98759
0
5.77854
0
0
0
0
0
0
0
0
0
0
0.502168
0
0
0
0
0
0
0
0
0
0
0
0
0
9.55818
2.30469
0
0
0
0
0
0
0
0
0
0
7.89113
0.69407
0
0
0
0
0
0
0
0
0
0
9.69382
0
0
0
0
0
0
0
0
0
0
0
0
0
0
0
0
0
0
0
0
0
3.75738
7.81209
0
0
0
0
0
0
0
0
0
0
0
0
5.10356
0
6.38974
10.2223
7.97193
7.5156
0
0
0
0
0
0
0
0
0
0
0
0
0
0
0
0
0
0
0
0
0
0
0
0
0
0
0
0
0
0
0
0
0
0
0
0
0
0
0
0
0
0
0
0
0
0
0
0
0
0
0
0
0
0
3.04891
8.76429
0
0
0
0
0
0
0
0
0
4.18084
0
0
0
0
0
0
0
0
9.43963
5.9086
0
0
0
1.32593
0
0
0
0
0
0
0
0
0
0
0
0
0
0
0
0
0
0
0
0
0
0
0
0
0
0
0
0
0
0
0
0
0
0
0
0
0
0
0
0
0
0
0
5.71509
0
0
0
0
0
0
0
0
0
0
4.35927
5.03097
0
0
5.06125
10.3829
5.04681
2.2126
0
0
0
0
0
0
0
0
0
0
0
0
0
3.24356
0
0
0
0
0
0
0
0
0
0
0
0
0
0
5.46802
5.68485
0
0
0
0
0
0
10.4801
6.6958
0
0
0
0
0
0
0
0
0
0
0
0
0
0
0
0
0
0
0
0
0
0
0
0
0
0
0
0
0
0
0
0
0
0
0
0
0
0
0
0
0
0
0
0
0
0
0
0
0
0
0
0
0
0
0
0
1.54897
5.27674
0
0
0
0
1.83275
0
0
0
7.12286
10.6014
8.38549
8.17914
8.17475
10.7647
10.6117
7.71591
0
0
0
0
0
0
9.20549
10.6091
10.5535
10.7013
9.26902
10.5188
9.13748
10.6855
7.57212
8.8141
6.93992
8.97602
6.48178
8.95676
6.36006
9.3114
7.06267
10.0361
11.0168
6.18697
10.1421
4.97581
10.2702
5.46303
10.4817
5.58782
10.1262
7.21544
9.90733
9.54318
9.12538
7.29914
9.03097
10.9891
0
0
0
0
0
0
0
0
0
0
0
0
0
0
0
0
0
0
0
0
0
0
0
0
0
0
0
0
0
0
0
0
0
0
0
0
0
0
0
0
0
0
0
0
0
0
0
0
0
0
0
0
0
0
0
0
0
0
0
0
0
0
0
0
0
0
0
0
0
0
0
0
0
0
0
0
0
0
0
0
0
0
0
0
0
0
0
0
0
0
0
0
0
0
0
0
0
0
0
0
0
0
0
0
0
0
0
0
0
0
0
0
0
0
0
0
0
0
0
0
0
0
0
0
0
0
0
0
0
0
0
0
0
0
0
0
0
0
0
0
0
0
0
0
0
0
0
0
0
0
0
0
0
0
0
0
0
0
0
0
0
0
0
0
0
0
0
0
0
0
0
0
0
0
0
0
0
0
0
0
0
0
0
0
0
0
0
0
0
0
0
0
0
0
0
0
0
0
0
0
0
0
0
0
0
0
0
0
0
0
0
0
0
0
0
0
0
0
0
0
0
0
0
0
0
0
0
0
0
0
0
0
0
0
0
0
0
0
0
0
0
0
0
0
0
0
0
0
0
0
0
0
0
0
0
0
0
0
0
0
0
0
0
0
0
0
0
0
0
0
0
0
0
0
0
0
0
0
0
0
0
0
0
0
0
0
0
0
0
0
0
0
0
0
0
0
0
0
0
0
0
0
0
0
0
0
0
0
0
0
0
0
0
0
0
0
0
0
0
0
0
0
0
0
0
0
0
0
0
0
0
0
0
0
0
0
0
0
0
0
0
0
0
0
0
0
0
0
0
0
0
0
0
0
0
0
0
0
0
0
0
0
0
0
0
0
0
0
0
0
0
0
0
0
0
0
0
0
0
0
0
0
0
0
0
0
0
0
0
0
0
0
0
0
0
0
0
0
0
0
0
0
0
0
0
0
0
0
0
0
0
0
0
0
0
0
0
0
0
0
0
0
0
0
0
0
0
0
0
0
0
0
0
0
0
0
0
0
0
0
0
0
0
0
0
0
0
0
0
0
0
0
0
0
0
0
0
0
0
0
0
0
0
0
0
0
0
0
0
0
0
0
0
0
0
0
0
0
0
0
0
0
0
0
0
0
0
0
0
0
0
0
0
0
0
0
0
0
0
0
0
0
0
0
0
0
0
0
0
0
0
0
0
0
0
0
0
0
0
0
0
0
0
0
0
0
0
0
0
0
0
0
0
0
0
0
0
0
0
0
0
0
0
0
0
0
0
0
0
0
0
0
0
0
0
0
0
0
0
0
0
0
0
0
0
0
0
0
0
0
0
0
0
0
0
0
0
0
0
0
0
0
0
0
0
0
0
0
0
0
0
0
0
0
0
0
0
0
0
0
0
0
0
0
0
0
0
0
0
0
0
0
0
0
0
0
0
0
0
0
0
0
0
0
0
0
0
0
0
0
0
0
0
0
0
0
0
0
0
0
0
0
0
0
0
0
0
0
0
0
0
0
0
0
0
0
0
0
0
0
0
0
0
0
0
0
0
0
0
0
0
0
0
0
0
0
0
0
0
0
0
0
0
0
0
0
0
0
0
0
0
0
0
0
0
0
0
0
0
0
0
0
0
0
0
0
0
0
0
0
0
0
0
0
0
0
0
0
0
0
0
0
0
0
0
0
0
0
0
0
0
0
0
0
0
0
0
0
0
0
0
0
0
0
0
0
0
0
0
0
0
0
0
0
0
0
0
0
0
0
0
0
0
0
0
0
0
0
0
0
0
0
0
0
0
0
0
0
0
0
0
0
0
0
0
0
0
0
0
0
0
0
0
0
0
0
0
0
0
0
0
0
0
0
0
0
0
0
0
0
0
0
0
0
0
0
0
0
0
0
0
0
0
0
0
0
0
0
0
0
0
0
0
0
0
0
0
0
0
0
0
0
0
0
0
0
0
0
0
0
0
0
0
0
0
0
0
0
0
0
0
0
0
0
0
0
0
0
0
0
0
0
0
0
0
0
0
0
0
0
0
0
0
0
0
0
0
0
0
0
0
0
0
0
0
0
0
0
0
0
0
0
0
0
0
0
0
0
0
0
0
0
0
0
0
0
0
0
0
0
0
0
0
0
0
0
0
0
0
0
0
0
0
0
0
0
0
0
0
0
0
0
0
0
0
0
0
0
0
0
0
0
0
0
0
0
0
0
0
0
0
0
0
0
0
0
0
0
0
0
0
0
0
0
0
0
0
0
0
0
0
0
0
0
0
0
0
0
0
0
0
0
0
0
0
0
0
0
0
0
0
0
0
0
0
0
0
0
0
0
0
0
0
0
0
0
0
0
0
0
0
0
0
0
0
0
0
0
0
0
0
0
0
0
0
0
0
0
0
0
0
0
0
0
0
0
0
0
0
0
0
0
0
0
0
0
0
0
0
0
0
0
0
0
0
0
0
0
0
0
0
0
0
0
0
0
0
0
0
0
0
0
0
0
0
0
0
0
0
0
0
0
0
0
0
0
0
0
0
0
0
0
0
0
0
0
0
0
0
0
0
0
0
0
0
0
0
0
0
0
0.633243
1.55096
2.70536
4.16392
5.85188
7.5405
0
0
0
0
0.195263
2.08524
0
0
0
0
0
0
0
0
0
0
0
0
0
0
0
0
0
0
0
0
0
0
0
0
0
0
0
0
0
0
0
0
0
0
0
0
0
0
0
0
0
0
0
0
0
0
0
0
0
0
0
0
0
0
0
0
0
0
0
0
0
0
0
0
0
0
0
0
0
0
0
0
0
0
0
0
0
0
0
0
0
0
0
0
0
0
0
0
0
0
0
0
0
0
0
0
0
0
0
0
0
0
0
0
0
0
0
0
0
0
0
0
0
0
0
0
0
0
0
0
0
0
0
0
0
0
0
0
0
0
0
0
0
0
0
0
0
0
0
0
0
0
0
0
0
0
0
0
0
0
0
0
0
0
0
0
0
0
0
0
0
0
0
0
0
0
0
0
0
0
0
0
0
0
0
0
0
0
0
0
0
0
0
0
0
0
0
0
0
0
0
0
0
0
0
0
0
0
0
0
0
0
0
0
0
0
0
0
0
0
0
0
0
0
0
0
0
0
0
0
0
0
0
0
0
0
0
0
0
0
0
0
0
0
0
0
0
0
0
0
0
0
0
0
0
0
0
0
0
0
0
0
0
0
0
0
0
0
0
0
0
0
0
0
0
0
0
0
0
0
0
0
0
0
0
0
0
0
0
0
0
0
0
0
0
0
0
0
0
0
0
0
0
0
0
0
0
0
0
0
0
0
0
0
0
0
0
0
0
0
0
0
0
0
0
0
0
0
0
0
0
0
0
0
0
0
0
0
0
0
0
0
0
0
0
0
0
0
0
0
0
0
0
0
0
0
0
0
0
0
0
0
0
0
0
0
0
0
0
0
0
0
0
0
0
0
0
0
0
0
0
0
0
0
0
0
0
0
0
0
0
0
0
0
0
0
0
0
0
0
0
0
0
0
0
0
0
0
0
0
0
0
0
0
0
0
0
0
0
0
0
0
0
0
0
0
0
0
0
0
0
0
0
0
0
0
0
0
0
0
0
0
0
0
0
0
0
0
0
0
0
0
0
0
0
0
0
0
0
0
0
0
0
0
0
0
0
0
0
0
0
0
0
0
0
0
0
0
0
0
0
0
0
0
0
0
0
0
0
0
0
0
0
0
0
0
0
0
0
0
0
0
0
0
0
0
0
0
0
0
0
0
0
0
0
0
0
0
0
0
0
0
0
0
0
0
0
0
0
0
0
0
0
0
0
0
0
0
0
0
0
0
0
0
0
0
0
0
0
0
0
0
0
0
0
0
0
0
0
0
0
0
0
0
0
0
0
0
0
0
0
0
0
0
0
0
0
0
0
0
0
0
0
0
0
0
0
0
0
0
0
0
0
0
0
0
0
0
0
0
0
0
0
0
0
0
0
0
0
0
0
0
0
0
0
0
0
0
0
0
0
0
0
0
0
0
0
0
0
0
0
0
0
0
0
0
0
0
0
0
0
0
0
0
0
0
0
0
0
0
0
0
0
0
0
0
0
0
0
0
0
0
0
0
0
0
0
0
0
0
0
0
0
0
0
0
0
0
0
0
0
0
0
0
0
0
0
0
0
0
0
0
0
0
0
0
0
0
0
0
0
0
0
0
0
0
0
0
0
0
0
0
0
0
0
0
0
0
0
0
0
0
0
0
0
0
0
0
0
0
0
0
0
0
0
0
0
0
0
0
0
0
0
0
0
0
0
0
0
0
0
0
0
0
0
0
0
0
0
0
0
0
0
0
0
0
0
0
0
0
0
0
0
0
0
0
0
0
0
0
0
0
0
0
0
0
0
0
0
0
0
0
0
0
0
0
0
0
0
0
0
0
0
0
0
0
0
0
0
0
0
0
0
0
0
0
0
0
0
0
0
0
0
0
0
0
0
0
0
0
0
0
0
0
0
0
0
0
0
0
0
0
0
0
0
0
0
0
0
0
0
0
0
0
0
0
0
0
0
0
0
0
0
0
0
0
0
0
0
0
0
0
0
0
0
0
0
0
0
0
0
0
0
0
0
0
0
0
0
0
0
0
0
0
0
0
0
0
0
0
0
0
0
0
0
0
0
0
0
0
0
0
0
0
0
0
0
0
0
0
0
0
0
0
0
0
0
0
0
0
0
0
0
0
0
0
0
0
0
0
0
0
0
0
0
0
0
0
0
0
0
0
0
0
0
0
0
0
0
0
0
0
0
0
0
0
0
0
0
0
0
0
0
0
0
0
0
0
0
0
0
0
0
0
0
0
0
0
0
0
0
0
0
0
0
0
0
0
0
0
0
0
0
0
0
0
0
0
0
0
0
0
0
0
0
0
0
0
0
0
0
0
0
0
0
0
0
0
0
0
0
0
0
0
0
0
0
0
0
0
0
0
0
0
0
0
0
0
0
0
0
0
0
0
0
0
0
0
0
0
0
0
0
0
0
0
0
0
0
0
0
0
0
0
0
0
0
0
0
0
0
0
0
0
0
0
0
0
0
0
0
0
0
0
0
0
0
0
0
0
0
0
0
0
0
0
0
0
0
0
0
0
0
0
0
0
0
0
0
0
0
0
0
0
0
0
0
0
0
0
0
0
0
0
0
0
0
0
0
0
0
0
0
0
0
0
0
0
0
0
0
0
0
0
0
0
0
0
0
0
0
0
0
0
0
0
0
0
0
0
0
0
0
0
0
0
0
0
0
0
0
0
0
0
0
0
0
0
0
0
0
0
0
0
0
0
0
0
0
0
0
0
0
0
0
0
0
0
0
0
0
0
0
0
0
0
0
0
0
0
0
0
0
0
0
0
0
0
0
0
0
0
0
0
0
0
0
0
0
0
0
0
0
0
0
0
0
0
0
0
0
0
0
0
0
0
0
0
0
0
0
0
0
0
0
0
0
0
0
0
0
0
0
0
0
0
0
0
0
0
0
0
0
0
0
0
0
0
0
0
0
0
0
0
0
0
0
0
0
0
0
0
0
0
0
0
0
0
0
0
0
0
0
0
0
0
0
0
0
0
0
0
0
0
0
0
0
0
0
0
0
0
0
0
0
0
0
0
0
0
0
0
0
0
0
0
0
0
0
0
0
0
0
0
0
0
0
0
0
0
0
0
0
0
0
0
0
0
0
0
0
0
0
0
0
0
0
0
0
0
0
0
0
0
0
0
0
0
0
0
0
0
0
0
0
0
0
0
0
0
0
0
0
0
0
0
0
0
0
0
0
0
0
0
0
0
0
0
0
0
0
0
0
0
0
0
0
0
0
0
0
0
0
0
0
0
0
0
0
0
0
0
0
0
0
0
0
0
0
0
0
0
0
0
0
0
0
0
0
0
0
0
0
0
0
0
0
0
0
0
0
0
0
0
0
0
0
0
0
0
0
0
0
0
0
0
0
0
0
0
0
0
0
0
0
0
0
0
0
0
0
0
0
0
0
0
0
0
0
0
0
0
0
0
0
0
0
0
0
0
0
0
0
0
0
0
0
0
0
0
0
0
0
0
0
0
0
0
0
0
0
0
0
0
0
0
0
0
0
0
0
0
0
0
0
0
0
0
0
0
0
0
0
0
0
0
0
0
0
0
0
0
0
0
0
0
0
0
0
0
0
0
0
0
0
0
0
0
0
0
0
0
0
0
0
0
0
0
0
0
0
0
0
0
0
0
0
0
0
0
0
0
0
0
0
0
0
0
0
0
0
0
0
0
0
0
0
0
0
0
0
0
0
0
0
0
0
0
0
0
0
0
0
0
0
0
0
0
0
0
0
0
0
0
0
0
0
0
0
0
0
0
0
0
0
0
0
0
0
0
0
0
0
0
0
0
0
0
0
0
0
0
0
0
0
0
0
0
0
0
0
0
0
0
0
0
0
0
0
0
0
0
0
0
0
0
0
0
0
0
0
0
0
0
0
0
0
0
0
0
0
0
0
0
0
0
0
0
0
0
0
0
0
0
0
0
0
0
0
0
0
0
0
0
0
0
0
0
0
0
0
0
0
0
0
0
0
0
0
0
0
0
0
0
0
0
0
0
0
0
0
0
0
0
0
0
0
0
0
0
0
0
0
0
0
0
0
0
0
0
0
0
0
0
0
0
0
0
0
0
0
0
0
0
0
0
0
0
0
0
0
0
0
0
0
0
0
0
0
0
0
0
0
0
0
0
0
0
0
0
0
0
0
0
0
0
0
0
0
0
0
0
0
0
0
0
0
0
0
0
0
0
0
0
0
0
0
0
0
0
0
0
0
0
0
0
0
0
0
0
0
0
0
0
0
0
0
0
0
0
0
0
0
0
0
0
0
0
0
0
0
0
0
0
0
0
0
0
0
0
0
0
0
0
0
0
0
0
0
0
0
0
0
0
0
0
0
0
0
0
0
0
0
0
0
0
0
0
0
0
0
0
0
0
0
0
0
0
0
0
0
0
0
0
0
0
0
0
0
0
0
0
0
0
0
0
0
0
0
0
0
0
0
0
0
0
0
0
0
0
0
0
0
0
0
0
0
0
0
0
0
0
0
0
0
0
0
0
0
0
0
0
0
0
0
0
0
0
0
0
0
0
0
0
0
0
0
0
0
0
0
0
0
0
0
0
0
0
0
0
0
0
0
0
0
0
0
0
0
0
0
0
0
0
0
0
0
0
0
0
0
0
0
0
0
0
0
0
0
0
0
0
0
0
0
0
0
0
0
0
0
0
0
0
0
0
0
0
0
0
0
0
0
0
0
0
0
0
0
0
0
0
0
0
0
0
0
0
0
0
0
0
0
0
0
0
0
0
0
0
0
0
0
0
0
0
0
0
0
0
0
0
0
0
0
0
0
0
0
0
0
0
0
0
0
0
0
0
0
0
0
0
0
0
0
0
0
0
0
0
0
0
0
0
0
0
0
0
0
0
0
0
0
0
0
0
0
0
0
0
0
0
0
0
0
0
0
0
0
0
0
0
0
0
0
0
0
0
0
0
0
0
0
0
0
0
0
0
0
0
0
0
0
0
0
0
0
0
0
0
0
0
0
0
0
0
0
0
0
0
0
0
0
0
0
0
0
0
0
0
0
0
0
0
0
0
0
0
0
0
0
0
0
0
0
0
0
0
0
0
0
0
0
0
0
0
0
0
0
0
0
0
0
0
0
0
0
0
0
0
0
0
0
0
0
0
0
0
0
0
0
0
0
0
0
0
0
0
0
0
0
0
0
0
0
0
0
0
0
0
0
0
0
0
0
0
0
0
0
0
0
0
0
0
0
0
0
0
0
0
0
0
0
0
0
0
0
0
0
0
0
0
0
0
0
0
0
0
0
0
0
0
0
0
0
0
0
0
0
0
0
0
0
0
0
0
0
0
0
0
0
0
0
0
0
0
0
0
0
0
0
0
0
0
0
0
0
0
0
0
0
0
0
0
0
0
0
0
0
0
0
0
0
0
0
0
0
0
0
0
0
0
0
0
0
0
0
0
0
0
0
0
0
0
0
0
0
0
0
0
0
0
0
0
0
0
0
0
0
0
0
0
0
0
0
0
0
0
0
0
0
0
0
0
0
0
0
0
0
0
0
0
0
0
0
0
0
0
0
0
0
0
0
0
0
0
0
0
0
0
0
0
0
0
0
0
0
0
0
0
0
0
0
0
0
0
0
0
0
0
0
0
0
0
0
0
0
0
0
0
0
0
0
0
0
0
0
0
0
0
0
0
0
0
0
0
0
0
0
0
0
0
0
0
0
0
0
0
0
0
0
0
0
0
0
0
0
0
0
0
0
0
0
0
0
0
0
0
0
0
0
0
0
0
0
0
0
0
0
0
0
0
0
0
0
0
0
0
0
0
0
0
0
0
0
0
0
0
0
0
0
0
0
0
0
0
0
0
0
0
0
0
0
0
0
0
0
0
0
0
0
0
0
0
0
0
0
0
0
0
0
0
0
0
0
0
0
0
0
0
0
0
0
0
0
0
0
0
0
0
0
0
0
0
0
0
0
0
0
0
0
0
0
0
0
0
0
0
0
0
0
0
0
0
0
0
0
0
0
0
0
0
0
0
0
0
0
0
0
0
0
0
0
0
0
0
0
0
0
0
0
0
0
0
0
0
0
0
0
0
0
0
0
0
0
0
0
0
0
0
0
0
0
0
0
0
0
0
0
0
0
0
0
0
0
0
0
0
0
0
0
0
0
0
0
0
0
0
0
0
0
0
0
0
0
0
0
0
0
0
0
0
0
0
0
0
0
0
0
0
0
0
0
0
0
0
0
0
0
0
0
0
0
0
0
0
0
0
0
0
0
0
0
0
0
0
0
0
0
0
0
0
0
0
0
0
0
0
0
0
0
0
0
0
0
0
0
0
0
0
0
0
0
0
0
0
0
0
0
0
0
0
0
0
0
0
0
0
0
0
0
0
0
0
0
0
0
0
0
0
0
0
0
0
0
0
0
0
0
0
0
0
0
0
0
0
0
0
0
0
0
0
0
0
0
0
0
0
0
0
0
0
0
0
0
0
0
0
0
0
0
0
0
0
0
0
0
0
0
0
0
0
0
0
0
0
0
0
0
0
0
0
0
0
0
0
0
0
0
0
0
0
0
0
0
0
0
0
0
0
0
0
0
0
0
0
0
0
0
0
0
0
0
0
0
0
0
0
0
0
0
0
0
0
0
0
0
0
0
0
0
0
0
0
0
0
0
0
0
0
0
0
0
0
0
0
0
0
0
0
0
0
0
0
0
0
0
0
0
0
0
0
0
0
0
0
0
0
0
0
0
0
0
0
0
0
0
0
0
0
0
0
0
0
0
0
0
0
0
0
0
0
0
0
0
0
0
0
0
0
0
0
0
0
0
0
0
0
0
0
0
0
0
0
0
0
0
0
0
0
0
0
0
0
0
0
0
0
0
0
0
0
0
0
0
0
0
0
0
0
0
0
0
0
0
0
0
0
0
0
0
0
0
0
0
0
0
0
0
0
0
0
0
0
0
0
0
0
0
0
0
0
0
0
0
0
0
0
0
0
0
0
0
0
0
0
0
0
0
0
0
0
0
0
0
0
0
0
0
0
0
0
0
0
0
0
0
0
0
0
0
0
0
0
0
0
0
0
0
0
0
0
0
0
0
0
0
0
0
0
0
0
0
0
0
0
0
0
0
0
0
0
0
0
0
0
0
0
0
0
0
0
0
0
0
0
0
0
0
0
0
0
0
0
0
0
0
0
0
0
0
0
0
0
0
0
0
0
0
0
0
0
0
0
0
0
0
0
0
0
0
0
0
0
0
0
0
0
0
0
0
0
0
0
0
0
0
0
0
0
0
0
0
0
0
0
0
0
0
0
0
0
0
0
0
0
0
0
0
0
0
0
0
0
0
0
0
0
0
0
0
0
0
0
0
0
0
0
0
0
0
0
0
0
0
0
0
0
0
0
0
0
0
0
0
0
0
0
0
0
0
0
0
0
0
0
0
0
0
0
0
0
0
0
0
0
0
0
0
0
0
0
0
0
0
0
0
0
0
0
0
0
0
0
0
0
0
0
0
0
0
0
0
0
0
0
0
0
0
0
0
0
0
0
0
0
0
0
0
0
0
0
0
0
0
0
0
0
0
0
0
0
0
0
0
0
0
0
0
0
0
0
0
0
0
0
0
0
0
0
0
0
0
0
0
0
0
0
0
0
0
0
0
0
0
0
0
0
0
0
0
0
0
0
0
0
0
0
0
0
0
0
0
0
0
0
0
0
0
0
0
0
0
0
0
0
0
0
0
0
0
0
0
0
0
0
0
0
0
0
0
0
0
0
0
0
0
0
0
0
0
0
0
0
0
0
0
0
0
0
0
0
0
0
0
0
0
0
0
0
0
0
0
0
0
0
0
0
0
0
0
0
0
0
0
0
0
0
0
0
0
0
0
0
0
0
0
0
0
0
0
0
0
0
0
0
0
0
0
0
0
0
0
0
0
0
0
0
0
0
0
0
0
0
0
0
0
0
0
0
0
0
0
0
0
0
0
0
0
0
0
0
0
0
0
0
0
0
0
0
0
0
0
0
0
0
0
0
0
0
0
0
0
0
0
0
0
0
0
0
0
0
0
0
0
0
0
0
0
0
0
0
0
0
0
0
0
0
0
0
0
0
0
0
0
0
0
0
0
0
0
0
0
0
0
0
0
0
0
0
0
0
0
0
0
0
0
0
7.53429
5.83466
4.13046
2.65218
1.50198
0.613621
2.07227
0.163315
0
0
0
0
0
0
0
0
0
0
0
0
0
0
0
0
0
0
0
0
0
0
0
0
0
0
0
0
0
0
0
0
0
0
0
0
0
0
0
0
0
0
0
0
0
0
0
0
0
0
0
0
0
0
0
0
0
0
0
0
0
0
0
0
0
0
0
0
0
0
0
0
0
0
0
0
0
0
0
0
0
0
0
0
0
0
0
0
0
0
0
0
0
0
0
0
0
0
0
0
0
0
0
0
0
0
0
0
0
0
0
0
0
0
0
0
0
0
0
0
0
0
0
0
0
0
0
0
0
0
0
0
0
0
0
0
0
0
0
0
0
0
0
0
0
0
0
0
0
0
0
0
0
0
0
0
0
0
0
0
0
0
0
0
0
0
0
0
0
0
0
0
0
0
0
0
0
0
0
0
0
0
0
0
0
0
0
0
0
0
0
0
0
0
0
0
0
0
0
0
0
0
0
0
0
0
0
0
0
0
0
0
0
0
0
0
0
0
0
0
0
0
0
0
0
0
0
0
0
0
0
0
0
0
0
0
0
0
0
0
0
0
0
0
0
0
0
0
0
0
0
0
0
0
0
0
0
0
0
0
0
0
0
0
0
0
0
0
0
0
0
0
0
0
0
0
0
0
0
0
0
0
0
0
0
0
0
0
0
0
0
0
9.22731
9.22731
9.2273
9.22729
9.22728
9.22726
9.22724
9.22721
9.22718
9.22715
9.22711
9.22707
9.22702
9.22697
9.22691
9.22685
9.22678
9.22671
9.22663
9.22656
9.22648
9.22642
9.22638
9.22637
9.2264
9.22649
9.22666
9.22692
9.22725
9.22763
9.22794
9.22794
9.22718
9.22481
9.2192
9.20724
9.18245
9.12961
9.00627
8.66955
4.47586
4.47585
4.47582
4.47578
4.47573
4.47566
4.47558
4.47549
4.47538
4.47526
4.47512
4.47496
4.47479
4.4746
4.47439
4.47416
4.47391
4.47365
4.47337
4.47309
4.47283
4.47261
4.47245
4.47242
4.47256
4.47294
4.47361
4.47463
4.47598
4.47751
4.47883
4.47912
4.47676
4.46877
4.4497
4.4096
4.32985
4.17428
3.86962
3.26474
0
0
0
0
0
0
0
0
0
0
0
0
0
0
0
0
0
0
0
0
0
0
0
0
0
0
0
0
0
0
0
0
0
0
0
0
0
0
0
0
0
0
0
0
0
0
0
0
0
0
0
0
0
0
0
0
0
0
0
0
0
0
0
0
0
0
0
0
0
0
0
0
0
0
0
0
0
0
0
0
0
0
0
0
0
0
0
0
0
0
0
0
0
0
0
0
0
0
0
0
0
0
0
0
0
0
0
0
0
0
0
0
0
0
0
0
0
0
0
0
0
0
0
0
0
0
0
0
0
0
0
0
0
0
0
0
0
0
0
0
0
0
0
0
0
0
0
0
0
0
0
0
0
0
0
0
0
0
0
0
0
0
0
0
0
0
0
0
0
0
0
0
0
0
0
0
0
0
0
0
0
0
0
0
0
0
0
0
0
0
0
0
0
0
0
0
0
0
0
0
0
0
0
0
0
0
0
0
0
0
0
0
0
0
0
0
0
0
0
0
0
0
0
0
0
0
0
0
0
0
0
0
0
0
0
0
0
0
0
0
0
0
0
0
0
0
0
0
0
0
0
0
0
0
0
0
0
0
0
0
0
0
0
0
0
0
0
0
0
0
0
0
0
0
0
0
0
0
0
0
0
0
0
0
0
0
0
0
0
0
0
0
0
0
0
0
0
0
0
0
0
0
0
0
0
0
0
0
0
0
0
0
0
0
0
0
0
0
0
0
0
0
0
0
0
0
0
0
0
0
0
0
0
0
0
0
0
0
0
0
0
0
0
0
0
0
0
0
0
0
0
0
0
0
0
0
0
0
0
0
0
0
0
0
0
0
0
0
0
0
0
0
0
0
0
0
0
0
0
0
0
0
0
0
0
0
0
0
0
0
0
0
0
0
0
0
0
0
0
0
0
0
0
0
0
0
0
0
0
0
0
0
0
0
0
0
0
0
0
0
0
0
0
0
0
0
0
0
0
0
0
0
0
0
0
0
0
0
0
0
0
0
0
0
0
0
0
0
0
0
0
0
0
0
0
0
0
0
0
0
0
0
0
0
0
0
0
0
0
0
0
0
0
0
0
0
0
0
0
0
0
0
0
0
0
0
0
0
0
0
0
0
0
0
0
0
0
0
0
0
0
0
0
0
0
0
0
0
0
0
0
0
0
0
0
0
0
0
0
0
0
0
0
0
0
0
0
0
0
0
0
0
0
0
0
0
0
0
0
0
0
0
0
0
0
0
0
0
0
0
0
0
0
0
0
0
0
0
0
0
0
0
0
0
0
0
0
0
0
0
0
0
0
0
0
0
0
0
0
0
0
0
0
0
0
0
0
0
0
0
0
0
0
0
0
0
0
0
0
0
0
0
0
0
0
0
0
0
0
0
0
0
0
0
0
0
0
0
0
0
0
0
0
0
0
0
0
0
0
0
0
0
0
0
0
0
0
0
0
0
0
0
0
0
0
0
0
0
0
0
0
0
0
0
0
0
0
0
0
0
0
0
0
0
0
0
0
0
0
0
0
0
0
0
0
0
0
0
0
0
0
0
0
0
0
0
0
0
0
0
0
0
0
0
0
0
0
0
0
0
0
0
0
0
0
0
0
0
0
0
0
0
0
0
0
0
0
0
0
0
0
0
0
0
0
0
0
0
0
0
0
0
0
0
0
0
0
0
0
0
0
0
0
0
0
0
0
0
0
0
0
0
0
0
0
0
0
0
0
0
0
0
0
0
0
0
0
0
0
0
0
0
0
0
0
0
0
0
0
0
0
0
0
0
0
0
0
0
0
0
0
0
0
0
0
0
0
0
0
0
0
0
0
0
0
0
0
0
0
0
0
0
0
0
0
0
0
0
0
0
0
0
0
0
0
0
0
0
0
0
0
0
0
0
0
0
0
0
0
0
0
0
0
0
0
0
0
0
0
0
0
0
0
0
0
0
0
0
0
0
0
0
0
0
0
0
0
0
0
0
0
0
0
0
0
0
0
0
0
0
0
0
0
0
0
0
0
0
0
0
0
0
0
0
0
0
0
0
0
0
0
0
0
0
0
0
0
0
0
0
0
0
0
0
0
0
0
0
0
0
0
0
0
0
0
0
0
0
0
0
0
0
0
0
0
0
0
0
0
0
0
0
0
0
0
0
0
0
0
0
0
0
0
0
0
0
0
0
0
0
0
0
0
0
0
0
0
0
0
0
0
0
0
0
0
0
0
0
0
0
0
0
0
0
0
0
0
0
0
0
0
0
0
0
0
0
0
0
0
0
0
0
0
0
0
0
0
0
0
0
0
0
0
0
0
0
0
0
0
0
0
0
0
0
0
0
0
0
0
0
0
0
0
0
0
0
0
0
0
0
0
0
0
0
0
0
0
0
0
0
0
0
0
0
0
0
0
0
0
0
0
0
0
0
0
0
0
0
0
0
0
0
0
0
0
0
0
0
0
0
0
0
0
0
0
0
0
0
0
0
0
0
0
0
0
0
0
0
0
0
0
0
0
0
0
0
0
0
0
0
0
0
0
0
0
0
0
0
0
0
0
0
0
0
0
0
0
0
0
0
0
0
0
0
0
0
0
0
0
0
0
0
0
0
0
0
0
0
0
0
0
0
0
0
0
0
0
0
0
0
0
0
0
0
0
0
0
0
0
0
0
0
0
0
0
0
0
0
0
0
0
0
0
0
0
0
0
0
0
0
0
0
0
0
0
0
0
0
0
0
0
0
0
0
0
0
0
0
0
0
0
0
0
0
0
0
0
0
0
0
0
0
0
0
0
0
0
0
0
0
0
0
0
0
0
0
0
0
0
0
0
0
0
0
0
0
0
0
0
0
0
0
0
0
0
0
0
0
0
0
0
0
0
0
0
0
0
0
0
0
0
0
0
0
0
0
0
0
0
0
0
0
0
0
0
0
0
0
0
0
0
0
0
0
0
0
0
0
0
0
0
0
0
0
0
0
0
0
0
0
0
0
0
0
0
0
0
0
0
0
0
0
0
0
0
0
0
0
0
0
0
0
0
0
0
0
0
0
0
0
0
0
0
0
0
0
0
0
0
0
0
0
0
0
0
0
0
0
0
0
0
0
0
0
0
0
0
0
0
0
0
0
0
0
0
0
0
0
0
0
0
0
0
0
0
0
0
0
0
0
0
0
0
0
0
0
0
0
0
0
0
0
0
0
0
0
0
0
0
0
0
0
0
0
0
0
0
0
0
0
0
0
0
0
0
0
0
0
0
0
0
0
0
0
0
0
0
0
0
0
0
0
0
0
0
0
0
0
0
0
0
0
0
0
0
0
0
0
0
0
0
0
0
0
0
0
0
0
0
0
0
0
0
0
0
0
0
0
0
0
0
0
0
0
0
0
0
0
0
0
0
0
0
0
0
0
0
0
0
0
0
0
0
0
0
0
0
0
0
0
0
0
0
0
0
0
0
0
0
0
0
0
0
0
0
0
0
0
0
0
0
0
0
0
0
0
0
0
0
0
0
0
0
0
0
0
0
0
0
0
0
0
0
0
0
0
0
0
0
0
0
0
0
0
0
0
0
0
0
0
0
0
0
0
0
0
0
0
0
0
0
0
0
0
0
0
0
0
0
0
0
0
0
0
0
0
0
0
0
0
0
0
0
0
0
0
0
0
0
0
0
0
0
0
0
0
0
0
0
0
0
0
0
0
0
0
0
0
0
0
0
0
0
0
0
0
0
0
0
0
0
0
0
0
0
0
0
0
0
0
0
0
0
0
0
0
0
0
0
0
0
0
0
0
0
0
0
0
0
0
0
0
0
0
0
0
0
0
0
0
0
0
0
0
0
0
0
0
0
0
0
0
0
0
0
0
0
0
0
0
0
0
0
0
0
0
0
0
0
0
0
0
0
0
0
0
0
0
0
0
0
0
0
0
0
0
0
0
0
0
0
0
0
0
0
0
0
0
0
0
0
0
0
0
0
0
0
0
0
0
0
0
0
0
0
0
0
0
0
0
0
0
0
0
0
0
0
0
0
0
0
0
0
0
0
0
0
0
0
0
0
0
0
0
0
0
0
0
0
0
0
0
0
0
0
0
0
0
0
0
0
0
0
0
0
0
0
0
0
0
0
0
0
0
0
0
0
0
0
0
0
0
0
0
0
0
0
0
0
0
0
0
0
0
0
0
0
0
0
0
0
0
0
0
0
0
0
0
0
0
0
0
0
0
0
0
0
0
0
0
0
0
0
0
0
0
0
0
0
0
0
0
0
0
0
0
0
0
0
0
0
0
0
0
0
0
0
0
0
0
0
0
0
0
0
0
0
0
0
0
0
0
0
0
0
0
0
0
0
0
0
0
0
0
0
0
0
0
0
0
)
;

boundaryField
{
    bc-2
    {
        type            empty;
    }
    bc-3
    {
        type            empty;
    }
    bottom
    {
        type            zeroGradient;
    }
    leftSide
    {
        type            zeroGradient;
    }
    naturalSurface
    {
        type            zeroGradient;
    }
    rightSide
    {
        type            zeroGradient;
    }
    slopesurface
    {
        type            zeroGradient;
    }
    subGradeSurface
    {
        type            zeroGradient;
    }
}


// ************************************************************************* //
