# Supplementary material for: A finite volume-based model for the hydrothermal behavior of soil under freeze–thaw cycles
Source: PLoS One. 2021 Jun 3;16(6):e0252680. doi: 10.1371/journal.pone.0252680 (PMC8174737; doi:10.1371/journal.pone.0252680)
Supplement: S1 Data — (ZIP) [file pone.0252680.s001.zip › Data at equal time interval/3.6288e+08/K]

/*--------------------------------*- C++ -*----------------------------------*\
| =========                 |                                                 |
| \\      /  F ield         | OpenFOAM: The Open Source CFD Toolbox           |
|  \\    /   O peration     | Version:  2.4.0                                 |
|   \\  /    A nd           | Web:      www.OpenFOAM.org                      |
|    \\/     M anipulation  |                                                 |
\*---------------------------------------------------------------------------*/
FoamFile
{
    version     2.0;
    format      ascii;
    class       volScalarField;
    location    "3.6288e+08";
    object      K;
}
// * * * * * * * * * * * * * * * * * * * * * * * * * * * * * * * * * * * * * //

dimensions      [0 1 -1 0 0 0 0];

internalField   nonuniform List<scalar> 
9554
(
2.72248e-12
6.89577e-12
3.24383e-09
1.03077e-08
1.82726e-08
2.60822e-08
3.32455e-08
3.95316e-08
4.48558e-08
4.92201e-08
5.2678e-08
5.53123e-08
5.72201e-08
5.85035e-08
5.92626e-08
5.95915e-08
5.95757e-08
5.92908e-08
5.88018e-08
5.81635e-08
5.7421e-08
5.66105e-08
2.72218e-12
6.89516e-12
3.2437e-09
1.03073e-08
1.82719e-08
2.60812e-08
3.32441e-08
3.95299e-08
4.48538e-08
4.92178e-08
5.26755e-08
5.53095e-08
5.72172e-08
5.85005e-08
5.92595e-08
5.95883e-08
5.95724e-08
5.92875e-08
5.87986e-08
5.81603e-08
5.74178e-08
5.66074e-08
2.7216e-12
6.89396e-12
3.24346e-09
1.03066e-08
1.82705e-08
2.60791e-08
3.32413e-08
3.95265e-08
4.48498e-08
4.92132e-08
5.26704e-08
5.53041e-08
5.72114e-08
5.84944e-08
5.92532e-08
5.95819e-08
5.9566e-08
5.92811e-08
5.87921e-08
5.81539e-08
5.74115e-08
5.66012e-08
2.72072e-12
6.89215e-12
3.24308e-09
1.03054e-08
1.82684e-08
2.6076e-08
3.32372e-08
3.95214e-08
4.48437e-08
4.92063e-08
5.26628e-08
5.52958e-08
5.72027e-08
5.84853e-08
5.92438e-08
5.95723e-08
5.95563e-08
5.92714e-08
5.87825e-08
5.81444e-08
5.74021e-08
5.65919e-08
2.71955e-12
6.88974e-12
3.24259e-09
1.03039e-08
1.82656e-08
2.60719e-08
3.32317e-08
3.95145e-08
4.48357e-08
4.91972e-08
5.26527e-08
5.52849e-08
5.71911e-08
5.84732e-08
5.92313e-08
5.95595e-08
5.95434e-08
5.92584e-08
5.87696e-08
5.81316e-08
5.73895e-08
5.65796e-08
2.71809e-12
6.88673e-12
3.24196e-09
1.0302e-08
1.82622e-08
2.60667e-08
3.32248e-08
3.9506e-08
4.48256e-08
4.91857e-08
5.264e-08
5.52712e-08
5.71766e-08
5.8458e-08
5.92157e-08
5.95436e-08
5.95273e-08
5.92422e-08
5.87535e-08
5.81156e-08
5.73737e-08
5.65641e-08
2.71633e-12
6.88312e-12
3.24122e-09
1.02997e-08
1.8258e-08
2.60605e-08
3.32166e-08
3.94958e-08
4.48135e-08
4.9172e-08
5.26248e-08
5.52548e-08
5.71591e-08
5.84398e-08
5.91969e-08
5.95244e-08
5.95079e-08
5.92228e-08
5.87341e-08
5.80965e-08
5.73549e-08
5.65455e-08
2.71428e-12
6.87892e-12
3.24035e-09
1.02971e-08
1.82531e-08
2.60533e-08
3.3207e-08
3.94838e-08
4.47994e-08
4.91559e-08
5.2607e-08
5.52356e-08
5.71388e-08
5.84185e-08
5.9175e-08
5.95021e-08
5.94853e-08
5.92002e-08
5.87116e-08
5.80741e-08
5.73328e-08
5.65239e-08
2.71194e-12
6.87411e-12
3.23936e-09
1.0294e-08
1.82476e-08
2.6045e-08
3.31959e-08
3.94702e-08
4.47833e-08
4.91376e-08
5.25868e-08
5.52137e-08
5.71155e-08
5.83943e-08
5.91499e-08
5.94765e-08
5.94595e-08
5.91743e-08
5.86858e-08
5.80486e-08
5.73076e-08
5.64991e-08
2.7093e-12
6.86871e-12
3.23824e-09
1.02906e-08
1.82413e-08
2.60357e-08
3.31836e-08
3.94548e-08
4.47652e-08
4.9117e-08
5.2564e-08
5.5189e-08
5.70894e-08
5.83669e-08
5.91217e-08
5.94478e-08
5.94305e-08
5.91452e-08
5.86568e-08
5.80199e-08
5.72793e-08
5.64713e-08
2.70638e-12
6.86272e-12
3.237e-09
1.02868e-08
1.82344e-08
2.60254e-08
3.31698e-08
3.94378e-08
4.4745e-08
4.90941e-08
5.25386e-08
5.51616e-08
5.70603e-08
5.83366e-08
5.90904e-08
5.94159e-08
5.93982e-08
5.91128e-08
5.86246e-08
5.7988e-08
5.72479e-08
5.64404e-08
2.70316e-12
6.85615e-12
3.23564e-09
1.02827e-08
1.82268e-08
2.60141e-08
3.31547e-08
3.9419e-08
4.47229e-08
4.90689e-08
5.25108e-08
5.51315e-08
5.70284e-08
5.83032e-08
5.9056e-08
5.93807e-08
5.93627e-08
5.90773e-08
5.85891e-08
5.79529e-08
5.72133e-08
5.64065e-08
2.69965e-12
6.84899e-12
3.23416e-09
1.02781e-08
1.82185e-08
2.60017e-08
3.31382e-08
3.93986e-08
4.46988e-08
4.90414e-08
5.24804e-08
5.50987e-08
5.69936e-08
5.82668e-08
5.90185e-08
5.93425e-08
5.9324e-08
5.90385e-08
5.85505e-08
5.79146e-08
5.71756e-08
5.63694e-08
2.69586e-12
6.84127e-12
3.23255e-09
1.02732e-08
1.82095e-08
2.59883e-08
3.31204e-08
3.93765e-08
4.46727e-08
4.90117e-08
5.24476e-08
5.50632e-08
5.69558e-08
5.82274e-08
5.89778e-08
5.9301e-08
5.92821e-08
5.89965e-08
5.85087e-08
5.78732e-08
5.71347e-08
5.63293e-08
2.69178e-12
6.83296e-12
3.23083e-09
1.02679e-08
1.81999e-08
2.5974e-08
3.31013e-08
3.93527e-08
4.46446e-08
4.89797e-08
5.24122e-08
5.5025e-08
5.69153e-08
5.8185e-08
5.89341e-08
5.92564e-08
5.92371e-08
5.89513e-08
5.84637e-08
5.78286e-08
5.70908e-08
5.62862e-08
2.68743e-12
6.82409e-12
3.22898e-09
1.02623e-08
1.81895e-08
2.59586e-08
3.30808e-08
3.93272e-08
4.46145e-08
4.89455e-08
5.23744e-08
5.49841e-08
5.68719e-08
5.81397e-08
5.88873e-08
5.92087e-08
5.91888e-08
5.89029e-08
5.84155e-08
5.77809e-08
5.70438e-08
5.624e-08
2.6828e-12
6.81464e-12
3.22702e-09
1.02563e-08
1.81785e-08
2.59422e-08
3.30589e-08
3.93001e-08
4.45826e-08
4.89091e-08
5.23341e-08
5.49405e-08
5.68257e-08
5.80914e-08
5.88375e-08
5.91578e-08
5.91374e-08
5.88513e-08
5.83641e-08
5.77301e-08
5.69937e-08
5.61908e-08
2.67791e-12
6.8046e-12
3.22494e-09
1.02499e-08
1.81669e-08
2.59248e-08
3.30358e-08
3.92714e-08
4.45486e-08
4.88705e-08
5.22914e-08
5.48943e-08
5.67766e-08
5.80401e-08
5.87846e-08
5.91039e-08
5.90829e-08
5.87967e-08
5.83097e-08
5.76761e-08
5.69405e-08
5.61386e-08
2.67274e-12
6.79393e-12
3.22273e-09
1.02432e-08
1.81546e-08
2.59065e-08
3.30113e-08
3.92411e-08
4.45128e-08
4.88298e-08
5.22463e-08
5.48456e-08
5.67249e-08
5.7986e-08
5.87288e-08
5.90469e-08
5.90252e-08
5.87389e-08
5.82521e-08
5.76191e-08
5.68843e-08
5.60835e-08
2.6673e-12
6.78261e-12
3.2204e-09
1.0236e-08
1.81416e-08
2.58871e-08
3.29856e-08
3.92092e-08
4.44752e-08
4.8787e-08
5.21989e-08
5.47943e-08
5.66704e-08
5.79291e-08
5.867e-08
5.89869e-08
5.89646e-08
5.8678e-08
5.81915e-08
5.7559e-08
5.68251e-08
5.60254e-08
2.66159e-12
6.77057e-12
3.21794e-09
1.02286e-08
1.81279e-08
2.58669e-08
3.29587e-08
3.91758e-08
4.44358e-08
4.87421e-08
5.21493e-08
5.47406e-08
5.66134e-08
5.78694e-08
5.86084e-08
5.89239e-08
5.89009e-08
5.86141e-08
5.81278e-08
5.74959e-08
5.67629e-08
5.59643e-08
2.65558e-12
6.75772e-12
3.21535e-09
1.02207e-08
1.81136e-08
2.58457e-08
3.29305e-08
3.9141e-08
4.43947e-08
4.86953e-08
5.20975e-08
5.46845e-08
5.65538e-08
5.7807e-08
5.85439e-08
5.88581e-08
5.88342e-08
5.85472e-08
5.80611e-08
5.74299e-08
5.66978e-08
5.59004e-08
2.64928e-12
6.74397e-12
3.21262e-09
1.02125e-08
1.80988e-08
2.58237e-08
3.29014e-08
3.91049e-08
4.43521e-08
4.86468e-08
5.20437e-08
5.46263e-08
5.64918e-08
5.77421e-08
5.84768e-08
5.87894e-08
5.87648e-08
5.84774e-08
5.79915e-08
5.73609e-08
5.66298e-08
5.58336e-08
2.64264e-12
6.72924e-12
3.20975e-09
1.02039e-08
1.80834e-08
2.5801e-08
3.28713e-08
3.90677e-08
4.43082e-08
4.85968e-08
5.19883e-08
5.45661e-08
5.64277e-08
5.76748e-08
5.84072e-08
5.87182e-08
5.86925e-08
5.84048e-08
5.79191e-08
5.72891e-08
5.65589e-08
5.5764e-08
2.63563e-12
6.71347e-12
3.20675e-09
1.01951e-08
1.80676e-08
2.57779e-08
3.28407e-08
3.90298e-08
4.42635e-08
4.85457e-08
5.19315e-08
5.45043e-08
5.63617e-08
5.76054e-08
5.83352e-08
5.86444e-08
5.86177e-08
5.83295e-08
5.78439e-08
5.72145e-08
5.64853e-08
5.56917e-08
2.62822e-12
6.69675e-12
3.20367e-09
1.01862e-08
1.80518e-08
2.57547e-08
3.28102e-08
3.89919e-08
4.42185e-08
4.84941e-08
5.18739e-08
5.44414e-08
5.62943e-08
5.75343e-08
5.82612e-08
5.85684e-08
5.85404e-08
5.82516e-08
5.7766e-08
5.71372e-08
5.6409e-08
5.56167e-08
2.6204e-12
6.67941e-12
3.20057e-09
1.01775e-08
1.80365e-08
2.57323e-08
3.27805e-08
3.89549e-08
4.41743e-08
4.8443e-08
5.18163e-08
5.43781e-08
5.6226e-08
5.7462e-08
5.81856e-08
5.84904e-08
5.84609e-08
5.81714e-08
5.76857e-08
5.70573e-08
5.633e-08
5.55391e-08
2.61218e-12
6.66224e-12
3.19763e-09
1.01694e-08
1.80224e-08
2.57118e-08
3.2753e-08
3.89202e-08
4.41321e-08
4.83935e-08
5.176e-08
5.43154e-08
5.61577e-08
5.73889e-08
5.81089e-08
5.84109e-08
5.83795e-08
5.8089e-08
5.7603e-08
5.6975e-08
5.62486e-08
5.54589e-08
2.60367e-12
6.6469e-12
3.19512e-09
1.01627e-08
1.8011e-08
2.56949e-08
3.27298e-08
3.88898e-08
4.40941e-08
4.83476e-08
5.17063e-08
5.42545e-08
5.60904e-08
5.73161e-08
5.80317e-08
5.83304e-08
5.82967e-08
5.80048e-08
5.75183e-08
5.68904e-08
5.61648e-08
5.53764e-08
2.59511e-12
6.63635e-12
3.19355e-09
1.0159e-08
1.80045e-08
2.56845e-08
3.27139e-08
3.88669e-08
4.4063e-08
4.83077e-08
5.16575e-08
5.41972e-08
5.60254e-08
5.72446e-08
5.79548e-08
5.82494e-08
5.82127e-08
5.7919e-08
5.74316e-08
5.68037e-08
5.60787e-08
5.52915e-08
2.587e-12
6.63571e-12
3.19376e-09
1.01603e-08
1.80063e-08
2.56847e-08
3.27097e-08
3.88557e-08
4.40427e-08
4.82771e-08
5.16162e-08
5.41457e-08
5.59646e-08
5.71757e-08
5.78793e-08
5.81687e-08
5.81283e-08
5.78322e-08
5.73435e-08
5.67152e-08
5.59906e-08
5.52045e-08
2.58024e-12
6.65351e-12
3.19712e-09
1.01701e-08
1.80216e-08
2.57016e-08
3.27236e-08
3.88621e-08
4.40383e-08
4.82601e-08
5.1586e-08
5.41027e-08
5.59099e-08
5.7111e-08
5.78063e-08
5.80892e-08
5.80441e-08
5.77447e-08
5.72541e-08
5.66251e-08
5.59007e-08
5.51154e-08
2.5764e-12
6.70394e-12
3.20587e-09
1.01939e-08
1.80581e-08
2.5744e-08
3.27641e-08
3.88938e-08
4.40565e-08
4.82621e-08
5.15711e-08
5.40714e-08
5.58639e-08
5.70523e-08
5.77371e-08
5.80119e-08
5.79607e-08
5.76571e-08
5.71639e-08
5.65337e-08
5.58091e-08
5.50245e-08
2.57847e-12
6.81185e-12
3.22368e-09
1.02402e-08
1.81272e-08
2.58242e-08
3.28428e-08
3.8961e-08
4.41055e-08
4.82896e-08
5.15764e-08
5.40557e-08
5.58293e-08
5.70016e-08
5.76734e-08
5.79378e-08
5.7879e-08
5.757e-08
5.70734e-08
5.64412e-08
5.57161e-08
5.49319e-08
2.594e-12
7.02398e-12
3.25663e-09
1.03218e-08
1.82457e-08
2.59591e-08
3.29749e-08
3.9076e-08
4.4195e-08
4.83499e-08
5.16074e-08
5.40594e-08
5.5809e-08
5.69611e-08
5.76164e-08
5.78681e-08
5.77997e-08
5.74839e-08
5.69828e-08
5.63481e-08
5.56218e-08
5.48378e-08
2.63887e-12
7.41503e-12
3.3147e-09
1.04591e-08
1.84373e-08
2.61713e-08
3.31791e-08
3.92535e-08
4.43359e-08
4.8451e-08
5.16697e-08
5.40866e-08
5.58059e-08
5.69328e-08
5.75679e-08
5.78038e-08
5.77236e-08
5.73994e-08
5.68926e-08
5.62545e-08
5.55267e-08
5.47423e-08
2.74499e-12
8.151e-12
3.41557e-09
1.06833e-08
1.87355e-08
2.64893e-08
3.34775e-08
3.95093e-08
4.45392e-08
4.86004e-08
5.17687e-08
5.41411e-08
5.58226e-08
5.69186e-08
5.7529e-08
5.77459e-08
5.76514e-08
5.7317e-08
5.68033e-08
5.61609e-08
5.54308e-08
5.46457e-08
2.99276e-12
9.60102e-12
3.59124e-09
1.10429e-08
1.9185e-08
2.69472e-08
3.38932e-08
3.98586e-08
4.48147e-08
4.88045e-08
5.19086e-08
5.42256e-08
5.58612e-08
5.69198e-08
5.75008e-08
5.76951e-08
5.75837e-08
5.72371e-08
5.67151e-08
5.60674e-08
5.53343e-08
5.45482e-08
3.55619e-12
1.28386e-11
3.90343e-09
1.16119e-08
1.98422e-08
2.75805e-08
3.4447e-08
4.03131e-08
4.51692e-08
4.90674e-08
5.20918e-08
5.4342e-08
5.59227e-08
5.69374e-08
5.7484e-08
5.76519e-08
5.75209e-08
5.71602e-08
5.66284e-08
5.59743e-08
5.52376e-08
5.44498e-08
4.95873e-12
2.18103e-11
4.47791e-09
1.24994e-08
2.07685e-08
2.84176e-08
3.51503e-08
4.08767e-08
4.56037e-08
4.93892e-08
5.23185e-08
5.44902e-08
5.60074e-08
5.69717e-08
5.74789e-08
5.76167e-08
5.74633e-08
5.70863e-08
5.65432e-08
5.58818e-08
5.51407e-08
5.43508e-08
4.52084e-12
3.57536e-11
1.12536e-11
4.16955e-12
6.57338e-13
1.69774e-12
1.4178e-12
5.59368e-13
6.30474e-13
2.89676e-11
7.32644e-13
5.58351e-13
3.03774e-13
3.9316e-12
6.30616e-13
7.64173e-14
6.96519e-13
4.6403e-12
2.34091e-12
8.77937e-13
6.21884e-13
1.37873e-11
6.08504e-13
4.3116e-13
1.01477e-12
1.78808e-12
1.59219e-12
4.29414e-13
1.67092e-12
3.60437e-12
4.0722e-12
2.66625e-12
2.88206e-12
3.97984e-12
3.27655e-08
1.86485e-10
2.76906e-08
5.30029e-08
2.48711e-12
8.38167e-11
7.20264e-12
7.5799e-12
5.4784e-12
1.71854e-11
9.84968e-12
5.92968e-11
1.0138e-11
4.47193e-09
1.33547e-10
1.34965e-08
1.45268e-12
3.74469e-09
4.0413e-10
1.97476e-08
4.4014e-08
5.41258e-08
3.97702e-08
5.14748e-08
3.87134e-11
1.22214e-12
1.49573e-11
8.9534e-09
8.52534e-09
1.87144e-08
7.8323e-12
3.078e-08
5.50165e-09
1.92363e-08
1.16367e-08
2.85859e-08
1.10753e-08
3.40116e-08
1.46054e-08
2.10393e-08
2.30819e-08
3.93024e-08
1.72605e-08
4.13243e-08
2.78029e-08
3.22899e-08
2.98977e-08
4.77446e-08
2.85243e-08
3.51132e-08
3.58492e-08
4.52358e-08
2.47552e-08
3.92631e-08
3.41042e-08
4.77578e-08
4.20199e-08
4.99544e-08
3.10974e-08
3.9309e-08
4.82739e-08
4.93721e-08
3.4451e-08
5.08274e-08
3.2304e-08
4.01782e-08
3.99091e-08
4.98566e-08
3.55079e-08
4.1281e-08
3.26132e-08
3.30232e-08
2.94612e-08
3.02911e-08
5.13325e-08
5.08041e-08
2.68147e-08
2.47078e-08
5.3178e-08
1.4027e-08
6.94071e-13
2.12963e-09
2.8328e-08
3.3337e-09
3.14997e-08
4.33956e-08
1.78011e-08
2.42973e-08
4.37964e-08
4.77738e-08
2.49375e-08
1.50592e-12
1.0046e-08
2.77769e-08
4.90288e-08
3.94884e-08
2.91406e-08
3.79222e-08
2.69303e-08
2.92687e-09
7.63682e-13
3.02205e-10
1.9005e-08
3.75044e-08
4.5808e-08
4.26761e-08
4.91733e-08
9.21e-09
3.063e-08
2.22472e-08
3.55685e-08
3.9014e-08
5.00389e-08
3.69446e-08
2.33719e-08
2.37105e-08
4.00135e-08
5.31385e-08
4.148e-08
5.25354e-08
4.07981e-08
1.54435e-08
3.38696e-08
5.88179e-09
2.56817e-08
1.68574e-08
2.16701e-10
4.30735e-10
6.15204e-12
5.44019e-12
3.1808e-12
4.84223e-08
4.96628e-08
4.22653e-08
2.99177e-08
5.31358e-08
4.42178e-08
3.75827e-08
2.96998e-08
5.255e-08
4.3992e-08
4.99112e-08
4.00933e-08
2.29943e-08
3.36136e-08
9.06909e-09
8.03591e-09
1.21103e-12
2.41913e-09
2.95434e-08
2.09628e-08
3.20875e-08
3.75842e-08
2.19413e-08
1.23441e-08
2.92523e-08
4.22985e-08
1.62914e-08
3.11078e-08
4.2955e-08
5.26206e-08
3.64126e-08
2.57848e-08
3.55473e-08
4.69685e-08
9.24472e-09
1.55313e-08
3.93171e-08
4.47026e-08
1.26791e-08
7.90408e-11
2.76834e-08
3.61705e-08
3.71882e-12
3.33577e-09
5.39645e-08
4.60897e-08
4.79536e-08
4.03995e-08
4.73539e-08
4.04374e-08
3.71345e-08
4.66371e-08
3.45112e-08
4.40082e-08
2.39074e-08
3.98753e-08
1.80963e-12
2.88281e-12
3.33771e-08
2.55825e-08
9.50356e-09
3.0339e-11
1.87113e-08
7.93416e-09
1.2428e-08
1.57659e-10
3.1535e-08
2.63943e-08
1.69132e-08
2.31799e-08
5.16521e-08
4.57145e-08
2.31898e-08
1.44516e-08
5.26563e-08
4.52624e-08
2.85047e-08
2.05268e-08
4.37734e-08
3.2209e-08
2.51902e-08
3.44508e-08
5.43761e-08
4.75065e-08
5.03758e-08
5.39095e-08
5.52809e-12
1.44199e-12
3.65351e-08
2.67805e-08
2.7787e-08
3.54479e-08
5.13955e-09
5.81998e-09
4.85149e-08
4.26711e-08
3.04943e-08
2.81169e-08
1.60743e-08
5.69711e-09
2.72053e-08
3.5801e-08
3.43391e-08
3.28119e-08
4.98077e-08
5.13084e-08
1.76839e-12
2.33854e-09
7.92638e-11
9.15165e-13
3.32358e-08
2.80717e-08
2.44805e-08
3.38523e-08
2.70158e-08
3.69539e-08
4.08144e-11
4.00333e-12
4.45784e-08
3.64977e-08
4.22876e-09
1.33891e-12
3.97488e-08
3.07289e-08
3.54352e-08
3.71002e-08
4.37347e-08
3.55746e-08
6.99384e-09
2.64239e-10
4.49943e-08
4.97233e-08
4.91059e-08
5.1783e-08
1.25026e-08
1.95e-08
2.47266e-08
1.70032e-08
3.90834e-08
3.78061e-08
5.17767e-09
9.42498e-09
2.16047e-08
1.3236e-08
4.26067e-08
3.5807e-08
1.70805e-08
2.65971e-08
1.10597e-08
3.32437e-09
4.56842e-08
4.06232e-08
3.22723e-08
4.1329e-08
1.51734e-08
1.86603e-08
2.70678e-08
2.54479e-08
5.1292e-08
4.75643e-08
4.60806e-08
4.31137e-08
4.5969e-08
4.69491e-08
3.2154e-08
3.7905e-08
2.51057e-12
4.74649e-10
1.67107e-08
1.04436e-08
3.26681e-08
2.97692e-08
1.46623e-10
3.18729e-09
3.72765e-08
3.04981e-08
3.74424e-08
3.93437e-08
5.02994e-08
4.5861e-08
3.8585e-08
4.22319e-08
9.21568e-09
2.85034e-09
4.02331e-08
3.39843e-08
4.53778e-08
4.85194e-08
2.75535e-08
2.21563e-08
1.64039e-12
2.11145e-12
4.15987e-08
3.5081e-08
4.20125e-08
4.48212e-08
1.94658e-08
9.243e-09
4.46592e-08
4.77686e-08
3.65334e-08
4.02126e-08
1.83796e-10
2.5317e-12
1.20122e-08
6.37192e-09
3.28188e-08
3.77098e-08
2.17829e-08
2.72614e-08
3.47216e-08
2.97291e-08
3.37347e-08
3.97301e-08
4.17486e-08
3.55984e-08
4.10129e-08
4.40286e-08
4.57463e-08
4.80657e-08
2.91298e-08
2.88152e-08
1.2421e-08
5.49136e-09
2.79128e-08
3.11704e-08
4.18298e-08
3.81794e-08
5.37157e-08
5.07459e-08
2.67573e-08
3.27656e-08
2.91685e-08
2.3603e-08
4.67305e-08
4.38765e-08
4.10077e-08
4.41703e-08
2.41614e-09
5.03821e-11
5.1718e-08
4.97205e-08
2.2901e-08
2.82369e-08
2.61647e-08
1.98161e-08
4.51442e-08
4.7398e-08
1.34263e-12
3.34718e-12
2.25101e-08
1.50413e-08
3.90601e-11
5.67528e-10
2.27077e-08
2.69456e-08
5.8698e-09
4.36004e-10
3.12248e-08
2.77342e-08
2.1152e-08
1.55583e-08
1.28729e-12
9.07437e-13
2.23724e-10
1.28728e-11
4.55966e-08
4.9852e-08
8.87814e-09
5.97795e-09
4.76936e-08
4.45944e-08
5.46207e-09
1.30522e-08
3.40279e-11
2.31243e-10
5.13753e-08
5.42219e-08
3.26135e-08
2.72112e-08
5.32521e-08
5.34295e-08
5.26355e-08
5.30315e-08
4.73206e-08
5.0984e-08
1.49145e-08
1.92292e-08
3.49745e-08
3.08009e-08
2.90341e-08
2.91681e-08
2.97986e-09
7.28964e-10
1.99581e-08
1.82887e-08
3.71038e-08
3.29138e-08
1.30739e-10
5.35904e-10
1.92107e-08
2.54892e-08
1.0207e-08
1.34843e-08
2.03241e-08
2.49928e-08
2.06859e-08
1.56971e-08
3.42482e-08
2.99331e-08
2.49895e-08
2.63023e-08
3.32627e-12
9.21954e-12
4.06596e-12
1.63727e-12
5.11734e-08
4.79782e-08
3.51936e-08
3.44614e-08
4.3768e-08
4.12063e-08
1.50443e-12
4.00413e-12
9.88377e-12
2.36332e-08
5.03447e-12
1.82149e-12
2.14437e-12
2.51759e-12
1.58835e-12
5.20304e-13
7.02892e-13
2.96379e-12
1.22378e-12
1.01581e-10
1.51307e-12
2.72234e-12
1.53577e-12
1.29427e-11
1.13509e-12
5.49318e-09
4.80303e-13
2.35199e-11
9.89473e-09
2.16488e-08
1.0215e-08
7.88781e-13
1.38107e-13
9.92023e-09
1.71362e-12
8.32322e-09
5.56381e-11
1.44392e-08
1.1822e-11
8.8726e-09
8.41238e-09
9.40161e-09
2.23724e-11
1.95339e-08
7.68111e-12
1.90388e-08
2.70923e-09
3.20755e-09
9.92962e-12
2.01551e-08
1.0082e-08
1.02879e-08
1.71246e-10
2.30034e-08
2.57082e-10
1.58478e-08
1.72229e-10
4.42739e-09
7.17409e-13
2.08734e-08
1.67131e-08
8.4353e-09
2.13585e-08
8.61059e-12
3.44738e-13
1.07832e-08
2.04069e-08
2.72059e-09
2.03994e-08
2.69449e-11
2.53867e-11
1.88929e-08
1.09144e-10
1.39602e-08
4.07105e-12
8.23837e-09
5.64316e-09
1.40595e-12
2.10888e-08
7.25324e-11
8.3744e-12
1.06762e-08
1.24063e-08
1.66611e-08
1.81451e-08
2.10667e-09
2.95813e-09
4.97006e-10
5.54943e-10
9.84423e-13
8.4242e-12
2.64377e-12
2.39139e-09
1.3003e-12
1.12402e-08
2.03593e-08
8.21761e-12
7.35159e-09
7.41344e-12
8.6589e-09
2.44181e-12
9.70979e-10
6.99e-09
6.03719e-09
1.15483e-08
1.80102e-08
1.20829e-08
3.8061e-09
1.34459e-10
1.39298e-10
5.92472e-09
2.11337e-08
1.16193e-08
1.52023e-08
2.27138e-12
5.83871e-09
1.6719e-08
2.35575e-08
1.70671e-12
4.46835e-09
8.33725e-09
2.32896e-08
8.06633e-09
2.13011e-08
8.07008e-12
4.92361e-13
1.35387e-12
2.30688e-10
9.00039e-13
3.17681e-09
9.20926e-09
2.78984e-09
7.81485e-12
9.75083e-13
8.18237e-09
1.56272e-08
5.77888e-09
1.65642e-11
2.34443e-09
2.63816e-09
1.43104e-10
1.72865e-12
4.11892e-09
1.24325e-10
1.02177e-08
7.04508e-10
5.41083e-09
1.40248e-08
1.17582e-08
1.63639e-08
9.91897e-09
1.92955e-09
1.21472e-10
9.52437e-09
2.49269e-12
3.14167e-12
6.58665e-09
3.60567e-09
1.07004e-11
1.50928e-12
1.70037e-12
1.77107e-12
2.1924e-08
1.48207e-08
2.55358e-12
1.00021e-11
4.52842e-12
5.44829e-12
1.49356e-08
2.33763e-08
2.25771e-11
1.62991e-12
2.17348e-13
3.74039e-11
1.44382e-12
1.73224e-10
8.89678e-11
4.5988e-10
1.18017e-08
2.83204e-09
6.86128e-10
8.76489e-09
2.29659e-12
2.20931e-10
5.72642e-11
2.88374e-09
1.19567e-09
5.28582e-11
1.70924e-08
2.06978e-08
2.37885e-08
1.5624e-08
1.80299e-08
2.3749e-08
2.30154e-08
1.61743e-08
1.9393e-08
1.32435e-08
2.27751e-08
1.60963e-08
4.1755e-09
1.42439e-08
6.0562e-12
8.42836e-13
1.99556e-08
1.69853e-08
1.19969e-12
1.46544e-10
3.11138e-13
6.05497e-12
2.68227e-09
4.35439e-09
8.13999e-11
1.60229e-09
3.42401e-12
3.5188e-12
3.28934e-09
1.16576e-08
1.40117e-08
1.50034e-08
1.30029e-12
5.97937e-11
8.46451e-09
4.1472e-09
1.60832e-08
6.43094e-09
8.03605e-09
9.18777e-09
3.09707e-12
3.25394e-12
2.97283e-11
7.85361e-12
1.25362e-12
3.73935e-12
1.25856e-11
1.44997e-12
4.8827e-09
8.35572e-11
1.46408e-08
1.32191e-08
1.25947e-08
1.02748e-08
2.12551e-11
2.04593e-09
9.46287e-11
5.08194e-09
1.75966e-08
1.71796e-08
8.03461e-11
5.45115e-12
1.09056e-11
9.44402e-12
2.78275e-09
2.84136e-09
1.99184e-10
4.05544e-09
3.48075e-09
1.54287e-09
3.78955e-12
2.7436e-12
1.37654e-08
1.21341e-08
1.45114e-10
3.26781e-09
7.336e-09
4.72109e-09
2.15753e-11
1.64561e-11
6.03575e-09
3.65386e-09
8.95569e-09
1.63413e-08
4.83452e-09
1.68397e-10
7.4802e-09
5.96159e-09
2.02049e-09
5.83384e-09
1.01259e-12
1.17665e-12
1.61811e-09
1.84339e-10
5.0972e-10
2.45405e-09
4.03662e-09
1.74805e-09
8.04393e-13
3.40523e-13
1.34536e-08
8.3925e-09
1.48316e-08
1.07146e-08
4.73791e-12
5.29076e-12
7.67105e-09
1.45682e-08
8.56884e-09
7.45424e-09
1.19164e-08
6.51876e-09
2.08704e-08
1.47315e-08
1.43614e-08
1.26017e-08
3.63441e-12
2.72442e-12
4.97748e-09
6.89358e-09
2.33763e-12
6.61233e-12
1.27138e-12
2.64859e-12
1.58916e-12
3.12235e-12
1.63696e-12
4.19964e-12
1.66447e-12
3.16003e-12
1.66819e-12
3.19337e-12
1.66118e-12
3.05659e-12
1.66417e-12
3.00709e-12
1.6369e-12
3.04243e-12
1.60637e-12
2.26615e-12
1.56644e-12
2.76873e-12
1.50036e-12
2.66095e-12
1.38565e-12
2.27171e-12
1.20141e-12
1.45868e-12
9.78898e-13
1.00153e-12
8.90568e-13
1.10037e-12
2.34816e-12
4.21099e-12
1.26679e-12
2.63927e-12
1.57875e-12
2.93067e-12
1.67803e-12
2.14085e-12
1.68607e-12
2.68426e-12
1.67295e-12
3.02349e-12
1.64294e-12
2.9969e-12
1.63294e-12
3.29084e-12
1.63781e-12
2.34397e-12
1.60087e-12
3.14287e-12
1.54057e-12
3.01016e-12
1.48132e-12
2.00679e-12
1.37399e-12
2.09587e-12
1.2072e-12
1.25797e-12
9.88502e-13
1.20922e-12
8.77181e-13
1.43995e-12
2.17956e-08
2.33887e-12
1.06907e-11
2.37643e-08
5.65316e-12
9.32489e-13
2.75195e-12
2.23539e-12
2.18187e-12
3.2973e-12
2.19495e-12
1.02912e-12
9.37586e-13
9.21129e-13
1.65273e-12
1.98558e-10
5.86659e-13
9.69569e-12
1.89881e-12
7.40455e-09
9.15622e-13
1.16308e-10
1.00016e-08
6.24629e-13
9.19745e-13
1.50193e-08
1.9347e-09
1.21647e-08
1.62364e-09
1.1952e-08
6.14223e-12
1.66764e-08
8.4929e-09
2.42606e-09
1.59982e-10
1.85025e-08
2.139e-10
1.7315e-08
3.10922e-09
3.65817e-09
4.65707e-11
1.95663e-08
1.04592e-08
1.7708e-08
1.76206e-10
3.57909e-09
1.89645e-10
1.60913e-08
3.18578e-09
4.20892e-09
2.20135e-08
9.32433e-12
1.55415e-09
9.12099e-09
1.6883e-08
1.67671e-08
2.11971e-08
1.56964e-11
1.06185e-12
1.17445e-08
1.49787e-08
2.27843e-12
1.64637e-08
3.20294e-11
1.14831e-11
2.15403e-08
1.17275e-11
1.92295e-08
4.69007e-09
3.08528e-12
1.42275e-08
3.59286e-10
1.11552e-08
2.25123e-08
1.43168e-08
1.89962e-08
1.0761e-11
1.64954e-08
3.65322e-09
1.29891e-11
1.61928e-12
2.09676e-09
9.53824e-09
1.22046e-13
1.7281e-09
1.9428e-12
2.70718e-12
2.02076e-09
4.09255e-09
9.97745e-09
2.31083e-08
5.30058e-09
2.18194e-08
5.11727e-09
1.06651e-08
7.1222e-13
1.41991e-10
2.40765e-10
8.37302e-09
2.38599e-08
3.58322e-12
1.79791e-11
6.78686e-09
1.75128e-08
3.21148e-09
1.22078e-08
2.45273e-12
1.76597e-13
1.44106e-11
1.68015e-09
2.24685e-08
1.37218e-08
2.10731e-08
8.77105e-09
5.82063e-11
6.28582e-13
5.55085e-09
6.16402e-13
2.48936e-08
9.61927e-09
5.93938e-09
3.81989e-12
2.41419e-08
1.44276e-08
1.85496e-09
4.07688e-12
2.49525e-12
1.23779e-10
3.7917e-09
2.69276e-09
1.17154e-08
4.91303e-09
5.29867e-12
3.37583e-12
1.55405e-09
6.00662e-09
7.24514e-11
2.98532e-09
3.20197e-09
1.326e-08
3.2509e-12
1.43412e-12
5.9619e-13
1.11729e-11
2.80878e-12
1.10352e-12
1.56148e-08
4.90191e-09
1.49002e-08
3.97369e-09
1.94781e-09
1.07836e-08
2.38555e-08
1.13629e-08
2.26577e-08
1.07996e-08
2.10627e-08
1.34337e-08
1.37326e-10
2.2467e-09
2.21761e-09
9.74764e-12
1.01596e-10
1.5875e-12
2.44381e-08
1.50765e-08
1.39093e-12
2.11367e-12
2.35482e-08
1.5621e-08
2.27014e-10
1.6717e-12
1.81217e-12
6.85528e-13
1.76622e-08
1.04237e-08
1.49196e-12
1.19489e-11
1.35188e-10
9.14252e-09
1.54379e-08
2.41518e-08
7.14886e-13
2.41634e-10
4.45174e-11
9.67628e-12
9.95641e-11
5.49291e-12
5.04145e-11
1.49032e-12
1.57825e-08
2.11946e-08
1.77343e-08
2.13229e-08
1.67764e-08
2.20779e-08
9.88038e-09
3.51157e-10
8.02539e-13
2.42491e-09
4.96525e-09
7.62807e-09
1.20314e-10
2.37184e-12
9.1861e-13
3.90619e-10
6.49444e-12
4.18554e-11
1.02072e-08
1.62433e-08
1.80944e-08
2.33649e-08
3.44066e-09
8.52821e-09
5.21524e-09
1.49952e-08
4.6211e-09
1.17618e-08
9.11751e-09
3.64568e-10
8.21043e-09
1.57302e-08
1.51874e-12
2.11918e-12
1.95602e-12
1.07558e-10
6.33789e-11
5.52414e-09
1.28485e-08
6.67132e-09
4.12935e-09
2.34671e-09
1.62519e-08
1.11414e-08
2.09641e-10
1.42052e-09
1.05401e-08
9.44146e-09
1.49479e-12
1.07144e-12
2.18524e-11
5.07527e-11
2.20397e-10
4.49623e-09
1.57376e-11
1.57239e-10
8.91944e-13
4.87879e-13
1.29964e-08
1.52522e-08
2.2645e-10
6.28162e-09
1.49288e-09
6.86303e-09
5.05632e-12
6.0484e-13
1.32317e-12
1.38557e-12
8.50577e-09
5.06563e-09
6.40966e-09
9.23738e-09
9.04785e-09
1.52658e-08
4.64519e-11
1.23807e-09
1.1623e-08
1.07284e-08
3.98717e-09
5.63799e-11
1.47564e-10
4.24411e-09
2.26708e-08
1.99418e-08
7.59567e-11
5.49401e-09
1.55096e-11
1.12404e-11
9.0605e-09
1.69266e-08
2.35332e-08
1.80371e-08
5.90869e-09
7.26168e-09
5.47505e-09
1.45452e-10
1.40596e-12
1.6803e-12
1.38712e-08
1.17631e-08
4.17461e-09
1.73106e-09
1.28136e-08
1.11879e-08
1.51768e-12
5.61675e-11
5.76266e-09
9.36562e-09
2.07309e-08
2.0138e-08
1.59032e-08
2.01987e-08
8.12993e-09
9.5244e-09
4.54714e-09
7.45421e-09
4.5519e-09
1.58185e-10
5.76341e-12
4.58698e-11
1.27304e-12
3.02559e-11
2.93086e-12
3.80929e-12
1.92633e-08
2.48132e-08
5.65383e-09
6.93717e-09
5.1171e-08
1.78587e-10
3.00591e-08
5.4109e-08
2.2068e-12
7.792e-11
4.98894e-12
9.73225e-12
2.39474e-12
8.90057e-11
5.29133e-12
3.0579e-10
2.73144e-12
4.87697e-10
7.62763e-11
2.29794e-11
3.92244e-12
8.01481e-11
2.1387e-12
4.23111e-08
3.52449e-08
4.63423e-08
2.96373e-08
5.32889e-08
5.31793e-08
7.38075e-11
2.21796e-12
4.43022e-09
3.69999e-12
5.89931e-09
2.22165e-09
1.72059e-08
1.74547e-09
1.18931e-08
5.63775e-09
2.52244e-08
1.83375e-08
2.94258e-08
1.18246e-08
2.94091e-08
2.29612e-08
3.67131e-08
2.26339e-08
3.18578e-08
2.01701e-08
3.85316e-08
3.6301e-08
2.84466e-08
2.87812e-08
4.3358e-08
2.66593e-08
4.54676e-08
4.11872e-08
3.98568e-08
2.94098e-08
4.77498e-08
4.41677e-08
4.42405e-08
3.41118e-08
4.20416e-08
3.26734e-08
4.84222e-08
3.55291e-08
4.43442e-08
3.58499e-08
5.19214e-08
3.06986e-08
4.70855e-08
4.60974e-08
4.49526e-08
3.60681e-08
4.47327e-08
4.59516e-08
5.12939e-08
3.29508e-08
5.27163e-08
3.29957e-08
3.00853e-08
4.95638e-08
4.73017e-08
2.89194e-08
2.7647e-08
4.52293e-08
2.18469e-08
3.82261e-08
1.27221e-08
3.36418e-08
1.78415e-08
7.49356e-09
1.05475e-08
4.28725e-11
3.6153e-08
3.00195e-08
2.84482e-08
4.56858e-08
1.52964e-08
1.3251e-10
4.72015e-09
5.49961e-12
5.0303e-08
3.69604e-08
3.05902e-08
3.19858e-08
3.01465e-08
2.12572e-08
3.82559e-08
2.06533e-08
4.08704e-08
4.10234e-08
7.30832e-10
1.44682e-08
1.41034e-08
3.15677e-08
3.16533e-08
1.60335e-08
4.69861e-08
5.34569e-08
4.6846e-08
5.16514e-08
2.91107e-08
4.00124e-08
3.25122e-08
4.70372e-08
2.65862e-12
3.41104e-10
1.8038e-08
1.94103e-08
4.26669e-08
5.2985e-08
3.72944e-08
3.58369e-08
2.45611e-08
1.12203e-08
4.99461e-08
5.38598e-08
2.89651e-12
3.87782e-10
4.63144e-08
5.11425e-08
1.34249e-08
1.48935e-08
2.98331e-08
4.23249e-08
4.62991e-08
4.95131e-08
3.19339e-08
2.53607e-08
2.56034e-12
2.75916e-09
8.04167e-09
9.0337e-09
2.73973e-08
4.06418e-08
4.86439e-08
5.32262e-08
4.5138e-08
3.98687e-08
8.82967e-09
5.14058e-09
4.2172e-08
2.77664e-08
2.59587e-08
3.49777e-08
2.05737e-08
1.09395e-08
3.99e-08
3.34627e-08
2.18402e-08
2.55469e-08
9.06373e-11
6.74302e-12
2.14812e-08
2.58383e-08
2.79034e-08
3.6602e-08
2.66694e-08
3.78417e-08
4.54889e-08
4.15957e-08
1.37883e-08
1.89858e-08
4.51044e-08
3.70453e-08
4.70435e-12
3.27024e-09
8.76194e-12
4.76429e-13
1.115e-12
5.39906e-12
4.34205e-08
3.65459e-08
4.63286e-08
3.66179e-08
4.22593e-08
3.87565e-08
5.00329e-08
5.21854e-08
4.86599e-08
5.08047e-08
3.82399e-09
4.97598e-09
3.14529e-08
3.87637e-08
2.54023e-08
3.22173e-08
5.26875e-08
4.81422e-08
1.28115e-08
2.32403e-08
1.12693e-08
3.23045e-09
5.32326e-08
4.88246e-08
5.14932e-08
5.42445e-08
6.69527e-09
6.17841e-09
1.96397e-08
2.77653e-08
3.46786e-08
2.84983e-08
3.42855e-08
2.75112e-08
4.79137e-08
4.52706e-08
2.93175e-08
3.62339e-08
2.85474e-08
3.70635e-08
4.52714e-08
3.86007e-08
5.34281e-08
4.85976e-08
3.31817e-08
2.79147e-08
3.41785e-08
2.98445e-08
5.09275e-08
4.68909e-08
4.95917e-08
5.10763e-08
4.18439e-08
4.10684e-08
2.16597e-10
2.62407e-12
2.5063e-08
3.1939e-08
7.5059e-09
1.27734e-08
3.26993e-08
2.98009e-08
3.97875e-08
4.10276e-08
2.30434e-09
2.14916e-11
2.34382e-08
2.25022e-08
2.24542e-09
8.94417e-09
4.10965e-08
4.77316e-08
1.87804e-08
1.5932e-08
1.50709e-12
4.87013e-12
3.02602e-08
2.52176e-08
6.28577e-09
2.39255e-10
3.47735e-08
4.07708e-08
3.11809e-08
2.74134e-08
2.34917e-08
2.52551e-08
3.67707e-08
3.45119e-08
4.98019e-08
4.29942e-08
4.12805e-08
3.97419e-08
1.24183e-08
1.09443e-08
3.5336e-08
2.85234e-08
2.65717e-08
1.90008e-08
3.27161e-08
3.81775e-08
2.90953e-08
3.3551e-08
4.12448e-08
4.33973e-08
3.92183e-08
4.31113e-08
3.47486e-08
4.02994e-08
1.47773e-08
8.08019e-09
2.84919e-08
2.21635e-08
4.8179e-08
4.71985e-08
3.508e-08
3.53989e-08
1.49345e-08
1.94876e-08
2.15973e-08
2.58475e-08
8.79346e-09
3.23543e-09
3.00102e-09
2.44522e-12
4.92565e-08
4.25554e-08
3.40937e-08
3.94824e-08
3.821e-08
4.00596e-08
4.84725e-08
4.36794e-08
4.51535e-08
3.97788e-08
5.66857e-12
6.14373e-12
4.62777e-08
4.06359e-08
2.31157e-11
7.2285e-13
2.807e-11
2.59291e-10
3.64245e-08
4.34722e-08
4.04669e-08
3.81706e-08
2.9919e-08
3.29227e-08
2.34451e-08
1.86583e-08
4.47967e-08
4.94962e-08
7.4202e-09
1.22236e-08
2.19346e-09
1.01403e-10
1.18617e-08
1.87338e-08
4.42889e-08
4.411e-08
4.76583e-08
4.28057e-08
3.39589e-08
3.02814e-08
3.42699e-08
3.56862e-08
5.09562e-08
5.38275e-08
2.9989e-08
3.19982e-08
1.67374e-12
1.58958e-12
4.36114e-08
4.02498e-08
4.05996e-08
3.5197e-08
4.4671e-08
4.92183e-08
1.01252e-12
8.24125e-13
3.89755e-08
3.73307e-08
2.47619e-08
3.09697e-08
4.74152e-08
4.77166e-08
7.36369e-09
1.054e-08
1.48229e-08
1.80967e-08
2.85221e-09
7.98723e-09
4.98718e-08
4.91121e-08
2.90948e-08
2.85484e-08
3.60801e-08
3.59153e-08
5.30785e-08
5.13683e-08
3.72092e-09
2.72526e-09
2.33639e-08
1.72828e-08
1.01613e-08
6.31078e-09
3.79918e-08
4.23506e-08
5.43922e-08
5.1359e-08
4.98652e-08
5.24695e-08
1.60827e-08
1.06061e-08
3.30885e-08
2.76262e-08
2.73039e-08
3.29342e-08
5.17993e-08
4.82814e-08
1.8055e-08
2.39742e-08
1.67944e-08
2.25224e-08
2.64398e-08
2.27823e-08
1.47017e-08
2.01477e-08
2.23402e-09
5.02343e-09
2.88232e-08
2.58819e-08
4.7251e-08
4.42033e-08
1.67545e-08
1.901e-08
3.8248e-10
1.03137e-11
5.18487e-08
5.41626e-08
3.11503e-08
2.55651e-08
3.3491e-10
4.15683e-09
2.66764e-08
2.73643e-08
8.63476e-12
9.12305e-12
4.02704e-13
1.66149e-12
3.70161e-12
3.47486e-12
1.96379e-12
3.38372e-12
3.31907e-08
3.76912e-08
4.983e-08
5.03165e-08
4.22079e-08
4.51248e-08
3.57124e-12
1.08273e-11
3.59191e-11
4.54998e-12
4.78838e-12
1.64357e-12
6.53281e-13
1.99413e-12
3.05685e-13
1.0752e-12
3.35115e-13
1.07599e-12
4.84319e-13
1.73246e-12
5.28661e-13
1.39428e-12
3.72337e-12
6.43427e-13
2.53753e-12
4.88475e-12
7.77392e-13
2.97113e-11
5.03241e-13
1.08553e-11
2.74835e-12
2.15254e-12
5.45458e-13
3.74004e-12
3.39663e-13
1.2764e-13
1.6469e-12
9.73309e-13
9.79981e-13
1.20539e-12
5.57609e-08
5.48944e-08
5.40282e-08
5.31751e-08
5.23446e-08
5.15435e-08
5.07769e-08
5.0048e-08
4.93591e-08
4.87115e-08
4.81058e-08
4.75419e-08
4.70196e-08
4.65382e-08
4.60968e-08
4.56942e-08
4.53291e-08
4.50005e-08
4.47068e-08
4.44468e-08
4.42192e-08
4.40229e-08
4.38567e-08
4.37198e-08
4.36113e-08
4.35305e-08
4.34769e-08
4.34502e-08
5.57578e-08
5.48914e-08
5.40253e-08
5.31723e-08
5.23418e-08
5.15409e-08
5.07743e-08
5.00455e-08
4.93567e-08
4.87091e-08
4.81034e-08
4.75396e-08
4.70174e-08
4.6536e-08
4.60946e-08
4.5692e-08
4.53271e-08
4.49984e-08
4.47047e-08
4.44447e-08
4.42172e-08
4.40209e-08
4.38548e-08
4.37179e-08
4.36093e-08
4.35286e-08
4.3475e-08
4.34483e-08
5.57518e-08
5.48855e-08
5.40195e-08
5.31666e-08
5.23363e-08
5.15355e-08
5.07691e-08
5.00404e-08
4.93517e-08
4.87043e-08
4.80987e-08
4.7535e-08
4.70129e-08
4.65316e-08
4.60903e-08
4.56878e-08
4.53229e-08
4.49943e-08
4.47006e-08
4.44407e-08
4.42132e-08
4.40169e-08
4.38508e-08
4.3714e-08
4.36055e-08
4.35247e-08
4.34711e-08
4.34444e-08
5.57427e-08
5.48766e-08
5.40108e-08
5.31582e-08
5.23281e-08
5.15275e-08
5.07613e-08
5.00328e-08
4.93443e-08
4.8697e-08
4.80916e-08
4.75281e-08
4.70061e-08
4.6525e-08
4.60838e-08
4.56814e-08
4.53166e-08
4.49881e-08
4.46945e-08
4.44347e-08
4.42072e-08
4.4011e-08
4.3845e-08
4.37081e-08
4.35997e-08
4.35189e-08
4.34654e-08
4.34387e-08
5.57305e-08
5.48648e-08
5.39993e-08
5.31469e-08
5.23171e-08
5.15168e-08
5.07508e-08
5.00227e-08
4.93344e-08
4.86874e-08
4.80822e-08
4.75189e-08
4.69971e-08
4.65161e-08
4.60751e-08
4.56729e-08
4.53082e-08
4.49798e-08
4.46864e-08
4.44266e-08
4.41993e-08
4.40031e-08
4.38371e-08
4.37003e-08
4.35919e-08
4.35112e-08
4.34577e-08
4.3431e-08
5.57154e-08
5.485e-08
5.39848e-08
5.31328e-08
5.23034e-08
5.15034e-08
5.07378e-08
5.001e-08
4.9322e-08
4.86753e-08
4.80704e-08
4.75074e-08
4.69859e-08
4.65051e-08
4.60643e-08
4.56623e-08
4.52978e-08
4.49695e-08
4.46763e-08
4.44166e-08
4.41894e-08
4.39933e-08
4.38274e-08
4.36907e-08
4.35823e-08
4.35016e-08
4.34481e-08
4.34214e-08
5.56972e-08
5.48322e-08
5.39675e-08
5.31159e-08
5.22869e-08
5.14874e-08
5.07222e-08
4.99948e-08
4.93072e-08
4.86609e-08
4.80563e-08
4.74936e-08
4.69724e-08
4.6492e-08
4.60514e-08
4.56496e-08
4.52853e-08
4.49572e-08
4.46641e-08
4.44046e-08
4.41775e-08
4.39815e-08
4.38157e-08
4.36791e-08
4.35707e-08
4.34901e-08
4.34366e-08
4.341e-08
5.5676e-08
5.48115e-08
5.39473e-08
5.30962e-08
5.22677e-08
5.14687e-08
5.0704e-08
4.99771e-08
4.929e-08
4.86441e-08
4.80399e-08
4.74776e-08
4.69567e-08
4.64766e-08
4.60363e-08
4.56348e-08
4.52707e-08
4.49429e-08
4.465e-08
4.43907e-08
4.41637e-08
4.39679e-08
4.38021e-08
4.36656e-08
4.35573e-08
4.34767e-08
4.34233e-08
4.33967e-08
5.56518e-08
5.47878e-08
5.39242e-08
5.30737e-08
5.22458e-08
5.14474e-08
5.06833e-08
4.99569e-08
4.92703e-08
4.86249e-08
4.80212e-08
4.74593e-08
4.69388e-08
4.64591e-08
4.60192e-08
4.56179e-08
4.52542e-08
4.49266e-08
4.46339e-08
4.43748e-08
4.4148e-08
4.39523e-08
4.37867e-08
4.36502e-08
4.3542e-08
4.34615e-08
4.34081e-08
4.33815e-08
5.56245e-08
5.47612e-08
5.38982e-08
5.30484e-08
5.22212e-08
5.14234e-08
5.066e-08
4.99342e-08
4.92482e-08
4.86034e-08
4.80002e-08
4.74388e-08
4.69188e-08
4.64395e-08
4.59999e-08
4.55991e-08
4.52356e-08
4.49083e-08
4.46159e-08
4.4357e-08
4.41303e-08
4.39348e-08
4.37694e-08
4.3633e-08
4.35249e-08
4.34445e-08
4.33911e-08
4.33645e-08
5.55943e-08
5.47316e-08
5.38694e-08
5.30203e-08
5.21939e-08
5.13968e-08
5.06341e-08
4.9909e-08
4.92237e-08
4.85795e-08
4.79769e-08
4.74161e-08
4.68966e-08
4.64178e-08
4.59786e-08
4.55782e-08
4.52151e-08
4.48881e-08
4.45959e-08
4.43373e-08
4.41109e-08
4.39155e-08
4.37502e-08
4.3614e-08
4.3506e-08
4.34256e-08
4.33723e-08
4.33457e-08
5.5561e-08
5.46991e-08
5.38377e-08
5.29895e-08
5.21638e-08
5.13676e-08
5.06057e-08
4.98814e-08
4.91968e-08
4.85533e-08
4.79514e-08
4.73912e-08
4.68722e-08
4.63939e-08
4.59553e-08
4.55553e-08
4.51926e-08
4.4866e-08
4.45741e-08
4.43157e-08
4.40895e-08
4.38944e-08
4.37293e-08
4.35932e-08
4.34853e-08
4.3405e-08
4.33518e-08
4.33252e-08
5.55248e-08
5.46637e-08
5.38032e-08
5.29558e-08
5.21311e-08
5.13358e-08
5.05748e-08
4.98513e-08
4.91676e-08
4.85248e-08
4.79236e-08
4.73641e-08
4.68458e-08
4.63681e-08
4.593e-08
4.55304e-08
4.51681e-08
4.48419e-08
4.45504e-08
4.42923e-08
4.40664e-08
4.38715e-08
4.37066e-08
4.35706e-08
4.34629e-08
4.33827e-08
4.33295e-08
4.33029e-08
5.54855e-08
5.46254e-08
5.37658e-08
5.29195e-08
5.20958e-08
5.13014e-08
5.05414e-08
4.98188e-08
4.9136e-08
4.8494e-08
4.78937e-08
4.73349e-08
4.68173e-08
4.63402e-08
4.59026e-08
4.55036e-08
4.51418e-08
4.4816e-08
4.45249e-08
4.42671e-08
4.40415e-08
4.38469e-08
4.36821e-08
4.35463e-08
4.34387e-08
4.33586e-08
4.33055e-08
4.3279e-08
5.54433e-08
5.45841e-08
5.37256e-08
5.28804e-08
5.20577e-08
5.12645e-08
5.05054e-08
4.97839e-08
4.9102e-08
4.8461e-08
4.78615e-08
4.73035e-08
4.67867e-08
4.63102e-08
4.58734e-08
4.54749e-08
4.51136e-08
4.47883e-08
4.44976e-08
4.42402e-08
4.40149e-08
4.38205e-08
4.3656e-08
4.35204e-08
4.34129e-08
4.33329e-08
4.32798e-08
4.32534e-08
5.53981e-08
5.454e-08
5.36826e-08
5.28385e-08
5.20171e-08
5.1225e-08
5.04671e-08
4.97466e-08
4.90658e-08
4.84258e-08
4.78272e-08
4.72701e-08
4.6754e-08
4.62784e-08
4.58422e-08
4.54443e-08
4.50836e-08
4.47588e-08
4.44685e-08
4.42115e-08
4.39865e-08
4.37924e-08
4.36281e-08
4.34927e-08
4.33854e-08
4.33055e-08
4.32525e-08
4.32261e-08
5.535e-08
5.4493e-08
5.36369e-08
5.2794e-08
5.19738e-08
5.11829e-08
5.04262e-08
4.9707e-08
4.90272e-08
4.83883e-08
4.77908e-08
4.72346e-08
4.67194e-08
4.62445e-08
4.58091e-08
4.54119e-08
4.50518e-08
4.47275e-08
4.44377e-08
4.41811e-08
4.39565e-08
4.37627e-08
4.35987e-08
4.34635e-08
4.33563e-08
4.32766e-08
4.32236e-08
4.31973e-08
5.52989e-08
5.44432e-08
5.35883e-08
5.27468e-08
5.19279e-08
5.11384e-08
5.0383e-08
4.9665e-08
4.89865e-08
4.83487e-08
4.77522e-08
4.7197e-08
4.66828e-08
4.62088e-08
4.57741e-08
4.53777e-08
4.50182e-08
4.46945e-08
4.44052e-08
4.41491e-08
4.39248e-08
4.37314e-08
4.35677e-08
4.34327e-08
4.33257e-08
4.32461e-08
4.31932e-08
4.31669e-08
5.52449e-08
5.43905e-08
5.3537e-08
5.26969e-08
5.18795e-08
5.10914e-08
5.03373e-08
4.96207e-08
4.89435e-08
4.83069e-08
4.77116e-08
4.71575e-08
4.66443e-08
4.61712e-08
4.57374e-08
4.53417e-08
4.49829e-08
4.46598e-08
4.43711e-08
4.41154e-08
4.38916e-08
4.36985e-08
4.35351e-08
4.34004e-08
4.32936e-08
4.32141e-08
4.31613e-08
4.31351e-08
5.51881e-08
5.4335e-08
5.3483e-08
5.26444e-08
5.18284e-08
5.10419e-08
5.02893e-08
4.95741e-08
4.88983e-08
4.8263e-08
4.76689e-08
4.7116e-08
4.66039e-08
4.61318e-08
4.56989e-08
4.5304e-08
4.4946e-08
4.46235e-08
4.43354e-08
4.40802e-08
4.38569e-08
4.36642e-08
4.3501e-08
4.33666e-08
4.326e-08
4.31806e-08
4.3128e-08
4.31018e-08
5.51283e-08
5.42768e-08
5.34263e-08
5.25892e-08
5.17749e-08
5.09899e-08
5.0239e-08
4.95253e-08
4.88509e-08
4.82171e-08
4.76243e-08
4.70726e-08
4.65616e-08
4.60906e-08
4.56586e-08
4.52646e-08
4.49074e-08
4.45857e-08
4.42981e-08
4.40435e-08
4.38207e-08
4.36283e-08
4.34656e-08
4.33314e-08
4.3225e-08
4.31458e-08
4.30933e-08
4.30671e-08
5.50658e-08
5.42158e-08
5.33669e-08
5.25315e-08
5.17189e-08
5.09356e-08
5.01863e-08
4.94742e-08
4.88014e-08
4.8169e-08
4.75777e-08
4.70273e-08
4.65175e-08
4.60476e-08
4.56167e-08
4.52236e-08
4.48672e-08
4.45463e-08
4.42594e-08
4.40054e-08
4.3783e-08
4.35911e-08
4.34287e-08
4.32948e-08
4.31886e-08
4.31096e-08
4.30572e-08
4.30311e-08
5.50005e-08
5.4152e-08
5.33048e-08
5.24712e-08
5.16604e-08
5.08789e-08
5.01314e-08
4.9421e-08
4.87498e-08
4.8119e-08
4.75291e-08
4.69801e-08
4.64716e-08
4.60029e-08
4.55731e-08
4.5181e-08
4.48256e-08
4.45054e-08
4.42192e-08
4.39658e-08
4.3744e-08
4.35525e-08
4.33905e-08
4.32569e-08
4.3151e-08
4.30721e-08
4.30198e-08
4.29938e-08
5.49324e-08
5.40856e-08
5.32402e-08
5.24085e-08
5.15995e-08
5.08199e-08
5.00742e-08
4.93656e-08
4.86962e-08
4.8067e-08
4.74787e-08
4.69312e-08
4.6424e-08
4.59566e-08
4.55279e-08
4.51369e-08
4.47824e-08
4.4463e-08
4.41776e-08
4.39249e-08
4.37036e-08
4.35126e-08
4.3351e-08
4.32177e-08
4.31121e-08
4.30334e-08
4.29813e-08
4.29553e-08
5.48616e-08
5.40165e-08
5.3173e-08
5.23432e-08
5.15362e-08
5.07585e-08
5.00148e-08
4.93081e-08
4.86405e-08
4.80131e-08
4.74264e-08
4.68805e-08
4.63748e-08
4.59087e-08
4.54812e-08
4.50913e-08
4.47378e-08
4.44193e-08
4.41347e-08
4.38826e-08
4.3662e-08
4.34715e-08
4.33103e-08
4.31774e-08
4.3072e-08
4.29936e-08
4.29415e-08
4.29156e-08
5.47882e-08
5.39449e-08
5.31033e-08
5.22755e-08
5.14705e-08
5.06949e-08
4.99532e-08
4.92485e-08
4.85828e-08
4.79573e-08
4.73724e-08
4.6828e-08
4.63239e-08
4.58592e-08
4.5433e-08
4.50443e-08
4.46918e-08
4.43743e-08
4.40905e-08
4.38392e-08
4.36191e-08
4.34292e-08
4.32684e-08
4.31359e-08
4.30308e-08
4.29526e-08
4.29007e-08
4.28748e-08
5.47122e-08
5.38707e-08
5.30311e-08
5.22054e-08
5.14026e-08
5.06291e-08
4.98896e-08
4.9187e-08
4.85233e-08
4.78997e-08
4.73166e-08
4.6774e-08
4.62714e-08
4.58082e-08
4.53834e-08
4.49959e-08
4.46445e-08
4.4328e-08
4.40451e-08
4.37945e-08
4.35751e-08
4.33858e-08
4.32255e-08
4.30933e-08
4.29885e-08
4.29105e-08
4.28588e-08
4.2833e-08
5.46336e-08
5.37941e-08
5.29565e-08
5.21329e-08
5.13324e-08
5.05612e-08
4.98238e-08
4.91234e-08
4.84618e-08
4.78403e-08
4.72591e-08
4.67183e-08
4.62174e-08
4.57558e-08
4.53324e-08
4.49462e-08
4.4596e-08
4.42805e-08
4.39985e-08
4.37487e-08
4.353e-08
4.33413e-08
4.31815e-08
4.30497e-08
4.29453e-08
4.28675e-08
4.28159e-08
4.27901e-08
5.45527e-08
5.3715e-08
5.28795e-08
5.20582e-08
5.12599e-08
5.04911e-08
4.97561e-08
4.90579e-08
4.83986e-08
4.77791e-08
4.71999e-08
4.6661e-08
4.61619e-08
4.57019e-08
4.52801e-08
4.48952e-08
4.45462e-08
4.42319e-08
4.39508e-08
4.37019e-08
4.34839e-08
4.32958e-08
4.31365e-08
4.30052e-08
4.29011e-08
4.28235e-08
4.27721e-08
4.27464e-08
5.44694e-08
5.36337e-08
5.28003e-08
5.19813e-08
5.11854e-08
5.04189e-08
4.96863e-08
4.89906e-08
4.83335e-08
4.77163e-08
4.71392e-08
4.66023e-08
4.61051e-08
4.56468e-08
4.52265e-08
4.48431e-08
4.44954e-08
4.41821e-08
4.39021e-08
4.36541e-08
4.34369e-08
4.32494e-08
4.30907e-08
4.29598e-08
4.2856e-08
4.27787e-08
4.27274e-08
4.27018e-08
5.43839e-08
5.35501e-08
5.27189e-08
5.19022e-08
5.11088e-08
5.03448e-08
4.96147e-08
4.89214e-08
4.82668e-08
4.76518e-08
4.7077e-08
4.65421e-08
4.60468e-08
4.55903e-08
4.51717e-08
4.47898e-08
4.44434e-08
4.41314e-08
4.38524e-08
4.36053e-08
4.33889e-08
4.32021e-08
4.3044e-08
4.29135e-08
4.28101e-08
4.27331e-08
4.2682e-08
4.26565e-08
5.42963e-08
5.34644e-08
5.26353e-08
5.1821e-08
5.10301e-08
5.02687e-08
4.95412e-08
4.88505e-08
4.81984e-08
4.75858e-08
4.70133e-08
4.64806e-08
4.59873e-08
4.55327e-08
4.51157e-08
4.47354e-08
4.43905e-08
4.40797e-08
4.38018e-08
4.35557e-08
4.33402e-08
4.31541e-08
4.29965e-08
4.28665e-08
4.27635e-08
4.26867e-08
4.26358e-08
4.26104e-08
5.42067e-08
5.33766e-08
5.25498e-08
5.17379e-08
5.09495e-08
5.01908e-08
4.9466e-08
4.87779e-08
4.81284e-08
4.75184e-08
4.69482e-08
4.64178e-08
4.59266e-08
4.54739e-08
4.50588e-08
4.468e-08
4.43366e-08
4.40271e-08
4.37504e-08
4.35053e-08
4.32906e-08
4.31053e-08
4.29483e-08
4.28189e-08
4.27162e-08
4.26398e-08
4.2589e-08
4.25638e-08
5.41153e-08
5.32869e-08
5.24623e-08
5.16528e-08
5.08671e-08
5.01111e-08
4.9389e-08
4.87037e-08
4.80569e-08
4.74494e-08
4.68818e-08
4.63537e-08
4.58647e-08
4.54141e-08
4.50008e-08
4.46238e-08
4.42818e-08
4.39737e-08
4.36983e-08
4.34542e-08
4.32404e-08
4.30559e-08
4.28995e-08
4.27706e-08
4.26684e-08
4.25922e-08
4.25417e-08
4.25165e-08
5.40222e-08
5.31955e-08
5.23729e-08
5.15659e-08
5.07829e-08
5.00297e-08
4.93105e-08
4.8628e-08
4.79839e-08
4.73792e-08
4.68141e-08
4.62885e-08
4.58018e-08
4.53532e-08
4.49419e-08
4.45666e-08
4.42263e-08
4.39196e-08
4.36454e-08
4.34024e-08
4.31896e-08
4.30058e-08
4.28502e-08
4.27218e-08
4.262e-08
4.25442e-08
4.24938e-08
4.24688e-08
5.39275e-08
5.31023e-08
5.22818e-08
5.14773e-08
5.0697e-08
4.99467e-08
4.92304e-08
4.85508e-08
4.79096e-08
4.73077e-08
4.67452e-08
4.62221e-08
4.57378e-08
4.52915e-08
4.48822e-08
4.45087e-08
4.417e-08
4.38648e-08
4.35919e-08
4.33501e-08
4.31383e-08
4.29553e-08
4.28004e-08
4.26726e-08
4.25712e-08
4.24957e-08
4.24456e-08
4.24206e-08
5.38314e-08
5.30076e-08
5.21892e-08
5.13871e-08
5.06095e-08
4.98621e-08
4.91488e-08
4.84722e-08
4.7834e-08
4.7235e-08
4.66753e-08
4.61548e-08
4.56729e-08
4.52289e-08
4.48217e-08
4.44501e-08
4.41132e-08
4.38095e-08
4.35379e-08
4.32973e-08
4.30865e-08
4.29044e-08
4.27502e-08
4.26229e-08
4.2522e-08
4.24468e-08
4.2397e-08
4.23721e-08
5.37341e-08
5.29115e-08
5.2095e-08
5.12954e-08
5.05205e-08
4.97761e-08
4.90659e-08
4.83924e-08
4.77572e-08
4.71612e-08
4.66044e-08
4.60866e-08
4.56072e-08
4.51655e-08
4.47605e-08
4.43909e-08
4.40557e-08
4.37537e-08
4.34835e-08
4.32441e-08
4.30343e-08
4.28531e-08
4.26996e-08
4.2573e-08
4.24726e-08
4.23977e-08
4.23481e-08
4.23233e-08
5.36357e-08
5.28141e-08
5.19994e-08
5.12022e-08
5.04302e-08
4.96887e-08
4.89817e-08
4.83114e-08
4.76794e-08
4.70864e-08
4.65325e-08
4.60175e-08
4.55408e-08
4.51015e-08
4.46987e-08
4.43312e-08
4.39978e-08
4.36974e-08
4.34287e-08
4.31905e-08
4.29818e-08
4.28016e-08
4.26489e-08
4.25229e-08
4.24229e-08
4.23484e-08
4.2299e-08
4.22744e-08
5.35362e-08
5.27155e-08
5.19026e-08
5.11078e-08
5.03385e-08
4.96002e-08
4.88963e-08
4.82293e-08
4.76005e-08
4.70106e-08
4.64598e-08
4.59477e-08
4.54737e-08
4.5037e-08
4.46364e-08
4.4271e-08
4.39396e-08
4.36408e-08
4.33736e-08
4.31367e-08
4.29292e-08
4.27499e-08
4.25979e-08
4.24726e-08
4.23731e-08
4.2299e-08
4.22498e-08
4.22253e-08
4.30344e-10
6.82708e-11
1.93559e-11
9.83439e-12
7.25465e-12
5.51319e-12
7.69824e-09
5.62647e-09
4.23494e-09
3.19084e-09
1.32438e-09
5.60026e-11
1.5455e-08
1.34396e-08
1.16443e-08
9.96691e-09
7.97354e-09
5.5945e-09
2.28732e-08
2.10974e-08
1.93509e-08
1.7614e-08
1.57661e-08
1.38514e-08
2.97355e-08
2.8203e-08
2.66581e-08
2.51049e-08
2.35321e-08
2.20094e-08
3.58763e-08
3.4577e-08
3.32706e-08
3.19658e-08
3.06793e-08
2.94641e-08
4.12004e-08
4.01213e-08
3.90473e-08
3.79872e-08
3.69589e-08
3.59974e-08
4.56775e-08
4.48013e-08
4.3939e-08
4.30978e-08
4.22916e-08
4.15425e-08
4.9326e-08
4.86319e-08
4.79559e-08
4.73034e-08
4.66844e-08
4.61127e-08
5.21973e-08
5.16629e-08
5.1147e-08
5.06541e-08
5.01908e-08
4.97661e-08
5.43633e-08
5.39658e-08
5.35853e-08
5.32252e-08
5.28903e-08
5.25861e-08
5.5907e-08
5.56244e-08
5.53563e-08
5.51055e-08
5.48751e-08
5.46688e-08
5.69152e-08
5.67271e-08
5.65509e-08
5.63886e-08
5.62423e-08
5.61145e-08
5.74732e-08
5.73615e-08
5.7259e-08
5.71673e-08
5.70878e-08
5.70222e-08
5.7662e-08
5.76106e-08
5.75662e-08
5.75298e-08
5.75025e-08
5.74853e-08
5.7555e-08
5.75504e-08
5.75508e-08
5.7557e-08
5.75697e-08
5.75894e-08
5.72175e-08
5.72483e-08
5.72826e-08
5.73208e-08
5.73634e-08
5.74108e-08
5.67058e-08
5.67627e-08
5.68219e-08
5.68836e-08
5.69481e-08
5.70156e-08
5.60675e-08
5.6143e-08
5.62199e-08
5.62982e-08
5.63781e-08
5.64598e-08
5.53418e-08
5.543e-08
5.55189e-08
5.56085e-08
5.56988e-08
5.57899e-08
5.45604e-08
5.46568e-08
5.47533e-08
5.48499e-08
5.49468e-08
5.50437e-08
5.37484e-08
5.38494e-08
5.39502e-08
5.40509e-08
5.41512e-08
5.42512e-08
5.3436e-08
5.26159e-08
5.18047e-08
5.10122e-08
5.02457e-08
4.95105e-08
4.88099e-08
4.81462e-08
4.75207e-08
4.69341e-08
4.63864e-08
4.58773e-08
4.54061e-08
4.49719e-08
4.45738e-08
4.42105e-08
4.3881e-08
4.3584e-08
4.33183e-08
4.30828e-08
4.28764e-08
4.2698e-08
4.25469e-08
4.24222e-08
4.23233e-08
4.22495e-08
4.22006e-08
4.21762e-08
5.33349e-08
5.25154e-08
5.17057e-08
5.09155e-08
5.01519e-08
4.94198e-08
4.87225e-08
4.80622e-08
4.74402e-08
4.68569e-08
4.63124e-08
4.58063e-08
4.5338e-08
4.49065e-08
4.45108e-08
4.41498e-08
4.38222e-08
4.3527e-08
4.32629e-08
4.30288e-08
4.28235e-08
4.26462e-08
4.24959e-08
4.23719e-08
4.22735e-08
4.22001e-08
4.21515e-08
4.21272e-08
5.32333e-08
5.2414e-08
5.16057e-08
5.08179e-08
5.00571e-08
4.93282e-08
4.86343e-08
4.79775e-08
4.7359e-08
4.67791e-08
4.62379e-08
4.57349e-08
4.52695e-08
4.48408e-08
4.44476e-08
4.40888e-08
4.37634e-08
4.347e-08
4.32075e-08
4.29747e-08
4.27707e-08
4.25944e-08
4.2445e-08
4.23217e-08
4.22238e-08
4.21508e-08
4.21024e-08
4.20783e-08
5.3131e-08
5.23119e-08
5.1505e-08
5.07194e-08
4.99615e-08
4.92358e-08
4.85454e-08
4.78922e-08
4.72772e-08
4.67008e-08
4.6163e-08
4.56632e-08
4.52008e-08
4.47749e-08
4.43843e-08
4.40279e-08
4.37045e-08
4.3413e-08
4.31521e-08
4.29208e-08
4.2718e-08
4.25428e-08
4.23942e-08
4.22716e-08
4.21743e-08
4.21017e-08
4.20536e-08
4.20296e-08
5.30283e-08
5.22092e-08
5.14036e-08
5.06203e-08
4.98652e-08
4.91429e-08
4.8456e-08
4.78064e-08
4.7195e-08
4.66222e-08
4.60878e-08
4.55914e-08
4.5132e-08
4.47089e-08
4.43209e-08
4.39669e-08
4.36457e-08
4.33561e-08
4.30969e-08
4.28671e-08
4.26656e-08
4.24914e-08
4.23437e-08
4.22218e-08
4.2125e-08
4.20529e-08
4.2005e-08
4.19812e-08
5.29253e-08
5.2106e-08
5.13017e-08
5.05206e-08
4.97684e-08
4.90494e-08
4.83661e-08
4.77202e-08
4.71125e-08
4.65434e-08
4.60125e-08
4.55194e-08
4.50632e-08
4.4643e-08
4.42577e-08
4.39061e-08
4.35871e-08
4.32994e-08
4.3042e-08
4.28137e-08
4.26134e-08
4.24403e-08
4.22935e-08
4.21724e-08
4.20762e-08
4.20045e-08
4.19569e-08
4.19331e-08
4.10574e-09
1.02766e-08
1.74398e-08
2.45751e-08
3.12229e-08
3.7158e-08
4.22797e-08
4.65635e-08
5.00339e-08
5.27463e-08
5.47745e-08
5.62015e-08
5.71129e-08
5.75926e-08
5.77191e-08
5.75638e-08
5.71897e-08
5.6651e-08
5.59934e-08
5.52545e-08
5.44646e-08
5.36476e-08
4.9107e-09
1.17633e-08
1.90677e-08
2.61573e-08
3.26744e-08
3.84368e-08
4.33694e-08
4.74646e-08
5.07576e-08
5.331e-08
5.51983e-08
5.65063e-08
5.73189e-08
5.77184e-08
5.77811e-08
5.75762e-08
5.71645e-08
5.6598e-08
5.59205e-08
5.51679e-08
5.43692e-08
5.35472e-08
6.12945e-09
1.3247e-08
2.06865e-08
2.77598e-08
3.41596e-08
3.97508e-08
4.44909e-08
4.83927e-08
5.15034e-08
5.38912e-08
5.56358e-08
5.68215e-08
5.75327e-08
5.78498e-08
5.78472e-08
5.75915e-08
5.71412e-08
5.65462e-08
5.58483e-08
5.50817e-08
5.42739e-08
5.34466e-08
7.32886e-09
1.49117e-08
2.24773e-08
2.94925e-08
3.57386e-08
4.11319e-08
4.56605e-08
4.93554e-08
5.22741e-08
5.44904e-08
5.60861e-08
5.7146e-08
5.77531e-08
5.79858e-08
5.79163e-08
5.76087e-08
5.71191e-08
5.64951e-08
5.57765e-08
5.49957e-08
5.41787e-08
5.33461e-08
9.18028e-09
1.70355e-08
2.45699e-08
3.1421e-08
3.74451e-08
4.25968e-08
4.68857e-08
5.03551e-08
5.30696e-08
5.51061e-08
5.65475e-08
5.74777e-08
5.79781e-08
5.81248e-08
5.79873e-08
5.76271e-08
5.70977e-08
5.64444e-08
5.57048e-08
5.49097e-08
5.40835e-08
5.32456e-08
1.19259e-08
1.96783e-08
2.69786e-08
3.35479e-08
3.92779e-08
4.41427e-08
4.81627e-08
5.13878e-08
5.38858e-08
5.57346e-08
5.70165e-08
5.78139e-08
5.82055e-08
5.8265e-08
5.80588e-08
5.76456e-08
5.70763e-08
5.63936e-08
5.56331e-08
5.48236e-08
5.39883e-08
5.31451e-08
1.51491e-08
2.26657e-08
2.96177e-08
3.58251e-08
4.12076e-08
4.57498e-08
4.94775e-08
5.2443e-08
5.47147e-08
5.63697e-08
5.74885e-08
5.81508e-08
5.84326e-08
5.84044e-08
5.81293e-08
5.76632e-08
5.7054e-08
5.63421e-08
5.55609e-08
5.47374e-08
5.38931e-08
5.30447e-08
1.8755e-08
2.58548e-08
3.23848e-08
3.81857e-08
4.31901e-08
4.73886e-08
5.08097e-08
5.35063e-08
5.55459e-08
5.70037e-08
5.79576e-08
5.84842e-08
5.86562e-08
5.85405e-08
5.81971e-08
5.76786e-08
5.70302e-08
5.62896e-08
5.54881e-08
5.46508e-08
5.37978e-08
5.29446e-08
2.2376e-08
2.90737e-08
3.51764e-08
4.05616e-08
4.51788e-08
4.90263e-08
5.2136e-08
5.45608e-08
5.63671e-08
5.76277e-08
5.84174e-08
5.88094e-08
5.88729e-08
5.8671e-08
5.82606e-08
5.76908e-08
5.7004e-08
5.62355e-08
5.54144e-08
5.45638e-08
5.37025e-08
5.28447e-08
2.59015e-08
3.22253e-08
3.79176e-08
4.28964e-08
4.71318e-08
5.06323e-08
5.34337e-08
5.559e-08
5.71662e-08
5.82328e-08
5.88614e-08
5.91218e-08
5.90793e-08
5.87936e-08
5.8318e-08
5.76987e-08
5.69749e-08
5.61796e-08
5.53395e-08
5.44764e-08
5.36073e-08
5.27453e-08
2.92997e-08
3.52611e-08
4.05596e-08
4.5148e-08
4.90152e-08
5.21801e-08
5.46829e-08
5.65789e-08
5.79321e-08
5.88108e-08
5.92837e-08
5.94169e-08
5.92724e-08
5.89062e-08
5.83681e-08
5.77013e-08
5.69422e-08
5.61214e-08
5.52636e-08
5.43886e-08
5.35122e-08
5.26464e-08
3.25627e-08
3.81521e-08
4.30701e-08
4.72863e-08
5.08036e-08
5.3649e-08
5.58672e-08
5.75148e-08
5.86553e-08
5.93547e-08
5.96791e-08
5.96912e-08
5.94496e-08
5.90068e-08
5.84096e-08
5.76978e-08
5.69056e-08
5.60608e-08
5.51863e-08
5.43005e-08
5.34175e-08
5.25483e-08
3.56298e-08
4.0865e-08
4.5423e-08
4.92894e-08
5.24781e-08
5.50235e-08
5.69742e-08
5.83882e-08
5.93283e-08
5.9859e-08
6.00435e-08
5.99417e-08
5.96088e-08
5.90943e-08
5.84416e-08
5.7688e-08
5.68647e-08
5.59977e-08
5.5108e-08
5.42121e-08
5.33233e-08
5.24513e-08
3.84741e-08
4.33781e-08
4.76011e-08
5.11425e-08
5.40263e-08
5.62932e-08
5.79954e-08
5.91921e-08
5.99459e-08
6.03196e-08
6.03741e-08
6.01665e-08
5.97489e-08
5.91678e-08
5.84638e-08
5.76714e-08
5.68196e-08
5.59323e-08
5.50287e-08
5.41239e-08
5.32298e-08
5.23555e-08
4.1075e-08
4.56794e-08
4.95949e-08
5.28375e-08
5.5441e-08
5.74519e-08
5.89257e-08
5.99227e-08
6.05051e-08
6.07344e-08
6.06693e-08
6.03644e-08
5.9869e-08
5.92269e-08
5.84759e-08
5.76482e-08
5.67705e-08
5.58648e-08
5.49486e-08
5.40359e-08
5.31375e-08
5.22614e-08
4.34507e-08
4.77708e-08
5.14025e-08
5.43718e-08
5.67196e-08
5.84974e-08
5.97632e-08
6.05784e-08
6.10048e-08
6.11026e-08
6.09287e-08
6.05352e-08
5.99692e-08
5.92717e-08
5.84782e-08
5.76186e-08
5.67176e-08
5.57955e-08
5.48683e-08
5.39487e-08
5.30466e-08
5.21692e-08
4.55939e-08
4.96525e-08
5.3025e-08
5.57462e-08
5.78629e-08
5.94302e-08
6.05084e-08
6.11596e-08
6.14453e-08
6.14246e-08
6.11527e-08
6.06797e-08
6.00501e-08
5.93029e-08
5.84713e-08
5.75832e-08
5.66616e-08
5.57249e-08
5.47881e-08
5.38627e-08
5.29575e-08
5.20793e-08
4.7513e-08
5.13279e-08
5.44656e-08
5.69641e-08
5.88738e-08
6.02531e-08
6.11637e-08
6.16684e-08
6.18286e-08
6.17022e-08
6.13429e-08
6.07988e-08
6.01127e-08
5.93214e-08
5.84561e-08
5.75428e-08
5.6603e-08
5.56537e-08
5.47086e-08
5.37782e-08
5.28708e-08
5.19922e-08
4.9193e-08
5.27976e-08
5.5729e-08
5.80308e-08
5.97578e-08
6.09707e-08
6.17332e-08
6.21084e-08
6.21576e-08
6.19377e-08
6.15012e-08
6.08945e-08
6.01586e-08
5.93284e-08
5.84335e-08
5.74982e-08
5.65425e-08
5.55824e-08
5.46303e-08
5.36959e-08
5.27867e-08
5.19081e-08
5.06442e-08
5.407e-08
5.68233e-08
5.89543e-08
6.05218e-08
6.15894e-08
6.22222e-08
6.24841e-08
6.2436e-08
6.21344e-08
6.16303e-08
6.09689e-08
6.01894e-08
5.93254e-08
5.84047e-08
5.74504e-08
5.64812e-08
5.55118e-08
5.45538e-08
5.36163e-08
5.27059e-08
5.18276e-08
5.18835e-08
5.51587e-08
5.77601e-08
5.97444e-08
6.11744e-08
6.21164e-08
6.2637e-08
6.28006e-08
6.26683e-08
6.22957e-08
6.1733e-08
6.10242e-08
6.02072e-08
5.93139e-08
5.83711e-08
5.74006e-08
5.64197e-08
5.54426e-08
5.44798e-08
5.35398e-08
5.26287e-08
5.1751e-08
5.29357e-08
5.60802e-08
5.85526e-08
6.04123e-08
6.17252e-08
6.25599e-08
6.29843e-08
6.30638e-08
6.2859e-08
6.24256e-08
6.18126e-08
6.10632e-08
6.02139e-08
5.92957e-08
5.8334e-08
5.73497e-08
5.63591e-08
5.53755e-08
5.44089e-08
5.3467e-08
5.25556e-08
5.16788e-08
5.38095e-08
5.68487e-08
5.92144e-08
6.09699e-08
6.21844e-08
6.29285e-08
6.32715e-08
6.32794e-08
6.30132e-08
6.2528e-08
6.18723e-08
6.10883e-08
6.02117e-08
5.92724e-08
5.82948e-08
5.72989e-08
5.63003e-08
5.53114e-08
5.43417e-08
5.33985e-08
5.24871e-08
5.16113e-08
5.45248e-08
5.74806e-08
5.97598e-08
6.14297e-08
6.25625e-08
6.32308e-08
6.35057e-08
6.34536e-08
6.31357e-08
6.26069e-08
6.19153e-08
6.11022e-08
6.02026e-08
5.92456e-08
5.82548e-08
5.72492e-08
5.6244e-08
5.52509e-08
5.42789e-08
5.33348e-08
5.24236e-08
5.15488e-08
5.50989e-08
5.79937e-08
6.02039e-08
6.18041e-08
6.28697e-08
6.34756e-08
6.3694e-08
6.35921e-08
6.32312e-08
6.26662e-08
6.19446e-08
6.11074e-08
6.01887e-08
5.9217e-08
5.82152e-08
5.72017e-08
5.61911e-08
5.51946e-08
5.42209e-08
5.32762e-08
5.23655e-08
5.14918e-08
5.55752e-08
5.84094e-08
6.05618e-08
6.21051e-08
6.31161e-08
6.36711e-08
6.38432e-08
6.37004e-08
6.33043e-08
6.27094e-08
6.19632e-08
6.11061e-08
6.01718e-08
5.9188e-08
5.81772e-08
5.71574e-08
5.61425e-08
5.51433e-08
5.41682e-08
5.32233e-08
5.23131e-08
5.14406e-08
5.59447e-08
5.87371e-08
6.08449e-08
6.23432e-08
6.33106e-08
6.38247e-08
6.39596e-08
6.37837e-08
6.3359e-08
6.27399e-08
6.19738e-08
6.11005e-08
6.01535e-08
5.91599e-08
5.8142e-08
5.7117e-08
5.60987e-08
5.50975e-08
5.41215e-08
5.31765e-08
5.22668e-08
5.13954e-08
5.62231e-08
5.89902e-08
6.1065e-08
6.25284e-08
6.34615e-08
6.39433e-08
6.40487e-08
6.38465e-08
6.3399e-08
6.27607e-08
6.19786e-08
6.10925e-08
6.01353e-08
5.9134e-08
5.81103e-08
5.70813e-08
5.60603e-08
5.50576e-08
5.4081e-08
5.3136e-08
5.2227e-08
5.13566e-08
5.64488e-08
5.91858e-08
6.1233e-08
6.26693e-08
6.3576e-08
6.40329e-08
6.41154e-08
6.38929e-08
6.34277e-08
6.27743e-08
6.19798e-08
6.10836e-08
6.01186e-08
5.91113e-08
5.80832e-08
5.70511e-08
5.60281e-08
5.50242e-08
5.40471e-08
5.31023e-08
5.21937e-08
5.13242e-08
5.66109e-08
5.93288e-08
6.13563e-08
6.27728e-08
6.366e-08
6.40984e-08
6.41638e-08
6.39261e-08
6.34476e-08
6.2783e-08
6.19791e-08
6.10754e-08
6.01044e-08
5.90926e-08
5.80612e-08
5.70267e-08
5.60022e-08
5.49976e-08
5.40202e-08
5.30755e-08
5.21674e-08
5.12986e-08
5.67179e-08
5.94258e-08
6.14412e-08
6.28445e-08
6.37184e-08
6.41439e-08
6.41973e-08
6.39488e-08
6.34609e-08
6.27883e-08
6.19778e-08
6.10688e-08
6.00936e-08
5.90786e-08
5.80448e-08
5.70087e-08
5.59832e-08
5.4978e-08
5.40004e-08
5.30558e-08
5.21481e-08
5.12798e-08
5.67772e-08
5.94834e-08
6.14932e-08
6.28891e-08
6.37549e-08
6.41724e-08
6.42184e-08
6.39631e-08
6.34693e-08
6.27917e-08
6.19771e-08
6.10646e-08
6.00868e-08
5.90698e-08
5.80345e-08
5.69974e-08
5.59712e-08
5.49656e-08
5.39879e-08
5.30434e-08
5.21359e-08
5.1268e-08
5.67979e-08
5.95084e-08
6.15171e-08
6.291e-08
6.37722e-08
6.4186e-08
6.42286e-08
6.39703e-08
6.34738e-08
6.27939e-08
6.19774e-08
6.10634e-08
6.00844e-08
5.90665e-08
5.80305e-08
5.6993e-08
5.59665e-08
5.49607e-08
5.39829e-08
5.30385e-08
5.2131e-08
5.12632e-08
5.28223e-08
5.20028e-08
5.11997e-08
5.04208e-08
4.96716e-08
4.89559e-08
4.82763e-08
4.76341e-08
4.70302e-08
4.64648e-08
4.59375e-08
4.54478e-08
4.49948e-08
4.45775e-08
4.41949e-08
4.38458e-08
4.3529e-08
4.32433e-08
4.29876e-08
4.27608e-08
4.25618e-08
4.23898e-08
4.2244e-08
4.21235e-08
4.20279e-08
4.19566e-08
4.19093e-08
4.18857e-08
5.27195e-08
5.18997e-08
5.10978e-08
5.03212e-08
4.95749e-08
4.88626e-08
4.81866e-08
4.75483e-08
4.69482e-08
4.63865e-08
4.58628e-08
4.53766e-08
4.49268e-08
4.45126e-08
4.41327e-08
4.37861e-08
4.34715e-08
4.31879e-08
4.29339e-08
4.27086e-08
4.25109e-08
4.23401e-08
4.21951e-08
4.20754e-08
4.19804e-08
4.19095e-08
4.18625e-08
4.1839e-08
5.26166e-08
5.17965e-08
5.09958e-08
5.02214e-08
4.94781e-08
4.87693e-08
4.8097e-08
4.74626e-08
4.68664e-08
4.63085e-08
4.57885e-08
4.53057e-08
4.48592e-08
4.4448e-08
4.40709e-08
4.37269e-08
4.34146e-08
4.31329e-08
4.28807e-08
4.26569e-08
4.24606e-08
4.22908e-08
4.21468e-08
4.20279e-08
4.19334e-08
4.1863e-08
4.18162e-08
4.17929e-08
5.25136e-08
5.16932e-08
5.08937e-08
5.01216e-08
4.93813e-08
4.8676e-08
4.80076e-08
4.73771e-08
4.67848e-08
4.62308e-08
4.57145e-08
4.52352e-08
4.47921e-08
4.4384e-08
4.40097e-08
4.36682e-08
4.33582e-08
4.30785e-08
4.28281e-08
4.26059e-08
4.24109e-08
4.22423e-08
4.20992e-08
4.1981e-08
4.18871e-08
4.18171e-08
4.17706e-08
4.17474e-08
5.24106e-08
5.15899e-08
5.07917e-08
5.0022e-08
4.92848e-08
4.85831e-08
4.79185e-08
4.7292e-08
4.67037e-08
4.61536e-08
4.56411e-08
4.51654e-08
4.47256e-08
4.43205e-08
4.39491e-08
4.36102e-08
4.33025e-08
4.30249e-08
4.27763e-08
4.25556e-08
4.2362e-08
4.21945e-08
4.20523e-08
4.19349e-08
4.18416e-08
4.1772e-08
4.17258e-08
4.17027e-08
5.23078e-08
5.14869e-08
5.069e-08
4.99227e-08
4.91887e-08
4.84907e-08
4.783e-08
4.72074e-08
4.66232e-08
4.6077e-08
4.55683e-08
4.50963e-08
4.46598e-08
4.42579e-08
4.38894e-08
4.3553e-08
4.32476e-08
4.29721e-08
4.27253e-08
4.25062e-08
4.23139e-08
4.21475e-08
4.20062e-08
4.18895e-08
4.17968e-08
4.17277e-08
4.16818e-08
4.16589e-08
5.22052e-08
5.13842e-08
5.05888e-08
4.9824e-08
4.90932e-08
4.83988e-08
4.77421e-08
4.71237e-08
4.65435e-08
4.60013e-08
4.54964e-08
4.5028e-08
4.45949e-08
4.41962e-08
4.38305e-08
4.34967e-08
4.31936e-08
4.29202e-08
4.26751e-08
4.24576e-08
4.22666e-08
4.21014e-08
4.19611e-08
4.18451e-08
4.1753e-08
4.16843e-08
4.16386e-08
4.16159e-08
5.2103e-08
5.12821e-08
5.04882e-08
4.97259e-08
4.89985e-08
4.83079e-08
4.76552e-08
4.70408e-08
4.64648e-08
4.59266e-08
4.54255e-08
4.49607e-08
4.45311e-08
4.41354e-08
4.37726e-08
4.34414e-08
4.31407e-08
4.28692e-08
4.2626e-08
4.24101e-08
4.22204e-08
4.20563e-08
4.19169e-08
4.18017e-08
4.17102e-08
4.16419e-08
4.15965e-08
4.15739e-08
5.20014e-08
5.11806e-08
5.03884e-08
4.96288e-08
4.89048e-08
4.8218e-08
4.75693e-08
4.69591e-08
4.63871e-08
4.5853e-08
4.53558e-08
4.48946e-08
4.44684e-08
4.40758e-08
4.37159e-08
4.33873e-08
4.30889e-08
4.28195e-08
4.2578e-08
4.23636e-08
4.21753e-08
4.20122e-08
4.18738e-08
4.17593e-08
4.16684e-08
4.16005e-08
4.15554e-08
4.15329e-08
5.19004e-08
5.108e-08
5.02896e-08
4.95329e-08
4.88123e-08
4.81293e-08
4.74847e-08
4.68786e-08
4.63108e-08
4.57807e-08
4.52873e-08
4.48298e-08
4.44069e-08
4.40175e-08
4.36604e-08
4.33344e-08
4.30382e-08
4.27709e-08
4.25312e-08
4.23183e-08
4.21313e-08
4.19693e-08
4.18318e-08
4.17181e-08
4.16277e-08
4.15602e-08
4.15154e-08
4.1493e-08
5.18003e-08
5.09806e-08
5.01921e-08
4.94383e-08
4.87212e-08
4.80421e-08
4.74016e-08
4.67997e-08
4.6236e-08
4.57099e-08
4.52204e-08
4.47664e-08
4.43469e-08
4.39606e-08
4.36063e-08
4.32828e-08
4.29889e-08
4.27236e-08
4.24857e-08
4.22743e-08
4.20885e-08
4.19277e-08
4.1791e-08
4.1678e-08
4.15882e-08
4.15211e-08
4.14766e-08
4.14543e-08
5.17013e-08
5.08825e-08
5.00961e-08
4.93453e-08
4.86318e-08
4.79566e-08
4.73202e-08
4.67225e-08
4.61629e-08
4.56407e-08
4.5155e-08
4.47047e-08
4.42885e-08
4.39052e-08
4.35537e-08
4.32327e-08
4.29411e-08
4.26777e-08
4.24415e-08
4.22316e-08
4.20471e-08
4.18873e-08
4.17515e-08
4.16392e-08
4.15499e-08
4.14833e-08
4.1439e-08
4.14169e-08
5.16037e-08
5.07859e-08
5.00019e-08
4.92541e-08
4.85442e-08
4.7873e-08
4.72408e-08
4.66471e-08
4.60916e-08
4.55734e-08
4.50915e-08
4.46446e-08
4.42317e-08
4.38515e-08
4.35027e-08
4.31842e-08
4.28947e-08
4.26333e-08
4.23988e-08
4.21903e-08
4.20071e-08
4.18483e-08
4.17134e-08
4.16018e-08
4.1513e-08
4.14467e-08
4.14027e-08
4.13807e-08
5.15077e-08
5.06913e-08
4.99097e-08
4.91651e-08
4.84589e-08
4.77916e-08
4.71634e-08
4.65739e-08
4.60224e-08
4.55081e-08
4.50298e-08
4.45865e-08
4.41768e-08
4.37995e-08
4.34534e-08
4.31373e-08
4.285e-08
4.25904e-08
4.23576e-08
4.21505e-08
4.19685e-08
4.18108e-08
4.16767e-08
4.15657e-08
4.14775e-08
4.14116e-08
4.13678e-08
4.13459e-08
5.14137e-08
5.05989e-08
4.98198e-08
4.90784e-08
4.83759e-08
4.77125e-08
4.70884e-08
4.65029e-08
4.59554e-08
4.54449e-08
4.49703e-08
4.45303e-08
4.41238e-08
4.37494e-08
4.34059e-08
4.30922e-08
4.2807e-08
4.25492e-08
4.2318e-08
4.21123e-08
4.19315e-08
4.17747e-08
4.16414e-08
4.15311e-08
4.14434e-08
4.13778e-08
4.13343e-08
4.13126e-08
5.1322e-08
5.05089e-08
4.97325e-08
4.89944e-08
4.82955e-08
4.76361e-08
4.70159e-08
4.64345e-08
4.58908e-08
4.53841e-08
4.4913e-08
4.44763e-08
4.40729e-08
4.37013e-08
4.33604e-08
4.30489e-08
4.27657e-08
4.25098e-08
4.22801e-08
4.20758e-08
4.1896e-08
4.17402e-08
4.16077e-08
4.1498e-08
4.14108e-08
4.13456e-08
4.13023e-08
4.12807e-08
5.12329e-08
5.04217e-08
4.96481e-08
4.89133e-08
4.82181e-08
4.75625e-08
4.69462e-08
4.63687e-08
4.58288e-08
4.53257e-08
4.48581e-08
4.44246e-08
4.40242e-08
4.36553e-08
4.33169e-08
4.30076e-08
4.27264e-08
4.24721e-08
4.22439e-08
4.20409e-08
4.18623e-08
4.17074e-08
4.15756e-08
4.14665e-08
4.13797e-08
4.13149e-08
4.12718e-08
4.12503e-08
5.11468e-08
5.03377e-08
4.95668e-08
4.88354e-08
4.81437e-08
4.74919e-08
4.68795e-08
4.63057e-08
4.57696e-08
4.527e-08
4.48057e-08
4.43754e-08
4.39777e-08
4.36115e-08
4.32754e-08
4.29683e-08
4.26889e-08
4.24364e-08
4.22096e-08
4.20078e-08
4.18302e-08
4.16762e-08
4.15451e-08
4.14366e-08
4.13503e-08
4.12858e-08
4.12429e-08
4.12215e-08
5.1064e-08
5.02571e-08
4.94891e-08
4.87609e-08
4.80728e-08
4.74247e-08
4.6816e-08
4.62458e-08
4.57132e-08
4.5217e-08
4.47559e-08
4.43286e-08
4.39337e-08
4.357e-08
4.32362e-08
4.29311e-08
4.26536e-08
4.24026e-08
4.21772e-08
4.19765e-08
4.17999e-08
4.16467e-08
4.15164e-08
4.14084e-08
4.13225e-08
4.12583e-08
4.12156e-08
4.11943e-08
5.0985e-08
5.01803e-08
4.94152e-08
4.86902e-08
4.80055e-08
4.7361e-08
4.67558e-08
4.61892e-08
4.566e-08
4.5167e-08
4.4709e-08
4.42845e-08
4.38923e-08
4.3531e-08
4.31993e-08
4.28961e-08
4.26203e-08
4.23708e-08
4.21467e-08
4.19471e-08
4.17715e-08
4.16191e-08
4.14894e-08
4.13819e-08
4.12964e-08
4.12325e-08
4.119e-08
4.11687e-08
5.091e-08
5.01076e-08
4.93453e-08
4.86234e-08
4.79421e-08
4.73009e-08
4.66992e-08
4.61359e-08
4.561e-08
4.51201e-08
4.46649e-08
4.42432e-08
4.38534e-08
4.34944e-08
4.31648e-08
4.28634e-08
4.25892e-08
4.23411e-08
4.21182e-08
4.19197e-08
4.17449e-08
4.15933e-08
4.14642e-08
4.13572e-08
4.1272e-08
4.12084e-08
4.1166e-08
4.11449e-08
5.08394e-08
5.00394e-08
4.92797e-08
4.85609e-08
4.78828e-08
4.72448e-08
4.66463e-08
4.60862e-08
4.55633e-08
4.50764e-08
4.46239e-08
4.42047e-08
4.38173e-08
4.34604e-08
4.31327e-08
4.2833e-08
4.25603e-08
4.23135e-08
4.20918e-08
4.18943e-08
4.17203e-08
4.15693e-08
4.14408e-08
4.13343e-08
4.12494e-08
4.1186e-08
4.11439e-08
4.11228e-08
5.07736e-08
4.99759e-08
4.92188e-08
4.85029e-08
4.78277e-08
4.71929e-08
4.65974e-08
4.60402e-08
4.55202e-08
4.50359e-08
4.45861e-08
4.41692e-08
4.3784e-08
4.3429e-08
4.31031e-08
4.2805e-08
4.25337e-08
4.22881e-08
4.20674e-08
4.18708e-08
4.16977e-08
4.15473e-08
4.14193e-08
4.13132e-08
4.12287e-08
4.11655e-08
4.11235e-08
4.11025e-08
5.07129e-08
4.99173e-08
4.91628e-08
4.84495e-08
4.77772e-08
4.71452e-08
4.65525e-08
4.59981e-08
4.54807e-08
4.4999e-08
4.45514e-08
4.41367e-08
4.37535e-08
4.34004e-08
4.30761e-08
4.27794e-08
4.25094e-08
4.2265e-08
4.20452e-08
4.18495e-08
4.1677e-08
4.15272e-08
4.13997e-08
4.1294e-08
4.12097e-08
4.11468e-08
4.11049e-08
4.1084e-08
5.06576e-08
4.98641e-08
4.91119e-08
4.84011e-08
4.77313e-08
4.71019e-08
4.65119e-08
4.596e-08
4.5445e-08
4.49655e-08
4.45201e-08
4.41074e-08
4.3726e-08
4.33745e-08
4.30517e-08
4.27564e-08
4.24875e-08
4.22441e-08
4.20253e-08
4.18302e-08
4.16584e-08
4.15091e-08
4.1382e-08
4.12766e-08
4.11927e-08
4.11299e-08
4.10882e-08
4.10673e-08
5.0608e-08
4.98163e-08
4.90663e-08
4.83578e-08
4.76904e-08
4.70633e-08
4.64755e-08
4.59259e-08
4.54131e-08
4.49357e-08
4.44922e-08
4.40813e-08
4.37015e-08
4.33515e-08
4.303e-08
4.27359e-08
4.24681e-08
4.22255e-08
4.20075e-08
4.18131e-08
4.16418e-08
4.14931e-08
4.13663e-08
4.12613e-08
4.11775e-08
4.1115e-08
4.10733e-08
4.10525e-08
5.05642e-08
4.97744e-08
4.90262e-08
4.83197e-08
4.76544e-08
4.70294e-08
4.64437e-08
4.58961e-08
4.53852e-08
4.49096e-08
4.44678e-08
4.40585e-08
4.36801e-08
4.33314e-08
4.30111e-08
4.2718e-08
4.2451e-08
4.22093e-08
4.1992e-08
4.17982e-08
4.16274e-08
4.1479e-08
4.13526e-08
4.12478e-08
4.11643e-08
4.11019e-08
4.10603e-08
4.10396e-08
5.05267e-08
4.97383e-08
4.89918e-08
4.82871e-08
4.76235e-08
4.70004e-08
4.64165e-08
4.58706e-08
4.53613e-08
4.48873e-08
4.44469e-08
4.40389e-08
4.36618e-08
4.33142e-08
4.29949e-08
4.27027e-08
4.24365e-08
4.21955e-08
4.19787e-08
4.17854e-08
4.16151e-08
4.14671e-08
4.13409e-08
4.12364e-08
4.1153e-08
4.10907e-08
4.10493e-08
4.10286e-08
5.04954e-08
4.97083e-08
4.89633e-08
4.826e-08
4.7598e-08
4.69763e-08
4.63939e-08
4.58494e-08
4.53415e-08
4.48688e-08
4.44297e-08
4.40228e-08
4.36466e-08
4.33e-08
4.29815e-08
4.269e-08
4.24245e-08
4.21841e-08
4.19678e-08
4.17749e-08
4.16049e-08
4.14572e-08
4.13313e-08
4.12269e-08
4.11437e-08
4.10815e-08
4.10401e-08
4.10194e-08
5.04707e-08
4.96846e-08
4.89407e-08
4.82386e-08
4.75777e-08
4.69573e-08
4.6376e-08
4.58327e-08
4.53259e-08
4.48542e-08
4.4416e-08
4.401e-08
4.36347e-08
4.32888e-08
4.29709e-08
4.26801e-08
4.24151e-08
4.2175e-08
4.19591e-08
4.17666e-08
4.15969e-08
4.14494e-08
4.13237e-08
4.12194e-08
4.11363e-08
4.10742e-08
4.10329e-08
4.10122e-08
5.04526e-08
4.96673e-08
4.89241e-08
4.82229e-08
4.7563e-08
4.69434e-08
4.6363e-08
4.58205e-08
4.53145e-08
4.48435e-08
4.44061e-08
4.40007e-08
4.3626e-08
4.32806e-08
4.29632e-08
4.26728e-08
4.24082e-08
4.21685e-08
4.19528e-08
4.17606e-08
4.1591e-08
4.14437e-08
4.13181e-08
4.1214e-08
4.1131e-08
4.10689e-08
4.10276e-08
4.1007e-08
5.04412e-08
4.96564e-08
4.89137e-08
4.82131e-08
4.75537e-08
4.69346e-08
4.63548e-08
4.58128e-08
4.53073e-08
4.48368e-08
4.43998e-08
4.39949e-08
4.36205e-08
4.32754e-08
4.29584e-08
4.26682e-08
4.24038e-08
4.21643e-08
4.19489e-08
4.17567e-08
4.15873e-08
4.14401e-08
4.13146e-08
4.12105e-08
4.11276e-08
4.10656e-08
4.10243e-08
4.10037e-08
5.04366e-08
4.96519e-08
4.89095e-08
4.82091e-08
4.75499e-08
4.69311e-08
4.63515e-08
4.58097e-08
4.53044e-08
4.48341e-08
4.43973e-08
4.39925e-08
4.36183e-08
4.32734e-08
4.29564e-08
4.26664e-08
4.24021e-08
4.21626e-08
4.19473e-08
4.17552e-08
4.15858e-08
4.14386e-08
4.13132e-08
4.12091e-08
4.11262e-08
4.10642e-08
4.10229e-08
4.10023e-08
5.37063e-08
5.45227e-08
5.53112e-08
5.60475e-08
5.67009e-08
5.72335e-08
5.75994e-08
5.7744e-08
5.7604e-08
5.71078e-08
5.61768e-08
5.47273e-08
5.2674e-08
4.99349e-08
4.64376e-08
4.21291e-08
3.69882e-08
3.10442e-08
2.44038e-08
1.72982e-08
1.01873e-08
4.07046e-09
5.36061e-08
5.44275e-08
5.52245e-08
5.59739e-08
5.66466e-08
5.72061e-08
5.76083e-08
5.78007e-08
5.77221e-08
5.73031e-08
5.64668e-08
5.51311e-08
5.32112e-08
5.0624e-08
4.72941e-08
4.31624e-08
3.81971e-08
3.24115e-08
2.58885e-08
1.88207e-08
1.15738e-08
4.80736e-09
5.35058e-08
5.43323e-08
5.5138e-08
5.5901e-08
5.65934e-08
5.71805e-08
5.76199e-08
5.78613e-08
5.78457e-08
5.75057e-08
5.67666e-08
5.55474e-08
5.3764e-08
5.13321e-08
4.81728e-08
4.42199e-08
3.94293e-08
3.37943e-08
2.7368e-08
2.03029e-08
1.29319e-08
5.96423e-09
5.34055e-08
5.42371e-08
5.50517e-08
5.58285e-08
5.6541e-08
5.71562e-08
5.76337e-08
5.79252e-08
5.79739e-08
5.77149e-08
5.70755e-08
5.59764e-08
5.43341e-08
5.20636e-08
4.90832e-08
4.532e-08
4.07188e-08
3.52538e-08
2.89479e-08
2.19071e-08
1.43913e-08
6.98869e-09
5.33051e-08
5.41419e-08
5.49655e-08
5.57562e-08
5.64891e-08
5.71328e-08
5.76488e-08
5.79912e-08
5.81056e-08
5.79295e-08
5.73924e-08
5.64171e-08
5.49214e-08
5.28204e-08
5.00305e-08
4.64743e-08
4.20878e-08
3.68303e-08
3.07002e-08
2.37627e-08
1.62064e-08
8.48277e-09
5.32047e-08
5.40466e-08
5.48792e-08
5.5684e-08
5.64372e-08
5.71095e-08
5.76645e-08
5.80584e-08
5.82394e-08
5.81475e-08
5.77152e-08
5.68674e-08
5.55239e-08
5.36008e-08
5.10141e-08
4.76843e-08
4.35418e-08
3.85363e-08
3.26496e-08
2.59193e-08
1.8487e-08
1.07183e-08
5.31044e-08
5.39514e-08
5.47928e-08
5.56114e-08
5.6385e-08
5.70859e-08
5.76799e-08
5.81254e-08
5.83734e-08
5.83669e-08
5.8041e-08
5.73236e-08
5.6137e-08
5.43992e-08
5.20274e-08
4.89416e-08
4.50701e-08
4.03575e-08
3.47758e-08
2.83437e-08
2.11608e-08
1.34768e-08
5.30042e-08
5.38561e-08
5.47061e-08
5.55383e-08
5.6332e-08
5.70612e-08
5.76938e-08
5.81908e-08
5.85058e-08
5.85848e-08
5.83661e-08
5.77808e-08
5.67542e-08
5.5207e-08
5.30585e-08
5.02301e-08
4.66501e-08
4.22614e-08
3.70318e-08
3.09716e-08
2.41648e-08
1.68304e-08
5.29043e-08
5.37608e-08
5.46191e-08
5.54645e-08
5.62777e-08
5.70346e-08
5.77052e-08
5.82529e-08
5.86342e-08
5.87981e-08
5.86862e-08
5.82332e-08
5.73675e-08
5.60132e-08
5.40926e-08
5.1529e-08
4.82521e-08
4.42046e-08
3.93516e-08
3.36963e-08
2.73038e-08
2.03452e-08
5.28047e-08
5.36655e-08
5.45317e-08
5.53898e-08
5.62219e-08
5.70056e-08
5.77131e-08
5.83103e-08
5.87564e-08
5.90037e-08
5.8997e-08
5.86745e-08
5.79684e-08
5.68063e-08
5.51134e-08
5.28158e-08
4.98448e-08
4.6143e-08
4.16721e-08
3.64254e-08
3.04433e-08
2.38366e-08
5.27057e-08
5.35703e-08
5.4444e-08
5.5314e-08
5.61641e-08
5.69735e-08
5.77165e-08
5.83615e-08
5.88703e-08
5.91984e-08
5.9294e-08
5.90988e-08
5.85488e-08
5.75749e-08
5.61056e-08
5.40697e-08
5.14e-08
4.80384e-08
4.39434e-08
3.90977e-08
3.35184e-08
2.7264e-08
5.26073e-08
5.34754e-08
5.43559e-08
5.52371e-08
5.61041e-08
5.69379e-08
5.77147e-08
5.84051e-08
5.8974e-08
5.93795e-08
5.95733e-08
5.95007e-08
5.9101e-08
5.83088e-08
5.70556e-08
5.52725e-08
5.28937e-08
4.98607e-08
4.61283e-08
4.16718e-08
3.64968e-08
3.0655e-08
5.25098e-08
5.33809e-08
5.42675e-08
5.5159e-08
5.60418e-08
5.68984e-08
5.77069e-08
5.84403e-08
5.90658e-08
5.95447e-08
5.98318e-08
5.98756e-08
5.96189e-08
5.89996e-08
5.79521e-08
5.64097e-08
5.43076e-08
5.15866e-08
4.8198e-08
4.41094e-08
3.93127e-08
3.38343e-08
5.24134e-08
5.32871e-08
5.41792e-08
5.508e-08
5.59773e-08
5.6855e-08
5.76929e-08
5.84663e-08
5.91448e-08
5.96923e-08
6.00668e-08
6.02199e-08
6.00976e-08
5.96408e-08
5.87867e-08
5.74705e-08
5.56282e-08
5.31999e-08
5.01334e-08
4.63893e-08
4.19464e-08
3.68075e-08
5.23185e-08
5.31942e-08
5.4091e-08
5.50003e-08
5.59106e-08
5.68076e-08
5.76726e-08
5.84828e-08
5.92102e-08
5.98213e-08
6.02768e-08
6.05313e-08
6.05338e-08
6.0228e-08
5.95535e-08
5.84474e-08
5.68465e-08
5.46901e-08
5.19232e-08
4.85008e-08
4.43917e-08
3.9582e-08
5.22253e-08
5.31026e-08
5.40034e-08
5.492e-08
5.58421e-08
5.67564e-08
5.76459e-08
5.84897e-08
5.92618e-08
5.99311e-08
6.04608e-08
6.08084e-08
6.09255e-08
6.07585e-08
6.02491e-08
5.93361e-08
5.79571e-08
5.60508e-08
5.35604e-08
5.04368e-08
4.66436e-08
4.21622e-08
5.21342e-08
5.30125e-08
5.39167e-08
5.48397e-08
5.57721e-08
5.67018e-08
5.76134e-08
5.84874e-08
5.92998e-08
6.00218e-08
6.06189e-08
6.1051e-08
6.12722e-08
6.12313e-08
6.0872e-08
6.01347e-08
5.89575e-08
5.72789e-08
5.50404e-08
5.21899e-08
4.86862e-08
4.45041e-08
5.20456e-08
5.29245e-08
5.38313e-08
5.47597e-08
5.57011e-08
5.66445e-08
5.75755e-08
5.84764e-08
5.93249e-08
6.00941e-08
6.07517e-08
6.12597e-08
6.15745e-08
6.1647e-08
6.14228e-08
6.08435e-08
5.98478e-08
5.8374e-08
5.63619e-08
5.37566e-08
5.05131e-08
4.66034e-08
5.19598e-08
5.2839e-08
5.37478e-08
5.46806e-08
5.56297e-08
5.65849e-08
5.75331e-08
5.84577e-08
5.93381e-08
6.01491e-08
6.08603e-08
6.14358e-08
6.18339e-08
6.20074e-08
6.19034e-08
6.14646e-08
6.06304e-08
5.93385e-08
5.75271e-08
5.5138e-08
5.21194e-08
4.84264e-08
5.18773e-08
5.27563e-08
5.36666e-08
5.46031e-08
5.55586e-08
5.65239e-08
5.74869e-08
5.84322e-08
5.93405e-08
6.01882e-08
6.09465e-08
6.15814e-08
6.20529e-08
6.23152e-08
6.23171e-08
6.2002e-08
6.13098e-08
6.01775e-08
5.85421e-08
5.63428e-08
5.35249e-08
5.00435e-08
5.17985e-08
5.26769e-08
5.35882e-08
5.45275e-08
5.54884e-08
5.64623e-08
5.7438e-08
5.84011e-08
5.93336e-08
6.02131e-08
6.10124e-08
6.1699e-08
6.22344e-08
6.25742e-08
6.26682e-08
6.24608e-08
6.18918e-08
6.08979e-08
5.94145e-08
5.73787e-08
5.47323e-08
5.14268e-08
5.17236e-08
5.26014e-08
5.35132e-08
5.44547e-08
5.542e-08
5.6401e-08
5.73874e-08
5.83657e-08
5.93188e-08
6.02257e-08
6.10604e-08
6.17915e-08
6.23819e-08
6.27885e-08
6.29619e-08
6.28471e-08
6.23838e-08
6.15082e-08
6.01542e-08
5.82562e-08
5.57523e-08
5.25892e-08
5.16533e-08
5.25301e-08
5.34421e-08
5.43852e-08
5.53539e-08
5.63408e-08
5.73362e-08
5.83272e-08
5.92979e-08
6.02281e-08
6.10928e-08
6.18618e-08
6.24992e-08
6.29627e-08
6.32037e-08
6.31676e-08
6.27941e-08
6.20184e-08
6.07728e-08
5.89891e-08
5.66006e-08
5.35461e-08
5.15877e-08
5.24635e-08
5.33753e-08
5.43195e-08
5.5291e-08
5.62827e-08
5.72854e-08
5.82871e-08
5.92725e-08
6.02222e-08
6.11122e-08
6.19133e-08
6.25903e-08
6.31017e-08
6.33997e-08
6.34297e-08
6.31313e-08
6.24389e-08
6.12834e-08
5.95939e-08
5.73002e-08
5.43348e-08
5.15274e-08
5.2402e-08
5.33135e-08
5.42584e-08
5.52319e-08
5.62274e-08
5.72361e-08
5.82466e-08
5.92441e-08
6.02101e-08
6.11212e-08
6.1949e-08
6.2659e-08
6.32104e-08
6.35557e-08
6.36406e-08
6.34044e-08
6.27807e-08
6.16992e-08
6.0087e-08
5.7872e-08
5.49866e-08
5.14726e-08
5.2346e-08
5.3257e-08
5.42023e-08
5.51773e-08
5.61757e-08
5.71893e-08
5.82069e-08
5.92144e-08
6.01937e-08
6.11221e-08
6.19719e-08
6.27091e-08
6.32935e-08
6.36777e-08
6.38075e-08
6.36221e-08
6.30542e-08
6.20324e-08
6.0482e-08
5.83287e-08
5.5502e-08
5.14236e-08
5.22959e-08
5.32062e-08
5.41516e-08
5.51277e-08
5.61285e-08
5.71459e-08
5.81692e-08
5.91847e-08
6.01748e-08
6.11174e-08
6.1985e-08
6.27443e-08
6.33553e-08
6.3771e-08
6.39372e-08
6.37925e-08
6.32693e-08
6.22948e-08
6.07927e-08
5.86866e-08
5.59028e-08
5.13807e-08
5.22519e-08
5.31617e-08
5.4107e-08
5.50838e-08
5.60863e-08
5.71067e-08
5.81345e-08
5.91564e-08
6.01551e-08
6.11089e-08
6.19907e-08
6.27677e-08
6.34e-08
6.38408e-08
6.40358e-08
6.39234e-08
6.34352e-08
6.24974e-08
6.10322e-08
5.89611e-08
5.62086e-08
5.13442e-08
5.22144e-08
5.31235e-08
5.40688e-08
5.50461e-08
5.60498e-08
5.70724e-08
5.81037e-08
5.91305e-08
6.01359e-08
6.10985e-08
6.19915e-08
6.27823e-08
6.34312e-08
6.38915e-08
6.41089e-08
6.40213e-08
6.356e-08
6.26501e-08
6.12125e-08
5.91657e-08
5.64269e-08
5.13143e-08
5.21836e-08
5.30922e-08
5.40372e-08
5.50148e-08
5.60195e-08
5.70437e-08
5.80776e-08
5.91081e-08
6.01186e-08
6.10878e-08
6.19893e-08
6.27905e-08
6.3452e-08
6.39271e-08
6.41612e-08
6.40923e-08
6.36509e-08
6.27617e-08
6.13448e-08
5.93193e-08
5.66085e-08
5.12911e-08
5.21598e-08
5.30679e-08
5.40127e-08
5.49904e-08
5.59957e-08
5.7021e-08
5.80568e-08
5.909e-08
6.01041e-08
6.10782e-08
6.19857e-08
6.27944e-08
6.3465e-08
6.39506e-08
6.41967e-08
6.4141e-08
6.37136e-08
6.28385e-08
6.14352e-08
5.94214e-08
5.67175e-08
5.12748e-08
5.2143e-08
5.30507e-08
5.39954e-08
5.49732e-08
5.59788e-08
5.70049e-08
5.80418e-08
5.90767e-08
6.00933e-08
6.10704e-08
6.1982e-08
6.27957e-08
6.34721e-08
6.39646e-08
6.42185e-08
6.41713e-08
6.37527e-08
6.28863e-08
6.14904e-08
5.94815e-08
5.67774e-08
5.12655e-08
5.21334e-08
5.30409e-08
5.39854e-08
5.49632e-08
5.5969e-08
5.69955e-08
5.8033e-08
5.90688e-08
6.00866e-08
6.10654e-08
6.19791e-08
6.27953e-08
6.34748e-08
6.39708e-08
6.42287e-08
6.41858e-08
6.37716e-08
6.29092e-08
6.15163e-08
5.95076e-08
5.67967e-08
4.19133e-08
4.1937e-08
4.19844e-08
4.20559e-08
4.21519e-08
4.22727e-08
4.2419e-08
4.25916e-08
4.27912e-08
4.30187e-08
4.32753e-08
4.3562e-08
4.38799e-08
4.42302e-08
4.46142e-08
4.50329e-08
4.54875e-08
4.59789e-08
4.6508e-08
4.70753e-08
4.76812e-08
4.83253e-08
4.90069e-08
4.97245e-08
5.04755e-08
5.1256e-08
5.20603e-08
5.28807e-08
4.18662e-08
4.18898e-08
4.1937e-08
4.20081e-08
4.21034e-08
4.22235e-08
4.23689e-08
4.25404e-08
4.27387e-08
4.29648e-08
4.32196e-08
4.35043e-08
4.382e-08
4.41679e-08
4.45491e-08
4.49649e-08
4.54163e-08
4.59043e-08
4.64299e-08
4.69935e-08
4.75956e-08
4.82359e-08
4.89139e-08
4.96282e-08
5.03762e-08
5.11545e-08
5.19577e-08
5.27783e-08
4.18197e-08
4.18431e-08
4.18901e-08
4.19607e-08
4.20555e-08
4.21748e-08
4.23194e-08
4.24897e-08
4.26867e-08
4.29113e-08
4.31644e-08
4.34471e-08
4.37606e-08
4.4106e-08
4.44844e-08
4.48972e-08
4.53454e-08
4.583e-08
4.63519e-08
4.69118e-08
4.751e-08
4.81466e-08
4.88209e-08
4.95317e-08
5.02768e-08
5.10528e-08
5.18548e-08
5.26757e-08
4.17739e-08
4.17971e-08
4.18438e-08
4.1914e-08
4.20082e-08
4.21268e-08
4.22704e-08
4.24397e-08
4.26354e-08
4.28584e-08
4.31097e-08
4.33905e-08
4.37017e-08
4.40445e-08
4.44202e-08
4.483e-08
4.52748e-08
4.5756e-08
4.62742e-08
4.68303e-08
4.74246e-08
4.80573e-08
4.87279e-08
4.94352e-08
5.01773e-08
5.09511e-08
5.17518e-08
5.2573e-08
4.17287e-08
4.17519e-08
4.17982e-08
4.1868e-08
4.19617e-08
4.20795e-08
4.22222e-08
4.23903e-08
4.25847e-08
4.28062e-08
4.30558e-08
4.33344e-08
4.36434e-08
4.39837e-08
4.43566e-08
4.47632e-08
4.52048e-08
4.56824e-08
4.61969e-08
4.67491e-08
4.73395e-08
4.79683e-08
4.86351e-08
4.93389e-08
5.00779e-08
5.08493e-08
5.16488e-08
5.24702e-08
4.16844e-08
4.17074e-08
4.17535e-08
4.18229e-08
4.19159e-08
4.2033e-08
4.21747e-08
4.23418e-08
4.25348e-08
4.27548e-08
4.30025e-08
4.32792e-08
4.35858e-08
4.39236e-08
4.42936e-08
4.46972e-08
4.51355e-08
4.56095e-08
4.61202e-08
4.66685e-08
4.7255e-08
4.78797e-08
4.85426e-08
4.92428e-08
4.99788e-08
5.07478e-08
5.15459e-08
5.23675e-08
4.16409e-08
4.16637e-08
4.17096e-08
4.17785e-08
4.1871e-08
4.19873e-08
4.21282e-08
4.22941e-08
4.24858e-08
4.27042e-08
4.29502e-08
4.32248e-08
4.35291e-08
4.38643e-08
4.42315e-08
4.4632e-08
4.50669e-08
4.55373e-08
4.60443e-08
4.65886e-08
4.7171e-08
4.77918e-08
4.84507e-08
4.91473e-08
4.988e-08
5.06466e-08
5.14433e-08
5.2265e-08
4.15983e-08
4.16211e-08
4.16666e-08
4.17351e-08
4.1827e-08
4.19426e-08
4.20825e-08
4.22473e-08
4.24377e-08
4.26546e-08
4.28988e-08
4.31714e-08
4.34734e-08
4.3806e-08
4.41704e-08
4.45677e-08
4.49992e-08
4.5466e-08
4.59692e-08
4.65096e-08
4.70879e-08
4.77046e-08
4.83596e-08
4.90525e-08
4.97819e-08
5.05459e-08
5.13412e-08
5.21628e-08
4.15568e-08
4.15794e-08
4.16246e-08
4.16927e-08
4.1784e-08
4.18989e-08
4.20379e-08
4.22016e-08
4.23907e-08
4.2606e-08
4.28484e-08
4.3119e-08
4.34187e-08
4.37487e-08
4.41103e-08
4.45045e-08
4.49327e-08
4.53959e-08
4.58952e-08
4.64316e-08
4.70058e-08
4.76184e-08
4.82694e-08
4.89585e-08
4.96846e-08
5.0446e-08
5.12396e-08
5.20611e-08
4.15163e-08
4.15387e-08
4.15837e-08
4.16514e-08
4.17422e-08
4.18563e-08
4.19944e-08
4.2157e-08
4.23448e-08
4.25586e-08
4.27992e-08
4.30678e-08
4.33652e-08
4.36927e-08
4.40514e-08
4.44425e-08
4.48673e-08
4.53269e-08
4.58224e-08
4.63548e-08
4.69249e-08
4.75334e-08
4.81803e-08
4.88656e-08
4.95883e-08
5.03469e-08
5.11388e-08
5.19599e-08
4.14769e-08
4.14993e-08
4.1544e-08
4.16113e-08
4.17015e-08
4.18149e-08
4.19521e-08
4.21136e-08
4.23001e-08
4.25124e-08
4.27513e-08
4.30178e-08
4.3313e-08
4.36379e-08
4.39938e-08
4.43819e-08
4.48033e-08
4.52593e-08
4.57509e-08
4.62794e-08
4.68454e-08
4.74497e-08
4.80926e-08
4.8774e-08
4.94932e-08
5.0249e-08
5.10389e-08
5.18595e-08
4.14388e-08
4.1461e-08
4.15054e-08
4.15723e-08
4.1662e-08
4.17747e-08
4.1911e-08
4.20715e-08
4.22567e-08
4.24675e-08
4.27047e-08
4.29692e-08
4.32622e-08
4.35846e-08
4.39377e-08
4.43227e-08
4.47408e-08
4.51932e-08
4.56811e-08
4.62055e-08
4.67675e-08
4.73676e-08
4.80064e-08
4.86839e-08
4.93996e-08
5.01524e-08
5.09403e-08
5.17601e-08
4.14019e-08
4.1424e-08
4.14682e-08
4.15347e-08
4.16238e-08
4.17358e-08
4.18713e-08
4.20307e-08
4.22147e-08
4.2424e-08
4.26595e-08
4.29221e-08
4.32128e-08
4.35328e-08
4.38832e-08
4.42651e-08
4.46799e-08
4.51288e-08
4.56129e-08
4.61334e-08
4.66913e-08
4.72873e-08
4.7922e-08
4.85955e-08
4.93077e-08
5.00574e-08
5.08431e-08
5.16619e-08
4.13663e-08
4.13883e-08
4.14322e-08
4.14984e-08
4.15869e-08
4.16983e-08
4.18329e-08
4.19913e-08
4.21741e-08
4.2382e-08
4.26158e-08
4.28765e-08
4.31651e-08
4.34826e-08
4.38303e-08
4.42093e-08
4.46208e-08
4.50662e-08
4.55466e-08
4.60632e-08
4.6617e-08
4.72089e-08
4.78396e-08
4.85092e-08
4.92177e-08
4.99643e-08
5.07476e-08
5.15652e-08
4.13322e-08
4.1354e-08
4.13977e-08
4.14634e-08
4.15515e-08
4.16622e-08
4.1796e-08
4.19534e-08
4.2135e-08
4.23415e-08
4.25737e-08
4.28326e-08
4.3119e-08
4.34342e-08
4.37792e-08
4.41553e-08
4.45637e-08
4.50056e-08
4.54824e-08
4.59951e-08
4.65449e-08
4.71328e-08
4.77594e-08
4.8425e-08
4.91299e-08
4.98733e-08
5.06541e-08
5.14703e-08
4.12994e-08
4.13211e-08
4.13646e-08
4.143e-08
4.15176e-08
4.16277e-08
4.17607e-08
4.19171e-08
4.20975e-08
4.23027e-08
4.25333e-08
4.27903e-08
4.30748e-08
4.33876e-08
4.373e-08
4.41033e-08
4.45085e-08
4.49471e-08
4.54203e-08
4.59293e-08
4.64752e-08
4.7059e-08
4.76816e-08
4.83434e-08
4.90445e-08
4.97847e-08
5.05629e-08
5.13774e-08
4.12682e-08
4.12898e-08
4.1333e-08
4.13981e-08
4.14852e-08
4.15946e-08
4.17269e-08
4.18824e-08
4.20617e-08
4.22655e-08
4.24946e-08
4.27499e-08
4.30324e-08
4.3343e-08
4.36829e-08
4.40534e-08
4.44556e-08
4.4891e-08
4.53606e-08
4.58659e-08
4.6408e-08
4.69879e-08
4.76065e-08
4.82644e-08
4.89619e-08
4.96988e-08
5.04743e-08
5.12869e-08
4.12385e-08
4.12599e-08
4.1303e-08
4.13677e-08
4.14543e-08
4.15632e-08
4.16947e-08
4.18493e-08
4.20276e-08
4.22302e-08
4.24578e-08
4.27114e-08
4.29919e-08
4.33004e-08
4.36379e-08
4.40057e-08
4.4405e-08
4.48372e-08
4.53035e-08
4.58052e-08
4.63435e-08
4.69196e-08
4.75343e-08
4.81884e-08
4.88823e-08
4.96159e-08
5.03886e-08
5.11992e-08
4.12103e-08
4.12317e-08
4.12745e-08
4.13389e-08
4.14252e-08
4.15335e-08
4.16643e-08
4.1818e-08
4.19953e-08
4.21966e-08
4.24229e-08
4.26749e-08
4.29536e-08
4.32599e-08
4.35951e-08
4.39604e-08
4.43569e-08
4.4786e-08
4.5249e-08
4.57473e-08
4.6282e-08
4.68543e-08
4.74653e-08
4.81157e-08
4.88059e-08
4.95362e-08
5.03061e-08
5.11146e-08
4.11838e-08
4.12051e-08
4.12477e-08
4.13119e-08
4.13977e-08
4.15055e-08
4.16356e-08
4.17885e-08
4.19648e-08
4.2165e-08
4.239e-08
4.26404e-08
4.29173e-08
4.32217e-08
4.35547e-08
4.39174e-08
4.43113e-08
4.47375e-08
4.51974e-08
4.56923e-08
4.62235e-08
4.67923e-08
4.73996e-08
4.80463e-08
4.87331e-08
4.94601e-08
5.02272e-08
5.10335e-08
4.1159e-08
4.11802e-08
4.12226e-08
4.12865e-08
4.13719e-08
4.14792e-08
4.16087e-08
4.17609e-08
4.19362e-08
4.21354e-08
4.2359e-08
4.2608e-08
4.28833e-08
4.31858e-08
4.35167e-08
4.38771e-08
4.42683e-08
4.46918e-08
4.51487e-08
4.56404e-08
4.61683e-08
4.67336e-08
4.73374e-08
4.79807e-08
4.86641e-08
4.93879e-08
5.01522e-08
5.09561e-08
4.11359e-08
4.1157e-08
4.11993e-08
4.12629e-08
4.13479e-08
4.14547e-08
4.15837e-08
4.17351e-08
4.19096e-08
4.21077e-08
4.23302e-08
4.25778e-08
4.28515e-08
4.31522e-08
4.34811e-08
4.38394e-08
4.42282e-08
4.4649e-08
4.51031e-08
4.55918e-08
4.61165e-08
4.66786e-08
4.72791e-08
4.7919e-08
4.85991e-08
4.93199e-08
5.00813e-08
5.0883e-08
4.11145e-08
4.11356e-08
4.11777e-08
4.1241e-08
4.13257e-08
4.14321e-08
4.15605e-08
4.17113e-08
4.1885e-08
4.20822e-08
4.23035e-08
4.25499e-08
4.28221e-08
4.31212e-08
4.34482e-08
4.38044e-08
4.41909e-08
4.46093e-08
4.50607e-08
4.55466e-08
4.60684e-08
4.66273e-08
4.72246e-08
4.78614e-08
4.85384e-08
4.92562e-08
5.0015e-08
5.08143e-08
4.1095e-08
4.11159e-08
4.11579e-08
4.1221e-08
4.13054e-08
4.14114e-08
4.15393e-08
4.16894e-08
4.18624e-08
4.20587e-08
4.2279e-08
4.25242e-08
4.27951e-08
4.30926e-08
4.34179e-08
4.37722e-08
4.41567e-08
4.45727e-08
4.50216e-08
4.55049e-08
4.60239e-08
4.658e-08
4.71744e-08
4.78082e-08
4.84823e-08
4.91973e-08
4.99534e-08
5.07505e-08
4.10772e-08
4.10981e-08
4.11399e-08
4.12028e-08
4.1287e-08
4.13926e-08
4.152e-08
4.16696e-08
4.18419e-08
4.20374e-08
4.22568e-08
4.25009e-08
4.27705e-08
4.30666e-08
4.33904e-08
4.37429e-08
4.41254e-08
4.45394e-08
4.4986e-08
4.54669e-08
4.59834e-08
4.65368e-08
4.71284e-08
4.77595e-08
4.84308e-08
4.91432e-08
4.9897e-08
5.06919e-08
4.10613e-08
4.10821e-08
4.11238e-08
4.11865e-08
4.12704e-08
4.13757e-08
4.15027e-08
4.16518e-08
4.18235e-08
4.20182e-08
4.22368e-08
4.24799e-08
4.27484e-08
4.30433e-08
4.33656e-08
4.37165e-08
4.40973e-08
4.45094e-08
4.4954e-08
4.54327e-08
4.59468e-08
4.64978e-08
4.7087e-08
4.77155e-08
4.83844e-08
4.90944e-08
4.98458e-08
5.06387e-08
4.10472e-08
4.1068e-08
4.11096e-08
4.11721e-08
4.12558e-08
4.13608e-08
4.14874e-08
4.16361e-08
4.18072e-08
4.20013e-08
4.22192e-08
4.24614e-08
4.27289e-08
4.30227e-08
4.33437e-08
4.36932e-08
4.40725e-08
4.44828e-08
4.49256e-08
4.54023e-08
4.59144e-08
4.64632e-08
4.70502e-08
4.76764e-08
4.83431e-08
4.90508e-08
4.98002e-08
5.05913e-08
4.1035e-08
4.10558e-08
4.10973e-08
4.11597e-08
4.12431e-08
4.13479e-08
4.14742e-08
4.16224e-08
4.17931e-08
4.19867e-08
4.22039e-08
4.24453e-08
4.2712e-08
4.30048e-08
4.33247e-08
4.3673e-08
4.40509e-08
4.44597e-08
4.49009e-08
4.53759e-08
4.58862e-08
4.64331e-08
4.70181e-08
4.76424e-08
4.8307e-08
4.90129e-08
4.97605e-08
5.05499e-08
4.10247e-08
4.10454e-08
4.10869e-08
4.11492e-08
4.12324e-08
4.1337e-08
4.1463e-08
4.16109e-08
4.17812e-08
4.19743e-08
4.21909e-08
4.24318e-08
4.26977e-08
4.29896e-08
4.33086e-08
4.36559e-08
4.40326e-08
4.44402e-08
4.488e-08
4.53536e-08
4.58623e-08
4.64076e-08
4.69909e-08
4.76135e-08
4.82765e-08
4.89807e-08
4.97267e-08
5.05146e-08
4.10164e-08
4.1037e-08
4.10784e-08
4.11406e-08
4.12238e-08
4.13281e-08
4.14539e-08
4.16016e-08
4.17715e-08
4.19643e-08
4.21804e-08
4.24207e-08
4.2686e-08
4.29773e-08
4.32955e-08
4.36419e-08
4.40177e-08
4.44243e-08
4.4863e-08
4.53353e-08
4.58428e-08
4.63868e-08
4.69687e-08
4.75899e-08
4.82515e-08
4.89543e-08
4.9699e-08
5.04857e-08
4.101e-08
4.10306e-08
4.10719e-08
4.1134e-08
4.12171e-08
4.13213e-08
4.14469e-08
4.15944e-08
4.17641e-08
4.19565e-08
4.21723e-08
4.24122e-08
4.26771e-08
4.29678e-08
4.32854e-08
4.36311e-08
4.40062e-08
4.4412e-08
4.48498e-08
4.53212e-08
4.58277e-08
4.63707e-08
4.69516e-08
4.75717e-08
4.82322e-08
4.89339e-08
4.96776e-08
5.04634e-08
4.10055e-08
4.10261e-08
4.10674e-08
4.11294e-08
4.12124e-08
4.13165e-08
4.1442e-08
4.15893e-08
4.17589e-08
4.19511e-08
4.21666e-08
4.24063e-08
4.26708e-08
4.29611e-08
4.32784e-08
4.36236e-08
4.39982e-08
4.44034e-08
4.48406e-08
4.53114e-08
4.58172e-08
4.63594e-08
4.69396e-08
4.75589e-08
4.82186e-08
4.89196e-08
4.96626e-08
5.04477e-08
4.10029e-08
4.10235e-08
4.10648e-08
4.11268e-08
4.12098e-08
4.13138e-08
4.14393e-08
4.15865e-08
4.17559e-08
4.1948e-08
4.21634e-08
4.24029e-08
4.26672e-08
4.29573e-08
4.32743e-08
4.36193e-08
4.39936e-08
4.43985e-08
4.48354e-08
4.53058e-08
4.58112e-08
4.6353e-08
4.69327e-08
4.75516e-08
4.82109e-08
4.89115e-08
4.9654e-08
5.04387e-08
5.59371e-12
7.43615e-12
1.01884e-11
1.99257e-11
6.96729e-11
4.48769e-10
5.67708e-11
1.55231e-09
3.22155e-09
4.25372e-09
5.63954e-09
7.696e-09
5.6086e-09
8.02543e-09
9.98647e-09
1.16511e-08
1.34243e-08
1.53958e-08
1.38662e-08
1.57832e-08
1.76195e-08
1.93385e-08
2.10534e-08
2.27777e-08
2.20223e-08
2.35396e-08
2.50996e-08
2.66311e-08
2.81416e-08
2.96241e-08
2.94753e-08
3.06824e-08
3.19544e-08
3.32363e-08
3.45098e-08
3.5764e-08
3.60085e-08
3.69607e-08
3.79743e-08
3.90128e-08
4.00571e-08
4.10974e-08
4.15554e-08
4.22952e-08
4.30875e-08
4.39095e-08
4.47462e-08
4.55902e-08
4.6129e-08
4.6692e-08
4.72988e-08
4.79348e-08
4.85897e-08
4.92576e-08
4.9787e-08
5.02042e-08
5.0657e-08
5.11364e-08
5.16351e-08
5.21488e-08
5.26123e-08
5.29101e-08
5.32366e-08
5.35858e-08
5.39528e-08
5.43343e-08
5.47004e-08
5.49017e-08
5.51254e-08
5.53678e-08
5.56255e-08
5.5896e-08
5.61514e-08
5.62754e-08
5.64165e-08
5.65725e-08
5.6741e-08
5.69201e-08
5.70639e-08
5.71268e-08
5.72025e-08
5.72896e-08
5.73865e-08
5.74918e-08
5.75312e-08
5.75465e-08
5.75713e-08
5.76045e-08
5.7645e-08
5.76918e-08
5.76388e-08
5.76179e-08
5.76036e-08
5.75953e-08
5.75923e-08
5.75939e-08
5.74629e-08
5.74149e-08
5.73714e-08
5.73319e-08
5.7296e-08
5.72633e-08
5.70696e-08
5.70019e-08
5.6937e-08
5.68747e-08
5.68148e-08
5.67568e-08
5.65151e-08
5.64336e-08
5.63536e-08
5.62752e-08
5.61981e-08
5.61221e-08
5.58458e-08
5.57551e-08
5.5665e-08
5.55757e-08
5.54869e-08
5.53987e-08
5.50996e-08
5.50033e-08
5.49069e-08
5.48107e-08
5.47145e-08
5.46184e-08
5.43067e-08
5.42074e-08
5.41077e-08
5.40076e-08
5.39073e-08
5.38067e-08
5.29832e-08
5.2163e-08
5.13574e-08
5.05747e-08
4.98209e-08
4.90999e-08
4.84147e-08
4.77669e-08
4.71574e-08
4.65864e-08
4.60538e-08
4.5559e-08
4.51013e-08
4.46797e-08
4.42931e-08
4.39403e-08
4.36202e-08
4.33316e-08
4.30733e-08
4.28443e-08
4.26434e-08
4.24697e-08
4.23225e-08
4.2201e-08
4.21045e-08
4.20326e-08
4.19848e-08
4.1961e-08
5.30857e-08
5.22656e-08
5.14588e-08
5.06739e-08
4.99171e-08
4.9193e-08
4.85042e-08
4.78528e-08
4.72396e-08
4.6665e-08
4.6129e-08
4.56309e-08
4.51701e-08
4.47456e-08
4.43563e-08
4.40012e-08
4.36789e-08
4.33884e-08
4.31284e-08
4.28979e-08
4.26958e-08
4.25211e-08
4.2373e-08
4.22507e-08
4.21537e-08
4.20813e-08
4.20333e-08
4.20094e-08
5.31878e-08
5.23677e-08
5.15596e-08
5.07724e-08
5.00128e-08
4.92854e-08
4.85932e-08
4.79382e-08
4.73214e-08
4.67434e-08
4.62039e-08
4.57026e-08
4.52388e-08
4.48115e-08
4.44197e-08
4.40622e-08
4.37378e-08
4.34454e-08
4.31838e-08
4.29518e-08
4.27484e-08
4.25727e-08
4.24237e-08
4.23007e-08
4.22031e-08
4.21304e-08
4.20821e-08
4.2058e-08
5.32894e-08
5.24691e-08
5.16596e-08
5.08702e-08
5.01078e-08
4.93772e-08
4.86816e-08
4.80231e-08
4.74028e-08
4.68213e-08
4.62786e-08
4.57741e-08
4.53074e-08
4.48773e-08
4.4483e-08
4.41232e-08
4.37967e-08
4.35025e-08
4.32392e-08
4.30058e-08
4.28012e-08
4.26245e-08
4.24746e-08
4.2351e-08
4.22528e-08
4.21797e-08
4.21312e-08
4.2107e-08
5.33904e-08
5.25698e-08
5.17588e-08
5.09672e-08
5.0202e-08
4.94682e-08
4.87693e-08
4.81073e-08
4.74837e-08
4.68988e-08
4.63528e-08
4.58453e-08
4.53756e-08
4.49429e-08
4.45461e-08
4.41841e-08
4.38556e-08
4.35596e-08
4.32947e-08
4.306e-08
4.28542e-08
4.26764e-08
4.25257e-08
4.24014e-08
4.23027e-08
4.22292e-08
4.21804e-08
4.21561e-08
5.34907e-08
5.26696e-08
5.18571e-08
5.10631e-08
5.02952e-08
4.95583e-08
4.88561e-08
4.81908e-08
4.75638e-08
4.69757e-08
4.64265e-08
4.5916e-08
4.54436e-08
4.50082e-08
4.4609e-08
4.42448e-08
4.39144e-08
4.36166e-08
4.33502e-08
4.31141e-08
4.29071e-08
4.27284e-08
4.25769e-08
4.24519e-08
4.23527e-08
4.22788e-08
4.22298e-08
4.22053e-08
2.72524e-12
2.72495e-12
2.72437e-12
2.72349e-12
2.72233e-12
2.72088e-12
2.71914e-12
2.7171e-12
2.71478e-12
2.71216e-12
2.70925e-12
2.70606e-12
2.70258e-12
2.69882e-12
2.69479e-12
2.69047e-12
2.68589e-12
2.68104e-12
2.67593e-12
2.67054e-12
2.66489e-12
2.65894e-12
2.6527e-12
2.64611e-12
2.63917e-12
2.63182e-12
2.62405e-12
2.61587e-12
2.60738e-12
2.59884e-12
2.59073e-12
2.58395e-12
2.58004e-12
2.582e-12
2.59759e-12
2.64239e-12
2.74899e-12
2.99858e-12
3.56822e-12
4.98941e-12
6.90168e-12
6.90108e-12
6.89988e-12
6.89809e-12
6.8957e-12
6.89271e-12
6.88912e-12
6.88495e-12
6.88018e-12
6.87482e-12
6.86888e-12
6.86236e-12
6.85526e-12
6.8476e-12
6.83937e-12
6.83058e-12
6.82121e-12
6.81126e-12
6.8007e-12
6.78947e-12
6.77753e-12
6.76478e-12
6.75114e-12
6.7365e-12
6.72082e-12
6.70418e-12
6.68691e-12
6.66983e-12
6.65456e-12
6.64412e-12
6.64366e-12
6.66174e-12
6.71262e-12
6.8213e-12
7.03483e-12
7.42849e-12
8.17015e-12
9.63277e-12
1.28984e-11
2.19981e-11
3.24506e-09
3.24493e-09
3.24469e-09
3.24432e-09
3.24382e-09
3.24321e-09
3.24247e-09
3.24161e-09
3.24062e-09
3.23951e-09
3.23829e-09
3.23694e-09
3.23547e-09
3.23388e-09
3.23217e-09
3.23034e-09
3.2284e-09
3.22633e-09
3.22415e-09
3.22184e-09
3.21941e-09
3.21684e-09
3.21413e-09
3.21128e-09
3.20831e-09
3.20525e-09
3.20217e-09
3.19925e-09
3.19676e-09
3.19521e-09
3.19545e-09
3.19885e-09
3.20766e-09
3.22557e-09
3.25867e-09
3.31703e-09
3.41842e-09
3.59502e-09
3.9089e-09
4.48654e-09
1.03115e-08
1.03111e-08
1.03104e-08
1.03092e-08
1.03077e-08
1.03058e-08
1.03036e-08
1.03009e-08
1.02979e-08
1.02945e-08
1.02908e-08
1.02867e-08
1.02822e-08
1.02773e-08
1.02721e-08
1.02665e-08
1.02605e-08
1.02542e-08
1.02475e-08
1.02405e-08
1.02331e-08
1.02253e-08
1.02171e-08
1.02087e-08
1.01999e-08
1.01911e-08
1.01824e-08
1.01743e-08
1.01678e-08
1.01641e-08
1.01655e-08
1.01754e-08
1.01994e-08
1.02458e-08
1.03279e-08
1.04657e-08
1.06907e-08
1.10516e-08
1.16225e-08
1.25124e-08
1.82795e-08
1.82788e-08
1.82774e-08
1.82753e-08
1.82726e-08
1.82692e-08
1.8265e-08
1.82602e-08
1.82547e-08
1.82485e-08
1.82417e-08
1.82341e-08
1.82259e-08
1.8217e-08
1.82074e-08
1.81972e-08
1.81863e-08
1.81748e-08
1.81625e-08
1.81497e-08
1.81362e-08
1.8122e-08
1.81073e-08
1.8092e-08
1.80764e-08
1.80607e-08
1.80455e-08
1.80316e-08
1.80203e-08
1.80139e-08
1.80159e-08
1.80313e-08
1.8068e-08
1.81375e-08
1.82564e-08
1.84486e-08
1.87476e-08
1.91981e-08
1.98563e-08
2.0783e-08
2.60925e-08
2.60915e-08
2.60895e-08
2.60864e-08
2.60823e-08
2.60772e-08
2.6071e-08
2.60639e-08
2.60557e-08
2.60465e-08
2.60362e-08
2.6025e-08
2.60127e-08
2.59995e-08
2.59852e-08
2.597e-08
2.59538e-08
2.59366e-08
2.59184e-08
2.58993e-08
2.58792e-08
2.58582e-08
2.58364e-08
2.58139e-08
2.5791e-08
2.57681e-08
2.57458e-08
2.57255e-08
2.57088e-08
2.56986e-08
2.5699e-08
2.57162e-08
2.57588e-08
2.58394e-08
2.59747e-08
2.61873e-08
2.65058e-08
2.6964e-08
2.75971e-08
2.84328e-08
3.32593e-08
3.32579e-08
3.32552e-08
3.32511e-08
3.32456e-08
3.32388e-08
3.32306e-08
3.32211e-08
3.32102e-08
3.31979e-08
3.31843e-08
3.31693e-08
3.3153e-08
3.31353e-08
3.31163e-08
3.3096e-08
3.30744e-08
3.30515e-08
3.30273e-08
3.30018e-08
3.29751e-08
3.29473e-08
3.29184e-08
3.28886e-08
3.28583e-08
3.2828e-08
3.27986e-08
3.27713e-08
3.27484e-08
3.27328e-08
3.27289e-08
3.2743e-08
3.27838e-08
3.28628e-08
3.29952e-08
3.31997e-08
3.34981e-08
3.39136e-08
3.44662e-08
3.51668e-08
3.95488e-08
3.95471e-08
3.95437e-08
3.95387e-08
3.95319e-08
3.95234e-08
3.95133e-08
3.95014e-08
3.94879e-08
3.94727e-08
3.94558e-08
3.94372e-08
3.94169e-08
3.9395e-08
3.93715e-08
3.93463e-08
3.93194e-08
3.9291e-08
3.9261e-08
3.92294e-08
3.91963e-08
3.91618e-08
3.9126e-08
3.90892e-08
3.90517e-08
3.90141e-08
3.89774e-08
3.8943e-08
3.8913e-08
3.88905e-08
3.88796e-08
3.88863e-08
3.89183e-08
3.89858e-08
3.9101e-08
3.92785e-08
3.95341e-08
3.98826e-08
4.03352e-08
4.08954e-08
4.48762e-08
4.48742e-08
4.48702e-08
4.48643e-08
4.48563e-08
4.48463e-08
4.48343e-08
4.48203e-08
4.48043e-08
4.47863e-08
4.47664e-08
4.47445e-08
4.47205e-08
4.46947e-08
4.46669e-08
4.46371e-08
4.46054e-08
4.45718e-08
4.45364e-08
4.44991e-08
4.44601e-08
4.44193e-08
4.43771e-08
4.43337e-08
4.42894e-08
4.42448e-08
4.4201e-08
4.41593e-08
4.41216e-08
4.40909e-08
4.4071e-08
4.4067e-08
4.40855e-08
4.41347e-08
4.42244e-08
4.43651e-08
4.4568e-08
4.48425e-08
4.51948e-08
4.56257e-08
4.92435e-08
4.92412e-08
4.92367e-08
4.92298e-08
4.92208e-08
4.92094e-08
4.91957e-08
4.91798e-08
4.91616e-08
4.91412e-08
4.91185e-08
4.90935e-08
4.90663e-08
4.90369e-08
4.90052e-08
4.89713e-08
4.89353e-08
4.8897e-08
4.88567e-08
4.88143e-08
4.87698e-08
4.87235e-08
4.86754e-08
4.86259e-08
4.85753e-08
4.85242e-08
4.84735e-08
4.84246e-08
4.83791e-08
4.83397e-08
4.83095e-08
4.82929e-08
4.82953e-08
4.8323e-08
4.83834e-08
4.84843e-08
4.86332e-08
4.88362e-08
4.90969e-08
4.94153e-08
5.27041e-08
5.27015e-08
5.26965e-08
5.2689e-08
5.26789e-08
5.26663e-08
5.26513e-08
5.26337e-08
5.26136e-08
5.25909e-08
5.25658e-08
5.25382e-08
5.25081e-08
5.24755e-08
5.24405e-08
5.2403e-08
5.23631e-08
5.23209e-08
5.22762e-08
5.22293e-08
5.21801e-08
5.21288e-08
5.20755e-08
5.20206e-08
5.19643e-08
5.19073e-08
5.18503e-08
5.17945e-08
5.17413e-08
5.1693e-08
5.16523e-08
5.16225e-08
5.16079e-08
5.16135e-08
5.16446e-08
5.17068e-08
5.18053e-08
5.19441e-08
5.21254e-08
5.23491e-08
5.53407e-08
5.53379e-08
5.53325e-08
5.53244e-08
5.53135e-08
5.52999e-08
5.52836e-08
5.52646e-08
5.52428e-08
5.52184e-08
5.51912e-08
5.51614e-08
5.51288e-08
5.50936e-08
5.50557e-08
5.50152e-08
5.49721e-08
5.49263e-08
5.4878e-08
5.48272e-08
5.4774e-08
5.47185e-08
5.46608e-08
5.46012e-08
5.454e-08
5.44777e-08
5.4415e-08
5.43529e-08
5.42926e-08
5.42359e-08
5.41849e-08
5.41424e-08
5.41116e-08
5.40962e-08
5.41001e-08
5.41273e-08
5.41813e-08
5.4265e-08
5.43797e-08
5.45254e-08
5.72505e-08
5.72476e-08
5.72419e-08
5.72332e-08
5.72217e-08
5.72073e-08
5.719e-08
5.71698e-08
5.71467e-08
5.71208e-08
5.7092e-08
5.70603e-08
5.70257e-08
5.69884e-08
5.69482e-08
5.69051e-08
5.68593e-08
5.68108e-08
5.67595e-08
5.67056e-08
5.6649e-08
5.659e-08
5.65286e-08
5.64651e-08
5.63998e-08
5.6333e-08
5.62654e-08
5.61977e-08
5.6131e-08
5.60667e-08
5.60065e-08
5.59524e-08
5.59069e-08
5.58727e-08
5.58527e-08
5.58497e-08
5.58661e-08
5.5904e-08
5.59643e-08
5.60471e-08
5.85356e-08
5.85325e-08
5.85265e-08
5.85175e-08
5.85054e-08
5.84904e-08
5.84723e-08
5.84512e-08
5.84271e-08
5.84e-08
5.83699e-08
5.83368e-08
5.83007e-08
5.82616e-08
5.82196e-08
5.81746e-08
5.81268e-08
5.8076e-08
5.80224e-08
5.7966e-08
5.79068e-08
5.78451e-08
5.77808e-08
5.77142e-08
5.76454e-08
5.7575e-08
5.75033e-08
5.7431e-08
5.73589e-08
5.72881e-08
5.72198e-08
5.71557e-08
5.70976e-08
5.70474e-08
5.70073e-08
5.69792e-08
5.69649e-08
5.69658e-08
5.69826e-08
5.70155e-08
5.92959e-08
5.92928e-08
5.92866e-08
5.92773e-08
5.92649e-08
5.92493e-08
5.92307e-08
5.92089e-08
5.91841e-08
5.91561e-08
5.91251e-08
5.90909e-08
5.90537e-08
5.90134e-08
5.897e-08
5.89237e-08
5.88743e-08
5.88219e-08
5.87665e-08
5.87083e-08
5.86472e-08
5.85834e-08
5.85169e-08
5.8448e-08
5.83767e-08
5.83034e-08
5.82285e-08
5.81525e-08
5.80761e-08
5.79999e-08
5.79251e-08
5.78528e-08
5.77843e-08
5.77211e-08
5.76647e-08
5.76164e-08
5.75777e-08
5.75494e-08
5.75322e-08
5.75262e-08
5.96258e-08
5.96227e-08
5.96163e-08
5.96068e-08
5.95941e-08
5.95783e-08
5.95593e-08
5.95371e-08
5.95117e-08
5.94832e-08
5.94515e-08
5.94167e-08
5.93787e-08
5.93376e-08
5.92934e-08
5.9246e-08
5.91956e-08
5.91421e-08
5.90857e-08
5.90262e-08
5.89638e-08
5.88986e-08
5.88306e-08
5.876e-08
5.8687e-08
5.86117e-08
5.85345e-08
5.84557e-08
5.83759e-08
5.82957e-08
5.82158e-08
5.8137e-08
5.80604e-08
5.7987e-08
5.79179e-08
5.78541e-08
5.77965e-08
5.77458e-08
5.77025e-08
5.76669e-08
5.96108e-08
5.96076e-08
5.96012e-08
5.95916e-08
5.95788e-08
5.95627e-08
5.95435e-08
5.95211e-08
5.94954e-08
5.94666e-08
5.94346e-08
5.93994e-08
5.9361e-08
5.93194e-08
5.92747e-08
5.92269e-08
5.91759e-08
5.91219e-08
5.90647e-08
5.90046e-08
5.89415e-08
5.88755e-08
5.88066e-08
5.87351e-08
5.86609e-08
5.85844e-08
5.85057e-08
5.84251e-08
5.8343e-08
5.82599e-08
5.81763e-08
5.80928e-08
5.80102e-08
5.79292e-08
5.78505e-08
5.7775e-08
5.77034e-08
5.7636e-08
5.75734e-08
5.75157e-08
5.93264e-08
5.93232e-08
5.93168e-08
5.93071e-08
5.92943e-08
5.92782e-08
5.92589e-08
5.92364e-08
5.92107e-08
5.91818e-08
5.91497e-08
5.91144e-08
5.90759e-08
5.90342e-08
5.89894e-08
5.89414e-08
5.88903e-08
5.88361e-08
5.87788e-08
5.87184e-08
5.86551e-08
5.85888e-08
5.85197e-08
5.84478e-08
5.83731e-08
5.8296e-08
5.82165e-08
5.81349e-08
5.80515e-08
5.79666e-08
5.78805e-08
5.77939e-08
5.77071e-08
5.76208e-08
5.75354e-08
5.74516e-08
5.73698e-08
5.72905e-08
5.72139e-08
5.71403e-08
5.88378e-08
5.88346e-08
5.88282e-08
5.88185e-08
5.88057e-08
5.87897e-08
5.87705e-08
5.87481e-08
5.87225e-08
5.86937e-08
5.86617e-08
5.86265e-08
5.85882e-08
5.85467e-08
5.8502e-08
5.84542e-08
5.84033e-08
5.83493e-08
5.82922e-08
5.82321e-08
5.8169e-08
5.81029e-08
5.80339e-08
5.79621e-08
5.78876e-08
5.78105e-08
5.77309e-08
5.76491e-08
5.75651e-08
5.74793e-08
5.7392e-08
5.73034e-08
5.72141e-08
5.71244e-08
5.70346e-08
5.69452e-08
5.68566e-08
5.67691e-08
5.66829e-08
5.65982e-08
5.81996e-08
5.81964e-08
5.81901e-08
5.81806e-08
5.81679e-08
5.8152e-08
5.8133e-08
5.81108e-08
5.80854e-08
5.80569e-08
5.80252e-08
5.79904e-08
5.79524e-08
5.79112e-08
5.7867e-08
5.78197e-08
5.77692e-08
5.77157e-08
5.76592e-08
5.75996e-08
5.75371e-08
5.74716e-08
5.74032e-08
5.7332e-08
5.72581e-08
5.71815e-08
5.71024e-08
5.70208e-08
5.6937e-08
5.68512e-08
5.67635e-08
5.66743e-08
5.65837e-08
5.64921e-08
5.63998e-08
5.63071e-08
5.62142e-08
5.61215e-08
5.6029e-08
5.59371e-08
5.74571e-08
5.74539e-08
5.74477e-08
5.74383e-08
5.74258e-08
5.74101e-08
5.73913e-08
5.73694e-08
5.73444e-08
5.73163e-08
5.7285e-08
5.72507e-08
5.72132e-08
5.71727e-08
5.71291e-08
5.70824e-08
5.70327e-08
5.69799e-08
5.69242e-08
5.68654e-08
5.68038e-08
5.67392e-08
5.66718e-08
5.66016e-08
5.65286e-08
5.6453e-08
5.63747e-08
5.62941e-08
5.6211e-08
5.61258e-08
5.60385e-08
5.59494e-08
5.58587e-08
5.57665e-08
5.56732e-08
5.55788e-08
5.54838e-08
5.53881e-08
5.52922e-08
5.51959e-08
5.66465e-08
5.66434e-08
5.66372e-08
5.6628e-08
5.66157e-08
5.66003e-08
5.65819e-08
5.65604e-08
5.65358e-08
5.65081e-08
5.64774e-08
5.64437e-08
5.64069e-08
5.63671e-08
5.63242e-08
5.62784e-08
5.62296e-08
5.61778e-08
5.6123e-08
5.60654e-08
5.60048e-08
5.59414e-08
5.58752e-08
5.58062e-08
5.57345e-08
5.56602e-08
5.55833e-08
5.55039e-08
5.54221e-08
5.5338e-08
5.52517e-08
5.51635e-08
5.50734e-08
5.49817e-08
5.48884e-08
5.47938e-08
5.46981e-08
5.46014e-08
5.45038e-08
5.44056e-08
5.35902e-08
5.27685e-08
5.19543e-08
5.1158e-08
5.03873e-08
4.96474e-08
4.8942e-08
4.82734e-08
4.76431e-08
4.70518e-08
4.64996e-08
4.59862e-08
4.5511e-08
4.50731e-08
4.46716e-08
4.43052e-08
4.39729e-08
4.36734e-08
4.34055e-08
4.31681e-08
4.296e-08
4.27803e-08
4.2628e-08
4.25024e-08
4.24027e-08
4.23284e-08
4.22791e-08
4.22546e-08
5.36889e-08
5.28662e-08
5.20503e-08
5.12517e-08
5.04782e-08
4.97353e-08
4.90267e-08
4.8355e-08
4.77215e-08
4.71271e-08
4.6572e-08
4.60557e-08
4.55779e-08
4.51375e-08
4.47337e-08
4.43653e-08
4.40312e-08
4.373e-08
4.34607e-08
4.3222e-08
4.30128e-08
4.28321e-08
4.26791e-08
4.25528e-08
4.24526e-08
4.2378e-08
4.23285e-08
4.23038e-08
5.37865e-08
5.29628e-08
5.21451e-08
5.13441e-08
5.05679e-08
4.9822e-08
4.91104e-08
4.84355e-08
4.77989e-08
4.72015e-08
4.66435e-08
4.61245e-08
4.56441e-08
4.52014e-08
4.47954e-08
4.4425e-08
4.4089e-08
4.37862e-08
4.35155e-08
4.32755e-08
4.30653e-08
4.28837e-08
4.27299e-08
4.2603e-08
4.25024e-08
4.24274e-08
4.23777e-08
4.23528e-08
5.3883e-08
5.30581e-08
5.22384e-08
5.14351e-08
5.06562e-08
4.99074e-08
4.91927e-08
4.85148e-08
4.78753e-08
4.72749e-08
4.67141e-08
4.61924e-08
4.57095e-08
4.52645e-08
4.48564e-08
4.44841e-08
4.41464e-08
4.3842e-08
4.35699e-08
4.33288e-08
4.31175e-08
4.29351e-08
4.27805e-08
4.26531e-08
4.25519e-08
4.24766e-08
4.24266e-08
4.24017e-08
5.39782e-08
5.3152e-08
5.23303e-08
5.15246e-08
5.07429e-08
4.99913e-08
4.92737e-08
4.85928e-08
4.79504e-08
4.73472e-08
4.67837e-08
4.62595e-08
4.57741e-08
4.53269e-08
4.49167e-08
4.45425e-08
4.42031e-08
4.38973e-08
4.36239e-08
4.33816e-08
4.31693e-08
4.2986e-08
4.28308e-08
4.27027e-08
4.26012e-08
4.25255e-08
4.24753e-08
4.24503e-08
5.4072e-08
5.32443e-08
5.24206e-08
5.16124e-08
5.08281e-08
5.00737e-08
4.93532e-08
4.86695e-08
4.80242e-08
4.74183e-08
4.68521e-08
4.63255e-08
4.58378e-08
4.53884e-08
4.49763e-08
4.46003e-08
4.42593e-08
4.3952e-08
4.36773e-08
4.34339e-08
4.32207e-08
4.30366e-08
4.28806e-08
4.2752e-08
4.265e-08
4.25741e-08
4.25237e-08
4.24985e-08
5.41643e-08
5.33349e-08
5.25092e-08
5.16986e-08
5.09117e-08
5.01545e-08
4.94312e-08
4.87447e-08
4.80967e-08
4.74882e-08
4.69195e-08
4.63904e-08
4.59005e-08
4.54491e-08
4.5035e-08
4.46573e-08
4.43147e-08
4.40061e-08
4.37301e-08
4.34856e-08
4.32715e-08
4.30866e-08
4.293e-08
4.28009e-08
4.26985e-08
4.26222e-08
4.25716e-08
4.25463e-08
5.42549e-08
5.34238e-08
5.25959e-08
5.17829e-08
5.09934e-08
5.02336e-08
4.95076e-08
4.88184e-08
4.81678e-08
4.75567e-08
4.69855e-08
4.64542e-08
4.59622e-08
4.55087e-08
4.50928e-08
4.47134e-08
4.43694e-08
4.40594e-08
4.37822e-08
4.35367e-08
4.33217e-08
4.3136e-08
4.29788e-08
4.28492e-08
4.27463e-08
4.26698e-08
4.2619e-08
4.25936e-08
5.43436e-08
5.35108e-08
5.26807e-08
5.18654e-08
5.10734e-08
5.03109e-08
4.95823e-08
4.88905e-08
4.82373e-08
4.76238e-08
4.70503e-08
4.65167e-08
4.60226e-08
4.55673e-08
4.51496e-08
4.47686e-08
4.44231e-08
4.41119e-08
4.38336e-08
4.35871e-08
4.33712e-08
4.31848e-08
4.3027e-08
4.28968e-08
4.27936e-08
4.27168e-08
4.26658e-08
4.26403e-08
5.44304e-08
5.35957e-08
5.27636e-08
5.19459e-08
5.11514e-08
5.03864e-08
4.96552e-08
4.89609e-08
4.83053e-08
4.76894e-08
4.71137e-08
4.6578e-08
4.60819e-08
4.56247e-08
4.52054e-08
4.48229e-08
4.4476e-08
4.41635e-08
4.38841e-08
4.36366e-08
4.34199e-08
4.32328e-08
4.30744e-08
4.29438e-08
4.28402e-08
4.27631e-08
4.27119e-08
4.26864e-08
5.45152e-08
5.36786e-08
5.28443e-08
5.20243e-08
5.12274e-08
5.04599e-08
4.97263e-08
4.90296e-08
4.83716e-08
4.77535e-08
4.71756e-08
4.66379e-08
4.61399e-08
4.56809e-08
4.526e-08
4.4876e-08
4.45278e-08
4.42141e-08
4.39337e-08
4.36853e-08
4.34678e-08
4.32801e-08
4.31211e-08
4.299e-08
4.28861e-08
4.28087e-08
4.27574e-08
4.27318e-08
5.45977e-08
5.37592e-08
5.29228e-08
5.21006e-08
5.13013e-08
5.05315e-08
4.97956e-08
4.90965e-08
4.84363e-08
4.78159e-08
4.7236e-08
4.66963e-08
4.61965e-08
4.57359e-08
4.53134e-08
4.4928e-08
4.45786e-08
4.42638e-08
4.39823e-08
4.37331e-08
4.35148e-08
4.33264e-08
4.31669e-08
4.30354e-08
4.29312e-08
4.28535e-08
4.2802e-08
4.27763e-08
5.46779e-08
5.38376e-08
5.29991e-08
5.21747e-08
5.13732e-08
5.06011e-08
4.98628e-08
4.91615e-08
4.84991e-08
4.78768e-08
4.72948e-08
4.67533e-08
4.62518e-08
4.57895e-08
4.53656e-08
4.49789e-08
4.46282e-08
4.43123e-08
4.40299e-08
4.37799e-08
4.35609e-08
4.33719e-08
4.32119e-08
4.308e-08
4.29754e-08
4.28975e-08
4.28458e-08
4.282e-08
5.47557e-08
5.39135e-08
5.30731e-08
5.22465e-08
5.14429e-08
5.06685e-08
4.99281e-08
4.92247e-08
4.85602e-08
4.79358e-08
4.7352e-08
4.68087e-08
4.63056e-08
4.58418e-08
4.54164e-08
4.50284e-08
4.46766e-08
4.43597e-08
4.40764e-08
4.38256e-08
4.36059e-08
4.34163e-08
4.32558e-08
4.31235e-08
4.30186e-08
4.29405e-08
4.28887e-08
4.28628e-08
5.48311e-08
5.39871e-08
5.31447e-08
5.23161e-08
5.15103e-08
5.07339e-08
4.99914e-08
4.92859e-08
4.86194e-08
4.79932e-08
4.74076e-08
4.68626e-08
4.63578e-08
4.58926e-08
4.54659e-08
4.50767e-08
4.47238e-08
4.44059e-08
4.41218e-08
4.38701e-08
4.36498e-08
4.34597e-08
4.32987e-08
4.3166e-08
4.30608e-08
4.29825e-08
4.29305e-08
4.29046e-08
5.49038e-08
5.40581e-08
5.32138e-08
5.23833e-08
5.15755e-08
5.0797e-08
5.00525e-08
4.93451e-08
4.86768e-08
4.80487e-08
4.74613e-08
4.69148e-08
4.64085e-08
4.59419e-08
4.55139e-08
4.51236e-08
4.47696e-08
4.44508e-08
4.41659e-08
4.39135e-08
4.36926e-08
4.35019e-08
4.33405e-08
4.32075e-08
4.3102e-08
4.30235e-08
4.29714e-08
4.29454e-08
5.4974e-08
5.41266e-08
5.32805e-08
5.2448e-08
5.16383e-08
5.08579e-08
5.01115e-08
4.94022e-08
4.87321e-08
4.81023e-08
4.75134e-08
4.69653e-08
4.64576e-08
4.59896e-08
4.55605e-08
4.51691e-08
4.48141e-08
4.44944e-08
4.42087e-08
4.39557e-08
4.37342e-08
4.3543e-08
4.33812e-08
4.32478e-08
4.3142e-08
4.30633e-08
4.30111e-08
4.2985e-08
5.50415e-08
5.41925e-08
5.33446e-08
5.25104e-08
5.16988e-08
5.09166e-08
5.01684e-08
4.94573e-08
4.87855e-08
4.8154e-08
4.75636e-08
4.7014e-08
4.6505e-08
4.60358e-08
4.56055e-08
4.52131e-08
4.48572e-08
4.45367e-08
4.42502e-08
4.39965e-08
4.37745e-08
4.35828e-08
4.34206e-08
4.32869e-08
4.31809e-08
4.3102e-08
4.30496e-08
4.30235e-08
5.51063e-08
5.42557e-08
5.34062e-08
5.25702e-08
5.17569e-08
5.09729e-08
5.0223e-08
4.95102e-08
4.88368e-08
4.82038e-08
4.76119e-08
4.70609e-08
4.65507e-08
4.60803e-08
4.5649e-08
4.52555e-08
4.48988e-08
4.45775e-08
4.42903e-08
4.4036e-08
4.38134e-08
4.36213e-08
4.34588e-08
4.33247e-08
4.32185e-08
4.31394e-08
4.30869e-08
4.30608e-08
5.51684e-08
5.43163e-08
5.34652e-08
5.26275e-08
5.18125e-08
5.10269e-08
5.02753e-08
4.9561e-08
4.8886e-08
4.82516e-08
4.76583e-08
4.71061e-08
4.65946e-08
4.61231e-08
4.56908e-08
4.52964e-08
4.49388e-08
4.46168e-08
4.4329e-08
4.40741e-08
4.3851e-08
4.36585e-08
4.34956e-08
4.33613e-08
4.32548e-08
4.31755e-08
4.31229e-08
4.30967e-08
5.52276e-08
5.43741e-08
5.35215e-08
5.26823e-08
5.18657e-08
5.10785e-08
5.03254e-08
4.96096e-08
4.89331e-08
4.82974e-08
4.77027e-08
4.71493e-08
4.66367e-08
4.61642e-08
4.57309e-08
4.53356e-08
4.49773e-08
4.46546e-08
4.43661e-08
4.41107e-08
4.38872e-08
4.36943e-08
4.3531e-08
4.33964e-08
4.32897e-08
4.32103e-08
4.31576e-08
4.31314e-08
5.52841e-08
5.44292e-08
5.35751e-08
5.27344e-08
5.19164e-08
5.11277e-08
5.03731e-08
4.96559e-08
4.89781e-08
4.8341e-08
4.77452e-08
4.71906e-08
4.6677e-08
4.62035e-08
4.57693e-08
4.53732e-08
4.50141e-08
4.46908e-08
4.44017e-08
4.41459e-08
4.39218e-08
4.37286e-08
4.3565e-08
4.34301e-08
4.33233e-08
4.32437e-08
4.31909e-08
4.31646e-08
5.53376e-08
5.44815e-08
5.36261e-08
5.2784e-08
5.19646e-08
5.11745e-08
5.04185e-08
4.97e-08
4.90209e-08
4.83826e-08
4.77856e-08
4.723e-08
4.67153e-08
4.6241e-08
4.58059e-08
4.54091e-08
4.50493e-08
4.47253e-08
4.44358e-08
4.41794e-08
4.3955e-08
4.37614e-08
4.35975e-08
4.34624e-08
4.33553e-08
4.32756e-08
4.32227e-08
4.31964e-08
5.53883e-08
5.4531e-08
5.36743e-08
5.28309e-08
5.20102e-08
5.12188e-08
5.04615e-08
4.97417e-08
4.90615e-08
4.84221e-08
4.7824e-08
4.72674e-08
4.67518e-08
4.62766e-08
4.58407e-08
4.54432e-08
4.50828e-08
4.47582e-08
4.44682e-08
4.42114e-08
4.39866e-08
4.37926e-08
4.36284e-08
4.34931e-08
4.33859e-08
4.3306e-08
4.32531e-08
4.32267e-08
5.54361e-08
5.45776e-08
5.37198e-08
5.28752e-08
5.20532e-08
5.12606e-08
5.05021e-08
4.97812e-08
4.90998e-08
4.84594e-08
4.78603e-08
4.73028e-08
4.67863e-08
4.63103e-08
4.58737e-08
4.54755e-08
4.51145e-08
4.47894e-08
4.44989e-08
4.42417e-08
4.40165e-08
4.38222e-08
4.36578e-08
4.35223e-08
4.34149e-08
4.33349e-08
4.32819e-08
4.32555e-08
5.5481e-08
5.46215e-08
5.37625e-08
5.29168e-08
5.20936e-08
5.12999e-08
5.05403e-08
4.98183e-08
4.91359e-08
4.84945e-08
4.78945e-08
4.73361e-08
4.68188e-08
4.63421e-08
4.59048e-08
4.5506e-08
4.51445e-08
4.48189e-08
4.45279e-08
4.42703e-08
4.40448e-08
4.38502e-08
4.36856e-08
4.35499e-08
4.34423e-08
4.33622e-08
4.33091e-08
4.32826e-08
5.55229e-08
5.46624e-08
5.38024e-08
5.29556e-08
5.21314e-08
5.13366e-08
5.05761e-08
4.9853e-08
4.91697e-08
4.85274e-08
4.79265e-08
4.73673e-08
4.68493e-08
4.63719e-08
4.5934e-08
4.55346e-08
4.51726e-08
4.48465e-08
4.45551e-08
4.42972e-08
4.40714e-08
4.38766e-08
4.37117e-08
4.35758e-08
4.34681e-08
4.33879e-08
4.33347e-08
4.33082e-08
5.55619e-08
5.47005e-08
5.38396e-08
5.29918e-08
5.21666e-08
5.13708e-08
5.06093e-08
4.98854e-08
4.92012e-08
4.8558e-08
4.79564e-08
4.73964e-08
4.68778e-08
4.63997e-08
4.59612e-08
4.55614e-08
4.51988e-08
4.48723e-08
4.45806e-08
4.43223e-08
4.40962e-08
4.39012e-08
4.37361e-08
4.36e-08
4.34922e-08
4.34119e-08
4.33587e-08
4.33321e-08
5.5598e-08
5.47357e-08
5.38739e-08
5.30252e-08
5.21991e-08
5.14025e-08
5.06401e-08
4.99153e-08
4.92303e-08
4.85864e-08
4.79841e-08
4.74234e-08
4.69041e-08
4.64255e-08
4.59865e-08
4.55862e-08
4.52232e-08
4.48963e-08
4.46042e-08
4.43456e-08
4.41193e-08
4.3924e-08
4.37588e-08
4.36225e-08
4.35146e-08
4.34342e-08
4.33809e-08
4.33543e-08
5.5631e-08
5.4768e-08
5.39054e-08
5.30559e-08
5.2229e-08
5.14315e-08
5.06684e-08
4.99428e-08
4.92571e-08
4.86124e-08
4.80095e-08
4.74483e-08
4.69284e-08
4.64492e-08
4.60098e-08
4.5609e-08
4.52456e-08
4.49184e-08
4.4626e-08
4.43671e-08
4.41406e-08
4.39451e-08
4.37796e-08
4.36433e-08
4.35352e-08
4.34548e-08
4.34014e-08
4.33748e-08
5.56611e-08
5.47974e-08
5.3934e-08
5.30838e-08
5.22562e-08
5.1458e-08
5.06941e-08
4.99679e-08
4.92815e-08
4.86362e-08
4.80327e-08
4.74709e-08
4.69505e-08
4.64709e-08
4.6031e-08
4.56298e-08
4.52661e-08
4.49386e-08
4.46459e-08
4.43868e-08
4.416e-08
4.39643e-08
4.37987e-08
4.36623e-08
4.35541e-08
4.34736e-08
4.34202e-08
4.33935e-08
5.56882e-08
5.48239e-08
5.39599e-08
5.3109e-08
5.22807e-08
5.14819e-08
5.07173e-08
4.99905e-08
4.93035e-08
4.86577e-08
4.80536e-08
4.74913e-08
4.69705e-08
4.64904e-08
4.60502e-08
4.56487e-08
4.52846e-08
4.49568e-08
4.46639e-08
4.44045e-08
4.41776e-08
4.39817e-08
4.3816e-08
4.36794e-08
4.35712e-08
4.34906e-08
4.34371e-08
4.34105e-08
5.57122e-08
5.48474e-08
5.39828e-08
5.31314e-08
5.23025e-08
5.15031e-08
5.0738e-08
5.00106e-08
4.93231e-08
4.86768e-08
4.80722e-08
4.75095e-08
4.69883e-08
4.65079e-08
4.60673e-08
4.56654e-08
4.53011e-08
4.49731e-08
4.46799e-08
4.44204e-08
4.41932e-08
4.39973e-08
4.38314e-08
4.36947e-08
4.35864e-08
4.35057e-08
4.34523e-08
4.34256e-08
5.57333e-08
5.4868e-08
5.4003e-08
5.3151e-08
5.23216e-08
5.15217e-08
5.07561e-08
5.00282e-08
4.93403e-08
4.86935e-08
4.80886e-08
4.75255e-08
4.70039e-08
4.65232e-08
4.60823e-08
4.56802e-08
4.53156e-08
4.49873e-08
4.4694e-08
4.44343e-08
4.4207e-08
4.40109e-08
4.3845e-08
4.37082e-08
4.35998e-08
4.35191e-08
4.34656e-08
4.34389e-08
5.57514e-08
5.48857e-08
5.40202e-08
5.31678e-08
5.2338e-08
5.15376e-08
5.07716e-08
5.00434e-08
4.9355e-08
4.87079e-08
4.81026e-08
4.75392e-08
4.70174e-08
4.65363e-08
4.60952e-08
4.56928e-08
4.53281e-08
4.49996e-08
4.47061e-08
4.44463e-08
4.42188e-08
4.40226e-08
4.38566e-08
4.37198e-08
4.36113e-08
4.35305e-08
4.3477e-08
4.34503e-08
5.57665e-08
5.49004e-08
5.40346e-08
5.31818e-08
5.23516e-08
5.15509e-08
5.07846e-08
5.0056e-08
4.93673e-08
4.87199e-08
4.81144e-08
4.75507e-08
4.70286e-08
4.65473e-08
4.61059e-08
4.57034e-08
4.53385e-08
4.50099e-08
4.47162e-08
4.44563e-08
4.42287e-08
4.40324e-08
4.38663e-08
4.37294e-08
4.36209e-08
4.35401e-08
4.34865e-08
4.34598e-08
5.57785e-08
5.49122e-08
5.40461e-08
5.31931e-08
5.23626e-08
5.15616e-08
5.0795e-08
5.00661e-08
4.93772e-08
4.87295e-08
4.81237e-08
4.75599e-08
4.70375e-08
4.65561e-08
4.61146e-08
4.57119e-08
4.53468e-08
4.50181e-08
4.47243e-08
4.44643e-08
4.42367e-08
4.40403e-08
4.38741e-08
4.37372e-08
4.36286e-08
4.35478e-08
4.34942e-08
4.34675e-08
5.57876e-08
5.4921e-08
5.40547e-08
5.32015e-08
5.23708e-08
5.15696e-08
5.08028e-08
5.00737e-08
4.93846e-08
4.87368e-08
4.81308e-08
4.75667e-08
4.70443e-08
4.65627e-08
4.6121e-08
4.57183e-08
4.53531e-08
4.50243e-08
4.47304e-08
4.44703e-08
4.42426e-08
4.40462e-08
4.388e-08
4.3743e-08
4.36344e-08
4.35536e-08
4.35e-08
4.34733e-08
5.57936e-08
5.49269e-08
5.40605e-08
5.32071e-08
5.23763e-08
5.15749e-08
5.08079e-08
5.00787e-08
4.93895e-08
4.87416e-08
4.81355e-08
4.75713e-08
4.70488e-08
4.65671e-08
4.61254e-08
4.57225e-08
4.53573e-08
4.50284e-08
4.47345e-08
4.44743e-08
4.42466e-08
4.40501e-08
4.38839e-08
4.37469e-08
4.36383e-08
4.35574e-08
4.35038e-08
4.34771e-08
5.57966e-08
5.49299e-08
5.40634e-08
5.32099e-08
5.2379e-08
5.15776e-08
5.08105e-08
5.00813e-08
4.9392e-08
4.8744e-08
4.81378e-08
4.75736e-08
4.7051e-08
4.65693e-08
4.61275e-08
4.57246e-08
4.53594e-08
4.50304e-08
4.47365e-08
4.44763e-08
4.42486e-08
4.40521e-08
4.38858e-08
4.37488e-08
4.36402e-08
4.35594e-08
4.35057e-08
4.3479e-08
)
;

boundaryField
{
    bc-2
    {
        type            empty;
    }
    bc-3
    {
        type            empty;
    }
    bottom
    {
        type            zeroGradient;
    }
    leftSide
    {
        type            zeroGradient;
    }
    naturalSurface
    {
        type            zeroGradient;
    }
    rightSide
    {
        type            zeroGradient;
    }
    slopesurface
    {
        type            zeroGradient;
    }
    subGradeSurface
    {
        type            zeroGradient;
    }
}


// ************************************************************************* //
