# Supplementary material for: A finite volume-based model for the hydrothermal behavior of soil under freeze–thaw cycles
Source: PLoS One. 2021 Jun 3;16(6):e0252680. doi: 10.1371/journal.pone.0252680 (PMC8174737; doi:10.1371/journal.pone.0252680)
Supplement: S1 Data — (ZIP) [file pone.0252680.s001.zip › Data at equal time interval/3.6288e+08/Kg]

/*--------------------------------*- C++ -*----------------------------------*\
| =========                 |                                                 |
| \\      /  F ield         | OpenFOAM: The Open Source CFD Toolbox           |
|  \\    /   O peration     | Version:  2.4.0                                 |
|   \\  /    A nd           | Web:      www.OpenFOAM.org                      |
|    \\/     M anipulation  |                                                 |
\*---------------------------------------------------------------------------*/
FoamFile
{
    version     2.0;
    format      ascii;
    class       volVectorField;
    location    "3.6288e+08";
    object      Kg;
}
// * * * * * * * * * * * * * * * * * * * * * * * * * * * * * * * * * * * * * //

dimensions      [0 1 -1 0 0 0 0];

internalField   nonuniform List<vector> 
9554
(
(0 -1.45504e-14 0)
(0 -3.79199e-13 0)
(0 -3.24383e-09 0)
(0 -1.03077e-08 0)
(0 -1.82726e-08 0)
(0 -2.60822e-08 0)
(0 -3.32455e-08 0)
(0 -3.95316e-08 0)
(0 -4.48558e-08 0)
(0 -4.92201e-08 0)
(0 -5.2678e-08 0)
(0 -5.53123e-08 0)
(0 -5.72201e-08 0)
(0 -5.85035e-08 0)
(0 -5.92626e-08 0)
(0 -5.95915e-08 0)
(0 -5.95757e-08 0)
(0 -5.92908e-08 0)
(0 -5.88018e-08 0)
(0 -5.81635e-08 0)
(0 -5.7421e-08 0)
(0 -5.66105e-08 0)
(0 -1.45501e-14 0)
(0 -3.79183e-13 0)
(0 -3.2437e-09 0)
(0 -1.03073e-08 0)
(0 -1.82719e-08 0)
(0 -2.60812e-08 0)
(0 -3.32441e-08 0)
(0 -3.95299e-08 0)
(0 -4.48538e-08 0)
(0 -4.92178e-08 0)
(0 -5.26755e-08 0)
(0 -5.53095e-08 0)
(0 -5.72172e-08 0)
(0 -5.85005e-08 0)
(0 -5.92595e-08 0)
(0 -5.95883e-08 0)
(0 -5.95724e-08 0)
(0 -5.92875e-08 0)
(0 -5.87986e-08 0)
(0 -5.81603e-08 0)
(0 -5.74178e-08 0)
(0 -5.66074e-08 0)
(0 -1.45494e-14 0)
(0 -3.79151e-13 0)
(0 -3.24346e-09 0)
(0 -1.03066e-08 0)
(0 -1.82705e-08 0)
(0 -2.60791e-08 0)
(0 -3.32413e-08 0)
(0 -3.95265e-08 0)
(0 -4.48498e-08 0)
(0 -4.92132e-08 0)
(0 -5.26704e-08 0)
(0 -5.53041e-08 0)
(0 -5.72114e-08 0)
(0 -5.84944e-08 0)
(0 -5.92532e-08 0)
(0 -5.95819e-08 0)
(0 -5.9566e-08 0)
(0 -5.92811e-08 0)
(0 -5.87921e-08 0)
(0 -5.81539e-08 0)
(0 -5.74115e-08 0)
(0 -5.66012e-08 0)
(0 -1.45483e-14 0)
(0 -3.79103e-13 0)
(0 -3.24308e-09 0)
(0 -1.03054e-08 0)
(0 -1.82684e-08 0)
(0 -2.6076e-08 0)
(0 -3.32372e-08 0)
(0 -3.95214e-08 0)
(0 -4.48437e-08 0)
(0 -4.92063e-08 0)
(0 -5.26628e-08 0)
(0 -5.52958e-08 0)
(0 -5.72027e-08 0)
(0 -5.84853e-08 0)
(0 -5.92438e-08 0)
(0 -5.95723e-08 0)
(0 -5.95563e-08 0)
(0 -5.92714e-08 0)
(0 -5.87825e-08 0)
(0 -5.81444e-08 0)
(0 -5.74021e-08 0)
(0 -5.65919e-08 0)
(0 -1.45469e-14 0)
(0 -3.79039e-13 0)
(0 -3.24259e-09 0)
(0 -1.03039e-08 0)
(0 -1.82656e-08 0)
(0 -2.60719e-08 0)
(0 -3.32317e-08 0)
(0 -3.95145e-08 0)
(0 -4.48357e-08 0)
(0 -4.91972e-08 0)
(0 -5.26527e-08 0)
(0 -5.52849e-08 0)
(0 -5.71911e-08 0)
(0 -5.84732e-08 0)
(0 -5.92313e-08 0)
(0 -5.95595e-08 0)
(0 -5.95434e-08 0)
(0 -5.92584e-08 0)
(0 -5.87696e-08 0)
(0 -5.81316e-08 0)
(0 -5.73895e-08 0)
(0 -5.65796e-08 0)
(0 -1.45451e-14 0)
(0 -3.78958e-13 0)
(0 -3.24196e-09 0)
(0 -1.0302e-08 0)
(0 -1.82622e-08 0)
(0 -2.60667e-08 0)
(0 -3.32248e-08 0)
(0 -3.9506e-08 0)
(0 -4.48256e-08 0)
(0 -4.91857e-08 0)
(0 -5.264e-08 0)
(0 -5.52712e-08 0)
(0 -5.71766e-08 0)
(0 -5.8458e-08 0)
(0 -5.92157e-08 0)
(0 -5.95436e-08 0)
(0 -5.95273e-08 0)
(0 -5.92422e-08 0)
(0 -5.87535e-08 0)
(0 -5.81156e-08 0)
(0 -5.73737e-08 0)
(0 -5.65641e-08 0)
(0 -1.45429e-14 0)
(0 -3.78863e-13 0)
(0 -3.24122e-09 0)
(0 -1.02997e-08 0)
(0 -1.8258e-08 0)
(0 -2.60605e-08 0)
(0 -3.32166e-08 0)
(0 -3.94958e-08 0)
(0 -4.48135e-08 0)
(0 -4.9172e-08 0)
(0 -5.26248e-08 0)
(0 -5.52548e-08 0)
(0 -5.71591e-08 0)
(0 -5.84398e-08 0)
(0 -5.91969e-08 0)
(0 -5.95244e-08 0)
(0 -5.95079e-08 0)
(0 -5.92228e-08 0)
(0 -5.87341e-08 0)
(0 -5.80965e-08 0)
(0 -5.73549e-08 0)
(0 -5.65455e-08 0)
(0 -1.45404e-14 0)
(0 -3.78751e-13 0)
(0 -3.24035e-09 0)
(0 -1.02971e-08 0)
(0 -1.82531e-08 0)
(0 -2.60533e-08 0)
(0 -3.3207e-08 0)
(0 -3.94838e-08 0)
(0 -4.47994e-08 0)
(0 -4.91559e-08 0)
(0 -5.2607e-08 0)
(0 -5.52356e-08 0)
(0 -5.71388e-08 0)
(0 -5.84185e-08 0)
(0 -5.9175e-08 0)
(0 -5.95021e-08 0)
(0 -5.94853e-08 0)
(0 -5.92002e-08 0)
(0 -5.87116e-08 0)
(0 -5.80741e-08 0)
(0 -5.73328e-08 0)
(0 -5.65239e-08 0)
(0 -1.45376e-14 0)
(0 -3.78624e-13 0)
(0 -3.23936e-09 0)
(0 -1.0294e-08 0)
(0 -1.82476e-08 0)
(0 -2.6045e-08 0)
(0 -3.31959e-08 0)
(0 -3.94702e-08 0)
(0 -4.47833e-08 0)
(0 -4.91376e-08 0)
(0 -5.25868e-08 0)
(0 -5.52137e-08 0)
(0 -5.71155e-08 0)
(0 -5.83943e-08 0)
(0 -5.91499e-08 0)
(0 -5.94765e-08 0)
(0 -5.94595e-08 0)
(0 -5.91743e-08 0)
(0 -5.86858e-08 0)
(0 -5.80486e-08 0)
(0 -5.73076e-08 0)
(0 -5.64991e-08 0)
(0 -1.45344e-14 0)
(0 -3.78481e-13 0)
(0 -3.23824e-09 0)
(0 -1.02906e-08 0)
(0 -1.82413e-08 0)
(0 -2.60357e-08 0)
(0 -3.31836e-08 0)
(0 -3.94548e-08 0)
(0 -4.47652e-08 0)
(0 -4.9117e-08 0)
(0 -5.2564e-08 0)
(0 -5.5189e-08 0)
(0 -5.70894e-08 0)
(0 -5.83669e-08 0)
(0 -5.91217e-08 0)
(0 -5.94478e-08 0)
(0 -5.94305e-08 0)
(0 -5.91452e-08 0)
(0 -5.86568e-08 0)
(0 -5.80199e-08 0)
(0 -5.72793e-08 0)
(0 -5.64713e-08 0)
(0 -1.45308e-14 0)
(0 -3.78323e-13 0)
(0 -3.237e-09 0)
(0 -1.02868e-08 0)
(0 -1.82344e-08 0)
(0 -2.60254e-08 0)
(0 -3.31698e-08 0)
(0 -3.94378e-08 0)
(0 -4.4745e-08 0)
(0 -4.90941e-08 0)
(0 -5.25386e-08 0)
(0 -5.51616e-08 0)
(0 -5.70603e-08 0)
(0 -5.83366e-08 0)
(0 -5.90904e-08 0)
(0 -5.94159e-08 0)
(0 -5.93982e-08 0)
(0 -5.91128e-08 0)
(0 -5.86246e-08 0)
(0 -5.7988e-08 0)
(0 -5.72479e-08 0)
(0 -5.64404e-08 0)
(0 -1.45268e-14 0)
(0 -3.7815e-13 0)
(0 -3.23564e-09 0)
(0 -1.02827e-08 0)
(0 -1.82268e-08 0)
(0 -2.60141e-08 0)
(0 -3.31547e-08 0)
(0 -3.9419e-08 0)
(0 -4.47229e-08 0)
(0 -4.90689e-08 0)
(0 -5.25108e-08 0)
(0 -5.51315e-08 0)
(0 -5.70284e-08 0)
(0 -5.83032e-08 0)
(0 -5.9056e-08 0)
(0 -5.93807e-08 0)
(0 -5.93627e-08 0)
(0 -5.90773e-08 0)
(0 -5.85891e-08 0)
(0 -5.79529e-08 0)
(0 -5.72133e-08 0)
(0 -5.64065e-08 0)
(0 -1.45225e-14 0)
(0 -3.77963e-13 0)
(0 -3.23416e-09 0)
(0 -1.02781e-08 0)
(0 -1.82185e-08 0)
(0 -2.60017e-08 0)
(0 -3.31382e-08 0)
(0 -3.93986e-08 0)
(0 -4.46988e-08 0)
(0 -4.90414e-08 0)
(0 -5.24804e-08 0)
(0 -5.50987e-08 0)
(0 -5.69936e-08 0)
(0 -5.82668e-08 0)
(0 -5.90185e-08 0)
(0 -5.93425e-08 0)
(0 -5.9324e-08 0)
(0 -5.90385e-08 0)
(0 -5.85505e-08 0)
(0 -5.79146e-08 0)
(0 -5.71756e-08 0)
(0 -5.63694e-08 0)
(0 -1.45179e-14 0)
(0 -3.77761e-13 0)
(0 -3.23255e-09 0)
(0 -1.02732e-08 0)
(0 -1.82095e-08 0)
(0 -2.59883e-08 0)
(0 -3.31204e-08 0)
(0 -3.93765e-08 0)
(0 -4.46727e-08 0)
(0 -4.90117e-08 0)
(0 -5.24476e-08 0)
(0 -5.50632e-08 0)
(0 -5.69558e-08 0)
(0 -5.82274e-08 0)
(0 -5.89778e-08 0)
(0 -5.9301e-08 0)
(0 -5.92821e-08 0)
(0 -5.89965e-08 0)
(0 -5.85087e-08 0)
(0 -5.78732e-08 0)
(0 -5.71347e-08 0)
(0 -5.63293e-08 0)
(0 -1.45129e-14 0)
(0 -3.77546e-13 0)
(0 -3.23083e-09 0)
(0 -1.02679e-08 0)
(0 -1.81999e-08 0)
(0 -2.5974e-08 0)
(0 -3.31013e-08 0)
(0 -3.93527e-08 0)
(0 -4.46446e-08 0)
(0 -4.89797e-08 0)
(0 -5.24122e-08 0)
(0 -5.5025e-08 0)
(0 -5.69153e-08 0)
(0 -5.8185e-08 0)
(0 -5.89341e-08 0)
(0 -5.92564e-08 0)
(0 -5.92371e-08 0)
(0 -5.89513e-08 0)
(0 -5.84637e-08 0)
(0 -5.78286e-08 0)
(0 -5.70908e-08 0)
(0 -5.62862e-08 0)
(0 -1.45076e-14 0)
(0 -3.77316e-13 0)
(0 -3.22898e-09 0)
(0 -1.02623e-08 0)
(0 -1.81895e-08 0)
(0 -2.59586e-08 0)
(0 -3.30808e-08 0)
(0 -3.93272e-08 0)
(0 -4.46145e-08 0)
(0 -4.89455e-08 0)
(0 -5.23744e-08 0)
(0 -5.49841e-08 0)
(0 -5.68719e-08 0)
(0 -5.81397e-08 0)
(0 -5.88873e-08 0)
(0 -5.92087e-08 0)
(0 -5.91888e-08 0)
(0 -5.89029e-08 0)
(0 -5.84155e-08 0)
(0 -5.77809e-08 0)
(0 -5.70438e-08 0)
(0 -5.624e-08 0)
(0 -1.45019e-14 0)
(0 -3.77073e-13 0)
(0 -3.22702e-09 0)
(0 -1.02563e-08 0)
(0 -1.81785e-08 0)
(0 -2.59422e-08 0)
(0 -3.30589e-08 0)
(0 -3.93001e-08 0)
(0 -4.45826e-08 0)
(0 -4.89091e-08 0)
(0 -5.23341e-08 0)
(0 -5.49405e-08 0)
(0 -5.68257e-08 0)
(0 -5.80914e-08 0)
(0 -5.88375e-08 0)
(0 -5.91578e-08 0)
(0 -5.91374e-08 0)
(0 -5.88513e-08 0)
(0 -5.83641e-08 0)
(0 -5.77301e-08 0)
(0 -5.69937e-08 0)
(0 -5.61908e-08 0)
(0 -1.44959e-14 0)
(0 -3.76814e-13 0)
(0 -3.22494e-09 0)
(0 -1.02499e-08 0)
(0 -1.81669e-08 0)
(0 -2.59248e-08 0)
(0 -3.30358e-08 0)
(0 -3.92714e-08 0)
(0 -4.45486e-08 0)
(0 -4.88705e-08 0)
(0 -5.22914e-08 0)
(0 -5.48943e-08 0)
(0 -5.67766e-08 0)
(0 -5.80401e-08 0)
(0 -5.87846e-08 0)
(0 -5.91039e-08 0)
(0 -5.90829e-08 0)
(0 -5.87967e-08 0)
(0 -5.83097e-08 0)
(0 -5.76761e-08 0)
(0 -5.69405e-08 0)
(0 -5.61386e-08 0)
(0 -1.44896e-14 0)
(0 -3.76537e-13 0)
(0 -3.22273e-09 0)
(0 -1.02432e-08 0)
(0 -1.81546e-08 0)
(0 -2.59065e-08 0)
(0 -3.30113e-08 0)
(0 -3.92411e-08 0)
(0 -4.45128e-08 0)
(0 -4.88298e-08 0)
(0 -5.22463e-08 0)
(0 -5.48456e-08 0)
(0 -5.67249e-08 0)
(0 -5.7986e-08 0)
(0 -5.87288e-08 0)
(0 -5.90469e-08 0)
(0 -5.90252e-08 0)
(0 -5.87389e-08 0)
(0 -5.82521e-08 0)
(0 -5.76191e-08 0)
(0 -5.68843e-08 0)
(0 -5.60835e-08 0)
(0 -1.44828e-14 0)
(0 -3.76239e-13 0)
(0 -3.2204e-09 0)
(0 -1.0236e-08 0)
(0 -1.81416e-08 0)
(0 -2.58871e-08 0)
(0 -3.29856e-08 0)
(0 -3.92092e-08 0)
(0 -4.44752e-08 0)
(0 -4.8787e-08 0)
(0 -5.21989e-08 0)
(0 -5.47943e-08 0)
(0 -5.66704e-08 0)
(0 -5.79291e-08 0)
(0 -5.867e-08 0)
(0 -5.89869e-08 0)
(0 -5.89646e-08 0)
(0 -5.8678e-08 0)
(0 -5.81915e-08 0)
(0 -5.7559e-08 0)
(0 -5.68251e-08 0)
(0 -5.60254e-08 0)
(0 -1.44757e-14 0)
(0 -3.75914e-13 0)
(0 -3.21794e-09 0)
(0 -1.02286e-08 0)
(0 -1.81279e-08 0)
(0 -2.58669e-08 0)
(0 -3.29587e-08 0)
(0 -3.91758e-08 0)
(0 -4.44358e-08 0)
(0 -4.87421e-08 0)
(0 -5.21493e-08 0)
(0 -5.47406e-08 0)
(0 -5.66134e-08 0)
(0 -5.78694e-08 0)
(0 -5.86084e-08 0)
(0 -5.89239e-08 0)
(0 -5.89009e-08 0)
(0 -5.86141e-08 0)
(0 -5.81278e-08 0)
(0 -5.74959e-08 0)
(0 -5.67629e-08 0)
(0 -5.59643e-08 0)
(0 -1.4468e-14 0)
(0 -3.75552e-13 0)
(0 -3.21535e-09 0)
(0 -1.02207e-08 0)
(0 -1.81136e-08 0)
(0 -2.58457e-08 0)
(0 -3.29305e-08 0)
(0 -3.9141e-08 0)
(0 -4.43947e-08 0)
(0 -4.86953e-08 0)
(0 -5.20975e-08 0)
(0 -5.46845e-08 0)
(0 -5.65538e-08 0)
(0 -5.7807e-08 0)
(0 -5.85439e-08 0)
(0 -5.88581e-08 0)
(0 -5.88342e-08 0)
(0 -5.85472e-08 0)
(0 -5.80611e-08 0)
(0 -5.74299e-08 0)
(0 -5.66978e-08 0)
(0 -5.59004e-08 0)
(0 -1.44598e-14 0)
(0 -3.75144e-13 0)
(0 -3.21262e-09 0)
(0 -1.02125e-08 0)
(0 -1.80988e-08 0)
(0 -2.58237e-08 0)
(0 -3.29014e-08 0)
(0 -3.91049e-08 0)
(0 -4.43521e-08 0)
(0 -4.86468e-08 0)
(0 -5.20437e-08 0)
(0 -5.46263e-08 0)
(0 -5.64918e-08 0)
(0 -5.77421e-08 0)
(0 -5.84768e-08 0)
(0 -5.87894e-08 0)
(0 -5.87648e-08 0)
(0 -5.84774e-08 0)
(0 -5.79915e-08 0)
(0 -5.73609e-08 0)
(0 -5.66298e-08 0)
(0 -5.58336e-08 0)
(0 -1.44508e-14 0)
(0 -3.74675e-13 0)
(0 -3.20975e-09 0)
(0 -1.02039e-08 0)
(0 -1.80834e-08 0)
(0 -2.5801e-08 0)
(0 -3.28713e-08 0)
(0 -3.90677e-08 0)
(0 -4.43082e-08 0)
(0 -4.85968e-08 0)
(0 -5.19883e-08 0)
(0 -5.45661e-08 0)
(0 -5.64277e-08 0)
(0 -5.76748e-08 0)
(0 -5.84072e-08 0)
(0 -5.87182e-08 0)
(0 -5.86925e-08 0)
(0 -5.84048e-08 0)
(0 -5.79191e-08 0)
(0 -5.72891e-08 0)
(0 -5.65589e-08 0)
(0 -5.5764e-08 0)
(0 -1.4441e-14 0)
(0 -3.74131e-13 0)
(0 -3.20675e-09 0)
(0 -1.01951e-08 0)
(0 -1.80676e-08 0)
(0 -2.57779e-08 0)
(0 -3.28407e-08 0)
(0 -3.90298e-08 0)
(0 -4.42635e-08 0)
(0 -4.85457e-08 0)
(0 -5.19315e-08 0)
(0 -5.45043e-08 0)
(0 -5.63617e-08 0)
(0 -5.76054e-08 0)
(0 -5.83352e-08 0)
(0 -5.86444e-08 0)
(0 -5.86177e-08 0)
(0 -5.83295e-08 0)
(0 -5.78439e-08 0)
(0 -5.72145e-08 0)
(0 -5.64853e-08 0)
(0 -5.56917e-08 0)
(0 -1.443e-14 0)
(0 -3.73498e-13 0)
(0 -3.20367e-09 0)
(0 -1.01862e-08 0)
(0 -1.80518e-08 0)
(0 -2.57547e-08 0)
(0 -3.28102e-08 0)
(0 -3.89919e-08 0)
(0 -4.42185e-08 0)
(0 -4.84941e-08 0)
(0 -5.18739e-08 0)
(0 -5.44414e-08 0)
(0 -5.62943e-08 0)
(0 -5.75343e-08 0)
(0 -5.82612e-08 0)
(0 -5.85684e-08 0)
(0 -5.85404e-08 0)
(0 -5.82516e-08 0)
(0 -5.7766e-08 0)
(0 -5.71372e-08 0)
(0 -5.6409e-08 0)
(0 -5.56167e-08 0)
(0 -1.44179e-14 0)
(0 -3.72772e-13 0)
(0 -3.20057e-09 0)
(0 -1.01775e-08 0)
(0 -1.80365e-08 0)
(0 -2.57323e-08 0)
(0 -3.27805e-08 0)
(0 -3.89549e-08 0)
(0 -4.41743e-08 0)
(0 -4.8443e-08 0)
(0 -5.18163e-08 0)
(0 -5.43781e-08 0)
(0 -5.6226e-08 0)
(0 -5.7462e-08 0)
(0 -5.81856e-08 0)
(0 -5.84904e-08 0)
(0 -5.84609e-08 0)
(0 -5.81714e-08 0)
(0 -5.76857e-08 0)
(0 -5.70573e-08 0)
(0 -5.633e-08 0)
(0 -5.55391e-08 0)
(0 -1.44044e-14 0)
(0 -3.71971e-13 0)
(0 -3.19763e-09 0)
(0 -1.01694e-08 0)
(0 -1.80224e-08 0)
(0 -2.57118e-08 0)
(0 -3.2753e-08 0)
(0 -3.89202e-08 0)
(0 -4.41321e-08 0)
(0 -4.83935e-08 0)
(0 -5.176e-08 0)
(0 -5.43154e-08 0)
(0 -5.61577e-08 0)
(0 -5.73889e-08 0)
(0 -5.81089e-08 0)
(0 -5.84109e-08 0)
(0 -5.83795e-08 0)
(0 -5.8089e-08 0)
(0 -5.7603e-08 0)
(0 -5.6975e-08 0)
(0 -5.62486e-08 0)
(0 -5.54589e-08 0)
(0 -1.43899e-14 0)
(0 -3.71152e-13 0)
(0 -3.19512e-09 0)
(0 -1.01627e-08 0)
(0 -1.8011e-08 0)
(0 -2.56949e-08 0)
(0 -3.27298e-08 0)
(0 -3.88898e-08 0)
(0 -4.40941e-08 0)
(0 -4.83476e-08 0)
(0 -5.17063e-08 0)
(0 -5.42545e-08 0)
(0 -5.60904e-08 0)
(0 -5.73161e-08 0)
(0 -5.80317e-08 0)
(0 -5.83304e-08 0)
(0 -5.82967e-08 0)
(0 -5.80048e-08 0)
(0 -5.75183e-08 0)
(0 -5.68904e-08 0)
(0 -5.61648e-08 0)
(0 -5.53764e-08 0)
(0 -1.43749e-14 0)
(0 -3.70446e-13 0)
(0 -3.19355e-09 0)
(0 -1.0159e-08 0)
(0 -1.80045e-08 0)
(0 -2.56845e-08 0)
(0 -3.27139e-08 0)
(0 -3.88669e-08 0)
(0 -4.4063e-08 0)
(0 -4.83077e-08 0)
(0 -5.16575e-08 0)
(0 -5.41972e-08 0)
(0 -5.60254e-08 0)
(0 -5.72446e-08 0)
(0 -5.79548e-08 0)
(0 -5.82494e-08 0)
(0 -5.82127e-08 0)
(0 -5.7919e-08 0)
(0 -5.74316e-08 0)
(0 -5.68037e-08 0)
(0 -5.60787e-08 0)
(0 -5.52915e-08 0)
(0 -1.43611e-14 0)
(0 -3.70113e-13 0)
(0 -3.19376e-09 0)
(0 -1.01603e-08 0)
(0 -1.80063e-08 0)
(0 -2.56847e-08 0)
(0 -3.27097e-08 0)
(0 -3.88557e-08 0)
(0 -4.40427e-08 0)
(0 -4.82771e-08 0)
(0 -5.16162e-08 0)
(0 -5.41457e-08 0)
(0 -5.59646e-08 0)
(0 -5.71757e-08 0)
(0 -5.78793e-08 0)
(0 -5.81687e-08 0)
(0 -5.81283e-08 0)
(0 -5.78322e-08 0)
(0 -5.73435e-08 0)
(0 -5.67152e-08 0)
(0 -5.59906e-08 0)
(0 -5.52045e-08 0)
(0 -1.43516e-14 0)
(0 -3.70624e-13 0)
(0 -3.19712e-09 0)
(0 -1.01701e-08 0)
(0 -1.80216e-08 0)
(0 -2.57016e-08 0)
(0 -3.27236e-08 0)
(0 -3.88621e-08 0)
(0 -4.40383e-08 0)
(0 -4.82601e-08 0)
(0 -5.1586e-08 0)
(0 -5.41027e-08 0)
(0 -5.59099e-08 0)
(0 -5.7111e-08 0)
(0 -5.78063e-08 0)
(0 -5.80892e-08 0)
(0 -5.80441e-08 0)
(0 -5.77447e-08 0)
(0 -5.72541e-08 0)
(0 -5.66251e-08 0)
(0 -5.59007e-08 0)
(0 -5.51154e-08 0)
(0 -1.43522e-14 0)
(0 -3.72824e-13 0)
(0 -3.20587e-09 0)
(0 -1.01939e-08 0)
(0 -1.80581e-08 0)
(0 -2.5744e-08 0)
(0 -3.27641e-08 0)
(0 -3.88938e-08 0)
(0 -4.40565e-08 0)
(0 -4.82621e-08 0)
(0 -5.15711e-08 0)
(0 -5.40714e-08 0)
(0 -5.58639e-08 0)
(0 -5.70523e-08 0)
(0 -5.77371e-08 0)
(0 -5.80119e-08 0)
(0 -5.79607e-08 0)
(0 -5.76571e-08 0)
(0 -5.71639e-08 0)
(0 -5.65337e-08 0)
(0 -5.58091e-08 0)
(0 -5.50245e-08 0)
(0 -1.43741e-14 0)
(0 -3.78251e-13 0)
(0 -3.22368e-09 0)
(0 -1.02402e-08 0)
(0 -1.81272e-08 0)
(0 -2.58242e-08 0)
(0 -3.28428e-08 0)
(0 -3.8961e-08 0)
(0 -4.41055e-08 0)
(0 -4.82896e-08 0)
(0 -5.15764e-08 0)
(0 -5.40557e-08 0)
(0 -5.58293e-08 0)
(0 -5.70016e-08 0)
(0 -5.76734e-08 0)
(0 -5.79378e-08 0)
(0 -5.7879e-08 0)
(0 -5.757e-08 0)
(0 -5.70734e-08 0)
(0 -5.64412e-08 0)
(0 -5.57161e-08 0)
(0 -5.49319e-08 0)
(0 -1.44412e-14 0)
(0 -3.89843e-13 0)
(0 -3.25663e-09 0)
(0 -1.03218e-08 0)
(0 -1.82457e-08 0)
(0 -2.59591e-08 0)
(0 -3.29749e-08 0)
(0 -3.9076e-08 0)
(0 -4.4195e-08 0)
(0 -4.83499e-08 0)
(0 -5.16074e-08 0)
(0 -5.40594e-08 0)
(0 -5.5809e-08 0)
(0 -5.69611e-08 0)
(0 -5.76164e-08 0)
(0 -5.78681e-08 0)
(0 -5.77997e-08 0)
(0 -5.74839e-08 0)
(0 -5.69828e-08 0)
(0 -5.63481e-08 0)
(0 -5.56218e-08 0)
(0 -5.48378e-08 0)
(0 -1.46015e-14 0)
(0 -4.12975e-13 0)
(0 -3.3147e-09 0)
(0 -1.04591e-08 0)
(0 -1.84373e-08 0)
(0 -2.61713e-08 0)
(0 -3.31791e-08 0)
(0 -3.92535e-08 0)
(0 -4.43359e-08 0)
(0 -4.8451e-08 0)
(0 -5.16697e-08 0)
(0 -5.40866e-08 0)
(0 -5.58059e-08 0)
(0 -5.69328e-08 0)
(0 -5.75679e-08 0)
(0 -5.78038e-08 0)
(0 -5.77236e-08 0)
(0 -5.73994e-08 0)
(0 -5.68926e-08 0)
(0 -5.62545e-08 0)
(0 -5.55267e-08 0)
(0 -5.47423e-08 0)
(0 -1.49541e-14 0)
(0 -4.59924e-13 0)
(0 -3.41557e-09 0)
(0 -1.06833e-08 0)
(0 -1.87355e-08 0)
(0 -2.64893e-08 0)
(0 -3.34775e-08 0)
(0 -3.95093e-08 0)
(0 -4.45392e-08 0)
(0 -4.86004e-08 0)
(0 -5.17687e-08 0)
(0 -5.41411e-08 0)
(0 -5.58226e-08 0)
(0 -5.69186e-08 0)
(0 -5.7529e-08 0)
(0 -5.77459e-08 0)
(0 -5.76514e-08 0)
(0 -5.7317e-08 0)
(0 -5.68033e-08 0)
(0 -5.61609e-08 0)
(0 -5.54308e-08 0)
(0 -5.46457e-08 0)
(0 -1.57436e-14 0)
(0 -5.6196e-13 0)
(0 -3.59124e-09 0)
(0 -1.10429e-08 0)
(0 -1.9185e-08 0)
(0 -2.69472e-08 0)
(0 -3.38932e-08 0)
(0 -3.98586e-08 0)
(0 -4.48147e-08 0)
(0 -4.88045e-08 0)
(0 -5.19086e-08 0)
(0 -5.42256e-08 0)
(0 -5.58612e-08 0)
(0 -5.69198e-08 0)
(0 -5.75008e-08 0)
(0 -5.76951e-08 0)
(0 -5.75837e-08 0)
(0 -5.72371e-08 0)
(0 -5.67151e-08 0)
(0 -5.60674e-08 0)
(0 -5.53343e-08 0)
(0 -5.45482e-08 0)
(0 -1.76275e-14 0)
(0 -8.25229e-13 0)
(0 -3.90343e-09 0)
(0 -1.16119e-08 0)
(0 -1.98422e-08 0)
(0 -2.75805e-08 0)
(0 -3.4447e-08 0)
(0 -4.03131e-08 0)
(0 -4.51692e-08 0)
(0 -4.90674e-08 0)
(0 -5.20918e-08 0)
(0 -5.4342e-08 0)
(0 -5.59227e-08 0)
(0 -5.69374e-08 0)
(0 -5.7484e-08 0)
(0 -5.76519e-08 0)
(0 -5.75209e-08 0)
(0 -5.71602e-08 0)
(0 -5.66284e-08 0)
(0 -5.59743e-08 0)
(0 -5.52376e-08 0)
(0 -5.44498e-08 0)
(0 -2.332e-14 0)
(0 -1.78736e-12 0)
(0 -4.47791e-09 0)
(0 -1.24994e-08 0)
(0 -2.07685e-08 0)
(0 -2.84176e-08 0)
(0 -3.51503e-08 0)
(0 -4.08767e-08 0)
(0 -4.56037e-08 0)
(0 -4.93892e-08 0)
(0 -5.23185e-08 0)
(0 -5.44902e-08 0)
(0 -5.60074e-08 0)
(0 -5.69717e-08 0)
(0 -5.74789e-08 0)
(0 -5.76167e-08 0)
(0 -5.74633e-08 0)
(0 -5.70863e-08 0)
(0 -5.65432e-08 0)
(0 -5.58818e-08 0)
(0 -5.51407e-08 0)
(0 -5.43508e-08 0)
(0 -6.60548e-15 0)
(0 -6.15514e-15 0)
(0 -7.14378e-15 0)
(0 -1.6632e-14 0)
(0 -6.41603e-15 0)
(0 -1.36217e-14 0)
(0 -1.15869e-14 0)
(0 -3.10547e-14 0)
(0 -5.83411e-15 0)
(0 -5.21483e-13 0)
(0 -1.27543e-14 0)
(0 -3.08333e-14 0)
(0 -3.83881e-15 0)
(0 -8.81838e-14 0)
(0 -6.83878e-15 0)
(0 -4.93491e-15 0)
(0 -8.91919e-15 0)
(0 -1.57575e-14 0)
(0 -1.06161e-13 0)
(0 -7.29517e-15 0)
(0 -4.60619e-15 0)
(0 -2.99944e-13 0)
(0 -7.15409e-15 0)
(0 -2.08607e-14 0)
(0 -2.81547e-14 0)
(0 -1.4644e-14 0)
(0 -8.61297e-15 0)
(0 -1.43031e-14 0)
(0 -1.9705e-14 0)
(0 -5.84861e-15 0)
(0 -5.94185e-14 0)
(0 -7.13247e-15 0)
(0 -6.27157e-15 0)
(0 -4.6723e-14 0)
(0 -3.27655e-08 0)
(0 -3.25512e-12 0)
(0 -2.76906e-08 0)
(0 -5.30029e-08 0)
(0 -1.32471e-13 0)
(0 -1.74541e-12 0)
(0 -2.7962e-13 0)
(0 -4.44614e-13 0)
(0 -5.80794e-14 0)
(0 -3.57536e-13 0)
(0 -7.30008e-14 0)
(0 -1.74756e-12 0)
(0 -1.52337e-13 0)
(0 -4.47193e-09 0)
(0 -1.24735e-11 0)
(0 -1.34965e-08 0)
(0 -1.33103e-14 0)
(0 -3.74469e-09 0)
(0 -1.1295e-10 0)
(0 -1.97476e-08 0)
(0 -4.4014e-08 0)
(0 -5.41258e-08 0)
(0 -3.97702e-08 0)
(0 -5.14748e-08 0)
(0 -1.71873e-12 0)
(0 -1.1417e-14 0)
(0 -1.36497e-12 0)
(0 -8.9534e-09 0)
(0 -8.52534e-09 0)
(0 -1.87144e-08 0)
(0 -2.64671e-13 0)
(0 -3.078e-08 0)
(0 -5.50165e-09 0)
(0 -1.92363e-08 0)
(0 -1.16367e-08 0)
(0 -2.85859e-08 0)
(0 -1.10753e-08 0)
(0 -3.40116e-08 0)
(0 -1.46054e-08 0)
(0 -2.10393e-08 0)
(0 -2.30819e-08 0)
(0 -3.93024e-08 0)
(0 -1.72605e-08 0)
(0 -4.13243e-08 0)
(0 -2.78029e-08 0)
(0 -3.22899e-08 0)
(0 -2.98977e-08 0)
(0 -4.77446e-08 0)
(0 -2.85243e-08 0)
(0 -3.51132e-08 0)
(0 -3.58492e-08 0)
(0 -4.52358e-08 0)
(0 -2.47552e-08 0)
(0 -3.92631e-08 0)
(0 -3.41042e-08 0)
(0 -4.77578e-08 0)
(0 -4.20199e-08 0)
(0 -4.99544e-08 0)
(0 -3.10974e-08 0)
(0 -3.9309e-08 0)
(0 -4.82739e-08 0)
(0 -4.93721e-08 0)
(0 -3.4451e-08 0)
(0 -5.08274e-08 0)
(0 -3.2304e-08 0)
(0 -4.01782e-08 0)
(0 -3.99091e-08 0)
(0 -4.98566e-08 0)
(0 -3.55079e-08 0)
(0 -4.1281e-08 0)
(0 -3.26132e-08 0)
(0 -3.30232e-08 0)
(0 -2.94612e-08 0)
(0 -3.02911e-08 0)
(0 -5.13325e-08 0)
(0 -5.08041e-08 0)
(0 -2.68147e-08 0)
(0 -2.47078e-08 0)
(0 -5.3178e-08 0)
(0 -1.4027e-08 0)
(0 -5.7903e-15 0)
(0 -2.12963e-09 0)
(0 -2.8328e-08 0)
(0 -3.3337e-09 0)
(0 -3.14997e-08 0)
(0 -4.33956e-08 0)
(0 -1.78011e-08 0)
(0 -2.42973e-08 0)
(0 -4.37964e-08 0)
(0 -4.77738e-08 0)
(0 -2.49375e-08 0)
(0 -1.24216e-14 0)
(0 -1.0046e-08 0)
(0 -2.77769e-08 0)
(0 -4.90288e-08 0)
(0 -3.94884e-08 0)
(0 -2.91406e-08 0)
(0 -3.79222e-08 0)
(0 -2.69303e-08 0)
(0 -2.92687e-09 0)
(0 -2.12492e-14 0)
(0 -1.19569e-10 0)
(0 -1.9005e-08 0)
(0 -3.75044e-08 0)
(0 -4.5808e-08 0)
(0 -4.26761e-08 0)
(0 -4.91733e-08 0)
(0 -9.21e-09 0)
(0 -3.063e-08 0)
(0 -2.22472e-08 0)
(0 -3.55685e-08 0)
(0 -3.9014e-08 0)
(0 -5.00389e-08 0)
(0 -3.69446e-08 0)
(0 -2.33719e-08 0)
(0 -2.37105e-08 0)
(0 -4.00135e-08 0)
(0 -5.31385e-08 0)
(0 -4.148e-08 0)
(0 -5.25354e-08 0)
(0 -4.07981e-08 0)
(0 -1.54435e-08 0)
(0 -3.38696e-08 0)
(0 -5.88179e-09 0)
(0 -2.56817e-08 0)
(0 -1.68574e-08 0)
(0 -5.00106e-11 0)
(0 -5.66691e-11 0)
(0 -1.28793e-14 0)
(0 -1.72212e-13 0)
(0 -4.44516e-14 0)
(0 -4.84223e-08 0)
(0 -4.96628e-08 0)
(0 -4.22653e-08 0)
(0 -2.99177e-08 0)
(0 -5.31358e-08 0)
(0 -4.42178e-08 0)
(0 -3.75827e-08 0)
(0 -2.96998e-08 0)
(0 -5.255e-08 0)
(0 -4.3992e-08 0)
(0 -4.99112e-08 0)
(0 -4.00933e-08 0)
(0 -2.29943e-08 0)
(0 -3.36136e-08 0)
(0 -9.06909e-09 0)
(0 -8.03591e-09 0)
(0 -1.17821e-14 0)
(0 -2.41913e-09 0)
(0 -2.95434e-08 0)
(0 -2.09628e-08 0)
(0 -3.20875e-08 0)
(0 -3.75842e-08 0)
(0 -2.19413e-08 0)
(0 -1.23441e-08 0)
(0 -2.92523e-08 0)
(0 -4.22985e-08 0)
(0 -1.62914e-08 0)
(0 -3.11078e-08 0)
(0 -4.2955e-08 0)
(0 -5.26206e-08 0)
(0 -3.64126e-08 0)
(0 -2.57848e-08 0)
(0 -3.55473e-08 0)
(0 -4.69685e-08 0)
(0 -9.24472e-09 0)
(0 -1.55313e-08 0)
(0 -3.93171e-08 0)
(0 -4.47026e-08 0)
(0 -1.26791e-08 0)
(0 -3.26798e-12 0)
(0 -2.76834e-08 0)
(0 -3.61705e-08 0)
(0 -1.99269e-14 0)
(0 -3.33577e-09 0)
(0 -5.39645e-08 0)
(0 -4.60897e-08 0)
(0 -4.79536e-08 0)
(0 -4.03995e-08 0)
(0 -4.73539e-08 0)
(0 -4.04374e-08 0)
(0 -3.71345e-08 0)
(0 -4.66371e-08 0)
(0 -3.45112e-08 0)
(0 -4.40082e-08 0)
(0 -2.39074e-08 0)
(0 -3.98753e-08 0)
(0 -5.6366e-14 0)
(0 -1.80612e-14 0)
(0 -3.33771e-08 0)
(0 -2.55825e-08 0)
(0 -9.50356e-09 0)
(0 -7.43177e-13 0)
(0 -1.87113e-08 0)
(0 -7.93416e-09 0)
(0 -1.2428e-08 0)
(0 -2.5077e-11 0)
(0 -3.1535e-08 0)
(0 -2.63943e-08 0)
(0 -1.69132e-08 0)
(0 -2.31799e-08 0)
(0 -5.16521e-08 0)
(0 -4.57145e-08 0)
(0 -2.31898e-08 0)
(0 -1.44516e-08 0)
(0 -5.26563e-08 0)
(0 -4.52624e-08 0)
(0 -2.85047e-08 0)
(0 -2.05268e-08 0)
(0 -4.37734e-08 0)
(0 -3.2209e-08 0)
(0 -2.51902e-08 0)
(0 -3.44508e-08 0)
(0 -5.43761e-08 0)
(0 -4.75065e-08 0)
(0 -5.03758e-08 0)
(0 -5.39095e-08 0)
(0 -1.36637e-13 0)
(0 -1.07369e-14 0)
(0 -3.65351e-08 0)
(0 -2.67805e-08 0)
(0 -2.7787e-08 0)
(0 -3.54479e-08 0)
(0 -5.13955e-09 0)
(0 -5.81998e-09 0)
(0 -4.85149e-08 0)
(0 -4.26711e-08 0)
(0 -3.04943e-08 0)
(0 -2.81169e-08 0)
(0 -1.60743e-08 0)
(0 -5.69711e-09 0)
(0 -2.72053e-08 0)
(0 -3.5801e-08 0)
(0 -3.43391e-08 0)
(0 -3.28119e-08 0)
(0 -4.98077e-08 0)
(0 -5.13084e-08 0)
(0 -1.00224e-13 0)
(0 -2.33854e-09 0)
(0 -8.49195e-12 0)
(0 -2.34311e-14 0)
(0 -3.32358e-08 0)
(0 -2.80717e-08 0)
(0 -2.44805e-08 0)
(0 -3.38523e-08 0)
(0 -2.70158e-08 0)
(0 -3.69539e-08 0)
(0 -1.37975e-12 0)
(0 -7.0279e-15 0)
(0 -4.45784e-08 0)
(0 -3.64977e-08 0)
(0 -4.22876e-09 0)
(0 -1.10919e-13 0)
(0 -3.97488e-08 0)
(0 -3.07289e-08 0)
(0 -3.54352e-08 0)
(0 -3.71002e-08 0)
(0 -4.37347e-08 0)
(0 -3.55746e-08 0)
(0 -6.99384e-09 0)
(0 -7.07288e-11 0)
(0 -4.49943e-08 0)
(0 -4.97233e-08 0)
(0 -4.91059e-08 0)
(0 -5.1783e-08 0)
(0 -1.25026e-08 0)
(0 -1.95e-08 0)
(0 -2.47266e-08 0)
(0 -1.70032e-08 0)
(0 -3.90834e-08 0)
(0 -3.78061e-08 0)
(0 -5.17767e-09 0)
(0 -9.42498e-09 0)
(0 -2.16047e-08 0)
(0 -1.3236e-08 0)
(0 -4.26067e-08 0)
(0 -3.5807e-08 0)
(0 -1.70805e-08 0)
(0 -2.65971e-08 0)
(0 -1.10597e-08 0)
(0 -3.32437e-09 0)
(0 -4.56842e-08 0)
(0 -4.06232e-08 0)
(0 -3.22723e-08 0)
(0 -4.1329e-08 0)
(0 -1.51734e-08 0)
(0 -1.86603e-08 0)
(0 -2.70678e-08 0)
(0 -2.54479e-08 0)
(0 -5.1292e-08 0)
(0 -4.75643e-08 0)
(0 -4.60806e-08 0)
(0 -4.31137e-08 0)
(0 -4.5969e-08 0)
(0 -4.69491e-08 0)
(0 -3.2154e-08 0)
(0 -3.7905e-08 0)
(0 -1.70046e-14 0)
(0 -1.19021e-10 0)
(0 -1.67107e-08 0)
(0 -1.04436e-08 0)
(0 -3.26681e-08 0)
(0 -2.97692e-08 0)
(0 -3.28086e-12 0)
(0 -3.18729e-09 0)
(0 -3.72765e-08 0)
(0 -3.04981e-08 0)
(0 -3.74424e-08 0)
(0 -3.93437e-08 0)
(0 -5.02994e-08 0)
(0 -4.5861e-08 0)
(0 -3.8585e-08 0)
(0 -4.22319e-08 0)
(0 -9.21568e-09 0)
(0 -2.85034e-09 0)
(0 -4.02331e-08 0)
(0 -3.39843e-08 0)
(0 -4.53778e-08 0)
(0 -4.85194e-08 0)
(0 -2.75535e-08 0)
(0 -2.21563e-08 0)
(0 -5.57393e-14 0)
(0 -7.23025e-15 0)
(0 -4.15987e-08 0)
(0 -3.5081e-08 0)
(0 -4.20125e-08 0)
(0 -4.48212e-08 0)
(0 -1.94658e-08 0)
(0 -9.243e-09 0)
(0 -4.46592e-08 0)
(0 -4.77686e-08 0)
(0 -3.65334e-08 0)
(0 -4.02126e-08 0)
(0 -5.28027e-11 0)
(0 -9.48169e-14 0)
(0 -1.20122e-08 0)
(0 -6.37192e-09 0)
(0 -3.28188e-08 0)
(0 -3.77098e-08 0)
(0 -2.17829e-08 0)
(0 -2.72614e-08 0)
(0 -3.47216e-08 0)
(0 -2.97291e-08 0)
(0 -3.37347e-08 0)
(0 -3.97301e-08 0)
(0 -4.17486e-08 0)
(0 -3.55984e-08 0)
(0 -4.10129e-08 0)
(0 -4.40286e-08 0)
(0 -4.57463e-08 0)
(0 -4.80657e-08 0)
(0 -2.91298e-08 0)
(0 -2.88152e-08 0)
(0 -1.2421e-08 0)
(0 -5.49136e-09 0)
(0 -2.79128e-08 0)
(0 -3.11704e-08 0)
(0 -4.18298e-08 0)
(0 -3.81794e-08 0)
(0 -5.37157e-08 0)
(0 -5.07459e-08 0)
(0 -2.67573e-08 0)
(0 -3.27656e-08 0)
(0 -2.91685e-08 0)
(0 -2.3603e-08 0)
(0 -4.67305e-08 0)
(0 -4.38765e-08 0)
(0 -4.10077e-08 0)
(0 -4.41703e-08 0)
(0 -2.41614e-09 0)
(0 -3.2384e-12 0)
(0 -5.1718e-08 0)
(0 -4.97205e-08 0)
(0 -2.2901e-08 0)
(0 -2.82369e-08 0)
(0 -2.61647e-08 0)
(0 -1.98161e-08 0)
(0 -4.51442e-08 0)
(0 -4.7398e-08 0)
(0 -2.74819e-14 0)
(0 -6.71608e-15 0)
(0 -2.25101e-08 0)
(0 -1.50413e-08 0)
(0 -1.55798e-12 0)
(0 -2.91462e-10 0)
(0 -2.27077e-08 0)
(0 -2.69456e-08 0)
(0 -5.8698e-09 0)
(0 -1.65543e-10 0)
(0 -3.12248e-08 0)
(0 -2.77342e-08 0)
(0 -2.1152e-08 0)
(0 -1.55583e-08 0)
(0 -9.00267e-15 0)
(0 -3.25794e-14 0)
(0 -9.88845e-12 0)
(0 -8.91628e-14 0)
(0 -4.55966e-08 0)
(0 -4.9852e-08 0)
(0 -8.87814e-09 0)
(0 -5.97795e-09 0)
(0 -4.76936e-08 0)
(0 -4.45944e-08 0)
(0 -5.46207e-09 0)
(0 -1.30522e-08 0)
(0 -6.65554e-13 0)
(0 -2.14764e-11 0)
(0 -5.13753e-08 0)
(0 -5.42219e-08 0)
(0 -3.26135e-08 0)
(0 -2.72112e-08 0)
(0 -5.32521e-08 0)
(0 -5.34295e-08 0)
(0 -5.26355e-08 0)
(0 -5.30315e-08 0)
(0 -4.73206e-08 0)
(0 -5.0984e-08 0)
(0 -1.49145e-08 0)
(0 -1.92292e-08 0)
(0 -3.49745e-08 0)
(0 -3.08009e-08 0)
(0 -2.90341e-08 0)
(0 -2.91681e-08 0)
(0 -2.97986e-09 0)
(0 -4.10302e-10 0)
(0 -1.99581e-08 0)
(0 -1.82887e-08 0)
(0 -3.71038e-08 0)
(0 -3.29138e-08 0)
(0 -3.63571e-12 0)
(0 -8.81683e-11 0)
(0 -1.92107e-08 0)
(0 -2.54892e-08 0)
(0 -1.0207e-08 0)
(0 -1.34843e-08 0)
(0 -2.03241e-08 0)
(0 -2.49928e-08 0)
(0 -2.06859e-08 0)
(0 -1.56971e-08 0)
(0 -3.42482e-08 0)
(0 -2.99331e-08 0)
(0 -2.49895e-08 0)
(0 -2.63023e-08 0)
(0 -3.47004e-14 0)
(0 -7.0878e-15 0)
(0 -7.21007e-15 0)
(0 -5.78412e-14 0)
(0 -5.11734e-08 0)
(0 -4.79782e-08 0)
(0 -3.51936e-08 0)
(0 -3.44614e-08 0)
(0 -4.3768e-08 0)
(0 -4.12063e-08 0)
(0 -4.40064e-14 0)
(0 -5.96415e-15 0)
(0 -2.65491e-13 0)
(0 -2.36332e-08 0)
(0 -6.09397e-15 0)
(0 -1.04646e-14 0)
(0 -6.70236e-15 0)
(0 -1.15219e-14 0)
(0 -6.4475e-15 0)
(0 -2.51535e-14 0)
(0 -5.80567e-15 0)
(0 -2.85639e-13 0)
(0 -1.09422e-14 0)
(0 -4.04329e-12 0)
(0 -1.26107e-14 0)
(0 -1.19377e-13 0)
(0 -4.50713e-14 0)
(0 -3.442e-13 0)
(0 -9.91788e-15 0)
(0 -5.49318e-09 0)
(0 -8.43091e-15 0)
(0 -8.07931e-13 0)
(0 -9.89473e-09 0)
(0 -2.16488e-08 0)
(0 -1.0215e-08 0)
(0 -1.28481e-14 0)
(0 -6.93368e-15 0)
(0 -9.92023e-09 0)
(0 -5.81715e-14 0)
(0 -8.32322e-09 0)
(0 -5.00504e-12 0)
(0 -1.44392e-08 0)
(0 -1.25574e-12 0)
(0 -8.8726e-09 0)
(0 -8.41238e-09 0)
(0 -9.40161e-09 0)
(0 -1.90813e-12 0)
(0 -1.95339e-08 0)
(0 -2.64603e-13 0)
(0 -1.90388e-08 0)
(0 -2.70923e-09 0)
(0 -3.20755e-09 0)
(0 -3.03941e-13 0)
(0 -2.01551e-08 0)
(0 -1.0082e-08 0)
(0 -1.02879e-08 0)
(0 -4.0503e-11 0)
(0 -2.30034e-08 0)
(0 -5.39687e-11 0)
(0 -1.58478e-08 0)
(0 -1.01011e-11 0)
(0 -4.42739e-09 0)
(0 -3.7396e-14 0)
(0 -2.08734e-08 0)
(0 -1.67131e-08 0)
(0 -8.4353e-09 0)
(0 -2.13585e-08 0)
(0 -2.06771e-13 0)
(0 -2.31126e-14 0)
(0 -1.07832e-08 0)
(0 -2.04069e-08 0)
(0 -2.72059e-09 0)
(0 -2.03994e-08 0)
(0 -2.41261e-12 0)
(0 -1.46543e-12 0)
(0 -1.88929e-08 0)
(0 -2.02376e-11 0)
(0 -1.39602e-08 0)
(0 -1.26298e-13 0)
(0 -8.23837e-09 0)
(0 -5.64316e-09 0)
(0 -6.73944e-14 0)
(0 -2.10888e-08 0)
(0 -7.81405e-12 0)
(0 -2.09939e-13 0)
(0 -1.06762e-08 0)
(0 -1.24063e-08 0)
(0 -1.66611e-08 0)
(0 -1.81451e-08 0)
(0 -2.10667e-09 0)
(0 -2.95813e-09 0)
(0 -2.6233e-10 0)
(0 -3.12071e-10 0)
(0 -1.18597e-14 0)
(0 -7.8516e-13 0)
(0 -1.04592e-13 0)
(0 -2.39139e-09 0)
(0 -5.54219e-14 0)
(0 -1.12402e-08 0)
(0 -2.03593e-08 0)
(0 -2.58244e-13 0)
(0 -7.35159e-09 0)
(0 -2.86956e-13 0)
(0 -8.6589e-09 0)
(0 -9.99063e-15 0)
(0 -6.72802e-10 0)
(0 -6.99e-09 0)
(0 -6.03719e-09 0)
(0 -1.15483e-08 0)
(0 -1.80102e-08 0)
(0 -1.20829e-08 0)
(0 -3.8061e-09 0)
(0 -1.12139e-11 0)
(0 -1.59372e-11 0)
(0 -5.92472e-09 0)
(0 -2.11337e-08 0)
(0 -1.16193e-08 0)
(0 -1.52023e-08 0)
(0 -5.6843e-14 0)
(0 -5.83871e-09 0)
(0 -1.6719e-08 0)
(0 -2.35575e-08 0)
(0 -4.61663e-14 0)
(0 -4.46835e-09 0)
(0 -8.33725e-09 0)
(0 -2.32896e-08 0)
(0 -8.06633e-09 0)
(0 -2.13011e-08 0)
(0 -4.25028e-13 0)
(0 -6.8818e-15 0)
(0 -7.28609e-15 0)
(0 -2.29586e-11 0)
(0 -3.0371e-14 0)
(0 -3.17681e-09 0)
(0 -9.20926e-09 0)
(0 -2.78984e-09 0)
(0 -2.05884e-13 0)
(0 -2.30719e-14 0)
(0 -8.18237e-09 0)
(0 -1.56272e-08 0)
(0 -5.77888e-09 0)
(0 -3.95859e-13 0)
(0 -2.34443e-09 0)
(0 -2.63816e-09 0)
(0 -2.95091e-11 0)
(0 -4.48406e-14 0)
(0 -4.11892e-09 0)
(0 -1.82608e-11 0)
(0 -1.02177e-08 0)
(0 -3.70708e-10 0)
(0 -5.41083e-09 0)
(0 -1.40248e-08 0)
(0 -1.17582e-08 0)
(0 -1.63639e-08 0)
(0 -9.91897e-09 0)
(0 -1.92955e-09 0)
(0 -2.72242e-11 0)
(0 -9.52437e-09 0)
(0 -1.22664e-14 0)
(0 -9.46003e-14 0)
(0 -6.58665e-09 0)
(0 -3.60567e-09 0)
(0 -3.82259e-13 0)
(0 -4.23901e-14 0)
(0 -9.48411e-14 0)
(0 -1.69244e-14 0)
(0 -2.1924e-08 0)
(0 -1.48207e-08 0)
(0 -7.08905e-15 0)
(0 -3.07499e-13 0)
(0 -1.56801e-13 0)
(0 -1.45894e-13 0)
(0 -1.49356e-08 0)
(0 -2.33763e-08 0)
(0 -1.3411e-12 0)
(0 -4.67392e-14 0)
(0 -1.06994e-14 0)
(0 -3.56751e-12 0)
(0 -3.45387e-14 0)
(0 -3.50274e-11 0)
(0 -6.8713e-12 0)
(0 -1.99475e-10 0)
(0 -1.18017e-08 0)
(0 -2.83204e-09 0)
(0 -3.92559e-10 0)
(0 -8.76489e-09 0)
(0 -5.33007e-14 0)
(0 -1.95836e-11 0)
(0 -2.74966e-12 0)
(0 -2.88374e-09 0)
(0 -9.3937e-10 0)
(0 -3.09866e-12 0)
(0 -1.70924e-08 0)
(0 -2.06978e-08 0)
(0 -2.37885e-08 0)
(0 -1.5624e-08 0)
(0 -1.80299e-08 0)
(0 -2.3749e-08 0)
(0 -2.30154e-08 0)
(0 -1.61743e-08 0)
(0 -1.9393e-08 0)
(0 -1.32435e-08 0)
(0 -2.27751e-08 0)
(0 -1.60963e-08 0)
(0 -4.1755e-09 0)
(0 -1.42439e-08 0)
(0 -3.7931e-13 0)
(0 -2.51337e-14 0)
(0 -1.99556e-08 0)
(0 -1.69853e-08 0)
(0 -3.96565e-14 0)
(0 -3.25343e-11 0)
(0 -8.28693e-15 0)
(0 -2.00771e-13 0)
(0 -2.68227e-09 0)
(0 -4.35439e-09 0)
(0 -1.88938e-11 0)
(0 -1.60229e-09 0)
(0 -6.99456e-15 0)
(0 -4.70116e-14 0)
(0 -3.28934e-09 0)
(0 -1.16576e-08 0)
(0 -1.40117e-08 0)
(0 -1.50034e-08 0)
(0 -3.77117e-14 0)
(0 -6.96628e-12 0)
(0 -8.46451e-09 0)
(0 -4.1472e-09 0)
(0 -1.60832e-08 0)
(0 -6.43094e-09 0)
(0 -8.03605e-09 0)
(0 -9.18777e-09 0)
(0 -4.11871e-14 0)
(0 -1.40926e-14 0)
(0 -2.51868e-12 0)
(0 -2.52848e-13 0)
(0 -3.72448e-14 0)
(0 -7.44063e-15 0)
(0 -1.65172e-12 0)
(0 -1.03893e-13 0)
(0 -4.8827e-09 0)
(0 -1.11027e-11 0)
(0 -1.46408e-08 0)
(0 -1.32191e-08 0)
(0 -1.25947e-08 0)
(0 -1.02748e-08 0)
(0 -2.39812e-12 0)
(0 -2.04593e-09 0)
(0 -1.11218e-11 0)
(0 -5.08194e-09 0)
(0 -1.75966e-08 0)
(0 -1.71796e-08 0)
(0 -3.8932e-12 0)
(0 -1.08652e-13 0)
(0 -2.90865e-13 0)
(0 -2.02369e-13 0)
(0 -2.78275e-09 0)
(0 -2.84136e-09 0)
(0 -3.67267e-11 0)
(0 -4.05544e-09 0)
(0 -3.48075e-09 0)
(0 -1.54287e-09 0)
(0 -6.82451e-15 0)
(0 -3.87385e-14 0)
(0 -1.37654e-08 0)
(0 -1.21341e-08 0)
(0 -2.80018e-11 0)
(0 -3.26781e-09 0)
(0 -7.336e-09 0)
(0 -4.72109e-09 0)
(0 -2.61829e-12 0)
(0 -5.7692e-13 0)
(0 -6.03575e-09 0)
(0 -3.65386e-09 0)
(0 -8.95569e-09 0)
(0 -1.63413e-08 0)
(0 -4.83452e-09 0)
(0 -2.04799e-11 0)
(0 -7.4802e-09 0)
(0 -5.96159e-09 0)
(0 -2.02049e-09 0)
(0 -5.83384e-09 0)
(0 -2.24765e-14 0)
(0 -1.08477e-14 0)
(0 -1.61811e-09 0)
(0 -4.06334e-11 0)
(0 -3.01546e-10 0)
(0 -2.45405e-09 0)
(0 -4.03662e-09 0)
(0 -1.74805e-09 0)
(0 -1.56321e-14 0)
(0 -1.56943e-14 0)
(0 -1.34536e-08 0)
(0 -8.3925e-09 0)
(0 -1.48316e-08 0)
(0 -1.07146e-08 0)
(0 -1.20932e-13 0)
(0 -1.30537e-13 0)
(0 -7.67105e-09 0)
(0 -1.45682e-08 0)
(0 -8.56884e-09 0)
(0 -7.45424e-09 0)
(0 -1.19164e-08 0)
(0 -6.51876e-09 0)
(0 -2.08704e-08 0)
(0 -1.47315e-08 0)
(0 -1.43614e-08 0)
(0 -1.26017e-08 0)
(0 -3.8037e-14 0)
(0 -6.34629e-15 0)
(0 -4.97748e-09 0)
(0 -6.89358e-09 0)
(0 -5.25225e-15 0)
(0 -5.82893e-15 0)
(0 -6.77739e-15 0)
(0 -1.52702e-14 0)
(0 -7.2276e-15 0)
(0 -1.58845e-14 0)
(0 -7.27019e-15 0)
(0 -1.69076e-14 0)
(0 -7.26974e-15 0)
(0 -1.57163e-14 0)
(0 -7.27453e-15 0)
(0 -1.58724e-14 0)
(0 -7.27137e-15 0)
(0 -1.56442e-14 0)
(0 -7.26899e-15 0)
(0 -1.55878e-14 0)
(0 -7.23241e-15 0)
(0 -1.55403e-14 0)
(0 -7.17302e-15 0)
(0 -1.42454e-14 0)
(0 -7.10901e-15 0)
(0 -1.49486e-14 0)
(0 -7.00769e-15 0)
(0 -1.45285e-14 0)
(0 -6.80464e-15 0)
(0 -1.34885e-14 0)
(0 -6.4526e-15 0)
(0 -1.12848e-14 0)
(0 -5.91745e-15 0)
(0 -9.05686e-15 0)
(0 -5.29445e-15 0)
(0 -6.89847e-15 0)
(0 -5.24576e-15 0)
(0 -5.70601e-15 0)
(0 -6.77117e-15 0)
(0 -1.52524e-14 0)
(0 -7.19838e-15 0)
(0 -1.5517e-14 0)
(0 -7.28406e-15 0)
(0 -1.42794e-14 0)
(0 -7.28097e-15 0)
(0 -1.51105e-14 0)
(0 -7.28054e-15 0)
(0 -1.5657e-14 0)
(0 -7.24421e-15 0)
(0 -1.5509e-14 0)
(0 -7.22739e-15 0)
(0 -1.58623e-14 0)
(0 -7.22344e-15 0)
(0 -1.45111e-14 0)
(0 -7.16332e-15 0)
(0 -1.54565e-14 0)
(0 -7.0705e-15 0)
(0 -1.51286e-14 0)
(0 -6.96324e-15 0)
(0 -1.33857e-14 0)
(0 -6.77467e-15 0)
(0 -1.31756e-14 0)
(0 -6.45236e-15 0)
(0 -1.07593e-14 0)
(0 -5.9211e-15 0)
(0 -9.53777e-15 0)
(0 -5.26108e-15 0)
(0 -7.35526e-15 0)
(0 -2.17956e-08 0)
(0 -5.94737e-15 0)
(0 -2.79657e-13 0)
(0 -2.37643e-08 0)
(0 -6.2861e-15 0)
(0 -9.19687e-15 0)
(0 -6.95569e-15 0)
(0 -1.2375e-14 0)
(0 -1.63331e-14 0)
(0 -4.8947e-14 0)
(0 -6.27206e-14 0)
(0 -3.70576e-14 0)
(0 -6.56638e-15 0)
(0 -5.82345e-14 0)
(0 -9.43833e-15 0)
(0 -1.25381e-11 0)
(0 -5.3923e-15 0)
(0 -2.27624e-13 0)
(0 -1.11523e-14 0)
(0 -7.40455e-09 0)
(0 -7.33021e-15 0)
(0 -3.03179e-11 0)
(0 -1.00016e-08 0)
(0 -2.19274e-14 0)
(0 -2.27403e-14 0)
(0 -1.50193e-08 0)
(0 -1.9347e-09 0)
(0 -1.21647e-08 0)
(0 -1.62364e-09 0)
(0 -1.1952e-08 0)
(0 -1.75251e-13 0)
(0 -1.66764e-08 0)
(0 -8.4929e-09 0)
(0 -2.42606e-09 0)
(0 -2.64721e-11 0)
(0 -1.85025e-08 0)
(0 -4.81408e-11 0)
(0 -1.7315e-08 0)
(0 -3.10922e-09 0)
(0 -3.65817e-09 0)
(0 -1.68352e-12 0)
(0 -1.95663e-08 0)
(0 -1.04592e-08 0)
(0 -1.7708e-08 0)
(0 -2.94178e-11 0)
(0 -3.57909e-09 0)
(0 -1.6218e-11 0)
(0 -1.60913e-08 0)
(0 -3.18578e-09 0)
(0 -4.20892e-09 0)
(0 -2.20135e-08 0)
(0 -2.21975e-13 0)
(0 -1.51623e-09 0)
(0 -9.12099e-09 0)
(0 -1.6883e-08 0)
(0 -1.67671e-08 0)
(0 -2.11971e-08 0)
(0 -7.09112e-13 0)
(0 -3.76745e-14 0)
(0 -1.17445e-08 0)
(0 -1.49787e-08 0)
(0 -6.56236e-14 0)
(0 -1.64637e-08 0)
(0 -1.38713e-12 0)
(0 -2.69903e-13 0)
(0 -2.15403e-08 0)
(0 -2.2092e-13 0)
(0 -1.92295e-08 0)
(0 -4.69007e-09 0)
(0 -7.5821e-14 0)
(0 -1.42275e-08 0)
(0 -1.58224e-10 0)
(0 -1.11552e-08 0)
(0 -2.25123e-08 0)
(0 -1.43168e-08 0)
(0 -1.89962e-08 0)
(0 -2.44685e-13 0)
(0 -1.64954e-08 0)
(0 -3.65322e-09 0)
(0 -3.89119e-13 0)
(0 -4.5928e-14 0)
(0 -2.09676e-09 0)
(0 -9.53824e-09 0)
(0 -8.05937e-15 0)
(0 -1.7281e-09 0)
(0 -8.45734e-14 0)
(0 -6.50952e-15 0)
(0 -2.02076e-09 0)
(0 -4.09255e-09 0)
(0 -9.97745e-09 0)
(0 -2.31083e-08 0)
(0 -5.30058e-09 0)
(0 -2.18194e-08 0)
(0 -5.11727e-09 0)
(0 -1.06651e-08 0)
(0 -2.80408e-14 0)
(0 -1.32067e-11 0)
(0 -3.36534e-11 0)
(0 -8.37302e-09 0)
(0 -2.38599e-08 0)
(0 -4.25212e-14 0)
(0 -4.67817e-13 0)
(0 -6.78686e-09 0)
(0 -1.75128e-08 0)
(0 -3.21148e-09 0)
(0 -1.22078e-08 0)
(0 -8.53329e-14 0)
(0 -6.92551e-15 0)
(0 -3.8649e-13 0)
(0 -1.68015e-09 0)
(0 -2.24685e-08 0)
(0 -1.37218e-08 0)
(0 -2.10731e-08 0)
(0 -8.77105e-09 0)
(0 -6.09189e-12 0)
(0 -2.43827e-14 0)
(0 -5.55085e-09 0)
(0 -2.76185e-14 0)
(0 -2.48936e-08 0)
(0 -9.61927e-09 0)
(0 -5.93938e-09 0)
(0 -1.05945e-13 0)
(0 -2.41419e-08 0)
(0 -1.44276e-08 0)
(0 -1.85496e-09 0)
(0 -1.15068e-13 0)
(0 -1.12328e-14 0)
(0 -1.75174e-11 0)
(0 -3.7917e-09 0)
(0 -2.69276e-09 0)
(0 -1.17154e-08 0)
(0 -4.91303e-09 0)
(0 -1.69525e-13 0)
(0 -7.446e-15 0)
(0 -1.55405e-09 0)
(0 -6.00662e-09 0)
(0 -1.02053e-11 0)
(0 -2.98532e-09 0)
(0 -3.20197e-09 0)
(0 -1.326e-08 0)
(0 -2.41393e-13 0)
(0 -4.8906e-14 0)
(0 -5.49582e-15 0)
(0 -6.94985e-13 0)
(0 -8.60685e-14 0)
(0 -1.9889e-14 0)
(0 -1.56148e-08 0)
(0 -4.90191e-09 0)
(0 -1.49002e-08 0)
(0 -3.97369e-09 0)
(0 -1.94781e-09 0)
(0 -1.07836e-08 0)
(0 -2.38555e-08 0)
(0 -1.13629e-08 0)
(0 -2.26577e-08 0)
(0 -1.07996e-08 0)
(0 -2.10627e-08 0)
(0 -1.34337e-08 0)
(0 -1.38872e-11 0)
(0 -2.2467e-09 0)
(0 -2.21761e-09 0)
(0 -7.25071e-13 0)
(0 -2.60863e-11 0)
(0 -3.63167e-14 0)
(0 -2.44381e-08 0)
(0 -1.50765e-08 0)
(0 -4.26648e-14 0)
(0 -1.59271e-13 0)
(0 -2.35482e-08 0)
(0 -1.5621e-08 0)
(0 -7.21144e-11 0)
(0 -4.61685e-14 0)
(0 -7.30275e-15 0)
(0 -3.98465e-14 0)
(0 -1.76622e-08 0)
(0 -1.04237e-08 0)
(0 -6.72788e-15 0)
(0 -3.56646e-13 0)
(0 -1.79686e-11 0)
(0 -9.14252e-09 0)
(0 -1.54379e-08 0)
(0 -2.41518e-08 0)
(0 -2.99351e-14 0)
(0 -9.32676e-11 0)
(0 -4.04071e-12 0)
(0 -4.39348e-13 0)
(0 -7.41791e-12 0)
(0 -1.31736e-13 0)
(0 -3.0527e-12 0)
(0 -4.42683e-14 0)
(0 -1.57825e-08 0)
(0 -2.11946e-08 0)
(0 -1.77343e-08 0)
(0 -2.13229e-08 0)
(0 -1.67764e-08 0)
(0 -2.20779e-08 0)
(0 -9.88038e-09 0)
(0 -1.83081e-10 0)
(0 -3.21443e-14 0)
(0 -2.42491e-09 0)
(0 -4.96525e-09 0)
(0 -7.62807e-09 0)
(0 -9.17119e-12 0)
(0 -5.72203e-14 0)
(0 -3.5114e-14 0)
(0 -2.02581e-10 0)
(0 -1.25332e-13 0)
(0 -3.24112e-12 0)
(0 -1.02072e-08 0)
(0 -1.62433e-08 0)
(0 -1.80944e-08 0)
(0 -2.33649e-08 0)
(0 -3.44066e-09 0)
(0 -8.52821e-09 0)
(0 -5.21524e-09 0)
(0 -1.49952e-08 0)
(0 -4.6211e-09 0)
(0 -1.17618e-08 0)
(0 -9.11751e-09 0)
(0 -1.76661e-10 0)
(0 -8.21043e-09 0)
(0 -1.57302e-08 0)
(0 -5.59198e-14 0)
(0 -1.40352e-14 0)
(0 -8.0469e-14 0)
(0 -1.86395e-11 0)
(0 -5.30925e-12 0)
(0 -5.52414e-09 0)
(0 -1.28485e-08 0)
(0 -6.67132e-09 0)
(0 -4.12935e-09 0)
(0 -2.34671e-09 0)
(0 -1.62519e-08 0)
(0 -1.11414e-08 0)
(0 -8.82647e-11 0)
(0 -1.42052e-09 0)
(0 -1.05401e-08 0)
(0 -9.44146e-09 0)
(0 -1.0774e-14 0)
(0 -2.39021e-14 0)
(0 -7.43042e-13 0)
(0 -5.11024e-12 0)
(0 -6.79649e-11 0)
(0 -4.49623e-09 0)
(0 -5.4885e-13 0)
(0 -1.07894e-11 0)
(0 -9.89025e-15 0)
(0 -1.25278e-14 0)
(0 -1.29964e-08 0)
(0 -1.52522e-08 0)
(0 -4.86763e-11 0)
(0 -6.28162e-09 0)
(0 -1.49288e-09 0)
(0 -6.86303e-09 0)
(0 -2.92533e-13 0)
(0 -1.86079e-14 0)
(0 -3.01545e-14 0)
(0 -1.19529e-14 0)
(0 -8.50577e-09 0)
(0 -5.06563e-09 0)
(0 -6.40966e-09 0)
(0 -9.23738e-09 0)
(0 -9.04785e-09 0)
(0 -1.52658e-08 0)
(0 -2.85163e-12 0)
(0 -1.23807e-09 0)
(0 -1.1623e-08 0)
(0 -1.07284e-08 0)
(0 -3.98717e-09 0)
(0 -6.89695e-12 0)
(0 -3.17495e-11 0)
(0 -4.24411e-09 0)
(0 -2.26708e-08 0)
(0 -1.99418e-08 0)
(0 -1.36296e-11 0)
(0 -5.49401e-09 0)
(0 -9.14502e-13 0)
(0 -4.64869e-13 0)
(0 -9.0605e-09 0)
(0 -1.69266e-08 0)
(0 -2.35332e-08 0)
(0 -1.80371e-08 0)
(0 -5.90869e-09 0)
(0 -7.26168e-09 0)
(0 -5.47505e-09 0)
(0 -2.3983e-11 0)
(0 -1.31089e-14 0)
(0 -1.29043e-14 0)
(0 -1.38712e-08 0)
(0 -1.17631e-08 0)
(0 -4.17461e-09 0)
(0 -1.73106e-09 0)
(0 -1.28136e-08 0)
(0 -1.11879e-08 0)
(0 -3.57061e-14 0)
(0 -1.85979e-12 0)
(0 -5.76266e-09 0)
(0 -9.36562e-09 0)
(0 -2.07309e-08 0)
(0 -2.0138e-08 0)
(0 -1.59032e-08 0)
(0 -2.01987e-08 0)
(0 -8.12993e-09 0)
(0 -9.5244e-09 0)
(0 -4.54714e-09 0)
(0 -7.45421e-09 0)
(0 -4.5519e-09 0)
(0 -1.58527e-11 0)
(0 -1.44599e-13 0)
(0 -1.7373e-12 0)
(0 -3.26818e-14 0)
(0 -1.1017e-12 0)
(0 -2.67921e-14 0)
(0 -6.26895e-15 0)
(0 -1.92633e-08 0)
(0 -2.48132e-08 0)
(0 -5.65383e-09 0)
(0 -6.93717e-09 0)
(0 -5.1171e-08 0)
(0 -3.11237e-12 0)
(0 -3.00591e-08 0)
(0 -5.4109e-08 0)
(0 -1.20824e-13 0)
(0 -1.59102e-12 0)
(0 -5.48706e-14 0)
(0 -8.38227e-14 0)
(0 -1.68708e-14 0)
(0 -1.74153e-12 0)
(0 -1.30793e-14 0)
(0 -5.54848e-11 0)
(0 -1.06958e-14 0)
(0 -4.07977e-11 0)
(0 -3.00425e-12 0)
(0 -1.1326e-12 0)
(0 -3.34472e-14 0)
(0 -2.57008e-12 0)
(0 -1.09453e-14 0)
(0 -4.23111e-08 0)
(0 -3.52449e-08 0)
(0 -4.63423e-08 0)
(0 -2.96373e-08 0)
(0 -5.32889e-08 0)
(0 -5.31793e-08 0)
(0 -7.84434e-12 0)
(0 -9.4336e-15 0)
(0 -4.43022e-09 0)
(0 -8.12287e-14 0)
(0 -5.89931e-09 0)
(0 -2.22165e-09 0)
(0 -1.72059e-08 0)
(0 -1.55022e-09 0)
(0 -1.18931e-08 0)
(0 -5.63775e-09 0)
(0 -2.52244e-08 0)
(0 -1.83375e-08 0)
(0 -2.94258e-08 0)
(0 -1.18246e-08 0)
(0 -2.94091e-08 0)
(0 -2.29612e-08 0)
(0 -3.67131e-08 0)
(0 -2.26339e-08 0)
(0 -3.18578e-08 0)
(0 -2.01701e-08 0)
(0 -3.85316e-08 0)
(0 -3.6301e-08 0)
(0 -2.84466e-08 0)
(0 -2.87812e-08 0)
(0 -4.3358e-08 0)
(0 -2.66593e-08 0)
(0 -4.54676e-08 0)
(0 -4.11872e-08 0)
(0 -3.98568e-08 0)
(0 -2.94098e-08 0)
(0 -4.77498e-08 0)
(0 -4.41677e-08 0)
(0 -4.42405e-08 0)
(0 -3.41118e-08 0)
(0 -4.20416e-08 0)
(0 -3.26734e-08 0)
(0 -4.84222e-08 0)
(0 -3.55291e-08 0)
(0 -4.43442e-08 0)
(0 -3.58499e-08 0)
(0 -5.19214e-08 0)
(0 -3.06986e-08 0)
(0 -4.70855e-08 0)
(0 -4.60974e-08 0)
(0 -4.49526e-08 0)
(0 -3.60681e-08 0)
(0 -4.47327e-08 0)
(0 -4.59516e-08 0)
(0 -5.12939e-08 0)
(0 -3.29508e-08 0)
(0 -5.27163e-08 0)
(0 -3.29957e-08 0)
(0 -3.00853e-08 0)
(0 -4.95638e-08 0)
(0 -4.73017e-08 0)
(0 -2.89194e-08 0)
(0 -2.7647e-08 0)
(0 -4.52293e-08 0)
(0 -2.18469e-08 0)
(0 -3.82261e-08 0)
(0 -1.27221e-08 0)
(0 -3.36418e-08 0)
(0 -1.78415e-08 0)
(0 -7.49356e-09 0)
(0 -1.05475e-08 0)
(0 -1.3693e-12 0)
(0 -3.6153e-08 0)
(0 -3.00195e-08 0)
(0 -2.84482e-08 0)
(0 -4.56858e-08 0)
(0 -1.52964e-08 0)
(0 -6.85499e-12 0)
(0 -4.72015e-09 0)
(0 -1.4656e-13 0)
(0 -5.0303e-08 0)
(0 -3.69604e-08 0)
(0 -3.05902e-08 0)
(0 -3.19858e-08 0)
(0 -3.01465e-08 0)
(0 -2.12572e-08 0)
(0 -3.82559e-08 0)
(0 -2.06533e-08 0)
(0 -4.08704e-08 0)
(0 -4.10234e-08 0)
(0 -3.86802e-10 0)
(0 -1.44682e-08 0)
(0 -1.41034e-08 0)
(0 -3.15677e-08 0)
(0 -3.16533e-08 0)
(0 -1.60335e-08 0)
(0 -4.69861e-08 0)
(0 -5.34569e-08 0)
(0 -4.6846e-08 0)
(0 -5.16514e-08 0)
(0 -2.91107e-08 0)
(0 -4.00124e-08 0)
(0 -3.25122e-08 0)
(0 -4.70372e-08 0)
(0 -1.19981e-14 0)
(0 -2.49004e-11 0)
(0 -1.8038e-08 0)
(0 -1.94103e-08 0)
(0 -4.26669e-08 0)
(0 -5.2985e-08 0)
(0 -3.72944e-08 0)
(0 -3.58369e-08 0)
(0 -2.45611e-08 0)
(0 -1.12203e-08 0)
(0 -4.99461e-08 0)
(0 -5.38598e-08 0)
(0 -3.17249e-14 0)
(0 -1.7374e-10 0)
(0 -4.63144e-08 0)
(0 -5.11425e-08 0)
(0 -1.34249e-08 0)
(0 -1.48935e-08 0)
(0 -2.98331e-08 0)
(0 -4.23249e-08 0)
(0 -4.62991e-08 0)
(0 -4.95131e-08 0)
(0 -3.19339e-08 0)
(0 -2.53607e-08 0)
(0 -1.10236e-14 0)
(0 -2.75916e-09 0)
(0 -8.04167e-09 0)
(0 -9.0337e-09 0)
(0 -2.73973e-08 0)
(0 -4.06418e-08 0)
(0 -4.86439e-08 0)
(0 -5.32262e-08 0)
(0 -4.5138e-08 0)
(0 -3.98687e-08 0)
(0 -8.82967e-09 0)
(0 -5.14058e-09 0)
(0 -4.2172e-08 0)
(0 -2.77664e-08 0)
(0 -2.59587e-08 0)
(0 -3.49777e-08 0)
(0 -2.05737e-08 0)
(0 -1.09395e-08 0)
(0 -3.99e-08 0)
(0 -3.34627e-08 0)
(0 -2.18402e-08 0)
(0 -2.55469e-08 0)
(0 -2.66447e-12 0)
(0 -4.33706e-14 0)
(0 -2.14812e-08 0)
(0 -2.58383e-08 0)
(0 -2.79034e-08 0)
(0 -3.6602e-08 0)
(0 -2.66694e-08 0)
(0 -3.78417e-08 0)
(0 -4.54889e-08 0)
(0 -4.15957e-08 0)
(0 -1.37883e-08 0)
(0 -1.89858e-08 0)
(0 -4.51044e-08 0)
(0 -3.70453e-08 0)
(0 -2.05572e-13 0)
(0 -3.27024e-09 0)
(0 -1.20549e-13 0)
(0 -5.23692e-15 0)
(0 -2.09335e-14 0)
(0 -4.89986e-14 0)
(0 -4.34205e-08 0)
(0 -3.65459e-08 0)
(0 -4.63286e-08 0)
(0 -3.66179e-08 0)
(0 -4.22593e-08 0)
(0 -3.87565e-08 0)
(0 -5.00329e-08 0)
(0 -5.21854e-08 0)
(0 -4.86599e-08 0)
(0 -5.08047e-08 0)
(0 -3.82399e-09 0)
(0 -4.97598e-09 0)
(0 -3.14529e-08 0)
(0 -3.87637e-08 0)
(0 -2.54023e-08 0)
(0 -3.22173e-08 0)
(0 -5.26875e-08 0)
(0 -4.81422e-08 0)
(0 -1.28115e-08 0)
(0 -2.32403e-08 0)
(0 -1.12693e-08 0)
(0 -3.23045e-09 0)
(0 -5.32326e-08 0)
(0 -4.88246e-08 0)
(0 -5.14932e-08 0)
(0 -5.42445e-08 0)
(0 -6.69527e-09 0)
(0 -6.17841e-09 0)
(0 -1.96397e-08 0)
(0 -2.77653e-08 0)
(0 -3.46786e-08 0)
(0 -2.84983e-08 0)
(0 -3.42855e-08 0)
(0 -2.75112e-08 0)
(0 -4.79137e-08 0)
(0 -4.52706e-08 0)
(0 -2.93175e-08 0)
(0 -3.62339e-08 0)
(0 -2.85474e-08 0)
(0 -3.70635e-08 0)
(0 -4.52714e-08 0)
(0 -3.86007e-08 0)
(0 -5.34281e-08 0)
(0 -4.85976e-08 0)
(0 -3.31817e-08 0)
(0 -2.79147e-08 0)
(0 -3.41785e-08 0)
(0 -2.98445e-08 0)
(0 -5.09275e-08 0)
(0 -4.68909e-08 0)
(0 -4.95917e-08 0)
(0 -5.10763e-08 0)
(0 -4.18439e-08 0)
(0 -4.10684e-08 0)
(0 -8.45156e-12 0)
(0 -1.87194e-14 0)
(0 -2.5063e-08 0)
(0 -3.1939e-08 0)
(0 -7.5059e-09 0)
(0 -1.27734e-08 0)
(0 -3.26993e-08 0)
(0 -2.98009e-08 0)
(0 -3.97875e-08 0)
(0 -4.10276e-08 0)
(0 -2.30434e-09 0)
(0 -8.84219e-13 0)
(0 -2.34382e-08 0)
(0 -2.25022e-08 0)
(0 -2.24542e-09 0)
(0 -8.94417e-09 0)
(0 -4.10965e-08 0)
(0 -4.77316e-08 0)
(0 -1.87804e-08 0)
(0 -1.5932e-08 0)
(0 -1.10485e-14 0)
(0 -1.27553e-13 0)
(0 -3.02602e-08 0)
(0 -2.52176e-08 0)
(0 -6.28577e-09 0)
(0 -5.72016e-11 0)
(0 -3.47735e-08 0)
(0 -4.07708e-08 0)
(0 -3.11809e-08 0)
(0 -2.74134e-08 0)
(0 -2.34917e-08 0)
(0 -2.52551e-08 0)
(0 -3.67707e-08 0)
(0 -3.45119e-08 0)
(0 -4.98019e-08 0)
(0 -4.29942e-08 0)
(0 -4.12805e-08 0)
(0 -3.97419e-08 0)
(0 -1.24183e-08 0)
(0 -1.09443e-08 0)
(0 -3.5336e-08 0)
(0 -2.85234e-08 0)
(0 -2.65717e-08 0)
(0 -1.90008e-08 0)
(0 -3.27161e-08 0)
(0 -3.81775e-08 0)
(0 -2.90953e-08 0)
(0 -3.3551e-08 0)
(0 -4.12448e-08 0)
(0 -4.33973e-08 0)
(0 -3.92183e-08 0)
(0 -4.31113e-08 0)
(0 -3.47486e-08 0)
(0 -4.02994e-08 0)
(0 -1.47773e-08 0)
(0 -8.08019e-09 0)
(0 -2.84919e-08 0)
(0 -2.21635e-08 0)
(0 -4.8179e-08 0)
(0 -4.71985e-08 0)
(0 -3.508e-08 0)
(0 -3.53989e-08 0)
(0 -1.49345e-08 0)
(0 -1.94876e-08 0)
(0 -2.15973e-08 0)
(0 -2.58475e-08 0)
(0 -8.79346e-09 0)
(0 -3.23543e-09 0)
(0 -3.00102e-09 0)
(0 -1.00608e-13 0)
(0 -4.92565e-08 0)
(0 -4.25554e-08 0)
(0 -3.40937e-08 0)
(0 -3.94824e-08 0)
(0 -3.821e-08 0)
(0 -4.00596e-08 0)
(0 -4.84725e-08 0)
(0 -4.36794e-08 0)
(0 -4.51535e-08 0)
(0 -3.97788e-08 0)
(0 -3.63619e-13 0)
(0 -2.48758e-13 0)
(0 -4.62777e-08 0)
(0 -4.06359e-08 0)
(0 -4.66368e-13 0)
(0 -5.57689e-15 0)
(0 -5.12894e-13 0)
(0 -2.31579e-11 0)
(0 -3.64245e-08 0)
(0 -4.34722e-08 0)
(0 -4.04669e-08 0)
(0 -3.81706e-08 0)
(0 -2.9919e-08 0)
(0 -3.29227e-08 0)
(0 -2.34451e-08 0)
(0 -1.86583e-08 0)
(0 -4.47967e-08 0)
(0 -4.94962e-08 0)
(0 -7.4202e-09 0)
(0 -1.22236e-08 0)
(0 -2.19346e-09 0)
(0 -4.5952e-12 0)
(0 -1.18617e-08 0)
(0 -1.87338e-08 0)
(0 -4.42889e-08 0)
(0 -4.411e-08 0)
(0 -4.76583e-08 0)
(0 -4.28057e-08 0)
(0 -3.39589e-08 0)
(0 -3.02814e-08 0)
(0 -3.42699e-08 0)
(0 -3.56862e-08 0)
(0 -5.09562e-08 0)
(0 -5.38275e-08 0)
(0 -2.9989e-08 0)
(0 -3.19982e-08 0)
(0 -9.29524e-14 0)
(0 -8.04862e-14 0)
(0 -4.36114e-08 0)
(0 -4.02498e-08 0)
(0 -4.05996e-08 0)
(0 -3.5197e-08 0)
(0 -4.4671e-08 0)
(0 -4.92183e-08 0)
(0 -5.84864e-15 0)
(0 -3.36997e-14 0)
(0 -3.89755e-08 0)
(0 -3.73307e-08 0)
(0 -2.47619e-08 0)
(0 -3.09697e-08 0)
(0 -4.74152e-08 0)
(0 -4.77166e-08 0)
(0 -7.36369e-09 0)
(0 -1.054e-08 0)
(0 -1.48229e-08 0)
(0 -1.80967e-08 0)
(0 -2.85221e-09 0)
(0 -7.98723e-09 0)
(0 -4.98718e-08 0)
(0 -4.91121e-08 0)
(0 -2.90948e-08 0)
(0 -2.85484e-08 0)
(0 -3.60801e-08 0)
(0 -3.59153e-08 0)
(0 -5.30785e-08 0)
(0 -5.13683e-08 0)
(0 -3.72092e-09 0)
(0 -2.72526e-09 0)
(0 -2.33639e-08 0)
(0 -1.72828e-08 0)
(0 -1.01613e-08 0)
(0 -6.31078e-09 0)
(0 -3.79918e-08 0)
(0 -4.23506e-08 0)
(0 -5.43922e-08 0)
(0 -5.1359e-08 0)
(0 -4.98652e-08 0)
(0 -5.24695e-08 0)
(0 -1.60827e-08 0)
(0 -1.06061e-08 0)
(0 -3.30885e-08 0)
(0 -2.76262e-08 0)
(0 -2.73039e-08 0)
(0 -3.29342e-08 0)
(0 -5.17993e-08 0)
(0 -4.82814e-08 0)
(0 -1.8055e-08 0)
(0 -2.39742e-08 0)
(0 -1.67944e-08 0)
(0 -2.25224e-08 0)
(0 -2.64398e-08 0)
(0 -2.27823e-08 0)
(0 -1.47017e-08 0)
(0 -2.01477e-08 0)
(0 -2.23402e-09 0)
(0 -5.02343e-09 0)
(0 -2.88232e-08 0)
(0 -2.58819e-08 0)
(0 -4.7251e-08 0)
(0 -4.42033e-08 0)
(0 -1.67545e-08 0)
(0 -1.901e-08 0)
(0 -6.39703e-11 0)
(0 -2.75254e-13 0)
(0 -5.18487e-08 0)
(0 -5.41626e-08 0)
(0 -3.11503e-08 0)
(0 -2.55651e-08 0)
(0 -4.20132e-11 0)
(0 -4.15683e-09 0)
(0 -2.66764e-08 0)
(0 -2.73643e-08 0)
(0 -7.3384e-14 0)
(0 -7.14125e-15 0)
(0 -1.08756e-14 0)
(0 -2.21103e-14 0)
(0 -2.91426e-14 0)
(0 -6.24612e-15 0)
(0 -6.31019e-15 0)
(0 -3.70769e-14 0)
(0 -3.31907e-08 0)
(0 -3.76912e-08 0)
(0 -4.983e-08 0)
(0 -5.03165e-08 0)
(0 -4.22079e-08 0)
(0 -4.51248e-08 0)
(0 -1.5699e-14 0)
(0 -7.05298e-15 0)
(0 -6.15632e-15 0)
(0 -6.62111e-15 0)
(0 -1.60223e-14 0)
(0 -6.41281e-15 0)
(0 -9.60988e-15 0)
(0 -6.07881e-15 0)
(0 -1.33029e-14 0)
(0 -1.35714e-14 0)
(0 -1.82355e-14 0)
(0 -1.25273e-14 0)
(0 -2.75471e-14 0)
(0 -1.48599e-14 0)
(0 -3.06204e-14 0)
(0 -1.15331e-14 0)
(0 -5.64609e-14 0)
(0 -6.31414e-15 0)
(0 -5.2358e-15 0)
(0 -1.07586e-13 0)
(0 -6.38663e-15 0)
(0 -5.56031e-13 0)
(0 -5.22531e-15 0)
(0 -2.47953e-13 0)
(0 -7.15485e-15 0)
(0 -1.00633e-13 0)
(0 -5.72959e-15 0)
(0 -5.16586e-14 0)
(0 -5.28057e-15 0)
(0 -3.91604e-15 0)
(0 -1.33782e-14 0)
(0 -2.74234e-14 0)
(0 -1.17872e-14 0)
(0 -4.72561e-15 0)
(0 -5.57609e-08 0)
(0 -5.48944e-08 0)
(0 -5.40282e-08 0)
(0 -5.31751e-08 0)
(0 -5.23446e-08 0)
(0 -5.15435e-08 0)
(0 -5.07769e-08 0)
(0 -5.0048e-08 0)
(0 -4.93591e-08 0)
(0 -4.87115e-08 0)
(0 -4.81058e-08 0)
(0 -4.75419e-08 0)
(0 -4.70196e-08 0)
(0 -4.65382e-08 0)
(0 -4.60968e-08 0)
(0 -4.56942e-08 0)
(0 -4.53291e-08 0)
(0 -4.50005e-08 0)
(0 -4.47068e-08 0)
(0 -4.44468e-08 0)
(0 -4.42192e-08 0)
(0 -4.40229e-08 0)
(0 -4.38567e-08 0)
(0 -4.37198e-08 0)
(0 -4.36113e-08 0)
(0 -4.35305e-08 0)
(0 -4.34769e-08 0)
(0 -4.34502e-08 0)
(0 -5.57578e-08 0)
(0 -5.48914e-08 0)
(0 -5.40253e-08 0)
(0 -5.31723e-08 0)
(0 -5.23418e-08 0)
(0 -5.15409e-08 0)
(0 -5.07743e-08 0)
(0 -5.00455e-08 0)
(0 -4.93567e-08 0)
(0 -4.87091e-08 0)
(0 -4.81034e-08 0)
(0 -4.75396e-08 0)
(0 -4.70174e-08 0)
(0 -4.6536e-08 0)
(0 -4.60946e-08 0)
(0 -4.5692e-08 0)
(0 -4.53271e-08 0)
(0 -4.49984e-08 0)
(0 -4.47047e-08 0)
(0 -4.44447e-08 0)
(0 -4.42172e-08 0)
(0 -4.40209e-08 0)
(0 -4.38548e-08 0)
(0 -4.37179e-08 0)
(0 -4.36093e-08 0)
(0 -4.35286e-08 0)
(0 -4.3475e-08 0)
(0 -4.34483e-08 0)
(0 -5.57518e-08 0)
(0 -5.48855e-08 0)
(0 -5.40195e-08 0)
(0 -5.31666e-08 0)
(0 -5.23363e-08 0)
(0 -5.15355e-08 0)
(0 -5.07691e-08 0)
(0 -5.00404e-08 0)
(0 -4.93517e-08 0)
(0 -4.87043e-08 0)
(0 -4.80987e-08 0)
(0 -4.7535e-08 0)
(0 -4.70129e-08 0)
(0 -4.65316e-08 0)
(0 -4.60903e-08 0)
(0 -4.56878e-08 0)
(0 -4.53229e-08 0)
(0 -4.49943e-08 0)
(0 -4.47006e-08 0)
(0 -4.44407e-08 0)
(0 -4.42132e-08 0)
(0 -4.40169e-08 0)
(0 -4.38508e-08 0)
(0 -4.3714e-08 0)
(0 -4.36055e-08 0)
(0 -4.35247e-08 0)
(0 -4.34711e-08 0)
(0 -4.34444e-08 0)
(0 -5.57427e-08 0)
(0 -5.48766e-08 0)
(0 -5.40108e-08 0)
(0 -5.31582e-08 0)
(0 -5.23281e-08 0)
(0 -5.15275e-08 0)
(0 -5.07613e-08 0)
(0 -5.00328e-08 0)
(0 -4.93443e-08 0)
(0 -4.8697e-08 0)
(0 -4.80916e-08 0)
(0 -4.75281e-08 0)
(0 -4.70061e-08 0)
(0 -4.6525e-08 0)
(0 -4.60838e-08 0)
(0 -4.56814e-08 0)
(0 -4.53166e-08 0)
(0 -4.49881e-08 0)
(0 -4.46945e-08 0)
(0 -4.44347e-08 0)
(0 -4.42072e-08 0)
(0 -4.4011e-08 0)
(0 -4.3845e-08 0)
(0 -4.37081e-08 0)
(0 -4.35997e-08 0)
(0 -4.35189e-08 0)
(0 -4.34654e-08 0)
(0 -4.34387e-08 0)
(0 -5.57305e-08 0)
(0 -5.48648e-08 0)
(0 -5.39993e-08 0)
(0 -5.31469e-08 0)
(0 -5.23171e-08 0)
(0 -5.15168e-08 0)
(0 -5.07508e-08 0)
(0 -5.00227e-08 0)
(0 -4.93344e-08 0)
(0 -4.86874e-08 0)
(0 -4.80822e-08 0)
(0 -4.75189e-08 0)
(0 -4.69971e-08 0)
(0 -4.65161e-08 0)
(0 -4.60751e-08 0)
(0 -4.56729e-08 0)
(0 -4.53082e-08 0)
(0 -4.49798e-08 0)
(0 -4.46864e-08 0)
(0 -4.44266e-08 0)
(0 -4.41993e-08 0)
(0 -4.40031e-08 0)
(0 -4.38371e-08 0)
(0 -4.37003e-08 0)
(0 -4.35919e-08 0)
(0 -4.35112e-08 0)
(0 -4.34577e-08 0)
(0 -4.3431e-08 0)
(0 -5.57154e-08 0)
(0 -5.485e-08 0)
(0 -5.39848e-08 0)
(0 -5.31328e-08 0)
(0 -5.23034e-08 0)
(0 -5.15034e-08 0)
(0 -5.07378e-08 0)
(0 -5.001e-08 0)
(0 -4.9322e-08 0)
(0 -4.86753e-08 0)
(0 -4.80704e-08 0)
(0 -4.75074e-08 0)
(0 -4.69859e-08 0)
(0 -4.65051e-08 0)
(0 -4.60643e-08 0)
(0 -4.56623e-08 0)
(0 -4.52978e-08 0)
(0 -4.49695e-08 0)
(0 -4.46763e-08 0)
(0 -4.44166e-08 0)
(0 -4.41894e-08 0)
(0 -4.39933e-08 0)
(0 -4.38274e-08 0)
(0 -4.36907e-08 0)
(0 -4.35823e-08 0)
(0 -4.35016e-08 0)
(0 -4.34481e-08 0)
(0 -4.34214e-08 0)
(0 -5.56972e-08 0)
(0 -5.48322e-08 0)
(0 -5.39675e-08 0)
(0 -5.31159e-08 0)
(0 -5.22869e-08 0)
(0 -5.14874e-08 0)
(0 -5.07222e-08 0)
(0 -4.99948e-08 0)
(0 -4.93072e-08 0)
(0 -4.86609e-08 0)
(0 -4.80563e-08 0)
(0 -4.74936e-08 0)
(0 -4.69724e-08 0)
(0 -4.6492e-08 0)
(0 -4.60514e-08 0)
(0 -4.56496e-08 0)
(0 -4.52853e-08 0)
(0 -4.49572e-08 0)
(0 -4.46641e-08 0)
(0 -4.44046e-08 0)
(0 -4.41775e-08 0)
(0 -4.39815e-08 0)
(0 -4.38157e-08 0)
(0 -4.36791e-08 0)
(0 -4.35707e-08 0)
(0 -4.34901e-08 0)
(0 -4.34366e-08 0)
(0 -4.341e-08 0)
(0 -5.5676e-08 0)
(0 -5.48115e-08 0)
(0 -5.39473e-08 0)
(0 -5.30962e-08 0)
(0 -5.22677e-08 0)
(0 -5.14687e-08 0)
(0 -5.0704e-08 0)
(0 -4.99771e-08 0)
(0 -4.929e-08 0)
(0 -4.86441e-08 0)
(0 -4.80399e-08 0)
(0 -4.74776e-08 0)
(0 -4.69567e-08 0)
(0 -4.64766e-08 0)
(0 -4.60363e-08 0)
(0 -4.56348e-08 0)
(0 -4.52707e-08 0)
(0 -4.49429e-08 0)
(0 -4.465e-08 0)
(0 -4.43907e-08 0)
(0 -4.41637e-08 0)
(0 -4.39679e-08 0)
(0 -4.38021e-08 0)
(0 -4.36656e-08 0)
(0 -4.35573e-08 0)
(0 -4.34767e-08 0)
(0 -4.34233e-08 0)
(0 -4.33967e-08 0)
(0 -5.56518e-08 0)
(0 -5.47878e-08 0)
(0 -5.39242e-08 0)
(0 -5.30737e-08 0)
(0 -5.22458e-08 0)
(0 -5.14474e-08 0)
(0 -5.06833e-08 0)
(0 -4.99569e-08 0)
(0 -4.92703e-08 0)
(0 -4.86249e-08 0)
(0 -4.80212e-08 0)
(0 -4.74593e-08 0)
(0 -4.69388e-08 0)
(0 -4.64591e-08 0)
(0 -4.60192e-08 0)
(0 -4.56179e-08 0)
(0 -4.52542e-08 0)
(0 -4.49266e-08 0)
(0 -4.46339e-08 0)
(0 -4.43748e-08 0)
(0 -4.4148e-08 0)
(0 -4.39523e-08 0)
(0 -4.37867e-08 0)
(0 -4.36502e-08 0)
(0 -4.3542e-08 0)
(0 -4.34615e-08 0)
(0 -4.34081e-08 0)
(0 -4.33815e-08 0)
(0 -5.56245e-08 0)
(0 -5.47612e-08 0)
(0 -5.38982e-08 0)
(0 -5.30484e-08 0)
(0 -5.22212e-08 0)
(0 -5.14234e-08 0)
(0 -5.066e-08 0)
(0 -4.99342e-08 0)
(0 -4.92482e-08 0)
(0 -4.86034e-08 0)
(0 -4.80002e-08 0)
(0 -4.74388e-08 0)
(0 -4.69188e-08 0)
(0 -4.64395e-08 0)
(0 -4.59999e-08 0)
(0 -4.55991e-08 0)
(0 -4.52356e-08 0)
(0 -4.49083e-08 0)
(0 -4.46159e-08 0)
(0 -4.4357e-08 0)
(0 -4.41303e-08 0)
(0 -4.39348e-08 0)
(0 -4.37694e-08 0)
(0 -4.3633e-08 0)
(0 -4.35249e-08 0)
(0 -4.34445e-08 0)
(0 -4.33911e-08 0)
(0 -4.33645e-08 0)
(0 -5.55943e-08 0)
(0 -5.47316e-08 0)
(0 -5.38694e-08 0)
(0 -5.30203e-08 0)
(0 -5.21939e-08 0)
(0 -5.13968e-08 0)
(0 -5.06341e-08 0)
(0 -4.9909e-08 0)
(0 -4.92237e-08 0)
(0 -4.85795e-08 0)
(0 -4.79769e-08 0)
(0 -4.74161e-08 0)
(0 -4.68966e-08 0)
(0 -4.64178e-08 0)
(0 -4.59786e-08 0)
(0 -4.55782e-08 0)
(0 -4.52151e-08 0)
(0 -4.48881e-08 0)
(0 -4.45959e-08 0)
(0 -4.43373e-08 0)
(0 -4.41109e-08 0)
(0 -4.39155e-08 0)
(0 -4.37502e-08 0)
(0 -4.3614e-08 0)
(0 -4.3506e-08 0)
(0 -4.34256e-08 0)
(0 -4.33723e-08 0)
(0 -4.33457e-08 0)
(0 -5.5561e-08 0)
(0 -5.46991e-08 0)
(0 -5.38377e-08 0)
(0 -5.29895e-08 0)
(0 -5.21638e-08 0)
(0 -5.13676e-08 0)
(0 -5.06057e-08 0)
(0 -4.98814e-08 0)
(0 -4.91968e-08 0)
(0 -4.85533e-08 0)
(0 -4.79514e-08 0)
(0 -4.73912e-08 0)
(0 -4.68722e-08 0)
(0 -4.63939e-08 0)
(0 -4.59553e-08 0)
(0 -4.55553e-08 0)
(0 -4.51926e-08 0)
(0 -4.4866e-08 0)
(0 -4.45741e-08 0)
(0 -4.43157e-08 0)
(0 -4.40895e-08 0)
(0 -4.38944e-08 0)
(0 -4.37293e-08 0)
(0 -4.35932e-08 0)
(0 -4.34853e-08 0)
(0 -4.3405e-08 0)
(0 -4.33518e-08 0)
(0 -4.33252e-08 0)
(0 -5.55248e-08 0)
(0 -5.46637e-08 0)
(0 -5.38032e-08 0)
(0 -5.29558e-08 0)
(0 -5.21311e-08 0)
(0 -5.13358e-08 0)
(0 -5.05748e-08 0)
(0 -4.98513e-08 0)
(0 -4.91676e-08 0)
(0 -4.85248e-08 0)
(0 -4.79236e-08 0)
(0 -4.73641e-08 0)
(0 -4.68458e-08 0)
(0 -4.63681e-08 0)
(0 -4.593e-08 0)
(0 -4.55304e-08 0)
(0 -4.51681e-08 0)
(0 -4.48419e-08 0)
(0 -4.45504e-08 0)
(0 -4.42923e-08 0)
(0 -4.40664e-08 0)
(0 -4.38715e-08 0)
(0 -4.37066e-08 0)
(0 -4.35706e-08 0)
(0 -4.34629e-08 0)
(0 -4.33827e-08 0)
(0 -4.33295e-08 0)
(0 -4.33029e-08 0)
(0 -5.54855e-08 0)
(0 -5.46254e-08 0)
(0 -5.37658e-08 0)
(0 -5.29195e-08 0)
(0 -5.20958e-08 0)
(0 -5.13014e-08 0)
(0 -5.05414e-08 0)
(0 -4.98188e-08 0)
(0 -4.9136e-08 0)
(0 -4.8494e-08 0)
(0 -4.78937e-08 0)
(0 -4.73349e-08 0)
(0 -4.68173e-08 0)
(0 -4.63402e-08 0)
(0 -4.59026e-08 0)
(0 -4.55036e-08 0)
(0 -4.51418e-08 0)
(0 -4.4816e-08 0)
(0 -4.45249e-08 0)
(0 -4.42671e-08 0)
(0 -4.40415e-08 0)
(0 -4.38469e-08 0)
(0 -4.36821e-08 0)
(0 -4.35463e-08 0)
(0 -4.34387e-08 0)
(0 -4.33586e-08 0)
(0 -4.33055e-08 0)
(0 -4.3279e-08 0)
(0 -5.54433e-08 0)
(0 -5.45841e-08 0)
(0 -5.37256e-08 0)
(0 -5.28804e-08 0)
(0 -5.20577e-08 0)
(0 -5.12645e-08 0)
(0 -5.05054e-08 0)
(0 -4.97839e-08 0)
(0 -4.9102e-08 0)
(0 -4.8461e-08 0)
(0 -4.78615e-08 0)
(0 -4.73035e-08 0)
(0 -4.67867e-08 0)
(0 -4.63102e-08 0)
(0 -4.58734e-08 0)
(0 -4.54749e-08 0)
(0 -4.51136e-08 0)
(0 -4.47883e-08 0)
(0 -4.44976e-08 0)
(0 -4.42402e-08 0)
(0 -4.40149e-08 0)
(0 -4.38205e-08 0)
(0 -4.3656e-08 0)
(0 -4.35204e-08 0)
(0 -4.34129e-08 0)
(0 -4.33329e-08 0)
(0 -4.32798e-08 0)
(0 -4.32534e-08 0)
(0 -5.53981e-08 0)
(0 -5.454e-08 0)
(0 -5.36826e-08 0)
(0 -5.28385e-08 0)
(0 -5.20171e-08 0)
(0 -5.1225e-08 0)
(0 -5.04671e-08 0)
(0 -4.97466e-08 0)
(0 -4.90658e-08 0)
(0 -4.84258e-08 0)
(0 -4.78272e-08 0)
(0 -4.72701e-08 0)
(0 -4.6754e-08 0)
(0 -4.62784e-08 0)
(0 -4.58422e-08 0)
(0 -4.54443e-08 0)
(0 -4.50836e-08 0)
(0 -4.47588e-08 0)
(0 -4.44685e-08 0)
(0 -4.42115e-08 0)
(0 -4.39865e-08 0)
(0 -4.37924e-08 0)
(0 -4.36281e-08 0)
(0 -4.34927e-08 0)
(0 -4.33854e-08 0)
(0 -4.33055e-08 0)
(0 -4.32525e-08 0)
(0 -4.32261e-08 0)
(0 -5.535e-08 0)
(0 -5.4493e-08 0)
(0 -5.36369e-08 0)
(0 -5.2794e-08 0)
(0 -5.19738e-08 0)
(0 -5.11829e-08 0)
(0 -5.04262e-08 0)
(0 -4.9707e-08 0)
(0 -4.90272e-08 0)
(0 -4.83883e-08 0)
(0 -4.77908e-08 0)
(0 -4.72346e-08 0)
(0 -4.67194e-08 0)
(0 -4.62445e-08 0)
(0 -4.58091e-08 0)
(0 -4.54119e-08 0)
(0 -4.50518e-08 0)
(0 -4.47275e-08 0)
(0 -4.44377e-08 0)
(0 -4.41811e-08 0)
(0 -4.39565e-08 0)
(0 -4.37627e-08 0)
(0 -4.35987e-08 0)
(0 -4.34635e-08 0)
(0 -4.33563e-08 0)
(0 -4.32766e-08 0)
(0 -4.32236e-08 0)
(0 -4.31973e-08 0)
(0 -5.52989e-08 0)
(0 -5.44432e-08 0)
(0 -5.35883e-08 0)
(0 -5.27468e-08 0)
(0 -5.19279e-08 0)
(0 -5.11384e-08 0)
(0 -5.0383e-08 0)
(0 -4.9665e-08 0)
(0 -4.89865e-08 0)
(0 -4.83487e-08 0)
(0 -4.77522e-08 0)
(0 -4.7197e-08 0)
(0 -4.66828e-08 0)
(0 -4.62088e-08 0)
(0 -4.57741e-08 0)
(0 -4.53777e-08 0)
(0 -4.50182e-08 0)
(0 -4.46945e-08 0)
(0 -4.44052e-08 0)
(0 -4.41491e-08 0)
(0 -4.39248e-08 0)
(0 -4.37314e-08 0)
(0 -4.35677e-08 0)
(0 -4.34327e-08 0)
(0 -4.33257e-08 0)
(0 -4.32461e-08 0)
(0 -4.31932e-08 0)
(0 -4.31669e-08 0)
(0 -5.52449e-08 0)
(0 -5.43905e-08 0)
(0 -5.3537e-08 0)
(0 -5.26969e-08 0)
(0 -5.18795e-08 0)
(0 -5.10914e-08 0)
(0 -5.03373e-08 0)
(0 -4.96207e-08 0)
(0 -4.89435e-08 0)
(0 -4.83069e-08 0)
(0 -4.77116e-08 0)
(0 -4.71575e-08 0)
(0 -4.66443e-08 0)
(0 -4.61712e-08 0)
(0 -4.57374e-08 0)
(0 -4.53417e-08 0)
(0 -4.49829e-08 0)
(0 -4.46598e-08 0)
(0 -4.43711e-08 0)
(0 -4.41154e-08 0)
(0 -4.38916e-08 0)
(0 -4.36985e-08 0)
(0 -4.35351e-08 0)
(0 -4.34004e-08 0)
(0 -4.32936e-08 0)
(0 -4.32141e-08 0)
(0 -4.31613e-08 0)
(0 -4.31351e-08 0)
(0 -5.51881e-08 0)
(0 -5.4335e-08 0)
(0 -5.3483e-08 0)
(0 -5.26444e-08 0)
(0 -5.18284e-08 0)
(0 -5.10419e-08 0)
(0 -5.02893e-08 0)
(0 -4.95741e-08 0)
(0 -4.88983e-08 0)
(0 -4.8263e-08 0)
(0 -4.76689e-08 0)
(0 -4.7116e-08 0)
(0 -4.66039e-08 0)
(0 -4.61318e-08 0)
(0 -4.56989e-08 0)
(0 -4.5304e-08 0)
(0 -4.4946e-08 0)
(0 -4.46235e-08 0)
(0 -4.43354e-08 0)
(0 -4.40802e-08 0)
(0 -4.38569e-08 0)
(0 -4.36642e-08 0)
(0 -4.3501e-08 0)
(0 -4.33666e-08 0)
(0 -4.326e-08 0)
(0 -4.31806e-08 0)
(0 -4.3128e-08 0)
(0 -4.31018e-08 0)
(0 -5.51283e-08 0)
(0 -5.42768e-08 0)
(0 -5.34263e-08 0)
(0 -5.25892e-08 0)
(0 -5.17749e-08 0)
(0 -5.09899e-08 0)
(0 -5.0239e-08 0)
(0 -4.95253e-08 0)
(0 -4.88509e-08 0)
(0 -4.82171e-08 0)
(0 -4.76243e-08 0)
(0 -4.70726e-08 0)
(0 -4.65616e-08 0)
(0 -4.60906e-08 0)
(0 -4.56586e-08 0)
(0 -4.52646e-08 0)
(0 -4.49074e-08 0)
(0 -4.45857e-08 0)
(0 -4.42981e-08 0)
(0 -4.40435e-08 0)
(0 -4.38207e-08 0)
(0 -4.36283e-08 0)
(0 -4.34656e-08 0)
(0 -4.33314e-08 0)
(0 -4.3225e-08 0)
(0 -4.31458e-08 0)
(0 -4.30933e-08 0)
(0 -4.30671e-08 0)
(0 -5.50658e-08 0)
(0 -5.42158e-08 0)
(0 -5.33669e-08 0)
(0 -5.25315e-08 0)
(0 -5.17189e-08 0)
(0 -5.09356e-08 0)
(0 -5.01863e-08 0)
(0 -4.94742e-08 0)
(0 -4.88014e-08 0)
(0 -4.8169e-08 0)
(0 -4.75777e-08 0)
(0 -4.70273e-08 0)
(0 -4.65175e-08 0)
(0 -4.60476e-08 0)
(0 -4.56167e-08 0)
(0 -4.52236e-08 0)
(0 -4.48672e-08 0)
(0 -4.45463e-08 0)
(0 -4.42594e-08 0)
(0 -4.40054e-08 0)
(0 -4.3783e-08 0)
(0 -4.35911e-08 0)
(0 -4.34287e-08 0)
(0 -4.32948e-08 0)
(0 -4.31886e-08 0)
(0 -4.31096e-08 0)
(0 -4.30572e-08 0)
(0 -4.30311e-08 0)
(0 -5.50005e-08 0)
(0 -5.4152e-08 0)
(0 -5.33048e-08 0)
(0 -5.24712e-08 0)
(0 -5.16604e-08 0)
(0 -5.08789e-08 0)
(0 -5.01314e-08 0)
(0 -4.9421e-08 0)
(0 -4.87498e-08 0)
(0 -4.8119e-08 0)
(0 -4.75291e-08 0)
(0 -4.69801e-08 0)
(0 -4.64716e-08 0)
(0 -4.60029e-08 0)
(0 -4.55731e-08 0)
(0 -4.5181e-08 0)
(0 -4.48256e-08 0)
(0 -4.45054e-08 0)
(0 -4.42192e-08 0)
(0 -4.39658e-08 0)
(0 -4.3744e-08 0)
(0 -4.35525e-08 0)
(0 -4.33905e-08 0)
(0 -4.32569e-08 0)
(0 -4.3151e-08 0)
(0 -4.30721e-08 0)
(0 -4.30198e-08 0)
(0 -4.29938e-08 0)
(0 -5.49324e-08 0)
(0 -5.40856e-08 0)
(0 -5.32402e-08 0)
(0 -5.24085e-08 0)
(0 -5.15995e-08 0)
(0 -5.08199e-08 0)
(0 -5.00742e-08 0)
(0 -4.93656e-08 0)
(0 -4.86962e-08 0)
(0 -4.8067e-08 0)
(0 -4.74787e-08 0)
(0 -4.69312e-08 0)
(0 -4.6424e-08 0)
(0 -4.59566e-08 0)
(0 -4.55279e-08 0)
(0 -4.51369e-08 0)
(0 -4.47824e-08 0)
(0 -4.4463e-08 0)
(0 -4.41776e-08 0)
(0 -4.39249e-08 0)
(0 -4.37036e-08 0)
(0 -4.35126e-08 0)
(0 -4.3351e-08 0)
(0 -4.32177e-08 0)
(0 -4.31121e-08 0)
(0 -4.30334e-08 0)
(0 -4.29813e-08 0)
(0 -4.29553e-08 0)
(0 -5.48616e-08 0)
(0 -5.40165e-08 0)
(0 -5.3173e-08 0)
(0 -5.23432e-08 0)
(0 -5.15362e-08 0)
(0 -5.07585e-08 0)
(0 -5.00148e-08 0)
(0 -4.93081e-08 0)
(0 -4.86405e-08 0)
(0 -4.80131e-08 0)
(0 -4.74264e-08 0)
(0 -4.68805e-08 0)
(0 -4.63748e-08 0)
(0 -4.59087e-08 0)
(0 -4.54812e-08 0)
(0 -4.50913e-08 0)
(0 -4.47378e-08 0)
(0 -4.44193e-08 0)
(0 -4.41347e-08 0)
(0 -4.38826e-08 0)
(0 -4.3662e-08 0)
(0 -4.34715e-08 0)
(0 -4.33103e-08 0)
(0 -4.31774e-08 0)
(0 -4.3072e-08 0)
(0 -4.29936e-08 0)
(0 -4.29415e-08 0)
(0 -4.29156e-08 0)
(0 -5.47882e-08 0)
(0 -5.39449e-08 0)
(0 -5.31033e-08 0)
(0 -5.22755e-08 0)
(0 -5.14705e-08 0)
(0 -5.06949e-08 0)
(0 -4.99532e-08 0)
(0 -4.92485e-08 0)
(0 -4.85828e-08 0)
(0 -4.79573e-08 0)
(0 -4.73724e-08 0)
(0 -4.6828e-08 0)
(0 -4.63239e-08 0)
(0 -4.58592e-08 0)
(0 -4.5433e-08 0)
(0 -4.50443e-08 0)
(0 -4.46918e-08 0)
(0 -4.43743e-08 0)
(0 -4.40905e-08 0)
(0 -4.38392e-08 0)
(0 -4.36191e-08 0)
(0 -4.34292e-08 0)
(0 -4.32684e-08 0)
(0 -4.31359e-08 0)
(0 -4.30308e-08 0)
(0 -4.29526e-08 0)
(0 -4.29007e-08 0)
(0 -4.28748e-08 0)
(0 -5.47122e-08 0)
(0 -5.38707e-08 0)
(0 -5.30311e-08 0)
(0 -5.22054e-08 0)
(0 -5.14026e-08 0)
(0 -5.06291e-08 0)
(0 -4.98896e-08 0)
(0 -4.9187e-08 0)
(0 -4.85233e-08 0)
(0 -4.78997e-08 0)
(0 -4.73166e-08 0)
(0 -4.6774e-08 0)
(0 -4.62714e-08 0)
(0 -4.58082e-08 0)
(0 -4.53834e-08 0)
(0 -4.49959e-08 0)
(0 -4.46445e-08 0)
(0 -4.4328e-08 0)
(0 -4.40451e-08 0)
(0 -4.37945e-08 0)
(0 -4.35751e-08 0)
(0 -4.33858e-08 0)
(0 -4.32255e-08 0)
(0 -4.30933e-08 0)
(0 -4.29885e-08 0)
(0 -4.29105e-08 0)
(0 -4.28588e-08 0)
(0 -4.2833e-08 0)
(0 -5.46336e-08 0)
(0 -5.37941e-08 0)
(0 -5.29565e-08 0)
(0 -5.21329e-08 0)
(0 -5.13324e-08 0)
(0 -5.05612e-08 0)
(0 -4.98238e-08 0)
(0 -4.91234e-08 0)
(0 -4.84618e-08 0)
(0 -4.78403e-08 0)
(0 -4.72591e-08 0)
(0 -4.67183e-08 0)
(0 -4.62174e-08 0)
(0 -4.57558e-08 0)
(0 -4.53324e-08 0)
(0 -4.49462e-08 0)
(0 -4.4596e-08 0)
(0 -4.42805e-08 0)
(0 -4.39985e-08 0)
(0 -4.37487e-08 0)
(0 -4.353e-08 0)
(0 -4.33413e-08 0)
(0 -4.31815e-08 0)
(0 -4.30497e-08 0)
(0 -4.29453e-08 0)
(0 -4.28675e-08 0)
(0 -4.28159e-08 0)
(0 -4.27901e-08 0)
(0 -5.45527e-08 0)
(0 -5.3715e-08 0)
(0 -5.28795e-08 0)
(0 -5.20582e-08 0)
(0 -5.12599e-08 0)
(0 -5.04911e-08 0)
(0 -4.97561e-08 0)
(0 -4.90579e-08 0)
(0 -4.83986e-08 0)
(0 -4.77791e-08 0)
(0 -4.71999e-08 0)
(0 -4.6661e-08 0)
(0 -4.61619e-08 0)
(0 -4.57019e-08 0)
(0 -4.52801e-08 0)
(0 -4.48952e-08 0)
(0 -4.45462e-08 0)
(0 -4.42319e-08 0)
(0 -4.39508e-08 0)
(0 -4.37019e-08 0)
(0 -4.34839e-08 0)
(0 -4.32958e-08 0)
(0 -4.31365e-08 0)
(0 -4.30052e-08 0)
(0 -4.29011e-08 0)
(0 -4.28235e-08 0)
(0 -4.27721e-08 0)
(0 -4.27464e-08 0)
(0 -5.44694e-08 0)
(0 -5.36337e-08 0)
(0 -5.28003e-08 0)
(0 -5.19813e-08 0)
(0 -5.11854e-08 0)
(0 -5.04189e-08 0)
(0 -4.96863e-08 0)
(0 -4.89906e-08 0)
(0 -4.83335e-08 0)
(0 -4.77163e-08 0)
(0 -4.71392e-08 0)
(0 -4.66023e-08 0)
(0 -4.61051e-08 0)
(0 -4.56468e-08 0)
(0 -4.52265e-08 0)
(0 -4.48431e-08 0)
(0 -4.44954e-08 0)
(0 -4.41821e-08 0)
(0 -4.39021e-08 0)
(0 -4.36541e-08 0)
(0 -4.34369e-08 0)
(0 -4.32494e-08 0)
(0 -4.30907e-08 0)
(0 -4.29598e-08 0)
(0 -4.2856e-08 0)
(0 -4.27787e-08 0)
(0 -4.27274e-08 0)
(0 -4.27018e-08 0)
(0 -5.43839e-08 0)
(0 -5.35501e-08 0)
(0 -5.27189e-08 0)
(0 -5.19022e-08 0)
(0 -5.11088e-08 0)
(0 -5.03448e-08 0)
(0 -4.96147e-08 0)
(0 -4.89214e-08 0)
(0 -4.82668e-08 0)
(0 -4.76518e-08 0)
(0 -4.7077e-08 0)
(0 -4.65421e-08 0)
(0 -4.60468e-08 0)
(0 -4.55903e-08 0)
(0 -4.51717e-08 0)
(0 -4.47898e-08 0)
(0 -4.44434e-08 0)
(0 -4.41314e-08 0)
(0 -4.38524e-08 0)
(0 -4.36053e-08 0)
(0 -4.33889e-08 0)
(0 -4.32021e-08 0)
(0 -4.3044e-08 0)
(0 -4.29135e-08 0)
(0 -4.28101e-08 0)
(0 -4.27331e-08 0)
(0 -4.2682e-08 0)
(0 -4.26565e-08 0)
(0 -5.42963e-08 0)
(0 -5.34644e-08 0)
(0 -5.26353e-08 0)
(0 -5.1821e-08 0)
(0 -5.10301e-08 0)
(0 -5.02687e-08 0)
(0 -4.95412e-08 0)
(0 -4.88505e-08 0)
(0 -4.81984e-08 0)
(0 -4.75858e-08 0)
(0 -4.70133e-08 0)
(0 -4.64806e-08 0)
(0 -4.59873e-08 0)
(0 -4.55327e-08 0)
(0 -4.51157e-08 0)
(0 -4.47354e-08 0)
(0 -4.43905e-08 0)
(0 -4.40797e-08 0)
(0 -4.38018e-08 0)
(0 -4.35557e-08 0)
(0 -4.33402e-08 0)
(0 -4.31541e-08 0)
(0 -4.29965e-08 0)
(0 -4.28665e-08 0)
(0 -4.27635e-08 0)
(0 -4.26867e-08 0)
(0 -4.26358e-08 0)
(0 -4.26104e-08 0)
(0 -5.42067e-08 0)
(0 -5.33766e-08 0)
(0 -5.25498e-08 0)
(0 -5.17379e-08 0)
(0 -5.09495e-08 0)
(0 -5.01908e-08 0)
(0 -4.9466e-08 0)
(0 -4.87779e-08 0)
(0 -4.81284e-08 0)
(0 -4.75184e-08 0)
(0 -4.69482e-08 0)
(0 -4.64178e-08 0)
(0 -4.59266e-08 0)
(0 -4.54739e-08 0)
(0 -4.50588e-08 0)
(0 -4.468e-08 0)
(0 -4.43366e-08 0)
(0 -4.40271e-08 0)
(0 -4.37504e-08 0)
(0 -4.35053e-08 0)
(0 -4.32906e-08 0)
(0 -4.31053e-08 0)
(0 -4.29483e-08 0)
(0 -4.28189e-08 0)
(0 -4.27162e-08 0)
(0 -4.26398e-08 0)
(0 -4.2589e-08 0)
(0 -4.25638e-08 0)
(0 -5.41153e-08 0)
(0 -5.32869e-08 0)
(0 -5.24623e-08 0)
(0 -5.16528e-08 0)
(0 -5.08671e-08 0)
(0 -5.01111e-08 0)
(0 -4.9389e-08 0)
(0 -4.87037e-08 0)
(0 -4.80569e-08 0)
(0 -4.74494e-08 0)
(0 -4.68818e-08 0)
(0 -4.63537e-08 0)
(0 -4.58647e-08 0)
(0 -4.54141e-08 0)
(0 -4.50008e-08 0)
(0 -4.46238e-08 0)
(0 -4.42818e-08 0)
(0 -4.39737e-08 0)
(0 -4.36983e-08 0)
(0 -4.34542e-08 0)
(0 -4.32404e-08 0)
(0 -4.30559e-08 0)
(0 -4.28995e-08 0)
(0 -4.27706e-08 0)
(0 -4.26684e-08 0)
(0 -4.25922e-08 0)
(0 -4.25417e-08 0)
(0 -4.25165e-08 0)
(0 -5.40222e-08 0)
(0 -5.31955e-08 0)
(0 -5.23729e-08 0)
(0 -5.15659e-08 0)
(0 -5.07829e-08 0)
(0 -5.00297e-08 0)
(0 -4.93105e-08 0)
(0 -4.8628e-08 0)
(0 -4.79839e-08 0)
(0 -4.73792e-08 0)
(0 -4.68141e-08 0)
(0 -4.62885e-08 0)
(0 -4.58018e-08 0)
(0 -4.53532e-08 0)
(0 -4.49419e-08 0)
(0 -4.45666e-08 0)
(0 -4.42263e-08 0)
(0 -4.39196e-08 0)
(0 -4.36454e-08 0)
(0 -4.34024e-08 0)
(0 -4.31896e-08 0)
(0 -4.30058e-08 0)
(0 -4.28502e-08 0)
(0 -4.27218e-08 0)
(0 -4.262e-08 0)
(0 -4.25442e-08 0)
(0 -4.24938e-08 0)
(0 -4.24688e-08 0)
(0 -5.39275e-08 0)
(0 -5.31023e-08 0)
(0 -5.22818e-08 0)
(0 -5.14773e-08 0)
(0 -5.0697e-08 0)
(0 -4.99467e-08 0)
(0 -4.92304e-08 0)
(0 -4.85508e-08 0)
(0 -4.79096e-08 0)
(0 -4.73077e-08 0)
(0 -4.67452e-08 0)
(0 -4.62221e-08 0)
(0 -4.57378e-08 0)
(0 -4.52915e-08 0)
(0 -4.48822e-08 0)
(0 -4.45087e-08 0)
(0 -4.417e-08 0)
(0 -4.38648e-08 0)
(0 -4.35919e-08 0)
(0 -4.33501e-08 0)
(0 -4.31383e-08 0)
(0 -4.29553e-08 0)
(0 -4.28004e-08 0)
(0 -4.26726e-08 0)
(0 -4.25712e-08 0)
(0 -4.24957e-08 0)
(0 -4.24456e-08 0)
(0 -4.24206e-08 0)
(0 -5.38314e-08 0)
(0 -5.30076e-08 0)
(0 -5.21892e-08 0)
(0 -5.13871e-08 0)
(0 -5.06095e-08 0)
(0 -4.98621e-08 0)
(0 -4.91488e-08 0)
(0 -4.84722e-08 0)
(0 -4.7834e-08 0)
(0 -4.7235e-08 0)
(0 -4.66753e-08 0)
(0 -4.61548e-08 0)
(0 -4.56729e-08 0)
(0 -4.52289e-08 0)
(0 -4.48217e-08 0)
(0 -4.44501e-08 0)
(0 -4.41132e-08 0)
(0 -4.38095e-08 0)
(0 -4.35379e-08 0)
(0 -4.32973e-08 0)
(0 -4.30865e-08 0)
(0 -4.29044e-08 0)
(0 -4.27502e-08 0)
(0 -4.26229e-08 0)
(0 -4.2522e-08 0)
(0 -4.24468e-08 0)
(0 -4.2397e-08 0)
(0 -4.23721e-08 0)
(0 -5.37341e-08 0)
(0 -5.29115e-08 0)
(0 -5.2095e-08 0)
(0 -5.12954e-08 0)
(0 -5.05205e-08 0)
(0 -4.97761e-08 0)
(0 -4.90659e-08 0)
(0 -4.83924e-08 0)
(0 -4.77572e-08 0)
(0 -4.71612e-08 0)
(0 -4.66044e-08 0)
(0 -4.60866e-08 0)
(0 -4.56072e-08 0)
(0 -4.51655e-08 0)
(0 -4.47605e-08 0)
(0 -4.43909e-08 0)
(0 -4.40557e-08 0)
(0 -4.37537e-08 0)
(0 -4.34835e-08 0)
(0 -4.32441e-08 0)
(0 -4.30343e-08 0)
(0 -4.28531e-08 0)
(0 -4.26996e-08 0)
(0 -4.2573e-08 0)
(0 -4.24726e-08 0)
(0 -4.23977e-08 0)
(0 -4.23481e-08 0)
(0 -4.23233e-08 0)
(0 -5.36357e-08 0)
(0 -5.28141e-08 0)
(0 -5.19994e-08 0)
(0 -5.12022e-08 0)
(0 -5.04302e-08 0)
(0 -4.96887e-08 0)
(0 -4.89817e-08 0)
(0 -4.83114e-08 0)
(0 -4.76794e-08 0)
(0 -4.70864e-08 0)
(0 -4.65325e-08 0)
(0 -4.60175e-08 0)
(0 -4.55408e-08 0)
(0 -4.51015e-08 0)
(0 -4.46987e-08 0)
(0 -4.43312e-08 0)
(0 -4.39978e-08 0)
(0 -4.36974e-08 0)
(0 -4.34287e-08 0)
(0 -4.31905e-08 0)
(0 -4.29818e-08 0)
(0 -4.28016e-08 0)
(0 -4.26489e-08 0)
(0 -4.25229e-08 0)
(0 -4.24229e-08 0)
(0 -4.23484e-08 0)
(0 -4.2299e-08 0)
(0 -4.22744e-08 0)
(0 -5.35362e-08 0)
(0 -5.27155e-08 0)
(0 -5.19026e-08 0)
(0 -5.11078e-08 0)
(0 -5.03385e-08 0)
(0 -4.96002e-08 0)
(0 -4.88963e-08 0)
(0 -4.82293e-08 0)
(0 -4.76005e-08 0)
(0 -4.70106e-08 0)
(0 -4.64598e-08 0)
(0 -4.59477e-08 0)
(0 -4.54737e-08 0)
(0 -4.5037e-08 0)
(0 -4.46364e-08 0)
(0 -4.4271e-08 0)
(0 -4.39396e-08 0)
(0 -4.36408e-08 0)
(0 -4.33736e-08 0)
(0 -4.31367e-08 0)
(0 -4.29292e-08 0)
(0 -4.27499e-08 0)
(0 -4.25979e-08 0)
(0 -4.24726e-08 0)
(0 -4.23731e-08 0)
(0 -4.2299e-08 0)
(0 -4.22498e-08 0)
(0 -4.22253e-08 0)
(0 -2.04593e-10 0)
(0 -1.68744e-11 0)
(0 -2.53244e-12 0)
(0 -5.74664e-13 0)
(0 -1.59048e-13 0)
(0 -4.85654e-14 0)
(0 -7.69824e-09 0)
(0 -5.62647e-09 0)
(0 -4.23494e-09 0)
(0 -3.19084e-09 0)
(0 -1.01155e-09 0)
(0 -9.01607e-12 0)
(0 -1.5455e-08 0)
(0 -1.34396e-08 0)
(0 -1.16443e-08 0)
(0 -9.96691e-09 0)
(0 -7.97354e-09 0)
(0 -5.5945e-09 0)
(0 -2.28732e-08 0)
(0 -2.10974e-08 0)
(0 -1.93509e-08 0)
(0 -1.7614e-08 0)
(0 -1.57661e-08 0)
(0 -1.38514e-08 0)
(0 -2.97355e-08 0)
(0 -2.8203e-08 0)
(0 -2.66581e-08 0)
(0 -2.51049e-08 0)
(0 -2.35321e-08 0)
(0 -2.20094e-08 0)
(0 -3.58763e-08 0)
(0 -3.4577e-08 0)
(0 -3.32706e-08 0)
(0 -3.19658e-08 0)
(0 -3.06793e-08 0)
(0 -2.94641e-08 0)
(0 -4.12004e-08 0)
(0 -4.01213e-08 0)
(0 -3.90473e-08 0)
(0 -3.79872e-08 0)
(0 -3.69589e-08 0)
(0 -3.59974e-08 0)
(0 -4.56775e-08 0)
(0 -4.48013e-08 0)
(0 -4.3939e-08 0)
(0 -4.30978e-08 0)
(0 -4.22916e-08 0)
(0 -4.15425e-08 0)
(0 -4.9326e-08 0)
(0 -4.86319e-08 0)
(0 -4.79559e-08 0)
(0 -4.73034e-08 0)
(0 -4.66844e-08 0)
(0 -4.61127e-08 0)
(0 -5.21973e-08 0)
(0 -5.16629e-08 0)
(0 -5.1147e-08 0)
(0 -5.06541e-08 0)
(0 -5.01908e-08 0)
(0 -4.97661e-08 0)
(0 -5.43633e-08 0)
(0 -5.39658e-08 0)
(0 -5.35853e-08 0)
(0 -5.32252e-08 0)
(0 -5.28903e-08 0)
(0 -5.25861e-08 0)
(0 -5.5907e-08 0)
(0 -5.56244e-08 0)
(0 -5.53563e-08 0)
(0 -5.51055e-08 0)
(0 -5.48751e-08 0)
(0 -5.46688e-08 0)
(0 -5.69152e-08 0)
(0 -5.67271e-08 0)
(0 -5.65509e-08 0)
(0 -5.63886e-08 0)
(0 -5.62423e-08 0)
(0 -5.61145e-08 0)
(0 -5.74732e-08 0)
(0 -5.73615e-08 0)
(0 -5.7259e-08 0)
(0 -5.71673e-08 0)
(0 -5.70878e-08 0)
(0 -5.70222e-08 0)
(0 -5.7662e-08 0)
(0 -5.76106e-08 0)
(0 -5.75662e-08 0)
(0 -5.75298e-08 0)
(0 -5.75025e-08 0)
(0 -5.74853e-08 0)
(0 -5.7555e-08 0)
(0 -5.75504e-08 0)
(0 -5.75508e-08 0)
(0 -5.7557e-08 0)
(0 -5.75697e-08 0)
(0 -5.75894e-08 0)
(0 -5.72175e-08 0)
(0 -5.72483e-08 0)
(0 -5.72826e-08 0)
(0 -5.73208e-08 0)
(0 -5.73634e-08 0)
(0 -5.74108e-08 0)
(0 -5.67058e-08 0)
(0 -5.67627e-08 0)
(0 -5.68219e-08 0)
(0 -5.68836e-08 0)
(0 -5.69481e-08 0)
(0 -5.70156e-08 0)
(0 -5.60675e-08 0)
(0 -5.6143e-08 0)
(0 -5.62199e-08 0)
(0 -5.62982e-08 0)
(0 -5.63781e-08 0)
(0 -5.64598e-08 0)
(0 -5.53418e-08 0)
(0 -5.543e-08 0)
(0 -5.55189e-08 0)
(0 -5.56085e-08 0)
(0 -5.56988e-08 0)
(0 -5.57899e-08 0)
(0 -5.45604e-08 0)
(0 -5.46568e-08 0)
(0 -5.47533e-08 0)
(0 -5.48499e-08 0)
(0 -5.49468e-08 0)
(0 -5.50437e-08 0)
(0 -5.37484e-08 0)
(0 -5.38494e-08 0)
(0 -5.39502e-08 0)
(0 -5.40509e-08 0)
(0 -5.41512e-08 0)
(0 -5.42512e-08 0)
(0 -5.3436e-08 0)
(0 -5.26159e-08 0)
(0 -5.18047e-08 0)
(0 -5.10122e-08 0)
(0 -5.02457e-08 0)
(0 -4.95105e-08 0)
(0 -4.88099e-08 0)
(0 -4.81462e-08 0)
(0 -4.75207e-08 0)
(0 -4.69341e-08 0)
(0 -4.63864e-08 0)
(0 -4.58773e-08 0)
(0 -4.54061e-08 0)
(0 -4.49719e-08 0)
(0 -4.45738e-08 0)
(0 -4.42105e-08 0)
(0 -4.3881e-08 0)
(0 -4.3584e-08 0)
(0 -4.33183e-08 0)
(0 -4.30828e-08 0)
(0 -4.28764e-08 0)
(0 -4.2698e-08 0)
(0 -4.25469e-08 0)
(0 -4.24222e-08 0)
(0 -4.23233e-08 0)
(0 -4.22495e-08 0)
(0 -4.22006e-08 0)
(0 -4.21762e-08 0)
(0 -5.33349e-08 0)
(0 -5.25154e-08 0)
(0 -5.17057e-08 0)
(0 -5.09155e-08 0)
(0 -5.01519e-08 0)
(0 -4.94198e-08 0)
(0 -4.87225e-08 0)
(0 -4.80622e-08 0)
(0 -4.74402e-08 0)
(0 -4.68569e-08 0)
(0 -4.63124e-08 0)
(0 -4.58063e-08 0)
(0 -4.5338e-08 0)
(0 -4.49065e-08 0)
(0 -4.45108e-08 0)
(0 -4.41498e-08 0)
(0 -4.38222e-08 0)
(0 -4.3527e-08 0)
(0 -4.32629e-08 0)
(0 -4.30288e-08 0)
(0 -4.28235e-08 0)
(0 -4.26462e-08 0)
(0 -4.24959e-08 0)
(0 -4.23719e-08 0)
(0 -4.22735e-08 0)
(0 -4.22001e-08 0)
(0 -4.21515e-08 0)
(0 -4.21272e-08 0)
(0 -5.32333e-08 0)
(0 -5.2414e-08 0)
(0 -5.16057e-08 0)
(0 -5.08179e-08 0)
(0 -5.00571e-08 0)
(0 -4.93282e-08 0)
(0 -4.86343e-08 0)
(0 -4.79775e-08 0)
(0 -4.7359e-08 0)
(0 -4.67791e-08 0)
(0 -4.62379e-08 0)
(0 -4.57349e-08 0)
(0 -4.52695e-08 0)
(0 -4.48408e-08 0)
(0 -4.44476e-08 0)
(0 -4.40888e-08 0)
(0 -4.37634e-08 0)
(0 -4.347e-08 0)
(0 -4.32075e-08 0)
(0 -4.29747e-08 0)
(0 -4.27707e-08 0)
(0 -4.25944e-08 0)
(0 -4.2445e-08 0)
(0 -4.23217e-08 0)
(0 -4.22238e-08 0)
(0 -4.21508e-08 0)
(0 -4.21024e-08 0)
(0 -4.20783e-08 0)
(0 -5.3131e-08 0)
(0 -5.23119e-08 0)
(0 -5.1505e-08 0)
(0 -5.07194e-08 0)
(0 -4.99615e-08 0)
(0 -4.92358e-08 0)
(0 -4.85454e-08 0)
(0 -4.78922e-08 0)
(0 -4.72772e-08 0)
(0 -4.67008e-08 0)
(0 -4.6163e-08 0)
(0 -4.56632e-08 0)
(0 -4.52008e-08 0)
(0 -4.47749e-08 0)
(0 -4.43843e-08 0)
(0 -4.40279e-08 0)
(0 -4.37045e-08 0)
(0 -4.3413e-08 0)
(0 -4.31521e-08 0)
(0 -4.29208e-08 0)
(0 -4.2718e-08 0)
(0 -4.25428e-08 0)
(0 -4.23942e-08 0)
(0 -4.22716e-08 0)
(0 -4.21743e-08 0)
(0 -4.21017e-08 0)
(0 -4.20536e-08 0)
(0 -4.20296e-08 0)
(0 -5.30283e-08 0)
(0 -5.22092e-08 0)
(0 -5.14036e-08 0)
(0 -5.06203e-08 0)
(0 -4.98652e-08 0)
(0 -4.91429e-08 0)
(0 -4.8456e-08 0)
(0 -4.78064e-08 0)
(0 -4.7195e-08 0)
(0 -4.66222e-08 0)
(0 -4.60878e-08 0)
(0 -4.55914e-08 0)
(0 -4.5132e-08 0)
(0 -4.47089e-08 0)
(0 -4.43209e-08 0)
(0 -4.39669e-08 0)
(0 -4.36457e-08 0)
(0 -4.33561e-08 0)
(0 -4.30969e-08 0)
(0 -4.28671e-08 0)
(0 -4.26656e-08 0)
(0 -4.24914e-08 0)
(0 -4.23437e-08 0)
(0 -4.22218e-08 0)
(0 -4.2125e-08 0)
(0 -4.20529e-08 0)
(0 -4.2005e-08 0)
(0 -4.19812e-08 0)
(0 -5.29253e-08 0)
(0 -5.2106e-08 0)
(0 -5.13017e-08 0)
(0 -5.05206e-08 0)
(0 -4.97684e-08 0)
(0 -4.90494e-08 0)
(0 -4.83661e-08 0)
(0 -4.77202e-08 0)
(0 -4.71125e-08 0)
(0 -4.65434e-08 0)
(0 -4.60125e-08 0)
(0 -4.55194e-08 0)
(0 -4.50632e-08 0)
(0 -4.4643e-08 0)
(0 -4.42577e-08 0)
(0 -4.39061e-08 0)
(0 -4.35871e-08 0)
(0 -4.32994e-08 0)
(0 -4.3042e-08 0)
(0 -4.28137e-08 0)
(0 -4.26134e-08 0)
(0 -4.24403e-08 0)
(0 -4.22935e-08 0)
(0 -4.21724e-08 0)
(0 -4.20762e-08 0)
(0 -4.20045e-08 0)
(0 -4.19569e-08 0)
(0 -4.19331e-08 0)
(0 -4.10574e-09 0)
(0 -1.02766e-08 0)
(0 -1.74398e-08 0)
(0 -2.45751e-08 0)
(0 -3.12229e-08 0)
(0 -3.7158e-08 0)
(0 -4.22797e-08 0)
(0 -4.65635e-08 0)
(0 -5.00339e-08 0)
(0 -5.27463e-08 0)
(0 -5.47745e-08 0)
(0 -5.62015e-08 0)
(0 -5.71129e-08 0)
(0 -5.75926e-08 0)
(0 -5.77191e-08 0)
(0 -5.75638e-08 0)
(0 -5.71897e-08 0)
(0 -5.6651e-08 0)
(0 -5.59934e-08 0)
(0 -5.52545e-08 0)
(0 -5.44646e-08 0)
(0 -5.36476e-08 0)
(0 -4.9107e-09 0)
(0 -1.17633e-08 0)
(0 -1.90677e-08 0)
(0 -2.61573e-08 0)
(0 -3.26744e-08 0)
(0 -3.84368e-08 0)
(0 -4.33694e-08 0)
(0 -4.74646e-08 0)
(0 -5.07576e-08 0)
(0 -5.331e-08 0)
(0 -5.51983e-08 0)
(0 -5.65063e-08 0)
(0 -5.73189e-08 0)
(0 -5.77184e-08 0)
(0 -5.77811e-08 0)
(0 -5.75762e-08 0)
(0 -5.71645e-08 0)
(0 -5.6598e-08 0)
(0 -5.59205e-08 0)
(0 -5.51679e-08 0)
(0 -5.43692e-08 0)
(0 -5.35472e-08 0)
(0 -6.12945e-09 0)
(0 -1.3247e-08 0)
(0 -2.06865e-08 0)
(0 -2.77598e-08 0)
(0 -3.41596e-08 0)
(0 -3.97508e-08 0)
(0 -4.44909e-08 0)
(0 -4.83927e-08 0)
(0 -5.15034e-08 0)
(0 -5.38912e-08 0)
(0 -5.56358e-08 0)
(0 -5.68215e-08 0)
(0 -5.75327e-08 0)
(0 -5.78498e-08 0)
(0 -5.78472e-08 0)
(0 -5.75915e-08 0)
(0 -5.71412e-08 0)
(0 -5.65462e-08 0)
(0 -5.58483e-08 0)
(0 -5.50817e-08 0)
(0 -5.42739e-08 0)
(0 -5.34466e-08 0)
(0 -7.32886e-09 0)
(0 -1.49117e-08 0)
(0 -2.24773e-08 0)
(0 -2.94925e-08 0)
(0 -3.57386e-08 0)
(0 -4.11319e-08 0)
(0 -4.56605e-08 0)
(0 -4.93554e-08 0)
(0 -5.22741e-08 0)
(0 -5.44904e-08 0)
(0 -5.60861e-08 0)
(0 -5.7146e-08 0)
(0 -5.77531e-08 0)
(0 -5.79858e-08 0)
(0 -5.79163e-08 0)
(0 -5.76087e-08 0)
(0 -5.71191e-08 0)
(0 -5.64951e-08 0)
(0 -5.57765e-08 0)
(0 -5.49957e-08 0)
(0 -5.41787e-08 0)
(0 -5.33461e-08 0)
(0 -9.18028e-09 0)
(0 -1.70355e-08 0)
(0 -2.45699e-08 0)
(0 -3.1421e-08 0)
(0 -3.74451e-08 0)
(0 -4.25968e-08 0)
(0 -4.68857e-08 0)
(0 -5.03551e-08 0)
(0 -5.30696e-08 0)
(0 -5.51061e-08 0)
(0 -5.65475e-08 0)
(0 -5.74777e-08 0)
(0 -5.79781e-08 0)
(0 -5.81248e-08 0)
(0 -5.79873e-08 0)
(0 -5.76271e-08 0)
(0 -5.70977e-08 0)
(0 -5.64444e-08 0)
(0 -5.57048e-08 0)
(0 -5.49097e-08 0)
(0 -5.40835e-08 0)
(0 -5.32456e-08 0)
(0 -1.19259e-08 0)
(0 -1.96783e-08 0)
(0 -2.69786e-08 0)
(0 -3.35479e-08 0)
(0 -3.92779e-08 0)
(0 -4.41427e-08 0)
(0 -4.81627e-08 0)
(0 -5.13878e-08 0)
(0 -5.38858e-08 0)
(0 -5.57346e-08 0)
(0 -5.70165e-08 0)
(0 -5.78139e-08 0)
(0 -5.82055e-08 0)
(0 -5.8265e-08 0)
(0 -5.80588e-08 0)
(0 -5.76456e-08 0)
(0 -5.70763e-08 0)
(0 -5.63936e-08 0)
(0 -5.56331e-08 0)
(0 -5.48236e-08 0)
(0 -5.39883e-08 0)
(0 -5.31451e-08 0)
(0 -1.51491e-08 0)
(0 -2.26657e-08 0)
(0 -2.96177e-08 0)
(0 -3.58251e-08 0)
(0 -4.12076e-08 0)
(0 -4.57498e-08 0)
(0 -4.94775e-08 0)
(0 -5.2443e-08 0)
(0 -5.47147e-08 0)
(0 -5.63697e-08 0)
(0 -5.74885e-08 0)
(0 -5.81508e-08 0)
(0 -5.84326e-08 0)
(0 -5.84044e-08 0)
(0 -5.81293e-08 0)
(0 -5.76632e-08 0)
(0 -5.7054e-08 0)
(0 -5.63421e-08 0)
(0 -5.55609e-08 0)
(0 -5.47374e-08 0)
(0 -5.38931e-08 0)
(0 -5.30447e-08 0)
(0 -1.8755e-08 0)
(0 -2.58548e-08 0)
(0 -3.23848e-08 0)
(0 -3.81857e-08 0)
(0 -4.31901e-08 0)
(0 -4.73886e-08 0)
(0 -5.08097e-08 0)
(0 -5.35063e-08 0)
(0 -5.55459e-08 0)
(0 -5.70037e-08 0)
(0 -5.79576e-08 0)
(0 -5.84842e-08 0)
(0 -5.86562e-08 0)
(0 -5.85405e-08 0)
(0 -5.81971e-08 0)
(0 -5.76786e-08 0)
(0 -5.70302e-08 0)
(0 -5.62896e-08 0)
(0 -5.54881e-08 0)
(0 -5.46508e-08 0)
(0 -5.37978e-08 0)
(0 -5.29446e-08 0)
(0 -2.2376e-08 0)
(0 -2.90737e-08 0)
(0 -3.51764e-08 0)
(0 -4.05616e-08 0)
(0 -4.51788e-08 0)
(0 -4.90263e-08 0)
(0 -5.2136e-08 0)
(0 -5.45608e-08 0)
(0 -5.63671e-08 0)
(0 -5.76277e-08 0)
(0 -5.84174e-08 0)
(0 -5.88094e-08 0)
(0 -5.88729e-08 0)
(0 -5.8671e-08 0)
(0 -5.82606e-08 0)
(0 -5.76908e-08 0)
(0 -5.7004e-08 0)
(0 -5.62355e-08 0)
(0 -5.54144e-08 0)
(0 -5.45638e-08 0)
(0 -5.37025e-08 0)
(0 -5.28447e-08 0)
(0 -2.59015e-08 0)
(0 -3.22253e-08 0)
(0 -3.79176e-08 0)
(0 -4.28964e-08 0)
(0 -4.71318e-08 0)
(0 -5.06323e-08 0)
(0 -5.34337e-08 0)
(0 -5.559e-08 0)
(0 -5.71662e-08 0)
(0 -5.82328e-08 0)
(0 -5.88614e-08 0)
(0 -5.91218e-08 0)
(0 -5.90793e-08 0)
(0 -5.87936e-08 0)
(0 -5.8318e-08 0)
(0 -5.76987e-08 0)
(0 -5.69749e-08 0)
(0 -5.61796e-08 0)
(0 -5.53395e-08 0)
(0 -5.44764e-08 0)
(0 -5.36073e-08 0)
(0 -5.27453e-08 0)
(0 -2.92997e-08 0)
(0 -3.52611e-08 0)
(0 -4.05596e-08 0)
(0 -4.5148e-08 0)
(0 -4.90152e-08 0)
(0 -5.21801e-08 0)
(0 -5.46829e-08 0)
(0 -5.65789e-08 0)
(0 -5.79321e-08 0)
(0 -5.88108e-08 0)
(0 -5.92837e-08 0)
(0 -5.94169e-08 0)
(0 -5.92724e-08 0)
(0 -5.89062e-08 0)
(0 -5.83681e-08 0)
(0 -5.77013e-08 0)
(0 -5.69422e-08 0)
(0 -5.61214e-08 0)
(0 -5.52636e-08 0)
(0 -5.43886e-08 0)
(0 -5.35122e-08 0)
(0 -5.26464e-08 0)
(0 -3.25627e-08 0)
(0 -3.81521e-08 0)
(0 -4.30701e-08 0)
(0 -4.72863e-08 0)
(0 -5.08036e-08 0)
(0 -5.3649e-08 0)
(0 -5.58672e-08 0)
(0 -5.75148e-08 0)
(0 -5.86553e-08 0)
(0 -5.93547e-08 0)
(0 -5.96791e-08 0)
(0 -5.96912e-08 0)
(0 -5.94496e-08 0)
(0 -5.90068e-08 0)
(0 -5.84096e-08 0)
(0 -5.76978e-08 0)
(0 -5.69056e-08 0)
(0 -5.60608e-08 0)
(0 -5.51863e-08 0)
(0 -5.43005e-08 0)
(0 -5.34175e-08 0)
(0 -5.25483e-08 0)
(0 -3.56298e-08 0)
(0 -4.0865e-08 0)
(0 -4.5423e-08 0)
(0 -4.92894e-08 0)
(0 -5.24781e-08 0)
(0 -5.50235e-08 0)
(0 -5.69742e-08 0)
(0 -5.83882e-08 0)
(0 -5.93283e-08 0)
(0 -5.9859e-08 0)
(0 -6.00435e-08 0)
(0 -5.99417e-08 0)
(0 -5.96088e-08 0)
(0 -5.90943e-08 0)
(0 -5.84416e-08 0)
(0 -5.7688e-08 0)
(0 -5.68647e-08 0)
(0 -5.59977e-08 0)
(0 -5.5108e-08 0)
(0 -5.42121e-08 0)
(0 -5.33233e-08 0)
(0 -5.24513e-08 0)
(0 -3.84741e-08 0)
(0 -4.33781e-08 0)
(0 -4.76011e-08 0)
(0 -5.11425e-08 0)
(0 -5.40263e-08 0)
(0 -5.62932e-08 0)
(0 -5.79954e-08 0)
(0 -5.91921e-08 0)
(0 -5.99459e-08 0)
(0 -6.03196e-08 0)
(0 -6.03741e-08 0)
(0 -6.01665e-08 0)
(0 -5.97489e-08 0)
(0 -5.91678e-08 0)
(0 -5.84638e-08 0)
(0 -5.76714e-08 0)
(0 -5.68196e-08 0)
(0 -5.59323e-08 0)
(0 -5.50287e-08 0)
(0 -5.41239e-08 0)
(0 -5.32298e-08 0)
(0 -5.23555e-08 0)
(0 -4.1075e-08 0)
(0 -4.56794e-08 0)
(0 -4.95949e-08 0)
(0 -5.28375e-08 0)
(0 -5.5441e-08 0)
(0 -5.74519e-08 0)
(0 -5.89257e-08 0)
(0 -5.99227e-08 0)
(0 -6.05051e-08 0)
(0 -6.07344e-08 0)
(0 -6.06693e-08 0)
(0 -6.03644e-08 0)
(0 -5.9869e-08 0)
(0 -5.92269e-08 0)
(0 -5.84759e-08 0)
(0 -5.76482e-08 0)
(0 -5.67705e-08 0)
(0 -5.58648e-08 0)
(0 -5.49486e-08 0)
(0 -5.40359e-08 0)
(0 -5.31375e-08 0)
(0 -5.22614e-08 0)
(0 -4.34507e-08 0)
(0 -4.77708e-08 0)
(0 -5.14025e-08 0)
(0 -5.43718e-08 0)
(0 -5.67196e-08 0)
(0 -5.84974e-08 0)
(0 -5.97632e-08 0)
(0 -6.05784e-08 0)
(0 -6.10048e-08 0)
(0 -6.11026e-08 0)
(0 -6.09287e-08 0)
(0 -6.05352e-08 0)
(0 -5.99692e-08 0)
(0 -5.92717e-08 0)
(0 -5.84782e-08 0)
(0 -5.76186e-08 0)
(0 -5.67176e-08 0)
(0 -5.57955e-08 0)
(0 -5.48683e-08 0)
(0 -5.39487e-08 0)
(0 -5.30466e-08 0)
(0 -5.21692e-08 0)
(0 -4.55939e-08 0)
(0 -4.96525e-08 0)
(0 -5.3025e-08 0)
(0 -5.57462e-08 0)
(0 -5.78629e-08 0)
(0 -5.94302e-08 0)
(0 -6.05084e-08 0)
(0 -6.11596e-08 0)
(0 -6.14453e-08 0)
(0 -6.14246e-08 0)
(0 -6.11527e-08 0)
(0 -6.06797e-08 0)
(0 -6.00501e-08 0)
(0 -5.93029e-08 0)
(0 -5.84713e-08 0)
(0 -5.75832e-08 0)
(0 -5.66616e-08 0)
(0 -5.57249e-08 0)
(0 -5.47881e-08 0)
(0 -5.38627e-08 0)
(0 -5.29575e-08 0)
(0 -5.20793e-08 0)
(0 -4.7513e-08 0)
(0 -5.13279e-08 0)
(0 -5.44656e-08 0)
(0 -5.69641e-08 0)
(0 -5.88738e-08 0)
(0 -6.02531e-08 0)
(0 -6.11637e-08 0)
(0 -6.16684e-08 0)
(0 -6.18286e-08 0)
(0 -6.17022e-08 0)
(0 -6.13429e-08 0)
(0 -6.07988e-08 0)
(0 -6.01127e-08 0)
(0 -5.93214e-08 0)
(0 -5.84561e-08 0)
(0 -5.75428e-08 0)
(0 -5.6603e-08 0)
(0 -5.56537e-08 0)
(0 -5.47086e-08 0)
(0 -5.37782e-08 0)
(0 -5.28708e-08 0)
(0 -5.19922e-08 0)
(0 -4.9193e-08 0)
(0 -5.27976e-08 0)
(0 -5.5729e-08 0)
(0 -5.80308e-08 0)
(0 -5.97578e-08 0)
(0 -6.09707e-08 0)
(0 -6.17332e-08 0)
(0 -6.21084e-08 0)
(0 -6.21576e-08 0)
(0 -6.19377e-08 0)
(0 -6.15012e-08 0)
(0 -6.08945e-08 0)
(0 -6.01586e-08 0)
(0 -5.93284e-08 0)
(0 -5.84335e-08 0)
(0 -5.74982e-08 0)
(0 -5.65425e-08 0)
(0 -5.55824e-08 0)
(0 -5.46303e-08 0)
(0 -5.36959e-08 0)
(0 -5.27867e-08 0)
(0 -5.19081e-08 0)
(0 -5.06442e-08 0)
(0 -5.407e-08 0)
(0 -5.68233e-08 0)
(0 -5.89543e-08 0)
(0 -6.05218e-08 0)
(0 -6.15894e-08 0)
(0 -6.22222e-08 0)
(0 -6.24841e-08 0)
(0 -6.2436e-08 0)
(0 -6.21344e-08 0)
(0 -6.16303e-08 0)
(0 -6.09689e-08 0)
(0 -6.01894e-08 0)
(0 -5.93254e-08 0)
(0 -5.84047e-08 0)
(0 -5.74504e-08 0)
(0 -5.64812e-08 0)
(0 -5.55118e-08 0)
(0 -5.45538e-08 0)
(0 -5.36163e-08 0)
(0 -5.27059e-08 0)
(0 -5.18276e-08 0)
(0 -5.18835e-08 0)
(0 -5.51587e-08 0)
(0 -5.77601e-08 0)
(0 -5.97444e-08 0)
(0 -6.11744e-08 0)
(0 -6.21164e-08 0)
(0 -6.2637e-08 0)
(0 -6.28006e-08 0)
(0 -6.26683e-08 0)
(0 -6.22957e-08 0)
(0 -6.1733e-08 0)
(0 -6.10242e-08 0)
(0 -6.02072e-08 0)
(0 -5.93139e-08 0)
(0 -5.83711e-08 0)
(0 -5.74006e-08 0)
(0 -5.64197e-08 0)
(0 -5.54426e-08 0)
(0 -5.44798e-08 0)
(0 -5.35398e-08 0)
(0 -5.26287e-08 0)
(0 -5.1751e-08 0)
(0 -5.29357e-08 0)
(0 -5.60802e-08 0)
(0 -5.85526e-08 0)
(0 -6.04123e-08 0)
(0 -6.17252e-08 0)
(0 -6.25599e-08 0)
(0 -6.29843e-08 0)
(0 -6.30638e-08 0)
(0 -6.2859e-08 0)
(0 -6.24256e-08 0)
(0 -6.18126e-08 0)
(0 -6.10632e-08 0)
(0 -6.02139e-08 0)
(0 -5.92957e-08 0)
(0 -5.8334e-08 0)
(0 -5.73497e-08 0)
(0 -5.63591e-08 0)
(0 -5.53755e-08 0)
(0 -5.44089e-08 0)
(0 -5.3467e-08 0)
(0 -5.25556e-08 0)
(0 -5.16788e-08 0)
(0 -5.38095e-08 0)
(0 -5.68487e-08 0)
(0 -5.92144e-08 0)
(0 -6.09699e-08 0)
(0 -6.21844e-08 0)
(0 -6.29285e-08 0)
(0 -6.32715e-08 0)
(0 -6.32794e-08 0)
(0 -6.30132e-08 0)
(0 -6.2528e-08 0)
(0 -6.18723e-08 0)
(0 -6.10883e-08 0)
(0 -6.02117e-08 0)
(0 -5.92724e-08 0)
(0 -5.82948e-08 0)
(0 -5.72989e-08 0)
(0 -5.63003e-08 0)
(0 -5.53114e-08 0)
(0 -5.43417e-08 0)
(0 -5.33985e-08 0)
(0 -5.24871e-08 0)
(0 -5.16113e-08 0)
(0 -5.45248e-08 0)
(0 -5.74806e-08 0)
(0 -5.97598e-08 0)
(0 -6.14297e-08 0)
(0 -6.25625e-08 0)
(0 -6.32308e-08 0)
(0 -6.35057e-08 0)
(0 -6.34536e-08 0)
(0 -6.31357e-08 0)
(0 -6.26069e-08 0)
(0 -6.19153e-08 0)
(0 -6.11022e-08 0)
(0 -6.02026e-08 0)
(0 -5.92456e-08 0)
(0 -5.82548e-08 0)
(0 -5.72492e-08 0)
(0 -5.6244e-08 0)
(0 -5.52509e-08 0)
(0 -5.42789e-08 0)
(0 -5.33348e-08 0)
(0 -5.24236e-08 0)
(0 -5.15488e-08 0)
(0 -5.50989e-08 0)
(0 -5.79937e-08 0)
(0 -6.02039e-08 0)
(0 -6.18041e-08 0)
(0 -6.28697e-08 0)
(0 -6.34756e-08 0)
(0 -6.3694e-08 0)
(0 -6.35921e-08 0)
(0 -6.32312e-08 0)
(0 -6.26662e-08 0)
(0 -6.19446e-08 0)
(0 -6.11074e-08 0)
(0 -6.01887e-08 0)
(0 -5.9217e-08 0)
(0 -5.82152e-08 0)
(0 -5.72017e-08 0)
(0 -5.61911e-08 0)
(0 -5.51946e-08 0)
(0 -5.42209e-08 0)
(0 -5.32762e-08 0)
(0 -5.23655e-08 0)
(0 -5.14918e-08 0)
(0 -5.55752e-08 0)
(0 -5.84094e-08 0)
(0 -6.05618e-08 0)
(0 -6.21051e-08 0)
(0 -6.31161e-08 0)
(0 -6.36711e-08 0)
(0 -6.38432e-08 0)
(0 -6.37004e-08 0)
(0 -6.33043e-08 0)
(0 -6.27094e-08 0)
(0 -6.19632e-08 0)
(0 -6.11061e-08 0)
(0 -6.01718e-08 0)
(0 -5.9188e-08 0)
(0 -5.81772e-08 0)
(0 -5.71574e-08 0)
(0 -5.61425e-08 0)
(0 -5.51433e-08 0)
(0 -5.41682e-08 0)
(0 -5.32233e-08 0)
(0 -5.23131e-08 0)
(0 -5.14406e-08 0)
(0 -5.59447e-08 0)
(0 -5.87371e-08 0)
(0 -6.08449e-08 0)
(0 -6.23432e-08 0)
(0 -6.33106e-08 0)
(0 -6.38247e-08 0)
(0 -6.39596e-08 0)
(0 -6.37837e-08 0)
(0 -6.3359e-08 0)
(0 -6.27399e-08 0)
(0 -6.19738e-08 0)
(0 -6.11005e-08 0)
(0 -6.01535e-08 0)
(0 -5.91599e-08 0)
(0 -5.8142e-08 0)
(0 -5.7117e-08 0)
(0 -5.60987e-08 0)
(0 -5.50975e-08 0)
(0 -5.41215e-08 0)
(0 -5.31765e-08 0)
(0 -5.22668e-08 0)
(0 -5.13954e-08 0)
(0 -5.62231e-08 0)
(0 -5.89902e-08 0)
(0 -6.1065e-08 0)
(0 -6.25284e-08 0)
(0 -6.34615e-08 0)
(0 -6.39433e-08 0)
(0 -6.40487e-08 0)
(0 -6.38465e-08 0)
(0 -6.3399e-08 0)
(0 -6.27607e-08 0)
(0 -6.19786e-08 0)
(0 -6.10925e-08 0)
(0 -6.01353e-08 0)
(0 -5.9134e-08 0)
(0 -5.81103e-08 0)
(0 -5.70813e-08 0)
(0 -5.60603e-08 0)
(0 -5.50576e-08 0)
(0 -5.4081e-08 0)
(0 -5.3136e-08 0)
(0 -5.2227e-08 0)
(0 -5.13566e-08 0)
(0 -5.64488e-08 0)
(0 -5.91858e-08 0)
(0 -6.1233e-08 0)
(0 -6.26693e-08 0)
(0 -6.3576e-08 0)
(0 -6.40329e-08 0)
(0 -6.41154e-08 0)
(0 -6.38929e-08 0)
(0 -6.34277e-08 0)
(0 -6.27743e-08 0)
(0 -6.19798e-08 0)
(0 -6.10836e-08 0)
(0 -6.01186e-08 0)
(0 -5.91113e-08 0)
(0 -5.80832e-08 0)
(0 -5.70511e-08 0)
(0 -5.60281e-08 0)
(0 -5.50242e-08 0)
(0 -5.40471e-08 0)
(0 -5.31023e-08 0)
(0 -5.21937e-08 0)
(0 -5.13242e-08 0)
(0 -5.66109e-08 0)
(0 -5.93288e-08 0)
(0 -6.13563e-08 0)
(0 -6.27728e-08 0)
(0 -6.366e-08 0)
(0 -6.40984e-08 0)
(0 -6.41638e-08 0)
(0 -6.39261e-08 0)
(0 -6.34476e-08 0)
(0 -6.2783e-08 0)
(0 -6.19791e-08 0)
(0 -6.10754e-08 0)
(0 -6.01044e-08 0)
(0 -5.90926e-08 0)
(0 -5.80612e-08 0)
(0 -5.70267e-08 0)
(0 -5.60022e-08 0)
(0 -5.49976e-08 0)
(0 -5.40202e-08 0)
(0 -5.30755e-08 0)
(0 -5.21674e-08 0)
(0 -5.12986e-08 0)
(0 -5.67179e-08 0)
(0 -5.94258e-08 0)
(0 -6.14412e-08 0)
(0 -6.28445e-08 0)
(0 -6.37184e-08 0)
(0 -6.41439e-08 0)
(0 -6.41973e-08 0)
(0 -6.39488e-08 0)
(0 -6.34609e-08 0)
(0 -6.27883e-08 0)
(0 -6.19778e-08 0)
(0 -6.10688e-08 0)
(0 -6.00936e-08 0)
(0 -5.90786e-08 0)
(0 -5.80448e-08 0)
(0 -5.70087e-08 0)
(0 -5.59832e-08 0)
(0 -5.4978e-08 0)
(0 -5.40004e-08 0)
(0 -5.30558e-08 0)
(0 -5.21481e-08 0)
(0 -5.12798e-08 0)
(0 -5.67772e-08 0)
(0 -5.94834e-08 0)
(0 -6.14932e-08 0)
(0 -6.28891e-08 0)
(0 -6.37549e-08 0)
(0 -6.41724e-08 0)
(0 -6.42184e-08 0)
(0 -6.39631e-08 0)
(0 -6.34693e-08 0)
(0 -6.27917e-08 0)
(0 -6.19771e-08 0)
(0 -6.10646e-08 0)
(0 -6.00868e-08 0)
(0 -5.90698e-08 0)
(0 -5.80345e-08 0)
(0 -5.69974e-08 0)
(0 -5.59712e-08 0)
(0 -5.49656e-08 0)
(0 -5.39879e-08 0)
(0 -5.30434e-08 0)
(0 -5.21359e-08 0)
(0 -5.1268e-08 0)
(0 -5.67979e-08 0)
(0 -5.95084e-08 0)
(0 -6.15171e-08 0)
(0 -6.291e-08 0)
(0 -6.37722e-08 0)
(0 -6.4186e-08 0)
(0 -6.42286e-08 0)
(0 -6.39703e-08 0)
(0 -6.34738e-08 0)
(0 -6.27939e-08 0)
(0 -6.19774e-08 0)
(0 -6.10634e-08 0)
(0 -6.00844e-08 0)
(0 -5.90665e-08 0)
(0 -5.80305e-08 0)
(0 -5.6993e-08 0)
(0 -5.59665e-08 0)
(0 -5.49607e-08 0)
(0 -5.39829e-08 0)
(0 -5.30385e-08 0)
(0 -5.2131e-08 0)
(0 -5.12632e-08 0)
(0 -5.28223e-08 0)
(0 -5.20028e-08 0)
(0 -5.11997e-08 0)
(0 -5.04208e-08 0)
(0 -4.96716e-08 0)
(0 -4.89559e-08 0)
(0 -4.82763e-08 0)
(0 -4.76341e-08 0)
(0 -4.70302e-08 0)
(0 -4.64648e-08 0)
(0 -4.59375e-08 0)
(0 -4.54478e-08 0)
(0 -4.49948e-08 0)
(0 -4.45775e-08 0)
(0 -4.41949e-08 0)
(0 -4.38458e-08 0)
(0 -4.3529e-08 0)
(0 -4.32433e-08 0)
(0 -4.29876e-08 0)
(0 -4.27608e-08 0)
(0 -4.25618e-08 0)
(0 -4.23898e-08 0)
(0 -4.2244e-08 0)
(0 -4.21235e-08 0)
(0 -4.20279e-08 0)
(0 -4.19566e-08 0)
(0 -4.19093e-08 0)
(0 -4.18857e-08 0)
(0 -5.27195e-08 0)
(0 -5.18997e-08 0)
(0 -5.10978e-08 0)
(0 -5.03212e-08 0)
(0 -4.95749e-08 0)
(0 -4.88626e-08 0)
(0 -4.81866e-08 0)
(0 -4.75483e-08 0)
(0 -4.69482e-08 0)
(0 -4.63865e-08 0)
(0 -4.58628e-08 0)
(0 -4.53766e-08 0)
(0 -4.49268e-08 0)
(0 -4.45126e-08 0)
(0 -4.41327e-08 0)
(0 -4.37861e-08 0)
(0 -4.34715e-08 0)
(0 -4.31879e-08 0)
(0 -4.29339e-08 0)
(0 -4.27086e-08 0)
(0 -4.25109e-08 0)
(0 -4.23401e-08 0)
(0 -4.21951e-08 0)
(0 -4.20754e-08 0)
(0 -4.19804e-08 0)
(0 -4.19095e-08 0)
(0 -4.18625e-08 0)
(0 -4.1839e-08 0)
(0 -5.26166e-08 0)
(0 -5.17965e-08 0)
(0 -5.09958e-08 0)
(0 -5.02214e-08 0)
(0 -4.94781e-08 0)
(0 -4.87693e-08 0)
(0 -4.8097e-08 0)
(0 -4.74626e-08 0)
(0 -4.68664e-08 0)
(0 -4.63085e-08 0)
(0 -4.57885e-08 0)
(0 -4.53057e-08 0)
(0 -4.48592e-08 0)
(0 -4.4448e-08 0)
(0 -4.40709e-08 0)
(0 -4.37269e-08 0)
(0 -4.34146e-08 0)
(0 -4.31329e-08 0)
(0 -4.28807e-08 0)
(0 -4.26569e-08 0)
(0 -4.24606e-08 0)
(0 -4.22908e-08 0)
(0 -4.21468e-08 0)
(0 -4.20279e-08 0)
(0 -4.19334e-08 0)
(0 -4.1863e-08 0)
(0 -4.18162e-08 0)
(0 -4.17929e-08 0)
(0 -5.25136e-08 0)
(0 -5.16932e-08 0)
(0 -5.08937e-08 0)
(0 -5.01216e-08 0)
(0 -4.93813e-08 0)
(0 -4.8676e-08 0)
(0 -4.80076e-08 0)
(0 -4.73771e-08 0)
(0 -4.67848e-08 0)
(0 -4.62308e-08 0)
(0 -4.57145e-08 0)
(0 -4.52352e-08 0)
(0 -4.47921e-08 0)
(0 -4.4384e-08 0)
(0 -4.40097e-08 0)
(0 -4.36682e-08 0)
(0 -4.33582e-08 0)
(0 -4.30785e-08 0)
(0 -4.28281e-08 0)
(0 -4.26059e-08 0)
(0 -4.24109e-08 0)
(0 -4.22423e-08 0)
(0 -4.20992e-08 0)
(0 -4.1981e-08 0)
(0 -4.18871e-08 0)
(0 -4.18171e-08 0)
(0 -4.17706e-08 0)
(0 -4.17474e-08 0)
(0 -5.24106e-08 0)
(0 -5.15899e-08 0)
(0 -5.07917e-08 0)
(0 -5.0022e-08 0)
(0 -4.92848e-08 0)
(0 -4.85831e-08 0)
(0 -4.79185e-08 0)
(0 -4.7292e-08 0)
(0 -4.67037e-08 0)
(0 -4.61536e-08 0)
(0 -4.56411e-08 0)
(0 -4.51654e-08 0)
(0 -4.47256e-08 0)
(0 -4.43205e-08 0)
(0 -4.39491e-08 0)
(0 -4.36102e-08 0)
(0 -4.33025e-08 0)
(0 -4.30249e-08 0)
(0 -4.27763e-08 0)
(0 -4.25556e-08 0)
(0 -4.2362e-08 0)
(0 -4.21945e-08 0)
(0 -4.20523e-08 0)
(0 -4.19349e-08 0)
(0 -4.18416e-08 0)
(0 -4.1772e-08 0)
(0 -4.17258e-08 0)
(0 -4.17027e-08 0)
(0 -5.23078e-08 0)
(0 -5.14869e-08 0)
(0 -5.069e-08 0)
(0 -4.99227e-08 0)
(0 -4.91887e-08 0)
(0 -4.84907e-08 0)
(0 -4.783e-08 0)
(0 -4.72074e-08 0)
(0 -4.66232e-08 0)
(0 -4.6077e-08 0)
(0 -4.55683e-08 0)
(0 -4.50963e-08 0)
(0 -4.46598e-08 0)
(0 -4.42579e-08 0)
(0 -4.38894e-08 0)
(0 -4.3553e-08 0)
(0 -4.32476e-08 0)
(0 -4.29721e-08 0)
(0 -4.27253e-08 0)
(0 -4.25062e-08 0)
(0 -4.23139e-08 0)
(0 -4.21475e-08 0)
(0 -4.20062e-08 0)
(0 -4.18895e-08 0)
(0 -4.17968e-08 0)
(0 -4.17277e-08 0)
(0 -4.16818e-08 0)
(0 -4.16589e-08 0)
(0 -5.22052e-08 0)
(0 -5.13842e-08 0)
(0 -5.05888e-08 0)
(0 -4.9824e-08 0)
(0 -4.90932e-08 0)
(0 -4.83988e-08 0)
(0 -4.77421e-08 0)
(0 -4.71237e-08 0)
(0 -4.65435e-08 0)
(0 -4.60013e-08 0)
(0 -4.54964e-08 0)
(0 -4.5028e-08 0)
(0 -4.45949e-08 0)
(0 -4.41962e-08 0)
(0 -4.38305e-08 0)
(0 -4.34967e-08 0)
(0 -4.31936e-08 0)
(0 -4.29202e-08 0)
(0 -4.26751e-08 0)
(0 -4.24576e-08 0)
(0 -4.22666e-08 0)
(0 -4.21014e-08 0)
(0 -4.19611e-08 0)
(0 -4.18451e-08 0)
(0 -4.1753e-08 0)
(0 -4.16843e-08 0)
(0 -4.16386e-08 0)
(0 -4.16159e-08 0)
(0 -5.2103e-08 0)
(0 -5.12821e-08 0)
(0 -5.04882e-08 0)
(0 -4.97259e-08 0)
(0 -4.89985e-08 0)
(0 -4.83079e-08 0)
(0 -4.76552e-08 0)
(0 -4.70408e-08 0)
(0 -4.64648e-08 0)
(0 -4.59266e-08 0)
(0 -4.54255e-08 0)
(0 -4.49607e-08 0)
(0 -4.45311e-08 0)
(0 -4.41354e-08 0)
(0 -4.37726e-08 0)
(0 -4.34414e-08 0)
(0 -4.31407e-08 0)
(0 -4.28692e-08 0)
(0 -4.2626e-08 0)
(0 -4.24101e-08 0)
(0 -4.22204e-08 0)
(0 -4.20563e-08 0)
(0 -4.19169e-08 0)
(0 -4.18017e-08 0)
(0 -4.17102e-08 0)
(0 -4.16419e-08 0)
(0 -4.15965e-08 0)
(0 -4.15739e-08 0)
(0 -5.20014e-08 0)
(0 -5.11806e-08 0)
(0 -5.03884e-08 0)
(0 -4.96288e-08 0)
(0 -4.89048e-08 0)
(0 -4.8218e-08 0)
(0 -4.75693e-08 0)
(0 -4.69591e-08 0)
(0 -4.63871e-08 0)
(0 -4.5853e-08 0)
(0 -4.53558e-08 0)
(0 -4.48946e-08 0)
(0 -4.44684e-08 0)
(0 -4.40758e-08 0)
(0 -4.37159e-08 0)
(0 -4.33873e-08 0)
(0 -4.30889e-08 0)
(0 -4.28195e-08 0)
(0 -4.2578e-08 0)
(0 -4.23636e-08 0)
(0 -4.21753e-08 0)
(0 -4.20122e-08 0)
(0 -4.18738e-08 0)
(0 -4.17593e-08 0)
(0 -4.16684e-08 0)
(0 -4.16005e-08 0)
(0 -4.15554e-08 0)
(0 -4.15329e-08 0)
(0 -5.19004e-08 0)
(0 -5.108e-08 0)
(0 -5.02896e-08 0)
(0 -4.95329e-08 0)
(0 -4.88123e-08 0)
(0 -4.81293e-08 0)
(0 -4.74847e-08 0)
(0 -4.68786e-08 0)
(0 -4.63108e-08 0)
(0 -4.57807e-08 0)
(0 -4.52873e-08 0)
(0 -4.48298e-08 0)
(0 -4.44069e-08 0)
(0 -4.40175e-08 0)
(0 -4.36604e-08 0)
(0 -4.33344e-08 0)
(0 -4.30382e-08 0)
(0 -4.27709e-08 0)
(0 -4.25312e-08 0)
(0 -4.23183e-08 0)
(0 -4.21313e-08 0)
(0 -4.19693e-08 0)
(0 -4.18318e-08 0)
(0 -4.17181e-08 0)
(0 -4.16277e-08 0)
(0 -4.15602e-08 0)
(0 -4.15154e-08 0)
(0 -4.1493e-08 0)
(0 -5.18003e-08 0)
(0 -5.09806e-08 0)
(0 -5.01921e-08 0)
(0 -4.94383e-08 0)
(0 -4.87212e-08 0)
(0 -4.80421e-08 0)
(0 -4.74016e-08 0)
(0 -4.67997e-08 0)
(0 -4.6236e-08 0)
(0 -4.57099e-08 0)
(0 -4.52204e-08 0)
(0 -4.47664e-08 0)
(0 -4.43469e-08 0)
(0 -4.39606e-08 0)
(0 -4.36063e-08 0)
(0 -4.32828e-08 0)
(0 -4.29889e-08 0)
(0 -4.27236e-08 0)
(0 -4.24857e-08 0)
(0 -4.22743e-08 0)
(0 -4.20885e-08 0)
(0 -4.19277e-08 0)
(0 -4.1791e-08 0)
(0 -4.1678e-08 0)
(0 -4.15882e-08 0)
(0 -4.15211e-08 0)
(0 -4.14766e-08 0)
(0 -4.14543e-08 0)
(0 -5.17013e-08 0)
(0 -5.08825e-08 0)
(0 -5.00961e-08 0)
(0 -4.93453e-08 0)
(0 -4.86318e-08 0)
(0 -4.79566e-08 0)
(0 -4.73202e-08 0)
(0 -4.67225e-08 0)
(0 -4.61629e-08 0)
(0 -4.56407e-08 0)
(0 -4.5155e-08 0)
(0 -4.47047e-08 0)
(0 -4.42885e-08 0)
(0 -4.39052e-08 0)
(0 -4.35537e-08 0)
(0 -4.32327e-08 0)
(0 -4.29411e-08 0)
(0 -4.26777e-08 0)
(0 -4.24415e-08 0)
(0 -4.22316e-08 0)
(0 -4.20471e-08 0)
(0 -4.18873e-08 0)
(0 -4.17515e-08 0)
(0 -4.16392e-08 0)
(0 -4.15499e-08 0)
(0 -4.14833e-08 0)
(0 -4.1439e-08 0)
(0 -4.14169e-08 0)
(0 -5.16037e-08 0)
(0 -5.07859e-08 0)
(0 -5.00019e-08 0)
(0 -4.92541e-08 0)
(0 -4.85442e-08 0)
(0 -4.7873e-08 0)
(0 -4.72408e-08 0)
(0 -4.66471e-08 0)
(0 -4.60916e-08 0)
(0 -4.55734e-08 0)
(0 -4.50915e-08 0)
(0 -4.46446e-08 0)
(0 -4.42317e-08 0)
(0 -4.38515e-08 0)
(0 -4.35027e-08 0)
(0 -4.31842e-08 0)
(0 -4.28947e-08 0)
(0 -4.26333e-08 0)
(0 -4.23988e-08 0)
(0 -4.21903e-08 0)
(0 -4.20071e-08 0)
(0 -4.18483e-08 0)
(0 -4.17134e-08 0)
(0 -4.16018e-08 0)
(0 -4.1513e-08 0)
(0 -4.14467e-08 0)
(0 -4.14027e-08 0)
(0 -4.13807e-08 0)
(0 -5.15077e-08 0)
(0 -5.06913e-08 0)
(0 -4.99097e-08 0)
(0 -4.91651e-08 0)
(0 -4.84589e-08 0)
(0 -4.77916e-08 0)
(0 -4.71634e-08 0)
(0 -4.65739e-08 0)
(0 -4.60224e-08 0)
(0 -4.55081e-08 0)
(0 -4.50298e-08 0)
(0 -4.45865e-08 0)
(0 -4.41768e-08 0)
(0 -4.37995e-08 0)
(0 -4.34534e-08 0)
(0 -4.31373e-08 0)
(0 -4.285e-08 0)
(0 -4.25904e-08 0)
(0 -4.23576e-08 0)
(0 -4.21505e-08 0)
(0 -4.19685e-08 0)
(0 -4.18108e-08 0)
(0 -4.16767e-08 0)
(0 -4.15657e-08 0)
(0 -4.14775e-08 0)
(0 -4.14116e-08 0)
(0 -4.13678e-08 0)
(0 -4.13459e-08 0)
(0 -5.14137e-08 0)
(0 -5.05989e-08 0)
(0 -4.98198e-08 0)
(0 -4.90784e-08 0)
(0 -4.83759e-08 0)
(0 -4.77125e-08 0)
(0 -4.70884e-08 0)
(0 -4.65029e-08 0)
(0 -4.59554e-08 0)
(0 -4.54449e-08 0)
(0 -4.49703e-08 0)
(0 -4.45303e-08 0)
(0 -4.41238e-08 0)
(0 -4.37494e-08 0)
(0 -4.34059e-08 0)
(0 -4.30922e-08 0)
(0 -4.2807e-08 0)
(0 -4.25492e-08 0)
(0 -4.2318e-08 0)
(0 -4.21123e-08 0)
(0 -4.19315e-08 0)
(0 -4.17747e-08 0)
(0 -4.16414e-08 0)
(0 -4.15311e-08 0)
(0 -4.14434e-08 0)
(0 -4.13778e-08 0)
(0 -4.13343e-08 0)
(0 -4.13126e-08 0)
(0 -5.1322e-08 0)
(0 -5.05089e-08 0)
(0 -4.97325e-08 0)
(0 -4.89944e-08 0)
(0 -4.82955e-08 0)
(0 -4.76361e-08 0)
(0 -4.70159e-08 0)
(0 -4.64345e-08 0)
(0 -4.58908e-08 0)
(0 -4.53841e-08 0)
(0 -4.4913e-08 0)
(0 -4.44763e-08 0)
(0 -4.40729e-08 0)
(0 -4.37013e-08 0)
(0 -4.33604e-08 0)
(0 -4.30489e-08 0)
(0 -4.27657e-08 0)
(0 -4.25098e-08 0)
(0 -4.22801e-08 0)
(0 -4.20758e-08 0)
(0 -4.1896e-08 0)
(0 -4.17402e-08 0)
(0 -4.16077e-08 0)
(0 -4.1498e-08 0)
(0 -4.14108e-08 0)
(0 -4.13456e-08 0)
(0 -4.13023e-08 0)
(0 -4.12807e-08 0)
(0 -5.12329e-08 0)
(0 -5.04217e-08 0)
(0 -4.96481e-08 0)
(0 -4.89133e-08 0)
(0 -4.82181e-08 0)
(0 -4.75625e-08 0)
(0 -4.69462e-08 0)
(0 -4.63687e-08 0)
(0 -4.58288e-08 0)
(0 -4.53257e-08 0)
(0 -4.48581e-08 0)
(0 -4.44246e-08 0)
(0 -4.40242e-08 0)
(0 -4.36553e-08 0)
(0 -4.33169e-08 0)
(0 -4.30076e-08 0)
(0 -4.27264e-08 0)
(0 -4.24721e-08 0)
(0 -4.22439e-08 0)
(0 -4.20409e-08 0)
(0 -4.18623e-08 0)
(0 -4.17074e-08 0)
(0 -4.15756e-08 0)
(0 -4.14665e-08 0)
(0 -4.13797e-08 0)
(0 -4.13149e-08 0)
(0 -4.12718e-08 0)
(0 -4.12503e-08 0)
(0 -5.11468e-08 0)
(0 -5.03377e-08 0)
(0 -4.95668e-08 0)
(0 -4.88354e-08 0)
(0 -4.81437e-08 0)
(0 -4.74919e-08 0)
(0 -4.68795e-08 0)
(0 -4.63057e-08 0)
(0 -4.57696e-08 0)
(0 -4.527e-08 0)
(0 -4.48057e-08 0)
(0 -4.43754e-08 0)
(0 -4.39777e-08 0)
(0 -4.36115e-08 0)
(0 -4.32754e-08 0)
(0 -4.29683e-08 0)
(0 -4.26889e-08 0)
(0 -4.24364e-08 0)
(0 -4.22096e-08 0)
(0 -4.20078e-08 0)
(0 -4.18302e-08 0)
(0 -4.16762e-08 0)
(0 -4.15451e-08 0)
(0 -4.14366e-08 0)
(0 -4.13503e-08 0)
(0 -4.12858e-08 0)
(0 -4.12429e-08 0)
(0 -4.12215e-08 0)
(0 -5.1064e-08 0)
(0 -5.02571e-08 0)
(0 -4.94891e-08 0)
(0 -4.87609e-08 0)
(0 -4.80728e-08 0)
(0 -4.74247e-08 0)
(0 -4.6816e-08 0)
(0 -4.62458e-08 0)
(0 -4.57132e-08 0)
(0 -4.5217e-08 0)
(0 -4.47559e-08 0)
(0 -4.43286e-08 0)
(0 -4.39337e-08 0)
(0 -4.357e-08 0)
(0 -4.32362e-08 0)
(0 -4.29311e-08 0)
(0 -4.26536e-08 0)
(0 -4.24026e-08 0)
(0 -4.21772e-08 0)
(0 -4.19765e-08 0)
(0 -4.17999e-08 0)
(0 -4.16467e-08 0)
(0 -4.15164e-08 0)
(0 -4.14084e-08 0)
(0 -4.13225e-08 0)
(0 -4.12583e-08 0)
(0 -4.12156e-08 0)
(0 -4.11943e-08 0)
(0 -5.0985e-08 0)
(0 -5.01803e-08 0)
(0 -4.94152e-08 0)
(0 -4.86902e-08 0)
(0 -4.80055e-08 0)
(0 -4.7361e-08 0)
(0 -4.67558e-08 0)
(0 -4.61892e-08 0)
(0 -4.566e-08 0)
(0 -4.5167e-08 0)
(0 -4.4709e-08 0)
(0 -4.42845e-08 0)
(0 -4.38923e-08 0)
(0 -4.3531e-08 0)
(0 -4.31993e-08 0)
(0 -4.28961e-08 0)
(0 -4.26203e-08 0)
(0 -4.23708e-08 0)
(0 -4.21467e-08 0)
(0 -4.19471e-08 0)
(0 -4.17715e-08 0)
(0 -4.16191e-08 0)
(0 -4.14894e-08 0)
(0 -4.13819e-08 0)
(0 -4.12964e-08 0)
(0 -4.12325e-08 0)
(0 -4.119e-08 0)
(0 -4.11687e-08 0)
(0 -5.091e-08 0)
(0 -5.01076e-08 0)
(0 -4.93453e-08 0)
(0 -4.86234e-08 0)
(0 -4.79421e-08 0)
(0 -4.73009e-08 0)
(0 -4.66992e-08 0)
(0 -4.61359e-08 0)
(0 -4.561e-08 0)
(0 -4.51201e-08 0)
(0 -4.46649e-08 0)
(0 -4.42432e-08 0)
(0 -4.38534e-08 0)
(0 -4.34944e-08 0)
(0 -4.31648e-08 0)
(0 -4.28634e-08 0)
(0 -4.25892e-08 0)
(0 -4.23411e-08 0)
(0 -4.21182e-08 0)
(0 -4.19197e-08 0)
(0 -4.17449e-08 0)
(0 -4.15933e-08 0)
(0 -4.14642e-08 0)
(0 -4.13572e-08 0)
(0 -4.1272e-08 0)
(0 -4.12084e-08 0)
(0 -4.1166e-08 0)
(0 -4.11449e-08 0)
(0 -5.08394e-08 0)
(0 -5.00394e-08 0)
(0 -4.92797e-08 0)
(0 -4.85609e-08 0)
(0 -4.78828e-08 0)
(0 -4.72448e-08 0)
(0 -4.66463e-08 0)
(0 -4.60862e-08 0)
(0 -4.55633e-08 0)
(0 -4.50764e-08 0)
(0 -4.46239e-08 0)
(0 -4.42047e-08 0)
(0 -4.38173e-08 0)
(0 -4.34604e-08 0)
(0 -4.31327e-08 0)
(0 -4.2833e-08 0)
(0 -4.25603e-08 0)
(0 -4.23135e-08 0)
(0 -4.20918e-08 0)
(0 -4.18943e-08 0)
(0 -4.17203e-08 0)
(0 -4.15693e-08 0)
(0 -4.14408e-08 0)
(0 -4.13343e-08 0)
(0 -4.12494e-08 0)
(0 -4.1186e-08 0)
(0 -4.11439e-08 0)
(0 -4.11228e-08 0)
(0 -5.07736e-08 0)
(0 -4.99759e-08 0)
(0 -4.92188e-08 0)
(0 -4.85029e-08 0)
(0 -4.78277e-08 0)
(0 -4.71929e-08 0)
(0 -4.65974e-08 0)
(0 -4.60402e-08 0)
(0 -4.55202e-08 0)
(0 -4.50359e-08 0)
(0 -4.45861e-08 0)
(0 -4.41692e-08 0)
(0 -4.3784e-08 0)
(0 -4.3429e-08 0)
(0 -4.31031e-08 0)
(0 -4.2805e-08 0)
(0 -4.25337e-08 0)
(0 -4.22881e-08 0)
(0 -4.20674e-08 0)
(0 -4.18708e-08 0)
(0 -4.16977e-08 0)
(0 -4.15473e-08 0)
(0 -4.14193e-08 0)
(0 -4.13132e-08 0)
(0 -4.12287e-08 0)
(0 -4.11655e-08 0)
(0 -4.11235e-08 0)
(0 -4.11025e-08 0)
(0 -5.07129e-08 0)
(0 -4.99173e-08 0)
(0 -4.91628e-08 0)
(0 -4.84495e-08 0)
(0 -4.77772e-08 0)
(0 -4.71452e-08 0)
(0 -4.65525e-08 0)
(0 -4.59981e-08 0)
(0 -4.54807e-08 0)
(0 -4.4999e-08 0)
(0 -4.45514e-08 0)
(0 -4.41367e-08 0)
(0 -4.37535e-08 0)
(0 -4.34004e-08 0)
(0 -4.30761e-08 0)
(0 -4.27794e-08 0)
(0 -4.25094e-08 0)
(0 -4.2265e-08 0)
(0 -4.20452e-08 0)
(0 -4.18495e-08 0)
(0 -4.1677e-08 0)
(0 -4.15272e-08 0)
(0 -4.13997e-08 0)
(0 -4.1294e-08 0)
(0 -4.12097e-08 0)
(0 -4.11468e-08 0)
(0 -4.11049e-08 0)
(0 -4.1084e-08 0)
(0 -5.06576e-08 0)
(0 -4.98641e-08 0)
(0 -4.91119e-08 0)
(0 -4.84011e-08 0)
(0 -4.77313e-08 0)
(0 -4.71019e-08 0)
(0 -4.65119e-08 0)
(0 -4.596e-08 0)
(0 -4.5445e-08 0)
(0 -4.49655e-08 0)
(0 -4.45201e-08 0)
(0 -4.41074e-08 0)
(0 -4.3726e-08 0)
(0 -4.33745e-08 0)
(0 -4.30517e-08 0)
(0 -4.27564e-08 0)
(0 -4.24875e-08 0)
(0 -4.22441e-08 0)
(0 -4.20253e-08 0)
(0 -4.18302e-08 0)
(0 -4.16584e-08 0)
(0 -4.15091e-08 0)
(0 -4.1382e-08 0)
(0 -4.12766e-08 0)
(0 -4.11927e-08 0)
(0 -4.11299e-08 0)
(0 -4.10882e-08 0)
(0 -4.10673e-08 0)
(0 -5.0608e-08 0)
(0 -4.98163e-08 0)
(0 -4.90663e-08 0)
(0 -4.83578e-08 0)
(0 -4.76904e-08 0)
(0 -4.70633e-08 0)
(0 -4.64755e-08 0)
(0 -4.59259e-08 0)
(0 -4.54131e-08 0)
(0 -4.49357e-08 0)
(0 -4.44922e-08 0)
(0 -4.40813e-08 0)
(0 -4.37015e-08 0)
(0 -4.33515e-08 0)
(0 -4.303e-08 0)
(0 -4.27359e-08 0)
(0 -4.24681e-08 0)
(0 -4.22255e-08 0)
(0 -4.20075e-08 0)
(0 -4.18131e-08 0)
(0 -4.16418e-08 0)
(0 -4.14931e-08 0)
(0 -4.13663e-08 0)
(0 -4.12613e-08 0)
(0 -4.11775e-08 0)
(0 -4.1115e-08 0)
(0 -4.10733e-08 0)
(0 -4.10525e-08 0)
(0 -5.05642e-08 0)
(0 -4.97744e-08 0)
(0 -4.90262e-08 0)
(0 -4.83197e-08 0)
(0 -4.76544e-08 0)
(0 -4.70294e-08 0)
(0 -4.64437e-08 0)
(0 -4.58961e-08 0)
(0 -4.53852e-08 0)
(0 -4.49096e-08 0)
(0 -4.44678e-08 0)
(0 -4.40585e-08 0)
(0 -4.36801e-08 0)
(0 -4.33314e-08 0)
(0 -4.30111e-08 0)
(0 -4.2718e-08 0)
(0 -4.2451e-08 0)
(0 -4.22093e-08 0)
(0 -4.1992e-08 0)
(0 -4.17982e-08 0)
(0 -4.16274e-08 0)
(0 -4.1479e-08 0)
(0 -4.13526e-08 0)
(0 -4.12478e-08 0)
(0 -4.11643e-08 0)
(0 -4.11019e-08 0)
(0 -4.10603e-08 0)
(0 -4.10396e-08 0)
(0 -5.05267e-08 0)
(0 -4.97383e-08 0)
(0 -4.89918e-08 0)
(0 -4.82871e-08 0)
(0 -4.76235e-08 0)
(0 -4.70004e-08 0)
(0 -4.64165e-08 0)
(0 -4.58706e-08 0)
(0 -4.53613e-08 0)
(0 -4.48873e-08 0)
(0 -4.44469e-08 0)
(0 -4.40389e-08 0)
(0 -4.36618e-08 0)
(0 -4.33142e-08 0)
(0 -4.29949e-08 0)
(0 -4.27027e-08 0)
(0 -4.24365e-08 0)
(0 -4.21955e-08 0)
(0 -4.19787e-08 0)
(0 -4.17854e-08 0)
(0 -4.16151e-08 0)
(0 -4.14671e-08 0)
(0 -4.13409e-08 0)
(0 -4.12364e-08 0)
(0 -4.1153e-08 0)
(0 -4.10907e-08 0)
(0 -4.10493e-08 0)
(0 -4.10286e-08 0)
(0 -5.04954e-08 0)
(0 -4.97083e-08 0)
(0 -4.89633e-08 0)
(0 -4.826e-08 0)
(0 -4.7598e-08 0)
(0 -4.69763e-08 0)
(0 -4.63939e-08 0)
(0 -4.58494e-08 0)
(0 -4.53415e-08 0)
(0 -4.48688e-08 0)
(0 -4.44297e-08 0)
(0 -4.40228e-08 0)
(0 -4.36466e-08 0)
(0 -4.33e-08 0)
(0 -4.29815e-08 0)
(0 -4.269e-08 0)
(0 -4.24245e-08 0)
(0 -4.21841e-08 0)
(0 -4.19678e-08 0)
(0 -4.17749e-08 0)
(0 -4.16049e-08 0)
(0 -4.14572e-08 0)
(0 -4.13313e-08 0)
(0 -4.12269e-08 0)
(0 -4.11437e-08 0)
(0 -4.10815e-08 0)
(0 -4.10401e-08 0)
(0 -4.10194e-08 0)
(0 -5.04707e-08 0)
(0 -4.96846e-08 0)
(0 -4.89407e-08 0)
(0 -4.82386e-08 0)
(0 -4.75777e-08 0)
(0 -4.69573e-08 0)
(0 -4.6376e-08 0)
(0 -4.58327e-08 0)
(0 -4.53259e-08 0)
(0 -4.48542e-08 0)
(0 -4.4416e-08 0)
(0 -4.401e-08 0)
(0 -4.36347e-08 0)
(0 -4.32888e-08 0)
(0 -4.29709e-08 0)
(0 -4.26801e-08 0)
(0 -4.24151e-08 0)
(0 -4.2175e-08 0)
(0 -4.19591e-08 0)
(0 -4.17666e-08 0)
(0 -4.15969e-08 0)
(0 -4.14494e-08 0)
(0 -4.13237e-08 0)
(0 -4.12194e-08 0)
(0 -4.11363e-08 0)
(0 -4.10742e-08 0)
(0 -4.10329e-08 0)
(0 -4.10122e-08 0)
(0 -5.04526e-08 0)
(0 -4.96673e-08 0)
(0 -4.89241e-08 0)
(0 -4.82229e-08 0)
(0 -4.7563e-08 0)
(0 -4.69434e-08 0)
(0 -4.6363e-08 0)
(0 -4.58205e-08 0)
(0 -4.53145e-08 0)
(0 -4.48435e-08 0)
(0 -4.44061e-08 0)
(0 -4.40007e-08 0)
(0 -4.3626e-08 0)
(0 -4.32806e-08 0)
(0 -4.29632e-08 0)
(0 -4.26728e-08 0)
(0 -4.24082e-08 0)
(0 -4.21685e-08 0)
(0 -4.19528e-08 0)
(0 -4.17606e-08 0)
(0 -4.1591e-08 0)
(0 -4.14437e-08 0)
(0 -4.13181e-08 0)
(0 -4.1214e-08 0)
(0 -4.1131e-08 0)
(0 -4.10689e-08 0)
(0 -4.10276e-08 0)
(0 -4.1007e-08 0)
(0 -5.04412e-08 0)
(0 -4.96564e-08 0)
(0 -4.89137e-08 0)
(0 -4.82131e-08 0)
(0 -4.75537e-08 0)
(0 -4.69346e-08 0)
(0 -4.63548e-08 0)
(0 -4.58128e-08 0)
(0 -4.53073e-08 0)
(0 -4.48368e-08 0)
(0 -4.43998e-08 0)
(0 -4.39949e-08 0)
(0 -4.36205e-08 0)
(0 -4.32754e-08 0)
(0 -4.29584e-08 0)
(0 -4.26682e-08 0)
(0 -4.24038e-08 0)
(0 -4.21643e-08 0)
(0 -4.19489e-08 0)
(0 -4.17567e-08 0)
(0 -4.15873e-08 0)
(0 -4.14401e-08 0)
(0 -4.13146e-08 0)
(0 -4.12105e-08 0)
(0 -4.11276e-08 0)
(0 -4.10656e-08 0)
(0 -4.10243e-08 0)
(0 -4.10037e-08 0)
(0 -5.04366e-08 0)
(0 -4.96519e-08 0)
(0 -4.89095e-08 0)
(0 -4.82091e-08 0)
(0 -4.75499e-08 0)
(0 -4.69311e-08 0)
(0 -4.63515e-08 0)
(0 -4.58097e-08 0)
(0 -4.53044e-08 0)
(0 -4.48341e-08 0)
(0 -4.43973e-08 0)
(0 -4.39925e-08 0)
(0 -4.36183e-08 0)
(0 -4.32734e-08 0)
(0 -4.29564e-08 0)
(0 -4.26664e-08 0)
(0 -4.24021e-08 0)
(0 -4.21626e-08 0)
(0 -4.19473e-08 0)
(0 -4.17552e-08 0)
(0 -4.15858e-08 0)
(0 -4.14386e-08 0)
(0 -4.13132e-08 0)
(0 -4.12091e-08 0)
(0 -4.11262e-08 0)
(0 -4.10642e-08 0)
(0 -4.10229e-08 0)
(0 -4.10023e-08 0)
(0 -5.37063e-08 0)
(0 -5.45227e-08 0)
(0 -5.53112e-08 0)
(0 -5.60475e-08 0)
(0 -5.67009e-08 0)
(0 -5.72335e-08 0)
(0 -5.75994e-08 0)
(0 -5.7744e-08 0)
(0 -5.7604e-08 0)
(0 -5.71078e-08 0)
(0 -5.61768e-08 0)
(0 -5.47273e-08 0)
(0 -5.2674e-08 0)
(0 -4.99349e-08 0)
(0 -4.64376e-08 0)
(0 -4.21291e-08 0)
(0 -3.69882e-08 0)
(0 -3.10442e-08 0)
(0 -2.44038e-08 0)
(0 -1.72982e-08 0)
(0 -1.01873e-08 0)
(0 -4.07046e-09 0)
(0 -5.36061e-08 0)
(0 -5.44275e-08 0)
(0 -5.52245e-08 0)
(0 -5.59739e-08 0)
(0 -5.66466e-08 0)
(0 -5.72061e-08 0)
(0 -5.76083e-08 0)
(0 -5.78007e-08 0)
(0 -5.77221e-08 0)
(0 -5.73031e-08 0)
(0 -5.64668e-08 0)
(0 -5.51311e-08 0)
(0 -5.32112e-08 0)
(0 -5.0624e-08 0)
(0 -4.72941e-08 0)
(0 -4.31624e-08 0)
(0 -3.81971e-08 0)
(0 -3.24115e-08 0)
(0 -2.58885e-08 0)
(0 -1.88207e-08 0)
(0 -1.15738e-08 0)
(0 -4.80736e-09 0)
(0 -5.35058e-08 0)
(0 -5.43323e-08 0)
(0 -5.5138e-08 0)
(0 -5.5901e-08 0)
(0 -5.65934e-08 0)
(0 -5.71805e-08 0)
(0 -5.76199e-08 0)
(0 -5.78613e-08 0)
(0 -5.78457e-08 0)
(0 -5.75057e-08 0)
(0 -5.67666e-08 0)
(0 -5.55474e-08 0)
(0 -5.3764e-08 0)
(0 -5.13321e-08 0)
(0 -4.81728e-08 0)
(0 -4.42199e-08 0)
(0 -3.94293e-08 0)
(0 -3.37943e-08 0)
(0 -2.7368e-08 0)
(0 -2.03029e-08 0)
(0 -1.29319e-08 0)
(0 -5.96423e-09 0)
(0 -5.34055e-08 0)
(0 -5.42371e-08 0)
(0 -5.50517e-08 0)
(0 -5.58285e-08 0)
(0 -5.6541e-08 0)
(0 -5.71562e-08 0)
(0 -5.76337e-08 0)
(0 -5.79252e-08 0)
(0 -5.79739e-08 0)
(0 -5.77149e-08 0)
(0 -5.70755e-08 0)
(0 -5.59764e-08 0)
(0 -5.43341e-08 0)
(0 -5.20636e-08 0)
(0 -4.90832e-08 0)
(0 -4.532e-08 0)
(0 -4.07188e-08 0)
(0 -3.52538e-08 0)
(0 -2.89479e-08 0)
(0 -2.19071e-08 0)
(0 -1.43913e-08 0)
(0 -6.98869e-09 0)
(0 -5.33051e-08 0)
(0 -5.41419e-08 0)
(0 -5.49655e-08 0)
(0 -5.57562e-08 0)
(0 -5.64891e-08 0)
(0 -5.71328e-08 0)
(0 -5.76488e-08 0)
(0 -5.79912e-08 0)
(0 -5.81056e-08 0)
(0 -5.79295e-08 0)
(0 -5.73924e-08 0)
(0 -5.64171e-08 0)
(0 -5.49214e-08 0)
(0 -5.28204e-08 0)
(0 -5.00305e-08 0)
(0 -4.64743e-08 0)
(0 -4.20878e-08 0)
(0 -3.68303e-08 0)
(0 -3.07002e-08 0)
(0 -2.37627e-08 0)
(0 -1.62064e-08 0)
(0 -8.48277e-09 0)
(0 -5.32047e-08 0)
(0 -5.40466e-08 0)
(0 -5.48792e-08 0)
(0 -5.5684e-08 0)
(0 -5.64372e-08 0)
(0 -5.71095e-08 0)
(0 -5.76645e-08 0)
(0 -5.80584e-08 0)
(0 -5.82394e-08 0)
(0 -5.81475e-08 0)
(0 -5.77152e-08 0)
(0 -5.68674e-08 0)
(0 -5.55239e-08 0)
(0 -5.36008e-08 0)
(0 -5.10141e-08 0)
(0 -4.76843e-08 0)
(0 -4.35418e-08 0)
(0 -3.85363e-08 0)
(0 -3.26496e-08 0)
(0 -2.59193e-08 0)
(0 -1.8487e-08 0)
(0 -1.07183e-08 0)
(0 -5.31044e-08 0)
(0 -5.39514e-08 0)
(0 -5.47928e-08 0)
(0 -5.56114e-08 0)
(0 -5.6385e-08 0)
(0 -5.70859e-08 0)
(0 -5.76799e-08 0)
(0 -5.81254e-08 0)
(0 -5.83734e-08 0)
(0 -5.83669e-08 0)
(0 -5.8041e-08 0)
(0 -5.73236e-08 0)
(0 -5.6137e-08 0)
(0 -5.43992e-08 0)
(0 -5.20274e-08 0)
(0 -4.89416e-08 0)
(0 -4.50701e-08 0)
(0 -4.03575e-08 0)
(0 -3.47758e-08 0)
(0 -2.83437e-08 0)
(0 -2.11608e-08 0)
(0 -1.34768e-08 0)
(0 -5.30042e-08 0)
(0 -5.38561e-08 0)
(0 -5.47061e-08 0)
(0 -5.55383e-08 0)
(0 -5.6332e-08 0)
(0 -5.70612e-08 0)
(0 -5.76938e-08 0)
(0 -5.81908e-08 0)
(0 -5.85058e-08 0)
(0 -5.85848e-08 0)
(0 -5.83661e-08 0)
(0 -5.77808e-08 0)
(0 -5.67542e-08 0)
(0 -5.5207e-08 0)
(0 -5.30585e-08 0)
(0 -5.02301e-08 0)
(0 -4.66501e-08 0)
(0 -4.22614e-08 0)
(0 -3.70318e-08 0)
(0 -3.09716e-08 0)
(0 -2.41648e-08 0)
(0 -1.68304e-08 0)
(0 -5.29043e-08 0)
(0 -5.37608e-08 0)
(0 -5.46191e-08 0)
(0 -5.54645e-08 0)
(0 -5.62777e-08 0)
(0 -5.70346e-08 0)
(0 -5.77052e-08 0)
(0 -5.82529e-08 0)
(0 -5.86342e-08 0)
(0 -5.87981e-08 0)
(0 -5.86862e-08 0)
(0 -5.82332e-08 0)
(0 -5.73675e-08 0)
(0 -5.60132e-08 0)
(0 -5.40926e-08 0)
(0 -5.1529e-08 0)
(0 -4.82521e-08 0)
(0 -4.42046e-08 0)
(0 -3.93516e-08 0)
(0 -3.36963e-08 0)
(0 -2.73038e-08 0)
(0 -2.03452e-08 0)
(0 -5.28047e-08 0)
(0 -5.36655e-08 0)
(0 -5.45317e-08 0)
(0 -5.53898e-08 0)
(0 -5.62219e-08 0)
(0 -5.70056e-08 0)
(0 -5.77131e-08 0)
(0 -5.83103e-08 0)
(0 -5.87564e-08 0)
(0 -5.90037e-08 0)
(0 -5.8997e-08 0)
(0 -5.86745e-08 0)
(0 -5.79684e-08 0)
(0 -5.68063e-08 0)
(0 -5.51134e-08 0)
(0 -5.28158e-08 0)
(0 -4.98448e-08 0)
(0 -4.6143e-08 0)
(0 -4.16721e-08 0)
(0 -3.64254e-08 0)
(0 -3.04433e-08 0)
(0 -2.38366e-08 0)
(0 -5.27057e-08 0)
(0 -5.35703e-08 0)
(0 -5.4444e-08 0)
(0 -5.5314e-08 0)
(0 -5.61641e-08 0)
(0 -5.69735e-08 0)
(0 -5.77165e-08 0)
(0 -5.83615e-08 0)
(0 -5.88703e-08 0)
(0 -5.91984e-08 0)
(0 -5.9294e-08 0)
(0 -5.90988e-08 0)
(0 -5.85488e-08 0)
(0 -5.75749e-08 0)
(0 -5.61056e-08 0)
(0 -5.40697e-08 0)
(0 -5.14e-08 0)
(0 -4.80384e-08 0)
(0 -4.39434e-08 0)
(0 -3.90977e-08 0)
(0 -3.35184e-08 0)
(0 -2.7264e-08 0)
(0 -5.26073e-08 0)
(0 -5.34754e-08 0)
(0 -5.43559e-08 0)
(0 -5.52371e-08 0)
(0 -5.61041e-08 0)
(0 -5.69379e-08 0)
(0 -5.77147e-08 0)
(0 -5.84051e-08 0)
(0 -5.8974e-08 0)
(0 -5.93795e-08 0)
(0 -5.95733e-08 0)
(0 -5.95007e-08 0)
(0 -5.9101e-08 0)
(0 -5.83088e-08 0)
(0 -5.70556e-08 0)
(0 -5.52725e-08 0)
(0 -5.28937e-08 0)
(0 -4.98607e-08 0)
(0 -4.61283e-08 0)
(0 -4.16718e-08 0)
(0 -3.64968e-08 0)
(0 -3.0655e-08 0)
(0 -5.25098e-08 0)
(0 -5.33809e-08 0)
(0 -5.42675e-08 0)
(0 -5.5159e-08 0)
(0 -5.60418e-08 0)
(0 -5.68984e-08 0)
(0 -5.77069e-08 0)
(0 -5.84403e-08 0)
(0 -5.90658e-08 0)
(0 -5.95447e-08 0)
(0 -5.98318e-08 0)
(0 -5.98756e-08 0)
(0 -5.96189e-08 0)
(0 -5.89996e-08 0)
(0 -5.79521e-08 0)
(0 -5.64097e-08 0)
(0 -5.43076e-08 0)
(0 -5.15866e-08 0)
(0 -4.8198e-08 0)
(0 -4.41094e-08 0)
(0 -3.93127e-08 0)
(0 -3.38343e-08 0)
(0 -5.24134e-08 0)
(0 -5.32871e-08 0)
(0 -5.41792e-08 0)
(0 -5.508e-08 0)
(0 -5.59773e-08 0)
(0 -5.6855e-08 0)
(0 -5.76929e-08 0)
(0 -5.84663e-08 0)
(0 -5.91448e-08 0)
(0 -5.96923e-08 0)
(0 -6.00668e-08 0)
(0 -6.02199e-08 0)
(0 -6.00976e-08 0)
(0 -5.96408e-08 0)
(0 -5.87867e-08 0)
(0 -5.74705e-08 0)
(0 -5.56282e-08 0)
(0 -5.31999e-08 0)
(0 -5.01334e-08 0)
(0 -4.63893e-08 0)
(0 -4.19464e-08 0)
(0 -3.68075e-08 0)
(0 -5.23185e-08 0)
(0 -5.31942e-08 0)
(0 -5.4091e-08 0)
(0 -5.50003e-08 0)
(0 -5.59106e-08 0)
(0 -5.68076e-08 0)
(0 -5.76726e-08 0)
(0 -5.84828e-08 0)
(0 -5.92102e-08 0)
(0 -5.98213e-08 0)
(0 -6.02768e-08 0)
(0 -6.05313e-08 0)
(0 -6.05338e-08 0)
(0 -6.0228e-08 0)
(0 -5.95535e-08 0)
(0 -5.84474e-08 0)
(0 -5.68465e-08 0)
(0 -5.46901e-08 0)
(0 -5.19232e-08 0)
(0 -4.85008e-08 0)
(0 -4.43917e-08 0)
(0 -3.9582e-08 0)
(0 -5.22253e-08 0)
(0 -5.31026e-08 0)
(0 -5.40034e-08 0)
(0 -5.492e-08 0)
(0 -5.58421e-08 0)
(0 -5.67564e-08 0)
(0 -5.76459e-08 0)
(0 -5.84897e-08 0)
(0 -5.92618e-08 0)
(0 -5.99311e-08 0)
(0 -6.04608e-08 0)
(0 -6.08084e-08 0)
(0 -6.09255e-08 0)
(0 -6.07585e-08 0)
(0 -6.02491e-08 0)
(0 -5.93361e-08 0)
(0 -5.79571e-08 0)
(0 -5.60508e-08 0)
(0 -5.35604e-08 0)
(0 -5.04368e-08 0)
(0 -4.66436e-08 0)
(0 -4.21622e-08 0)
(0 -5.21342e-08 0)
(0 -5.30125e-08 0)
(0 -5.39167e-08 0)
(0 -5.48397e-08 0)
(0 -5.57721e-08 0)
(0 -5.67018e-08 0)
(0 -5.76134e-08 0)
(0 -5.84874e-08 0)
(0 -5.92998e-08 0)
(0 -6.00218e-08 0)
(0 -6.06189e-08 0)
(0 -6.1051e-08 0)
(0 -6.12722e-08 0)
(0 -6.12313e-08 0)
(0 -6.0872e-08 0)
(0 -6.01347e-08 0)
(0 -5.89575e-08 0)
(0 -5.72789e-08 0)
(0 -5.50404e-08 0)
(0 -5.21899e-08 0)
(0 -4.86862e-08 0)
(0 -4.45041e-08 0)
(0 -5.20456e-08 0)
(0 -5.29245e-08 0)
(0 -5.38313e-08 0)
(0 -5.47597e-08 0)
(0 -5.57011e-08 0)
(0 -5.66445e-08 0)
(0 -5.75755e-08 0)
(0 -5.84764e-08 0)
(0 -5.93249e-08 0)
(0 -6.00941e-08 0)
(0 -6.07517e-08 0)
(0 -6.12597e-08 0)
(0 -6.15745e-08 0)
(0 -6.1647e-08 0)
(0 -6.14228e-08 0)
(0 -6.08435e-08 0)
(0 -5.98478e-08 0)
(0 -5.8374e-08 0)
(0 -5.63619e-08 0)
(0 -5.37566e-08 0)
(0 -5.05131e-08 0)
(0 -4.66034e-08 0)
(0 -5.19598e-08 0)
(0 -5.2839e-08 0)
(0 -5.37478e-08 0)
(0 -5.46806e-08 0)
(0 -5.56297e-08 0)
(0 -5.65849e-08 0)
(0 -5.75331e-08 0)
(0 -5.84577e-08 0)
(0 -5.93381e-08 0)
(0 -6.01491e-08 0)
(0 -6.08603e-08 0)
(0 -6.14358e-08 0)
(0 -6.18339e-08 0)
(0 -6.20074e-08 0)
(0 -6.19034e-08 0)
(0 -6.14646e-08 0)
(0 -6.06304e-08 0)
(0 -5.93385e-08 0)
(0 -5.75271e-08 0)
(0 -5.5138e-08 0)
(0 -5.21194e-08 0)
(0 -4.84264e-08 0)
(0 -5.18773e-08 0)
(0 -5.27563e-08 0)
(0 -5.36666e-08 0)
(0 -5.46031e-08 0)
(0 -5.55586e-08 0)
(0 -5.65239e-08 0)
(0 -5.74869e-08 0)
(0 -5.84322e-08 0)
(0 -5.93405e-08 0)
(0 -6.01882e-08 0)
(0 -6.09465e-08 0)
(0 -6.15814e-08 0)
(0 -6.20529e-08 0)
(0 -6.23152e-08 0)
(0 -6.23171e-08 0)
(0 -6.2002e-08 0)
(0 -6.13098e-08 0)
(0 -6.01775e-08 0)
(0 -5.85421e-08 0)
(0 -5.63428e-08 0)
(0 -5.35249e-08 0)
(0 -5.00435e-08 0)
(0 -5.17985e-08 0)
(0 -5.26769e-08 0)
(0 -5.35882e-08 0)
(0 -5.45275e-08 0)
(0 -5.54884e-08 0)
(0 -5.64623e-08 0)
(0 -5.7438e-08 0)
(0 -5.84011e-08 0)
(0 -5.93336e-08 0)
(0 -6.02131e-08 0)
(0 -6.10124e-08 0)
(0 -6.1699e-08 0)
(0 -6.22344e-08 0)
(0 -6.25742e-08 0)
(0 -6.26682e-08 0)
(0 -6.24608e-08 0)
(0 -6.18918e-08 0)
(0 -6.08979e-08 0)
(0 -5.94145e-08 0)
(0 -5.73787e-08 0)
(0 -5.47323e-08 0)
(0 -5.14268e-08 0)
(0 -5.17236e-08 0)
(0 -5.26014e-08 0)
(0 -5.35132e-08 0)
(0 -5.44547e-08 0)
(0 -5.542e-08 0)
(0 -5.6401e-08 0)
(0 -5.73874e-08 0)
(0 -5.83657e-08 0)
(0 -5.93188e-08 0)
(0 -6.02257e-08 0)
(0 -6.10604e-08 0)
(0 -6.17915e-08 0)
(0 -6.23819e-08 0)
(0 -6.27885e-08 0)
(0 -6.29619e-08 0)
(0 -6.28471e-08 0)
(0 -6.23838e-08 0)
(0 -6.15082e-08 0)
(0 -6.01542e-08 0)
(0 -5.82562e-08 0)
(0 -5.57523e-08 0)
(0 -5.25892e-08 0)
(0 -5.16533e-08 0)
(0 -5.25301e-08 0)
(0 -5.34421e-08 0)
(0 -5.43852e-08 0)
(0 -5.53539e-08 0)
(0 -5.63408e-08 0)
(0 -5.73362e-08 0)
(0 -5.83272e-08 0)
(0 -5.92979e-08 0)
(0 -6.02281e-08 0)
(0 -6.10928e-08 0)
(0 -6.18618e-08 0)
(0 -6.24992e-08 0)
(0 -6.29627e-08 0)
(0 -6.32037e-08 0)
(0 -6.31676e-08 0)
(0 -6.27941e-08 0)
(0 -6.20184e-08 0)
(0 -6.07728e-08 0)
(0 -5.89891e-08 0)
(0 -5.66006e-08 0)
(0 -5.35461e-08 0)
(0 -5.15877e-08 0)
(0 -5.24635e-08 0)
(0 -5.33753e-08 0)
(0 -5.43195e-08 0)
(0 -5.5291e-08 0)
(0 -5.62827e-08 0)
(0 -5.72854e-08 0)
(0 -5.82871e-08 0)
(0 -5.92725e-08 0)
(0 -6.02222e-08 0)
(0 -6.11122e-08 0)
(0 -6.19133e-08 0)
(0 -6.25903e-08 0)
(0 -6.31017e-08 0)
(0 -6.33997e-08 0)
(0 -6.34297e-08 0)
(0 -6.31313e-08 0)
(0 -6.24389e-08 0)
(0 -6.12834e-08 0)
(0 -5.95939e-08 0)
(0 -5.73002e-08 0)
(0 -5.43348e-08 0)
(0 -5.15274e-08 0)
(0 -5.2402e-08 0)
(0 -5.33135e-08 0)
(0 -5.42584e-08 0)
(0 -5.52319e-08 0)
(0 -5.62274e-08 0)
(0 -5.72361e-08 0)
(0 -5.82466e-08 0)
(0 -5.92441e-08 0)
(0 -6.02101e-08 0)
(0 -6.11212e-08 0)
(0 -6.1949e-08 0)
(0 -6.2659e-08 0)
(0 -6.32104e-08 0)
(0 -6.35557e-08 0)
(0 -6.36406e-08 0)
(0 -6.34044e-08 0)
(0 -6.27807e-08 0)
(0 -6.16992e-08 0)
(0 -6.0087e-08 0)
(0 -5.7872e-08 0)
(0 -5.49866e-08 0)
(0 -5.14726e-08 0)
(0 -5.2346e-08 0)
(0 -5.3257e-08 0)
(0 -5.42023e-08 0)
(0 -5.51773e-08 0)
(0 -5.61757e-08 0)
(0 -5.71893e-08 0)
(0 -5.82069e-08 0)
(0 -5.92144e-08 0)
(0 -6.01937e-08 0)
(0 -6.11221e-08 0)
(0 -6.19719e-08 0)
(0 -6.27091e-08 0)
(0 -6.32935e-08 0)
(0 -6.36777e-08 0)
(0 -6.38075e-08 0)
(0 -6.36221e-08 0)
(0 -6.30542e-08 0)
(0 -6.20324e-08 0)
(0 -6.0482e-08 0)
(0 -5.83287e-08 0)
(0 -5.5502e-08 0)
(0 -5.14236e-08 0)
(0 -5.22959e-08 0)
(0 -5.32062e-08 0)
(0 -5.41516e-08 0)
(0 -5.51277e-08 0)
(0 -5.61285e-08 0)
(0 -5.71459e-08 0)
(0 -5.81692e-08 0)
(0 -5.91847e-08 0)
(0 -6.01748e-08 0)
(0 -6.11174e-08 0)
(0 -6.1985e-08 0)
(0 -6.27443e-08 0)
(0 -6.33553e-08 0)
(0 -6.3771e-08 0)
(0 -6.39372e-08 0)
(0 -6.37925e-08 0)
(0 -6.32693e-08 0)
(0 -6.22948e-08 0)
(0 -6.07927e-08 0)
(0 -5.86866e-08 0)
(0 -5.59028e-08 0)
(0 -5.13807e-08 0)
(0 -5.22519e-08 0)
(0 -5.31617e-08 0)
(0 -5.4107e-08 0)
(0 -5.50838e-08 0)
(0 -5.60863e-08 0)
(0 -5.71067e-08 0)
(0 -5.81345e-08 0)
(0 -5.91564e-08 0)
(0 -6.01551e-08 0)
(0 -6.11089e-08 0)
(0 -6.19907e-08 0)
(0 -6.27677e-08 0)
(0 -6.34e-08 0)
(0 -6.38408e-08 0)
(0 -6.40358e-08 0)
(0 -6.39234e-08 0)
(0 -6.34352e-08 0)
(0 -6.24974e-08 0)
(0 -6.10322e-08 0)
(0 -5.89611e-08 0)
(0 -5.62086e-08 0)
(0 -5.13442e-08 0)
(0 -5.22144e-08 0)
(0 -5.31235e-08 0)
(0 -5.40688e-08 0)
(0 -5.50461e-08 0)
(0 -5.60498e-08 0)
(0 -5.70724e-08 0)
(0 -5.81037e-08 0)
(0 -5.91305e-08 0)
(0 -6.01359e-08 0)
(0 -6.10985e-08 0)
(0 -6.19915e-08 0)
(0 -6.27823e-08 0)
(0 -6.34312e-08 0)
(0 -6.38915e-08 0)
(0 -6.41089e-08 0)
(0 -6.40213e-08 0)
(0 -6.356e-08 0)
(0 -6.26501e-08 0)
(0 -6.12125e-08 0)
(0 -5.91657e-08 0)
(0 -5.64269e-08 0)
(0 -5.13143e-08 0)
(0 -5.21836e-08 0)
(0 -5.30922e-08 0)
(0 -5.40372e-08 0)
(0 -5.50148e-08 0)
(0 -5.60195e-08 0)
(0 -5.70437e-08 0)
(0 -5.80776e-08 0)
(0 -5.91081e-08 0)
(0 -6.01186e-08 0)
(0 -6.10878e-08 0)
(0 -6.19893e-08 0)
(0 -6.27905e-08 0)
(0 -6.3452e-08 0)
(0 -6.39271e-08 0)
(0 -6.41612e-08 0)
(0 -6.40923e-08 0)
(0 -6.36509e-08 0)
(0 -6.27617e-08 0)
(0 -6.13448e-08 0)
(0 -5.93193e-08 0)
(0 -5.66085e-08 0)
(0 -5.12911e-08 0)
(0 -5.21598e-08 0)
(0 -5.30679e-08 0)
(0 -5.40127e-08 0)
(0 -5.49904e-08 0)
(0 -5.59957e-08 0)
(0 -5.7021e-08 0)
(0 -5.80568e-08 0)
(0 -5.909e-08 0)
(0 -6.01041e-08 0)
(0 -6.10782e-08 0)
(0 -6.19857e-08 0)
(0 -6.27944e-08 0)
(0 -6.3465e-08 0)
(0 -6.39506e-08 0)
(0 -6.41967e-08 0)
(0 -6.4141e-08 0)
(0 -6.37136e-08 0)
(0 -6.28385e-08 0)
(0 -6.14352e-08 0)
(0 -5.94214e-08 0)
(0 -5.67175e-08 0)
(0 -5.12748e-08 0)
(0 -5.2143e-08 0)
(0 -5.30507e-08 0)
(0 -5.39954e-08 0)
(0 -5.49732e-08 0)
(0 -5.59788e-08 0)
(0 -5.70049e-08 0)
(0 -5.80418e-08 0)
(0 -5.90767e-08 0)
(0 -6.00933e-08 0)
(0 -6.10704e-08 0)
(0 -6.1982e-08 0)
(0 -6.27957e-08 0)
(0 -6.34721e-08 0)
(0 -6.39646e-08 0)
(0 -6.42185e-08 0)
(0 -6.41713e-08 0)
(0 -6.37527e-08 0)
(0 -6.28863e-08 0)
(0 -6.14904e-08 0)
(0 -5.94815e-08 0)
(0 -5.67774e-08 0)
(0 -5.12655e-08 0)
(0 -5.21334e-08 0)
(0 -5.30409e-08 0)
(0 -5.39854e-08 0)
(0 -5.49632e-08 0)
(0 -5.5969e-08 0)
(0 -5.69955e-08 0)
(0 -5.8033e-08 0)
(0 -5.90688e-08 0)
(0 -6.00866e-08 0)
(0 -6.10654e-08 0)
(0 -6.19791e-08 0)
(0 -6.27953e-08 0)
(0 -6.34748e-08 0)
(0 -6.39708e-08 0)
(0 -6.42287e-08 0)
(0 -6.41858e-08 0)
(0 -6.37716e-08 0)
(0 -6.29092e-08 0)
(0 -6.15163e-08 0)
(0 -5.95076e-08 0)
(0 -5.67967e-08 0)
(0 -4.19133e-08 0)
(0 -4.1937e-08 0)
(0 -4.19844e-08 0)
(0 -4.20559e-08 0)
(0 -4.21519e-08 0)
(0 -4.22727e-08 0)
(0 -4.2419e-08 0)
(0 -4.25916e-08 0)
(0 -4.27912e-08 0)
(0 -4.30187e-08 0)
(0 -4.32753e-08 0)
(0 -4.3562e-08 0)
(0 -4.38799e-08 0)
(0 -4.42302e-08 0)
(0 -4.46142e-08 0)
(0 -4.50329e-08 0)
(0 -4.54875e-08 0)
(0 -4.59789e-08 0)
(0 -4.6508e-08 0)
(0 -4.70753e-08 0)
(0 -4.76812e-08 0)
(0 -4.83253e-08 0)
(0 -4.90069e-08 0)
(0 -4.97245e-08 0)
(0 -5.04755e-08 0)
(0 -5.1256e-08 0)
(0 -5.20603e-08 0)
(0 -5.28807e-08 0)
(0 -4.18662e-08 0)
(0 -4.18898e-08 0)
(0 -4.1937e-08 0)
(0 -4.20081e-08 0)
(0 -4.21034e-08 0)
(0 -4.22235e-08 0)
(0 -4.23689e-08 0)
(0 -4.25404e-08 0)
(0 -4.27387e-08 0)
(0 -4.29648e-08 0)
(0 -4.32196e-08 0)
(0 -4.35043e-08 0)
(0 -4.382e-08 0)
(0 -4.41679e-08 0)
(0 -4.45491e-08 0)
(0 -4.49649e-08 0)
(0 -4.54163e-08 0)
(0 -4.59043e-08 0)
(0 -4.64299e-08 0)
(0 -4.69935e-08 0)
(0 -4.75956e-08 0)
(0 -4.82359e-08 0)
(0 -4.89139e-08 0)
(0 -4.96282e-08 0)
(0 -5.03762e-08 0)
(0 -5.11545e-08 0)
(0 -5.19577e-08 0)
(0 -5.27783e-08 0)
(0 -4.18197e-08 0)
(0 -4.18431e-08 0)
(0 -4.18901e-08 0)
(0 -4.19607e-08 0)
(0 -4.20555e-08 0)
(0 -4.21748e-08 0)
(0 -4.23194e-08 0)
(0 -4.24897e-08 0)
(0 -4.26867e-08 0)
(0 -4.29113e-08 0)
(0 -4.31644e-08 0)
(0 -4.34471e-08 0)
(0 -4.37606e-08 0)
(0 -4.4106e-08 0)
(0 -4.44844e-08 0)
(0 -4.48972e-08 0)
(0 -4.53454e-08 0)
(0 -4.583e-08 0)
(0 -4.63519e-08 0)
(0 -4.69118e-08 0)
(0 -4.751e-08 0)
(0 -4.81466e-08 0)
(0 -4.88209e-08 0)
(0 -4.95317e-08 0)
(0 -5.02768e-08 0)
(0 -5.10528e-08 0)
(0 -5.18548e-08 0)
(0 -5.26757e-08 0)
(0 -4.17739e-08 0)
(0 -4.17971e-08 0)
(0 -4.18438e-08 0)
(0 -4.1914e-08 0)
(0 -4.20082e-08 0)
(0 -4.21268e-08 0)
(0 -4.22704e-08 0)
(0 -4.24397e-08 0)
(0 -4.26354e-08 0)
(0 -4.28584e-08 0)
(0 -4.31097e-08 0)
(0 -4.33905e-08 0)
(0 -4.37017e-08 0)
(0 -4.40445e-08 0)
(0 -4.44202e-08 0)
(0 -4.483e-08 0)
(0 -4.52748e-08 0)
(0 -4.5756e-08 0)
(0 -4.62742e-08 0)
(0 -4.68303e-08 0)
(0 -4.74246e-08 0)
(0 -4.80573e-08 0)
(0 -4.87279e-08 0)
(0 -4.94352e-08 0)
(0 -5.01773e-08 0)
(0 -5.09511e-08 0)
(0 -5.17518e-08 0)
(0 -5.2573e-08 0)
(0 -4.17287e-08 0)
(0 -4.17519e-08 0)
(0 -4.17982e-08 0)
(0 -4.1868e-08 0)
(0 -4.19617e-08 0)
(0 -4.20795e-08 0)
(0 -4.22222e-08 0)
(0 -4.23903e-08 0)
(0 -4.25847e-08 0)
(0 -4.28062e-08 0)
(0 -4.30558e-08 0)
(0 -4.33344e-08 0)
(0 -4.36434e-08 0)
(0 -4.39837e-08 0)
(0 -4.43566e-08 0)
(0 -4.47632e-08 0)
(0 -4.52048e-08 0)
(0 -4.56824e-08 0)
(0 -4.61969e-08 0)
(0 -4.67491e-08 0)
(0 -4.73395e-08 0)
(0 -4.79683e-08 0)
(0 -4.86351e-08 0)
(0 -4.93389e-08 0)
(0 -5.00779e-08 0)
(0 -5.08493e-08 0)
(0 -5.16488e-08 0)
(0 -5.24702e-08 0)
(0 -4.16844e-08 0)
(0 -4.17074e-08 0)
(0 -4.17535e-08 0)
(0 -4.18229e-08 0)
(0 -4.19159e-08 0)
(0 -4.2033e-08 0)
(0 -4.21747e-08 0)
(0 -4.23418e-08 0)
(0 -4.25348e-08 0)
(0 -4.27548e-08 0)
(0 -4.30025e-08 0)
(0 -4.32792e-08 0)
(0 -4.35858e-08 0)
(0 -4.39236e-08 0)
(0 -4.42936e-08 0)
(0 -4.46972e-08 0)
(0 -4.51355e-08 0)
(0 -4.56095e-08 0)
(0 -4.61202e-08 0)
(0 -4.66685e-08 0)
(0 -4.7255e-08 0)
(0 -4.78797e-08 0)
(0 -4.85426e-08 0)
(0 -4.92428e-08 0)
(0 -4.99788e-08 0)
(0 -5.07478e-08 0)
(0 -5.15459e-08 0)
(0 -5.23675e-08 0)
(0 -4.16409e-08 0)
(0 -4.16637e-08 0)
(0 -4.17096e-08 0)
(0 -4.17785e-08 0)
(0 -4.1871e-08 0)
(0 -4.19873e-08 0)
(0 -4.21282e-08 0)
(0 -4.22941e-08 0)
(0 -4.24858e-08 0)
(0 -4.27042e-08 0)
(0 -4.29502e-08 0)
(0 -4.32248e-08 0)
(0 -4.35291e-08 0)
(0 -4.38643e-08 0)
(0 -4.42315e-08 0)
(0 -4.4632e-08 0)
(0 -4.50669e-08 0)
(0 -4.55373e-08 0)
(0 -4.60443e-08 0)
(0 -4.65886e-08 0)
(0 -4.7171e-08 0)
(0 -4.77918e-08 0)
(0 -4.84507e-08 0)
(0 -4.91473e-08 0)
(0 -4.988e-08 0)
(0 -5.06466e-08 0)
(0 -5.14433e-08 0)
(0 -5.2265e-08 0)
(0 -4.15983e-08 0)
(0 -4.16211e-08 0)
(0 -4.16666e-08 0)
(0 -4.17351e-08 0)
(0 -4.1827e-08 0)
(0 -4.19426e-08 0)
(0 -4.20825e-08 0)
(0 -4.22473e-08 0)
(0 -4.24377e-08 0)
(0 -4.26546e-08 0)
(0 -4.28988e-08 0)
(0 -4.31714e-08 0)
(0 -4.34734e-08 0)
(0 -4.3806e-08 0)
(0 -4.41704e-08 0)
(0 -4.45677e-08 0)
(0 -4.49992e-08 0)
(0 -4.5466e-08 0)
(0 -4.59692e-08 0)
(0 -4.65096e-08 0)
(0 -4.70879e-08 0)
(0 -4.77046e-08 0)
(0 -4.83596e-08 0)
(0 -4.90525e-08 0)
(0 -4.97819e-08 0)
(0 -5.05459e-08 0)
(0 -5.13412e-08 0)
(0 -5.21628e-08 0)
(0 -4.15568e-08 0)
(0 -4.15794e-08 0)
(0 -4.16246e-08 0)
(0 -4.16927e-08 0)
(0 -4.1784e-08 0)
(0 -4.18989e-08 0)
(0 -4.20379e-08 0)
(0 -4.22016e-08 0)
(0 -4.23907e-08 0)
(0 -4.2606e-08 0)
(0 -4.28484e-08 0)
(0 -4.3119e-08 0)
(0 -4.34187e-08 0)
(0 -4.37487e-08 0)
(0 -4.41103e-08 0)
(0 -4.45045e-08 0)
(0 -4.49327e-08 0)
(0 -4.53959e-08 0)
(0 -4.58952e-08 0)
(0 -4.64316e-08 0)
(0 -4.70058e-08 0)
(0 -4.76184e-08 0)
(0 -4.82694e-08 0)
(0 -4.89585e-08 0)
(0 -4.96846e-08 0)
(0 -5.0446e-08 0)
(0 -5.12396e-08 0)
(0 -5.20611e-08 0)
(0 -4.15163e-08 0)
(0 -4.15387e-08 0)
(0 -4.15837e-08 0)
(0 -4.16514e-08 0)
(0 -4.17422e-08 0)
(0 -4.18563e-08 0)
(0 -4.19944e-08 0)
(0 -4.2157e-08 0)
(0 -4.23448e-08 0)
(0 -4.25586e-08 0)
(0 -4.27992e-08 0)
(0 -4.30678e-08 0)
(0 -4.33652e-08 0)
(0 -4.36927e-08 0)
(0 -4.40514e-08 0)
(0 -4.44425e-08 0)
(0 -4.48673e-08 0)
(0 -4.53269e-08 0)
(0 -4.58224e-08 0)
(0 -4.63548e-08 0)
(0 -4.69249e-08 0)
(0 -4.75334e-08 0)
(0 -4.81803e-08 0)
(0 -4.88656e-08 0)
(0 -4.95883e-08 0)
(0 -5.03469e-08 0)
(0 -5.11388e-08 0)
(0 -5.19599e-08 0)
(0 -4.14769e-08 0)
(0 -4.14993e-08 0)
(0 -4.1544e-08 0)
(0 -4.16113e-08 0)
(0 -4.17015e-08 0)
(0 -4.18149e-08 0)
(0 -4.19521e-08 0)
(0 -4.21136e-08 0)
(0 -4.23001e-08 0)
(0 -4.25124e-08 0)
(0 -4.27513e-08 0)
(0 -4.30178e-08 0)
(0 -4.3313e-08 0)
(0 -4.36379e-08 0)
(0 -4.39938e-08 0)
(0 -4.43819e-08 0)
(0 -4.48033e-08 0)
(0 -4.52593e-08 0)
(0 -4.57509e-08 0)
(0 -4.62794e-08 0)
(0 -4.68454e-08 0)
(0 -4.74497e-08 0)
(0 -4.80926e-08 0)
(0 -4.8774e-08 0)
(0 -4.94932e-08 0)
(0 -5.0249e-08 0)
(0 -5.10389e-08 0)
(0 -5.18595e-08 0)
(0 -4.14388e-08 0)
(0 -4.1461e-08 0)
(0 -4.15054e-08 0)
(0 -4.15723e-08 0)
(0 -4.1662e-08 0)
(0 -4.17747e-08 0)
(0 -4.1911e-08 0)
(0 -4.20715e-08 0)
(0 -4.22567e-08 0)
(0 -4.24675e-08 0)
(0 -4.27047e-08 0)
(0 -4.29692e-08 0)
(0 -4.32622e-08 0)
(0 -4.35846e-08 0)
(0 -4.39377e-08 0)
(0 -4.43227e-08 0)
(0 -4.47408e-08 0)
(0 -4.51932e-08 0)
(0 -4.56811e-08 0)
(0 -4.62055e-08 0)
(0 -4.67675e-08 0)
(0 -4.73676e-08 0)
(0 -4.80064e-08 0)
(0 -4.86839e-08 0)
(0 -4.93996e-08 0)
(0 -5.01524e-08 0)
(0 -5.09403e-08 0)
(0 -5.17601e-08 0)
(0 -4.14019e-08 0)
(0 -4.1424e-08 0)
(0 -4.14682e-08 0)
(0 -4.15347e-08 0)
(0 -4.16238e-08 0)
(0 -4.17358e-08 0)
(0 -4.18713e-08 0)
(0 -4.20307e-08 0)
(0 -4.22147e-08 0)
(0 -4.2424e-08 0)
(0 -4.26595e-08 0)
(0 -4.29221e-08 0)
(0 -4.32128e-08 0)
(0 -4.35328e-08 0)
(0 -4.38832e-08 0)
(0 -4.42651e-08 0)
(0 -4.46799e-08 0)
(0 -4.51288e-08 0)
(0 -4.56129e-08 0)
(0 -4.61334e-08 0)
(0 -4.66913e-08 0)
(0 -4.72873e-08 0)
(0 -4.7922e-08 0)
(0 -4.85955e-08 0)
(0 -4.93077e-08 0)
(0 -5.00574e-08 0)
(0 -5.08431e-08 0)
(0 -5.16619e-08 0)
(0 -4.13663e-08 0)
(0 -4.13883e-08 0)
(0 -4.14322e-08 0)
(0 -4.14984e-08 0)
(0 -4.15869e-08 0)
(0 -4.16983e-08 0)
(0 -4.18329e-08 0)
(0 -4.19913e-08 0)
(0 -4.21741e-08 0)
(0 -4.2382e-08 0)
(0 -4.26158e-08 0)
(0 -4.28765e-08 0)
(0 -4.31651e-08 0)
(0 -4.34826e-08 0)
(0 -4.38303e-08 0)
(0 -4.42093e-08 0)
(0 -4.46208e-08 0)
(0 -4.50662e-08 0)
(0 -4.55466e-08 0)
(0 -4.60632e-08 0)
(0 -4.6617e-08 0)
(0 -4.72089e-08 0)
(0 -4.78396e-08 0)
(0 -4.85092e-08 0)
(0 -4.92177e-08 0)
(0 -4.99643e-08 0)
(0 -5.07476e-08 0)
(0 -5.15652e-08 0)
(0 -4.13322e-08 0)
(0 -4.1354e-08 0)
(0 -4.13977e-08 0)
(0 -4.14634e-08 0)
(0 -4.15515e-08 0)
(0 -4.16622e-08 0)
(0 -4.1796e-08 0)
(0 -4.19534e-08 0)
(0 -4.2135e-08 0)
(0 -4.23415e-08 0)
(0 -4.25737e-08 0)
(0 -4.28326e-08 0)
(0 -4.3119e-08 0)
(0 -4.34342e-08 0)
(0 -4.37792e-08 0)
(0 -4.41553e-08 0)
(0 -4.45637e-08 0)
(0 -4.50056e-08 0)
(0 -4.54824e-08 0)
(0 -4.59951e-08 0)
(0 -4.65449e-08 0)
(0 -4.71328e-08 0)
(0 -4.77594e-08 0)
(0 -4.8425e-08 0)
(0 -4.91299e-08 0)
(0 -4.98733e-08 0)
(0 -5.06541e-08 0)
(0 -5.14703e-08 0)
(0 -4.12994e-08 0)
(0 -4.13211e-08 0)
(0 -4.13646e-08 0)
(0 -4.143e-08 0)
(0 -4.15176e-08 0)
(0 -4.16277e-08 0)
(0 -4.17607e-08 0)
(0 -4.19171e-08 0)
(0 -4.20975e-08 0)
(0 -4.23027e-08 0)
(0 -4.25333e-08 0)
(0 -4.27903e-08 0)
(0 -4.30748e-08 0)
(0 -4.33876e-08 0)
(0 -4.373e-08 0)
(0 -4.41033e-08 0)
(0 -4.45085e-08 0)
(0 -4.49471e-08 0)
(0 -4.54203e-08 0)
(0 -4.59293e-08 0)
(0 -4.64752e-08 0)
(0 -4.7059e-08 0)
(0 -4.76816e-08 0)
(0 -4.83434e-08 0)
(0 -4.90445e-08 0)
(0 -4.97847e-08 0)
(0 -5.05629e-08 0)
(0 -5.13774e-08 0)
(0 -4.12682e-08 0)
(0 -4.12898e-08 0)
(0 -4.1333e-08 0)
(0 -4.13981e-08 0)
(0 -4.14852e-08 0)
(0 -4.15946e-08 0)
(0 -4.17269e-08 0)
(0 -4.18824e-08 0)
(0 -4.20617e-08 0)
(0 -4.22655e-08 0)
(0 -4.24946e-08 0)
(0 -4.27499e-08 0)
(0 -4.30324e-08 0)
(0 -4.3343e-08 0)
(0 -4.36829e-08 0)
(0 -4.40534e-08 0)
(0 -4.44556e-08 0)
(0 -4.4891e-08 0)
(0 -4.53606e-08 0)
(0 -4.58659e-08 0)
(0 -4.6408e-08 0)
(0 -4.69879e-08 0)
(0 -4.76065e-08 0)
(0 -4.82644e-08 0)
(0 -4.89619e-08 0)
(0 -4.96988e-08 0)
(0 -5.04743e-08 0)
(0 -5.12869e-08 0)
(0 -4.12385e-08 0)
(0 -4.12599e-08 0)
(0 -4.1303e-08 0)
(0 -4.13677e-08 0)
(0 -4.14543e-08 0)
(0 -4.15632e-08 0)
(0 -4.16947e-08 0)
(0 -4.18493e-08 0)
(0 -4.20276e-08 0)
(0 -4.22302e-08 0)
(0 -4.24578e-08 0)
(0 -4.27114e-08 0)
(0 -4.29919e-08 0)
(0 -4.33004e-08 0)
(0 -4.36379e-08 0)
(0 -4.40057e-08 0)
(0 -4.4405e-08 0)
(0 -4.48372e-08 0)
(0 -4.53035e-08 0)
(0 -4.58052e-08 0)
(0 -4.63435e-08 0)
(0 -4.69196e-08 0)
(0 -4.75343e-08 0)
(0 -4.81884e-08 0)
(0 -4.88823e-08 0)
(0 -4.96159e-08 0)
(0 -5.03886e-08 0)
(0 -5.11992e-08 0)
(0 -4.12103e-08 0)
(0 -4.12317e-08 0)
(0 -4.12745e-08 0)
(0 -4.13389e-08 0)
(0 -4.14252e-08 0)
(0 -4.15335e-08 0)
(0 -4.16643e-08 0)
(0 -4.1818e-08 0)
(0 -4.19953e-08 0)
(0 -4.21966e-08 0)
(0 -4.24229e-08 0)
(0 -4.26749e-08 0)
(0 -4.29536e-08 0)
(0 -4.32599e-08 0)
(0 -4.35951e-08 0)
(0 -4.39604e-08 0)
(0 -4.43569e-08 0)
(0 -4.4786e-08 0)
(0 -4.5249e-08 0)
(0 -4.57473e-08 0)
(0 -4.6282e-08 0)
(0 -4.68543e-08 0)
(0 -4.74653e-08 0)
(0 -4.81157e-08 0)
(0 -4.88059e-08 0)
(0 -4.95362e-08 0)
(0 -5.03061e-08 0)
(0 -5.11146e-08 0)
(0 -4.11838e-08 0)
(0 -4.12051e-08 0)
(0 -4.12477e-08 0)
(0 -4.13119e-08 0)
(0 -4.13977e-08 0)
(0 -4.15055e-08 0)
(0 -4.16356e-08 0)
(0 -4.17885e-08 0)
(0 -4.19648e-08 0)
(0 -4.2165e-08 0)
(0 -4.239e-08 0)
(0 -4.26404e-08 0)
(0 -4.29173e-08 0)
(0 -4.32217e-08 0)
(0 -4.35547e-08 0)
(0 -4.39174e-08 0)
(0 -4.43113e-08 0)
(0 -4.47375e-08 0)
(0 -4.51974e-08 0)
(0 -4.56923e-08 0)
(0 -4.62235e-08 0)
(0 -4.67923e-08 0)
(0 -4.73996e-08 0)
(0 -4.80463e-08 0)
(0 -4.87331e-08 0)
(0 -4.94601e-08 0)
(0 -5.02272e-08 0)
(0 -5.10335e-08 0)
(0 -4.1159e-08 0)
(0 -4.11802e-08 0)
(0 -4.12226e-08 0)
(0 -4.12865e-08 0)
(0 -4.13719e-08 0)
(0 -4.14792e-08 0)
(0 -4.16087e-08 0)
(0 -4.17609e-08 0)
(0 -4.19362e-08 0)
(0 -4.21354e-08 0)
(0 -4.2359e-08 0)
(0 -4.2608e-08 0)
(0 -4.28833e-08 0)
(0 -4.31858e-08 0)
(0 -4.35167e-08 0)
(0 -4.38771e-08 0)
(0 -4.42683e-08 0)
(0 -4.46918e-08 0)
(0 -4.51487e-08 0)
(0 -4.56404e-08 0)
(0 -4.61683e-08 0)
(0 -4.67336e-08 0)
(0 -4.73374e-08 0)
(0 -4.79807e-08 0)
(0 -4.86641e-08 0)
(0 -4.93879e-08 0)
(0 -5.01522e-08 0)
(0 -5.09561e-08 0)
(0 -4.11359e-08 0)
(0 -4.1157e-08 0)
(0 -4.11993e-08 0)
(0 -4.12629e-08 0)
(0 -4.13479e-08 0)
(0 -4.14547e-08 0)
(0 -4.15837e-08 0)
(0 -4.17351e-08 0)
(0 -4.19096e-08 0)
(0 -4.21077e-08 0)
(0 -4.23302e-08 0)
(0 -4.25778e-08 0)
(0 -4.28515e-08 0)
(0 -4.31522e-08 0)
(0 -4.34811e-08 0)
(0 -4.38394e-08 0)
(0 -4.42282e-08 0)
(0 -4.4649e-08 0)
(0 -4.51031e-08 0)
(0 -4.55918e-08 0)
(0 -4.61165e-08 0)
(0 -4.66786e-08 0)
(0 -4.72791e-08 0)
(0 -4.7919e-08 0)
(0 -4.85991e-08 0)
(0 -4.93199e-08 0)
(0 -5.00813e-08 0)
(0 -5.0883e-08 0)
(0 -4.11145e-08 0)
(0 -4.11356e-08 0)
(0 -4.11777e-08 0)
(0 -4.1241e-08 0)
(0 -4.13257e-08 0)
(0 -4.14321e-08 0)
(0 -4.15605e-08 0)
(0 -4.17113e-08 0)
(0 -4.1885e-08 0)
(0 -4.20822e-08 0)
(0 -4.23035e-08 0)
(0 -4.25499e-08 0)
(0 -4.28221e-08 0)
(0 -4.31212e-08 0)
(0 -4.34482e-08 0)
(0 -4.38044e-08 0)
(0 -4.41909e-08 0)
(0 -4.46093e-08 0)
(0 -4.50607e-08 0)
(0 -4.55466e-08 0)
(0 -4.60684e-08 0)
(0 -4.66273e-08 0)
(0 -4.72246e-08 0)
(0 -4.78614e-08 0)
(0 -4.85384e-08 0)
(0 -4.92562e-08 0)
(0 -5.0015e-08 0)
(0 -5.08143e-08 0)
(0 -4.1095e-08 0)
(0 -4.11159e-08 0)
(0 -4.11579e-08 0)
(0 -4.1221e-08 0)
(0 -4.13054e-08 0)
(0 -4.14114e-08 0)
(0 -4.15393e-08 0)
(0 -4.16894e-08 0)
(0 -4.18624e-08 0)
(0 -4.20587e-08 0)
(0 -4.2279e-08 0)
(0 -4.25242e-08 0)
(0 -4.27951e-08 0)
(0 -4.30926e-08 0)
(0 -4.34179e-08 0)
(0 -4.37722e-08 0)
(0 -4.41567e-08 0)
(0 -4.45727e-08 0)
(0 -4.50216e-08 0)
(0 -4.55049e-08 0)
(0 -4.60239e-08 0)
(0 -4.658e-08 0)
(0 -4.71744e-08 0)
(0 -4.78082e-08 0)
(0 -4.84823e-08 0)
(0 -4.91973e-08 0)
(0 -4.99534e-08 0)
(0 -5.07505e-08 0)
(0 -4.10772e-08 0)
(0 -4.10981e-08 0)
(0 -4.11399e-08 0)
(0 -4.12028e-08 0)
(0 -4.1287e-08 0)
(0 -4.13926e-08 0)
(0 -4.152e-08 0)
(0 -4.16696e-08 0)
(0 -4.18419e-08 0)
(0 -4.20374e-08 0)
(0 -4.22568e-08 0)
(0 -4.25009e-08 0)
(0 -4.27705e-08 0)
(0 -4.30666e-08 0)
(0 -4.33904e-08 0)
(0 -4.37429e-08 0)
(0 -4.41254e-08 0)
(0 -4.45394e-08 0)
(0 -4.4986e-08 0)
(0 -4.54669e-08 0)
(0 -4.59834e-08 0)
(0 -4.65368e-08 0)
(0 -4.71284e-08 0)
(0 -4.77595e-08 0)
(0 -4.84308e-08 0)
(0 -4.91432e-08 0)
(0 -4.9897e-08 0)
(0 -5.06919e-08 0)
(0 -4.10613e-08 0)
(0 -4.10821e-08 0)
(0 -4.11238e-08 0)
(0 -4.11865e-08 0)
(0 -4.12704e-08 0)
(0 -4.13757e-08 0)
(0 -4.15027e-08 0)
(0 -4.16518e-08 0)
(0 -4.18235e-08 0)
(0 -4.20182e-08 0)
(0 -4.22368e-08 0)
(0 -4.24799e-08 0)
(0 -4.27484e-08 0)
(0 -4.30433e-08 0)
(0 -4.33656e-08 0)
(0 -4.37165e-08 0)
(0 -4.40973e-08 0)
(0 -4.45094e-08 0)
(0 -4.4954e-08 0)
(0 -4.54327e-08 0)
(0 -4.59468e-08 0)
(0 -4.64978e-08 0)
(0 -4.7087e-08 0)
(0 -4.77155e-08 0)
(0 -4.83844e-08 0)
(0 -4.90944e-08 0)
(0 -4.98458e-08 0)
(0 -5.06387e-08 0)
(0 -4.10472e-08 0)
(0 -4.1068e-08 0)
(0 -4.11096e-08 0)
(0 -4.11721e-08 0)
(0 -4.12558e-08 0)
(0 -4.13608e-08 0)
(0 -4.14874e-08 0)
(0 -4.16361e-08 0)
(0 -4.18072e-08 0)
(0 -4.20013e-08 0)
(0 -4.22192e-08 0)
(0 -4.24614e-08 0)
(0 -4.27289e-08 0)
(0 -4.30227e-08 0)
(0 -4.33437e-08 0)
(0 -4.36932e-08 0)
(0 -4.40725e-08 0)
(0 -4.44828e-08 0)
(0 -4.49256e-08 0)
(0 -4.54023e-08 0)
(0 -4.59144e-08 0)
(0 -4.64632e-08 0)
(0 -4.70502e-08 0)
(0 -4.76764e-08 0)
(0 -4.83431e-08 0)
(0 -4.90508e-08 0)
(0 -4.98002e-08 0)
(0 -5.05913e-08 0)
(0 -4.1035e-08 0)
(0 -4.10558e-08 0)
(0 -4.10973e-08 0)
(0 -4.11597e-08 0)
(0 -4.12431e-08 0)
(0 -4.13479e-08 0)
(0 -4.14742e-08 0)
(0 -4.16224e-08 0)
(0 -4.17931e-08 0)
(0 -4.19867e-08 0)
(0 -4.22039e-08 0)
(0 -4.24453e-08 0)
(0 -4.2712e-08 0)
(0 -4.30048e-08 0)
(0 -4.33247e-08 0)
(0 -4.3673e-08 0)
(0 -4.40509e-08 0)
(0 -4.44597e-08 0)
(0 -4.49009e-08 0)
(0 -4.53759e-08 0)
(0 -4.58862e-08 0)
(0 -4.64331e-08 0)
(0 -4.70181e-08 0)
(0 -4.76424e-08 0)
(0 -4.8307e-08 0)
(0 -4.90129e-08 0)
(0 -4.97605e-08 0)
(0 -5.05499e-08 0)
(0 -4.10247e-08 0)
(0 -4.10454e-08 0)
(0 -4.10869e-08 0)
(0 -4.11492e-08 0)
(0 -4.12324e-08 0)
(0 -4.1337e-08 0)
(0 -4.1463e-08 0)
(0 -4.16109e-08 0)
(0 -4.17812e-08 0)
(0 -4.19743e-08 0)
(0 -4.21909e-08 0)
(0 -4.24318e-08 0)
(0 -4.26977e-08 0)
(0 -4.29896e-08 0)
(0 -4.33086e-08 0)
(0 -4.36559e-08 0)
(0 -4.40326e-08 0)
(0 -4.44402e-08 0)
(0 -4.488e-08 0)
(0 -4.53536e-08 0)
(0 -4.58623e-08 0)
(0 -4.64076e-08 0)
(0 -4.69909e-08 0)
(0 -4.76135e-08 0)
(0 -4.82765e-08 0)
(0 -4.89807e-08 0)
(0 -4.97267e-08 0)
(0 -5.05146e-08 0)
(0 -4.10164e-08 0)
(0 -4.1037e-08 0)
(0 -4.10784e-08 0)
(0 -4.11406e-08 0)
(0 -4.12238e-08 0)
(0 -4.13281e-08 0)
(0 -4.14539e-08 0)
(0 -4.16016e-08 0)
(0 -4.17715e-08 0)
(0 -4.19643e-08 0)
(0 -4.21804e-08 0)
(0 -4.24207e-08 0)
(0 -4.2686e-08 0)
(0 -4.29773e-08 0)
(0 -4.32955e-08 0)
(0 -4.36419e-08 0)
(0 -4.40177e-08 0)
(0 -4.44243e-08 0)
(0 -4.4863e-08 0)
(0 -4.53353e-08 0)
(0 -4.58428e-08 0)
(0 -4.63868e-08 0)
(0 -4.69687e-08 0)
(0 -4.75899e-08 0)
(0 -4.82515e-08 0)
(0 -4.89543e-08 0)
(0 -4.9699e-08 0)
(0 -5.04857e-08 0)
(0 -4.101e-08 0)
(0 -4.10306e-08 0)
(0 -4.10719e-08 0)
(0 -4.1134e-08 0)
(0 -4.12171e-08 0)
(0 -4.13213e-08 0)
(0 -4.14469e-08 0)
(0 -4.15944e-08 0)
(0 -4.17641e-08 0)
(0 -4.19565e-08 0)
(0 -4.21723e-08 0)
(0 -4.24122e-08 0)
(0 -4.26771e-08 0)
(0 -4.29678e-08 0)
(0 -4.32854e-08 0)
(0 -4.36311e-08 0)
(0 -4.40062e-08 0)
(0 -4.4412e-08 0)
(0 -4.48498e-08 0)
(0 -4.53212e-08 0)
(0 -4.58277e-08 0)
(0 -4.63707e-08 0)
(0 -4.69516e-08 0)
(0 -4.75717e-08 0)
(0 -4.82322e-08 0)
(0 -4.89339e-08 0)
(0 -4.96776e-08 0)
(0 -5.04634e-08 0)
(0 -4.10055e-08 0)
(0 -4.10261e-08 0)
(0 -4.10674e-08 0)
(0 -4.11294e-08 0)
(0 -4.12124e-08 0)
(0 -4.13165e-08 0)
(0 -4.1442e-08 0)
(0 -4.15893e-08 0)
(0 -4.17589e-08 0)
(0 -4.19511e-08 0)
(0 -4.21666e-08 0)
(0 -4.24063e-08 0)
(0 -4.26708e-08 0)
(0 -4.29611e-08 0)
(0 -4.32784e-08 0)
(0 -4.36236e-08 0)
(0 -4.39982e-08 0)
(0 -4.44034e-08 0)
(0 -4.48406e-08 0)
(0 -4.53114e-08 0)
(0 -4.58172e-08 0)
(0 -4.63594e-08 0)
(0 -4.69396e-08 0)
(0 -4.75589e-08 0)
(0 -4.82186e-08 0)
(0 -4.89196e-08 0)
(0 -4.96626e-08 0)
(0 -5.04477e-08 0)
(0 -4.10029e-08 0)
(0 -4.10235e-08 0)
(0 -4.10648e-08 0)
(0 -4.11268e-08 0)
(0 -4.12098e-08 0)
(0 -4.13138e-08 0)
(0 -4.14393e-08 0)
(0 -4.15865e-08 0)
(0 -4.17559e-08 0)
(0 -4.1948e-08 0)
(0 -4.21634e-08 0)
(0 -4.24029e-08 0)
(0 -4.26672e-08 0)
(0 -4.29573e-08 0)
(0 -4.32743e-08 0)
(0 -4.36193e-08 0)
(0 -4.39936e-08 0)
(0 -4.43985e-08 0)
(0 -4.48354e-08 0)
(0 -4.53058e-08 0)
(0 -4.58112e-08 0)
(0 -4.6353e-08 0)
(0 -4.69327e-08 0)
(0 -4.75516e-08 0)
(0 -4.82109e-08 0)
(0 -4.89115e-08 0)
(0 -4.9654e-08 0)
(0 -5.04387e-08 0)
(0 -4.89814e-14 0)
(0 -1.6265e-13 0)
(0 -6.00407e-13 0)
(0 -2.69079e-12 0)
(0 -1.79269e-11 0)
(0 -2.17377e-10 0)
(0 -9.21133e-12 0)
(0 -1.23266e-09 0)
(0 -3.22155e-09 0)
(0 -4.25372e-09 0)
(0 -5.63954e-09 0)
(0 -7.696e-09 0)
(0 -5.6086e-09 0)
(0 -8.02543e-09 0)
(0 -9.98647e-09 0)
(0 -1.16511e-08 0)
(0 -1.34243e-08 0)
(0 -1.53958e-08 0)
(0 -1.38662e-08 0)
(0 -1.57832e-08 0)
(0 -1.76195e-08 0)
(0 -1.93385e-08 0)
(0 -2.10534e-08 0)
(0 -2.27777e-08 0)
(0 -2.20223e-08 0)
(0 -2.35396e-08 0)
(0 -2.50996e-08 0)
(0 -2.66311e-08 0)
(0 -2.81416e-08 0)
(0 -2.96241e-08 0)
(0 -2.94753e-08 0)
(0 -3.06824e-08 0)
(0 -3.19544e-08 0)
(0 -3.32363e-08 0)
(0 -3.45098e-08 0)
(0 -3.5764e-08 0)
(0 -3.60085e-08 0)
(0 -3.69607e-08 0)
(0 -3.79743e-08 0)
(0 -3.90128e-08 0)
(0 -4.00571e-08 0)
(0 -4.10974e-08 0)
(0 -4.15554e-08 0)
(0 -4.22952e-08 0)
(0 -4.30875e-08 0)
(0 -4.39095e-08 0)
(0 -4.47462e-08 0)
(0 -4.55902e-08 0)
(0 -4.6129e-08 0)
(0 -4.6692e-08 0)
(0 -4.72988e-08 0)
(0 -4.79348e-08 0)
(0 -4.85897e-08 0)
(0 -4.92576e-08 0)
(0 -4.9787e-08 0)
(0 -5.02042e-08 0)
(0 -5.0657e-08 0)
(0 -5.11364e-08 0)
(0 -5.16351e-08 0)
(0 -5.21488e-08 0)
(0 -5.26123e-08 0)
(0 -5.29101e-08 0)
(0 -5.32366e-08 0)
(0 -5.35858e-08 0)
(0 -5.39528e-08 0)
(0 -5.43343e-08 0)
(0 -5.47004e-08 0)
(0 -5.49017e-08 0)
(0 -5.51254e-08 0)
(0 -5.53678e-08 0)
(0 -5.56255e-08 0)
(0 -5.5896e-08 0)
(0 -5.61514e-08 0)
(0 -5.62754e-08 0)
(0 -5.64165e-08 0)
(0 -5.65725e-08 0)
(0 -5.6741e-08 0)
(0 -5.69201e-08 0)
(0 -5.70639e-08 0)
(0 -5.71268e-08 0)
(0 -5.72025e-08 0)
(0 -5.72896e-08 0)
(0 -5.73865e-08 0)
(0 -5.74918e-08 0)
(0 -5.75312e-08 0)
(0 -5.75465e-08 0)
(0 -5.75713e-08 0)
(0 -5.76045e-08 0)
(0 -5.7645e-08 0)
(0 -5.76918e-08 0)
(0 -5.76388e-08 0)
(0 -5.76179e-08 0)
(0 -5.76036e-08 0)
(0 -5.75953e-08 0)
(0 -5.75923e-08 0)
(0 -5.75939e-08 0)
(0 -5.74629e-08 0)
(0 -5.74149e-08 0)
(0 -5.73714e-08 0)
(0 -5.73319e-08 0)
(0 -5.7296e-08 0)
(0 -5.72633e-08 0)
(0 -5.70696e-08 0)
(0 -5.70019e-08 0)
(0 -5.6937e-08 0)
(0 -5.68747e-08 0)
(0 -5.68148e-08 0)
(0 -5.67568e-08 0)
(0 -5.65151e-08 0)
(0 -5.64336e-08 0)
(0 -5.63536e-08 0)
(0 -5.62752e-08 0)
(0 -5.61981e-08 0)
(0 -5.61221e-08 0)
(0 -5.58458e-08 0)
(0 -5.57551e-08 0)
(0 -5.5665e-08 0)
(0 -5.55757e-08 0)
(0 -5.54869e-08 0)
(0 -5.53987e-08 0)
(0 -5.50996e-08 0)
(0 -5.50033e-08 0)
(0 -5.49069e-08 0)
(0 -5.48107e-08 0)
(0 -5.47145e-08 0)
(0 -5.46184e-08 0)
(0 -5.43067e-08 0)
(0 -5.42074e-08 0)
(0 -5.41077e-08 0)
(0 -5.40076e-08 0)
(0 -5.39073e-08 0)
(0 -5.38067e-08 0)
(0 -5.29832e-08 0)
(0 -5.2163e-08 0)
(0 -5.13574e-08 0)
(0 -5.05747e-08 0)
(0 -4.98209e-08 0)
(0 -4.90999e-08 0)
(0 -4.84147e-08 0)
(0 -4.77669e-08 0)
(0 -4.71574e-08 0)
(0 -4.65864e-08 0)
(0 -4.60538e-08 0)
(0 -4.5559e-08 0)
(0 -4.51013e-08 0)
(0 -4.46797e-08 0)
(0 -4.42931e-08 0)
(0 -4.39403e-08 0)
(0 -4.36202e-08 0)
(0 -4.33316e-08 0)
(0 -4.30733e-08 0)
(0 -4.28443e-08 0)
(0 -4.26434e-08 0)
(0 -4.24697e-08 0)
(0 -4.23225e-08 0)
(0 -4.2201e-08 0)
(0 -4.21045e-08 0)
(0 -4.20326e-08 0)
(0 -4.19848e-08 0)
(0 -4.1961e-08 0)
(0 -5.30857e-08 0)
(0 -5.22656e-08 0)
(0 -5.14588e-08 0)
(0 -5.06739e-08 0)
(0 -4.99171e-08 0)
(0 -4.9193e-08 0)
(0 -4.85042e-08 0)
(0 -4.78528e-08 0)
(0 -4.72396e-08 0)
(0 -4.6665e-08 0)
(0 -4.6129e-08 0)
(0 -4.56309e-08 0)
(0 -4.51701e-08 0)
(0 -4.47456e-08 0)
(0 -4.43563e-08 0)
(0 -4.40012e-08 0)
(0 -4.36789e-08 0)
(0 -4.33884e-08 0)
(0 -4.31284e-08 0)
(0 -4.28979e-08 0)
(0 -4.26958e-08 0)
(0 -4.25211e-08 0)
(0 -4.2373e-08 0)
(0 -4.22507e-08 0)
(0 -4.21537e-08 0)
(0 -4.20813e-08 0)
(0 -4.20333e-08 0)
(0 -4.20094e-08 0)
(0 -5.31878e-08 0)
(0 -5.23677e-08 0)
(0 -5.15596e-08 0)
(0 -5.07724e-08 0)
(0 -5.00128e-08 0)
(0 -4.92854e-08 0)
(0 -4.85932e-08 0)
(0 -4.79382e-08 0)
(0 -4.73214e-08 0)
(0 -4.67434e-08 0)
(0 -4.62039e-08 0)
(0 -4.57026e-08 0)
(0 -4.52388e-08 0)
(0 -4.48115e-08 0)
(0 -4.44197e-08 0)
(0 -4.40622e-08 0)
(0 -4.37378e-08 0)
(0 -4.34454e-08 0)
(0 -4.31838e-08 0)
(0 -4.29518e-08 0)
(0 -4.27484e-08 0)
(0 -4.25727e-08 0)
(0 -4.24237e-08 0)
(0 -4.23007e-08 0)
(0 -4.22031e-08 0)
(0 -4.21304e-08 0)
(0 -4.20821e-08 0)
(0 -4.2058e-08 0)
(0 -5.32894e-08 0)
(0 -5.24691e-08 0)
(0 -5.16596e-08 0)
(0 -5.08702e-08 0)
(0 -5.01078e-08 0)
(0 -4.93772e-08 0)
(0 -4.86816e-08 0)
(0 -4.80231e-08 0)
(0 -4.74028e-08 0)
(0 -4.68213e-08 0)
(0 -4.62786e-08 0)
(0 -4.57741e-08 0)
(0 -4.53074e-08 0)
(0 -4.48773e-08 0)
(0 -4.4483e-08 0)
(0 -4.41232e-08 0)
(0 -4.37967e-08 0)
(0 -4.35025e-08 0)
(0 -4.32392e-08 0)
(0 -4.30058e-08 0)
(0 -4.28012e-08 0)
(0 -4.26245e-08 0)
(0 -4.24746e-08 0)
(0 -4.2351e-08 0)
(0 -4.22528e-08 0)
(0 -4.21797e-08 0)
(0 -4.21312e-08 0)
(0 -4.2107e-08 0)
(0 -5.33904e-08 0)
(0 -5.25698e-08 0)
(0 -5.17588e-08 0)
(0 -5.09672e-08 0)
(0 -5.0202e-08 0)
(0 -4.94682e-08 0)
(0 -4.87693e-08 0)
(0 -4.81073e-08 0)
(0 -4.74837e-08 0)
(0 -4.68988e-08 0)
(0 -4.63528e-08 0)
(0 -4.58453e-08 0)
(0 -4.53756e-08 0)
(0 -4.49429e-08 0)
(0 -4.45461e-08 0)
(0 -4.41841e-08 0)
(0 -4.38556e-08 0)
(0 -4.35596e-08 0)
(0 -4.32947e-08 0)
(0 -4.306e-08 0)
(0 -4.28542e-08 0)
(0 -4.26764e-08 0)
(0 -4.25257e-08 0)
(0 -4.24014e-08 0)
(0 -4.23027e-08 0)
(0 -4.22292e-08 0)
(0 -4.21804e-08 0)
(0 -4.21561e-08 0)
(0 -5.34907e-08 0)
(0 -5.26696e-08 0)
(0 -5.18571e-08 0)
(0 -5.10631e-08 0)
(0 -5.02952e-08 0)
(0 -4.95583e-08 0)
(0 -4.88561e-08 0)
(0 -4.81908e-08 0)
(0 -4.75638e-08 0)
(0 -4.69757e-08 0)
(0 -4.64265e-08 0)
(0 -4.5916e-08 0)
(0 -4.54436e-08 0)
(0 -4.50082e-08 0)
(0 -4.4609e-08 0)
(0 -4.42448e-08 0)
(0 -4.39144e-08 0)
(0 -4.36166e-08 0)
(0 -4.33502e-08 0)
(0 -4.31141e-08 0)
(0 -4.29071e-08 0)
(0 -4.27284e-08 0)
(0 -4.25769e-08 0)
(0 -4.24519e-08 0)
(0 -4.23527e-08 0)
(0 -4.22788e-08 0)
(0 -4.22298e-08 0)
(0 -4.22053e-08 0)
(0 -1.45539e-14 0)
(0 -1.45535e-14 0)
(0 -1.45528e-14 0)
(0 -1.45518e-14 0)
(0 -1.45503e-14 0)
(0 -1.45486e-14 0)
(0 -1.45464e-14 0)
(0 -1.4544e-14 0)
(0 -1.45411e-14 0)
(0 -1.45379e-14 0)
(0 -1.45344e-14 0)
(0 -1.45305e-14 0)
(0 -1.45262e-14 0)
(0 -1.45216e-14 0)
(0 -1.45167e-14 0)
(0 -1.45114e-14 0)
(0 -1.45058e-14 0)
(0 -1.44999e-14 0)
(0 -1.44936e-14 0)
(0 -1.44869e-14 0)
(0 -1.44799e-14 0)
(0 -1.44723e-14 0)
(0 -1.44641e-14 0)
(0 -1.44552e-14 0)
(0 -1.44454e-14 0)
(0 -1.44346e-14 0)
(0 -1.44225e-14 0)
(0 -1.44091e-14 0)
(0 -1.43945e-14 0)
(0 -1.43796e-14 0)
(0 -1.43658e-14 0)
(0 -1.43562e-14 0)
(0 -1.43568e-14 0)
(0 -1.43788e-14 0)
(0 -1.44462e-14 0)
(0 -1.4607e-14 0)
(0 -1.49614e-14 0)
(0 -1.57553e-14 0)
(0 -1.7652e-14 0)
(0 -2.33855e-14 0)
(0 -3.79366e-13 0)
(0 -3.7935e-13 0)
(0 -3.79318e-13 0)
(0 -3.7927e-13 0)
(0 -3.79206e-13 0)
(0 -3.79127e-13 0)
(0 -3.79031e-13 0)
(0 -3.7892e-13 0)
(0 -3.78794e-13 0)
(0 -3.78652e-13 0)
(0 -3.78495e-13 0)
(0 -3.78324e-13 0)
(0 -3.78138e-13 0)
(0 -3.77938e-13 0)
(0 -3.77724e-13 0)
(0 -3.77497e-13 0)
(0 -3.77256e-13 0)
(0 -3.76999e-13 0)
(0 -3.76725e-13 0)
(0 -3.76429e-13 0)
(0 -3.76106e-13 0)
(0 -3.75747e-13 0)
(0 -3.75341e-13 0)
(0 -3.74873e-13 0)
(0 -3.74329e-13 0)
(0 -3.73696e-13 0)
(0 -3.7297e-13 0)
(0 -3.72168e-13 0)
(0 -3.71347e-13 0)
(0 -3.70641e-13 0)
(0 -3.7031e-13 0)
(0 -3.70829e-13 0)
(0 -3.73048e-13 0)
(0 -3.78515e-13 0)
(0 -3.90187e-13 0)
(0 -4.13478e-13 0)
(0 -4.60782e-13 0)
(0 -5.63674e-13 0)
(0 -8.2943e-13 0)
(0 -1.80585e-12 0)
(0 -3.24506e-09 0)
(0 -3.24493e-09 0)
(0 -3.24469e-09 0)
(0 -3.24432e-09 0)
(0 -3.24382e-09 0)
(0 -3.24321e-09 0)
(0 -3.24247e-09 0)
(0 -3.24161e-09 0)
(0 -3.24062e-09 0)
(0 -3.23951e-09 0)
(0 -3.23829e-09 0)
(0 -3.23694e-09 0)
(0 -3.23547e-09 0)
(0 -3.23388e-09 0)
(0 -3.23217e-09 0)
(0 -3.23034e-09 0)
(0 -3.2284e-09 0)
(0 -3.22633e-09 0)
(0 -3.22415e-09 0)
(0 -3.22184e-09 0)
(0 -3.21941e-09 0)
(0 -3.21684e-09 0)
(0 -3.21413e-09 0)
(0 -3.21128e-09 0)
(0 -3.20831e-09 0)
(0 -3.20525e-09 0)
(0 -3.20217e-09 0)
(0 -3.19925e-09 0)
(0 -3.19676e-09 0)
(0 -3.19521e-09 0)
(0 -3.19545e-09 0)
(0 -3.19885e-09 0)
(0 -3.20766e-09 0)
(0 -3.22557e-09 0)
(0 -3.25867e-09 0)
(0 -3.31703e-09 0)
(0 -3.41842e-09 0)
(0 -3.59502e-09 0)
(0 -3.9089e-09 0)
(0 -4.48654e-09 0)
(0 -1.03115e-08 0)
(0 -1.03111e-08 0)
(0 -1.03104e-08 0)
(0 -1.03092e-08 0)
(0 -1.03077e-08 0)
(0 -1.03058e-08 0)
(0 -1.03036e-08 0)
(0 -1.03009e-08 0)
(0 -1.02979e-08 0)
(0 -1.02945e-08 0)
(0 -1.02908e-08 0)
(0 -1.02867e-08 0)
(0 -1.02822e-08 0)
(0 -1.02773e-08 0)
(0 -1.02721e-08 0)
(0 -1.02665e-08 0)
(0 -1.02605e-08 0)
(0 -1.02542e-08 0)
(0 -1.02475e-08 0)
(0 -1.02405e-08 0)
(0 -1.02331e-08 0)
(0 -1.02253e-08 0)
(0 -1.02171e-08 0)
(0 -1.02087e-08 0)
(0 -1.01999e-08 0)
(0 -1.01911e-08 0)
(0 -1.01824e-08 0)
(0 -1.01743e-08 0)
(0 -1.01678e-08 0)
(0 -1.01641e-08 0)
(0 -1.01655e-08 0)
(0 -1.01754e-08 0)
(0 -1.01994e-08 0)
(0 -1.02458e-08 0)
(0 -1.03279e-08 0)
(0 -1.04657e-08 0)
(0 -1.06907e-08 0)
(0 -1.10516e-08 0)
(0 -1.16225e-08 0)
(0 -1.25124e-08 0)
(0 -1.82795e-08 0)
(0 -1.82788e-08 0)
(0 -1.82774e-08 0)
(0 -1.82753e-08 0)
(0 -1.82726e-08 0)
(0 -1.82692e-08 0)
(0 -1.8265e-08 0)
(0 -1.82602e-08 0)
(0 -1.82547e-08 0)
(0 -1.82485e-08 0)
(0 -1.82417e-08 0)
(0 -1.82341e-08 0)
(0 -1.82259e-08 0)
(0 -1.8217e-08 0)
(0 -1.82074e-08 0)
(0 -1.81972e-08 0)
(0 -1.81863e-08 0)
(0 -1.81748e-08 0)
(0 -1.81625e-08 0)
(0 -1.81497e-08 0)
(0 -1.81362e-08 0)
(0 -1.8122e-08 0)
(0 -1.81073e-08 0)
(0 -1.8092e-08 0)
(0 -1.80764e-08 0)
(0 -1.80607e-08 0)
(0 -1.80455e-08 0)
(0 -1.80316e-08 0)
(0 -1.80203e-08 0)
(0 -1.80139e-08 0)
(0 -1.80159e-08 0)
(0 -1.80313e-08 0)
(0 -1.8068e-08 0)
(0 -1.81375e-08 0)
(0 -1.82564e-08 0)
(0 -1.84486e-08 0)
(0 -1.87476e-08 0)
(0 -1.91981e-08 0)
(0 -1.98563e-08 0)
(0 -2.0783e-08 0)
(0 -2.60925e-08 0)
(0 -2.60915e-08 0)
(0 -2.60895e-08 0)
(0 -2.60864e-08 0)
(0 -2.60823e-08 0)
(0 -2.60772e-08 0)
(0 -2.6071e-08 0)
(0 -2.60639e-08 0)
(0 -2.60557e-08 0)
(0 -2.60465e-08 0)
(0 -2.60362e-08 0)
(0 -2.6025e-08 0)
(0 -2.60127e-08 0)
(0 -2.59995e-08 0)
(0 -2.59852e-08 0)
(0 -2.597e-08 0)
(0 -2.59538e-08 0)
(0 -2.59366e-08 0)
(0 -2.59184e-08 0)
(0 -2.58993e-08 0)
(0 -2.58792e-08 0)
(0 -2.58582e-08 0)
(0 -2.58364e-08 0)
(0 -2.58139e-08 0)
(0 -2.5791e-08 0)
(0 -2.57681e-08 0)
(0 -2.57458e-08 0)
(0 -2.57255e-08 0)
(0 -2.57088e-08 0)
(0 -2.56986e-08 0)
(0 -2.5699e-08 0)
(0 -2.57162e-08 0)
(0 -2.57588e-08 0)
(0 -2.58394e-08 0)
(0 -2.59747e-08 0)
(0 -2.61873e-08 0)
(0 -2.65058e-08 0)
(0 -2.6964e-08 0)
(0 -2.75971e-08 0)
(0 -2.84328e-08 0)
(0 -3.32593e-08 0)
(0 -3.32579e-08 0)
(0 -3.32552e-08 0)
(0 -3.32511e-08 0)
(0 -3.32456e-08 0)
(0 -3.32388e-08 0)
(0 -3.32306e-08 0)
(0 -3.32211e-08 0)
(0 -3.32102e-08 0)
(0 -3.31979e-08 0)
(0 -3.31843e-08 0)
(0 -3.31693e-08 0)
(0 -3.3153e-08 0)
(0 -3.31353e-08 0)
(0 -3.31163e-08 0)
(0 -3.3096e-08 0)
(0 -3.30744e-08 0)
(0 -3.30515e-08 0)
(0 -3.30273e-08 0)
(0 -3.30018e-08 0)
(0 -3.29751e-08 0)
(0 -3.29473e-08 0)
(0 -3.29184e-08 0)
(0 -3.28886e-08 0)
(0 -3.28583e-08 0)
(0 -3.2828e-08 0)
(0 -3.27986e-08 0)
(0 -3.27713e-08 0)
(0 -3.27484e-08 0)
(0 -3.27328e-08 0)
(0 -3.27289e-08 0)
(0 -3.2743e-08 0)
(0 -3.27838e-08 0)
(0 -3.28628e-08 0)
(0 -3.29952e-08 0)
(0 -3.31997e-08 0)
(0 -3.34981e-08 0)
(0 -3.39136e-08 0)
(0 -3.44662e-08 0)
(0 -3.51668e-08 0)
(0 -3.95488e-08 0)
(0 -3.95471e-08 0)
(0 -3.95437e-08 0)
(0 -3.95387e-08 0)
(0 -3.95319e-08 0)
(0 -3.95234e-08 0)
(0 -3.95133e-08 0)
(0 -3.95014e-08 0)
(0 -3.94879e-08 0)
(0 -3.94727e-08 0)
(0 -3.94558e-08 0)
(0 -3.94372e-08 0)
(0 -3.94169e-08 0)
(0 -3.9395e-08 0)
(0 -3.93715e-08 0)
(0 -3.93463e-08 0)
(0 -3.93194e-08 0)
(0 -3.9291e-08 0)
(0 -3.9261e-08 0)
(0 -3.92294e-08 0)
(0 -3.91963e-08 0)
(0 -3.91618e-08 0)
(0 -3.9126e-08 0)
(0 -3.90892e-08 0)
(0 -3.90517e-08 0)
(0 -3.90141e-08 0)
(0 -3.89774e-08 0)
(0 -3.8943e-08 0)
(0 -3.8913e-08 0)
(0 -3.88905e-08 0)
(0 -3.88796e-08 0)
(0 -3.88863e-08 0)
(0 -3.89183e-08 0)
(0 -3.89858e-08 0)
(0 -3.9101e-08 0)
(0 -3.92785e-08 0)
(0 -3.95341e-08 0)
(0 -3.98826e-08 0)
(0 -4.03352e-08 0)
(0 -4.08954e-08 0)
(0 -4.48762e-08 0)
(0 -4.48742e-08 0)
(0 -4.48702e-08 0)
(0 -4.48643e-08 0)
(0 -4.48563e-08 0)
(0 -4.48463e-08 0)
(0 -4.48343e-08 0)
(0 -4.48203e-08 0)
(0 -4.48043e-08 0)
(0 -4.47863e-08 0)
(0 -4.47664e-08 0)
(0 -4.47445e-08 0)
(0 -4.47205e-08 0)
(0 -4.46947e-08 0)
(0 -4.46669e-08 0)
(0 -4.46371e-08 0)
(0 -4.46054e-08 0)
(0 -4.45718e-08 0)
(0 -4.45364e-08 0)
(0 -4.44991e-08 0)
(0 -4.44601e-08 0)
(0 -4.44193e-08 0)
(0 -4.43771e-08 0)
(0 -4.43337e-08 0)
(0 -4.42894e-08 0)
(0 -4.42448e-08 0)
(0 -4.4201e-08 0)
(0 -4.41593e-08 0)
(0 -4.41216e-08 0)
(0 -4.40909e-08 0)
(0 -4.4071e-08 0)
(0 -4.4067e-08 0)
(0 -4.40855e-08 0)
(0 -4.41347e-08 0)
(0 -4.42244e-08 0)
(0 -4.43651e-08 0)
(0 -4.4568e-08 0)
(0 -4.48425e-08 0)
(0 -4.51948e-08 0)
(0 -4.56257e-08 0)
(0 -4.92435e-08 0)
(0 -4.92412e-08 0)
(0 -4.92367e-08 0)
(0 -4.92298e-08 0)
(0 -4.92208e-08 0)
(0 -4.92094e-08 0)
(0 -4.91957e-08 0)
(0 -4.91798e-08 0)
(0 -4.91616e-08 0)
(0 -4.91412e-08 0)
(0 -4.91185e-08 0)
(0 -4.90935e-08 0)
(0 -4.90663e-08 0)
(0 -4.90369e-08 0)
(0 -4.90052e-08 0)
(0 -4.89713e-08 0)
(0 -4.89353e-08 0)
(0 -4.8897e-08 0)
(0 -4.88567e-08 0)
(0 -4.88143e-08 0)
(0 -4.87698e-08 0)
(0 -4.87235e-08 0)
(0 -4.86754e-08 0)
(0 -4.86259e-08 0)
(0 -4.85753e-08 0)
(0 -4.85242e-08 0)
(0 -4.84735e-08 0)
(0 -4.84246e-08 0)
(0 -4.83791e-08 0)
(0 -4.83397e-08 0)
(0 -4.83095e-08 0)
(0 -4.82929e-08 0)
(0 -4.82953e-08 0)
(0 -4.8323e-08 0)
(0 -4.83834e-08 0)
(0 -4.84843e-08 0)
(0 -4.86332e-08 0)
(0 -4.88362e-08 0)
(0 -4.90969e-08 0)
(0 -4.94153e-08 0)
(0 -5.27041e-08 0)
(0 -5.27015e-08 0)
(0 -5.26965e-08 0)
(0 -5.2689e-08 0)
(0 -5.26789e-08 0)
(0 -5.26663e-08 0)
(0 -5.26513e-08 0)
(0 -5.26337e-08 0)
(0 -5.26136e-08 0)
(0 -5.25909e-08 0)
(0 -5.25658e-08 0)
(0 -5.25382e-08 0)
(0 -5.25081e-08 0)
(0 -5.24755e-08 0)
(0 -5.24405e-08 0)
(0 -5.2403e-08 0)
(0 -5.23631e-08 0)
(0 -5.23209e-08 0)
(0 -5.22762e-08 0)
(0 -5.22293e-08 0)
(0 -5.21801e-08 0)
(0 -5.21288e-08 0)
(0 -5.20755e-08 0)
(0 -5.20206e-08 0)
(0 -5.19643e-08 0)
(0 -5.19073e-08 0)
(0 -5.18503e-08 0)
(0 -5.17945e-08 0)
(0 -5.17413e-08 0)
(0 -5.1693e-08 0)
(0 -5.16523e-08 0)
(0 -5.16225e-08 0)
(0 -5.16079e-08 0)
(0 -5.16135e-08 0)
(0 -5.16446e-08 0)
(0 -5.17068e-08 0)
(0 -5.18053e-08 0)
(0 -5.19441e-08 0)
(0 -5.21254e-08 0)
(0 -5.23491e-08 0)
(0 -5.53407e-08 0)
(0 -5.53379e-08 0)
(0 -5.53325e-08 0)
(0 -5.53244e-08 0)
(0 -5.53135e-08 0)
(0 -5.52999e-08 0)
(0 -5.52836e-08 0)
(0 -5.52646e-08 0)
(0 -5.52428e-08 0)
(0 -5.52184e-08 0)
(0 -5.51912e-08 0)
(0 -5.51614e-08 0)
(0 -5.51288e-08 0)
(0 -5.50936e-08 0)
(0 -5.50557e-08 0)
(0 -5.50152e-08 0)
(0 -5.49721e-08 0)
(0 -5.49263e-08 0)
(0 -5.4878e-08 0)
(0 -5.48272e-08 0)
(0 -5.4774e-08 0)
(0 -5.47185e-08 0)
(0 -5.46608e-08 0)
(0 -5.46012e-08 0)
(0 -5.454e-08 0)
(0 -5.44777e-08 0)
(0 -5.4415e-08 0)
(0 -5.43529e-08 0)
(0 -5.42926e-08 0)
(0 -5.42359e-08 0)
(0 -5.41849e-08 0)
(0 -5.41424e-08 0)
(0 -5.41116e-08 0)
(0 -5.40962e-08 0)
(0 -5.41001e-08 0)
(0 -5.41273e-08 0)
(0 -5.41813e-08 0)
(0 -5.4265e-08 0)
(0 -5.43797e-08 0)
(0 -5.45254e-08 0)
(0 -5.72505e-08 0)
(0 -5.72476e-08 0)
(0 -5.72419e-08 0)
(0 -5.72332e-08 0)
(0 -5.72217e-08 0)
(0 -5.72073e-08 0)
(0 -5.719e-08 0)
(0 -5.71698e-08 0)
(0 -5.71467e-08 0)
(0 -5.71208e-08 0)
(0 -5.7092e-08 0)
(0 -5.70603e-08 0)
(0 -5.70257e-08 0)
(0 -5.69884e-08 0)
(0 -5.69482e-08 0)
(0 -5.69051e-08 0)
(0 -5.68593e-08 0)
(0 -5.68108e-08 0)
(0 -5.67595e-08 0)
(0 -5.67056e-08 0)
(0 -5.6649e-08 0)
(0 -5.659e-08 0)
(0 -5.65286e-08 0)
(0 -5.64651e-08 0)
(0 -5.63998e-08 0)
(0 -5.6333e-08 0)
(0 -5.62654e-08 0)
(0 -5.61977e-08 0)
(0 -5.6131e-08 0)
(0 -5.60667e-08 0)
(0 -5.60065e-08 0)
(0 -5.59524e-08 0)
(0 -5.59069e-08 0)
(0 -5.58727e-08 0)
(0 -5.58527e-08 0)
(0 -5.58497e-08 0)
(0 -5.58661e-08 0)
(0 -5.5904e-08 0)
(0 -5.59643e-08 0)
(0 -5.60471e-08 0)
(0 -5.85356e-08 0)
(0 -5.85325e-08 0)
(0 -5.85265e-08 0)
(0 -5.85175e-08 0)
(0 -5.85054e-08 0)
(0 -5.84904e-08 0)
(0 -5.84723e-08 0)
(0 -5.84512e-08 0)
(0 -5.84271e-08 0)
(0 -5.84e-08 0)
(0 -5.83699e-08 0)
(0 -5.83368e-08 0)
(0 -5.83007e-08 0)
(0 -5.82616e-08 0)
(0 -5.82196e-08 0)
(0 -5.81746e-08 0)
(0 -5.81268e-08 0)
(0 -5.8076e-08 0)
(0 -5.80224e-08 0)
(0 -5.7966e-08 0)
(0 -5.79068e-08 0)
(0 -5.78451e-08 0)
(0 -5.77808e-08 0)
(0 -5.77142e-08 0)
(0 -5.76454e-08 0)
(0 -5.7575e-08 0)
(0 -5.75033e-08 0)
(0 -5.7431e-08 0)
(0 -5.73589e-08 0)
(0 -5.72881e-08 0)
(0 -5.72198e-08 0)
(0 -5.71557e-08 0)
(0 -5.70976e-08 0)
(0 -5.70474e-08 0)
(0 -5.70073e-08 0)
(0 -5.69792e-08 0)
(0 -5.69649e-08 0)
(0 -5.69658e-08 0)
(0 -5.69826e-08 0)
(0 -5.70155e-08 0)
(0 -5.92959e-08 0)
(0 -5.92928e-08 0)
(0 -5.92866e-08 0)
(0 -5.92773e-08 0)
(0 -5.92649e-08 0)
(0 -5.92493e-08 0)
(0 -5.92307e-08 0)
(0 -5.92089e-08 0)
(0 -5.91841e-08 0)
(0 -5.91561e-08 0)
(0 -5.91251e-08 0)
(0 -5.90909e-08 0)
(0 -5.90537e-08 0)
(0 -5.90134e-08 0)
(0 -5.897e-08 0)
(0 -5.89237e-08 0)
(0 -5.88743e-08 0)
(0 -5.88219e-08 0)
(0 -5.87665e-08 0)
(0 -5.87083e-08 0)
(0 -5.86472e-08 0)
(0 -5.85834e-08 0)
(0 -5.85169e-08 0)
(0 -5.8448e-08 0)
(0 -5.83767e-08 0)
(0 -5.83034e-08 0)
(0 -5.82285e-08 0)
(0 -5.81525e-08 0)
(0 -5.80761e-08 0)
(0 -5.79999e-08 0)
(0 -5.79251e-08 0)
(0 -5.78528e-08 0)
(0 -5.77843e-08 0)
(0 -5.77211e-08 0)
(0 -5.76647e-08 0)
(0 -5.76164e-08 0)
(0 -5.75777e-08 0)
(0 -5.75494e-08 0)
(0 -5.75322e-08 0)
(0 -5.75262e-08 0)
(0 -5.96258e-08 0)
(0 -5.96227e-08 0)
(0 -5.96163e-08 0)
(0 -5.96068e-08 0)
(0 -5.95941e-08 0)
(0 -5.95783e-08 0)
(0 -5.95593e-08 0)
(0 -5.95371e-08 0)
(0 -5.95117e-08 0)
(0 -5.94832e-08 0)
(0 -5.94515e-08 0)
(0 -5.94167e-08 0)
(0 -5.93787e-08 0)
(0 -5.93376e-08 0)
(0 -5.92934e-08 0)
(0 -5.9246e-08 0)
(0 -5.91956e-08 0)
(0 -5.91421e-08 0)
(0 -5.90857e-08 0)
(0 -5.90262e-08 0)
(0 -5.89638e-08 0)
(0 -5.88986e-08 0)
(0 -5.88306e-08 0)
(0 -5.876e-08 0)
(0 -5.8687e-08 0)
(0 -5.86117e-08 0)
(0 -5.85345e-08 0)
(0 -5.84557e-08 0)
(0 -5.83759e-08 0)
(0 -5.82957e-08 0)
(0 -5.82158e-08 0)
(0 -5.8137e-08 0)
(0 -5.80604e-08 0)
(0 -5.7987e-08 0)
(0 -5.79179e-08 0)
(0 -5.78541e-08 0)
(0 -5.77965e-08 0)
(0 -5.77458e-08 0)
(0 -5.77025e-08 0)
(0 -5.76669e-08 0)
(0 -5.96108e-08 0)
(0 -5.96076e-08 0)
(0 -5.96012e-08 0)
(0 -5.95916e-08 0)
(0 -5.95788e-08 0)
(0 -5.95627e-08 0)
(0 -5.95435e-08 0)
(0 -5.95211e-08 0)
(0 -5.94954e-08 0)
(0 -5.94666e-08 0)
(0 -5.94346e-08 0)
(0 -5.93994e-08 0)
(0 -5.9361e-08 0)
(0 -5.93194e-08 0)
(0 -5.92747e-08 0)
(0 -5.92269e-08 0)
(0 -5.91759e-08 0)
(0 -5.91219e-08 0)
(0 -5.90647e-08 0)
(0 -5.90046e-08 0)
(0 -5.89415e-08 0)
(0 -5.88755e-08 0)
(0 -5.88066e-08 0)
(0 -5.87351e-08 0)
(0 -5.86609e-08 0)
(0 -5.85844e-08 0)
(0 -5.85057e-08 0)
(0 -5.84251e-08 0)
(0 -5.8343e-08 0)
(0 -5.82599e-08 0)
(0 -5.81763e-08 0)
(0 -5.80928e-08 0)
(0 -5.80102e-08 0)
(0 -5.79292e-08 0)
(0 -5.78505e-08 0)
(0 -5.7775e-08 0)
(0 -5.77034e-08 0)
(0 -5.7636e-08 0)
(0 -5.75734e-08 0)
(0 -5.75157e-08 0)
(0 -5.93264e-08 0)
(0 -5.93232e-08 0)
(0 -5.93168e-08 0)
(0 -5.93071e-08 0)
(0 -5.92943e-08 0)
(0 -5.92782e-08 0)
(0 -5.92589e-08 0)
(0 -5.92364e-08 0)
(0 -5.92107e-08 0)
(0 -5.91818e-08 0)
(0 -5.91497e-08 0)
(0 -5.91144e-08 0)
(0 -5.90759e-08 0)
(0 -5.90342e-08 0)
(0 -5.89894e-08 0)
(0 -5.89414e-08 0)
(0 -5.88903e-08 0)
(0 -5.88361e-08 0)
(0 -5.87788e-08 0)
(0 -5.87184e-08 0)
(0 -5.86551e-08 0)
(0 -5.85888e-08 0)
(0 -5.85197e-08 0)
(0 -5.84478e-08 0)
(0 -5.83731e-08 0)
(0 -5.8296e-08 0)
(0 -5.82165e-08 0)
(0 -5.81349e-08 0)
(0 -5.80515e-08 0)
(0 -5.79666e-08 0)
(0 -5.78805e-08 0)
(0 -5.77939e-08 0)
(0 -5.77071e-08 0)
(0 -5.76208e-08 0)
(0 -5.75354e-08 0)
(0 -5.74516e-08 0)
(0 -5.73698e-08 0)
(0 -5.72905e-08 0)
(0 -5.72139e-08 0)
(0 -5.71403e-08 0)
(0 -5.88378e-08 0)
(0 -5.88346e-08 0)
(0 -5.88282e-08 0)
(0 -5.88185e-08 0)
(0 -5.88057e-08 0)
(0 -5.87897e-08 0)
(0 -5.87705e-08 0)
(0 -5.87481e-08 0)
(0 -5.87225e-08 0)
(0 -5.86937e-08 0)
(0 -5.86617e-08 0)
(0 -5.86265e-08 0)
(0 -5.85882e-08 0)
(0 -5.85467e-08 0)
(0 -5.8502e-08 0)
(0 -5.84542e-08 0)
(0 -5.84033e-08 0)
(0 -5.83493e-08 0)
(0 -5.82922e-08 0)
(0 -5.82321e-08 0)
(0 -5.8169e-08 0)
(0 -5.81029e-08 0)
(0 -5.80339e-08 0)
(0 -5.79621e-08 0)
(0 -5.78876e-08 0)
(0 -5.78105e-08 0)
(0 -5.77309e-08 0)
(0 -5.76491e-08 0)
(0 -5.75651e-08 0)
(0 -5.74793e-08 0)
(0 -5.7392e-08 0)
(0 -5.73034e-08 0)
(0 -5.72141e-08 0)
(0 -5.71244e-08 0)
(0 -5.70346e-08 0)
(0 -5.69452e-08 0)
(0 -5.68566e-08 0)
(0 -5.67691e-08 0)
(0 -5.66829e-08 0)
(0 -5.65982e-08 0)
(0 -5.81996e-08 0)
(0 -5.81964e-08 0)
(0 -5.81901e-08 0)
(0 -5.81806e-08 0)
(0 -5.81679e-08 0)
(0 -5.8152e-08 0)
(0 -5.8133e-08 0)
(0 -5.81108e-08 0)
(0 -5.80854e-08 0)
(0 -5.80569e-08 0)
(0 -5.80252e-08 0)
(0 -5.79904e-08 0)
(0 -5.79524e-08 0)
(0 -5.79112e-08 0)
(0 -5.7867e-08 0)
(0 -5.78197e-08 0)
(0 -5.77692e-08 0)
(0 -5.77157e-08 0)
(0 -5.76592e-08 0)
(0 -5.75996e-08 0)
(0 -5.75371e-08 0)
(0 -5.74716e-08 0)
(0 -5.74032e-08 0)
(0 -5.7332e-08 0)
(0 -5.72581e-08 0)
(0 -5.71815e-08 0)
(0 -5.71024e-08 0)
(0 -5.70208e-08 0)
(0 -5.6937e-08 0)
(0 -5.68512e-08 0)
(0 -5.67635e-08 0)
(0 -5.66743e-08 0)
(0 -5.65837e-08 0)
(0 -5.64921e-08 0)
(0 -5.63998e-08 0)
(0 -5.63071e-08 0)
(0 -5.62142e-08 0)
(0 -5.61215e-08 0)
(0 -5.6029e-08 0)
(0 -5.59371e-08 0)
(0 -5.74571e-08 0)
(0 -5.74539e-08 0)
(0 -5.74477e-08 0)
(0 -5.74383e-08 0)
(0 -5.74258e-08 0)
(0 -5.74101e-08 0)
(0 -5.73913e-08 0)
(0 -5.73694e-08 0)
(0 -5.73444e-08 0)
(0 -5.73163e-08 0)
(0 -5.7285e-08 0)
(0 -5.72507e-08 0)
(0 -5.72132e-08 0)
(0 -5.71727e-08 0)
(0 -5.71291e-08 0)
(0 -5.70824e-08 0)
(0 -5.70327e-08 0)
(0 -5.69799e-08 0)
(0 -5.69242e-08 0)
(0 -5.68654e-08 0)
(0 -5.68038e-08 0)
(0 -5.67392e-08 0)
(0 -5.66718e-08 0)
(0 -5.66016e-08 0)
(0 -5.65286e-08 0)
(0 -5.6453e-08 0)
(0 -5.63747e-08 0)
(0 -5.62941e-08 0)
(0 -5.6211e-08 0)
(0 -5.61258e-08 0)
(0 -5.60385e-08 0)
(0 -5.59494e-08 0)
(0 -5.58587e-08 0)
(0 -5.57665e-08 0)
(0 -5.56732e-08 0)
(0 -5.55788e-08 0)
(0 -5.54838e-08 0)
(0 -5.53881e-08 0)
(0 -5.52922e-08 0)
(0 -5.51959e-08 0)
(0 -5.66465e-08 0)
(0 -5.66434e-08 0)
(0 -5.66372e-08 0)
(0 -5.6628e-08 0)
(0 -5.66157e-08 0)
(0 -5.66003e-08 0)
(0 -5.65819e-08 0)
(0 -5.65604e-08 0)
(0 -5.65358e-08 0)
(0 -5.65081e-08 0)
(0 -5.64774e-08 0)
(0 -5.64437e-08 0)
(0 -5.64069e-08 0)
(0 -5.63671e-08 0)
(0 -5.63242e-08 0)
(0 -5.62784e-08 0)
(0 -5.62296e-08 0)
(0 -5.61778e-08 0)
(0 -5.6123e-08 0)
(0 -5.60654e-08 0)
(0 -5.60048e-08 0)
(0 -5.59414e-08 0)
(0 -5.58752e-08 0)
(0 -5.58062e-08 0)
(0 -5.57345e-08 0)
(0 -5.56602e-08 0)
(0 -5.55833e-08 0)
(0 -5.55039e-08 0)
(0 -5.54221e-08 0)
(0 -5.5338e-08 0)
(0 -5.52517e-08 0)
(0 -5.51635e-08 0)
(0 -5.50734e-08 0)
(0 -5.49817e-08 0)
(0 -5.48884e-08 0)
(0 -5.47938e-08 0)
(0 -5.46981e-08 0)
(0 -5.46014e-08 0)
(0 -5.45038e-08 0)
(0 -5.44056e-08 0)
(0 -5.35902e-08 0)
(0 -5.27685e-08 0)
(0 -5.19543e-08 0)
(0 -5.1158e-08 0)
(0 -5.03873e-08 0)
(0 -4.96474e-08 0)
(0 -4.8942e-08 0)
(0 -4.82734e-08 0)
(0 -4.76431e-08 0)
(0 -4.70518e-08 0)
(0 -4.64996e-08 0)
(0 -4.59862e-08 0)
(0 -4.5511e-08 0)
(0 -4.50731e-08 0)
(0 -4.46716e-08 0)
(0 -4.43052e-08 0)
(0 -4.39729e-08 0)
(0 -4.36734e-08 0)
(0 -4.34055e-08 0)
(0 -4.31681e-08 0)
(0 -4.296e-08 0)
(0 -4.27803e-08 0)
(0 -4.2628e-08 0)
(0 -4.25024e-08 0)
(0 -4.24027e-08 0)
(0 -4.23284e-08 0)
(0 -4.22791e-08 0)
(0 -4.22546e-08 0)
(0 -5.36889e-08 0)
(0 -5.28662e-08 0)
(0 -5.20503e-08 0)
(0 -5.12517e-08 0)
(0 -5.04782e-08 0)
(0 -4.97353e-08 0)
(0 -4.90267e-08 0)
(0 -4.8355e-08 0)
(0 -4.77215e-08 0)
(0 -4.71271e-08 0)
(0 -4.6572e-08 0)
(0 -4.60557e-08 0)
(0 -4.55779e-08 0)
(0 -4.51375e-08 0)
(0 -4.47337e-08 0)
(0 -4.43653e-08 0)
(0 -4.40312e-08 0)
(0 -4.373e-08 0)
(0 -4.34607e-08 0)
(0 -4.3222e-08 0)
(0 -4.30128e-08 0)
(0 -4.28321e-08 0)
(0 -4.26791e-08 0)
(0 -4.25528e-08 0)
(0 -4.24526e-08 0)
(0 -4.2378e-08 0)
(0 -4.23285e-08 0)
(0 -4.23038e-08 0)
(0 -5.37865e-08 0)
(0 -5.29628e-08 0)
(0 -5.21451e-08 0)
(0 -5.13441e-08 0)
(0 -5.05679e-08 0)
(0 -4.9822e-08 0)
(0 -4.91104e-08 0)
(0 -4.84355e-08 0)
(0 -4.77989e-08 0)
(0 -4.72015e-08 0)
(0 -4.66435e-08 0)
(0 -4.61245e-08 0)
(0 -4.56441e-08 0)
(0 -4.52014e-08 0)
(0 -4.47954e-08 0)
(0 -4.4425e-08 0)
(0 -4.4089e-08 0)
(0 -4.37862e-08 0)
(0 -4.35155e-08 0)
(0 -4.32755e-08 0)
(0 -4.30653e-08 0)
(0 -4.28837e-08 0)
(0 -4.27299e-08 0)
(0 -4.2603e-08 0)
(0 -4.25024e-08 0)
(0 -4.24274e-08 0)
(0 -4.23777e-08 0)
(0 -4.23528e-08 0)
(0 -5.3883e-08 0)
(0 -5.30581e-08 0)
(0 -5.22384e-08 0)
(0 -5.14351e-08 0)
(0 -5.06562e-08 0)
(0 -4.99074e-08 0)
(0 -4.91927e-08 0)
(0 -4.85148e-08 0)
(0 -4.78753e-08 0)
(0 -4.72749e-08 0)
(0 -4.67141e-08 0)
(0 -4.61924e-08 0)
(0 -4.57095e-08 0)
(0 -4.52645e-08 0)
(0 -4.48564e-08 0)
(0 -4.44841e-08 0)
(0 -4.41464e-08 0)
(0 -4.3842e-08 0)
(0 -4.35699e-08 0)
(0 -4.33288e-08 0)
(0 -4.31175e-08 0)
(0 -4.29351e-08 0)
(0 -4.27805e-08 0)
(0 -4.26531e-08 0)
(0 -4.25519e-08 0)
(0 -4.24766e-08 0)
(0 -4.24266e-08 0)
(0 -4.24017e-08 0)
(0 -5.39782e-08 0)
(0 -5.3152e-08 0)
(0 -5.23303e-08 0)
(0 -5.15246e-08 0)
(0 -5.07429e-08 0)
(0 -4.99913e-08 0)
(0 -4.92737e-08 0)
(0 -4.85928e-08 0)
(0 -4.79504e-08 0)
(0 -4.73472e-08 0)
(0 -4.67837e-08 0)
(0 -4.62595e-08 0)
(0 -4.57741e-08 0)
(0 -4.53269e-08 0)
(0 -4.49167e-08 0)
(0 -4.45425e-08 0)
(0 -4.42031e-08 0)
(0 -4.38973e-08 0)
(0 -4.36239e-08 0)
(0 -4.33816e-08 0)
(0 -4.31693e-08 0)
(0 -4.2986e-08 0)
(0 -4.28308e-08 0)
(0 -4.27027e-08 0)
(0 -4.26012e-08 0)
(0 -4.25255e-08 0)
(0 -4.24753e-08 0)
(0 -4.24503e-08 0)
(0 -5.4072e-08 0)
(0 -5.32443e-08 0)
(0 -5.24206e-08 0)
(0 -5.16124e-08 0)
(0 -5.08281e-08 0)
(0 -5.00737e-08 0)
(0 -4.93532e-08 0)
(0 -4.86695e-08 0)
(0 -4.80242e-08 0)
(0 -4.74183e-08 0)
(0 -4.68521e-08 0)
(0 -4.63255e-08 0)
(0 -4.58378e-08 0)
(0 -4.53884e-08 0)
(0 -4.49763e-08 0)
(0 -4.46003e-08 0)
(0 -4.42593e-08 0)
(0 -4.3952e-08 0)
(0 -4.36773e-08 0)
(0 -4.34339e-08 0)
(0 -4.32207e-08 0)
(0 -4.30366e-08 0)
(0 -4.28806e-08 0)
(0 -4.2752e-08 0)
(0 -4.265e-08 0)
(0 -4.25741e-08 0)
(0 -4.25237e-08 0)
(0 -4.24985e-08 0)
(0 -5.41643e-08 0)
(0 -5.33349e-08 0)
(0 -5.25092e-08 0)
(0 -5.16986e-08 0)
(0 -5.09117e-08 0)
(0 -5.01545e-08 0)
(0 -4.94312e-08 0)
(0 -4.87447e-08 0)
(0 -4.80967e-08 0)
(0 -4.74882e-08 0)
(0 -4.69195e-08 0)
(0 -4.63904e-08 0)
(0 -4.59005e-08 0)
(0 -4.54491e-08 0)
(0 -4.5035e-08 0)
(0 -4.46573e-08 0)
(0 -4.43147e-08 0)
(0 -4.40061e-08 0)
(0 -4.37301e-08 0)
(0 -4.34856e-08 0)
(0 -4.32715e-08 0)
(0 -4.30866e-08 0)
(0 -4.293e-08 0)
(0 -4.28009e-08 0)
(0 -4.26985e-08 0)
(0 -4.26222e-08 0)
(0 -4.25716e-08 0)
(0 -4.25463e-08 0)
(0 -5.42549e-08 0)
(0 -5.34238e-08 0)
(0 -5.25959e-08 0)
(0 -5.17829e-08 0)
(0 -5.09934e-08 0)
(0 -5.02336e-08 0)
(0 -4.95076e-08 0)
(0 -4.88184e-08 0)
(0 -4.81678e-08 0)
(0 -4.75567e-08 0)
(0 -4.69855e-08 0)
(0 -4.64542e-08 0)
(0 -4.59622e-08 0)
(0 -4.55087e-08 0)
(0 -4.50928e-08 0)
(0 -4.47134e-08 0)
(0 -4.43694e-08 0)
(0 -4.40594e-08 0)
(0 -4.37822e-08 0)
(0 -4.35367e-08 0)
(0 -4.33217e-08 0)
(0 -4.3136e-08 0)
(0 -4.29788e-08 0)
(0 -4.28492e-08 0)
(0 -4.27463e-08 0)
(0 -4.26698e-08 0)
(0 -4.2619e-08 0)
(0 -4.25936e-08 0)
(0 -5.43436e-08 0)
(0 -5.35108e-08 0)
(0 -5.26807e-08 0)
(0 -5.18654e-08 0)
(0 -5.10734e-08 0)
(0 -5.03109e-08 0)
(0 -4.95823e-08 0)
(0 -4.88905e-08 0)
(0 -4.82373e-08 0)
(0 -4.76238e-08 0)
(0 -4.70503e-08 0)
(0 -4.65167e-08 0)
(0 -4.60226e-08 0)
(0 -4.55673e-08 0)
(0 -4.51496e-08 0)
(0 -4.47686e-08 0)
(0 -4.44231e-08 0)
(0 -4.41119e-08 0)
(0 -4.38336e-08 0)
(0 -4.35871e-08 0)
(0 -4.33712e-08 0)
(0 -4.31848e-08 0)
(0 -4.3027e-08 0)
(0 -4.28968e-08 0)
(0 -4.27936e-08 0)
(0 -4.27168e-08 0)
(0 -4.26658e-08 0)
(0 -4.26403e-08 0)
(0 -5.44304e-08 0)
(0 -5.35957e-08 0)
(0 -5.27636e-08 0)
(0 -5.19459e-08 0)
(0 -5.11514e-08 0)
(0 -5.03864e-08 0)
(0 -4.96552e-08 0)
(0 -4.89609e-08 0)
(0 -4.83053e-08 0)
(0 -4.76894e-08 0)
(0 -4.71137e-08 0)
(0 -4.6578e-08 0)
(0 -4.60819e-08 0)
(0 -4.56247e-08 0)
(0 -4.52054e-08 0)
(0 -4.48229e-08 0)
(0 -4.4476e-08 0)
(0 -4.41635e-08 0)
(0 -4.38841e-08 0)
(0 -4.36366e-08 0)
(0 -4.34199e-08 0)
(0 -4.32328e-08 0)
(0 -4.30744e-08 0)
(0 -4.29438e-08 0)
(0 -4.28402e-08 0)
(0 -4.27631e-08 0)
(0 -4.27119e-08 0)
(0 -4.26864e-08 0)
(0 -5.45152e-08 0)
(0 -5.36786e-08 0)
(0 -5.28443e-08 0)
(0 -5.20243e-08 0)
(0 -5.12274e-08 0)
(0 -5.04599e-08 0)
(0 -4.97263e-08 0)
(0 -4.90296e-08 0)
(0 -4.83716e-08 0)
(0 -4.77535e-08 0)
(0 -4.71756e-08 0)
(0 -4.66379e-08 0)
(0 -4.61399e-08 0)
(0 -4.56809e-08 0)
(0 -4.526e-08 0)
(0 -4.4876e-08 0)
(0 -4.45278e-08 0)
(0 -4.42141e-08 0)
(0 -4.39337e-08 0)
(0 -4.36853e-08 0)
(0 -4.34678e-08 0)
(0 -4.32801e-08 0)
(0 -4.31211e-08 0)
(0 -4.299e-08 0)
(0 -4.28861e-08 0)
(0 -4.28087e-08 0)
(0 -4.27574e-08 0)
(0 -4.27318e-08 0)
(0 -5.45977e-08 0)
(0 -5.37592e-08 0)
(0 -5.29228e-08 0)
(0 -5.21006e-08 0)
(0 -5.13013e-08 0)
(0 -5.05315e-08 0)
(0 -4.97956e-08 0)
(0 -4.90965e-08 0)
(0 -4.84363e-08 0)
(0 -4.78159e-08 0)
(0 -4.7236e-08 0)
(0 -4.66963e-08 0)
(0 -4.61965e-08 0)
(0 -4.57359e-08 0)
(0 -4.53134e-08 0)
(0 -4.4928e-08 0)
(0 -4.45786e-08 0)
(0 -4.42638e-08 0)
(0 -4.39823e-08 0)
(0 -4.37331e-08 0)
(0 -4.35148e-08 0)
(0 -4.33264e-08 0)
(0 -4.31669e-08 0)
(0 -4.30354e-08 0)
(0 -4.29312e-08 0)
(0 -4.28535e-08 0)
(0 -4.2802e-08 0)
(0 -4.27763e-08 0)
(0 -5.46779e-08 0)
(0 -5.38376e-08 0)
(0 -5.29991e-08 0)
(0 -5.21747e-08 0)
(0 -5.13732e-08 0)
(0 -5.06011e-08 0)
(0 -4.98628e-08 0)
(0 -4.91615e-08 0)
(0 -4.84991e-08 0)
(0 -4.78768e-08 0)
(0 -4.72948e-08 0)
(0 -4.67533e-08 0)
(0 -4.62518e-08 0)
(0 -4.57895e-08 0)
(0 -4.53656e-08 0)
(0 -4.49789e-08 0)
(0 -4.46282e-08 0)
(0 -4.43123e-08 0)
(0 -4.40299e-08 0)
(0 -4.37799e-08 0)
(0 -4.35609e-08 0)
(0 -4.33719e-08 0)
(0 -4.32119e-08 0)
(0 -4.308e-08 0)
(0 -4.29754e-08 0)
(0 -4.28975e-08 0)
(0 -4.28458e-08 0)
(0 -4.282e-08 0)
(0 -5.47557e-08 0)
(0 -5.39135e-08 0)
(0 -5.30731e-08 0)
(0 -5.22465e-08 0)
(0 -5.14429e-08 0)
(0 -5.06685e-08 0)
(0 -4.99281e-08 0)
(0 -4.92247e-08 0)
(0 -4.85602e-08 0)
(0 -4.79358e-08 0)
(0 -4.7352e-08 0)
(0 -4.68087e-08 0)
(0 -4.63056e-08 0)
(0 -4.58418e-08 0)
(0 -4.54164e-08 0)
(0 -4.50284e-08 0)
(0 -4.46766e-08 0)
(0 -4.43597e-08 0)
(0 -4.40764e-08 0)
(0 -4.38256e-08 0)
(0 -4.36059e-08 0)
(0 -4.34163e-08 0)
(0 -4.32558e-08 0)
(0 -4.31235e-08 0)
(0 -4.30186e-08 0)
(0 -4.29405e-08 0)
(0 -4.28887e-08 0)
(0 -4.28628e-08 0)
(0 -5.48311e-08 0)
(0 -5.39871e-08 0)
(0 -5.31447e-08 0)
(0 -5.23161e-08 0)
(0 -5.15103e-08 0)
(0 -5.07339e-08 0)
(0 -4.99914e-08 0)
(0 -4.92859e-08 0)
(0 -4.86194e-08 0)
(0 -4.79932e-08 0)
(0 -4.74076e-08 0)
(0 -4.68626e-08 0)
(0 -4.63578e-08 0)
(0 -4.58926e-08 0)
(0 -4.54659e-08 0)
(0 -4.50767e-08 0)
(0 -4.47238e-08 0)
(0 -4.44059e-08 0)
(0 -4.41218e-08 0)
(0 -4.38701e-08 0)
(0 -4.36498e-08 0)
(0 -4.34597e-08 0)
(0 -4.32987e-08 0)
(0 -4.3166e-08 0)
(0 -4.30608e-08 0)
(0 -4.29825e-08 0)
(0 -4.29305e-08 0)
(0 -4.29046e-08 0)
(0 -5.49038e-08 0)
(0 -5.40581e-08 0)
(0 -5.32138e-08 0)
(0 -5.23833e-08 0)
(0 -5.15755e-08 0)
(0 -5.0797e-08 0)
(0 -5.00525e-08 0)
(0 -4.93451e-08 0)
(0 -4.86768e-08 0)
(0 -4.80487e-08 0)
(0 -4.74613e-08 0)
(0 -4.69148e-08 0)
(0 -4.64085e-08 0)
(0 -4.59419e-08 0)
(0 -4.55139e-08 0)
(0 -4.51236e-08 0)
(0 -4.47696e-08 0)
(0 -4.44508e-08 0)
(0 -4.41659e-08 0)
(0 -4.39135e-08 0)
(0 -4.36926e-08 0)
(0 -4.35019e-08 0)
(0 -4.33405e-08 0)
(0 -4.32075e-08 0)
(0 -4.3102e-08 0)
(0 -4.30235e-08 0)
(0 -4.29714e-08 0)
(0 -4.29454e-08 0)
(0 -5.4974e-08 0)
(0 -5.41266e-08 0)
(0 -5.32805e-08 0)
(0 -5.2448e-08 0)
(0 -5.16383e-08 0)
(0 -5.08579e-08 0)
(0 -5.01115e-08 0)
(0 -4.94022e-08 0)
(0 -4.87321e-08 0)
(0 -4.81023e-08 0)
(0 -4.75134e-08 0)
(0 -4.69653e-08 0)
(0 -4.64576e-08 0)
(0 -4.59896e-08 0)
(0 -4.55605e-08 0)
(0 -4.51691e-08 0)
(0 -4.48141e-08 0)
(0 -4.44944e-08 0)
(0 -4.42087e-08 0)
(0 -4.39557e-08 0)
(0 -4.37342e-08 0)
(0 -4.3543e-08 0)
(0 -4.33812e-08 0)
(0 -4.32478e-08 0)
(0 -4.3142e-08 0)
(0 -4.30633e-08 0)
(0 -4.30111e-08 0)
(0 -4.2985e-08 0)
(0 -5.50415e-08 0)
(0 -5.41925e-08 0)
(0 -5.33446e-08 0)
(0 -5.25104e-08 0)
(0 -5.16988e-08 0)
(0 -5.09166e-08 0)
(0 -5.01684e-08 0)
(0 -4.94573e-08 0)
(0 -4.87855e-08 0)
(0 -4.8154e-08 0)
(0 -4.75636e-08 0)
(0 -4.7014e-08 0)
(0 -4.6505e-08 0)
(0 -4.60358e-08 0)
(0 -4.56055e-08 0)
(0 -4.52131e-08 0)
(0 -4.48572e-08 0)
(0 -4.45367e-08 0)
(0 -4.42502e-08 0)
(0 -4.39965e-08 0)
(0 -4.37745e-08 0)
(0 -4.35828e-08 0)
(0 -4.34206e-08 0)
(0 -4.32869e-08 0)
(0 -4.31809e-08 0)
(0 -4.3102e-08 0)
(0 -4.30496e-08 0)
(0 -4.30235e-08 0)
(0 -5.51063e-08 0)
(0 -5.42557e-08 0)
(0 -5.34062e-08 0)
(0 -5.25702e-08 0)
(0 -5.17569e-08 0)
(0 -5.09729e-08 0)
(0 -5.0223e-08 0)
(0 -4.95102e-08 0)
(0 -4.88368e-08 0)
(0 -4.82038e-08 0)
(0 -4.76119e-08 0)
(0 -4.70609e-08 0)
(0 -4.65507e-08 0)
(0 -4.60803e-08 0)
(0 -4.5649e-08 0)
(0 -4.52555e-08 0)
(0 -4.48988e-08 0)
(0 -4.45775e-08 0)
(0 -4.42903e-08 0)
(0 -4.4036e-08 0)
(0 -4.38134e-08 0)
(0 -4.36213e-08 0)
(0 -4.34588e-08 0)
(0 -4.33247e-08 0)
(0 -4.32185e-08 0)
(0 -4.31394e-08 0)
(0 -4.30869e-08 0)
(0 -4.30608e-08 0)
(0 -5.51684e-08 0)
(0 -5.43163e-08 0)
(0 -5.34652e-08 0)
(0 -5.26275e-08 0)
(0 -5.18125e-08 0)
(0 -5.10269e-08 0)
(0 -5.02753e-08 0)
(0 -4.9561e-08 0)
(0 -4.8886e-08 0)
(0 -4.82516e-08 0)
(0 -4.76583e-08 0)
(0 -4.71061e-08 0)
(0 -4.65946e-08 0)
(0 -4.61231e-08 0)
(0 -4.56908e-08 0)
(0 -4.52964e-08 0)
(0 -4.49388e-08 0)
(0 -4.46168e-08 0)
(0 -4.4329e-08 0)
(0 -4.40741e-08 0)
(0 -4.3851e-08 0)
(0 -4.36585e-08 0)
(0 -4.34956e-08 0)
(0 -4.33613e-08 0)
(0 -4.32548e-08 0)
(0 -4.31755e-08 0)
(0 -4.31229e-08 0)
(0 -4.30967e-08 0)
(0 -5.52276e-08 0)
(0 -5.43741e-08 0)
(0 -5.35215e-08 0)
(0 -5.26823e-08 0)
(0 -5.18657e-08 0)
(0 -5.10785e-08 0)
(0 -5.03254e-08 0)
(0 -4.96096e-08 0)
(0 -4.89331e-08 0)
(0 -4.82974e-08 0)
(0 -4.77027e-08 0)
(0 -4.71493e-08 0)
(0 -4.66367e-08 0)
(0 -4.61642e-08 0)
(0 -4.57309e-08 0)
(0 -4.53356e-08 0)
(0 -4.49773e-08 0)
(0 -4.46546e-08 0)
(0 -4.43661e-08 0)
(0 -4.41107e-08 0)
(0 -4.38872e-08 0)
(0 -4.36943e-08 0)
(0 -4.3531e-08 0)
(0 -4.33964e-08 0)
(0 -4.32897e-08 0)
(0 -4.32103e-08 0)
(0 -4.31576e-08 0)
(0 -4.31314e-08 0)
(0 -5.52841e-08 0)
(0 -5.44292e-08 0)
(0 -5.35751e-08 0)
(0 -5.27344e-08 0)
(0 -5.19164e-08 0)
(0 -5.11277e-08 0)
(0 -5.03731e-08 0)
(0 -4.96559e-08 0)
(0 -4.89781e-08 0)
(0 -4.8341e-08 0)
(0 -4.77452e-08 0)
(0 -4.71906e-08 0)
(0 -4.6677e-08 0)
(0 -4.62035e-08 0)
(0 -4.57693e-08 0)
(0 -4.53732e-08 0)
(0 -4.50141e-08 0)
(0 -4.46908e-08 0)
(0 -4.44017e-08 0)
(0 -4.41459e-08 0)
(0 -4.39218e-08 0)
(0 -4.37286e-08 0)
(0 -4.3565e-08 0)
(0 -4.34301e-08 0)
(0 -4.33233e-08 0)
(0 -4.32437e-08 0)
(0 -4.31909e-08 0)
(0 -4.31646e-08 0)
(0 -5.53376e-08 0)
(0 -5.44815e-08 0)
(0 -5.36261e-08 0)
(0 -5.2784e-08 0)
(0 -5.19646e-08 0)
(0 -5.11745e-08 0)
(0 -5.04185e-08 0)
(0 -4.97e-08 0)
(0 -4.90209e-08 0)
(0 -4.83826e-08 0)
(0 -4.77856e-08 0)
(0 -4.723e-08 0)
(0 -4.67153e-08 0)
(0 -4.6241e-08 0)
(0 -4.58059e-08 0)
(0 -4.54091e-08 0)
(0 -4.50493e-08 0)
(0 -4.47253e-08 0)
(0 -4.44358e-08 0)
(0 -4.41794e-08 0)
(0 -4.3955e-08 0)
(0 -4.37614e-08 0)
(0 -4.35975e-08 0)
(0 -4.34624e-08 0)
(0 -4.33553e-08 0)
(0 -4.32756e-08 0)
(0 -4.32227e-08 0)
(0 -4.31964e-08 0)
(0 -5.53883e-08 0)
(0 -5.4531e-08 0)
(0 -5.36743e-08 0)
(0 -5.28309e-08 0)
(0 -5.20102e-08 0)
(0 -5.12188e-08 0)
(0 -5.04615e-08 0)
(0 -4.97417e-08 0)
(0 -4.90615e-08 0)
(0 -4.84221e-08 0)
(0 -4.7824e-08 0)
(0 -4.72674e-08 0)
(0 -4.67518e-08 0)
(0 -4.62766e-08 0)
(0 -4.58407e-08 0)
(0 -4.54432e-08 0)
(0 -4.50828e-08 0)
(0 -4.47582e-08 0)
(0 -4.44682e-08 0)
(0 -4.42114e-08 0)
(0 -4.39866e-08 0)
(0 -4.37926e-08 0)
(0 -4.36284e-08 0)
(0 -4.34931e-08 0)
(0 -4.33859e-08 0)
(0 -4.3306e-08 0)
(0 -4.32531e-08 0)
(0 -4.32267e-08 0)
(0 -5.54361e-08 0)
(0 -5.45776e-08 0)
(0 -5.37198e-08 0)
(0 -5.28752e-08 0)
(0 -5.20532e-08 0)
(0 -5.12606e-08 0)
(0 -5.05021e-08 0)
(0 -4.97812e-08 0)
(0 -4.90998e-08 0)
(0 -4.84594e-08 0)
(0 -4.78603e-08 0)
(0 -4.73028e-08 0)
(0 -4.67863e-08 0)
(0 -4.63103e-08 0)
(0 -4.58737e-08 0)
(0 -4.54755e-08 0)
(0 -4.51145e-08 0)
(0 -4.47894e-08 0)
(0 -4.44989e-08 0)
(0 -4.42417e-08 0)
(0 -4.40165e-08 0)
(0 -4.38222e-08 0)
(0 -4.36578e-08 0)
(0 -4.35223e-08 0)
(0 -4.34149e-08 0)
(0 -4.33349e-08 0)
(0 -4.32819e-08 0)
(0 -4.32555e-08 0)
(0 -5.5481e-08 0)
(0 -5.46215e-08 0)
(0 -5.37625e-08 0)
(0 -5.29168e-08 0)
(0 -5.20936e-08 0)
(0 -5.12999e-08 0)
(0 -5.05403e-08 0)
(0 -4.98183e-08 0)
(0 -4.91359e-08 0)
(0 -4.84945e-08 0)
(0 -4.78945e-08 0)
(0 -4.73361e-08 0)
(0 -4.68188e-08 0)
(0 -4.63421e-08 0)
(0 -4.59048e-08 0)
(0 -4.5506e-08 0)
(0 -4.51445e-08 0)
(0 -4.48189e-08 0)
(0 -4.45279e-08 0)
(0 -4.42703e-08 0)
(0 -4.40448e-08 0)
(0 -4.38502e-08 0)
(0 -4.36856e-08 0)
(0 -4.35499e-08 0)
(0 -4.34423e-08 0)
(0 -4.33622e-08 0)
(0 -4.33091e-08 0)
(0 -4.32826e-08 0)
(0 -5.55229e-08 0)
(0 -5.46624e-08 0)
(0 -5.38024e-08 0)
(0 -5.29556e-08 0)
(0 -5.21314e-08 0)
(0 -5.13366e-08 0)
(0 -5.05761e-08 0)
(0 -4.9853e-08 0)
(0 -4.91697e-08 0)
(0 -4.85274e-08 0)
(0 -4.79265e-08 0)
(0 -4.73673e-08 0)
(0 -4.68493e-08 0)
(0 -4.63719e-08 0)
(0 -4.5934e-08 0)
(0 -4.55346e-08 0)
(0 -4.51726e-08 0)
(0 -4.48465e-08 0)
(0 -4.45551e-08 0)
(0 -4.42972e-08 0)
(0 -4.40714e-08 0)
(0 -4.38766e-08 0)
(0 -4.37117e-08 0)
(0 -4.35758e-08 0)
(0 -4.34681e-08 0)
(0 -4.33879e-08 0)
(0 -4.33347e-08 0)
(0 -4.33082e-08 0)
(0 -5.55619e-08 0)
(0 -5.47005e-08 0)
(0 -5.38396e-08 0)
(0 -5.29918e-08 0)
(0 -5.21666e-08 0)
(0 -5.13708e-08 0)
(0 -5.06093e-08 0)
(0 -4.98854e-08 0)
(0 -4.92012e-08 0)
(0 -4.8558e-08 0)
(0 -4.79564e-08 0)
(0 -4.73964e-08 0)
(0 -4.68778e-08 0)
(0 -4.63997e-08 0)
(0 -4.59612e-08 0)
(0 -4.55614e-08 0)
(0 -4.51988e-08 0)
(0 -4.48723e-08 0)
(0 -4.45806e-08 0)
(0 -4.43223e-08 0)
(0 -4.40962e-08 0)
(0 -4.39012e-08 0)
(0 -4.37361e-08 0)
(0 -4.36e-08 0)
(0 -4.34922e-08 0)
(0 -4.34119e-08 0)
(0 -4.33587e-08 0)
(0 -4.33321e-08 0)
(0 -5.5598e-08 0)
(0 -5.47357e-08 0)
(0 -5.38739e-08 0)
(0 -5.30252e-08 0)
(0 -5.21991e-08 0)
(0 -5.14025e-08 0)
(0 -5.06401e-08 0)
(0 -4.99153e-08 0)
(0 -4.92303e-08 0)
(0 -4.85864e-08 0)
(0 -4.79841e-08 0)
(0 -4.74234e-08 0)
(0 -4.69041e-08 0)
(0 -4.64255e-08 0)
(0 -4.59865e-08 0)
(0 -4.55862e-08 0)
(0 -4.52232e-08 0)
(0 -4.48963e-08 0)
(0 -4.46042e-08 0)
(0 -4.43456e-08 0)
(0 -4.41193e-08 0)
(0 -4.3924e-08 0)
(0 -4.37588e-08 0)
(0 -4.36225e-08 0)
(0 -4.35146e-08 0)
(0 -4.34342e-08 0)
(0 -4.33809e-08 0)
(0 -4.33543e-08 0)
(0 -5.5631e-08 0)
(0 -5.4768e-08 0)
(0 -5.39054e-08 0)
(0 -5.30559e-08 0)
(0 -5.2229e-08 0)
(0 -5.14315e-08 0)
(0 -5.06684e-08 0)
(0 -4.99428e-08 0)
(0 -4.92571e-08 0)
(0 -4.86124e-08 0)
(0 -4.80095e-08 0)
(0 -4.74483e-08 0)
(0 -4.69284e-08 0)
(0 -4.64492e-08 0)
(0 -4.60098e-08 0)
(0 -4.5609e-08 0)
(0 -4.52456e-08 0)
(0 -4.49184e-08 0)
(0 -4.4626e-08 0)
(0 -4.43671e-08 0)
(0 -4.41406e-08 0)
(0 -4.39451e-08 0)
(0 -4.37796e-08 0)
(0 -4.36433e-08 0)
(0 -4.35352e-08 0)
(0 -4.34548e-08 0)
(0 -4.34014e-08 0)
(0 -4.33748e-08 0)
(0 -5.56611e-08 0)
(0 -5.47974e-08 0)
(0 -5.3934e-08 0)
(0 -5.30838e-08 0)
(0 -5.22562e-08 0)
(0 -5.1458e-08 0)
(0 -5.06941e-08 0)
(0 -4.99679e-08 0)
(0 -4.92815e-08 0)
(0 -4.86362e-08 0)
(0 -4.80327e-08 0)
(0 -4.74709e-08 0)
(0 -4.69505e-08 0)
(0 -4.64709e-08 0)
(0 -4.6031e-08 0)
(0 -4.56298e-08 0)
(0 -4.52661e-08 0)
(0 -4.49386e-08 0)
(0 -4.46459e-08 0)
(0 -4.43868e-08 0)
(0 -4.416e-08 0)
(0 -4.39643e-08 0)
(0 -4.37987e-08 0)
(0 -4.36623e-08 0)
(0 -4.35541e-08 0)
(0 -4.34736e-08 0)
(0 -4.34202e-08 0)
(0 -4.33935e-08 0)
(0 -5.56882e-08 0)
(0 -5.48239e-08 0)
(0 -5.39599e-08 0)
(0 -5.3109e-08 0)
(0 -5.22807e-08 0)
(0 -5.14819e-08 0)
(0 -5.07173e-08 0)
(0 -4.99905e-08 0)
(0 -4.93035e-08 0)
(0 -4.86577e-08 0)
(0 -4.80536e-08 0)
(0 -4.74913e-08 0)
(0 -4.69705e-08 0)
(0 -4.64904e-08 0)
(0 -4.60502e-08 0)
(0 -4.56487e-08 0)
(0 -4.52846e-08 0)
(0 -4.49568e-08 0)
(0 -4.46639e-08 0)
(0 -4.44045e-08 0)
(0 -4.41776e-08 0)
(0 -4.39817e-08 0)
(0 -4.3816e-08 0)
(0 -4.36794e-08 0)
(0 -4.35712e-08 0)
(0 -4.34906e-08 0)
(0 -4.34371e-08 0)
(0 -4.34105e-08 0)
(0 -5.57122e-08 0)
(0 -5.48474e-08 0)
(0 -5.39828e-08 0)
(0 -5.31314e-08 0)
(0 -5.23025e-08 0)
(0 -5.15031e-08 0)
(0 -5.0738e-08 0)
(0 -5.00106e-08 0)
(0 -4.93231e-08 0)
(0 -4.86768e-08 0)
(0 -4.80722e-08 0)
(0 -4.75095e-08 0)
(0 -4.69883e-08 0)
(0 -4.65079e-08 0)
(0 -4.60673e-08 0)
(0 -4.56654e-08 0)
(0 -4.53011e-08 0)
(0 -4.49731e-08 0)
(0 -4.46799e-08 0)
(0 -4.44204e-08 0)
(0 -4.41932e-08 0)
(0 -4.39973e-08 0)
(0 -4.38314e-08 0)
(0 -4.36947e-08 0)
(0 -4.35864e-08 0)
(0 -4.35057e-08 0)
(0 -4.34523e-08 0)
(0 -4.34256e-08 0)
(0 -5.57333e-08 0)
(0 -5.4868e-08 0)
(0 -5.4003e-08 0)
(0 -5.3151e-08 0)
(0 -5.23216e-08 0)
(0 -5.15217e-08 0)
(0 -5.07561e-08 0)
(0 -5.00282e-08 0)
(0 -4.93403e-08 0)
(0 -4.86935e-08 0)
(0 -4.80886e-08 0)
(0 -4.75255e-08 0)
(0 -4.70039e-08 0)
(0 -4.65232e-08 0)
(0 -4.60823e-08 0)
(0 -4.56802e-08 0)
(0 -4.53156e-08 0)
(0 -4.49873e-08 0)
(0 -4.4694e-08 0)
(0 -4.44343e-08 0)
(0 -4.4207e-08 0)
(0 -4.40109e-08 0)
(0 -4.3845e-08 0)
(0 -4.37082e-08 0)
(0 -4.35998e-08 0)
(0 -4.35191e-08 0)
(0 -4.34656e-08 0)
(0 -4.34389e-08 0)
(0 -5.57514e-08 0)
(0 -5.48857e-08 0)
(0 -5.40202e-08 0)
(0 -5.31678e-08 0)
(0 -5.2338e-08 0)
(0 -5.15376e-08 0)
(0 -5.07716e-08 0)
(0 -5.00434e-08 0)
(0 -4.9355e-08 0)
(0 -4.87079e-08 0)
(0 -4.81026e-08 0)
(0 -4.75392e-08 0)
(0 -4.70174e-08 0)
(0 -4.65363e-08 0)
(0 -4.60952e-08 0)
(0 -4.56928e-08 0)
(0 -4.53281e-08 0)
(0 -4.49996e-08 0)
(0 -4.47061e-08 0)
(0 -4.44463e-08 0)
(0 -4.42188e-08 0)
(0 -4.40226e-08 0)
(0 -4.38566e-08 0)
(0 -4.37198e-08 0)
(0 -4.36113e-08 0)
(0 -4.35305e-08 0)
(0 -4.3477e-08 0)
(0 -4.34503e-08 0)
(0 -5.57665e-08 0)
(0 -5.49004e-08 0)
(0 -5.40346e-08 0)
(0 -5.31818e-08 0)
(0 -5.23516e-08 0)
(0 -5.15509e-08 0)
(0 -5.07846e-08 0)
(0 -5.0056e-08 0)
(0 -4.93673e-08 0)
(0 -4.87199e-08 0)
(0 -4.81144e-08 0)
(0 -4.75507e-08 0)
(0 -4.70286e-08 0)
(0 -4.65473e-08 0)
(0 -4.61059e-08 0)
(0 -4.57034e-08 0)
(0 -4.53385e-08 0)
(0 -4.50099e-08 0)
(0 -4.47162e-08 0)
(0 -4.44563e-08 0)
(0 -4.42287e-08 0)
(0 -4.40324e-08 0)
(0 -4.38663e-08 0)
(0 -4.37294e-08 0)
(0 -4.36209e-08 0)
(0 -4.35401e-08 0)
(0 -4.34865e-08 0)
(0 -4.34598e-08 0)
(0 -5.57785e-08 0)
(0 -5.49122e-08 0)
(0 -5.40461e-08 0)
(0 -5.31931e-08 0)
(0 -5.23626e-08 0)
(0 -5.15616e-08 0)
(0 -5.0795e-08 0)
(0 -5.00661e-08 0)
(0 -4.93772e-08 0)
(0 -4.87295e-08 0)
(0 -4.81237e-08 0)
(0 -4.75599e-08 0)
(0 -4.70375e-08 0)
(0 -4.65561e-08 0)
(0 -4.61146e-08 0)
(0 -4.57119e-08 0)
(0 -4.53468e-08 0)
(0 -4.50181e-08 0)
(0 -4.47243e-08 0)
(0 -4.44643e-08 0)
(0 -4.42367e-08 0)
(0 -4.40403e-08 0)
(0 -4.38741e-08 0)
(0 -4.37372e-08 0)
(0 -4.36286e-08 0)
(0 -4.35478e-08 0)
(0 -4.34942e-08 0)
(0 -4.34675e-08 0)
(0 -5.57876e-08 0)
(0 -5.4921e-08 0)
(0 -5.40547e-08 0)
(0 -5.32015e-08 0)
(0 -5.23708e-08 0)
(0 -5.15696e-08 0)
(0 -5.08028e-08 0)
(0 -5.00737e-08 0)
(0 -4.93846e-08 0)
(0 -4.87368e-08 0)
(0 -4.81308e-08 0)
(0 -4.75667e-08 0)
(0 -4.70443e-08 0)
(0 -4.65627e-08 0)
(0 -4.6121e-08 0)
(0 -4.57183e-08 0)
(0 -4.53531e-08 0)
(0 -4.50243e-08 0)
(0 -4.47304e-08 0)
(0 -4.44703e-08 0)
(0 -4.42426e-08 0)
(0 -4.40462e-08 0)
(0 -4.388e-08 0)
(0 -4.3743e-08 0)
(0 -4.36344e-08 0)
(0 -4.35536e-08 0)
(0 -4.35e-08 0)
(0 -4.34733e-08 0)
(0 -5.57936e-08 0)
(0 -5.49269e-08 0)
(0 -5.40605e-08 0)
(0 -5.32071e-08 0)
(0 -5.23763e-08 0)
(0 -5.15749e-08 0)
(0 -5.08079e-08 0)
(0 -5.00787e-08 0)
(0 -4.93895e-08 0)
(0 -4.87416e-08 0)
(0 -4.81355e-08 0)
(0 -4.75713e-08 0)
(0 -4.70488e-08 0)
(0 -4.65671e-08 0)
(0 -4.61254e-08 0)
(0 -4.57225e-08 0)
(0 -4.53573e-08 0)
(0 -4.50284e-08 0)
(0 -4.47345e-08 0)
(0 -4.44743e-08 0)
(0 -4.42466e-08 0)
(0 -4.40501e-08 0)
(0 -4.38839e-08 0)
(0 -4.37469e-08 0)
(0 -4.36383e-08 0)
(0 -4.35574e-08 0)
(0 -4.35038e-08 0)
(0 -4.34771e-08 0)
(0 -5.57966e-08 0)
(0 -5.49299e-08 0)
(0 -5.40634e-08 0)
(0 -5.32099e-08 0)
(0 -5.2379e-08 0)
(0 -5.15776e-08 0)
(0 -5.08105e-08 0)
(0 -5.00813e-08 0)
(0 -4.9392e-08 0)
(0 -4.8744e-08 0)
(0 -4.81378e-08 0)
(0 -4.75736e-08 0)
(0 -4.7051e-08 0)
(0 -4.65693e-08 0)
(0 -4.61275e-08 0)
(0 -4.57246e-08 0)
(0 -4.53594e-08 0)
(0 -4.50304e-08 0)
(0 -4.47365e-08 0)
(0 -4.44763e-08 0)
(0 -4.42486e-08 0)
(0 -4.40521e-08 0)
(0 -4.38858e-08 0)
(0 -4.37488e-08 0)
(0 -4.36402e-08 0)
(0 -4.35594e-08 0)
(0 -4.35057e-08 0)
(0 -4.3479e-08 0)
)
;

boundaryField
{
    bc-2
    {
        type            empty;
    }
    bc-3
    {
        type            empty;
    }
    bottom
    {
        type            zeroGradient;
    }
    leftSide
    {
        type            zeroGradient;
    }
    naturalSurface
    {
        type            zeroGradient;
    }
    rightSide
    {
        type            zeroGradient;
    }
    slopesurface
    {
        type            zeroGradient;
    }
    subGradeSurface
    {
        type            zeroGradient;
    }
}


// ************************************************************************* //
