# Supplementary material for: A finite volume-based model for the hydrothermal behavior of soil under freeze–thaw cycles
Source: PLoS One. 2021 Jun 3;16(6):e0252680. doi: 10.1371/journal.pone.0252680 (PMC8174737; doi:10.1371/journal.pone.0252680)
Supplement: S2 Data — (ZIP) [file pone.0252680.s002.zip]

Archive with 58 entries (45 files):
- 土柱计算数据/
- 土柱计算数据/1/
- 土柱计算数据/1/2.87712e+08/
- 土柱计算数据/1/2.87712e+08/Bi
- 土柱计算数据/1/2.87712e+08/K
- 土柱计算数据/1/2.87712e+08/Kg
- 土柱计算数据/1/2.87712e+08/S
- 土柱计算数据/1/2.87712e+08/solidTemperature
- 土柱计算数据/1/2.87712e+08/uniform/
- 土柱计算数据/1/2.87712e+08/uniform/time
- 土柱计算数据/1/2.87712e+08/volContOfIce
- 土柱计算数据/1/2.87712e+08/volContOfUnfrozenWater
- 土柱计算数据/1/2.87712e+08/volContOfWater
- 土柱计算数据/1/2.92896e+08/
- 土柱计算数据/1/2.92896e+08/Bi
- 土柱计算数据/1/2.92896e+08/K
- 土柱计算数据/1/2.92896e+08/Kg
- 土柱计算数据/1/2.92896e+08/S
- 土柱计算数据/1/2.92896e+08/solidTemperature
- 土柱计算数据/1/2.92896e+08/uniform/
- 土柱计算数据/1/2.92896e+08/uniform/time
- 土柱计算数据/1/2.92896e+08/volContOfIce
- 土柱计算数据/1/2.92896e+08/volContOfUnfrozenWater
- 土柱计算数据/1/2.92896e+08/volContOfWater
- 土柱计算数据/1/3.03264e+08/
- 土柱计算数据/1/3.03264e+08/Bi
- 土柱计算数据/1/3.03264e+08/K
- 土柱计算数据/1/3.03264e+08/Kg
- 土柱计算数据/1/3.03264e+08/S
- 土柱计算数据/1/3.03264e+08/solidTemperature
- 土柱计算数据/1/3.03264e+08/uniform/
- 土柱计算数据/1/3.03264e+08/uniform/time
- 土柱计算数据/1/3.03264e+08/volContOfIce
- 土柱计算数据/1/3.03264e+08/volContOfUnfrozenWater
- 土柱计算数据/1/3.03264e+08/volContOfWater
- 土柱计算数据/2/
- 土柱计算数据/2.9808e+08/
- 土柱计算数据/2.9808e+08/Bi
- 土柱计算数据/2.9808e+08/K
- 土柱计算数据/2.9808e+08/Kg
- 土柱计算数据/2.9808e+08/S
- 土柱计算数据/2.9808e+08/solidTemperature
- 土柱计算数据/2.9808e+08/uniform/
- 土柱计算数据/2.9808e+08/uniform/time
- 土柱计算数据/2.9808e+08/volContOfIce
- 土柱计算数据/2.9808e+08/volContOfUnfrozenWater
- 土柱计算数据/2.9808e+08/volContOfWater
- 土柱计算数据/2/2.90304e+08/
- 土柱计算数据/2/2.90304e+08/Bi
- 土柱计算数据/2/2.90304e+08/K
- 土柱计算数据/2/2.90304e+08/Kg
- 土柱计算数据/2/2.90304e+08/S
- 土柱计算数据/2/2.90304e+08/solidTemperature
- 土柱计算数据/2/2.90304e+08/uniform/
- 土柱计算数据/2/2.90304e+08/uniform/time
- 土柱计算数据/2/2.90304e+08/volContOfIce
- 土柱计算数据/2/2.90304e+08/volContOfUnfrozenWater
- 土柱计算数据/2/2.90304e+08/volContOfWater
