# Supplementary material for: A finite volume-based model for the hydrothermal behavior of soil under freeze–thaw cycles
Source: PLoS One. 2021 Jun 3;16(6):e0252680. doi: 10.1371/journal.pone.0252680 (PMC8174737; doi:10.1371/journal.pone.0252680)
Supplement: S2 Data — (ZIP) [file pone.0252680.s002.zip › 土柱计算数据/1/2.87712e+08/K]

/*--------------------------------*- C++ -*----------------------------------*\
| =========                 |                                                 |
| \\      /  F ield         | OpenFOAM: The Open Source CFD Toolbox           |
|  \\    /   O peration     | Version:  2.4.0                                 |
|   \\  /    A nd           | Web:      www.OpenFOAM.org                      |
|    \\/     M anipulation  |                                                 |
\*---------------------------------------------------------------------------*/
FoamFile
{
    version     2.0;
    format      ascii;
    class       volScalarField;
    location    "2.87712e+08";
    object      K;
}
// * * * * * * * * * * * * * * * * * * * * * * * * * * * * * * * * * * * * * //

dimensions      [0 1 -1 0 0 0 0];

internalField   nonuniform List<scalar> 
9554
(
7.54379e-08
7.52032e-08
7.47378e-08
7.40497e-08
7.31507e-08
7.20561e-08
7.07843e-08
6.93563e-08
6.77956e-08
6.6127e-08
6.43766e-08
6.25707e-08
6.07355e-08
5.88961e-08
5.70763e-08
5.52975e-08
5.35789e-08
5.19366e-08
5.03835e-08
4.89293e-08
4.75803e-08
4.63396e-08
7.54329e-08
7.51982e-08
7.47328e-08
7.40448e-08
7.31459e-08
7.20513e-08
7.07795e-08
6.93517e-08
6.7791e-08
6.61225e-08
6.43722e-08
6.25665e-08
6.07314e-08
5.88921e-08
5.70724e-08
5.52938e-08
5.35753e-08
5.19331e-08
5.03802e-08
4.89261e-08
4.75772e-08
4.63366e-08
7.54229e-08
7.51882e-08
7.47229e-08
7.40349e-08
7.31361e-08
7.20416e-08
7.077e-08
6.93423e-08
6.77819e-08
6.61136e-08
6.43635e-08
6.2558e-08
6.07232e-08
5.88841e-08
5.70647e-08
5.52863e-08
5.35681e-08
5.19262e-08
5.03735e-08
4.89196e-08
4.75709e-08
4.63306e-08
7.54078e-08
7.51731e-08
7.47079e-08
7.402e-08
7.31214e-08
7.20271e-08
7.07557e-08
6.93283e-08
6.77681e-08
6.61002e-08
6.43504e-08
6.25453e-08
6.07108e-08
5.88721e-08
5.70531e-08
5.52751e-08
5.35573e-08
5.19157e-08
5.03634e-08
4.89099e-08
4.75616e-08
4.63216e-08
7.53876e-08
7.5153e-08
7.46879e-08
7.40002e-08
7.31017e-08
7.20077e-08
7.07366e-08
6.93095e-08
6.77497e-08
6.60822e-08
6.43329e-08
6.25282e-08
6.06942e-08
5.88561e-08
5.70376e-08
5.52601e-08
5.35428e-08
5.19018e-08
5.035e-08
4.8897e-08
4.75491e-08
4.63096e-08
7.53622e-08
7.51277e-08
7.46627e-08
7.39752e-08
7.3077e-08
7.19833e-08
7.07126e-08
6.9286e-08
6.77267e-08
6.60597e-08
6.4311e-08
6.25069e-08
6.06735e-08
5.88361e-08
5.70182e-08
5.52414e-08
5.35247e-08
5.18844e-08
5.03332e-08
4.88808e-08
4.75336e-08
4.62946e-08
7.53316e-08
7.50972e-08
7.46323e-08
7.39451e-08
7.30472e-08
7.1954e-08
7.06837e-08
6.92576e-08
6.76989e-08
6.60326e-08
6.42845e-08
6.24812e-08
6.06486e-08
5.88119e-08
5.69948e-08
5.52189e-08
5.35031e-08
5.18635e-08
5.03131e-08
4.88615e-08
4.75149e-08
4.62766e-08
7.52957e-08
7.50613e-08
7.45967e-08
7.39098e-08
7.30123e-08
7.19195e-08
7.06498e-08
6.92243e-08
6.76663e-08
6.60008e-08
6.42536e-08
6.24511e-08
6.06195e-08
5.87837e-08
5.69676e-08
5.51926e-08
5.34777e-08
5.18391e-08
5.02896e-08
4.88389e-08
4.74932e-08
4.62558e-08
7.52543e-08
7.50201e-08
7.45557e-08
7.38691e-08
7.2972e-08
7.18798e-08
7.06108e-08
6.91861e-08
6.76289e-08
6.59643e-08
6.42181e-08
6.24166e-08
6.0586e-08
5.87514e-08
5.69364e-08
5.51625e-08
5.34488e-08
5.18112e-08
5.02628e-08
4.88132e-08
4.74685e-08
4.62319e-08
7.52074e-08
7.49733e-08
7.45092e-08
7.3823e-08
7.29264e-08
7.18349e-08
7.05666e-08
6.91427e-08
6.75866e-08
6.5923e-08
6.41779e-08
6.23776e-08
6.05482e-08
5.87149e-08
5.69011e-08
5.51286e-08
5.34161e-08
5.17799e-08
5.02327e-08
4.87842e-08
4.74407e-08
4.62052e-08
7.51548e-08
7.49208e-08
7.4457e-08
7.37713e-08
7.28753e-08
7.17845e-08
7.05171e-08
6.90942e-08
6.75391e-08
6.58767e-08
6.41329e-08
6.2334e-08
6.05061e-08
5.86741e-08
5.68619e-08
5.50908e-08
5.33798e-08
5.1745e-08
5.01992e-08
4.87521e-08
4.74098e-08
4.61756e-08
7.50963e-08
7.48625e-08
7.43991e-08
7.37138e-08
7.28186e-08
7.17286e-08
7.04622e-08
6.90404e-08
6.74866e-08
6.58255e-08
6.40831e-08
6.22858e-08
6.04594e-08
5.86291e-08
5.68185e-08
5.50491e-08
5.33398e-08
5.17066e-08
5.01624e-08
4.87168e-08
4.7376e-08
4.61431e-08
7.50319e-08
7.47983e-08
7.43352e-08
7.36505e-08
7.27561e-08
7.1667e-08
7.04017e-08
6.89812e-08
6.74287e-08
6.57692e-08
6.40284e-08
6.22328e-08
6.04082e-08
5.85798e-08
5.6771e-08
5.50035e-08
5.3296e-08
5.16646e-08
5.01222e-08
4.86783e-08
4.73391e-08
4.61077e-08
7.49612e-08
7.47279e-08
7.42652e-08
7.35812e-08
7.26876e-08
7.15995e-08
7.03354e-08
6.89163e-08
6.73654e-08
6.57076e-08
6.39687e-08
6.21749e-08
6.03523e-08
5.8526e-08
5.67193e-08
5.49538e-08
5.32484e-08
5.16191e-08
5.00787e-08
4.86366e-08
4.72992e-08
4.60696e-08
7.48843e-08
7.46512e-08
7.4189e-08
7.35057e-08
7.26129e-08
7.15261e-08
7.02633e-08
6.88457e-08
6.72966e-08
6.56406e-08
6.39037e-08
6.21121e-08
6.02917e-08
5.84676e-08
5.66633e-08
5.49001e-08
5.3197e-08
5.157e-08
5.00317e-08
4.85918e-08
4.72564e-08
4.60285e-08
7.48008e-08
7.4568e-08
7.41063e-08
7.34237e-08
7.25321e-08
7.14464e-08
7.01852e-08
6.87693e-08
6.7222e-08
6.55681e-08
6.38334e-08
6.20442e-08
6.02262e-08
5.84047e-08
5.66029e-08
5.48423e-08
5.31418e-08
5.15172e-08
4.99813e-08
4.85437e-08
4.72105e-08
4.59847e-08
7.47107e-08
7.44781e-08
7.4017e-08
7.33353e-08
7.24447e-08
7.13604e-08
7.01008e-08
6.86868e-08
6.71416e-08
6.54899e-08
6.37577e-08
6.1971e-08
6.01558e-08
5.8337e-08
5.6538e-08
5.47802e-08
5.30825e-08
5.14607e-08
4.99275e-08
4.84924e-08
4.71616e-08
4.5938e-08
7.46137e-08
7.43814e-08
7.39209e-08
7.32401e-08
7.23507e-08
7.12679e-08
7.001e-08
6.8598e-08
6.70551e-08
6.54059e-08
6.36763e-08
6.18925e-08
6.00802e-08
5.82644e-08
5.64685e-08
5.47139e-08
5.30192e-08
5.14004e-08
4.98701e-08
4.84378e-08
4.71096e-08
4.58885e-08
7.45097e-08
7.42778e-08
7.38179e-08
7.31381e-08
7.225e-08
7.11688e-08
6.99128e-08
6.85029e-08
6.69624e-08
6.53159e-08
6.35892e-08
6.18084e-08
5.99993e-08
5.81869e-08
5.63944e-08
5.46431e-08
5.29518e-08
5.13363e-08
4.98092e-08
4.83799e-08
4.70546e-08
4.58362e-08
7.43986e-08
7.4167e-08
7.37078e-08
7.3029e-08
7.21423e-08
7.10628e-08
6.98088e-08
6.84013e-08
6.68634e-08
6.52197e-08
6.34962e-08
6.17187e-08
5.99131e-08
5.81042e-08
5.63153e-08
5.45678e-08
5.28801e-08
5.12682e-08
4.97446e-08
4.83187e-08
4.69965e-08
4.57811e-08
7.42803e-08
7.40491e-08
7.35906e-08
7.29129e-08
7.20276e-08
7.09499e-08
6.9698e-08
6.8293e-08
6.67578e-08
6.51173e-08
6.3397e-08
6.16231e-08
5.98212e-08
5.80162e-08
5.62314e-08
5.44878e-08
5.28041e-08
5.11961e-08
4.96763e-08
4.82541e-08
4.69353e-08
4.5723e-08
7.41548e-08
7.39239e-08
7.34662e-08
7.27896e-08
7.19058e-08
7.08299e-08
6.95803e-08
6.81779e-08
6.66457e-08
6.50084e-08
6.32917e-08
6.15215e-08
5.97237e-08
5.79229e-08
5.61423e-08
5.44031e-08
5.27237e-08
5.112e-08
4.96043e-08
4.81859e-08
4.68709e-08
4.56621e-08
7.40221e-08
7.37916e-08
7.33346e-08
7.26591e-08
7.17769e-08
7.07029e-08
6.94556e-08
6.80559e-08
6.65267e-08
6.48929e-08
6.31799e-08
6.14139e-08
5.96203e-08
5.7824e-08
5.6048e-08
5.43134e-08
5.26387e-08
5.10396e-08
4.95284e-08
4.81143e-08
4.68033e-08
4.55983e-08
7.38822e-08
7.36521e-08
7.31959e-08
7.25216e-08
7.16409e-08
7.05689e-08
6.93239e-08
6.7927e-08
6.6401e-08
6.47707e-08
6.30617e-08
6.12999e-08
5.95109e-08
5.77193e-08
5.59483e-08
5.42187e-08
5.25491e-08
5.09549e-08
4.94485e-08
4.8039e-08
4.67325e-08
4.55315e-08
7.37355e-08
7.35057e-08
7.30503e-08
7.23771e-08
7.14978e-08
7.04278e-08
6.91852e-08
6.77911e-08
6.62684e-08
6.46418e-08
6.29369e-08
6.11796e-08
5.93954e-08
5.76089e-08
5.58431e-08
5.41188e-08
5.24546e-08
5.08657e-08
4.93645e-08
4.79601e-08
4.66582e-08
4.54617e-08
7.35821e-08
7.33527e-08
7.28979e-08
7.22258e-08
7.1348e-08
7.02799e-08
6.90396e-08
6.76483e-08
6.61289e-08
6.45061e-08
6.28054e-08
6.10527e-08
5.92736e-08
5.74924e-08
5.57321e-08
5.40136e-08
5.23551e-08
5.0772e-08
4.92764e-08
4.78773e-08
4.65806e-08
4.53889e-08
7.34226e-08
7.31935e-08
7.27393e-08
7.20681e-08
7.11917e-08
7.01253e-08
6.88873e-08
6.74987e-08
6.59825e-08
6.43635e-08
6.26672e-08
6.09193e-08
5.91454e-08
5.73698e-08
5.56154e-08
5.3903e-08
5.22506e-08
5.06736e-08
4.9184e-08
4.77907e-08
4.64995e-08
4.53129e-08
7.32575e-08
7.30286e-08
7.25749e-08
7.19045e-08
7.10292e-08
6.99644e-08
6.87284e-08
6.73424e-08
6.58294e-08
6.42142e-08
6.25222e-08
6.07792e-08
5.90107e-08
5.72409e-08
5.54927e-08
5.37867e-08
5.21408e-08
5.05703e-08
4.90872e-08
4.77001e-08
4.64148e-08
4.52338e-08
7.30876e-08
7.28589e-08
7.24055e-08
7.17356e-08
7.08611e-08
6.97976e-08
6.85634e-08
6.71797e-08
6.56697e-08
6.40581e-08
6.23704e-08
6.06324e-08
5.88694e-08
5.71057e-08
5.53639e-08
5.36646e-08
5.20257e-08
5.04621e-08
4.89858e-08
4.76055e-08
4.63265e-08
4.51514e-08
7.2914e-08
7.26852e-08
7.22319e-08
7.15622e-08
7.06882e-08
6.96254e-08
6.83926e-08
6.70109e-08
6.55036e-08
6.38954e-08
6.22119e-08
6.04788e-08
5.87214e-08
5.69639e-08
5.52289e-08
5.35367e-08
5.1905e-08
5.03489e-08
4.88799e-08
4.75066e-08
4.62345e-08
4.50658e-08
7.27378e-08
7.25089e-08
7.20552e-08
7.13853e-08
7.05111e-08
6.94487e-08
6.82166e-08
6.68363e-08
6.53313e-08
6.37262e-08
6.20467e-08
6.03185e-08
5.85667e-08
5.68156e-08
5.50875e-08
5.34027e-08
5.17788e-08
5.02304e-08
4.87692e-08
4.74035e-08
4.61387e-08
4.49768e-08
7.25608e-08
7.23314e-08
7.1877e-08
7.1206e-08
7.03311e-08
6.9268e-08
6.8036e-08
6.66565e-08
6.51531e-08
6.35507e-08
6.18749e-08
6.01513e-08
5.84053e-08
5.66606e-08
5.49397e-08
5.32626e-08
5.16467e-08
5.01066e-08
4.86537e-08
4.72961e-08
4.6039e-08
4.48845e-08
7.23849e-08
7.21547e-08
7.16988e-08
7.1026e-08
7.01491e-08
6.90845e-08
6.78515e-08
6.64719e-08
6.49694e-08
6.33691e-08
6.16966e-08
5.99775e-08
5.82369e-08
5.64988e-08
5.47853e-08
5.31162e-08
5.15088e-08
4.99774e-08
4.85332e-08
4.71842e-08
4.59354e-08
4.47887e-08
7.22125e-08
7.19809e-08
7.15227e-08
7.08468e-08
6.99668e-08
6.88992e-08
6.7664e-08
6.62831e-08
6.47806e-08
6.31816e-08
6.15118e-08
5.97968e-08
5.80617e-08
5.63302e-08
5.46242e-08
5.29634e-08
5.13648e-08
4.98426e-08
4.84076e-08
4.70678e-08
4.58278e-08
4.46895e-08
7.20467e-08
7.18131e-08
7.13511e-08
7.06706e-08
6.97855e-08
6.87133e-08
6.74742e-08
6.60907e-08
6.4587e-08
6.29884e-08
6.13207e-08
5.96095e-08
5.78795e-08
5.61546e-08
5.44562e-08
5.2804e-08
5.12147e-08
4.97021e-08
4.82769e-08
4.69468e-08
4.57162e-08
4.45868e-08
7.18915e-08
7.16548e-08
7.11871e-08
7.04996e-08
6.96071e-08
6.85279e-08
6.7283e-08
6.58951e-08
6.43889e-08
6.27897e-08
6.11233e-08
5.94153e-08
5.76903e-08
5.59718e-08
5.42814e-08
5.26381e-08
5.10584e-08
4.95559e-08
4.8141e-08
4.68211e-08
4.56005e-08
4.44805e-08
7.1752e-08
7.15102e-08
7.1034e-08
7.03362e-08
6.94331e-08
6.83442e-08
6.7091e-08
6.56969e-08
6.41866e-08
6.25855e-08
6.09196e-08
5.92142e-08
5.74939e-08
5.57819e-08
5.40994e-08
5.24653e-08
5.08957e-08
4.94038e-08
4.79999e-08
4.66908e-08
4.54807e-08
4.43708e-08
7.1635e-08
7.13849e-08
7.08956e-08
7.01829e-08
6.92653e-08
6.81632e-08
6.68989e-08
6.54963e-08
6.39801e-08
6.23759e-08
6.07095e-08
5.90062e-08
5.72903e-08
5.55847e-08
5.39103e-08
5.22856e-08
5.07265e-08
4.92459e-08
4.78534e-08
4.65558e-08
4.53568e-08
4.42576e-08
7.15508e-08
7.12858e-08
7.07759e-08
7.00419e-08
6.91046e-08
6.79853e-08
6.67069e-08
6.52932e-08
6.37693e-08
6.21607e-08
6.04929e-08
5.8791e-08
5.70792e-08
5.53799e-08
5.37138e-08
5.2099e-08
5.05509e-08
4.90819e-08
4.77015e-08
4.6416e-08
4.52289e-08
4.41409e-08
7.15159e-08
7.12204e-08
7.06777e-08
6.99141e-08
6.89512e-08
6.78105e-08
6.65147e-08
6.50876e-08
6.35541e-08
6.19396e-08
6.02694e-08
5.85684e-08
5.68604e-08
5.51675e-08
5.351e-08
5.19054e-08
5.03687e-08
4.89121e-08
4.75444e-08
4.62716e-08
4.5097e-08
4.40209e-08
7.17824e-08
7.16655e-08
7.27729e-08
7.26092e-08
7.25521e-08
7.24585e-08
7.23714e-08
7.21913e-08
7.23217e-08
7.20644e-08
7.21796e-08
7.212e-08
7.21992e-08
7.1986e-08
7.214e-08
7.19784e-08
7.19059e-08
7.18151e-08
7.21756e-08
7.2216e-08
7.21173e-08
7.20074e-08
7.22735e-08
7.20802e-08
7.2306e-08
7.23199e-08
7.20355e-08
7.20339e-08
7.22122e-08
7.22564e-08
7.23409e-08
7.24263e-08
7.19846e-08
7.18835e-08
7.74411e-08
7.20649e-08
7.8363e-08
7.12994e-08
7.22372e-08
7.22207e-08
7.2369e-08
7.2543e-08
7.25424e-08
7.29348e-08
7.31263e-08
7.33286e-08
7.35884e-08
7.32784e-08
7.38603e-08
7.316e-08
7.44678e-08
7.39242e-08
7.46224e-08
7.36782e-08
7.46915e-08
7.07318e-08
7.58666e-08
7.20003e-08
7.5499e-08
7.5433e-08
7.66552e-08
7.55811e-08
7.43248e-08
7.51754e-08
7.72563e-08
7.37786e-08
7.72774e-08
7.59371e-08
7.76415e-08
7.48026e-08
7.81593e-08
7.45666e-08
7.77494e-08
7.70301e-08
7.71438e-08
7.40218e-08
7.8885e-08
7.44437e-08
7.70002e-08
7.6972e-08
7.71614e-08
7.28765e-08
7.78897e-08
7.68481e-08
7.65241e-08
7.4016e-08
7.87893e-08
7.61503e-08
7.71923e-08
7.34705e-08
7.5144e-08
7.26398e-08
7.79666e-08
7.6141e-08
7.33292e-08
7.29368e-08
7.72894e-08
7.23247e-08
7.76324e-08
7.58443e-08
7.58847e-08
7.27054e-08
7.69778e-08
7.54689e-08
7.7471e-08
7.738e-08
7.80774e-08
7.79866e-08
7.20612e-08
7.23347e-08
7.87118e-08
7.90668e-08
7.12379e-08
7.40055e-08
7.62855e-08
7.75793e-08
7.36477e-08
7.8146e-08
7.42768e-08
7.33444e-08
7.83909e-08
7.84729e-08
7.37087e-08
7.32103e-08
7.88988e-08
7.51302e-08
7.39225e-08
7.84401e-08
7.30605e-08
7.608e-08
7.8299e-08
7.64628e-08
7.86876e-08
7.70451e-08
7.68938e-08
7.82165e-08
7.56982e-08
7.46496e-08
7.27354e-08
7.43544e-08
7.25483e-08
7.88474e-08
7.48595e-08
7.83417e-08
7.54576e-08
7.61618e-08
7.24461e-08
7.65375e-08
7.88995e-08
7.68054e-08
7.33971e-08
7.12432e-08
7.5486e-08
7.15528e-08
7.57476e-08
7.55995e-08
7.36859e-08
7.51255e-08
7.35117e-08
7.35666e-08
7.54684e-08
7.33362e-08
7.36364e-08
7.61855e-08
7.54663e-08
7.32178e-08
7.27554e-08
7.52171e-08
7.7983e-08
7.12357e-08
7.46555e-08
7.64175e-08
7.8068e-08
7.15559e-08
7.47966e-08
7.24123e-08
7.5621e-08
7.91507e-08
7.73997e-08
7.53063e-08
7.38686e-08
7.64898e-08
7.57795e-08
7.75467e-08
7.8957e-08
7.76995e-08
7.65093e-08
7.80326e-08
7.89976e-08
7.61914e-08
7.29068e-08
7.49205e-08
7.33852e-08
7.50995e-08
7.13933e-08
7.68409e-08
7.89021e-08
7.60379e-08
7.28605e-08
7.80828e-08
7.73414e-08
7.59907e-08
7.44813e-08
7.63311e-08
7.76319e-08
7.52385e-08
7.3644e-08
7.30936e-08
7.27181e-08
7.0835e-08
7.41049e-08
7.34242e-08
7.57305e-08
7.36934e-08
7.58041e-08
7.65988e-08
7.38511e-08
7.66161e-08
7.43389e-08
7.79289e-08
7.47014e-08
7.48437e-08
7.41704e-08
7.49691e-08
7.71951e-08
7.31247e-08
7.43404e-08
7.6554e-08
7.72648e-08
7.57123e-08
7.63541e-08
7.78711e-08
7.87525e-08
7.45571e-08
7.39528e-08
7.17726e-08
7.40753e-08
7.83475e-08
7.91727e-08
7.1468e-08
7.44169e-08
7.81471e-08
7.92871e-08
7.29566e-08
7.63923e-08
7.90054e-08
7.72743e-08
7.05896e-08
7.35619e-08
7.25137e-08
7.08654e-08
7.66788e-08
7.59806e-08
7.6696e-08
7.86305e-08
7.83599e-08
7.69028e-08
7.41165e-08
7.3413e-08
7.24306e-08
7.45105e-08
7.77128e-08
7.83555e-08
7.80688e-08
7.87711e-08
7.86151e-08
7.69649e-08
7.71885e-08
7.74546e-08
7.26922e-08
7.20752e-08
7.75628e-08
7.68133e-08
7.6934e-08
7.71681e-08
7.7521e-08
7.8512e-08
7.46953e-08
7.3407e-08
7.8466e-08
7.65384e-08
7.49153e-08
7.50195e-08
7.4599e-08
7.67428e-08
7.47201e-08
7.52583e-08
7.31686e-08
7.50815e-08
7.47011e-08
7.37044e-08
7.48966e-08
7.70392e-08
7.7683e-08
7.79324e-08
7.38698e-08
7.22218e-08
7.30417e-08
7.18999e-08
7.86387e-08
7.77774e-08
7.60848e-08
7.76636e-08
7.5706e-08
7.56385e-08
7.60665e-08
7.6455e-08
7.36612e-08
7.478e-08
7.51333e-08
7.68161e-08
7.9242e-08
7.78495e-08
7.74419e-08
7.84855e-08
7.29941e-08
7.42406e-08
7.76353e-08
7.54237e-08
7.65635e-08
7.68632e-08
7.45502e-08
7.41934e-08
7.1995e-08
7.34569e-08
7.38745e-08
7.49405e-08
7.41028e-08
7.37491e-08
7.58033e-08
7.48022e-08
7.28606e-08
7.24949e-08
7.33045e-08
7.43524e-08
7.59584e-08
7.70014e-08
7.30334e-08
7.29886e-08
7.59372e-08
7.76089e-08
7.64265e-08
7.59828e-08
7.24871e-08
7.41174e-08
7.61834e-08
7.52563e-08
7.47471e-08
7.5108e-08
7.58825e-08
7.73854e-08
7.43528e-08
7.32462e-08
7.57756e-08
7.60057e-08
7.39667e-08
7.39351e-08
7.55041e-08
7.71047e-08
7.53594e-08
7.45075e-08
7.47892e-08
7.61492e-08
7.45871e-08
7.35416e-08
7.56044e-08
7.49503e-08
7.58278e-08
7.58913e-08
7.67314e-08
7.68614e-08
7.73995e-08
7.62624e-08
7.66328e-08
7.60908e-08
7.51366e-08
7.57949e-08
7.69087e-08
7.54081e-08
7.53811e-08
7.68867e-08
7.56865e-08
7.48093e-08
7.4196e-08
7.33696e-08
7.82223e-08
7.83135e-08
7.54112e-08
7.63406e-08
7.85598e-08
7.79454e-08
7.33308e-08
7.40361e-08
7.09632e-08
7.2357e-08
7.79686e-08
7.66986e-08
7.82258e-08
7.91633e-08
7.3871e-08
7.47815e-08
7.52626e-08
7.44559e-08
7.61227e-08
7.61413e-08
7.18775e-08
7.26949e-08
7.42984e-08
7.33245e-08
7.68308e-08
7.79578e-08
7.44499e-08
7.36701e-08
7.58233e-08
7.57182e-08
7.56724e-08
7.68463e-08
7.79458e-08
7.74122e-08
7.76852e-08
7.73824e-08
7.28926e-08
7.35675e-08
7.79116e-08
7.85839e-08
7.51853e-08
7.5906e-08
7.67552e-08
7.64322e-08
7.23017e-08
7.26717e-08
7.42171e-08
7.26834e-08
7.85981e-08
7.84393e-08
7.24157e-08
7.3646e-08
7.54444e-08
7.45416e-08
7.40471e-08
7.41494e-08
7.2055e-08
7.06813e-08
7.74797e-08
7.84807e-08
7.1178e-08
7.10832e-08
7.15107e-08
7.13067e-08
7.32852e-08
7.18723e-08
7.88251e-08
7.84169e-08
7.58121e-08
7.64513e-08
7.81295e-08
7.81114e-08
7.45559e-08
7.42069e-08
7.89382e-08
7.89072e-08
7.31894e-08
7.42666e-08
7.26305e-08
7.27676e-08
7.93097e-08
7.84232e-08
7.33983e-08
7.34776e-08
7.4074e-08
7.32915e-08
7.33068e-08
7.4101e-08
7.69702e-08
7.79665e-08
7.57725e-08
7.50047e-08
7.34835e-08
7.33803e-08
7.4624e-08
7.45724e-08
7.21167e-08
7.3377e-08
7.69408e-08
7.70887e-08
7.47722e-08
7.54959e-08
8.19775e-08
7.68863e-08
8.18914e-08
7.89984e-08
7.72528e-08
7.7378e-08
7.7909e-08
7.81512e-08
7.84166e-08
7.85066e-08
7.89492e-08
7.88726e-08
7.96447e-08
7.90454e-08
7.98917e-08
7.94401e-08
8.01933e-08
8.02046e-08
8.1122e-08
7.96982e-08
8.16903e-08
8.07687e-08
8.0671e-08
7.9284e-08
8.06508e-08
8.18192e-08
8.13564e-08
8.02297e-08
8.21936e-08
8.05967e-08
8.19568e-08
7.99564e-08
8.20277e-08
8.07381e-08
8.1109e-08
8.1031e-08
8.20909e-08
7.96548e-08
8.2211e-08
7.99178e-08
8.16336e-08
8.16336e-08
8.21027e-08
7.97137e-08
8.07626e-08
8.07761e-08
8.1778e-08
7.93101e-08
8.16541e-08
8.01191e-08
8.17223e-08
8.12507e-08
8.197e-08
7.94145e-08
7.99255e-08
8.08182e-08
7.93904e-08
8.19042e-08
8.19263e-08
7.98376e-08
7.95847e-08
8.14179e-08
7.97204e-08
8.18842e-08
8.20461e-08
7.99326e-08
8.19728e-08
8.0401e-08
8.1978e-08
8.09744e-08
7.93772e-08
8.06464e-08
7.95216e-08
8.1878e-08
8.19558e-08
8.06408e-08
8.06635e-08
8.01966e-08
7.99422e-08
8.17069e-08
8.16565e-08
8.17538e-08
7.92233e-08
8.04668e-08
8.18388e-08
8.22287e-08
8.13436e-08
8.17114e-08
8.05565e-08
7.95711e-08
8.22309e-08
8.12291e-08
8.19859e-08
8.09583e-08
8.14401e-08
8.09479e-08
8.04845e-08
8.00998e-08
8.07182e-08
7.97012e-08
7.98778e-08
8.09884e-08
8.16787e-08
8.16573e-08
8.10622e-08
7.93599e-08
8.0723e-08
8.0307e-08
8.20479e-08
8.1194e-08
7.9927e-08
7.90627e-08
8.22996e-08
8.15151e-08
8.09239e-08
7.91865e-08
8.11643e-08
7.95805e-08
8.14983e-08
8.19582e-08
8.09357e-08
8.01757e-08
8.2335e-08
8.15618e-08
8.07333e-08
8.13401e-08
7.8646e-08
7.91658e-08
8.1085e-08
8.03161e-08
8.10939e-08
8.18812e-08
8.01152e-08
7.94537e-08
8.18753e-08
8.21597e-08
8.10986e-08
8.13803e-08
8.07237e-08
8.15456e-08
8.13796e-08
8.05205e-08
8.05432e-08
7.96275e-08
8.08468e-08
8.16044e-08
8.19639e-08
8.1022e-08
7.91795e-08
7.81749e-08
8.12167e-08
8.1368e-08
8.19513e-08
8.20188e-08
8.10246e-08
8.07248e-08
7.95135e-08
8.04343e-08
8.00524e-08
7.96743e-08
8.22398e-08
8.227e-08
8.01843e-08
7.9124e-08
8.20689e-08
8.22152e-08
8.22219e-08
8.1861e-08
8.22781e-08
8.19213e-08
7.95861e-08
7.89148e-08
7.95591e-08
8.06697e-08
8.04501e-08
7.95325e-08
8.21087e-08
8.17919e-08
8.11107e-08
8.04213e-08
8.15066e-08
8.17327e-08
7.99435e-08
7.94587e-08
7.89812e-08
8.00497e-08
7.97543e-08
7.89919e-08
7.92686e-08
8.01222e-08
7.98221e-08
8.06115e-08
7.9371e-08
8.02373e-08
8.13877e-08
8.03968e-08
8.20367e-08
8.2301e-08
7.97253e-08
8.00539e-08
8.19777e-08
8.15997e-08
8.21291e-08
8.17656e-08
8.13283e-08
8.12215e-08
8.15909e-08
8.16377e-08
8.16319e-08
8.14754e-08
8.15955e-08
8.07467e-08
8.03259e-08
8.0017e-08
8.23341e-08
8.20267e-08
8.08779e-08
8.13441e-08
8.00006e-08
8.10283e-08
8.10665e-08
8.10173e-08
7.77546e-08
7.86476e-08
8.17697e-08
8.1908e-08
7.99435e-08
8.03722e-08
8.15821e-08
8.13917e-08
8.14738e-08
8.1985e-08
8.02441e-08
8.04328e-08
8.06888e-08
8.09296e-08
8.20462e-08
8.1725e-08
8.19034e-08
8.13742e-08
7.99746e-08
7.9903e-08
7.85391e-08
7.89611e-08
8.20873e-08
8.20676e-08
8.14946e-08
8.15407e-08
8.16064e-08
8.12247e-08
8.13167e-08
8.14919e-08
7.947e-08
7.94562e-08
8.02708e-08
8.04318e-08
7.97467e-08
7.91174e-08
8.11074e-08
8.13255e-08
7.99936e-08
8.03976e-08
8.13239e-08
8.15783e-08
8.07977e-08
8.00047e-08
8.1251e-08
8.17218e-08
8.07937e-08
8.07131e-08
8.11116e-08
8.04457e-08
7.80521e-08
7.76803e-08
8.17068e-08
8.19132e-08
8.18666e-08
8.16887e-08
8.13891e-08
8.15773e-08
8.20194e-08
8.21259e-08
8.04261e-08
8.0947e-08
7.96157e-08
8.02952e-08
8.22316e-08
8.21935e-08
8.12094e-08
8.04635e-08
7.97593e-08
8.01508e-08
8.04247e-08
8.10819e-08
7.95817e-08
8.04009e-08
8.02095e-08
8.03925e-08
8.1158e-08
8.13072e-08
8.11441e-08
8.09694e-08
8.21686e-08
8.20112e-08
8.21075e-08
8.20784e-08
8.21034e-08
8.2079e-08
8.21119e-08
8.20929e-08
8.2135e-08
8.21221e-08
8.21685e-08
8.21593e-08
8.22111e-08
8.22063e-08
8.22595e-08
8.22573e-08
8.23109e-08
8.23099e-08
8.23614e-08
8.236e-08
8.24055e-08
8.23994e-08
8.24375e-08
8.24243e-08
8.2451e-08
8.24251e-08
8.24375e-08
8.23937e-08
8.239e-08
8.23239e-08
8.23029e-08
8.22108e-08
8.22715e-08
8.20972e-08
8.21148e-08
8.20931e-08
8.21322e-08
8.2116e-08
8.21616e-08
8.21504e-08
8.22039e-08
8.2198e-08
8.22549e-08
8.22528e-08
8.2313e-08
8.2314e-08
8.2374e-08
8.23767e-08
8.24357e-08
8.24392e-08
8.24948e-08
8.24966e-08
8.25441e-08
8.25393e-08
8.25764e-08
8.25616e-08
8.25861e-08
8.25571e-08
8.25665e-08
8.25183e-08
8.25117e-08
8.24414e-08
8.2417e-08
8.23187e-08
7.92926e-08
7.62653e-08
8.18956e-08
7.89933e-08
7.66853e-08
7.682e-08
7.74337e-08
7.76926e-08
7.82234e-08
7.72285e-08
7.8758e-08
7.85552e-08
7.9341e-08
7.91248e-08
8.01608e-08
7.85287e-08
8.08938e-08
7.98708e-08
8.11134e-08
7.91992e-08
8.20273e-08
8.06181e-08
8.06651e-08
8.1818e-08
8.13975e-08
7.95263e-08
8.15179e-08
7.97355e-08
8.18536e-08
8.05849e-08
8.23926e-08
8.02934e-08
8.12282e-08
8.17816e-08
8.21138e-08
8.01248e-08
8.20023e-08
8.02792e-08
8.17398e-08
8.16586e-08
8.21718e-08
7.99425e-08
8.08217e-08
8.00954e-08
8.18638e-08
8.15163e-08
8.17691e-08
8.01848e-08
8.14323e-08
8.14401e-08
7.93794e-08
8.19282e-08
8.15009e-08
8.07588e-08
7.99183e-08
7.99761e-08
7.94072e-08
8.18944e-08
8.19616e-08
7.95837e-08
8.0208e-08
8.24083e-08
8.02784e-08
8.2261e-08
8.21787e-08
7.97171e-08
8.20515e-08
7.98263e-08
7.89908e-08
8.06658e-08
7.98196e-08
8.15552e-08
8.06618e-08
7.93578e-08
8.06058e-08
7.97717e-08
8.23425e-08
8.03456e-08
8.15604e-08
8.2093e-08
7.96702e-08
7.88485e-08
8.05421e-08
8.235e-08
8.1865e-08
8.24065e-08
8.13413e-08
8.08798e-08
8.08574e-08
7.9157e-08
7.94098e-08
8.13997e-08
7.9666e-08
8.15615e-08
8.0749e-08
8.20982e-08
8.16796e-08
8.16642e-08
8.08618e-08
7.90085e-08
7.90522e-08
7.82082e-08
8.13436e-08
7.97917e-08
8.05784e-08
8.03432e-08
8.14264e-08
8.22226e-08
8.20692e-08
8.16907e-08
7.94191e-08
8.04703e-08
7.97357e-08
8.1248e-08
8.1957e-08
8.24674e-08
8.15644e-08
8.24399e-08
7.91556e-08
8.10423e-08
8.1154e-08
8.19866e-08
7.90458e-08
8.02665e-08
8.17998e-08
8.22678e-08
8.06425e-08
8.00106e-08
7.98152e-08
7.93291e-08
8.05185e-08
8.11631e-08
7.76796e-08
7.87311e-08
8.00625e-08
7.98237e-08
8.13719e-08
8.16106e-08
8.17487e-08
8.0648e-08
8.20482e-08
8.23489e-08
8.17362e-08
8.15954e-08
8.0937e-08
8.05496e-08
8.03704e-08
8.15324e-08
8.05812e-08
8.17287e-08
8.1567e-08
8.06662e-08
7.93659e-08
8.09462e-08
7.94239e-08
8.10056e-08
7.95463e-08
8.05625e-08
7.92492e-08
7.84969e-08
8.044e-08
8.11592e-08
8.2073e-08
8.24786e-08
7.9186e-08
8.03801e-08
8.22314e-08
8.192e-08
7.94204e-08
8.0498e-08
8.1728e-08
8.21473e-08
7.80147e-08
7.8018e-08
7.95109e-08
8.06723e-08
7.98836e-08
7.93427e-08
8.18313e-08
8.08827e-08
8.01937e-08
7.90995e-08
8.23966e-08
8.20264e-08
8.21933e-08
8.22749e-08
8.21446e-08
8.23194e-08
8.17615e-08
8.19898e-08
8.00574e-08
7.93585e-08
7.994e-08
7.94306e-08
8.02578e-08
7.95121e-08
8.10776e-08
8.19684e-08
8.20136e-08
8.14365e-08
8.11751e-08
8.11868e-08
8.19881e-08
8.22171e-08
8.22813e-08
8.18676e-08
8.20283e-08
8.18577e-08
8.03281e-08
7.98434e-08
7.97767e-08
7.91238e-08
8.10848e-08
8.02117e-08
8.12885e-08
8.02897e-08
8.16138e-08
8.09392e-08
8.09926e-08
8.18119e-08
8.09135e-08
8.00804e-08
8.01271e-08
7.96569e-08
8.16396e-08
8.11439e-08
8.20618e-08
8.13316e-08
7.92828e-08
8.02489e-08
8.13207e-08
8.13921e-08
8.02122e-08
8.08103e-08
8.20457e-08
8.19706e-08
8.084e-08
8.10973e-08
8.15257e-08
8.11277e-08
8.02464e-08
7.97714e-08
7.94898e-08
7.87367e-08
7.88043e-08
7.81204e-08
8.18637e-08
8.20902e-08
8.07432e-08
8.05151e-08
8.19542e-08
8.13686e-08
8.16969e-08
8.10767e-08
8.2233e-08
8.24417e-08
7.75564e-08
7.71582e-08
8.0981e-08
8.12646e-08
8.14106e-08
8.1174e-08
8.12109e-08
8.05131e-08
8.17279e-08
8.13334e-08
8.09598e-08
8.10363e-08
8.16417e-08
8.21255e-08
8.16214e-08
8.12184e-08
7.9522e-08
7.98619e-08
8.04378e-08
8.00441e-08
8.09378e-08
8.04834e-08
8.08598e-08
7.99949e-08
7.93784e-08
8.0167e-08
8.09538e-08
8.05158e-08
8.15702e-08
8.21045e-08
7.8527e-08
7.90907e-08
8.02643e-08
8.05044e-08
8.1344e-08
8.1551e-08
8.07359e-08
8.08483e-08
8.23557e-08
8.214e-08
8.13129e-08
8.10112e-08
7.97529e-08
7.97507e-08
8.01932e-08
7.94623e-08
7.99291e-08
7.94358e-08
7.94763e-08
7.88902e-08
8.12563e-08
8.17127e-08
8.23955e-08
8.22659e-08
8.20623e-08
8.1863e-08
8.02463e-08
8.03795e-08
7.97914e-08
7.90496e-08
8.10933e-08
8.09679e-08
7.21264e-08
7.20763e-08
7.79642e-08
7.07535e-08
7.22299e-08
7.2203e-08
7.24927e-08
7.25913e-08
7.27516e-08
7.2891e-08
7.3348e-08
7.33231e-08
7.38065e-08
7.26652e-08
7.39109e-08
7.36668e-08
7.42024e-08
7.45971e-08
7.57947e-08
7.51984e-08
7.69333e-08
7.39614e-08
7.80736e-08
7.11965e-08
7.12595e-08
7.55407e-08
7.61153e-08
7.43181e-08
7.52526e-08
7.47215e-08
7.61576e-08
7.38808e-08
7.78131e-08
7.54649e-08
7.72743e-08
7.42307e-08
7.63806e-08
7.47458e-08
7.74898e-08
7.332e-08
7.68997e-08
7.45384e-08
7.76749e-08
7.47194e-08
7.81593e-08
7.45114e-08
7.55866e-08
7.67504e-08
7.76838e-08
7.33692e-08
7.85574e-08
7.37685e-08
7.53059e-08
7.55838e-08
7.82316e-08
7.33021e-08
7.48695e-08
7.47969e-08
7.74764e-08
7.53273e-08
7.77924e-08
7.34189e-08
7.71838e-08
7.4826e-08
7.70486e-08
7.19347e-08
7.79926e-08
7.38931e-08
7.41571e-08
7.45439e-08
7.6857e-08
7.44911e-08
7.41558e-08
7.21512e-08
7.74642e-08
7.15618e-08
7.76012e-08
7.82501e-08
7.28777e-08
7.33536e-08
7.84917e-08
7.814e-08
7.34802e-08
7.86445e-08
7.3586e-08
7.81526e-08
7.39164e-08
7.47182e-08
7.74164e-08
7.307e-08
7.6311e-08
7.69368e-08
7.80569e-08
7.85291e-08
7.4384e-08
7.34753e-08
7.69996e-08
7.32058e-08
7.45876e-08
7.2383e-08
7.66391e-08
7.75951e-08
7.77009e-08
7.68556e-08
7.89516e-08
7.3257e-08
7.67791e-08
7.44799e-08
7.36271e-08
7.73338e-08
7.52849e-08
7.86936e-08
7.55682e-08
7.34591e-08
7.65592e-08
7.38387e-08
7.11776e-08
7.39865e-08
7.20083e-08
7.8482e-08
7.60139e-08
7.75106e-08
7.28167e-08
7.43133e-08
7.31531e-08
7.52385e-08
7.34873e-08
7.51435e-08
7.13137e-08
7.64824e-08
7.68692e-08
7.48547e-08
7.80776e-08
7.26909e-08
7.09656e-08
7.65694e-08
7.57265e-08
7.41489e-08
7.21665e-08
7.4636e-08
7.32074e-08
7.80494e-08
7.52876e-08
7.38854e-08
7.2319e-08
7.71575e-08
7.86531e-08
7.52617e-08
7.4672e-08
7.29653e-08
7.41605e-08
7.87779e-08
7.58864e-08
7.32875e-08
7.13082e-08
7.43723e-08
7.58796e-08
7.62726e-08
7.8056e-08
7.54585e-08
7.85768e-08
7.60226e-08
7.33626e-08
7.649e-08
7.85477e-08
7.36755e-08
7.5871e-08
7.54541e-08
7.34185e-08
7.25321e-08
7.32301e-08
7.82081e-08
7.7286e-08
7.86638e-08
7.6927e-08
7.8865e-08
7.63372e-08
7.30452e-08
7.46287e-08
7.42392e-08
7.42357e-08
7.45292e-08
7.66618e-08
7.69589e-08
7.63719e-08
7.36718e-08
7.4577e-08
7.51328e-08
7.60615e-08
7.51101e-08
7.6914e-08
7.3968e-08
7.69086e-08
7.51865e-08
7.56225e-08
7.27306e-08
7.17997e-08
7.31779e-08
7.19965e-08
7.3877e-08
7.27437e-08
7.681e-08
7.46676e-08
7.6906e-08
7.4892e-08
7.15451e-08
7.35072e-08
7.65683e-08
7.59724e-08
7.65117e-08
7.69087e-08
7.12869e-08
7.31935e-08
7.20181e-08
7.07189e-08
7.5697e-08
7.67207e-08
7.52621e-08
7.45e-08
7.72043e-08
7.83536e-08
7.73797e-08
7.87663e-08
7.28241e-08
7.40001e-08
7.81068e-08
7.67639e-08
7.84014e-08
7.67069e-08
7.28623e-08
7.51347e-08
7.1107e-08
7.31693e-08
7.73983e-08
7.83414e-08
7.74591e-08
7.82482e-08
7.22159e-08
7.38935e-08
7.29562e-08
7.23186e-08
7.54694e-08
7.57447e-08
7.22526e-08
7.29288e-08
7.89126e-08
7.74319e-08
7.83169e-08
7.70997e-08
7.77553e-08
7.82264e-08
7.59115e-08
7.56266e-08
7.42486e-08
7.49687e-08
7.41897e-08
7.36184e-08
7.37236e-08
7.34571e-08
7.57879e-08
7.36751e-08
7.78496e-08
7.88946e-08
7.47976e-08
7.42611e-08
7.78867e-08
7.90085e-08
7.51809e-08
7.52152e-08
7.47858e-08
7.31337e-08
7.38308e-08
7.49007e-08
7.87194e-08
7.80316e-08
7.64206e-08
7.65585e-08
7.27397e-08
7.50743e-08
7.57353e-08
7.6143e-08
7.39285e-08
7.35276e-08
7.61857e-08
7.75676e-08
7.75795e-08
7.89039e-08
7.76699e-08
7.64552e-08
7.59018e-08
7.55889e-08
7.41448e-08
7.29848e-08
7.6131e-08
7.51146e-08
7.7049e-08
7.57439e-08
7.75338e-08
7.79793e-08
7.65086e-08
7.75201e-08
7.33118e-08
7.36914e-08
7.38798e-08
7.43607e-08
7.83716e-08
7.74876e-08
7.57662e-08
7.57438e-08
7.59846e-08
7.55398e-08
7.26121e-08
7.32005e-08
7.30652e-08
7.53039e-08
7.62628e-08
7.52508e-08
7.6468e-08
7.60499e-08
7.24253e-08
7.41186e-08
7.45667e-08
7.61439e-08
7.2463e-08
7.23303e-08
7.41288e-08
7.58149e-08
7.33367e-08
7.35874e-08
7.56833e-08
7.49643e-08
7.62487e-08
7.43325e-08
7.58152e-08
7.63425e-08
7.81831e-08
7.76481e-08
7.47055e-08
7.57228e-08
7.45578e-08
7.29144e-08
7.69223e-08
7.60823e-08
7.67142e-08
7.73964e-08
7.42814e-08
7.32557e-08
7.45144e-08
7.47415e-08
7.36413e-08
7.52671e-08
7.74916e-08
7.82506e-08
7.72662e-08
7.67799e-08
7.2364e-08
7.09947e-08
7.83218e-08
7.79246e-08
7.66393e-08
7.6041e-08
7.4608e-08
7.56829e-08
7.52412e-08
7.66964e-08
7.47066e-08
7.31036e-08
7.55764e-08
7.55164e-08
7.63151e-08
7.67581e-08
7.77177e-08
7.6452e-08
7.36749e-08
7.35294e-08
7.48382e-08
7.50411e-08
7.72886e-08
7.72391e-08
7.49038e-08
7.40156e-08
7.24965e-08
7.26133e-08
7.56336e-08
7.51905e-08
7.54354e-08
7.49944e-08
7.13359e-08
7.20974e-08
7.30747e-08
7.28453e-08
7.65512e-08
7.75982e-08
7.53521e-08
7.60577e-08
7.54931e-08
7.42203e-08
7.06107e-08
7.20878e-08
7.27919e-08
7.15591e-08
7.62117e-08
7.71371e-08
7.74617e-08
7.84385e-08
7.84544e-08
7.74367e-08
7.17386e-08
7.32725e-08
7.67029e-08
7.55638e-08
7.42917e-08
7.32823e-08
7.82079e-08
7.90106e-08
7.56208e-08
7.46217e-08
7.75052e-08
7.77747e-08
7.37006e-08
7.36766e-08
7.25138e-08
7.36344e-08
7.85804e-08
7.86714e-08
7.2408e-08
7.27892e-08
7.19415e-08
7.0802e-08
7.59188e-08
7.66489e-08
7.6128e-08
7.57749e-08
7.87094e-08
7.86953e-08
7.29422e-08
7.31429e-08
7.62921e-08
7.57438e-08
7.38628e-08
7.40566e-08
7.50547e-08
7.48387e-08
7.73557e-08
7.63791e-08
7.26874e-08
7.24987e-08
7.52403e-08
7.43578e-08
7.2555e-08
7.2684e-08
7.17434e-08
7.18569e-08
7.18878e-08
7.20643e-08
7.19841e-08
7.22217e-08
7.20574e-08
7.22122e-08
7.2128e-08
7.22916e-08
7.21677e-08
7.23373e-08
7.22117e-08
7.2377e-08
7.23309e-08
7.25159e-08
7.2252e-08
7.20287e-08
7.23478e-08
7.20948e-08
7.23037e-08
7.20686e-08
7.24225e-08
7.21891e-08
7.21289e-08
7.19547e-08
7.22666e-08
7.21971e-08
7.24398e-08
7.23084e-08
7.21331e-08
7.21882e-08
4.52076e-08
4.41818e-08
4.32578e-08
4.24294e-08
4.16893e-08
4.10292e-08
4.04407e-08
3.99155e-08
3.94453e-08
3.90228e-08
3.86412e-08
3.82947e-08
3.79785e-08
3.76885e-08
3.74216e-08
3.71756e-08
3.69487e-08
3.67401e-08
3.6549e-08
3.63755e-08
3.62196e-08
3.60817e-08
3.59622e-08
3.58616e-08
3.57804e-08
3.57191e-08
3.56781e-08
3.56575e-08
4.52046e-08
4.4179e-08
4.32551e-08
4.24268e-08
4.16867e-08
4.10267e-08
4.04383e-08
3.99131e-08
3.9443e-08
3.90205e-08
3.86389e-08
3.82925e-08
3.79763e-08
3.76864e-08
3.74195e-08
3.71735e-08
3.69467e-08
3.6738e-08
3.6547e-08
3.63735e-08
3.62176e-08
3.60797e-08
3.59602e-08
3.58596e-08
3.57785e-08
3.57172e-08
3.56761e-08
3.56555e-08
4.51988e-08
4.41734e-08
4.32496e-08
4.24215e-08
4.16816e-08
4.10218e-08
4.04335e-08
3.99084e-08
3.94384e-08
3.9016e-08
3.86345e-08
3.82881e-08
3.7972e-08
3.76821e-08
3.74153e-08
3.71694e-08
3.69426e-08
3.67339e-08
3.6543e-08
3.63695e-08
3.62136e-08
3.60758e-08
3.59563e-08
3.58557e-08
3.57746e-08
3.57133e-08
3.56723e-08
3.56517e-08
4.51901e-08
4.4165e-08
4.32415e-08
4.24136e-08
4.1674e-08
4.10143e-08
4.04262e-08
3.99013e-08
3.94314e-08
3.90092e-08
3.86278e-08
3.82816e-08
3.79656e-08
3.76758e-08
3.74091e-08
3.71631e-08
3.69364e-08
3.67279e-08
3.65369e-08
3.63635e-08
3.62077e-08
3.60698e-08
3.59504e-08
3.58499e-08
3.57688e-08
3.57075e-08
3.56664e-08
3.56459e-08
4.51786e-08
4.41538e-08
4.32307e-08
4.24032e-08
4.16638e-08
4.10044e-08
4.04166e-08
3.98919e-08
3.94222e-08
3.90002e-08
3.8619e-08
3.82729e-08
3.7957e-08
3.76673e-08
3.74007e-08
3.71549e-08
3.69282e-08
3.67197e-08
3.65289e-08
3.63555e-08
3.61998e-08
3.6062e-08
3.59426e-08
3.58421e-08
3.5761e-08
3.56998e-08
3.56587e-08
3.56381e-08
4.51641e-08
4.41398e-08
4.32172e-08
4.23901e-08
4.16511e-08
4.09921e-08
4.04046e-08
3.98802e-08
3.94108e-08
3.89889e-08
3.86079e-08
3.8262e-08
3.79463e-08
3.76567e-08
3.73903e-08
3.71446e-08
3.6918e-08
3.67096e-08
3.65189e-08
3.63456e-08
3.61899e-08
3.60521e-08
3.59328e-08
3.58324e-08
3.57513e-08
3.56901e-08
3.56491e-08
3.56285e-08
4.51468e-08
4.41231e-08
4.32011e-08
4.23745e-08
4.1636e-08
4.09774e-08
4.03903e-08
3.98662e-08
3.93971e-08
3.89755e-08
3.85947e-08
3.8249e-08
3.79335e-08
3.76441e-08
3.73778e-08
3.71322e-08
3.69058e-08
3.66975e-08
3.65069e-08
3.63337e-08
3.61781e-08
3.60404e-08
3.59211e-08
3.58207e-08
3.57397e-08
3.56785e-08
3.56375e-08
3.5617e-08
4.51267e-08
4.41037e-08
4.31823e-08
4.23563e-08
4.16184e-08
4.09603e-08
4.03736e-08
3.98499e-08
3.93811e-08
3.89598e-08
3.85794e-08
3.82339e-08
3.79186e-08
3.76294e-08
3.73633e-08
3.71179e-08
3.68916e-08
3.66835e-08
3.64929e-08
3.63198e-08
3.61643e-08
3.60267e-08
3.59075e-08
3.58072e-08
3.57262e-08
3.56651e-08
3.56241e-08
3.56036e-08
4.51038e-08
4.40816e-08
4.3161e-08
4.23357e-08
4.15983e-08
4.09408e-08
4.03546e-08
3.98313e-08
3.9363e-08
3.89421e-08
3.85619e-08
3.82167e-08
3.79017e-08
3.76127e-08
3.73468e-08
3.71015e-08
3.68754e-08
3.66674e-08
3.6477e-08
3.6304e-08
3.61486e-08
3.60112e-08
3.5892e-08
3.57918e-08
3.57109e-08
3.56498e-08
3.56088e-08
3.55883e-08
4.5078e-08
4.40568e-08
4.3137e-08
4.23125e-08
4.15759e-08
4.0919e-08
4.03334e-08
3.98106e-08
3.93427e-08
3.89222e-08
3.85424e-08
3.81975e-08
3.78827e-08
3.7594e-08
3.73283e-08
3.70833e-08
3.68573e-08
3.66495e-08
3.64592e-08
3.62864e-08
3.61311e-08
3.59937e-08
3.58747e-08
3.57745e-08
3.56937e-08
3.56326e-08
3.55917e-08
3.55712e-08
4.50495e-08
4.40294e-08
4.31105e-08
4.22869e-08
4.15511e-08
4.08949e-08
4.03099e-08
3.97877e-08
3.93203e-08
3.89002e-08
3.85208e-08
3.81763e-08
3.78618e-08
3.75733e-08
3.73078e-08
3.7063e-08
3.68373e-08
3.66297e-08
3.64395e-08
3.62668e-08
3.61117e-08
3.59744e-08
3.58555e-08
3.57554e-08
3.56746e-08
3.56136e-08
3.55727e-08
3.55522e-08
4.50183e-08
4.39993e-08
4.30816e-08
4.22589e-08
4.15239e-08
4.08685e-08
4.02842e-08
3.97627e-08
3.92958e-08
3.88762e-08
3.84972e-08
3.81531e-08
3.78389e-08
3.75507e-08
3.72855e-08
3.70409e-08
3.68154e-08
3.66079e-08
3.6418e-08
3.62455e-08
3.60905e-08
3.59533e-08
3.58345e-08
3.57345e-08
3.56538e-08
3.55928e-08
3.5552e-08
3.55315e-08
4.49844e-08
4.39667e-08
4.30501e-08
4.22285e-08
4.14945e-08
4.084e-08
4.02565e-08
3.97356e-08
3.92693e-08
3.88502e-08
3.84717e-08
3.81279e-08
3.78141e-08
3.75262e-08
3.72613e-08
3.7017e-08
3.67917e-08
3.65844e-08
3.63947e-08
3.62223e-08
3.60674e-08
3.59304e-08
3.58117e-08
3.57118e-08
3.56312e-08
3.55703e-08
3.55295e-08
3.5509e-08
4.49478e-08
4.39315e-08
4.30162e-08
4.21958e-08
4.14629e-08
4.08093e-08
4.02266e-08
3.97064e-08
3.92408e-08
3.88223e-08
3.84442e-08
3.81009e-08
3.77874e-08
3.74999e-08
3.72352e-08
3.69912e-08
3.67661e-08
3.65591e-08
3.63695e-08
3.61973e-08
3.60426e-08
3.59057e-08
3.57872e-08
3.56874e-08
3.56068e-08
3.5546e-08
3.55052e-08
3.54848e-08
4.49085e-08
4.38938e-08
4.298e-08
4.21609e-08
4.14291e-08
4.07765e-08
4.01947e-08
3.96753e-08
3.92103e-08
3.87924e-08
3.84149e-08
3.8072e-08
3.77589e-08
3.74718e-08
3.72074e-08
3.69636e-08
3.67388e-08
3.6532e-08
3.63426e-08
3.61706e-08
3.60161e-08
3.58794e-08
3.57609e-08
3.56612e-08
3.55808e-08
3.552e-08
3.54793e-08
3.54589e-08
4.48665e-08
4.38536e-08
4.29413e-08
4.21236e-08
4.13931e-08
4.07416e-08
4.01608e-08
3.96423e-08
3.9178e-08
3.87607e-08
3.83837e-08
3.80413e-08
3.77287e-08
3.74419e-08
3.71779e-08
3.69344e-08
3.67098e-08
3.65032e-08
3.63141e-08
3.61422e-08
3.59879e-08
3.58513e-08
3.5733e-08
3.56334e-08
3.5553e-08
3.54923e-08
3.54517e-08
3.54313e-08
4.48219e-08
4.38109e-08
4.29004e-08
4.20842e-08
4.1355e-08
4.07047e-08
4.0125e-08
3.96073e-08
3.91439e-08
3.87272e-08
3.83508e-08
3.80089e-08
3.76967e-08
3.74103e-08
3.71466e-08
3.69034e-08
3.66791e-08
3.64728e-08
3.62838e-08
3.61122e-08
3.5958e-08
3.58216e-08
3.57034e-08
3.56039e-08
3.55237e-08
3.54631e-08
3.54224e-08
3.54021e-08
4.47747e-08
4.37657e-08
4.28571e-08
4.20426e-08
4.13149e-08
4.06659e-08
4.00872e-08
3.95706e-08
3.9108e-08
3.8692e-08
3.83162e-08
3.79749e-08
3.76631e-08
3.73771e-08
3.71137e-08
3.68708e-08
3.66468e-08
3.64407e-08
3.6252e-08
3.60806e-08
3.59266e-08
3.57903e-08
3.56723e-08
3.55729e-08
3.54928e-08
3.54322e-08
3.53916e-08
3.53713e-08
4.47249e-08
4.37182e-08
4.28115e-08
4.19989e-08
4.12728e-08
4.06252e-08
4.00477e-08
3.95321e-08
3.90703e-08
3.86552e-08
3.828e-08
3.79392e-08
3.76279e-08
3.73423e-08
3.70793e-08
3.68367e-08
3.6613e-08
3.64071e-08
3.62186e-08
3.60474e-08
3.58936e-08
3.57575e-08
3.56396e-08
3.55403e-08
3.54603e-08
3.53998e-08
3.53593e-08
3.5339e-08
4.46724e-08
4.36682e-08
4.27637e-08
4.1953e-08
4.12286e-08
4.05826e-08
4.00064e-08
3.94919e-08
3.90311e-08
3.86167e-08
3.82422e-08
3.7902e-08
3.75911e-08
3.73059e-08
3.70433e-08
3.6801e-08
3.65776e-08
3.6372e-08
3.61837e-08
3.60127e-08
3.58591e-08
3.57231e-08
3.56054e-08
3.55063e-08
3.54263e-08
3.53659e-08
3.53255e-08
3.53052e-08
4.46173e-08
4.36157e-08
4.27137e-08
4.19051e-08
4.11826e-08
4.05381e-08
3.99634e-08
3.945e-08
3.89902e-08
3.85767e-08
3.82029e-08
3.78632e-08
3.75529e-08
3.72681e-08
3.70059e-08
3.67639e-08
3.65408e-08
3.63354e-08
3.61474e-08
3.59766e-08
3.58231e-08
3.56874e-08
3.55697e-08
3.54708e-08
3.53909e-08
3.53306e-08
3.52902e-08
3.52699e-08
4.45596e-08
4.35609e-08
4.26615e-08
4.18552e-08
4.11347e-08
4.0492e-08
3.99187e-08
3.94066e-08
3.89479e-08
3.85352e-08
3.81622e-08
3.78231e-08
3.75133e-08
3.7229e-08
3.69671e-08
3.67254e-08
3.65026e-08
3.62974e-08
3.61096e-08
3.5939e-08
3.57858e-08
3.56502e-08
3.55327e-08
3.54339e-08
3.53541e-08
3.52939e-08
3.52535e-08
3.52333e-08
4.44993e-08
4.35037e-08
4.26071e-08
4.18033e-08
4.1085e-08
4.04441e-08
3.98724e-08
3.93617e-08
3.8904e-08
3.84923e-08
3.81201e-08
3.77816e-08
3.74724e-08
3.71885e-08
3.69269e-08
3.66856e-08
3.6463e-08
3.62582e-08
3.60706e-08
3.59002e-08
3.57471e-08
3.56117e-08
3.54944e-08
3.53956e-08
3.5316e-08
3.52558e-08
3.52155e-08
3.51953e-08
4.44362e-08
4.34441e-08
4.25505e-08
4.17494e-08
4.10334e-08
4.03945e-08
3.98246e-08
3.93153e-08
3.88588e-08
3.84481e-08
3.80766e-08
3.77389e-08
3.74302e-08
3.71467e-08
3.68856e-08
3.66446e-08
3.64222e-08
3.62176e-08
3.60303e-08
3.58601e-08
3.57072e-08
3.55719e-08
3.54547e-08
3.53561e-08
3.52766e-08
3.52165e-08
3.51762e-08
3.51561e-08
4.43705e-08
4.3382e-08
4.24918e-08
4.16935e-08
4.09801e-08
4.03434e-08
3.97752e-08
3.92675e-08
3.88123e-08
3.84026e-08
3.8032e-08
3.76949e-08
3.73868e-08
3.71038e-08
3.6843e-08
3.66023e-08
3.63803e-08
3.61759e-08
3.59888e-08
3.58188e-08
3.5666e-08
3.55309e-08
3.54139e-08
3.53154e-08
3.5236e-08
3.5176e-08
3.51358e-08
3.51156e-08
4.4302e-08
4.33175e-08
4.24308e-08
4.16358e-08
4.0925e-08
4.02907e-08
3.97245e-08
3.92183e-08
3.87645e-08
3.83559e-08
3.79862e-08
3.76499e-08
3.73423e-08
3.70597e-08
3.67994e-08
3.6559e-08
3.63372e-08
3.61331e-08
3.59462e-08
3.57763e-08
3.56238e-08
3.54888e-08
3.53719e-08
3.52735e-08
3.51942e-08
3.51343e-08
3.50941e-08
3.5074e-08
4.42308e-08
4.32506e-08
4.23678e-08
4.15761e-08
4.08683e-08
4.02364e-08
3.96723e-08
3.91679e-08
3.87156e-08
3.83081e-08
3.79393e-08
3.76037e-08
3.72967e-08
3.70147e-08
3.67547e-08
3.65146e-08
3.62931e-08
3.60892e-08
3.59025e-08
3.57328e-08
3.55804e-08
3.54456e-08
3.53288e-08
3.52306e-08
3.51513e-08
3.50915e-08
3.50514e-08
3.50313e-08
4.41568e-08
4.31813e-08
4.23025e-08
4.15145e-08
4.08098e-08
4.01807e-08
3.96188e-08
3.91163e-08
3.86655e-08
3.82593e-08
3.78915e-08
3.75566e-08
3.72502e-08
3.69687e-08
3.6709e-08
3.64693e-08
3.6248e-08
3.60443e-08
3.58578e-08
3.56883e-08
3.55361e-08
3.54014e-08
3.52848e-08
3.51866e-08
3.51074e-08
3.50477e-08
3.50076e-08
3.49875e-08
4.40799e-08
4.31094e-08
4.22352e-08
4.1451e-08
4.07498e-08
4.01235e-08
3.95641e-08
3.90636e-08
3.86144e-08
3.82095e-08
3.78427e-08
3.75086e-08
3.72029e-08
3.69218e-08
3.66625e-08
3.64231e-08
3.62021e-08
3.59986e-08
3.58122e-08
3.56429e-08
3.54908e-08
3.53563e-08
3.52397e-08
3.51417e-08
3.50626e-08
3.50029e-08
3.49629e-08
3.49428e-08
4.40002e-08
4.30351e-08
4.21656e-08
4.13857e-08
4.06881e-08
4.00649e-08
3.95081e-08
3.90097e-08
3.85622e-08
3.81587e-08
3.7793e-08
3.74598e-08
3.71547e-08
3.68741e-08
3.66152e-08
3.63761e-08
3.61553e-08
3.5952e-08
3.57658e-08
3.55966e-08
3.54447e-08
3.53102e-08
3.51938e-08
3.50959e-08
3.50169e-08
3.49572e-08
3.49172e-08
3.48972e-08
4.39176e-08
4.29582e-08
4.20939e-08
4.13185e-08
4.06248e-08
4.0005e-08
3.9451e-08
3.89549e-08
3.85092e-08
3.81072e-08
3.77426e-08
3.74103e-08
3.71058e-08
3.68257e-08
3.65672e-08
3.63284e-08
3.61078e-08
3.59047e-08
3.57186e-08
3.55496e-08
3.53977e-08
3.52634e-08
3.51471e-08
3.50493e-08
3.49703e-08
3.49107e-08
3.48708e-08
3.48508e-08
4.38321e-08
4.28789e-08
4.20201e-08
4.12496e-08
4.05601e-08
3.99438e-08
3.93927e-08
3.88991e-08
3.84554e-08
3.80548e-08
3.76915e-08
3.73601e-08
3.70563e-08
3.67767e-08
3.65186e-08
3.628e-08
3.60597e-08
3.58567e-08
3.56708e-08
3.55019e-08
3.53501e-08
3.52159e-08
3.50997e-08
3.50019e-08
3.4923e-08
3.48635e-08
3.48236e-08
3.48036e-08
4.37436e-08
4.2797e-08
4.19441e-08
4.11788e-08
4.04938e-08
3.98813e-08
3.93334e-08
3.88424e-08
3.84007e-08
3.80019e-08
3.76397e-08
3.73093e-08
3.70062e-08
3.67271e-08
3.64694e-08
3.62311e-08
3.60109e-08
3.58081e-08
3.56223e-08
3.54535e-08
3.53019e-08
3.51677e-08
3.50516e-08
3.49539e-08
3.48751e-08
3.48156e-08
3.47757e-08
3.47557e-08
4.36521e-08
4.27126e-08
4.18661e-08
4.11063e-08
4.04261e-08
3.98177e-08
3.92732e-08
3.87849e-08
3.83455e-08
3.79483e-08
3.75875e-08
3.7258e-08
3.69557e-08
3.66771e-08
3.64197e-08
3.61817e-08
3.59617e-08
3.57591e-08
3.55734e-08
3.54046e-08
3.52531e-08
3.5119e-08
3.50029e-08
3.49053e-08
3.48265e-08
3.47671e-08
3.47272e-08
3.47073e-08
4.35576e-08
4.26257e-08
4.17859e-08
4.10321e-08
4.0357e-08
3.9753e-08
3.9212e-08
3.87266e-08
3.82896e-08
3.78942e-08
3.75348e-08
3.72064e-08
3.69048e-08
3.66267e-08
3.63697e-08
3.61319e-08
3.59121e-08
3.57096e-08
3.5524e-08
3.53553e-08
3.52038e-08
3.50698e-08
3.49537e-08
3.48561e-08
3.47774e-08
3.4718e-08
3.46782e-08
3.46582e-08
4.34602e-08
4.25363e-08
4.17037e-08
4.09563e-08
4.02866e-08
3.96872e-08
3.91501e-08
3.86678e-08
3.82331e-08
3.78397e-08
3.74817e-08
3.71544e-08
3.68535e-08
3.6576e-08
3.63194e-08
3.60818e-08
3.58622e-08
3.56597e-08
3.54742e-08
3.53056e-08
3.51541e-08
3.50201e-08
3.49041e-08
3.48066e-08
3.47279e-08
3.46685e-08
3.46287e-08
3.46088e-08
4.33598e-08
4.24445e-08
4.16196e-08
4.08788e-08
4.0215e-08
3.96204e-08
3.90873e-08
3.86083e-08
3.81763e-08
3.77849e-08
3.74284e-08
3.71022e-08
3.68021e-08
3.65252e-08
3.62689e-08
3.60315e-08
3.5812e-08
3.56096e-08
3.54241e-08
3.52555e-08
3.51041e-08
3.49702e-08
3.48542e-08
3.47567e-08
3.4678e-08
3.46186e-08
3.45789e-08
3.4559e-08
4.32565e-08
4.23502e-08
4.15335e-08
4.07998e-08
4.01421e-08
3.95527e-08
3.9024e-08
3.85484e-08
3.81191e-08
3.77298e-08
3.73749e-08
3.70498e-08
3.67506e-08
3.64741e-08
3.62182e-08
3.59811e-08
3.57617e-08
3.55593e-08
3.53739e-08
3.52053e-08
3.50538e-08
3.49199e-08
3.4804e-08
3.47065e-08
3.46278e-08
3.45685e-08
3.45287e-08
3.45088e-08
4.31504e-08
4.22537e-08
4.14455e-08
4.07194e-08
4.00682e-08
3.94843e-08
3.896e-08
3.84881e-08
3.80617e-08
3.76746e-08
3.73213e-08
3.69974e-08
3.6699e-08
3.64231e-08
3.61675e-08
3.59306e-08
3.57113e-08
3.5509e-08
3.53235e-08
3.51549e-08
3.50035e-08
3.48695e-08
3.47536e-08
3.46561e-08
3.45774e-08
3.45181e-08
3.44784e-08
3.44584e-08
4.30415e-08
4.21549e-08
4.13558e-08
4.06377e-08
3.99933e-08
3.94151e-08
3.88956e-08
3.84275e-08
3.80041e-08
3.76193e-08
3.72678e-08
3.6945e-08
3.66475e-08
3.63721e-08
3.61169e-08
3.58801e-08
3.56609e-08
3.54586e-08
3.52731e-08
3.51045e-08
3.4953e-08
3.4819e-08
3.4703e-08
3.46055e-08
3.45269e-08
3.44676e-08
3.44279e-08
3.44079e-08
7.17346e-08
7.17169e-08
7.16991e-08
7.16691e-08
7.16212e-08
7.15624e-08
7.11042e-08
7.11275e-08
7.11509e-08
7.1169e-08
7.11808e-08
7.11928e-08
7.02728e-08
7.03401e-08
7.0407e-08
7.04715e-08
7.05343e-08
7.06002e-08
6.92571e-08
6.93675e-08
6.94764e-08
6.95833e-08
6.96894e-08
6.97981e-08
6.80763e-08
6.82263e-08
6.83733e-08
6.85176e-08
6.86604e-08
6.8804e-08
6.67512e-08
6.69359e-08
6.7116e-08
6.72923e-08
6.74657e-08
6.76379e-08
6.53041e-08
6.55178e-08
6.57256e-08
6.59283e-08
6.61265e-08
6.63216e-08
6.37584e-08
6.39951e-08
6.42249e-08
6.44483e-08
6.4666e-08
6.48788e-08
6.2138e-08
6.23918e-08
6.26378e-08
6.28764e-08
6.31083e-08
6.3334e-08
6.0467e-08
6.07319e-08
6.09886e-08
6.12373e-08
6.14784e-08
6.17123e-08
5.87687e-08
5.90394e-08
5.93015e-08
5.95553e-08
5.9801e-08
6.00389e-08
5.70658e-08
5.73371e-08
5.75999e-08
5.78543e-08
5.81003e-08
5.83383e-08
5.53791e-08
5.56466e-08
5.59058e-08
5.61567e-08
5.63994e-08
5.66339e-08
5.37278e-08
5.39875e-08
5.42394e-08
5.44834e-08
5.47194e-08
5.49474e-08
5.21286e-08
5.23774e-08
5.26189e-08
5.2853e-08
5.30796e-08
5.32986e-08
5.05957e-08
5.0831e-08
5.10598e-08
5.12817e-08
5.14967e-08
5.17046e-08
4.91406e-08
4.93606e-08
4.95748e-08
4.97829e-08
4.99847e-08
5.018e-08
4.7772e-08
4.79755e-08
4.81739e-08
4.8367e-08
4.85545e-08
4.87362e-08
4.64955e-08
4.6682e-08
4.68641e-08
4.70416e-08
4.72143e-08
4.73819e-08
4.53144e-08
4.54837e-08
4.56495e-08
4.58114e-08
4.59692e-08
4.61227e-08
4.42292e-08
4.43818e-08
4.45317e-08
4.46783e-08
4.48216e-08
4.49612e-08
4.32383e-08
4.33751e-08
4.35097e-08
4.36418e-08
4.37712e-08
4.38976e-08
4.29299e-08
4.2054e-08
4.12645e-08
4.05547e-08
3.99175e-08
3.93454e-08
3.88308e-08
3.83667e-08
3.79465e-08
3.7564e-08
3.72143e-08
3.68928e-08
3.65961e-08
3.63213e-08
3.60663e-08
3.58297e-08
3.56105e-08
3.54083e-08
3.52227e-08
3.5054e-08
3.49025e-08
3.47685e-08
3.46525e-08
3.4555e-08
3.44763e-08
3.4417e-08
3.43773e-08
3.43574e-08
4.28158e-08
4.19511e-08
4.11716e-08
4.04707e-08
3.9841e-08
3.92752e-08
3.87658e-08
3.83059e-08
3.78889e-08
3.75089e-08
3.7161e-08
3.68408e-08
3.6545e-08
3.62707e-08
3.6016e-08
3.57796e-08
3.55604e-08
3.53581e-08
3.51725e-08
3.50037e-08
3.48521e-08
3.47181e-08
3.4602e-08
3.45044e-08
3.44258e-08
3.43665e-08
3.43267e-08
3.43068e-08
4.26993e-08
4.18465e-08
4.10775e-08
4.03857e-08
3.97639e-08
3.92047e-08
3.87007e-08
3.82451e-08
3.78315e-08
3.74541e-08
3.7108e-08
3.67891e-08
3.64941e-08
3.62204e-08
3.5966e-08
3.57297e-08
3.55105e-08
3.53081e-08
3.51224e-08
3.49536e-08
3.48019e-08
3.46677e-08
3.45516e-08
3.4454e-08
3.43754e-08
3.4316e-08
3.42763e-08
3.42563e-08
4.25807e-08
4.17402e-08
4.09822e-08
4.03e-08
3.96864e-08
3.9134e-08
3.86357e-08
3.81845e-08
3.77743e-08
3.73995e-08
3.70554e-08
3.67378e-08
3.64437e-08
3.61705e-08
3.59164e-08
3.56801e-08
3.5461e-08
3.52585e-08
3.50727e-08
3.49037e-08
3.47519e-08
3.46177e-08
3.45015e-08
3.44038e-08
3.43251e-08
3.42657e-08
3.4226e-08
3.42061e-08
4.24602e-08
4.16325e-08
4.08859e-08
4.02137e-08
3.96086e-08
3.90633e-08
3.85707e-08
3.81242e-08
3.77176e-08
3.73455e-08
3.70032e-08
3.6687e-08
3.63938e-08
3.61211e-08
3.58672e-08
3.5631e-08
3.54118e-08
3.52092e-08
3.50233e-08
3.48542e-08
3.47022e-08
3.45679e-08
3.44516e-08
3.43539e-08
3.42751e-08
3.42157e-08
3.4176e-08
3.4156e-08
4.23381e-08
4.15237e-08
4.07889e-08
4.0127e-08
3.95307e-08
3.89927e-08
3.85061e-08
3.80643e-08
3.76614e-08
3.7292e-08
3.69517e-08
3.66368e-08
3.63444e-08
3.60722e-08
3.58186e-08
3.55824e-08
3.53631e-08
3.51604e-08
3.49743e-08
3.4805e-08
3.46529e-08
3.45185e-08
3.44021e-08
3.43043e-08
3.42255e-08
3.41661e-08
3.41263e-08
3.41063e-08
7.17639e-08
7.10877e-08
7.02084e-08
6.91468e-08
6.79242e-08
6.65626e-08
6.50851e-08
6.35153e-08
6.18773e-08
6.01946e-08
5.84906e-08
5.67871e-08
5.51046e-08
5.34615e-08
5.18738e-08
5.03551e-08
4.8916e-08
4.75646e-08
4.63059e-08
4.51426e-08
4.40746e-08
4.31001e-08
7.18152e-08
7.10835e-08
7.01498e-08
6.90377e-08
6.77701e-08
6.63699e-08
6.48605e-08
6.32657e-08
6.16093e-08
5.99149e-08
5.82051e-08
5.65014e-08
5.48235e-08
5.31891e-08
5.16135e-08
5.01096e-08
4.86873e-08
4.73538e-08
4.61136e-08
4.49687e-08
4.39186e-08
4.2961e-08
7.18975e-08
7.10948e-08
7.00974e-08
6.89292e-08
6.7613e-08
6.61718e-08
6.4629e-08
6.30082e-08
6.13332e-08
5.96268e-08
5.79114e-08
5.62077e-08
5.45349e-08
5.29099e-08
5.13473e-08
4.9859e-08
4.84542e-08
4.71394e-08
4.59185e-08
4.47926e-08
4.3761e-08
4.28208e-08
7.20078e-08
7.11188e-08
7.00493e-08
6.88198e-08
6.74517e-08
6.59674e-08
6.439e-08
6.27426e-08
6.10486e-08
5.93303e-08
5.76096e-08
5.59065e-08
5.42395e-08
5.26246e-08
5.10757e-08
4.96038e-08
4.82173e-08
4.6922e-08
4.5721e-08
4.46149e-08
4.36024e-08
4.26801e-08
7.21269e-08
7.11463e-08
7.00003e-08
6.87063e-08
6.72842e-08
6.57556e-08
6.41428e-08
6.24685e-08
6.07555e-08
5.90257e-08
5.73001e-08
5.55983e-08
5.39377e-08
5.23338e-08
5.07994e-08
4.93447e-08
4.79774e-08
4.67023e-08
4.55219e-08
4.44361e-08
4.34432e-08
4.25393e-08
7.22405e-08
7.11676e-08
6.99442e-08
6.85848e-08
6.71082e-08
6.55348e-08
6.38865e-08
6.21855e-08
6.04539e-08
5.87131e-08
5.69834e-08
5.52836e-08
5.36304e-08
5.20383e-08
5.05192e-08
4.90826e-08
4.77352e-08
4.6481e-08
4.53218e-08
4.4257e-08
4.3284e-08
4.23989e-08
7.23312e-08
7.11734e-08
6.98753e-08
6.84518e-08
6.69212e-08
6.53037e-08
6.36205e-08
6.18933e-08
6.01439e-08
5.83929e-08
5.66601e-08
5.49632e-08
5.33183e-08
5.17389e-08
5.02361e-08
4.88184e-08
4.74916e-08
4.6259e-08
4.51216e-08
4.40781e-08
4.31256e-08
4.22595e-08
7.23949e-08
7.11588e-08
6.97898e-08
6.83045e-08
6.67215e-08
6.50611e-08
6.33441e-08
6.1592e-08
5.98258e-08
5.80658e-08
5.63308e-08
5.4638e-08
5.30024e-08
5.14367e-08
4.9951e-08
4.8553e-08
4.72475e-08
4.60371e-08
4.4922e-08
4.39003e-08
4.29685e-08
4.21216e-08
7.24346e-08
7.11225e-08
6.96856e-08
6.8141e-08
6.65079e-08
6.48063e-08
6.30573e-08
6.12817e-08
5.95003e-08
5.77325e-08
5.59966e-08
5.4309e-08
5.26838e-08
5.11327e-08
4.96651e-08
4.82874e-08
4.7004e-08
4.58163e-08
4.47238e-08
4.37242e-08
4.28133e-08
4.19859e-08
7.24474e-08
7.1063e-08
6.95613e-08
6.79604e-08
6.62796e-08
6.45393e-08
6.27602e-08
6.0963e-08
5.91679e-08
5.73939e-08
5.56586e-08
5.39774e-08
5.23637e-08
5.08283e-08
4.93795e-08
4.8023e-08
4.6762e-08
4.55975e-08
4.45281e-08
4.35507e-08
4.26609e-08
4.18528e-08
7.24354e-08
7.09794e-08
6.94161e-08
6.77622e-08
6.60368e-08
6.42603e-08
6.24534e-08
6.06367e-08
5.88299e-08
5.70513e-08
5.5318e-08
5.36445e-08
5.20434e-08
5.05246e-08
4.90955e-08
4.77607e-08
4.65228e-08
4.53817e-08
4.43356e-08
4.33806e-08
4.25118e-08
4.17231e-08
7.23844e-08
7.08687e-08
6.92496e-08
6.75466e-08
6.57799e-08
6.39701e-08
6.2138e-08
6.0304e-08
5.84874e-08
5.67061e-08
5.49763e-08
5.33119e-08
5.17245e-08
5.02232e-08
4.88144e-08
4.75019e-08
4.62874e-08
4.517e-08
4.41471e-08
4.32145e-08
4.23667e-08
4.15972e-08
7.23094e-08
7.07347e-08
6.90631e-08
6.73147e-08
6.551e-08
6.36699e-08
6.18154e-08
5.99664e-08
5.81421e-08
5.63598e-08
5.4635e-08
5.2981e-08
5.14084e-08
4.99254e-08
4.85375e-08
4.72478e-08
4.60569e-08
4.49633e-08
4.39637e-08
4.30533e-08
4.22262e-08
4.14756e-08
7.22077e-08
7.05784e-08
6.88583e-08
6.70681e-08
6.52287e-08
6.33615e-08
6.14871e-08
5.96256e-08
5.77957e-08
5.60142e-08
5.4296e-08
5.26535e-08
5.10966e-08
4.96326e-08
4.82662e-08
4.69995e-08
4.58324e-08
4.47625e-08
4.37861e-08
4.28977e-08
4.2091e-08
4.13589e-08
7.20821e-08
7.04019e-08
6.86371e-08
6.68087e-08
6.49381e-08
6.30466e-08
6.11552e-08
5.92836e-08
5.74502e-08
5.56712e-08
5.3961e-08
5.23312e-08
5.07909e-08
4.93465e-08
4.80019e-08
4.67584e-08
4.56149e-08
4.45687e-08
4.36151e-08
4.27482e-08
4.19615e-08
4.12475e-08
7.19344e-08
7.02074e-08
6.84017e-08
6.65388e-08
6.46403e-08
6.27277e-08
6.0822e-08
5.89426e-08
5.71075e-08
5.53328e-08
5.36318e-08
5.20157e-08
5.04927e-08
4.90685e-08
4.77459e-08
4.65255e-08
4.54056e-08
4.43826e-08
4.34514e-08
4.26056e-08
4.18383e-08
4.11418e-08
7.17671e-08
6.99971e-08
6.81546e-08
6.62609e-08
6.43379e-08
6.24072e-08
6.04897e-08
5.86048e-08
5.677e-08
5.5001e-08
5.33105e-08
5.17089e-08
5.02038e-08
4.87998e-08
4.74993e-08
4.63019e-08
4.52052e-08
4.4205e-08
4.32956e-08
4.24703e-08
4.17218e-08
4.10421e-08
7.15797e-08
6.97734e-08
6.78986e-08
6.59778e-08
6.40336e-08
6.20877e-08
6.01609e-08
5.82725e-08
5.64398e-08
5.46778e-08
5.29988e-08
5.14124e-08
4.99255e-08
4.8542e-08
4.72634e-08
4.60886e-08
4.50146e-08
4.40366e-08
4.31484e-08
4.23429e-08
4.16123e-08
4.09487e-08
7.13794e-08
6.95403e-08
6.7637e-08
6.56927e-08
6.37303e-08
6.17718e-08
5.98381e-08
5.79483e-08
5.61192e-08
5.43653e-08
5.26986e-08
5.11279e-08
4.96594e-08
4.82962e-08
4.70392e-08
4.58866e-08
4.48347e-08
4.38781e-08
4.30102e-08
4.22235e-08
4.15101e-08
4.08618e-08
7.11715e-08
6.93021e-08
6.73733e-08
6.54086e-08
6.3431e-08
6.14625e-08
5.9524e-08
5.76344e-08
5.58102e-08
5.40655e-08
5.24117e-08
5.08569e-08
4.94067e-08
4.80636e-08
4.68277e-08
4.56966e-08
4.46659e-08
4.37299e-08
4.28814e-08
4.21126e-08
4.14154e-08
4.07816e-08
7.0959e-08
6.90619e-08
6.71109e-08
6.51289e-08
6.31387e-08
6.11626e-08
5.92212e-08
5.73332e-08
5.5515e-08
5.37802e-08
5.21396e-08
5.06008e-08
4.91687e-08
4.78452e-08
4.66297e-08
4.55192e-08
4.45089e-08
4.35923e-08
4.27622e-08
4.20103e-08
4.13284e-08
4.07079e-08
7.0739e-08
6.88218e-08
6.68529e-08
6.48566e-08
6.28564e-08
6.08746e-08
5.8932e-08
5.70469e-08
5.52356e-08
5.35112e-08
5.18839e-08
5.0361e-08
4.89465e-08
4.76419e-08
4.64459e-08
4.53551e-08
4.43639e-08
4.34658e-08
4.26529e-08
4.19168e-08
4.1249e-08
4.0641e-08
7.05222e-08
6.85872e-08
6.66031e-08
6.45951e-08
6.2587e-08
6.06014e-08
5.86589e-08
5.67778e-08
5.49739e-08
5.326e-08
5.1646e-08
5.01384e-08
4.8741e-08
4.74544e-08
4.62769e-08
4.52045e-08
4.42314e-08
4.33504e-08
4.25535e-08
4.1832e-08
4.11772e-08
4.05807e-08
7.03145e-08
6.83624e-08
6.63651e-08
6.43475e-08
6.23334e-08
6.03455e-08
5.84041e-08
5.65277e-08
5.47315e-08
5.30282e-08
5.14271e-08
4.99343e-08
4.8553e-08
4.72833e-08
4.61232e-08
4.5068e-08
4.41115e-08
4.32463e-08
4.24641e-08
4.17559e-08
4.11131e-08
4.05269e-08
7.01178e-08
6.81501e-08
6.61418e-08
6.41166e-08
6.20982e-08
6.01091e-08
5.81698e-08
5.62984e-08
5.45101e-08
5.28171e-08
5.12282e-08
4.97493e-08
4.83831e-08
4.71292e-08
4.59849e-08
4.49455e-08
4.40043e-08
4.31535e-08
4.23845e-08
4.16885e-08
4.10563e-08
4.04794e-08
6.9927e-08
6.79517e-08
6.59358e-08
6.39051e-08
6.18838e-08
5.98945e-08
5.79578e-08
5.60917e-08
5.4311e-08
5.26277e-08
5.10503e-08
4.95843e-08
4.82318e-08
4.69923e-08
4.58625e-08
4.48373e-08
4.39098e-08
4.30719e-08
4.23148e-08
4.16294e-08
4.10068e-08
4.04382e-08
6.97563e-08
6.77729e-08
6.57506e-08
6.37156e-08
6.16924e-08
5.97037e-08
5.77699e-08
5.59088e-08
5.41353e-08
5.2461e-08
5.08942e-08
4.94397e-08
4.80996e-08
4.68729e-08
4.5756e-08
4.47434e-08
4.38279e-08
4.30014e-08
4.22547e-08
4.15787e-08
4.09643e-08
4.04029e-08
6.96093e-08
6.76166e-08
6.55888e-08
6.35506e-08
6.15262e-08
5.95383e-08
5.76074e-08
5.57512e-08
5.39842e-08
5.23179e-08
5.07603e-08
4.93161e-08
4.79868e-08
4.67712e-08
4.56654e-08
4.46637e-08
4.37587e-08
4.29418e-08
4.22041e-08
4.15361e-08
4.09287e-08
4.03733e-08
6.94784e-08
6.74832e-08
6.54522e-08
6.34118e-08
6.13868e-08
5.93999e-08
5.74717e-08
5.56197e-08
5.38585e-08
5.21991e-08
5.06494e-08
4.92138e-08
4.78936e-08
4.66873e-08
4.55909e-08
4.45982e-08
4.37018e-08
4.28931e-08
4.21627e-08
4.15013e-08
4.08998e-08
4.03494e-08
6.93757e-08
6.73769e-08
6.53432e-08
6.33011e-08
6.12757e-08
5.92898e-08
5.73638e-08
5.55154e-08
5.37587e-08
5.2105e-08
5.05616e-08
4.9133e-08
4.78201e-08
4.66213e-08
4.55323e-08
4.45469e-08
4.36573e-08
4.2855e-08
4.21304e-08
4.14743e-08
4.08773e-08
4.03308e-08
6.93021e-08
6.72998e-08
6.52634e-08
6.32198e-08
6.11939e-08
5.92088e-08
5.72845e-08
5.54387e-08
5.36856e-08
5.2036e-08
5.04974e-08
4.90739e-08
4.77664e-08
4.65731e-08
4.54896e-08
4.45095e-08
4.3625e-08
4.28273e-08
4.21071e-08
4.14547e-08
4.08611e-08
4.03174e-08
6.92604e-08
6.72529e-08
6.52136e-08
6.31686e-08
6.11423e-08
5.91575e-08
5.72344e-08
5.53903e-08
5.36393e-08
5.19924e-08
5.04569e-08
4.90367e-08
4.77327e-08
4.65429e-08
4.54628e-08
4.44861e-08
4.36048e-08
4.28101e-08
4.20926e-08
4.14426e-08
4.08511e-08
4.03092e-08
6.92472e-08
6.72352e-08
6.51939e-08
6.31479e-08
6.11212e-08
5.91365e-08
5.72137e-08
5.53703e-08
5.36202e-08
5.19744e-08
5.04402e-08
4.90213e-08
4.77188e-08
4.65305e-08
4.54519e-08
4.44766e-08
4.35967e-08
4.28032e-08
4.20868e-08
4.14378e-08
4.08471e-08
4.0306e-08
4.22151e-08
4.14144e-08
4.06919e-08
4.00406e-08
3.94532e-08
3.89228e-08
3.84422e-08
3.80052e-08
3.7606e-08
3.72393e-08
3.6901e-08
3.65875e-08
3.62959e-08
3.60242e-08
3.57708e-08
3.55346e-08
3.53152e-08
3.51123e-08
3.4926e-08
3.47566e-08
3.46043e-08
3.44697e-08
3.43532e-08
3.42553e-08
3.41765e-08
3.4117e-08
3.40772e-08
3.40572e-08
4.20916e-08
4.13051e-08
4.0595e-08
3.99545e-08
3.93764e-08
3.88536e-08
3.83792e-08
3.79471e-08
3.75515e-08
3.71877e-08
3.68513e-08
3.65391e-08
3.62484e-08
3.59771e-08
3.57238e-08
3.54876e-08
3.52681e-08
3.5065e-08
3.48785e-08
3.47088e-08
3.45564e-08
3.44216e-08
3.4305e-08
3.42071e-08
3.41281e-08
3.40686e-08
3.40287e-08
3.40088e-08
4.19676e-08
4.11955e-08
4.04983e-08
3.98689e-08
3.93001e-08
3.8785e-08
3.8317e-08
3.78898e-08
3.7498e-08
3.71369e-08
3.68025e-08
3.64916e-08
3.62016e-08
3.59307e-08
3.56776e-08
3.54414e-08
3.52217e-08
3.50184e-08
3.48317e-08
3.46618e-08
3.45091e-08
3.43742e-08
3.42574e-08
3.41593e-08
3.40803e-08
3.40208e-08
3.39809e-08
3.39609e-08
4.18433e-08
4.10862e-08
4.0402e-08
3.97839e-08
3.92247e-08
3.87174e-08
3.82557e-08
3.78334e-08
3.74454e-08
3.7087e-08
3.67546e-08
3.64449e-08
3.61557e-08
3.58852e-08
3.56322e-08
3.53959e-08
3.5176e-08
3.49725e-08
3.47855e-08
3.46154e-08
3.44625e-08
3.43274e-08
3.42105e-08
3.41123e-08
3.40332e-08
3.39736e-08
3.39337e-08
3.39137e-08
4.17194e-08
4.09773e-08
4.03065e-08
3.96998e-08
3.91502e-08
3.86509e-08
3.81955e-08
3.77782e-08
3.73939e-08
3.70383e-08
3.67077e-08
3.63993e-08
3.61108e-08
3.58406e-08
3.55877e-08
3.53513e-08
3.51312e-08
3.49274e-08
3.47401e-08
3.45697e-08
3.44166e-08
3.42813e-08
3.41643e-08
3.4066e-08
3.39868e-08
3.39271e-08
3.38872e-08
3.38671e-08
4.15961e-08
4.08694e-08
4.02121e-08
3.96169e-08
3.9077e-08
3.85856e-08
3.81366e-08
3.77242e-08
3.73437e-08
3.69907e-08
3.6662e-08
3.63548e-08
3.6067e-08
3.57971e-08
3.55441e-08
3.53076e-08
3.50873e-08
3.48832e-08
3.46956e-08
3.45249e-08
3.43716e-08
3.42361e-08
3.41189e-08
3.40204e-08
3.39412e-08
3.38814e-08
3.38414e-08
3.38214e-08
4.14741e-08
4.07629e-08
4.01191e-08
3.95355e-08
3.90053e-08
3.85218e-08
3.80791e-08
3.76716e-08
3.72947e-08
3.69445e-08
3.66175e-08
3.63114e-08
3.60242e-08
3.57546e-08
3.55016e-08
3.52649e-08
3.50443e-08
3.48399e-08
3.4652e-08
3.44811e-08
3.43275e-08
3.41917e-08
3.40744e-08
3.39758e-08
3.38964e-08
3.38366e-08
3.37966e-08
3.37765e-08
4.13537e-08
4.06581e-08
4.00279e-08
3.94559e-08
3.89353e-08
3.84598e-08
3.80232e-08
3.76206e-08
3.72473e-08
3.68996e-08
3.65743e-08
3.62693e-08
3.59826e-08
3.57132e-08
3.54602e-08
3.52233e-08
3.50024e-08
3.47976e-08
3.46094e-08
3.44381e-08
3.42843e-08
3.41483e-08
3.40308e-08
3.39321e-08
3.38526e-08
3.37927e-08
3.37527e-08
3.37326e-08
4.12355e-08
4.05555e-08
3.99388e-08
3.93784e-08
3.88674e-08
3.83995e-08
3.79692e-08
3.75712e-08
3.72014e-08
3.68561e-08
3.65325e-08
3.62285e-08
3.59423e-08
3.5673e-08
3.54199e-08
3.51827e-08
3.49615e-08
3.47564e-08
3.45679e-08
3.43963e-08
3.42421e-08
3.4106e-08
3.39882e-08
3.38894e-08
3.38098e-08
3.37499e-08
3.37098e-08
3.36897e-08
4.112e-08
4.04556e-08
3.98523e-08
3.93032e-08
3.88016e-08
3.83414e-08
3.7917e-08
3.75236e-08
3.71571e-08
3.68142e-08
3.64922e-08
3.6189e-08
3.59033e-08
3.56341e-08
3.53808e-08
3.51434e-08
3.49218e-08
3.47164e-08
3.45274e-08
3.43555e-08
3.42011e-08
3.40647e-08
3.39468e-08
3.38478e-08
3.37681e-08
3.37081e-08
3.3668e-08
3.36478e-08
4.10077e-08
4.03586e-08
3.97685e-08
3.92306e-08
3.87383e-08
3.82855e-08
3.78669e-08
3.74779e-08
3.71146e-08
3.67739e-08
3.64533e-08
3.6151e-08
3.58656e-08
3.55964e-08
3.5343e-08
3.51053e-08
3.48833e-08
3.46775e-08
3.44882e-08
3.43159e-08
3.41612e-08
3.40245e-08
3.39064e-08
3.38073e-08
3.37276e-08
3.36675e-08
3.36273e-08
3.36072e-08
4.0899e-08
4.0265e-08
3.96879e-08
3.91609e-08
3.86775e-08
3.82319e-08
3.78189e-08
3.74342e-08
3.7074e-08
3.67353e-08
3.64161e-08
3.61145e-08
3.58294e-08
3.55602e-08
3.53065e-08
3.50684e-08
3.48461e-08
3.46398e-08
3.44501e-08
3.42775e-08
3.41225e-08
3.39856e-08
3.38673e-08
3.37681e-08
3.36882e-08
3.36281e-08
3.35878e-08
3.35677e-08
4.07943e-08
4.01751e-08
3.96107e-08
3.90943e-08
3.86196e-08
3.81809e-08
3.77733e-08
3.73925e-08
3.70352e-08
3.66985e-08
3.63804e-08
3.60795e-08
3.57946e-08
3.55253e-08
3.52714e-08
3.50329e-08
3.48102e-08
3.46035e-08
3.44134e-08
3.42404e-08
3.40851e-08
3.3948e-08
3.38295e-08
3.37301e-08
3.36502e-08
3.359e-08
3.35497e-08
3.35295e-08
4.06942e-08
4.00893e-08
3.95372e-08
3.9031e-08
3.85646e-08
3.81326e-08
3.773e-08
3.7353e-08
3.69984e-08
3.66635e-08
3.63465e-08
3.6046e-08
3.57613e-08
3.54919e-08
3.52377e-08
3.49988e-08
3.47756e-08
3.45685e-08
3.4378e-08
3.42047e-08
3.40491e-08
3.39117e-08
3.37931e-08
3.36935e-08
3.36135e-08
3.35532e-08
3.35129e-08
3.34927e-08
4.05988e-08
4.00078e-08
3.94675e-08
3.89712e-08
3.85128e-08
3.80869e-08
3.76892e-08
3.73158e-08
3.69636e-08
3.66303e-08
3.63143e-08
3.60143e-08
3.57296e-08
3.546e-08
3.52055e-08
3.49661e-08
3.47425e-08
3.45349e-08
3.4344e-08
3.41704e-08
3.40145e-08
3.38769e-08
3.3758e-08
3.36584e-08
3.35782e-08
3.35179e-08
3.34775e-08
3.34573e-08
4.05085e-08
3.99309e-08
3.94019e-08
3.89149e-08
3.84641e-08
3.80442e-08
3.76509e-08
3.72808e-08
3.69308e-08
3.6599e-08
3.62838e-08
3.59841e-08
3.56995e-08
3.54296e-08
3.51747e-08
3.4935e-08
3.47108e-08
3.45028e-08
3.43115e-08
3.41375e-08
3.39813e-08
3.38435e-08
3.37245e-08
3.36247e-08
3.35444e-08
3.3484e-08
3.34436e-08
3.34234e-08
4.04237e-08
3.98588e-08
3.93406e-08
3.88624e-08
3.84186e-08
3.80043e-08
3.76152e-08
3.7248e-08
3.69002e-08
3.65696e-08
3.62551e-08
3.59557e-08
3.5671e-08
3.54008e-08
3.51455e-08
3.49053e-08
3.46807e-08
3.44722e-08
3.42805e-08
3.41062e-08
3.39497e-08
3.38116e-08
3.36924e-08
3.35925e-08
3.35122e-08
3.34517e-08
3.34112e-08
3.3391e-08
4.03444e-08
3.97916e-08
3.92835e-08
3.88136e-08
3.83765e-08
3.79673e-08
3.7582e-08
3.72176e-08
3.68716e-08
3.65422e-08
3.62282e-08
3.59289e-08
3.56441e-08
3.53736e-08
3.51179e-08
3.48772e-08
3.46521e-08
3.44432e-08
3.42511e-08
3.40764e-08
3.39196e-08
3.37814e-08
3.3662e-08
3.35619e-08
3.34815e-08
3.3421e-08
3.33805e-08
3.33602e-08
4.02708e-08
3.97294e-08
3.92308e-08
3.87687e-08
3.83377e-08
3.79332e-08
3.75514e-08
3.71895e-08
3.68451e-08
3.65166e-08
3.62031e-08
3.59039e-08
3.56189e-08
3.53481e-08
3.50918e-08
3.48507e-08
3.46251e-08
3.44158e-08
3.42233e-08
3.40483e-08
3.38912e-08
3.37527e-08
3.36332e-08
3.3533e-08
3.34525e-08
3.33919e-08
3.33514e-08
3.33311e-08
4.0203e-08
3.96723e-08
3.91824e-08
3.87275e-08
3.83021e-08
3.7902e-08
3.75234e-08
3.71637e-08
3.68207e-08
3.6493e-08
3.61798e-08
3.58806e-08
3.55953e-08
3.53242e-08
3.50675e-08
3.48258e-08
3.45998e-08
3.439e-08
3.41971e-08
3.40218e-08
3.38645e-08
3.37258e-08
3.36061e-08
3.35058e-08
3.34252e-08
3.33646e-08
3.3324e-08
3.33037e-08
4.0141e-08
3.96201e-08
3.91385e-08
3.86901e-08
3.82699e-08
3.78736e-08
3.74979e-08
3.71401e-08
3.67983e-08
3.64713e-08
3.61584e-08
3.58591e-08
3.55735e-08
3.53019e-08
3.50448e-08
3.48026e-08
3.45761e-08
3.43659e-08
3.41727e-08
3.3997e-08
3.38395e-08
3.37006e-08
3.35808e-08
3.34803e-08
3.33997e-08
3.3339e-08
3.32984e-08
3.32781e-08
4.00848e-08
3.9573e-08
3.90988e-08
3.86563e-08
3.82408e-08
3.7848e-08
3.74748e-08
3.71187e-08
3.6778e-08
3.64515e-08
3.61387e-08
3.58393e-08
3.55534e-08
3.52814e-08
3.50238e-08
3.47811e-08
3.45542e-08
3.43436e-08
3.415e-08
3.3974e-08
3.38163e-08
3.36772e-08
3.35572e-08
3.34567e-08
3.3376e-08
3.33152e-08
3.32746e-08
3.32543e-08
4.00343e-08
3.95307e-08
3.90632e-08
3.86262e-08
3.82148e-08
3.78251e-08
3.74541e-08
3.70995e-08
3.67596e-08
3.64336e-08
3.61208e-08
3.58212e-08
3.5535e-08
3.52626e-08
3.50045e-08
3.47614e-08
3.4534e-08
3.4323e-08
3.41291e-08
3.39528e-08
3.37949e-08
3.36556e-08
3.35355e-08
3.34349e-08
3.33541e-08
3.32933e-08
3.32527e-08
3.32324e-08
3.99894e-08
3.94932e-08
3.90317e-08
3.85995e-08
3.81918e-08
3.78048e-08
3.74357e-08
3.70824e-08
3.67432e-08
3.64175e-08
3.61047e-08
3.58049e-08
3.55183e-08
3.52455e-08
3.49869e-08
3.47434e-08
3.45156e-08
3.43042e-08
3.411e-08
3.39335e-08
3.37753e-08
3.36359e-08
3.35157e-08
3.3415e-08
3.33341e-08
3.32733e-08
3.32327e-08
3.32123e-08
3.99499e-08
3.94602e-08
3.90042e-08
3.85762e-08
3.81717e-08
3.77871e-08
3.74196e-08
3.70673e-08
3.67287e-08
3.64032e-08
3.60903e-08
3.57903e-08
3.55034e-08
3.52301e-08
3.49711e-08
3.47272e-08
3.4499e-08
3.42873e-08
3.40928e-08
3.3916e-08
3.37577e-08
3.36181e-08
3.34978e-08
3.3397e-08
3.33161e-08
3.32552e-08
3.32146e-08
3.31942e-08
3.99156e-08
3.94317e-08
3.89803e-08
3.8556e-08
3.81543e-08
3.77717e-08
3.74056e-08
3.70542e-08
3.6716e-08
3.63906e-08
3.60777e-08
3.57774e-08
3.54901e-08
3.52165e-08
3.49571e-08
3.47128e-08
3.44843e-08
3.42723e-08
3.40775e-08
3.39005e-08
3.37419e-08
3.36022e-08
3.34818e-08
3.3381e-08
3.33e-08
3.32391e-08
3.31984e-08
3.31781e-08
3.98863e-08
3.94075e-08
3.89601e-08
3.85389e-08
3.81395e-08
3.77587e-08
3.73937e-08
3.70429e-08
3.67051e-08
3.63798e-08
3.60668e-08
3.57662e-08
3.54786e-08
3.52046e-08
3.49449e-08
3.47002e-08
3.44714e-08
3.42591e-08
3.40641e-08
3.38869e-08
3.37282e-08
3.35884e-08
3.34678e-08
3.3367e-08
3.3286e-08
3.3225e-08
3.31843e-08
3.3164e-08
3.98619e-08
3.93872e-08
3.89432e-08
3.85246e-08
3.81273e-08
3.77478e-08
3.73838e-08
3.70335e-08
3.6696e-08
3.63707e-08
3.60575e-08
3.57568e-08
3.54689e-08
3.51945e-08
3.49345e-08
3.46895e-08
3.44603e-08
3.42478e-08
3.40526e-08
3.38753e-08
3.37164e-08
3.35765e-08
3.34559e-08
3.3355e-08
3.32739e-08
3.3213e-08
3.31723e-08
3.31519e-08
3.98421e-08
3.93709e-08
3.89296e-08
3.85132e-08
3.81174e-08
3.7739e-08
3.73757e-08
3.70259e-08
3.66886e-08
3.63632e-08
3.60499e-08
3.5749e-08
3.54608e-08
3.51862e-08
3.49258e-08
3.46806e-08
3.44512e-08
3.42385e-08
3.40431e-08
3.38656e-08
3.37067e-08
3.35667e-08
3.3446e-08
3.3345e-08
3.32639e-08
3.3203e-08
3.31623e-08
3.31419e-08
3.98268e-08
3.93583e-08
3.89192e-08
3.85043e-08
3.81098e-08
3.77323e-08
3.73695e-08
3.702e-08
3.66828e-08
3.63574e-08
3.6044e-08
3.57428e-08
3.54545e-08
3.51796e-08
3.4919e-08
3.46736e-08
3.4444e-08
3.42311e-08
3.40356e-08
3.3858e-08
3.36989e-08
3.35589e-08
3.34382e-08
3.33371e-08
3.3256e-08
3.31951e-08
3.31543e-08
3.3134e-08
3.98158e-08
3.93493e-08
3.89117e-08
3.84981e-08
3.81043e-08
3.77274e-08
3.73651e-08
3.70157e-08
3.66786e-08
3.63532e-08
3.60397e-08
3.57384e-08
3.54498e-08
3.51748e-08
3.49141e-08
3.46684e-08
3.44387e-08
3.42257e-08
3.403e-08
3.38524e-08
3.36933e-08
3.35531e-08
3.34324e-08
3.33313e-08
3.32502e-08
3.31892e-08
3.31485e-08
3.31281e-08
3.98091e-08
3.93438e-08
3.89071e-08
3.84942e-08
3.8101e-08
3.77245e-08
3.73623e-08
3.70131e-08
3.6676e-08
3.63506e-08
3.6037e-08
3.57356e-08
3.54469e-08
3.51718e-08
3.49109e-08
3.46652e-08
3.44354e-08
3.42223e-08
3.40265e-08
3.38488e-08
3.36897e-08
3.35495e-08
3.34287e-08
3.33277e-08
3.32465e-08
3.31855e-08
3.31448e-08
3.31244e-08
3.98065e-08
3.93417e-08
3.89054e-08
3.84928e-08
3.80998e-08
3.77234e-08
3.73613e-08
3.70121e-08
3.6675e-08
3.63496e-08
3.60359e-08
3.57344e-08
3.54457e-08
3.51705e-08
3.49096e-08
3.46638e-08
3.4434e-08
3.42208e-08
3.4025e-08
3.38473e-08
3.36881e-08
3.35479e-08
3.34271e-08
3.33261e-08
3.32449e-08
3.31839e-08
3.31432e-08
3.31228e-08
4.31563e-08
4.41373e-08
4.5212e-08
4.63825e-08
4.76485e-08
4.90073e-08
5.04534e-08
5.19786e-08
5.3572e-08
5.52197e-08
5.69054e-08
5.86104e-08
6.0314e-08
6.19941e-08
6.36273e-08
6.51898e-08
6.66577e-08
6.80074e-08
6.92161e-08
7.02621e-08
7.11251e-08
7.17857e-08
4.30196e-08
4.3984e-08
4.50414e-08
4.6194e-08
4.7442e-08
4.87833e-08
5.0213e-08
5.17238e-08
5.33053e-08
5.49443e-08
5.66254e-08
5.83304e-08
6.00393e-08
6.17304e-08
6.33808e-08
6.49669e-08
6.64646e-08
6.78503e-08
6.91006e-08
7.01928e-08
7.11049e-08
7.18145e-08
4.28817e-08
4.38291e-08
4.48685e-08
4.60025e-08
4.72317e-08
4.85548e-08
4.99674e-08
5.1463e-08
5.30318e-08
5.46617e-08
5.63376e-08
5.80423e-08
5.97564e-08
6.14588e-08
6.31269e-08
6.47374e-08
6.62666e-08
6.76906e-08
6.8986e-08
7.01297e-08
7.10989e-08
7.18707e-08
4.27431e-08
4.3673e-08
4.46938e-08
4.58085e-08
4.70183e-08
4.83224e-08
4.97172e-08
5.11967e-08
5.27521e-08
5.4372e-08
5.60423e-08
5.77463e-08
5.94654e-08
6.1179e-08
6.28652e-08
6.45011e-08
6.60631e-08
6.75278e-08
6.88717e-08
7.0072e-08
7.11066e-08
7.19539e-08
4.26042e-08
4.35162e-08
4.45179e-08
4.56127e-08
4.68024e-08
4.80867e-08
4.94628e-08
5.09255e-08
5.24668e-08
5.40761e-08
5.574e-08
5.74427e-08
5.91664e-08
6.08912e-08
6.25957e-08
6.42574e-08
6.58534e-08
6.73605e-08
6.87557e-08
7.00168e-08
7.11229e-08
7.20542e-08
4.24656e-08
4.33592e-08
4.43413e-08
4.54156e-08
4.65846e-08
4.78484e-08
4.92051e-08
5.06502e-08
5.21765e-08
5.37743e-08
5.54311e-08
5.7132e-08
5.88598e-08
6.05953e-08
6.2318e-08
6.40058e-08
6.56363e-08
6.71868e-08
6.8635e-08
6.99594e-08
7.11401e-08
7.21597e-08
4.23276e-08
4.32026e-08
4.41647e-08
4.52181e-08
4.63657e-08
4.76084e-08
4.8945e-08
5.03716e-08
5.18821e-08
5.34675e-08
5.51164e-08
5.68146e-08
5.85457e-08
6.02915e-08
6.20318e-08
6.37455e-08
6.54105e-08
6.70047e-08
6.85062e-08
6.98943e-08
7.115e-08
7.22572e-08
4.2191e-08
4.3047e-08
4.39887e-08
4.50208e-08
4.61465e-08
4.73675e-08
4.86832e-08
5.00906e-08
5.15844e-08
5.31566e-08
5.47966e-08
5.64911e-08
5.82247e-08
5.99798e-08
6.17371e-08
6.34759e-08
6.51748e-08
6.6812e-08
6.83662e-08
6.98169e-08
7.11457e-08
7.23374e-08
4.2056e-08
4.2893e-08
4.38141e-08
4.48244e-08
4.59279e-08
4.71266e-08
4.84207e-08
4.98082e-08
5.12845e-08
5.28426e-08
5.44726e-08
5.61625e-08
5.78975e-08
5.96608e-08
6.14339e-08
6.31967e-08
6.49282e-08
6.66072e-08
6.82125e-08
6.97236e-08
7.11215e-08
7.23891e-08
4.19234e-08
4.27412e-08
4.36415e-08
4.46299e-08
4.57107e-08
4.68866e-08
4.81587e-08
4.95255e-08
5.09835e-08
5.25264e-08
5.41456e-08
5.58296e-08
5.75647e-08
5.9335e-08
6.11224e-08
6.29077e-08
6.46704e-08
6.63893e-08
6.80436e-08
6.96126e-08
7.1077e-08
7.24183e-08
4.17937e-08
4.25923e-08
4.34718e-08
4.4438e-08
4.54959e-08
4.66487e-08
4.78981e-08
4.92436e-08
5.06825e-08
5.22094e-08
5.38165e-08
5.54935e-08
5.72275e-08
5.90031e-08
6.08034e-08
6.26094e-08
6.44012e-08
6.61579e-08
6.78587e-08
6.94829e-08
7.10112e-08
7.24262e-08
4.16674e-08
4.24469e-08
4.33055e-08
4.42496e-08
4.52844e-08
4.64138e-08
4.76402e-08
4.89638e-08
5.03828e-08
5.18928e-08
5.34869e-08
5.51556e-08
5.68869e-08
5.86664e-08
6.04776e-08
6.23023e-08
6.41209e-08
6.59129e-08
6.76574e-08
6.93336e-08
7.09213e-08
7.24004e-08
4.1545e-08
4.23056e-08
4.31436e-08
4.40655e-08
4.50772e-08
4.6183e-08
4.73861e-08
4.86873e-08
5.00858e-08
5.15781e-08
5.31581e-08
5.48172e-08
5.65444e-08
5.8326e-08
6.01463e-08
6.19875e-08
6.38304e-08
6.5655e-08
6.74402e-08
6.91653e-08
7.08097e-08
7.2353e-08
4.1427e-08
4.2169e-08
4.29866e-08
4.38866e-08
4.48752e-08
4.59574e-08
4.71369e-08
4.84155e-08
4.9793e-08
5.12667e-08
5.28316e-08
5.448e-08
5.62015e-08
5.79835e-08
5.98107e-08
6.16661e-08
6.35308e-08
6.5385e-08
6.72078e-08
6.89785e-08
7.06767e-08
7.2284e-08
4.13138e-08
4.20377e-08
4.28352e-08
4.37136e-08
4.46794e-08
4.57381e-08
4.6894e-08
4.81496e-08
4.95056e-08
5.09601e-08
5.2509e-08
5.41455e-08
5.586e-08
5.76406e-08
5.94728e-08
6.13399e-08
6.32237e-08
6.51043e-08
6.69611e-08
6.87732e-08
7.05198e-08
7.21808e-08
4.12059e-08
4.19121e-08
4.26901e-08
4.35472e-08
4.44905e-08
4.55259e-08
4.66583e-08
4.78909e-08
4.92251e-08
5.066e-08
5.21921e-08
5.38156e-08
5.55217e-08
5.72992e-08
5.91342e-08
6.10107e-08
6.29107e-08
6.48146e-08
6.67018e-08
6.85512e-08
7.03417e-08
7.20527e-08
4.11037e-08
4.17928e-08
4.25517e-08
4.33882e-08
4.43094e-08
4.53219e-08
4.64311e-08
4.76407e-08
4.8953e-08
5.03678e-08
5.18825e-08
5.3492e-08
5.51884e-08
5.69612e-08
5.87972e-08
6.06807e-08
6.25942e-08
6.45182e-08
6.64322e-08
6.83148e-08
7.01443e-08
7.18995e-08
4.10074e-08
4.168e-08
4.24207e-08
4.32371e-08
4.41369e-08
4.5127e-08
4.62132e-08
4.74002e-08
4.86906e-08
5.00851e-08
5.15819e-08
5.31767e-08
5.48623e-08
5.66289e-08
5.84639e-08
6.03522e-08
6.22765e-08
6.42176e-08
6.61548e-08
6.80667e-08
6.99311e-08
7.17252e-08
4.09172e-08
4.15742e-08
4.22973e-08
4.30945e-08
4.39736e-08
4.49419e-08
4.60058e-08
4.71705e-08
4.84392e-08
4.98133e-08
5.12919e-08
5.28714e-08
5.45453e-08
5.63044e-08
5.81367e-08
6.00277e-08
6.19603e-08
6.39154e-08
6.58726e-08
6.78102e-08
6.97062e-08
7.15395e-08
4.08335e-08
4.14756e-08
4.2182e-08
4.29608e-08
4.38201e-08
4.47674e-08
4.58097e-08
4.69525e-08
4.81999e-08
4.95539e-08
5.10142e-08
5.25779e-08
5.42394e-08
5.59899e-08
5.78181e-08
5.97098e-08
6.16483e-08
6.36148e-08
6.55886e-08
6.75479e-08
6.94701e-08
7.13324e-08
4.07562e-08
4.13844e-08
4.2075e-08
4.28364e-08
4.36768e-08
4.46041e-08
4.56256e-08
4.67473e-08
4.7974e-08
4.93082e-08
5.07503e-08
5.22981e-08
5.39465e-08
5.56875e-08
5.75103e-08
5.94011e-08
6.13434e-08
6.33187e-08
6.53062e-08
6.72838e-08
6.92285e-08
7.11163e-08
4.06854e-08
4.13006e-08
4.19765e-08
4.27215e-08
4.35441e-08
4.44524e-08
4.54541e-08
4.65557e-08
4.77624e-08
4.90773e-08
5.05015e-08
5.20334e-08
5.36685e-08
5.53994e-08
5.72158e-08
5.91041e-08
6.10485e-08
6.30302e-08
6.50288e-08
6.70219e-08
6.89861e-08
7.08969e-08
4.06211e-08
4.12243e-08
4.18866e-08
4.26163e-08
4.34222e-08
4.43127e-08
4.52957e-08
4.63783e-08
4.75659e-08
4.88623e-08
5.02692e-08
5.17854e-08
5.34072e-08
5.51276e-08
5.69367e-08
5.88215e-08
6.07663e-08
6.27526e-08
6.47598e-08
6.67657e-08
6.87469e-08
7.06793e-08
4.05633e-08
4.11555e-08
4.18052e-08
4.25209e-08
4.33114e-08
4.41854e-08
4.5151e-08
4.62156e-08
4.73853e-08
4.86642e-08
5.00544e-08
5.15555e-08
5.31641e-08
5.48739e-08
5.66753e-08
5.85557e-08
6.04996e-08
6.24887e-08
6.45025e-08
6.65187e-08
6.85138e-08
7.04646e-08
4.05118e-08
4.10941e-08
4.17324e-08
4.24353e-08
4.32117e-08
4.40705e-08
4.50201e-08
4.60681e-08
4.72211e-08
4.84836e-08
4.98581e-08
5.13448e-08
5.29407e-08
5.464e-08
5.64334e-08
5.83089e-08
6.02509e-08
6.22414e-08
6.42599e-08
6.62838e-08
6.82891e-08
7.02504e-08
4.04665e-08
4.10399e-08
4.1668e-08
4.23595e-08
4.31232e-08
4.39682e-08
4.49032e-08
4.59362e-08
4.70738e-08
4.83212e-08
4.96812e-08
5.11544e-08
5.27383e-08
5.44275e-08
5.6213e-08
5.80831e-08
6.00226e-08
6.20135e-08
6.40352e-08
6.60651e-08
6.80788e-08
7.00506e-08
4.04272e-08
4.09928e-08
4.1612e-08
4.22932e-08
4.30457e-08
4.38785e-08
4.48005e-08
4.582e-08
4.69438e-08
4.81775e-08
4.95244e-08
5.09852e-08
5.2558e-08
5.42377e-08
5.60157e-08
5.78804e-08
5.98169e-08
6.18074e-08
6.38313e-08
6.58659e-08
6.78866e-08
6.98678e-08
4.03937e-08
4.09527e-08
4.1564e-08
4.22365e-08
4.29792e-08
4.38014e-08
4.4712e-08
4.57196e-08
4.68314e-08
4.8053e-08
4.93882e-08
5.0838e-08
5.24008e-08
5.40717e-08
5.58427e-08
5.77023e-08
5.96358e-08
6.16254e-08
6.36507e-08
6.56888e-08
6.77154e-08
6.97038e-08
4.03659e-08
4.09192e-08
4.15241e-08
4.21891e-08
4.29235e-08
4.37367e-08
4.46377e-08
4.56352e-08
4.67366e-08
4.79479e-08
4.9273e-08
5.07132e-08
5.22673e-08
5.39307e-08
5.56954e-08
5.75503e-08
5.94808e-08
6.14693e-08
6.34953e-08
6.55363e-08
6.75681e-08
6.9567e-08
4.03436e-08
4.08923e-08
4.14919e-08
4.21509e-08
4.28786e-08
4.36844e-08
4.45775e-08
4.55667e-08
4.66597e-08
4.78624e-08
4.91791e-08
5.06115e-08
5.21583e-08
5.38153e-08
5.55747e-08
5.74255e-08
5.93534e-08
6.13407e-08
6.3367e-08
6.54096e-08
6.74435e-08
6.94413e-08
4.03265e-08
4.08718e-08
4.14672e-08
4.21216e-08
4.28442e-08
4.36443e-08
4.45314e-08
4.55142e-08
4.66005e-08
4.77967e-08
4.91069e-08
5.05331e-08
5.20742e-08
5.37262e-08
5.54814e-08
5.73289e-08
5.92545e-08
6.12408e-08
6.32674e-08
6.53114e-08
6.73479e-08
6.935e-08
4.03146e-08
4.08575e-08
4.14501e-08
4.21013e-08
4.28202e-08
4.36164e-08
4.44992e-08
4.54776e-08
4.65593e-08
4.77508e-08
4.90565e-08
5.04783e-08
5.20154e-08
5.36638e-08
5.54159e-08
5.72611e-08
5.91852e-08
6.11706e-08
6.31974e-08
6.52427e-08
6.72821e-08
6.92894e-08
4.03078e-08
4.08493e-08
4.14403e-08
4.20897e-08
4.28066e-08
4.36005e-08
4.4481e-08
4.54568e-08
4.65359e-08
4.77248e-08
4.9028e-08
5.04473e-08
5.19821e-08
5.36284e-08
5.53788e-08
5.72226e-08
5.91457e-08
6.11307e-08
6.31575e-08
6.52037e-08
6.72451e-08
6.92575e-08
3.40791e-08
3.40991e-08
3.41389e-08
3.41985e-08
3.42774e-08
3.43753e-08
3.44919e-08
3.46265e-08
3.47789e-08
3.49484e-08
3.51348e-08
3.53377e-08
3.55572e-08
3.57935e-08
3.60471e-08
3.63191e-08
3.6611e-08
3.69251e-08
3.72641e-08
3.76318e-08
3.80323e-08
3.8471e-08
3.89537e-08
3.94869e-08
4.00775e-08
4.07327e-08
4.14597e-08
4.22656e-08
3.40305e-08
3.40505e-08
3.40904e-08
3.41499e-08
3.42289e-08
3.43269e-08
3.44436e-08
3.45784e-08
3.47309e-08
3.49007e-08
3.50873e-08
3.52904e-08
3.551e-08
3.57463e-08
3.59998e-08
3.62714e-08
3.65625e-08
3.68753e-08
3.72124e-08
3.75774e-08
3.79743e-08
3.84083e-08
3.8885e-08
3.94107e-08
3.99924e-08
4.0637e-08
4.13519e-08
4.2144e-08
3.39824e-08
3.40024e-08
3.40423e-08
3.41019e-08
3.4181e-08
3.42791e-08
3.43959e-08
3.45309e-08
3.46836e-08
3.48536e-08
3.50404e-08
3.52437e-08
3.54635e-08
3.56999e-08
3.59532e-08
3.62244e-08
3.65148e-08
3.68263e-08
3.71616e-08
3.75238e-08
3.79171e-08
3.83463e-08
3.88169e-08
3.93351e-08
3.99076e-08
4.05414e-08
4.12439e-08
4.20218e-08
3.39349e-08
3.3955e-08
3.39949e-08
3.40546e-08
3.41337e-08
3.42319e-08
3.43489e-08
3.4484e-08
3.4637e-08
3.48072e-08
3.49942e-08
3.51978e-08
3.54178e-08
3.56542e-08
3.59075e-08
3.61783e-08
3.6468e-08
3.67783e-08
3.71117e-08
3.74712e-08
3.78609e-08
3.82852e-08
3.87496e-08
3.92602e-08
3.98234e-08
4.04462e-08
4.11359e-08
4.18993e-08
3.38881e-08
3.39082e-08
3.39481e-08
3.40079e-08
3.40871e-08
3.41855e-08
3.43025e-08
3.44379e-08
3.45911e-08
3.47615e-08
3.49489e-08
3.51527e-08
3.53729e-08
3.56094e-08
3.58626e-08
3.61332e-08
3.64222e-08
3.67313e-08
3.70628e-08
3.74197e-08
3.78057e-08
3.82252e-08
3.86834e-08
3.91862e-08
3.974e-08
4.03516e-08
4.10283e-08
4.17769e-08
3.38421e-08
3.38622e-08
3.39022e-08
3.3962e-08
3.40413e-08
3.41397e-08
3.4257e-08
3.43926e-08
3.4546e-08
3.47167e-08
3.49043e-08
3.51085e-08
3.53289e-08
3.55656e-08
3.58188e-08
3.6089e-08
3.63774e-08
3.66853e-08
3.70151e-08
3.73693e-08
3.77517e-08
3.81664e-08
3.86183e-08
3.91133e-08
3.96576e-08
4.0258e-08
4.09214e-08
4.1655e-08
3.37969e-08
3.3817e-08
3.3857e-08
3.39169e-08
3.39963e-08
3.40949e-08
3.42123e-08
3.43481e-08
3.45017e-08
3.46727e-08
3.48607e-08
3.50652e-08
3.52859e-08
3.55227e-08
3.57759e-08
3.60459e-08
3.63337e-08
3.66406e-08
3.69685e-08
3.73202e-08
3.7699e-08
3.81089e-08
3.85547e-08
3.90419e-08
3.95767e-08
4.01656e-08
4.08158e-08
4.15342e-08
3.37526e-08
3.37727e-08
3.38128e-08
3.38727e-08
3.39522e-08
3.40509e-08
3.41685e-08
3.43045e-08
3.44584e-08
3.46298e-08
3.4818e-08
3.50228e-08
3.52438e-08
3.54809e-08
3.57342e-08
3.6004e-08
3.62912e-08
3.6597e-08
3.69233e-08
3.72725e-08
3.76478e-08
3.80529e-08
3.84926e-08
3.8972e-08
3.94973e-08
4.00749e-08
4.07117e-08
4.14147e-08
3.37093e-08
3.37294e-08
3.37695e-08
3.38295e-08
3.39091e-08
3.4008e-08
3.41257e-08
3.42619e-08
3.44161e-08
3.45878e-08
3.47764e-08
3.49816e-08
3.52029e-08
3.54402e-08
3.56936e-08
3.59633e-08
3.625e-08
3.65548e-08
3.68795e-08
3.72263e-08
3.75981e-08
3.79986e-08
3.84322e-08
3.8904e-08
3.94198e-08
3.9986e-08
4.06094e-08
4.12971e-08
3.3667e-08
3.36871e-08
3.37273e-08
3.37873e-08
3.3867e-08
3.3966e-08
3.4084e-08
3.42204e-08
3.43749e-08
3.45469e-08
3.47359e-08
3.49414e-08
3.51631e-08
3.54007e-08
3.56542e-08
3.59238e-08
3.62101e-08
3.6514e-08
3.68372e-08
3.71816e-08
3.75501e-08
3.79461e-08
3.83737e-08
3.8838e-08
3.93445e-08
3.98994e-08
4.05095e-08
4.11819e-08
3.36258e-08
3.3646e-08
3.36862e-08
3.37463e-08
3.38261e-08
3.39252e-08
3.40434e-08
3.41801e-08
3.43348e-08
3.45071e-08
3.46965e-08
3.49024e-08
3.51245e-08
3.53624e-08
3.5616e-08
3.58856e-08
3.61715e-08
3.64747e-08
3.67964e-08
3.71386e-08
3.75039e-08
3.78955e-08
3.83173e-08
3.87742e-08
3.92715e-08
3.98154e-08
4.04123e-08
4.10694e-08
3.35858e-08
3.3606e-08
3.36463e-08
3.37064e-08
3.37863e-08
3.38856e-08
3.4004e-08
3.41409e-08
3.42959e-08
3.44686e-08
3.46583e-08
3.48646e-08
3.50871e-08
3.53253e-08
3.55792e-08
3.58488e-08
3.61344e-08
3.64368e-08
3.67572e-08
3.70973e-08
3.74596e-08
3.78469e-08
3.82632e-08
3.87129e-08
3.92012e-08
3.97342e-08
4.03182e-08
4.09602e-08
3.35471e-08
3.35673e-08
3.36076e-08
3.36678e-08
3.37478e-08
3.38473e-08
3.39658e-08
3.41029e-08
3.42583e-08
3.44313e-08
3.46214e-08
3.48281e-08
3.5051e-08
3.52896e-08
3.55438e-08
3.58134e-08
3.60988e-08
3.64006e-08
3.67197e-08
3.70579e-08
3.74172e-08
3.78005e-08
3.82114e-08
3.86542e-08
3.91338e-08
3.96561e-08
4.02275e-08
4.08547e-08
3.35097e-08
3.35299e-08
3.35702e-08
3.36306e-08
3.37107e-08
3.38102e-08
3.39289e-08
3.40663e-08
3.4222e-08
3.43953e-08
3.45858e-08
3.4793e-08
3.50163e-08
3.52553e-08
3.55097e-08
3.57795e-08
3.60647e-08
3.63659e-08
3.6684e-08
3.70203e-08
3.73769e-08
3.77564e-08
3.81621e-08
3.85982e-08
3.90695e-08
3.95815e-08
4.01405e-08
4.07532e-08
3.34737e-08
3.34939e-08
3.35343e-08
3.35947e-08
3.36749e-08
3.37746e-08
3.38934e-08
3.40311e-08
3.4187e-08
3.43607e-08
3.45516e-08
3.47592e-08
3.4983e-08
3.52224e-08
3.54772e-08
3.57471e-08
3.60322e-08
3.63329e-08
3.665e-08
3.69847e-08
3.73387e-08
3.77146e-08
3.81155e-08
3.85452e-08
3.90084e-08
3.95104e-08
4.00575e-08
4.06562e-08
3.34391e-08
3.34594e-08
3.34998e-08
3.35602e-08
3.36405e-08
3.37403e-08
3.38594e-08
3.39973e-08
3.41535e-08
3.43275e-08
3.45188e-08
3.47269e-08
3.49511e-08
3.51909e-08
3.54461e-08
3.57162e-08
3.60013e-08
3.63017e-08
3.66179e-08
3.6951e-08
3.73027e-08
3.76752e-08
3.80715e-08
3.84951e-08
3.89506e-08
3.94432e-08
3.99788e-08
4.0564e-08
3.34061e-08
3.34263e-08
3.34668e-08
3.35273e-08
3.36076e-08
3.37076e-08
3.38268e-08
3.39649e-08
3.41214e-08
3.42958e-08
3.44875e-08
3.4696e-08
3.49207e-08
3.5161e-08
3.54165e-08
3.56869e-08
3.5972e-08
3.62721e-08
3.65876e-08
3.69194e-08
3.72689e-08
3.76383e-08
3.80303e-08
3.84482e-08
3.88965e-08
3.938e-08
3.99046e-08
4.04768e-08
3.33746e-08
3.33948e-08
3.34353e-08
3.34959e-08
3.35764e-08
3.36764e-08
3.37958e-08
3.39341e-08
3.40909e-08
3.42656e-08
3.44578e-08
3.46667e-08
3.48918e-08
3.51326e-08
3.53885e-08
3.56592e-08
3.59445e-08
3.62443e-08
3.65591e-08
3.68897e-08
3.72374e-08
3.76039e-08
3.79918e-08
3.84045e-08
3.88459e-08
3.93209e-08
3.98351e-08
4.03949e-08
3.33447e-08
3.3365e-08
3.34055e-08
3.34661e-08
3.35467e-08
3.36469e-08
3.37664e-08
3.3905e-08
3.4062e-08
3.42371e-08
3.44296e-08
3.46389e-08
3.48645e-08
3.51058e-08
3.53621e-08
3.56331e-08
3.59185e-08
3.62183e-08
3.65326e-08
3.68621e-08
3.7208e-08
3.7572e-08
3.79562e-08
3.8364e-08
3.8799e-08
3.92659e-08
3.97703e-08
4.03185e-08
3.33165e-08
3.33368e-08
3.33774e-08
3.34381e-08
3.35187e-08
3.3619e-08
3.37387e-08
3.38774e-08
3.40347e-08
3.42101e-08
3.4403e-08
3.46128e-08
3.48388e-08
3.50805e-08
3.53373e-08
3.56087e-08
3.58943e-08
3.6194e-08
3.65079e-08
3.68366e-08
3.71809e-08
3.75425e-08
3.79234e-08
3.83266e-08
3.87557e-08
3.92152e-08
3.97105e-08
4.02476e-08
3.32901e-08
3.33104e-08
3.3351e-08
3.34117e-08
3.34924e-08
3.35928e-08
3.37127e-08
3.38516e-08
3.40092e-08
3.41848e-08
3.43781e-08
3.45883e-08
3.48148e-08
3.5057e-08
3.53142e-08
3.5586e-08
3.58718e-08
3.61715e-08
3.64852e-08
3.68131e-08
3.71561e-08
3.75155e-08
3.78934e-08
3.82925e-08
3.87162e-08
3.91688e-08
3.96555e-08
4.01824e-08
3.32654e-08
3.32858e-08
3.33264e-08
3.33871e-08
3.34679e-08
3.35684e-08
3.36884e-08
3.38275e-08
3.39853e-08
3.41613e-08
3.43549e-08
3.45655e-08
3.47924e-08
3.50351e-08
3.52928e-08
3.55649e-08
3.58511e-08
3.61509e-08
3.64642e-08
3.67915e-08
3.71334e-08
3.7491e-08
3.78662e-08
3.82615e-08
3.86802e-08
3.91265e-08
3.96054e-08
4.01228e-08
3.32426e-08
3.3263e-08
3.33036e-08
3.33644e-08
3.34452e-08
3.35458e-08
3.3666e-08
3.38052e-08
3.39632e-08
3.41395e-08
3.43334e-08
3.45444e-08
3.47718e-08
3.50149e-08
3.5273e-08
3.55456e-08
3.5832e-08
3.61319e-08
3.64452e-08
3.6772e-08
3.71128e-08
3.74688e-08
3.78416e-08
3.82336e-08
3.86479e-08
3.90884e-08
3.95602e-08
4.00689e-08
3.32217e-08
3.3242e-08
3.32827e-08
3.33435e-08
3.34244e-08
3.35251e-08
3.36453e-08
3.37848e-08
3.3943e-08
3.41195e-08
3.43137e-08
3.45251e-08
3.47529e-08
3.49964e-08
3.5255e-08
3.55279e-08
3.58147e-08
3.61148e-08
3.6428e-08
3.67543e-08
3.70944e-08
3.7449e-08
3.78197e-08
3.82087e-08
3.8619e-08
3.90544e-08
3.95196e-08
4.00204e-08
3.32027e-08
3.3223e-08
3.32637e-08
3.33246e-08
3.34055e-08
3.35063e-08
3.36266e-08
3.37662e-08
3.39246e-08
3.41013e-08
3.42959e-08
3.45075e-08
3.47357e-08
3.49797e-08
3.52387e-08
3.5512e-08
3.57991e-08
3.60993e-08
3.64125e-08
3.67386e-08
3.70779e-08
3.74313e-08
3.78002e-08
3.81866e-08
3.85934e-08
3.90242e-08
3.94837e-08
3.99774e-08
3.31856e-08
3.3206e-08
3.32467e-08
3.33076e-08
3.33885e-08
3.34894e-08
3.36098e-08
3.37495e-08
3.39081e-08
3.40851e-08
3.42798e-08
3.44918e-08
3.47203e-08
3.49647e-08
3.52241e-08
3.54978e-08
3.57851e-08
3.60856e-08
3.63989e-08
3.67247e-08
3.70635e-08
3.74159e-08
3.77832e-08
3.81673e-08
3.8571e-08
3.89978e-08
3.94522e-08
3.99397e-08
3.31705e-08
3.31909e-08
3.32316e-08
3.32925e-08
3.33735e-08
3.34745e-08
3.3595e-08
3.37348e-08
3.38935e-08
3.40707e-08
3.42657e-08
3.4478e-08
3.47068e-08
3.49515e-08
3.52112e-08
3.54853e-08
3.57729e-08
3.60736e-08
3.63869e-08
3.67126e-08
3.7051e-08
3.74025e-08
3.77685e-08
3.81507e-08
3.85518e-08
3.89751e-08
3.9425e-08
3.9907e-08
3.31575e-08
3.31779e-08
3.32186e-08
3.32795e-08
3.33606e-08
3.34615e-08
3.35821e-08
3.3722e-08
3.38809e-08
3.40582e-08
3.42534e-08
3.4466e-08
3.46951e-08
3.494e-08
3.52001e-08
3.54745e-08
3.57624e-08
3.60633e-08
3.63767e-08
3.67023e-08
3.70403e-08
3.73912e-08
3.7756e-08
3.81366e-08
3.85354e-08
3.89558e-08
3.9402e-08
3.98792e-08
3.31465e-08
3.31669e-08
3.32076e-08
3.32685e-08
3.33496e-08
3.34506e-08
3.35713e-08
3.37113e-08
3.38703e-08
3.40477e-08
3.42431e-08
3.44558e-08
3.46852e-08
3.49304e-08
3.51908e-08
3.54654e-08
3.57536e-08
3.60547e-08
3.63681e-08
3.66937e-08
3.70314e-08
3.73817e-08
3.77457e-08
3.8125e-08
3.85219e-08
3.89398e-08
3.93828e-08
3.98562e-08
3.31375e-08
3.31579e-08
3.31987e-08
3.32596e-08
3.33407e-08
3.34418e-08
3.35625e-08
3.37026e-08
3.38616e-08
3.40392e-08
3.42347e-08
3.44476e-08
3.46772e-08
3.49226e-08
3.51832e-08
3.5458e-08
3.57464e-08
3.60477e-08
3.63612e-08
3.66867e-08
3.70242e-08
3.73742e-08
3.77374e-08
3.81156e-08
3.85111e-08
3.8927e-08
3.93675e-08
3.98377e-08
3.31307e-08
3.31511e-08
3.31918e-08
3.32528e-08
3.33339e-08
3.3435e-08
3.35557e-08
3.36959e-08
3.3855e-08
3.40326e-08
3.42283e-08
3.44413e-08
3.4671e-08
3.49166e-08
3.51774e-08
3.54524e-08
3.5741e-08
3.60423e-08
3.63559e-08
3.66814e-08
3.70188e-08
3.73684e-08
3.77311e-08
3.81085e-08
3.85028e-08
3.89173e-08
3.93558e-08
3.98235e-08
3.31259e-08
3.31463e-08
3.31871e-08
3.32481e-08
3.33292e-08
3.34303e-08
3.3551e-08
3.36912e-08
3.38504e-08
3.40281e-08
3.42238e-08
3.44369e-08
3.46667e-08
3.49125e-08
3.51733e-08
3.54485e-08
3.57371e-08
3.60386e-08
3.63522e-08
3.66777e-08
3.70149e-08
3.73643e-08
3.77267e-08
3.81035e-08
3.84971e-08
3.89104e-08
3.93477e-08
3.98137e-08
3.31233e-08
3.31437e-08
3.31844e-08
3.32454e-08
3.33266e-08
3.34277e-08
3.35484e-08
3.36886e-08
3.38478e-08
3.40256e-08
3.42213e-08
3.44345e-08
3.46643e-08
3.49101e-08
3.5171e-08
3.54462e-08
3.5735e-08
3.60364e-08
3.63501e-08
3.66756e-08
3.70127e-08
3.7362e-08
3.77241e-08
3.81006e-08
3.84937e-08
3.89065e-08
3.9343e-08
3.98081e-08
7.16421e-08
7.16972e-08
7.17401e-08
7.17626e-08
7.17707e-08
7.17747e-08
7.12751e-08
7.12604e-08
7.12447e-08
7.12207e-08
7.11893e-08
7.11553e-08
7.06849e-08
7.06177e-08
7.05522e-08
7.04836e-08
7.04109e-08
7.03359e-08
6.98853e-08
6.97764e-08
6.9669e-08
6.95598e-08
6.94473e-08
6.93322e-08
6.88933e-08
6.87507e-08
6.8608e-08
6.84631e-08
6.83146e-08
6.81624e-08
6.77288e-08
6.75587e-08
6.73867e-08
6.72113e-08
6.70315e-08
6.68467e-08
6.64137e-08
6.62215e-08
6.60258e-08
6.58253e-08
6.56193e-08
6.54073e-08
6.49712e-08
6.4762e-08
6.45478e-08
6.43277e-08
6.4101e-08
6.38673e-08
6.3426e-08
6.32045e-08
6.29768e-08
6.27423e-08
6.25003e-08
6.22507e-08
6.18031e-08
6.15738e-08
6.13374e-08
6.10934e-08
6.08415e-08
6.05814e-08
6.01277e-08
5.98947e-08
5.9654e-08
5.94053e-08
5.91484e-08
5.88831e-08
5.84243e-08
5.81913e-08
5.79504e-08
5.77014e-08
5.74441e-08
5.71784e-08
5.67165e-08
5.6487e-08
5.62495e-08
5.60039e-08
5.57502e-08
5.54885e-08
5.50261e-08
5.48029e-08
5.4572e-08
5.43333e-08
5.40868e-08
5.38327e-08
5.33729e-08
5.31585e-08
5.29368e-08
5.27078e-08
5.24714e-08
5.2228e-08
5.17743e-08
5.15707e-08
5.13603e-08
5.11431e-08
5.09192e-08
5.06889e-08
5.02449e-08
5.00535e-08
4.9856e-08
4.96523e-08
4.94426e-08
4.92272e-08
4.87963e-08
4.86182e-08
4.84345e-08
4.82454e-08
4.8051e-08
4.78517e-08
4.74374e-08
4.72729e-08
4.71036e-08
4.69296e-08
4.67511e-08
4.65684e-08
4.61736e-08
4.60229e-08
4.58681e-08
4.57092e-08
4.55466e-08
4.53806e-08
4.50079e-08
4.48707e-08
4.47299e-08
4.45859e-08
4.44389e-08
4.4289e-08
4.39405e-08
4.38161e-08
4.36888e-08
4.35589e-08
4.34266e-08
4.32921e-08
4.23866e-08
4.15674e-08
4.08285e-08
4.0163e-08
3.95636e-08
3.90232e-08
3.85346e-08
3.80912e-08
3.76871e-08
3.73168e-08
3.69758e-08
3.66605e-08
3.63677e-08
3.60953e-08
3.58415e-08
3.56052e-08
3.53858e-08
3.5183e-08
3.49968e-08
3.48275e-08
3.46753e-08
3.45408e-08
3.44244e-08
3.43265e-08
3.42476e-08
3.41882e-08
3.41483e-08
3.41284e-08
4.25068e-08
4.16746e-08
4.09242e-08
4.02487e-08
3.96408e-08
3.90933e-08
3.85989e-08
3.81509e-08
3.77432e-08
3.73702e-08
3.70274e-08
3.67108e-08
3.64172e-08
3.61443e-08
3.58902e-08
3.56539e-08
3.54346e-08
3.5232e-08
3.50459e-08
3.48768e-08
3.47247e-08
3.45903e-08
3.4474e-08
3.43762e-08
3.42974e-08
3.4238e-08
3.41981e-08
3.41782e-08
4.26254e-08
4.17808e-08
4.10192e-08
4.0334e-08
3.97179e-08
3.91635e-08
3.86635e-08
3.8211e-08
3.77998e-08
3.74243e-08
3.70795e-08
3.67616e-08
3.64672e-08
3.61938e-08
3.59395e-08
3.57032e-08
3.54839e-08
3.52813e-08
3.50955e-08
3.49264e-08
3.47745e-08
3.46402e-08
3.4524e-08
3.44262e-08
3.43475e-08
3.42881e-08
3.42483e-08
3.42283e-08
4.27422e-08
4.18856e-08
4.11134e-08
4.04188e-08
3.97947e-08
3.92337e-08
3.87282e-08
3.82714e-08
3.78568e-08
3.74787e-08
3.71322e-08
3.68129e-08
3.65177e-08
3.62438e-08
3.59893e-08
3.57528e-08
3.55335e-08
3.53311e-08
3.51453e-08
3.49764e-08
3.48246e-08
3.46904e-08
3.45742e-08
3.44765e-08
3.43978e-08
3.43384e-08
3.42986e-08
3.42787e-08
4.28569e-08
4.19888e-08
4.12064e-08
4.05029e-08
3.98712e-08
3.93037e-08
3.8793e-08
3.8332e-08
3.79141e-08
3.75336e-08
3.71852e-08
3.68647e-08
3.65686e-08
3.62941e-08
3.60393e-08
3.58028e-08
3.55835e-08
3.53811e-08
3.51954e-08
3.50266e-08
3.48749e-08
3.47408e-08
3.46246e-08
3.4527e-08
3.44483e-08
3.43889e-08
3.43491e-08
3.43292e-08
4.29693e-08
4.20904e-08
4.12982e-08
4.05862e-08
3.99471e-08
3.93734e-08
3.88577e-08
3.83926e-08
3.79716e-08
3.75886e-08
3.72384e-08
3.69167e-08
3.66197e-08
3.63448e-08
3.60897e-08
3.5853e-08
3.56337e-08
3.54313e-08
3.52457e-08
3.50769e-08
3.49253e-08
3.47912e-08
3.46752e-08
3.45776e-08
3.44989e-08
3.44395e-08
3.43997e-08
3.43798e-08
7.5473e-08
7.5468e-08
7.5458e-08
7.54429e-08
7.54228e-08
7.53976e-08
7.53671e-08
7.53313e-08
7.52901e-08
7.52434e-08
7.5191e-08
7.51328e-08
7.50687e-08
7.49984e-08
7.49218e-08
7.48388e-08
7.47492e-08
7.46528e-08
7.45495e-08
7.44392e-08
7.43219e-08
7.41975e-08
7.4066e-08
7.39276e-08
7.37825e-08
7.3631e-08
7.34736e-08
7.33108e-08
7.31435e-08
7.29726e-08
7.27995e-08
7.26256e-08
7.24529e-08
7.22837e-08
7.21212e-08
7.19689e-08
7.18319e-08
7.17169e-08
7.16336e-08
7.15983e-08
7.52382e-08
7.52332e-08
7.52232e-08
7.52082e-08
7.51882e-08
7.5163e-08
7.51326e-08
7.50969e-08
7.50558e-08
7.50093e-08
7.4957e-08
7.4899e-08
7.4835e-08
7.4765e-08
7.46887e-08
7.46059e-08
7.45166e-08
7.44205e-08
7.43175e-08
7.42076e-08
7.40906e-08
7.39665e-08
7.38354e-08
7.36974e-08
7.35526e-08
7.34015e-08
7.32443e-08
7.30818e-08
7.29146e-08
7.27437e-08
7.25703e-08
7.2396e-08
7.22225e-08
7.2052e-08
7.18875e-08
7.17321e-08
7.15902e-08
7.1467e-08
7.13691e-08
7.13039e-08
7.47727e-08
7.47678e-08
7.47578e-08
7.47429e-08
7.4723e-08
7.46979e-08
7.46677e-08
7.46322e-08
7.45913e-08
7.4545e-08
7.44931e-08
7.44354e-08
7.43718e-08
7.43022e-08
7.42264e-08
7.41441e-08
7.40553e-08
7.39598e-08
7.38575e-08
7.37482e-08
7.36319e-08
7.35086e-08
7.33782e-08
7.3241e-08
7.30969e-08
7.29464e-08
7.27898e-08
7.26277e-08
7.24608e-08
7.229e-08
7.21163e-08
7.19412e-08
7.17662e-08
7.15934e-08
7.14252e-08
7.12643e-08
7.1114e-08
7.0978e-08
7.086e-08
7.07627e-08
7.40845e-08
7.40796e-08
7.40697e-08
7.40549e-08
7.40351e-08
7.40103e-08
7.39803e-08
7.39451e-08
7.39046e-08
7.38587e-08
7.38072e-08
7.375e-08
7.3687e-08
7.3618e-08
7.35429e-08
7.34614e-08
7.33734e-08
7.32788e-08
7.31775e-08
7.30692e-08
7.2954e-08
7.28317e-08
7.27025e-08
7.25663e-08
7.24233e-08
7.22738e-08
7.21182e-08
7.19568e-08
7.17904e-08
7.16197e-08
7.14457e-08
7.12696e-08
7.10929e-08
7.09171e-08
7.07442e-08
7.05764e-08
7.04161e-08
7.02656e-08
7.01268e-08
7.00005e-08
7.31853e-08
7.31805e-08
7.31707e-08
7.31561e-08
7.31365e-08
7.31119e-08
7.30823e-08
7.30474e-08
7.30074e-08
7.2962e-08
7.29111e-08
7.28546e-08
7.27924e-08
7.27242e-08
7.26499e-08
7.25695e-08
7.24826e-08
7.23892e-08
7.22891e-08
7.21821e-08
7.20683e-08
7.19475e-08
7.18198e-08
7.16851e-08
7.15436e-08
7.13955e-08
7.12412e-08
7.10809e-08
7.09153e-08
7.0745e-08
7.05709e-08
7.03939e-08
7.02152e-08
7.00363e-08
6.98585e-08
6.96834e-08
6.95128e-08
6.9348e-08
6.919e-08
6.90389e-08
7.20905e-08
7.20857e-08
7.20761e-08
7.20616e-08
7.20423e-08
7.2018e-08
7.19888e-08
7.19544e-08
7.19149e-08
7.18702e-08
7.182e-08
7.17644e-08
7.1703e-08
7.16359e-08
7.15628e-08
7.14835e-08
7.1398e-08
7.13061e-08
7.12075e-08
7.11023e-08
7.09902e-08
7.08712e-08
7.07453e-08
7.06126e-08
7.0473e-08
7.03267e-08
7.0174e-08
7.00153e-08
6.98508e-08
6.96813e-08
6.95074e-08
6.93299e-08
6.91496e-08
6.89677e-08
6.87853e-08
6.86035e-08
6.84234e-08
6.82457e-08
6.8071e-08
6.78991e-08
7.08184e-08
7.08136e-08
7.08042e-08
7.07899e-08
7.07709e-08
7.0747e-08
7.07183e-08
7.06845e-08
7.06456e-08
7.06016e-08
7.05523e-08
7.04976e-08
7.04374e-08
7.03715e-08
7.02997e-08
7.02219e-08
7.0138e-08
7.00478e-08
6.99511e-08
6.98478e-08
6.97378e-08
6.96211e-08
6.94974e-08
6.9367e-08
6.92297e-08
6.90857e-08
6.89352e-08
6.87784e-08
6.86156e-08
6.84474e-08
6.82742e-08
6.80966e-08
6.79154e-08
6.77312e-08
6.7545e-08
6.73575e-08
6.71693e-08
6.69809e-08
6.67924e-08
6.66036e-08
6.93901e-08
6.93854e-08
6.93761e-08
6.93622e-08
6.93435e-08
6.93201e-08
6.92918e-08
6.92587e-08
6.92206e-08
6.91774e-08
6.91291e-08
6.90755e-08
6.90165e-08
6.8952e-08
6.88818e-08
6.88057e-08
6.87236e-08
6.86353e-08
6.85408e-08
6.84398e-08
6.83322e-08
6.8218e-08
6.8097e-08
6.79692e-08
6.78347e-08
6.76934e-08
6.75455e-08
6.73912e-08
6.72308e-08
6.70644e-08
6.68926e-08
6.67157e-08
6.65343e-08
6.63489e-08
6.61601e-08
6.59683e-08
6.57739e-08
6.55772e-08
6.53781e-08
6.51763e-08
6.7829e-08
6.78244e-08
6.78153e-08
6.78016e-08
6.77833e-08
6.77604e-08
6.77327e-08
6.77003e-08
6.76631e-08
6.76209e-08
6.75737e-08
6.75213e-08
6.74637e-08
6.74007e-08
6.73321e-08
6.72579e-08
6.71779e-08
6.70919e-08
6.69997e-08
6.69013e-08
6.67964e-08
6.66851e-08
6.65671e-08
6.64425e-08
6.63111e-08
6.6173e-08
6.60283e-08
6.58771e-08
6.57195e-08
6.55557e-08
6.5386e-08
6.52107e-08
6.50301e-08
6.48447e-08
6.46547e-08
6.44603e-08
6.42619e-08
6.40595e-08
6.38529e-08
6.36419e-08
6.616e-08
6.61555e-08
6.61466e-08
6.61333e-08
6.61154e-08
6.6093e-08
6.6066e-08
6.60343e-08
6.5998e-08
6.59568e-08
6.59108e-08
6.58598e-08
6.58037e-08
6.57424e-08
6.56757e-08
6.56035e-08
6.55257e-08
6.54421e-08
6.53526e-08
6.5257e-08
6.51552e-08
6.5047e-08
6.49324e-08
6.48113e-08
6.46835e-08
6.45491e-08
6.44081e-08
6.42605e-08
6.41064e-08
6.39459e-08
6.37792e-08
6.36065e-08
6.34279e-08
6.32437e-08
6.3054e-08
6.28591e-08
6.26589e-08
6.24534e-08
6.22425e-08
6.20259e-08
6.44091e-08
6.44048e-08
6.43961e-08
6.43831e-08
6.43656e-08
6.43438e-08
6.43175e-08
6.42867e-08
6.42513e-08
6.42113e-08
6.41665e-08
6.4117e-08
6.40625e-08
6.40029e-08
6.39383e-08
6.38683e-08
6.37929e-08
6.3712e-08
6.36253e-08
6.35328e-08
6.34342e-08
6.33295e-08
6.32186e-08
6.31013e-08
6.29776e-08
6.28473e-08
6.27105e-08
6.25671e-08
6.24172e-08
6.22608e-08
6.20979e-08
6.19287e-08
6.17533e-08
6.15717e-08
6.1384e-08
6.11903e-08
6.09905e-08
6.07846e-08
6.05723e-08
6.03535e-08
6.26027e-08
6.25985e-08
6.25901e-08
6.25774e-08
6.25604e-08
6.25392e-08
6.25136e-08
6.24837e-08
6.24493e-08
6.24105e-08
6.23671e-08
6.2319e-08
6.22663e-08
6.22087e-08
6.21461e-08
6.20785e-08
6.20056e-08
6.19275e-08
6.18438e-08
6.17545e-08
6.16595e-08
6.15586e-08
6.14516e-08
6.13385e-08
6.12191e-08
6.10934e-08
6.09613e-08
6.08227e-08
6.06776e-08
6.05259e-08
6.03678e-08
6.02031e-08
6.0032e-08
5.98543e-08
5.96702e-08
5.94796e-08
5.92824e-08
5.90785e-08
5.88676e-08
5.86497e-08
6.0767e-08
6.07629e-08
6.07547e-08
6.07423e-08
6.07259e-08
6.07053e-08
6.06805e-08
6.06515e-08
6.06182e-08
6.05806e-08
6.05386e-08
6.04921e-08
6.04411e-08
6.03855e-08
6.03251e-08
6.02599e-08
6.01897e-08
6.01145e-08
6.0034e-08
5.99482e-08
5.98568e-08
5.97599e-08
5.96571e-08
5.95485e-08
5.94338e-08
5.9313e-08
5.9186e-08
5.90526e-08
5.89129e-08
5.87667e-08
5.86141e-08
5.84549e-08
5.82891e-08
5.81167e-08
5.79376e-08
5.77518e-08
5.75591e-08
5.73594e-08
5.71525e-08
5.69383e-08
5.8927e-08
5.8923e-08
5.89151e-08
5.89031e-08
5.88872e-08
5.88672e-08
5.88432e-08
5.88151e-08
5.87829e-08
5.87466e-08
5.8706e-08
5.86612e-08
5.8612e-08
5.85585e-08
5.85004e-08
5.84377e-08
5.83702e-08
5.8298e-08
5.82208e-08
5.81385e-08
5.8051e-08
5.79581e-08
5.78598e-08
5.77558e-08
5.76461e-08
5.75306e-08
5.7409e-08
5.72814e-08
5.71475e-08
5.70074e-08
5.68609e-08
5.6708e-08
5.65486e-08
5.63825e-08
5.62098e-08
5.60303e-08
5.58438e-08
5.56503e-08
5.54496e-08
5.52416e-08
5.71065e-08
5.71026e-08
5.70949e-08
5.70834e-08
5.7068e-08
5.70487e-08
5.70255e-08
5.69983e-08
5.69673e-08
5.69322e-08
5.68931e-08
5.68499e-08
5.68026e-08
5.67511e-08
5.66953e-08
5.66352e-08
5.65705e-08
5.65014e-08
5.64275e-08
5.63488e-08
5.62653e-08
5.61766e-08
5.60828e-08
5.59837e-08
5.58792e-08
5.5769e-08
5.56532e-08
5.55316e-08
5.54041e-08
5.52705e-08
5.51308e-08
5.49848e-08
5.48326e-08
5.46738e-08
5.45086e-08
5.43366e-08
5.41579e-08
5.39723e-08
5.37797e-08
5.35799e-08
5.53271e-08
5.53234e-08
5.53159e-08
5.53048e-08
5.52899e-08
5.52712e-08
5.52488e-08
5.52227e-08
5.51927e-08
5.5159e-08
5.51213e-08
5.50798e-08
5.50344e-08
5.4985e-08
5.49315e-08
5.48739e-08
5.4812e-08
5.47459e-08
5.46754e-08
5.46004e-08
5.45208e-08
5.44365e-08
5.43473e-08
5.42531e-08
5.41538e-08
5.40493e-08
5.39394e-08
5.38241e-08
5.37031e-08
5.35764e-08
5.34439e-08
5.33055e-08
5.3161e-08
5.30103e-08
5.28534e-08
5.26901e-08
5.25203e-08
5.23439e-08
5.21608e-08
5.1971e-08
5.36078e-08
5.36042e-08
5.3597e-08
5.35862e-08
5.35719e-08
5.35539e-08
5.35323e-08
5.35071e-08
5.34783e-08
5.34458e-08
5.34097e-08
5.33698e-08
5.33262e-08
5.32788e-08
5.32277e-08
5.31726e-08
5.31135e-08
5.30505e-08
5.29833e-08
5.29119e-08
5.28363e-08
5.27562e-08
5.26716e-08
5.25824e-08
5.24884e-08
5.23895e-08
5.22857e-08
5.21767e-08
5.20626e-08
5.1943e-08
5.1818e-08
5.16874e-08
5.15512e-08
5.14091e-08
5.12612e-08
5.11073e-08
5.09472e-08
5.0781e-08
5.06086e-08
5.04299e-08
5.19648e-08
5.19613e-08
5.19544e-08
5.1944e-08
5.19301e-08
5.19128e-08
5.1892e-08
5.18678e-08
5.18401e-08
5.18088e-08
5.17741e-08
5.17359e-08
5.16941e-08
5.16488e-08
5.15998e-08
5.15472e-08
5.14909e-08
5.14309e-08
5.1367e-08
5.12992e-08
5.12274e-08
5.11515e-08
5.10715e-08
5.09871e-08
5.08984e-08
5.08052e-08
5.07074e-08
5.06048e-08
5.04974e-08
5.03851e-08
5.02678e-08
5.01452e-08
5.00175e-08
4.98843e-08
4.97458e-08
4.96017e-08
4.9452e-08
4.92966e-08
4.91356e-08
4.89688e-08
5.0411e-08
5.04076e-08
5.0401e-08
5.03909e-08
5.03776e-08
5.03609e-08
5.03409e-08
5.03176e-08
5.02909e-08
5.0261e-08
5.02276e-08
5.0191e-08
5.0151e-08
5.01076e-08
5.00608e-08
5.00106e-08
4.9957e-08
4.98998e-08
4.98391e-08
4.97748e-08
4.97067e-08
4.96349e-08
4.95593e-08
4.94797e-08
4.93962e-08
4.93085e-08
4.92165e-08
4.91203e-08
4.90197e-08
4.89145e-08
4.88048e-08
4.86903e-08
4.85711e-08
4.8447e-08
4.83179e-08
4.81838e-08
4.80447e-08
4.79005e-08
4.77512e-08
4.75968e-08
4.8956e-08
4.89528e-08
4.89464e-08
4.89367e-08
4.89239e-08
4.89078e-08
4.88886e-08
4.88661e-08
4.88405e-08
4.88117e-08
4.87798e-08
4.87446e-08
4.87063e-08
4.86648e-08
4.86201e-08
4.85723e-08
4.85211e-08
4.84667e-08
4.84091e-08
4.8348e-08
4.82836e-08
4.82157e-08
4.81443e-08
4.80694e-08
4.79907e-08
4.79083e-08
4.78221e-08
4.7732e-08
4.76379e-08
4.75397e-08
4.74374e-08
4.73309e-08
4.722e-08
4.71048e-08
4.69852e-08
4.68612e-08
4.67326e-08
4.65996e-08
4.6462e-08
4.632e-08
4.76063e-08
4.76032e-08
4.7597e-08
4.75877e-08
4.75753e-08
4.75599e-08
4.75413e-08
4.75197e-08
4.74951e-08
4.74675e-08
4.74368e-08
4.74031e-08
4.73664e-08
4.73267e-08
4.7284e-08
4.72383e-08
4.71896e-08
4.71378e-08
4.7083e-08
4.70251e-08
4.69641e-08
4.68999e-08
4.68325e-08
4.67619e-08
4.66879e-08
4.66106e-08
4.65298e-08
4.64455e-08
4.63577e-08
4.62662e-08
4.6171e-08
4.60721e-08
4.59694e-08
4.58628e-08
4.57523e-08
4.56379e-08
4.55197e-08
4.53975e-08
4.52714e-08
4.51415e-08
4.63649e-08
4.63619e-08
4.63559e-08
4.6347e-08
4.63351e-08
4.63202e-08
4.63023e-08
4.62816e-08
4.62579e-08
4.62313e-08
4.62018e-08
4.61695e-08
4.61343e-08
4.60963e-08
4.60554e-08
4.60118e-08
4.59653e-08
4.5916e-08
4.58638e-08
4.58089e-08
4.5751e-08
4.56903e-08
4.56267e-08
4.55601e-08
4.54905e-08
4.54179e-08
4.53422e-08
4.52634e-08
4.51814e-08
4.50962e-08
4.50078e-08
4.49161e-08
4.4821e-08
4.47226e-08
4.46208e-08
4.45157e-08
4.44072e-08
4.42954e-08
4.41802e-08
4.40619e-08
4.30794e-08
4.219e-08
4.13885e-08
4.06684e-08
4.00223e-08
3.94428e-08
3.89222e-08
3.84532e-08
3.80291e-08
3.76438e-08
3.72919e-08
3.69689e-08
3.66712e-08
3.63957e-08
3.61403e-08
3.59034e-08
3.5684e-08
3.54817e-08
3.52961e-08
3.51274e-08
3.49758e-08
3.48418e-08
3.47257e-08
3.46281e-08
3.45494e-08
3.44901e-08
3.44503e-08
3.44304e-08
4.31869e-08
4.22877e-08
4.14773e-08
4.07494e-08
4.00967e-08
3.95115e-08
3.89863e-08
3.85136e-08
3.80866e-08
3.7699e-08
3.73455e-08
3.70213e-08
3.67227e-08
3.64467e-08
3.61909e-08
3.59539e-08
3.57345e-08
3.55321e-08
3.53465e-08
3.51778e-08
3.50263e-08
3.48923e-08
3.47762e-08
3.46786e-08
3.45999e-08
3.45406e-08
3.45008e-08
3.44808e-08
4.32918e-08
4.23832e-08
4.15645e-08
4.08292e-08
4.01702e-08
3.95797e-08
3.905e-08
3.85738e-08
3.81439e-08
3.77542e-08
3.7399e-08
3.70737e-08
3.67743e-08
3.64977e-08
3.62416e-08
3.60044e-08
3.57849e-08
3.55824e-08
3.53969e-08
3.52282e-08
3.50766e-08
3.49426e-08
3.48266e-08
3.4729e-08
3.46503e-08
3.45909e-08
3.45511e-08
3.45312e-08
4.33939e-08
4.24765e-08
4.16499e-08
4.09077e-08
4.02426e-08
3.9647e-08
3.91132e-08
3.86336e-08
3.8201e-08
3.78092e-08
3.74525e-08
3.7126e-08
3.68258e-08
3.65487e-08
3.62923e-08
3.60548e-08
3.58352e-08
3.56327e-08
3.54471e-08
3.52784e-08
3.51268e-08
3.49928e-08
3.48767e-08
3.47791e-08
3.47004e-08
3.4641e-08
3.46012e-08
3.45813e-08
4.34933e-08
4.25676e-08
4.17335e-08
4.09847e-08
4.03139e-08
3.97136e-08
3.91757e-08
3.86929e-08
3.82578e-08
3.7864e-08
3.75058e-08
3.71782e-08
3.68772e-08
3.65995e-08
3.63428e-08
3.61051e-08
3.58853e-08
3.56827e-08
3.54971e-08
3.53284e-08
3.51768e-08
3.50427e-08
3.49266e-08
3.4829e-08
3.47502e-08
3.46908e-08
3.4651e-08
3.4631e-08
4.35898e-08
4.26562e-08
4.18151e-08
4.10601e-08
4.0384e-08
3.97791e-08
3.92376e-08
3.87516e-08
3.83141e-08
3.79185e-08
3.75588e-08
3.72301e-08
3.69284e-08
3.66502e-08
3.6393e-08
3.61551e-08
3.59352e-08
3.57325e-08
3.55468e-08
3.5378e-08
3.52264e-08
3.50923e-08
3.49761e-08
3.48785e-08
3.47997e-08
3.47402e-08
3.47004e-08
3.46804e-08
4.36835e-08
4.27425e-08
4.18948e-08
4.11339e-08
4.04528e-08
3.98437e-08
3.92986e-08
3.88098e-08
3.837e-08
3.79725e-08
3.76114e-08
3.72817e-08
3.69792e-08
3.67005e-08
3.6443e-08
3.62048e-08
3.59847e-08
3.57819e-08
3.55961e-08
3.54273e-08
3.52756e-08
3.51414e-08
3.50252e-08
3.49275e-08
3.48487e-08
3.47892e-08
3.47493e-08
3.47293e-08
4.37743e-08
4.28264e-08
4.19724e-08
4.12061e-08
4.05203e-08
3.99072e-08
3.93587e-08
3.88672e-08
3.84252e-08
3.8026e-08
3.76636e-08
3.73329e-08
3.70297e-08
3.67504e-08
3.64926e-08
3.62541e-08
3.60338e-08
3.58309e-08
3.5645e-08
3.5476e-08
3.53243e-08
3.519e-08
3.50738e-08
3.4976e-08
3.48971e-08
3.48376e-08
3.47977e-08
3.47777e-08
4.38623e-08
4.29078e-08
4.2048e-08
4.12766e-08
4.05864e-08
3.99694e-08
3.94179e-08
3.89238e-08
3.84797e-08
3.80789e-08
3.77153e-08
3.73836e-08
3.70797e-08
3.67999e-08
3.65417e-08
3.63029e-08
3.60824e-08
3.58794e-08
3.56933e-08
3.55243e-08
3.53724e-08
3.52381e-08
3.51218e-08
3.50239e-08
3.49449e-08
3.48853e-08
3.48454e-08
3.48254e-08
4.39473e-08
4.29868e-08
4.21216e-08
4.13454e-08
4.0651e-08
4.00305e-08
3.9476e-08
3.89795e-08
3.85335e-08
3.81311e-08
3.77663e-08
3.74338e-08
3.71291e-08
3.68488e-08
3.65902e-08
3.63512e-08
3.61305e-08
3.59272e-08
3.5741e-08
3.55719e-08
3.54199e-08
3.52855e-08
3.51691e-08
3.50711e-08
3.49921e-08
3.49324e-08
3.48925e-08
3.48724e-08
4.40295e-08
4.30633e-08
4.2193e-08
4.14123e-08
4.07141e-08
4.00903e-08
3.9533e-08
3.90342e-08
3.85864e-08
3.81826e-08
3.78166e-08
3.74832e-08
3.71779e-08
3.68971e-08
3.66381e-08
3.63988e-08
3.61778e-08
3.59744e-08
3.57881e-08
3.56188e-08
3.54667e-08
3.53321e-08
3.52156e-08
3.51176e-08
3.50385e-08
3.49788e-08
3.49388e-08
3.49187e-08
4.41089e-08
4.31374e-08
4.22623e-08
4.14775e-08
4.07756e-08
4.01488e-08
3.95889e-08
3.9088e-08
3.86384e-08
3.82332e-08
3.78662e-08
3.75319e-08
3.7226e-08
3.69447e-08
3.66852e-08
3.64457e-08
3.62245e-08
3.60208e-08
3.58343e-08
3.56649e-08
3.55127e-08
3.5378e-08
3.52614e-08
3.51632e-08
3.50841e-08
3.50243e-08
3.49843e-08
3.49642e-08
4.41854e-08
4.3209e-08
4.23295e-08
4.15408e-08
4.08355e-08
4.02058e-08
3.96436e-08
3.91406e-08
3.86895e-08
3.8283e-08
3.79149e-08
3.75798e-08
3.72732e-08
3.69914e-08
3.67316e-08
3.64917e-08
3.62703e-08
3.60664e-08
3.58798e-08
3.57101e-08
3.55578e-08
3.5423e-08
3.53062e-08
3.5208e-08
3.51288e-08
3.50689e-08
3.50288e-08
3.50087e-08
4.42592e-08
4.32782e-08
4.23946e-08
4.16022e-08
4.08938e-08
4.02615e-08
3.96969e-08
3.91921e-08
3.87394e-08
3.83317e-08
3.79626e-08
3.76268e-08
3.73196e-08
3.70373e-08
3.67771e-08
3.65369e-08
3.63152e-08
3.61111e-08
3.59243e-08
3.57545e-08
3.5602e-08
3.5467e-08
3.53502e-08
3.52518e-08
3.51725e-08
3.51126e-08
3.50724e-08
3.50523e-08
4.43302e-08
4.33449e-08
4.24575e-08
4.16618e-08
4.09505e-08
4.03156e-08
3.9749e-08
3.92424e-08
3.87883e-08
3.83794e-08
3.80094e-08
3.76728e-08
3.73649e-08
3.70822e-08
3.68216e-08
3.65811e-08
3.63591e-08
3.61549e-08
3.59678e-08
3.57978e-08
3.56451e-08
3.55101e-08
3.53931e-08
3.52946e-08
3.52152e-08
3.51552e-08
3.5115e-08
3.50949e-08
4.43984e-08
4.34092e-08
4.25183e-08
4.17194e-08
4.10054e-08
4.03682e-08
3.97996e-08
3.92914e-08
3.88359e-08
3.84259e-08
3.8055e-08
3.77177e-08
3.74093e-08
3.71261e-08
3.68651e-08
3.66243e-08
3.6402e-08
3.61975e-08
3.60102e-08
3.58401e-08
3.56872e-08
3.5552e-08
3.54349e-08
3.53363e-08
3.52568e-08
3.51967e-08
3.51565e-08
3.51363e-08
4.4464e-08
4.34711e-08
4.25769e-08
4.17751e-08
4.10586e-08
4.04192e-08
3.98488e-08
3.93391e-08
3.88823e-08
3.84713e-08
3.80995e-08
3.77615e-08
3.74525e-08
3.71688e-08
3.69075e-08
3.66663e-08
3.64438e-08
3.62391e-08
3.60516e-08
3.58812e-08
3.57282e-08
3.55928e-08
3.54755e-08
3.53769e-08
3.52972e-08
3.52371e-08
3.51968e-08
3.51766e-08
4.45268e-08
4.35306e-08
4.26333e-08
4.18289e-08
4.111e-08
4.04686e-08
3.98965e-08
3.93853e-08
3.89274e-08
3.85153e-08
3.81428e-08
3.78041e-08
3.74945e-08
3.72104e-08
3.69487e-08
3.67072e-08
3.64844e-08
3.62794e-08
3.60917e-08
3.59211e-08
3.57679e-08
3.56324e-08
3.5515e-08
3.54162e-08
3.53365e-08
3.52763e-08
3.52359e-08
3.52157e-08
4.4587e-08
4.35876e-08
4.26876e-08
4.18807e-08
4.11596e-08
4.05164e-08
3.99426e-08
3.94301e-08
3.8971e-08
3.8558e-08
3.81847e-08
3.78454e-08
3.75353e-08
3.72507e-08
3.69886e-08
3.67468e-08
3.65238e-08
3.63185e-08
3.61306e-08
3.59598e-08
3.58064e-08
3.56707e-08
3.55532e-08
3.54542e-08
3.53744e-08
3.53141e-08
3.52737e-08
3.52535e-08
4.46446e-08
4.36423e-08
4.27396e-08
4.19304e-08
4.12074e-08
4.05624e-08
3.99872e-08
3.94734e-08
3.90132e-08
3.85994e-08
3.82253e-08
3.78853e-08
3.75747e-08
3.72897e-08
3.70273e-08
3.67851e-08
3.65618e-08
3.63563e-08
3.61681e-08
3.59972e-08
3.58436e-08
3.57077e-08
3.559e-08
3.5491e-08
3.54111e-08
3.53507e-08
3.53102e-08
3.529e-08
4.46995e-08
4.36945e-08
4.27895e-08
4.19782e-08
4.12532e-08
4.06066e-08
4.003e-08
3.95151e-08
3.90539e-08
3.86392e-08
3.82644e-08
3.79238e-08
3.76128e-08
3.73273e-08
3.70645e-08
3.68221e-08
3.65984e-08
3.63927e-08
3.62043e-08
3.60331e-08
3.58794e-08
3.57433e-08
3.56255e-08
3.55263e-08
3.54463e-08
3.53859e-08
3.53454e-08
3.5325e-08
4.47518e-08
4.37444e-08
4.28371e-08
4.20238e-08
4.12972e-08
4.06491e-08
4.00712e-08
3.95551e-08
3.9093e-08
3.86775e-08
3.8302e-08
3.79609e-08
3.76493e-08
3.73635e-08
3.71003e-08
3.68575e-08
3.66336e-08
3.64276e-08
3.6239e-08
3.60676e-08
3.59137e-08
3.57775e-08
3.56595e-08
3.55602e-08
3.54801e-08
3.54196e-08
3.5379e-08
3.53587e-08
4.48014e-08
4.37918e-08
4.28825e-08
4.20674e-08
4.13391e-08
4.06897e-08
4.01105e-08
3.95934e-08
3.91304e-08
3.87142e-08
3.83381e-08
3.79964e-08
3.76844e-08
3.73981e-08
3.71346e-08
3.68915e-08
3.66673e-08
3.64611e-08
3.62722e-08
3.61007e-08
3.59465e-08
3.58102e-08
3.56921e-08
3.55926e-08
3.55124e-08
3.54518e-08
3.54112e-08
3.53909e-08
4.48485e-08
4.38368e-08
4.29256e-08
4.21088e-08
4.13791e-08
4.07283e-08
4.01481e-08
3.963e-08
3.91662e-08
3.87492e-08
3.83725e-08
3.80303e-08
3.77178e-08
3.74312e-08
3.71673e-08
3.69239e-08
3.66994e-08
3.64929e-08
3.63039e-08
3.61321e-08
3.59778e-08
3.58413e-08
3.5723e-08
3.56235e-08
3.55432e-08
3.54825e-08
3.54419e-08
3.54215e-08
4.48929e-08
4.38793e-08
4.29664e-08
4.21481e-08
4.1417e-08
4.0765e-08
4.01837e-08
3.96648e-08
3.92001e-08
3.87825e-08
3.84052e-08
3.80625e-08
3.77496e-08
3.74626e-08
3.71984e-08
3.69547e-08
3.673e-08
3.65232e-08
3.63339e-08
3.6162e-08
3.60075e-08
3.58709e-08
3.57525e-08
3.56528e-08
3.55724e-08
3.55117e-08
3.5471e-08
3.54505e-08
4.49347e-08
4.39193e-08
4.30049e-08
4.21852e-08
4.14528e-08
4.07997e-08
4.02175e-08
3.96976e-08
3.92323e-08
3.8814e-08
3.84362e-08
3.8093e-08
3.77797e-08
3.74923e-08
3.72278e-08
3.69838e-08
3.67588e-08
3.65519e-08
3.63624e-08
3.61902e-08
3.60356e-08
3.58988e-08
3.57802e-08
3.56805e-08
3.56e-08
3.55392e-08
3.54984e-08
3.5478e-08
4.49738e-08
4.39569e-08
4.3041e-08
4.222e-08
4.14865e-08
4.08324e-08
4.02492e-08
3.97286e-08
3.92626e-08
3.88437e-08
3.84653e-08
3.81217e-08
3.7808e-08
3.75203e-08
3.72554e-08
3.70112e-08
3.6786e-08
3.65788e-08
3.63891e-08
3.62168e-08
3.6062e-08
3.5925e-08
3.58064e-08
3.57065e-08
3.56259e-08
3.5565e-08
3.55242e-08
3.55038e-08
4.50102e-08
4.39919e-08
4.30747e-08
4.22525e-08
4.15179e-08
4.08629e-08
4.02789e-08
3.97576e-08
3.92909e-08
3.88715e-08
3.84926e-08
3.81486e-08
3.78345e-08
3.75465e-08
3.72813e-08
3.70368e-08
3.68114e-08
3.6604e-08
3.64141e-08
3.62416e-08
3.60866e-08
3.59495e-08
3.58308e-08
3.57308e-08
3.56501e-08
3.55892e-08
3.55484e-08
3.55279e-08
4.5044e-08
4.40243e-08
4.3106e-08
4.22827e-08
4.15472e-08
4.08913e-08
4.03065e-08
3.97845e-08
3.93173e-08
3.88973e-08
3.8518e-08
3.81736e-08
3.78592e-08
3.75708e-08
3.73054e-08
3.70606e-08
3.6835e-08
3.66274e-08
3.64373e-08
3.62647e-08
3.61095e-08
3.59723e-08
3.58534e-08
3.57534e-08
3.56726e-08
3.56116e-08
3.55708e-08
3.55503e-08
4.50751e-08
4.40542e-08
4.31348e-08
4.23106e-08
4.15742e-08
4.09175e-08
4.0332e-08
3.98094e-08
3.93416e-08
3.89212e-08
3.85415e-08
3.81967e-08
3.78819e-08
3.75933e-08
3.73276e-08
3.70826e-08
3.68567e-08
3.6649e-08
3.64587e-08
3.62859e-08
3.61307e-08
3.59933e-08
3.58743e-08
3.57742e-08
3.56933e-08
3.56323e-08
3.55914e-08
3.55709e-08
4.51034e-08
4.40815e-08
4.31611e-08
4.2336e-08
4.15988e-08
4.09414e-08
4.03553e-08
3.98322e-08
3.93639e-08
3.8943e-08
3.85629e-08
3.82178e-08
3.79027e-08
3.76138e-08
3.73479e-08
3.71027e-08
3.68766e-08
3.66687e-08
3.64783e-08
3.63053e-08
3.615e-08
3.60125e-08
3.58934e-08
3.57932e-08
3.57123e-08
3.56512e-08
3.56102e-08
3.55897e-08
4.5129e-08
4.41062e-08
4.31849e-08
4.2359e-08
4.16211e-08
4.09631e-08
4.03764e-08
3.98528e-08
3.9384e-08
3.89628e-08
3.85823e-08
3.82369e-08
3.79216e-08
3.76324e-08
3.73663e-08
3.71209e-08
3.68946e-08
3.66865e-08
3.6496e-08
3.63229e-08
3.61674e-08
3.60298e-08
3.59107e-08
3.58103e-08
3.57294e-08
3.56683e-08
3.56273e-08
3.56067e-08
4.51518e-08
4.41282e-08
4.32061e-08
4.23796e-08
4.1641e-08
4.09824e-08
4.03953e-08
3.98712e-08
3.94021e-08
3.89805e-08
3.85997e-08
3.8254e-08
3.79384e-08
3.7649e-08
3.73827e-08
3.71371e-08
3.69107e-08
3.67024e-08
3.65118e-08
3.63386e-08
3.6183e-08
3.60453e-08
3.59261e-08
3.58257e-08
3.57447e-08
3.56835e-08
3.56425e-08
3.56219e-08
4.51718e-08
4.41475e-08
4.32248e-08
4.23976e-08
4.16586e-08
4.09995e-08
4.04119e-08
3.98874e-08
3.94179e-08
3.8996e-08
3.86149e-08
3.8269e-08
3.79532e-08
3.76636e-08
3.73971e-08
3.71514e-08
3.69248e-08
3.67164e-08
3.65257e-08
3.63523e-08
3.61967e-08
3.60589e-08
3.59396e-08
3.58391e-08
3.57581e-08
3.56969e-08
3.56558e-08
3.56353e-08
4.5189e-08
4.41641e-08
4.32408e-08
4.24131e-08
4.16736e-08
4.10141e-08
4.04261e-08
3.99013e-08
3.94315e-08
3.90093e-08
3.86281e-08
3.82819e-08
3.79659e-08
3.76762e-08
3.74095e-08
3.71637e-08
3.6937e-08
3.67285e-08
3.65376e-08
3.63642e-08
3.62084e-08
3.60706e-08
3.59512e-08
3.58507e-08
3.57696e-08
3.57084e-08
3.56673e-08
3.56467e-08
4.52034e-08
4.41779e-08
4.32542e-08
4.24261e-08
4.16862e-08
4.10263e-08
4.04381e-08
3.99129e-08
3.94429e-08
3.90205e-08
3.8639e-08
3.82927e-08
3.79765e-08
3.76867e-08
3.74199e-08
3.71739e-08
3.69471e-08
3.67385e-08
3.65476e-08
3.63741e-08
3.62182e-08
3.60804e-08
3.59609e-08
3.58604e-08
3.57793e-08
3.5718e-08
3.56769e-08
3.56563e-08
4.52149e-08
4.4189e-08
4.3265e-08
4.24365e-08
4.16963e-08
4.10362e-08
4.04476e-08
3.99223e-08
3.94521e-08
3.90295e-08
3.86478e-08
3.83013e-08
3.79851e-08
3.76951e-08
3.74282e-08
3.71821e-08
3.69553e-08
3.67466e-08
3.65555e-08
3.6382e-08
3.62261e-08
3.60882e-08
3.59687e-08
3.58681e-08
3.5787e-08
3.57257e-08
3.56846e-08
3.5664e-08
4.52235e-08
4.41974e-08
4.3273e-08
4.24443e-08
4.17039e-08
4.10435e-08
4.04548e-08
3.99293e-08
3.94589e-08
3.90362e-08
3.86545e-08
3.83078e-08
3.79915e-08
3.77014e-08
3.74344e-08
3.71883e-08
3.69614e-08
3.67526e-08
3.65615e-08
3.6388e-08
3.6232e-08
3.60941e-08
3.59746e-08
3.5874e-08
3.57928e-08
3.57315e-08
3.56904e-08
3.56698e-08
4.52293e-08
4.42029e-08
4.32784e-08
4.24496e-08
4.1709e-08
4.10485e-08
4.04596e-08
3.9934e-08
3.94635e-08
3.90407e-08
3.86589e-08
3.83122e-08
3.79958e-08
3.77056e-08
3.74386e-08
3.71924e-08
3.69655e-08
3.67567e-08
3.65656e-08
3.63919e-08
3.6236e-08
3.6098e-08
3.59785e-08
3.58778e-08
3.57967e-08
3.57353e-08
3.56942e-08
3.56736e-08
4.52322e-08
4.42057e-08
4.32811e-08
4.24522e-08
4.17115e-08
4.10509e-08
4.0462e-08
3.99363e-08
3.94658e-08
3.9043e-08
3.86611e-08
3.83144e-08
3.79979e-08
3.77077e-08
3.74407e-08
3.71945e-08
3.69675e-08
3.67587e-08
3.65676e-08
3.63939e-08
3.6238e-08
3.61e-08
3.59804e-08
3.58798e-08
3.57986e-08
3.57373e-08
3.56962e-08
3.56755e-08
)
;

boundaryField
{
    bc-2
    {
        type            empty;
    }
    bc-3
    {
        type            empty;
    }
    bottom
    {
        type            zeroGradient;
    }
    leftSide
    {
        type            zeroGradient;
    }
    naturalSurface
    {
        type            zeroGradient;
    }
    rightSide
    {
        type            zeroGradient;
    }
    slopesurface
    {
        type            zeroGradient;
    }
    subGradeSurface
    {
        type            zeroGradient;
    }
}


// ************************************************************************* //
