# Supplementary material for: A finite volume-based model for the hydrothermal behavior of soil under freeze–thaw cycles
Source: PLoS One. 2021 Jun 3;16(6):e0252680. doi: 10.1371/journal.pone.0252680 (PMC8174737; doi:10.1371/journal.pone.0252680)
Supplement: S2 Data — (ZIP) [file pone.0252680.s002.zip › 土柱计算数据/1/2.87712e+08/solidTemperature]

/*--------------------------------*- C++ -*----------------------------------*\
| =========                 |                                                 |
| \\      /  F ield         | OpenFOAM: The Open Source CFD Toolbox           |
|  \\    /   O peration     | Version:  2.4.0                                 |
|   \\  /    A nd           | Web:      www.OpenFOAM.org                      |
|    \\/     M anipulation  |                                                 |
\*---------------------------------------------------------------------------*/
FoamFile
{
    version     2.0;
    format      ascii;
    class       volScalarField;
    location    "2.87712e+08";
    object      solidTemperature;
}
// * * * * * * * * * * * * * * * * * * * * * * * * * * * * * * * * * * * * * //

dimensions      [0 0 0 1 0 0 0];

internalField   nonuniform List<scalar> 
9554
(
290.332
289.041
287.286
285.447
283.757
282.336
281.227
280.421
279.88
279.553
279.388
279.337
279.36
279.424
279.507
279.593
279.673
279.743
279.799
279.844
279.877
279.902
290.332
289.041
287.286
285.447
283.757
282.336
281.227
280.421
279.88
279.553
279.388
279.337
279.36
279.424
279.507
279.593
279.674
279.743
279.799
279.844
279.877
279.902
290.332
289.041
287.286
285.447
283.757
282.336
281.227
280.421
279.88
279.553
279.388
279.337
279.36
279.424
279.507
279.593
279.674
279.743
279.8
279.844
279.877
279.902
290.332
289.041
287.286
285.447
283.757
282.336
281.227
280.421
279.88
279.553
279.389
279.338
279.36
279.424
279.507
279.594
279.674
279.743
279.8
279.844
279.878
279.902
290.332
289.041
287.286
285.447
283.757
282.336
281.228
280.421
279.88
279.553
279.389
279.338
279.36
279.425
279.508
279.594
279.674
279.744
279.8
279.844
279.878
279.903
290.332
289.041
287.286
285.447
283.757
282.337
281.228
280.422
279.88
279.554
279.389
279.338
279.361
279.425
279.508
279.594
279.675
279.744
279.801
279.845
279.878
279.903
290.332
289.041
287.286
285.447
283.757
282.337
281.228
280.422
279.881
279.554
279.389
279.339
279.361
279.425
279.508
279.595
279.675
279.744
279.801
279.845
279.879
279.904
290.332
289.041
287.286
285.447
283.757
282.337
281.228
280.422
279.881
279.554
279.39
279.339
279.362
279.426
279.509
279.595
279.676
279.745
279.802
279.846
279.88
279.904
290.333
289.041
287.286
285.448
283.758
282.338
281.229
280.423
279.881
279.555
279.39
279.34
279.362
279.427
279.51
279.596
279.676
279.746
279.802
279.847
279.88
279.905
290.333
289.042
287.286
285.448
283.758
282.338
281.229
280.423
279.882
279.555
279.391
279.34
279.363
279.427
279.51
279.597
279.677
279.747
279.803
279.848
279.881
279.906
290.333
289.042
287.287
285.448
283.758
282.338
281.23
280.424
279.883
279.556
279.392
279.341
279.364
279.428
279.511
279.598
279.678
279.747
279.804
279.848
279.882
279.907
290.333
289.042
287.287
285.448
283.759
282.339
281.23
280.424
279.883
279.557
279.392
279.342
279.364
279.429
279.512
279.599
279.679
279.748
279.805
279.849
279.883
279.908
290.333
289.042
287.287
285.449
283.759
282.339
281.231
280.425
279.884
279.557
279.393
279.342
279.365
279.43
279.513
279.599
279.68
279.749
279.806
279.851
279.884
279.909
290.333
289.042
287.287
285.449
283.76
282.34
281.231
280.425
279.885
279.558
279.394
279.343
279.366
279.431
279.514
279.601
279.681
279.751
279.807
279.852
279.885
279.91
290.333
289.042
287.288
285.449
283.76
282.34
281.232
280.426
279.885
279.559
279.395
279.344
279.367
279.432
279.515
279.602
279.682
279.752
279.809
279.853
279.887
279.911
290.333
289.042
287.288
285.45
283.761
282.341
281.233
280.427
279.886
279.56
279.396
279.345
279.368
279.433
279.516
279.603
279.684
279.753
279.81
279.854
279.888
279.913
290.333
289.043
287.288
285.45
283.761
282.342
281.233
280.428
279.887
279.561
279.397
279.346
279.369
279.434
279.518
279.604
279.685
279.754
279.811
279.856
279.89
279.914
290.333
289.043
287.289
285.451
283.762
282.342
281.234
280.429
279.888
279.562
279.398
279.348
279.371
279.435
279.519
279.606
279.686
279.756
279.813
279.857
279.891
279.916
290.333
289.043
287.289
285.451
283.763
282.343
281.235
280.43
279.889
279.563
279.399
279.349
279.372
279.437
279.52
279.607
279.688
279.758
279.815
279.859
279.893
279.918
290.333
289.043
287.29
285.452
283.763
282.344
281.236
280.431
279.89
279.565
279.401
279.35
279.373
279.438
279.522
279.609
279.69
279.759
279.816
279.861
279.895
279.92
290.333
289.044
287.29
285.453
283.764
282.345
281.237
280.432
279.892
279.566
279.402
279.352
279.375
279.44
279.524
279.611
279.691
279.761
279.818
279.863
279.897
279.922
290.333
289.044
287.291
285.454
283.765
282.347
281.239
280.434
279.893
279.568
279.404
279.354
279.377
279.442
279.525
279.612
279.693
279.763
279.82
279.865
279.899
279.924
290.334
289.045
287.292
285.455
283.767
282.348
281.241
280.435
279.895
279.57
279.406
279.356
279.379
279.444
279.527
279.614
279.695
279.765
279.822
279.867
279.901
279.926
290.334
289.045
287.292
285.456
283.768
282.35
281.242
280.438
279.897
279.572
279.408
279.358
279.381
279.446
279.53
279.617
279.698
279.767
279.825
279.869
279.903
279.928
290.334
289.046
287.294
285.458
283.77
282.352
281.245
280.44
279.9
279.574
279.411
279.36
279.384
279.449
279.532
279.619
279.7
279.77
279.827
279.872
279.906
279.931
290.334
289.047
287.295
285.459
283.772
282.354
281.248
280.443
279.903
279.578
279.414
279.364
279.387
279.451
279.535
279.622
279.703
279.772
279.829
279.874
279.908
279.933
290.334
289.047
287.296
285.461
283.775
282.357
281.251
280.446
279.907
279.581
279.417
279.367
279.39
279.455
279.538
279.625
279.706
279.775
279.832
279.877
279.911
279.936
290.335
289.048
287.298
285.463
283.777
282.36
281.254
280.45
279.911
279.585
279.422
279.371
279.394
279.459
279.542
279.628
279.709
279.778
279.835
279.88
279.914
279.939
290.335
289.049
287.299
285.465
283.78
282.363
281.258
280.455
279.915
279.59
279.426
279.376
279.399
279.463
279.546
279.632
279.712
279.782
279.838
279.883
279.917
279.942
290.335
289.049
287.299
285.466
283.782
282.366
281.262
280.459
279.92
279.596
279.432
279.382
279.404
279.468
279.551
279.636
279.716
279.786
279.842
279.886
279.92
279.945
290.335
289.048
287.298
285.466
283.782
282.368
281.264
280.463
279.925
279.601
279.438
279.388
279.41
279.474
279.556
279.641
279.721
279.79
279.846
279.89
279.923
279.948
290.334
289.046
287.295
285.462
283.78
282.367
281.265
280.466
279.93
279.607
279.444
279.394
279.417
279.48
279.562
279.647
279.726
279.794
279.85
279.894
279.927
279.952
290.332
289.04
287.287
285.454
283.772
282.362
281.263
280.467
279.933
279.612
279.451
279.402
279.424
279.487
279.569
279.653
279.732
279.799
279.855
279.898
279.931
279.955
290.328
289.029
287.272
285.438
283.757
282.35
281.256
280.464
279.934
279.616
279.457
279.409
279.432
279.495
279.576
279.66
279.738
279.805
279.86
279.903
279.935
279.959
290.321
289.01
287.245
285.409
283.731
282.329
281.241
280.455
279.932
279.618
279.462
279.416
279.44
279.504
279.584
279.668
279.745
279.811
279.865
279.908
279.94
279.963
290.309
288.978
287.201
285.361
283.687
282.293
281.215
280.44
279.924
279.618
279.467
279.423
279.449
279.513
279.593
279.676
279.752
279.818
279.871
279.913
279.945
279.968
290.289
288.925
287.13
285.286
283.619
282.239
281.176
280.414
279.911
279.613
279.469
279.43
279.458
279.522
279.603
279.685
279.76
279.825
279.878
279.919
279.95
279.973
290.254
288.839
287.02
285.175
283.521
282.16
281.119
280.377
279.89
279.605
279.469
279.436
279.466
279.532
279.613
279.694
279.769
279.833
279.884
279.925
279.955
279.977
290.192
288.702
286.855
285.016
283.385
282.054
281.043
280.327
279.861
279.592
279.467
279.441
279.475
279.543
279.624
279.705
279.778
279.841
279.892
279.931
279.961
279.982
290.069
288.483
286.62
284.801
283.208
281.919
280.947
280.265
279.825
279.575
279.463
279.445
279.485
279.554
279.636
279.716
279.789
279.85
279.899
279.938
279.966
279.988
290.42
290.358
290.339
290.103
290.326
290.172
290.254
289.602
290.438
289.241
290.234
289.674
290.538
289.717
290.483
290.121
290.305
290.244
289.319
290.447
290.521
289.394
290.389
289.879
289.76
290.229
290.433
290.092
290.159
290.477
289.648
290.411
290.465
289.916
281.451
288.758
282.231
279.504
289.127
288.77
288.959
288.674
289.604
288.908
289.496
288.574
289.258
286.752
288.184
284.763
290.137
286.924
287.928
283.517
280.122
279.462
280.561
279.571
288.776
290.249
288.697
285.776
285.834
283.715
289.258
281.581
286.63
283.602
285.204
281.911
285.311
281.062
284.542
283.223
282.824
280.371
283.964
280.126
281.975
281.255
281.621
279.589
281.841
280.874
280.767
279.781
282.494
280.458
281.028
279.647
280.082
279.532
281.539
280.482
279.639
279.593
281.078
279.538
281.457
280.46
280.508
279.639
281.015
280.393
281.476
281.423
281.932
281.78
279.57
279.574
282.25
282.544
279.422
284.648
290.442
287.501
281.983
287.162
281.455
279.936
283.854
282.568
279.893
279.609
282.473
290.211
285.498
282.167
279.659
280.486
281.889
280.584
282.154
287.322
289.935
287.995
283.65
280.575
279.731
279.99
279.513
285.752
281.572
282.958
280.812
280.44
279.486
280.655
282.742
282.716
280.306
279.481
280.328
279.457
280.328
284.373
281.113
286.461
282.438
284.082
288.085
287.925
290.172
289.354
289.806
279.76
279.67
280.282
281.882
279.489
280.079
280.8
281.882
279.472
280.038
279.485
280.274
282.82
281.12
285.733
285.934
290.286
287.322
281.676
283.199
281.474
280.742
283.025
285.058
281.754
280.066
284.202
281.541
280.05
279.404
280.806
282.399
280.802
279.64
285.736
284.348
280.605
280.055
284.97
288.733
282.051
280.789
289.933
287.163
279.434
279.888
279.768
280.471
279.751
280.409
280.654
279.716
280.94
279.878
282.652
280.281
289.527
290.088
281.142
282.362
285.587
288.909
283.703
286.055
285.02
288.25
281.443
282.234
284.077
282.877
279.419
279.767
282.777
284.577
279.418
279.884
281.853
283.282
279.909
281.275
282.476
281.035
279.452
279.818
279.592
279.447
289.468
290.305
280.913
282.31
282.2
281.074
286.601
286.402
279.539
279.992
281.533
281.93
284.22
286.58
282.214
280.938
281.194
281.426
279.67
279.577
289.327
287.51
288.437
289.925
281.275
282.031
282.628
281.124
282.334
280.897
288.821
290.41
280.009
280.897
286.875
289.104
280.346
281.549
280.854
280.662
280.007
280.94
286.26
288.088
279.791
279.478
279.625
279.465
285.002
283.511
282.55
284.033
280.371
280.516
286.696
285.702
283.17
284.827
280.241
281.033
283.993
282.165
285.332
287.206
279.737
280.208
281.298
280.162
284.435
283.707
282.175
282.465
279.446
279.639
279.73
279.995
279.93
279.866
281.301
280.519
289.97
287.717
284.116
285.411
281.217
281.645
288.478
287.192
280.581
281.528
280.838
280.604
279.639
279.958
280.466
280.093
285.678
287.231
280.332
281.114
279.927
279.705
282.055
283.036
289.403
290.353
280.271
281.047
280.255
280.005
283.57
285.738
279.907
279.687
280.676
280.242
288.063
289.433
285.115
286.417
281.199
280.551
283.09
282.096
280.941
281.688
281.05
280.295
280.319
281.043
280.28
280.006
279.934
279.768
281.94
281.968
285.012
286.653
282.033
281.544
280.102
280.511
279.425
279.555
282.135
281.186
281.771
282.72
279.738
279.948
280.167
279.88
287.396
288.64
279.447
279.531
282.923
282.006
282.267
283.446
279.92
279.763
289.891
290.435
282.974
284.463
288.85
287.923
282.884
282.114
286.449
287.734
281.476
282.05
283.238
284.348
290.364
289.738
288.273
289.485
279.966
279.654
285.823
286.512
279.594
279.822
286.571
284.86
288.937
288.168
279.561
279.449
281.462
282.283
279.487
279.485
279.476
279.473
279.631
279.43
284.476
283.559
280.884
281.493
282.014
281.986
287.182
287.727
283.399
283.745
280.68
281.237
288.439
287.8
283.542
282.357
285.454
284.764
283.408
282.562
283.343
284.309
280.985
281.632
282.512
282.298
289.705
290.339
290.394
289.457
279.592
279.794
281.124
281.222
280.141
280.402
289.683
290.462
289.269
282.913
290.448
290.328
290.435
290.315
290.433
289.714
290.425
288.916
290.285
288.705
290.255
289.348
289.712
289.253
290.345
286.791
290.366
289.1
285.607
283.262
285.535
290.315
290.105
285.601
289.806
285.964
288.741
284.549
288.854
285.831
285.899
285.66
288.765
283.483
289.275
283.616
287.325
287.204
289.211
283.435
285.551
285.484
288.112
282.905
288.099
284.331
288.468
286.886
289.553
283.395
284.198
285.933
283.289
289.34
289.815
285.419
283.438
287.334
283.368
288.577
288.781
283.637
288.373
284.646
289.65
286.011
286.67
289.517
283.292
288.407
289.318
285.431
284.992
284.101
283.766
287.653
287.328
287.893
287.922
290.248
289.01
289.585
287.526
289.719
285.316
283.46
289.326
286.141
289.164
285.836
290.399
288.022
286.343
286.571
285.189
283.789
285.105
287.184
288.416
288.31
286.522
283.361
285.161
284.415
289.644
286.547
284.18
282.904
289.728
286.858
285.957
282.908
285.979
283.165
289.215
290.453
290.434
288.391
289.865
287.352
285.746
287.301
289.35
289.909
285.994
284.29
286.548
289.192
287.746
287.364
288.175
289.695
287.037
288.489
285.535
287.862
286.621
284.641
285.148
284.133
285.535
287.716
288.274
285.634
290.296
289.513
286.425
287.258
289.121
289.686
289.428
290.215
283.072
284.468
290.432
289.234
289.502
289.516
284.534
282.918
288.801
289.674
290.131
288.793
289.795
288.2
288.529
287.963
285.18
287.513
288.002
285.931
289.673
288.333
288.868
287.445
287.813
288.631
284.101
283.423
282.88
284.405
283.932
282.881
282.934
284.246
283.524
284.796
282.934
284.218
286.834
284.621
289.228
290.005
283.486
284.076
289.672
288.127
290.334
289.509
287.266
286.914
288.427
287.926
290.478
289.946
287.223
285.15
284.641
284.428
289.801
288.502
285.923
287.009
284.311
286.411
285.939
285.701
289.873
290.28
288.572
289.226
289.749
290.434
288.78
289.378
286.774
288.387
284.583
284.867
284.94
285.465
288.707
287.55
288.357
286.669
283.876
283.96
288.672
289.543
289.249
289.357
287.203
287.209
288.162
286.972
287.12
287.725
290.436
289.877
284.792
285.114
288.238
287.218
286.094
286.772
288.561
289.112
286.485
287.071
285.815
284.254
286.798
288.267
286.165
286.581
287.815
286.652
289.938
290.281
287.93
288.33
287.95
287.374
287.014
287.715
290.251
290.061
284.806
285.928
284.474
285.392
289.485
289.456
286.065
284.513
285.962
286.228
285.109
286.44
283.232
284.478
284.65
285.021
289.995
290.463
286.752
286.288
290.504
290.49
290.424
290.241
290.413
290.232
290.409
290.227
290.412
290.235
290.411
290.228
290.411
290.231
290.412
290.232
290.413
290.237
290.418
290.252
290.425
290.264
290.434
290.292
290.45
290.332
290.473
290.386
290.502
290.457
290.534
290.513
290.508
290.499
290.424
290.242
290.415
290.239
290.414
290.236
290.414
290.236
290.412
290.231
290.412
290.233
290.413
290.234
290.415
290.24
290.42
290.254
290.427
290.272
290.438
290.299
290.454
290.338
290.476
290.394
290.507
290.47
290.54
290.524
283.242
290.435
289.263
282.894
290.431
290.276
290.423
290.274
290.198
289.771
289.601
289.67
290.412
289.394
290.349
288.454
290.451
289.369
290.356
286.121
290.477
288.267
285.578
290.022
290.029
284.432
287.791
285.042
287.988
285.147
289.488
284.094
285.913
287.405
288.33
283.742
288.144
284.003
287.138
286.977
288.844
283.577
285.449
283.96
288.193
286.992
288.361
284.29
287.108
286.953
283.178
289.328
287.78
285.768
284.17
284.184
283.343
288.925
289.912
285.141
284.454
289.759
284.139
288.903
289.281
283.179
289.363
283.668
286.791
289.656
284.614
288.219
285.333
283.073
284.594
283.607
289.356
284.182
286.969
289.152
289.707
287.731
285.714
290.123
287.853
289.516
290.468
287.651
287.09
285.527
282.928
286.6
283.099
286.661
285.413
289.709
288.381
288.217
285.946
282.875
289.855
289.137
286.392
283.914
287.23
285.086
289.648
290.325
289.185
287.712
283.068
284.76
283.219
285.836
288.73
289.896
286.636
289.73
282.6
285.622
286.549
289.466
282.807
284.656
287.543
289.446
290.335
288.357
287.119
287.27
285.217
286.741
289.32
290.421
287.841
286.491
288.565
287.496
287.179
284.834
289.31
289.854
290.5
289.116
289.603
290.035
284.367
286.741
284.489
287.074
287.708
285.437
282.764
285.245
282.905
285.373
283.198
284.8
288.397
287.78
287.424
289.003
288.322
289.858
282.702
284.484
289.96
289.376
282.791
284.336
288.019
289.676
290.413
289.502
283.882
285.509
290.43
289.208
288.276
285.759
284.439
282.79
289.706
288.053
288.686
289.242
288.534
289.461
288.63
289.679
284.385
283.352
283.981
283.314
284.133
283.132
285.569
287.952
289.676
287.473
286.893
286.198
288.454
289.652
289.664
287.914
289.493
288.57
285.538
284.185
283.927
282.955
287.314
285.893
286.629
284.515
286.86
285.165
285.75
287.916
286.019
284.385
289.602
290.259
289.657
288.445
288.772
286.764
284.891
286.313
287.043
287.388
284.25
285.302
288.115
287.834
285.472
285.712
290.385
290.004
289.075
288.526
288.093
286.938
289.052
288.447
290.417
290.269
284.908
284.426
288.134
286.382
288.007
286.402
289.296
290.064
289.823
290.242
285.871
286.707
286.36
285.705
285.773
284.395
288.928
288.008
285.197
285.382
287.132
288.61
288.143
286.934
282.989
283.514
288.375
286.59
288.991
289.133
285.817
284.148
282.765
283.824
286.635
286.236
286.638
288.302
290.223
290.246
284.771
285.207
286.996
287.737
284.945
285.278
289.777
288.834
286.52
285.671
283.278
283.383
284.253
283.364
285.955
285.63
286.851
286.085
286.905
288.336
289.483
288.916
289.772
288.894
290.051
290.448
283.669
282.66
286.575
286.277
279.592
288.785
281.861
279.462
289.161
288.817
289.642
289.507
289.996
288.635
290.169
287.914
290.237
287.991
288.558
288.648
289.847
288.663
290.285
280.288
281.118
279.919
281.918
279.484
279.485
288.337
290.318
287.019
289.525
286.507
287.591
284.035
287.787
285.161
286.64
282.528
283.791
281.791
285.185
281.84
282.86
280.695
282.899
281.399
283.364
280.454
280.707
281.877
281.796
279.944
282.161
279.742
280.14
280.277
281.722
279.597
279.945
279.909
281.078
280.078
281.321
279.658
280.928
279.973
280.952
279.452
281.728
279.784
279.902
279.992
280.985
280.054
279.935
279.563
281.421
279.443
281.367
281.757
279.534
279.619
281.844
281.987
279.764
283.032
280.535
284.942
281.159
283.913
286.229
285.435
288.846
280.937
281.847
282.027
279.867
284.433
288.531
286.742
289.287
279.46
280.643
281.509
281.318
281.589
283.15
280.546
283.313
280.173
280.189
287.871
284.604
284.622
281.411
281.479
284.267
279.84
279.437
279.792
279.441
281.846
280.316
281.231
279.631
290.221
288.104
283.873
283.609
280.242
279.504
280.856
281.028
282.631
285.293
279.648
279.443
289.922
287.866
279.764
279.444
284.812
284.525
281.884
280.26
279.702
279.478
281.305
282.386
290.285
287.44
285.949
285.783
282.143
280.282
279.693
279.411
280.017
280.545
285.871
286.875
280.21
282.161
282.34
280.988
283.34
285.318
280.319
281.106
283.122
282.489
288.514
289.716
283.106
282.316
282.093
280.809
282.207
280.524
279.75
280.092
284.73
283.689
279.961
280.852
289.182
287.324
289.381
290.375
289.911
289.82
280.031
280.848
279.71
280.75
280.047
280.399
279.612
279.488
279.564
279.426
287.158
286.712
281.384
280.418
282.408
281.336
279.408
279.64
284.969
282.842
285.312
287.271
279.459
279.696
279.569
279.446
286.329
286.504
283.554
282.079
281.154
282.079
281.019
282.093
279.569
279.763
281.973
280.981
282.054
280.831
279.776
280.424
279.484
279.748
281.396
282.198
281.14
281.819
279.444
279.693
279.572
279.52
280.291
280.341
288.344
289.952
282.447
281.305
286.18
284.977
281.259
281.672
280.552
280.403
287.634
288.832
282.851
283.028
287.551
285.826
280.267
279.682
283.655
284.223
290.24
289.301
281.568
282.437
286.389
288.01
280.957
280.239
281.541
282.125
282.724
282.402
280.642
280.935
279.66
280.203
280.276
280.401
285.03
285.387
280.825
281.84
282.176
283.591
281.231
280.515
281.8
281.104
280.142
279.955
280.382
279.998
281.185
280.501
284.516
286.073
281.879
282.994
279.78
279.846
280.951
280.886
284.45
283.52
283.16
282.371
285.877
287.074
287.399
289.141
279.641
280.2
281
280.316
280.67
280.423
279.536
279.89
279.888
280.428
288.72
289.002
279.871
280.411
288.965
290.356
289.121
288.238
280.682
279.909
280.449
280.731
281.828
281.363
282.839
283.741
280.023
279.66
286.204
285.099
287.687
288.617
285.135
283.743
279.858
279.895
279.651
280.059
281.185
281.703
281
280.788
279.539
279.414
281.734
281.4
289.282
289.316
279.908
280.249
280.194
280.844
279.97
279.618
290.415
289.607
280.451
280.683
282.498
281.471
279.813
279.802
286.151
285.44
284.517
283.814
287.213
286.064
279.475
279.504
281.811
281.921
280.743
280.786
279.479
279.566
287.015
287.423
282.798
283.964
285.546
286.467
280.491
280.021
279.45
279.573
279.53
279.396
284.264
285.472
281.395
282.231
282.293
281.433
279.401
279.579
283.841
282.718
284.117
283.028
282.192
282.86
284.559
283.462
287.555
286.87
281.924
282.425
279.621
279.853
284.055
283.589
287.854
288.952
279.515
279.423
281.463
282.387
288.165
286.939
282.172
282.075
289.507
290.344
290.036
289.972
289.877
290.406
290.415
289.83
281.401
280.808
279.668
279.638
280.296
280.021
290.131
290.352
290.357
290.419
290.241
290.463
290.275
290.502
290.009
290.296
289.881
290.302
289.714
290.228
289.601
290.262
289.673
290.34
290.498
289.666
290.436
289.235
290.491
289.451
290.416
289.339
290.457
289.862
290.463
290.408
290.187
289.778
290.313
290.5
279.92
279.933
279.944
279.952
279.96
279.967
279.975
279.982
279.991
279.999
280.008
280.016
280.025
280.034
280.043
280.052
280.06
280.069
280.077
280.085
280.093
280.101
280.109
280.116
280.124
280.131
280.139
280.146
279.92
279.933
279.944
279.952
279.96
279.967
279.975
279.982
279.991
279.999
280.008
280.016
280.025
280.034
280.043
280.052
280.06
280.069
280.077
280.085
280.093
280.101
280.109
280.116
280.124
280.131
280.139
280.146
279.92
279.934
279.944
279.952
279.96
279.967
279.975
279.983
279.991
279.999
280.008
280.017
280.026
280.034
280.043
280.052
280.061
280.069
280.077
280.085
280.093
280.101
280.109
280.117
280.124
280.132
280.139
280.146
279.92
279.934
279.944
279.953
279.96
279.968
279.975
279.983
279.991
279.999
280.008
280.017
280.026
280.035
280.043
280.052
280.061
280.069
280.077
280.086
280.093
280.101
280.109
280.117
280.124
280.132
280.139
280.146
279.921
279.934
279.945
279.953
279.961
279.968
279.976
279.983
279.991
280
280.008
280.017
280.026
280.035
280.044
280.052
280.061
280.069
280.078
280.086
280.094
280.101
280.109
280.117
280.124
280.132
280.139
280.146
279.921
279.935
279.945
279.954
279.961
279.968
279.976
279.984
279.992
280
280.009
280.017
280.026
280.035
280.044
280.053
280.061
280.07
280.078
280.086
280.094
280.102
280.109
280.117
280.124
280.132
280.139
280.146
279.922
279.935
279.946
279.954
279.962
279.969
279.976
279.984
279.992
280.001
280.009
280.018
280.027
280.036
280.044
280.053
280.062
280.07
280.078
280.086
280.094
280.102
280.109
280.117
280.124
280.132
280.139
280.146
279.922
279.936
279.946
279.955
279.962
279.97
279.977
279.985
279.993
280.001
280.01
280.018
280.027
280.036
280.045
280.053
280.062
280.07
280.078
280.086
280.094
280.102
280.11
280.117
280.124
280.132
280.139
280.146
279.923
279.937
279.947
279.955
279.963
279.97
279.978
279.985
279.993
280.002
280.01
280.019
280.028
280.037
280.045
280.054
280.062
280.071
280.079
280.087
280.095
280.102
280.11
280.117
280.125
280.132
280.139
280.146
279.924
279.937
279.948
279.956
279.964
279.971
279.978
279.986
279.994
280.002
280.011
280.02
280.028
280.037
280.046
280.054
280.063
280.071
280.079
280.087
280.095
280.103
280.11
280.117
280.125
280.132
280.139
280.146
279.925
279.938
279.949
279.957
279.965
279.972
279.979
279.987
279.995
280.003
280.012
280.02
280.029
280.038
280.046
280.055
280.063
280.072
280.08
280.088
280.095
280.103
280.11
280.118
280.125
280.132
280.139
280.146
279.926
279.939
279.95
279.958
279.966
279.973
279.98
279.988
279.996
280.004
280.013
280.021
280.03
280.039
280.047
280.056
280.064
280.072
280.08
280.088
280.096
280.103
280.111
280.118
280.125
280.132
280.139
280.146
279.927
279.94
279.951
279.959
279.967
279.974
279.981
279.989
279.997
280.005
280.013
280.022
280.031
280.039
280.048
280.056
280.065
280.073
280.081
280.089
280.096
280.104
280.111
280.118
280.125
280.132
280.139
280.147
279.928
279.942
279.952
279.96
279.968
279.975
279.983
279.99
279.998
280.006
280.015
280.023
280.032
280.04
280.049
280.057
280.065
280.073
280.081
280.089
280.097
280.104
280.111
280.119
280.126
280.133
280.14
280.147
279.93
279.943
279.953
279.962
279.969
279.976
279.984
279.991
279.999
280.007
280.016
280.024
280.033
280.041
280.05
280.058
280.066
280.074
280.082
280.09
280.097
280.105
280.112
280.119
280.126
280.133
280.14
280.147
279.931
279.944
279.955
279.963
279.971
279.978
279.985
279.993
280
280.008
280.017
280.025
280.034
280.042
280.051
280.059
280.067
280.075
280.083
280.09
280.098
280.105
280.112
280.119
280.126
280.133
280.14
280.147
279.933
279.946
279.956
279.965
279.972
279.979
279.987
279.994
280.002
280.01
280.018
280.026
280.035
280.043
280.052
280.06
280.068
280.076
280.083
280.091
280.098
280.106
280.113
280.12
280.126
280.133
280.14
280.147
279.934
279.948
279.958
279.966
279.974
279.981
279.988
279.996
280.003
280.011
280.019
280.028
280.036
280.045
280.053
280.061
280.069
280.077
280.084
280.092
280.099
280.106
280.113
280.12
280.127
280.133
280.14
280.147
279.936
279.949
279.96
279.968
279.976
279.983
279.99
279.997
280.005
280.013
280.021
280.029
280.038
280.046
280.054
280.062
280.07
280.078
280.085
280.093
280.1
280.107
280.114
280.12
280.127
280.134
280.14
280.147
279.938
279.951
279.962
279.97
279.977
279.984
279.992
279.999
280.007
280.014
280.022
280.031
280.039
280.047
280.055
280.063
280.071
280.079
280.086
280.093
280.1
280.107
280.114
280.121
280.127
280.134
280.14
280.147
279.94
279.953
279.964
279.972
279.979
279.986
279.993
280.001
280.008
280.016
280.024
280.032
280.04
280.049
280.057
280.065
280.072
280.08
280.087
280.094
280.101
280.108
280.115
280.121
280.128
280.134
280.141
280.147
279.942
279.955
279.966
279.974
279.981
279.988
279.995
280.003
280.01
280.018
280.026
280.034
280.042
280.05
280.058
280.066
280.073
280.081
280.088
280.095
280.102
280.109
280.115
280.122
280.128
280.134
280.141
280.147
279.944
279.958
279.968
279.976
279.984
279.991
279.998
280.005
280.012
280.02
280.028
280.036
280.044
280.052
280.06
280.067
280.075
280.082
280.089
280.096
280.103
280.11
280.116
280.122
280.129
280.135
280.141
280.147
279.946
279.96
279.97
279.978
279.986
279.993
280
280.007
280.014
280.022
280.03
280.038
280.046
280.053
280.061
280.069
280.076
280.083
280.09
280.097
280.104
280.11
280.117
280.123
280.129
280.135
280.141
280.147
279.949
279.962
279.973
279.981
279.988
279.995
280.002
280.009
280.016
280.024
280.032
280.04
280.047
280.055
280.063
280.07
280.078
280.085
280.092
280.098
280.105
280.111
280.117
280.124
280.13
280.135
280.141
280.147
279.951
279.965
279.975
279.983
279.991
279.998
280.004
280.012
280.019
280.026
280.034
280.042
280.049
280.057
280.065
280.072
280.079
280.086
280.093
280.1
280.106
280.112
280.118
280.124
280.13
280.136
280.141
280.147
279.954
279.967
279.978
279.986
279.993
280
280.007
280.014
280.021
280.029
280.036
280.044
280.051
280.059
280.066
280.074
280.081
280.088
280.094
280.101
280.107
280.113
280.119
280.125
280.131
280.136
280.142
280.147
279.957
279.97
279.981
279.989
279.996
280.003
280.01
280.017
280.024
280.031
280.039
280.046
280.054
280.061
280.068
280.076
280.082
280.089
280.096
280.102
280.108
280.114
280.12
280.125
280.131
280.137
280.142
280.147
279.96
279.973
279.983
279.992
279.999
280.006
280.012
280.019
280.026
280.034
280.041
280.048
280.056
280.063
280.07
280.077
280.084
280.091
280.097
280.103
280.109
280.115
280.121
280.126
280.132
280.137
280.142
280.147
279.963
279.976
279.986
279.995
280.002
280.009
280.015
280.022
280.029
280.036
280.044
280.051
280.058
280.065
280.073
280.079
280.086
280.092
280.099
280.105
280.11
280.116
280.122
280.127
280.132
280.137
280.142
280.147
279.966
279.979
279.99
279.998
280.005
280.012
280.018
280.025
280.032
280.039
280.046
280.054
280.061
280.068
280.075
280.081
280.088
280.094
280.1
280.106
280.112
280.117
280.123
280.128
280.133
280.138
280.143
280.148
279.97
279.983
279.993
280.001
280.008
280.015
280.022
280.028
280.035
280.042
280.049
280.056
280.063
280.07
280.077
280.084
280.09
280.096
280.102
280.108
280.113
280.118
280.123
280.128
280.133
280.138
280.143
280.148
279.973
279.986
279.996
280.005
280.012
280.018
280.025
280.031
280.038
280.045
280.052
280.059
280.066
280.073
280.079
280.086
280.092
280.098
280.104
280.109
280.114
280.12
280.124
280.129
280.134
280.139
280.143
280.148
279.977
279.99
280
280.008
280.015
280.022
280.028
280.035
280.041
280.048
280.055
280.062
280.069
280.075
280.082
280.088
280.094
280.1
280.105
280.111
280.116
280.121
280.126
280.13
280.135
280.139
280.143
280.148
279.981
279.994
280.004
280.012
280.019
280.025
280.032
280.038
280.045
280.051
280.058
280.065
280.071
280.078
280.084
280.09
280.096
280.102
280.107
280.112
280.117
280.122
280.127
280.131
280.135
280.14
280.144
280.148
279.985
279.998
280.007
280.015
280.022
280.029
280.035
280.041
280.048
280.055
280.061
280.068
280.074
280.081
280.087
280.093
280.098
280.104
280.109
280.114
280.119
280.123
280.128
280.132
280.136
280.14
280.144
280.148
279.989
280.002
280.011
280.019
280.026
280.032
280.039
280.045
280.051
280.058
280.064
280.071
280.077
280.083
280.089
280.095
280.101
280.106
280.111
280.116
280.12
280.125
280.129
280.133
280.137
280.141
280.144
280.148
279.994
280.006
280.016
280.023
280.03
280.036
280.042
280.049
280.055
280.061
280.068
280.074
280.08
280.086
280.092
280.098
280.103
280.108
280.113
280.118
280.122
280.126
280.13
280.134
280.138
280.141
280.145
280.148
279.999
280.011
280.02
280.027
280.034
280.04
280.046
280.053
280.059
280.065
280.071
280.077
280.084
280.089
280.095
280.1
280.106
280.11
280.115
280.119
280.123
280.127
280.131
280.135
280.138
280.142
280.145
280.148
280.003
280.015
280.024
280.031
280.038
280.044
280.05
280.056
280.062
280.069
280.075
280.081
280.087
280.092
280.098
280.103
280.108
280.113
280.117
280.121
280.125
280.129
280.132
280.136
280.139
280.142
280.145
280.148
287.98
288.282
288.623
289.001
289.397
289.776
286.207
286.544
286.916
287.323
287.749
288.153
284.5
284.821
285.171
285.548
285.936
286.306
283.008
283.284
283.581
283.899
284.223
284.532
281.798
282.016
282.251
282.499
282.752
282.993
280.883
281.042
281.214
281.396
281.581
281.759
280.237
280.344
280.46
280.585
280.712
280.835
279.818
279.883
279.955
280.033
280.114
280.192
279.579
279.612
279.65
279.693
279.738
279.783
279.472
279.482
279.496
279.514
279.534
279.555
279.455
279.45
279.448
279.45
279.454
279.459
279.494
279.481
279.47
279.461
279.455
279.45
279.564
279.546
279.53
279.517
279.505
279.494
279.645
279.626
279.609
279.594
279.579
279.566
279.726
279.708
279.691
279.676
279.662
279.648
279.799
279.783
279.768
279.754
279.741
279.728
279.862
279.848
279.835
279.823
279.811
279.799
279.913
279.901
279.89
279.88
279.869
279.859
279.953
279.943
279.934
279.925
279.916
279.907
279.983
279.975
279.967
279.959
279.952
279.945
280.006
279.999
279.992
279.985
279.979
279.973
280.022
280.016
280.01
280.005
279.999
279.993
280.008
280.02
280.028
280.036
280.042
280.048
280.054
280.06
280.066
280.072
280.078
280.084
280.09
280.096
280.101
280.106
280.111
280.115
280.119
280.123
280.127
280.13
280.134
280.137
280.14
280.143
280.146
280.149
280.013
280.024
280.033
280.04
280.047
280.053
280.058
280.064
280.07
280.076
280.082
280.088
280.093
280.099
280.104
280.109
280.113
280.117
280.121
280.125
280.129
280.132
280.135
280.138
280.141
280.143
280.146
280.149
280.019
280.029
280.038
280.045
280.051
280.057
280.063
280.068
280.074
280.08
280.086
280.091
280.097
280.102
280.107
280.111
280.116
280.12
280.124
280.127
280.13
280.133
280.136
280.139
280.141
280.144
280.146
280.149
280.024
280.034
280.042
280.049
280.055
280.061
280.067
280.073
280.078
280.084
280.09
280.095
280.1
280.105
280.11
280.114
280.118
280.122
280.126
280.129
280.132
280.135
280.137
280.14
280.142
280.145
280.147
280.149
280.029
280.039
280.047
280.054
280.06
280.066
280.071
280.077
280.082
280.088
280.093
280.099
280.104
280.109
280.113
280.117
280.121
280.125
280.128
280.131
280.134
280.136
280.139
280.141
280.143
280.145
280.147
280.149
280.035
280.044
280.052
280.058
280.064
280.07
280.076
280.081
280.087
280.092
280.097
280.103
280.107
280.112
280.116
280.12
280.124
280.127
280.13
280.133
280.136
280.138
280.14
280.142
280.144
280.146
280.148
280.149
287.688
285.885
284.194
282.747
281.594
280.735
280.14
279.762
279.554
279.468
279.464
279.511
279.583
279.665
279.744
279.816
279.876
279.925
279.963
279.991
280.013
280.028
287.371
285.549
283.885
282.489
281.396
280.595
280.05
279.713
279.534
279.468
279.477
279.53
279.604
279.686
279.763
279.832
279.89
279.936
279.972
279.999
280.02
280.034
286.983
285.167
283.551
282.221
281.196
280.458
279.965
279.668
279.519
279.472
279.492
279.551
279.627
279.708
279.783
279.85
279.905
279.948
279.982
280.008
280.026
280.04
286.486
284.719
283.18
281.934
280.99
280.321
279.883
279.628
279.507
279.479
279.51
279.574
279.652
279.731
279.804
279.867
279.919
279.96
279.992
280.016
280.033
280.046
285.883
284.205
282.771
281.628
280.776
280.183
279.804
279.591
279.499
279.49
279.531
279.599
279.677
279.754
279.824
279.884
279.933
279.972
280.001
280.023
280.04
280.052
285.204
283.643
282.335
281.311
280.559
280.045
279.727
279.558
279.495
279.503
279.553
279.625
279.703
279.778
279.845
279.902
279.948
279.983
280.011
280.031
280.046
280.058
284.483
283.06
281.892
280.992
280.345
279.914
279.656
279.529
279.494
279.519
279.577
279.652
279.729
279.802
279.866
279.919
279.962
279.995
280.02
280.039
280.053
280.064
283.762
282.485
281.459
280.686
280.142
279.792
279.593
279.507
279.498
279.538
279.603
279.68
279.756
279.826
279.886
279.936
279.975
280.006
280.029
280.046
280.059
280.069
283.072
281.941
281.054
280.403
279.959
279.685
279.541
279.492
279.507
279.559
279.631
279.708
279.783
279.849
279.906
279.952
279.988
280.016
280.037
280.053
280.065
280.074
282.436
281.443
280.689
280.152
279.799
279.595
279.501
279.486
279.521
279.584
279.66
279.737
279.809
279.873
279.925
279.968
280.001
280.026
280.045
280.06
280.071
280.08
281.861
281.001
280.369
279.936
279.667
279.524
279.475
279.488
279.539
279.611
279.69
279.766
279.836
279.895
279.944
279.983
280.013
280.036
280.053
280.066
280.076
280.085
281.349
280.617
280.098
279.759
279.562
279.474
279.461
279.498
279.563
279.641
279.721
279.795
279.861
279.917
279.961
279.997
280.024
280.045
280.06
280.072
280.082
280.09
280.906
280.292
279.875
279.617
279.484
279.441
279.46
279.515
279.591
279.672
279.752
279.824
279.886
279.937
279.978
280.01
280.034
280.053
280.067
280.078
280.087
280.094
280.531
280.024
279.696
279.51
279.431
279.426
279.469
279.539
279.621
279.705
279.783
279.851
279.909
279.956
279.993
280.022
280.044
280.061
280.073
280.083
280.092
280.099
280.223
279.809
279.559
279.433
279.398
279.424
279.486
279.567
279.654
279.737
279.813
279.878
279.931
279.974
280.007
280.033
280.053
280.068
280.079
280.089
280.096
280.103
279.971
279.641
279.457
279.383
279.384
279.434
279.511
279.599
279.687
279.769
279.841
279.902
279.951
279.99
280.02
280.043
280.061
280.074
280.085
280.093
280.101
280.107
279.772
279.513
279.386
279.353
279.384
279.452
279.539
279.632
279.72
279.8
279.868
279.925
279.97
280.005
280.032
280.052
280.068
280.08
280.09
280.098
280.105
280.111
279.617
279.42
279.339
279.341
279.394
279.476
279.57
279.665
279.752
279.829
279.893
279.945
279.987
280.018
280.042
280.06
280.074
280.085
280.094
280.102
280.108
280.115
279.503
279.356
279.313
279.341
279.412
279.504
279.602
279.697
279.783
279.856
279.916
279.964
280.001
280.03
280.051
280.068
280.08
280.09
280.098
280.105
280.112
280.118
279.423
279.316
279.303
279.352
279.435
279.534
279.634
279.728
279.81
279.88
279.936
279.98
280.014
280.04
280.059
280.074
280.085
280.094
280.102
280.109
280.115
280.122
279.37
279.295
279.305
279.369
279.461
279.563
279.664
279.756
279.836
279.901
279.954
279.994
280.025
280.048
280.066
280.079
280.089
280.098
280.105
280.112
280.119
280.125
279.339
279.288
279.315
279.39
279.487
279.592
279.692
279.782
279.858
279.92
279.969
280.006
280.035
280.056
280.071
280.083
280.093
280.101
280.108
280.115
280.121
280.128
279.324
279.291
279.331
279.412
279.514
279.619
279.717
279.804
279.877
279.936
279.982
280.016
280.042
280.062
280.076
280.087
280.096
280.104
280.111
280.118
280.124
280.131
279.321
279.301
279.349
279.435
279.538
279.643
279.74
279.824
279.894
279.949
279.992
280.025
280.049
280.067
280.08
280.09
280.099
280.106
280.113
280.12
280.127
280.133
279.326
279.315
279.368
279.458
279.561
279.664
279.759
279.84
279.907
279.96
280.001
280.032
280.054
280.071
280.083
280.093
280.101
280.109
280.116
280.122
280.129
280.135
279.335
279.33
279.387
279.478
279.581
279.683
279.775
279.854
279.919
279.97
280.008
280.037
280.058
280.074
280.086
280.095
280.103
280.111
280.117
280.124
280.131
280.138
279.346
279.345
279.405
279.496
279.598
279.698
279.789
279.866
279.928
279.977
280.014
280.041
280.061
280.076
280.088
280.097
280.105
280.112
280.119
280.126
280.133
280.139
279.359
279.36
279.42
279.511
279.612
279.711
279.8
279.875
279.935
279.982
280.018
280.045
280.064
280.078
280.09
280.099
280.106
280.113
280.12
280.127
280.134
280.141
279.369
279.372
279.433
279.523
279.624
279.721
279.808
279.882
279.941
279.987
280.021
280.047
280.066
280.08
280.091
280.1
280.107
280.115
280.122
280.129
280.135
280.142
279.378
279.382
279.443
279.533
279.632
279.729
279.814
279.887
279.945
279.99
280.024
280.049
280.067
280.081
280.092
280.1
280.108
280.115
280.123
280.13
280.136
280.143
279.386
279.39
279.451
279.54
279.639
279.734
279.819
279.89
279.948
279.992
280.025
280.05
280.068
280.082
280.092
280.101
280.109
280.116
280.123
280.13
280.137
280.144
279.391
279.395
279.456
279.545
279.643
279.737
279.822
279.893
279.95
279.993
280.026
280.051
280.069
280.082
280.093
280.101
280.109
280.117
280.124
280.131
280.138
280.145
279.394
279.398
279.458
279.547
279.645
279.739
279.823
279.894
279.95
279.994
280.027
280.051
280.069
280.083
280.093
280.102
280.109
280.117
280.124
280.131
280.138
280.145
280.04
280.049
280.057
280.063
280.069
280.074
280.08
280.085
280.091
280.096
280.101
280.106
280.111
280.115
280.119
280.123
280.127
280.13
280.133
280.135
280.137
280.14
280.141
280.143
280.145
280.146
280.148
280.149
280.046
280.054
280.061
280.068
280.073
280.079
280.084
280.09
280.095
280.1
280.105
280.11
280.115
280.119
280.123
280.126
280.129
280.132
280.135
280.137
280.139
280.141
280.143
280.144
280.146
280.147
280.148
280.149
280.051
280.059
280.066
280.072
280.078
280.083
280.089
280.094
280.099
280.104
280.109
280.114
280.118
280.122
280.126
280.129
280.132
280.135
280.137
280.139
280.141
280.143
280.144
280.145
280.147
280.148
280.149
280.15
280.056
280.064
280.071
280.077
280.083
280.088
280.093
280.099
280.104
280.109
280.113
280.118
280.122
280.126
280.129
280.132
280.135
280.137
280.14
280.141
280.143
280.144
280.146
280.147
280.147
280.148
280.149
280.15
280.062
280.069
280.076
280.082
280.087
280.093
280.098
280.103
280.108
280.113
280.117
280.122
280.126
280.129
280.132
280.135
280.138
280.14
280.142
280.143
280.145
280.146
280.147
280.148
280.148
280.149
280.149
280.15
280.067
280.074
280.081
280.086
280.092
280.097
280.102
280.107
280.112
280.117
280.121
280.125
280.129
280.133
280.136
280.138
280.141
280.142
280.144
280.146
280.147
280.148
280.148
280.149
280.149
280.149
280.15
280.15
280.072
280.079
280.085
280.091
280.096
280.102
280.107
280.112
280.117
280.121
280.125
280.129
280.133
280.136
280.139
280.141
280.143
280.145
280.146
280.148
280.148
280.149
280.15
280.15
280.15
280.15
280.15
280.15
280.077
280.084
280.09
280.096
280.101
280.106
280.111
280.116
280.121
280.125
280.129
280.133
280.136
280.139
280.142
280.144
280.146
280.148
280.149
280.15
280.15
280.151
280.151
280.151
280.151
280.151
280.15
280.15
280.082
280.089
280.095
280.1
280.105
280.111
280.116
280.121
280.125
280.129
280.133
280.137
280.14
280.143
280.145
280.147
280.149
280.15
280.151
280.152
280.152
280.152
280.152
280.152
280.152
280.151
280.151
280.15
280.087
280.093
280.099
280.105
280.11
280.115
280.12
280.125
280.129
280.133
280.137
280.141
280.144
280.146
280.148
280.15
280.151
280.152
280.153
280.154
280.154
280.154
280.154
280.153
280.153
280.152
280.151
280.15
280.092
280.098
280.104
280.109
280.114
280.12
280.124
280.129
280.133
280.137
280.141
280.144
280.147
280.149
280.151
280.153
280.154
280.155
280.155
280.156
280.156
280.155
280.155
280.154
280.153
280.152
280.152
280.151
280.096
280.102
280.108
280.114
280.119
280.124
280.129
280.133
280.138
280.141
280.145
280.148
280.15
280.153
280.154
280.156
280.157
280.157
280.158
280.158
280.157
280.157
280.156
280.155
280.154
280.153
280.152
280.151
280.101
280.107
280.112
280.118
280.123
280.128
280.133
280.137
280.142
280.145
280.149
280.151
280.154
280.156
280.157
280.158
280.159
280.16
280.16
280.159
280.159
280.158
280.157
280.156
280.155
280.154
280.152
280.151
280.105
280.111
280.117
280.122
280.127
280.132
280.137
280.141
280.145
280.149
280.152
280.155
280.157
280.159
280.16
280.161
280.162
280.162
280.162
280.161
280.161
280.16
280.158
280.157
280.156
280.154
280.153
280.151
280.109
280.115
280.121
280.126
280.132
280.137
280.141
280.145
280.149
280.153
280.156
280.158
280.16
280.162
280.163
280.164
280.164
280.164
280.164
280.163
280.162
280.161
280.16
280.158
280.156
280.155
280.153
280.151
280.113
280.119
280.125
280.13
280.136
280.14
280.145
280.149
280.153
280.156
280.159
280.162
280.163
280.165
280.166
280.166
280.166
280.166
280.166
280.165
280.164
280.162
280.161
280.159
280.157
280.155
280.153
280.151
280.117
280.123
280.129
280.134
280.139
280.144
280.149
280.153
280.157
280.16
280.162
280.165
280.166
280.168
280.168
280.169
280.169
280.168
280.167
280.166
280.165
280.164
280.162
280.16
280.158
280.156
280.153
280.151
280.121
280.127
280.133
280.138
280.143
280.148
280.153
280.157
280.16
280.163
280.166
280.168
280.169
280.17
280.171
280.171
280.171
280.17
280.169
280.168
280.167
280.165
280.163
280.161
280.159
280.156
280.154
280.151
280.124
280.13
280.136
280.142
280.147
280.152
280.156
280.16
280.163
280.166
280.169
280.171
280.172
280.173
280.173
280.173
280.173
280.172
280.171
280.17
280.168
280.166
280.164
280.162
280.159
280.157
280.154
280.151
280.128
280.134
280.14
280.145
280.15
280.155
280.159
280.163
280.167
280.169
280.172
280.173
280.175
280.175
280.175
280.175
280.175
280.174
280.173
280.171
280.169
280.167
280.165
280.162
280.16
280.157
280.154
280.151
280.131
280.137
280.143
280.148
280.154
280.158
280.163
280.166
280.17
280.172
280.174
280.176
280.177
280.178
280.178
280.177
280.177
280.175
280.174
280.172
280.17
280.168
280.166
280.163
280.16
280.157
280.154
280.152
280.134
280.14
280.146
280.152
280.157
280.161
280.166
280.169
280.172
280.175
280.177
280.178
280.179
280.18
280.18
280.179
280.178
280.177
280.175
280.174
280.171
280.169
280.166
280.164
280.161
280.158
280.155
280.152
280.137
280.143
280.149
280.154
280.16
280.164
280.168
280.172
280.175
280.177
280.179
280.181
280.181
280.182
280.181
280.181
280.18
280.178
280.177
280.175
280.172
280.17
280.167
280.164
280.161
280.158
280.155
280.152
280.139
280.146
280.152
280.157
280.162
280.167
280.171
280.174
280.177
280.18
280.181
280.183
280.183
280.183
280.183
280.182
280.181
280.18
280.178
280.176
280.173
280.171
280.168
280.165
280.162
280.158
280.155
280.152
280.142
280.148
280.154
280.16
280.165
280.169
280.173
280.177
280.179
280.182
280.183
280.184
280.185
280.185
280.185
280.184
280.183
280.181
280.179
280.177
280.174
280.172
280.169
280.165
280.162
280.159
280.155
280.152
280.144
280.15
280.156
280.162
280.167
280.171
280.175
280.179
280.181
280.184
280.185
280.186
280.187
280.187
280.186
280.185
280.184
280.182
280.18
280.178
280.175
280.172
280.169
280.166
280.163
280.159
280.155
280.152
280.146
280.152
280.158
280.164
280.169
280.173
280.177
280.18
280.183
280.185
280.187
280.188
280.188
280.188
280.187
280.186
280.185
280.183
280.181
280.178
280.176
280.173
280.17
280.166
280.163
280.159
280.156
280.152
280.148
280.154
280.16
280.165
280.17
280.175
280.179
280.182
280.185
280.187
280.188
280.189
280.189
280.189
280.188
280.187
280.186
280.184
280.182
280.179
280.176
280.173
280.17
280.167
280.163
280.159
280.156
280.152
280.149
280.155
280.161
280.167
280.172
280.176
280.18
280.183
280.186
280.188
280.189
280.19
280.19
280.19
280.189
280.188
280.186
280.185
280.182
280.18
280.177
280.174
280.17
280.167
280.163
280.16
280.156
280.152
280.15
280.156
280.162
280.168
280.173
280.177
280.181
280.184
280.187
280.189
280.19
280.191
280.191
280.191
280.19
280.189
280.187
280.185
280.183
280.18
280.177
280.174
280.171
280.167
280.164
280.16
280.156
280.152
280.151
280.157
280.163
280.169
280.174
280.178
280.182
280.185
280.188
280.189
280.191
280.191
280.192
280.191
280.19
280.189
280.187
280.185
280.183
280.18
280.177
280.174
280.171
280.167
280.164
280.16
280.156
280.152
280.151
280.158
280.164
280.169
280.174
280.179
280.182
280.186
280.188
280.19
280.191
280.192
280.192
280.192
280.191
280.189
280.188
280.186
280.183
280.181
280.178
280.174
280.171
280.167
280.164
280.16
280.156
280.152
280.152
280.158
280.164
280.17
280.175
280.179
280.183
280.186
280.188
280.19
280.191
280.192
280.192
280.192
280.191
280.19
280.188
280.186
280.183
280.181
280.178
280.175
280.171
280.168
280.164
280.16
280.156
280.152
280.026
280.01
279.989
279.96
279.922
279.872
279.811
279.739
279.659
279.576
279.503
279.456
279.46
279.547
279.758
280.14
280.741
281.607
282.768
284.223
285.917
287.719
280.032
280.017
279.997
279.97
279.933
279.886
279.828
279.758
279.679
279.597
279.521
279.468
279.46
279.528
279.711
280.055
280.609
281.421
282.526
283.934
285.607
287.429
280.038
280.024
280.005
279.979
279.945
279.9
279.845
279.777
279.701
279.619
279.542
279.483
279.464
279.514
279.669
279.975
280.48
281.234
282.277
283.627
285.259
287.08
280.044
280.031
280.013
279.989
279.957
279.915
279.862
279.797
279.723
279.643
279.565
279.501
279.472
279.504
279.632
279.898
280.352
281.042
282.013
283.288
284.854
286.636
280.05
280.037
280.021
279.998
279.968
279.929
279.879
279.817
279.746
279.667
279.589
279.521
279.482
279.497
279.597
279.824
280.223
280.843
281.731
282.913
284.39
286.102
280.056
280.044
280.028
280.007
279.98
279.943
279.896
279.838
279.769
279.693
279.614
279.543
279.495
279.493
279.566
279.751
280.093
280.639
281.434
282.511
283.877
285.492
280.061
280.05
280.036
280.017
279.991
279.957
279.913
279.858
279.793
279.719
279.64
279.567
279.511
279.492
279.538
279.683
279.967
280.435
281.133
282.094
283.336
284.836
280.067
280.057
280.043
280.025
280.002
279.97
279.929
279.878
279.816
279.745
279.668
279.592
279.529
279.495
279.516
279.621
279.847
280.238
280.836
281.678
282.787
284.161
280.072
280.063
280.05
280.034
280.012
279.983
279.945
279.898
279.84
279.771
279.696
279.619
279.549
279.503
279.5
279.567
279.739
280.054
280.553
281.275
282.248
283.476
280.077
280.068
280.057
280.042
280.022
279.996
279.961
279.917
279.863
279.798
279.724
279.647
279.573
279.515
279.491
279.524
279.645
279.889
280.295
280.901
281.739
282.825
280.083
280.074
280.064
280.05
280.032
280.008
279.976
279.936
279.885
279.824
279.753
279.676
279.599
279.532
279.489
279.492
279.567
279.747
280.066
280.564
281.276
282.226
280.088
280.08
280.07
280.057
280.041
280.019
279.99
279.953
279.907
279.849
279.782
279.706
279.627
279.553
279.496
279.473
279.508
279.629
279.871
280.269
280.86
281.672
280.092
280.085
280.076
280.064
280.049
280.03
280.004
279.97
279.927
279.874
279.81
279.737
279.658
279.579
279.51
279.466
279.466
279.538
279.71
280.019
280.501
281.189
280.097
280.09
280.081
280.071
280.057
280.04
280.016
279.986
279.947
279.898
279.838
279.768
279.689
279.607
279.53
279.469
279.441
279.47
279.583
279.814
280.198
280.774
280.101
280.094
280.086
280.077
280.064
280.049
280.028
280.001
279.965
279.92
279.865
279.798
279.722
279.639
279.555
279.481
279.431
279.425
279.487
279.65
279.948
280.419
280.105
280.099
280.091
280.082
280.071
280.057
280.038
280.014
279.982
279.941
279.89
279.827
279.754
279.671
279.585
279.501
279.434
279.399
279.419
279.523
279.745
280.121
280.109
280.103
280.096
280.087
280.077
280.065
280.048
280.026
279.998
279.961
279.913
279.855
279.785
279.704
279.616
279.527
279.446
279.389
279.375
279.43
279.587
279.881
280.113
280.107
280.1
280.092
280.083
280.071
280.057
280.037
280.012
279.978
279.935
279.881
279.815
279.737
279.649
279.556
279.466
279.392
279.35
279.366
279.468
279.693
280.117
280.111
280.104
280.096
280.088
280.077
280.064
280.047
280.024
279.994
279.955
279.905
279.842
279.768
279.682
279.587
279.491
279.404
279.342
279.326
279.385
279.553
280.12
280.114
280.107
280.1
280.092
280.083
280.071
280.055
280.035
280.008
279.972
279.926
279.868
279.797
279.713
279.619
279.519
279.424
279.346
279.306
279.33
279.451
280.124
280.117
280.111
280.104
280.096
280.087
280.076
280.063
280.044
280.02
279.987
279.945
279.891
279.824
279.743
279.65
279.549
279.448
279.359
279.3
279.297
279.382
280.127
280.12
280.114
280.107
280.1
280.091
280.081
280.069
280.052
280.03
280.001
279.962
279.911
279.847
279.77
279.679
279.578
279.474
279.378
279.306
279.283
279.34
280.129
280.123
280.117
280.11
280.103
280.095
280.086
280.074
280.059
280.039
280.012
279.976
279.929
279.868
279.794
279.706
279.606
279.501
279.4
279.32
279.283
279.319
280.132
280.126
280.119
280.112
280.105
280.098
280.089
280.078
280.065
280.046
280.021
279.988
279.943
279.887
279.815
279.73
279.632
279.527
279.424
279.338
279.291
279.313
280.134
280.128
280.121
280.115
280.108
280.1
280.092
280.082
280.069
280.052
280.029
279.997
279.956
279.902
279.834
279.751
279.655
279.551
279.447
279.358
279.304
279.316
280.137
280.13
280.123
280.117
280.11
280.103
280.094
280.085
280.073
280.057
280.035
280.005
279.966
279.914
279.849
279.769
279.675
279.573
279.469
279.378
279.32
279.325
280.139
280.132
280.125
280.118
280.112
280.104
280.096
280.087
280.076
280.06
280.04
280.012
279.974
279.925
279.862
279.784
279.693
279.591
279.488
279.397
279.337
279.337
280.14
280.134
280.127
280.12
280.113
280.106
280.098
280.089
280.078
280.063
280.043
280.017
279.981
279.933
279.872
279.796
279.707
279.607
279.505
279.414
279.353
279.351
280.142
280.135
280.128
280.121
280.114
280.107
280.099
280.09
280.08
280.065
280.046
280.02
279.985
279.939
279.879
279.805
279.718
279.62
279.519
279.428
279.367
279.364
280.143
280.136
280.129
280.122
280.115
280.108
280.1
280.091
280.081
280.067
280.048
280.023
279.989
279.944
279.885
279.813
279.726
279.63
279.53
279.44
279.378
279.374
280.144
280.137
280.13
280.123
280.116
280.109
280.101
280.092
280.082
280.068
280.05
280.025
279.992
279.947
279.89
279.818
279.733
279.637
279.538
279.448
279.388
279.383
280.144
280.138
280.131
280.123
280.116
280.109
280.101
280.093
280.082
280.069
280.051
280.026
279.993
279.949
279.892
279.821
279.737
279.642
279.543
279.454
279.394
279.39
280.145
280.138
280.131
280.124
280.117
280.109
280.102
280.093
280.082
280.069
280.051
280.027
279.994
279.95
279.894
279.823
279.739
279.644
279.546
279.458
279.397
279.394
280.149
280.148
280.146
280.145
280.143
280.141
280.139
280.137
280.134
280.132
280.129
280.125
280.122
280.118
280.114
280.109
280.105
280.1
280.094
280.089
280.084
280.078
280.072
280.067
280.061
280.055
280.047
280.038
280.149
280.148
280.147
280.145
280.144
280.142
280.14
280.139
280.136
280.134
280.131
280.128
280.125
280.121
280.117
280.113
280.108
280.104
280.098
280.093
280.088
280.082
280.077
280.071
280.066
280.059
280.052
280.044
280.149
280.148
280.147
280.146
280.145
280.144
280.142
280.14
280.138
280.136
280.134
280.131
280.128
280.124
280.121
280.117
280.112
280.108
280.103
280.097
280.092
280.087
280.081
280.076
280.07
280.064
280.057
280.049
280.15
280.149
280.148
280.147
280.146
280.145
280.144
280.142
280.14
280.139
280.136
280.134
280.131
280.128
280.124
280.12
280.116
280.112
280.107
280.102
280.097
280.091
280.086
280.081
280.075
280.069
280.062
280.054
280.15
280.149
280.149
280.148
280.147
280.146
280.145
280.144
280.143
280.141
280.139
280.137
280.134
280.131
280.128
280.124
280.12
280.116
280.111
280.106
280.101
280.096
280.091
280.085
280.08
280.074
280.067
280.06
280.15
280.15
280.149
280.149
280.148
280.148
280.147
280.146
280.145
280.143
280.141
280.139
280.137
280.134
280.131
280.128
280.124
280.12
280.115
280.11
280.105
280.1
280.095
280.09
280.084
280.078
280.072
280.065
280.15
280.15
280.15
280.15
280.149
280.149
280.148
280.148
280.147
280.145
280.144
280.142
280.14
280.137
280.134
280.131
280.128
280.124
280.119
280.115
280.11
280.105
280.1
280.094
280.089
280.083
280.077
280.07
280.15
280.15
280.15
280.151
280.15
280.15
280.15
280.149
280.149
280.148
280.146
280.145
280.143
280.141
280.138
280.135
280.131
280.128
280.123
280.119
280.114
280.109
280.104
280.099
280.094
280.088
280.082
280.075
280.15
280.151
280.151
280.151
280.152
280.152
280.152
280.151
280.151
280.15
280.149
280.148
280.146
280.144
280.141
280.138
280.135
280.132
280.128
280.123
280.119
280.114
280.109
280.104
280.098
280.093
280.087
280.08
280.15
280.151
280.152
280.152
280.153
280.153
280.153
280.153
280.153
280.152
280.151
280.15
280.149
280.147
280.145
280.142
280.139
280.135
280.132
280.127
280.123
280.118
280.113
280.108
280.103
280.097
280.091
280.085
280.15
280.151
280.152
280.153
280.154
280.154
280.155
280.155
280.155
280.154
280.154
280.153
280.152
280.15
280.148
280.146
280.143
280.139
280.136
280.132
280.127
280.123
280.118
280.113
280.107
280.102
280.096
280.09
280.151
280.152
280.153
280.154
280.155
280.156
280.156
280.157
280.157
280.157
280.156
280.156
280.154
280.153
280.151
280.149
280.146
280.143
280.14
280.136
280.131
280.127
280.122
280.117
280.112
280.106
280.1
280.094
280.151
280.152
280.153
280.155
280.156
280.157
280.158
280.158
280.159
280.159
280.159
280.158
280.157
280.156
280.154
280.152
280.15
280.147
280.144
280.14
280.136
280.131
280.126
280.121
280.116
280.111
280.105
280.099
280.151
280.152
280.154
280.155
280.157
280.158
280.159
280.16
280.16
280.161
280.161
280.161
280.16
280.159
280.158
280.156
280.153
280.151
280.147
280.144
280.14
280.135
280.131
280.126
280.12
280.115
280.109
280.103
280.151
280.153
280.154
280.156
280.158
280.159
280.16
280.161
280.162
280.163
280.163
280.163
280.163
280.162
280.161
280.159
280.157
280.154
280.151
280.148
280.144
280.139
280.135
280.13
280.125
280.119
280.113
280.108
280.151
280.153
280.155
280.157
280.159
280.16
280.162
280.163
280.164
280.165
280.165
280.165
280.165
280.165
280.164
280.162
280.16
280.158
280.155
280.151
280.148
280.143
280.139
280.134
280.129
280.123
280.118
280.112
280.151
280.153
280.155
280.158
280.16
280.161
280.163
280.164
280.166
280.167
280.167
280.168
280.168
280.167
280.166
280.165
280.163
280.161
280.158
280.155
280.151
280.147
280.143
280.138
280.133
280.127
280.121
280.116
280.151
280.154
280.156
280.158
280.16
280.162
280.164
280.166
280.167
280.168
280.169
280.17
280.17
280.17
280.169
280.168
280.166
280.164
280.162
280.159
280.155
280.151
280.147
280.142
280.136
280.131
280.125
280.119
280.151
280.154
280.156
280.159
280.161
280.163
280.165
280.167
280.169
280.17
280.171
280.172
280.172
280.172
280.172
280.171
280.169
280.167
280.165
280.162
280.159
280.155
280.15
280.145
280.14
280.135
280.129
280.123
280.151
280.154
280.157
280.159
280.162
280.164
280.167
280.169
280.17
280.172
280.173
280.174
280.174
280.175
280.174
280.173
280.172
280.17
280.168
280.165
280.162
280.158
280.154
280.149
280.144
280.138
280.132
280.126
280.151
280.154
280.157
280.16
280.163
280.165
280.168
280.17
280.172
280.173
280.175
280.176
280.176
280.177
280.177
280.176
280.175
280.173
280.171
280.168
280.165
280.161
280.157
280.152
280.147
280.142
280.136
280.13
280.152
280.155
280.158
280.161
280.163
280.166
280.169
280.171
280.173
280.175
280.176
280.178
280.178
280.179
280.179
280.178
280.177
280.176
280.174
280.171
280.168
280.164
280.16
280.155
280.15
280.145
280.139
280.133
280.152
280.155
280.158
280.161
280.164
280.167
280.17
280.172
280.174
280.176
280.178
280.179
280.18
280.181
280.181
280.18
280.18
280.178
280.176
280.174
280.171
280.167
280.163
280.158
280.153
280.148
280.142
280.136
280.152
280.155
280.158
280.162
280.165
280.168
280.17
280.173
280.175
280.177
280.179
280.181
280.182
280.182
280.183
280.182
280.182
280.18
280.179
280.176
280.173
280.17
280.166
280.161
280.156
280.15
280.145
280.138
280.152
280.155
280.159
280.162
280.165
280.168
280.171
280.174
280.176
280.179
280.18
280.182
280.183
280.184
280.184
280.184
280.184
280.183
280.181
280.179
280.176
280.172
280.168
280.164
280.159
280.153
280.147
280.141
280.152
280.155
280.159
280.162
280.166
280.169
280.172
280.175
280.177
280.18
280.182
280.183
280.185
280.185
280.186
280.186
280.185
280.184
280.183
280.181
280.178
280.174
280.17
280.166
280.161
280.155
280.149
280.143
280.152
280.156
280.159
280.163
280.166
280.169
280.173
280.175
280.178
280.181
280.183
280.184
280.186
280.187
280.187
280.187
280.187
280.186
280.184
280.182
280.18
280.176
280.172
280.168
280.163
280.157
280.151
280.145
280.152
280.156
280.159
280.163
280.167
280.17
280.173
280.176
280.179
280.181
280.183
280.185
280.187
280.188
280.189
280.189
280.188
280.187
280.186
280.184
280.181
280.178
280.174
280.17
280.165
280.159
280.153
280.147
280.152
280.156
280.16
280.163
280.167
280.17
280.174
280.177
280.179
280.182
280.184
280.186
280.188
280.189
280.19
280.19
280.189
280.189
280.187
280.185
280.183
280.18
280.176
280.171
280.166
280.161
280.155
280.148
280.152
280.156
280.16
280.163
280.167
280.171
280.174
280.177
280.18
280.183
280.185
280.187
280.188
280.19
280.19
280.191
280.19
280.19
280.188
280.186
280.184
280.181
280.177
280.173
280.168
280.162
280.156
280.15
280.152
280.156
280.16
280.164
280.167
280.171
280.174
280.177
280.18
280.183
280.185
280.187
280.189
280.19
280.191
280.191
280.191
280.19
280.189
280.187
280.185
280.182
280.178
280.173
280.169
280.163
280.157
280.151
280.152
280.156
280.16
280.164
280.167
280.171
280.174
280.178
280.181
280.183
280.186
280.188
280.189
280.191
280.191
280.192
280.192
280.191
280.19
280.188
280.185
280.182
280.179
280.174
280.169
280.164
280.158
280.151
280.152
280.156
280.16
280.164
280.167
280.171
280.175
280.178
280.181
280.183
280.186
280.188
280.19
280.191
280.192
280.192
280.192
280.191
280.19
280.188
280.186
280.183
280.179
280.175
280.17
280.164
280.158
280.152
289.773
289.391
288.991
288.614
288.283
287.993
288.148
287.742
287.315
286.91
286.546
286.222
286.3
285.93
285.541
285.167
284.824
284.513
284.526
284.216
283.893
283.577
283.285
283.017
282.988
282.745
282.493
282.246
282.015
281.803
281.754
281.575
281.39
281.208
281.039
280.883
280.83
280.706
280.579
280.454
280.339
280.234
280.187
280.108
280.027
279.948
279.877
279.813
279.779
279.733
279.687
279.643
279.605
279.573
279.551
279.529
279.508
279.489
279.475
279.465
279.455
279.449
279.445
279.442
279.443
279.448
279.446
279.451
279.457
279.464
279.474
279.487
279.491
279.501
279.513
279.526
279.541
279.557
279.564
279.576
279.59
279.605
279.622
279.639
279.646
279.659
279.673
279.688
279.704
279.721
279.726
279.738
279.751
279.765
279.78
279.795
279.797
279.808
279.82
279.833
279.845
279.859
279.857
279.867
279.877
279.888
279.899
279.91
279.906
279.914
279.923
279.932
279.941
279.95
279.943
279.95
279.957
279.965
279.973
279.981
279.971
279.977
279.983
279.99
279.997
280.004
279.991
279.997
280.003
280.008
280.014
280.02
280.033
280.042
280.05
280.056
280.062
280.068
280.074
280.079
280.085
280.09
280.096
280.101
280.106
280.111
280.115
280.119
280.123
280.126
280.129
280.132
280.135
280.137
280.14
280.142
280.144
280.146
280.147
280.149
280.027
280.037
280.045
280.052
280.058
280.064
280.069
280.075
280.081
280.086
280.092
280.097
280.102
280.107
280.112
280.116
280.12
280.124
280.127
280.13
280.133
280.136
280.138
280.141
280.143
280.145
280.147
280.149
280.022
280.032
280.04
280.047
280.053
280.059
280.065
280.071
280.077
280.082
280.088
280.093
280.099
280.104
280.109
280.113
280.117
280.121
280.125
280.128
280.131
280.134
280.137
280.14
280.142
280.144
280.147
280.149
280.017
280.027
280.036
280.043
280.049
280.055
280.061
280.067
280.073
280.078
280.084
280.09
280.095
280.101
280.106
280.11
280.115
280.119
280.123
280.126
280.13
280.133
280.136
280.138
280.141
280.144
280.146
280.149
280.012
280.023
280.031
280.038
280.045
280.051
280.057
280.063
280.069
280.075
280.08
280.086
280.092
280.097
280.103
280.107
280.112
280.116
280.12
280.124
280.128
280.131
280.134
280.137
280.14
280.143
280.146
280.149
280.007
280.018
280.027
280.034
280.04
280.047
280.053
280.059
280.065
280.071
280.077
280.083
280.089
280.094
280.1
280.105
280.109
280.114
280.118
280.122
280.126
280.13
280.133
280.136
280.14
280.143
280.146
280.149
290.332
290.332
290.332
290.332
290.332
290.332
290.332
290.332
290.333
290.333
290.333
290.333
290.333
290.333
290.333
290.333
290.333
290.333
290.333
290.333
290.333
290.333
290.333
290.334
290.334
290.334
290.334
290.335
290.335
290.335
290.335
290.334
290.331
290.327
290.32
290.308
290.288
290.253
290.191
290.068
289.041
289.041
289.041
289.041
289.041
289.041
289.041
289.041
289.041
289.041
289.042
289.042
289.042
289.042
289.042
289.042
289.043
289.043
289.043
289.043
289.044
289.044
289.044
289.045
289.046
289.046
289.047
289.048
289.049
289.049
289.048
289.045
289.04
289.029
289.01
288.977
288.924
288.838
288.699
288.48
287.285
287.285
287.286
287.286
287.286
287.286
287.286
287.286
287.286
287.286
287.287
287.287
287.287
287.287
287.287
287.288
287.288
287.288
287.289
287.289
287.29
287.291
287.291
287.292
287.293
287.295
287.296
287.297
287.299
287.299
287.298
287.295
287.287
287.271
287.245
287.2
287.128
287.018
286.852
286.615
285.446
285.446
285.447
285.447
285.447
285.447
285.447
285.447
285.447
285.448
285.448
285.448
285.448
285.449
285.449
285.45
285.45
285.451
285.451
285.452
285.453
285.453
285.455
285.456
285.457
285.459
285.461
285.463
285.465
285.466
285.465
285.462
285.453
285.437
285.408
285.36
285.284
285.172
285.012
284.797
283.756
283.756
283.756
283.757
283.757
283.757
283.757
283.757
283.758
283.758
283.758
283.759
283.759
283.759
283.76
283.76
283.761
283.762
283.762
283.763
283.764
283.765
283.766
283.768
283.77
283.772
283.774
283.777
283.779
283.781
283.781
283.779
283.772
283.756
283.729
283.685
283.617
283.518
283.381
283.204
282.336
282.336
282.336
282.336
282.336
282.336
282.337
282.337
282.337
282.338
282.338
282.338
282.339
282.339
282.34
282.341
282.341
282.342
282.343
282.344
282.345
282.346
282.348
282.349
282.352
282.354
282.357
282.36
282.363
282.366
282.367
282.366
282.361
282.349
282.328
282.292
282.236
282.157
282.05
281.915
281.227
281.227
281.227
281.227
281.227
281.228
281.228
281.228
281.228
281.229
281.229
281.23
281.23
281.231
281.232
281.232
281.233
281.234
281.235
281.236
281.237
281.238
281.24
281.242
281.244
281.247
281.25
281.254
281.257
281.261
281.264
281.265
281.262
281.255
281.24
281.214
281.173
281.116
281.039
280.943
280.421
280.421
280.421
280.421
280.421
280.421
280.422
280.422
280.422
280.423
280.423
280.424
280.424
280.425
280.426
280.426
280.427
280.428
280.429
280.43
280.432
280.433
280.435
280.437
280.439
280.442
280.446
280.45
280.454
280.458
280.462
280.465
280.466
280.463
280.454
280.438
280.412
280.374
280.324
280.261
279.879
279.879
279.879
279.88
279.88
279.88
279.88
279.881
279.881
279.882
279.882
279.883
279.883
279.884
279.885
279.886
279.887
279.888
279.889
279.89
279.891
279.893
279.895
279.897
279.899
279.902
279.906
279.91
279.915
279.92
279.925
279.929
279.932
279.933
279.93
279.923
279.909
279.887
279.858
279.821
279.553
279.553
279.553
279.553
279.553
279.553
279.554
279.554
279.555
279.555
279.556
279.556
279.557
279.558
279.559
279.56
279.56
279.562
279.563
279.564
279.565
279.567
279.569
279.571
279.574
279.577
279.58
279.585
279.589
279.595
279.6
279.606
279.611
279.615
279.617
279.616
279.612
279.603
279.589
279.572
279.388
279.388
279.388
279.388
279.388
279.389
279.389
279.39
279.39
279.391
279.391
279.392
279.393
279.393
279.394
279.395
279.396
279.397
279.399
279.4
279.401
279.403
279.405
279.407
279.41
279.413
279.417
279.421
279.426
279.431
279.437
279.443
279.45
279.456
279.461
279.465
279.467
279.467
279.465
279.46
279.337
279.337
279.337
279.337
279.338
279.338
279.338
279.339
279.339
279.34
279.34
279.341
279.342
279.343
279.344
279.345
279.346
279.347
279.348
279.35
279.351
279.353
279.355
279.357
279.36
279.363
279.366
279.37
279.375
279.381
279.387
279.393
279.4
279.408
279.415
279.422
279.428
279.434
279.438
279.442
279.359
279.359
279.36
279.36
279.36
279.36
279.361
279.361
279.362
279.362
279.363
279.364
279.365
279.366
279.367
279.368
279.369
279.37
279.371
279.373
279.374
279.376
279.378
279.38
279.383
279.386
279.389
279.393
279.398
279.403
279.409
279.416
279.423
279.431
279.439
279.447
279.456
279.465
279.473
279.482
279.424
279.424
279.424
279.424
279.424
279.425
279.425
279.426
279.426
279.427
279.427
279.428
279.429
279.43
279.431
279.432
279.433
279.435
279.436
279.438
279.439
279.441
279.443
279.445
279.448
279.45
279.454
279.458
279.462
279.467
279.473
279.479
279.486
279.494
279.502
279.511
279.521
279.531
279.541
279.552
279.507
279.507
279.507
279.507
279.507
279.508
279.508
279.509
279.509
279.51
279.511
279.511
279.512
279.513
279.514
279.516
279.517
279.518
279.52
279.521
279.523
279.525
279.527
279.529
279.531
279.534
279.537
279.541
279.545
279.549
279.555
279.561
279.567
279.575
279.583
279.592
279.601
279.611
279.622
279.633
279.593
279.593
279.593
279.593
279.594
279.594
279.594
279.595
279.596
279.596
279.597
279.598
279.599
279.6
279.601
279.602
279.604
279.605
279.607
279.608
279.61
279.612
279.614
279.616
279.618
279.621
279.624
279.627
279.631
279.635
279.64
279.646
279.652
279.659
279.666
279.674
279.683
279.693
279.703
279.714
279.673
279.673
279.673
279.674
279.674
279.674
279.675
279.675
279.676
279.677
279.678
279.678
279.679
279.68
279.682
279.683
279.684
279.686
279.687
279.689
279.691
279.692
279.694
279.697
279.699
279.702
279.704
279.708
279.711
279.715
279.72
279.725
279.73
279.736
279.743
279.751
279.759
279.767
279.777
279.787
279.742
279.742
279.743
279.743
279.743
279.744
279.744
279.745
279.745
279.746
279.747
279.748
279.749
279.75
279.751
279.752
279.754
279.755
279.757
279.759
279.76
279.762
279.764
279.766
279.769
279.771
279.774
279.777
279.781
279.784
279.788
279.793
279.798
279.804
279.81
279.816
279.823
279.831
279.839
279.848
279.799
279.799
279.799
279.799
279.8
279.8
279.801
279.801
279.802
279.803
279.804
279.805
279.806
279.807
279.808
279.809
279.811
279.812
279.814
279.816
279.817
279.819
279.821
279.824
279.826
279.828
279.831
279.834
279.837
279.841
279.845
279.849
279.853
279.858
279.864
279.87
279.876
279.883
279.89
279.898
279.843
279.843
279.843
279.844
279.844
279.844
279.845
279.846
279.846
279.847
279.848
279.849
279.85
279.851
279.852
279.854
279.855
279.857
279.858
279.86
279.862
279.864
279.866
279.868
279.871
279.873
279.876
279.879
279.882
279.885
279.889
279.892
279.897
279.901
279.906
279.911
279.917
279.923
279.929
279.936
279.877
279.877
279.877
279.877
279.878
279.878
279.878
279.879
279.88
279.881
279.881
279.882
279.884
279.885
279.886
279.887
279.889
279.89
279.892
279.894
279.896
279.898
279.9
279.902
279.904
279.907
279.91
279.912
279.915
279.919
279.922
279.926
279.93
279.934
279.938
279.943
279.948
279.953
279.959
279.965
279.901
279.901
279.902
279.902
279.902
279.903
279.903
279.904
279.905
279.905
279.906
279.907
279.908
279.91
279.911
279.912
279.914
279.915
279.917
279.919
279.921
279.923
279.925
279.927
279.929
279.932
279.935
279.937
279.94
279.943
279.947
279.95
279.954
279.958
279.962
279.966
279.971
279.976
279.981
279.986
280.002
280.013
280.022
280.03
280.036
280.042
280.049
280.055
280.061
280.067
280.073
280.079
280.085
280.091
280.097
280.102
280.107
280.112
280.116
280.12
280.124
280.128
280.132
280.135
280.139
280.142
280.145
280.148
279.997
280.009
280.018
280.026
280.032
280.038
280.045
280.051
280.057
280.063
280.07
280.076
280.082
280.088
280.094
280.099
280.104
280.109
280.114
280.119
280.123
280.127
280.131
280.134
280.138
280.141
280.145
280.148
279.992
280.004
280.014
280.021
280.028
280.035
280.041
280.047
280.054
280.06
280.066
280.073
280.079
280.085
280.091
280.097
280.102
280.107
280.112
280.117
280.121
280.125
280.129
280.133
280.137
280.141
280.145
280.148
279.988
280
280.01
280.018
280.024
280.031
280.037
280.044
280.05
280.057
280.063
280.07
280.076
280.082
280.088
280.094
280.1
280.105
280.11
280.115
280.12
280.124
280.128
280.132
280.136
280.14
280.144
280.148
279.983
279.996
280.006
280.014
280.021
280.027
280.034
280.04
280.047
280.053
280.06
280.067
280.073
280.08
280.086
280.092
280.097
280.103
280.108
280.113
280.118
280.123
280.127
280.132
280.136
280.14
280.144
280.148
279.979
279.992
280.002
280.01
280.017
280.024
280.03
280.037
280.043
280.05
280.057
280.064
280.07
280.077
280.083
280.089
280.095
280.101
280.106
280.112
280.117
280.121
280.126
280.131
280.135
280.139
280.144
280.148
279.975
279.988
279.998
280.006
280.014
280.02
280.027
280.033
280.04
280.047
280.054
280.061
280.067
280.074
280.081
280.087
280.093
280.099
280.105
280.11
280.115
280.12
280.125
280.13
280.134
280.139
280.143
280.148
279.972
279.985
279.995
280.003
280.01
280.017
280.023
280.03
280.037
280.044
280.051
280.058
280.065
280.072
280.078
280.085
280.091
280.097
280.103
280.108
280.114
280.119
280.124
280.129
280.134
280.138
280.143
280.148
279.968
279.981
279.992
280
280.007
280.014
280.02
280.027
280.034
280.041
280.048
280.055
280.062
280.069
280.076
280.083
280.089
280.095
280.101
280.107
280.112
280.118
280.123
280.128
280.133
280.138
280.143
280.148
279.965
279.978
279.988
279.997
280.004
280.01
280.017
280.024
280.031
280.038
280.045
280.052
280.06
280.067
280.074
280.081
280.087
280.093
280.1
280.105
280.111
280.117
280.122
280.127
280.133
280.138
280.143
280.148
279.962
279.975
279.985
279.993
280.001
280.007
280.014
280.021
280.028
280.035
280.043
280.05
280.057
280.065
280.072
280.079
280.085
280.092
280.098
280.104
280.11
280.116
280.121
280.127
280.132
280.137
280.142
280.147
279.959
279.972
279.982
279.99
279.998
280.005
280.011
280.018
280.025
280.033
280.04
280.047
280.055
280.062
280.07
280.077
280.083
280.09
280.097
280.103
280.109
280.115
280.12
280.126
280.131
280.137
280.142
280.147
279.956
279.969
279.979
279.988
279.995
280.002
280.009
280.016
280.023
280.03
280.038
280.045
280.053
280.06
280.068
280.075
280.082
280.089
280.095
280.101
280.108
280.114
280.119
280.125
280.131
280.136
280.142
280.147
279.953
279.966
279.977
279.985
279.992
279.999
280.006
280.013
280.02
280.028
280.035
280.043
280.051
280.058
280.066
280.073
280.08
280.087
280.094
280.1
280.107
280.113
280.119
280.125
280.13
280.136
280.142
280.147
279.95
279.964
279.974
279.982
279.99
279.997
280.003
280.011
280.018
280.025
280.033
280.041
280.049
280.056
280.064
280.071
280.079
280.086
280.092
280.099
280.105
280.112
280.118
280.124
280.13
280.136
280.141
280.147
279.948
279.961
279.971
279.98
279.987
279.994
280.001
280.008
280.016
280.023
280.031
280.039
280.047
280.054
280.062
280.07
280.077
280.084
280.091
280.098
280.104
280.111
280.117
280.123
280.129
280.135
280.141
280.147
279.945
279.959
279.969
279.977
279.985
279.992
279.999
280.006
280.013
280.021
280.029
280.037
280.045
280.053
280.06
280.068
280.076
280.083
280.09
280.097
280.103
280.11
280.116
280.123
280.129
280.135
280.141
280.147
279.943
279.957
279.967
279.975
279.983
279.99
279.997
280.004
280.011
280.019
280.027
280.035
280.043
280.051
280.059
280.067
280.074
280.082
280.089
280.096
280.103
280.109
280.116
280.122
280.128
280.135
280.141
280.147
279.941
279.954
279.965
279.973
279.98
279.987
279.995
280.002
280.009
280.017
280.025
280.033
280.041
280.049
280.057
280.065
280.073
280.08
280.088
280.095
280.102
280.108
280.115
280.122
280.128
280.134
280.141
280.147
279.939
279.952
279.963
279.971
279.978
279.986
279.993
280
280.008
280.015
280.023
280.032
280.04
280.048
280.056
280.064
280.072
280.079
280.087
280.094
280.101
280.108
280.114
280.121
280.128
280.134
280.14
280.147
279.937
279.95
279.961
279.969
279.977
279.984
279.991
279.998
280.006
280.014
280.022
280.03
280.038
280.047
280.055
280.063
280.071
280.078
280.086
280.093
280.1
280.107
280.114
280.121
280.127
280.134
280.14
280.147
279.935
279.949
279.959
279.967
279.975
279.982
279.989
279.996
280.004
280.012
280.02
280.029
280.037
280.045
280.053
280.062
280.069
280.077
280.085
280.092
280.099
280.106
280.113
280.12
280.127
280.134
280.14
280.147
279.933
279.947
279.957
279.966
279.973
279.98
279.987
279.995
280.003
280.011
280.019
280.027
280.036
280.044
280.052
280.06
280.068
280.076
280.084
280.091
280.099
280.106
280.113
280.12
280.127
280.133
280.14
280.147
279.932
279.945
279.956
279.964
279.971
279.979
279.986
279.993
280.001
280.009
280.017
280.026
280.034
280.043
280.051
280.059
280.067
280.075
280.083
280.091
280.098
280.105
280.112
280.119
280.126
280.133
280.14
280.147
279.93
279.944
279.954
279.962
279.97
279.977
279.984
279.992
280
280.008
280.016
280.025
280.033
280.042
280.05
280.058
280.067
280.075
280.082
280.09
280.097
280.105
280.112
280.119
280.126
280.133
280.14
280.147
279.929
279.942
279.953
279.961
279.969
279.976
279.983
279.991
279.999
280.007
280.015
280.024
280.032
280.041
280.049
280.058
280.066
280.074
280.082
280.089
280.097
280.104
280.112
280.119
280.126
280.133
280.14
280.147
279.928
279.941
279.951
279.96
279.967
279.975
279.982
279.989
279.997
280.006
280.014
280.023
280.031
280.04
280.048
280.057
280.065
280.073
280.081
280.089
280.096
280.104
280.111
280.118
280.125
280.133
280.14
280.147
279.926
279.94
279.95
279.959
279.966
279.973
279.981
279.988
279.996
280.005
280.013
280.022
280.03
280.039
280.048
280.056
280.064
280.072
280.08
280.088
280.096
280.103
280.111
280.118
280.125
280.132
280.139
280.146
279.925
279.939
279.949
279.958
279.965
279.972
279.98
279.987
279.995
280.004
280.012
280.021
280.029
280.038
280.047
280.055
280.064
280.072
280.08
280.088
280.095
280.103
280.11
280.118
280.125
280.132
280.139
280.146
279.924
279.938
279.948
279.957
279.964
279.971
279.979
279.986
279.994
280.003
280.011
280.02
280.029
280.037
280.046
280.055
280.063
280.071
280.079
280.087
280.095
280.103
280.11
280.118
280.125
280.132
280.139
280.146
279.923
279.937
279.947
279.956
279.963
279.971
279.978
279.986
279.994
280.002
280.011
280.019
280.028
280.037
280.045
280.054
280.063
280.071
280.079
280.087
280.095
280.102
280.11
280.117
280.125
280.132
280.139
280.146
279.923
279.936
279.946
279.955
279.962
279.97
279.977
279.985
279.993
280.001
280.01
280.019
280.027
280.036
280.045
280.054
280.062
280.07
280.079
280.087
280.094
280.102
280.11
280.117
280.125
280.132
280.139
280.146
279.922
279.935
279.946
279.954
279.962
279.969
279.977
279.984
279.992
280.001
280.009
280.018
280.027
280.036
280.044
280.053
280.062
280.07
280.078
280.086
280.094
280.102
280.109
280.117
280.124
280.132
280.139
280.146
279.921
279.935
279.945
279.954
279.961
279.969
279.976
279.984
279.992
280
280.009
280.018
280.026
280.035
280.044
280.053
280.061
280.07
280.078
280.086
280.094
280.102
280.109
280.117
280.124
280.132
280.139
280.146
279.921
279.934
279.945
279.953
279.961
279.968
279.975
279.983
279.991
280
280.008
280.017
280.026
280.035
280.044
280.052
280.061
280.069
280.078
280.086
280.094
280.101
280.109
280.117
280.124
280.132
280.139
280.146
279.92
279.934
279.944
279.953
279.96
279.968
279.975
279.983
279.991
279.999
280.008
280.017
280.026
280.035
280.043
280.052
280.061
280.069
280.077
280.085
280.093
280.101
280.109
280.117
280.124
280.132
280.139
280.146
279.92
279.933
279.944
279.952
279.96
279.967
279.975
279.982
279.991
279.999
280.008
280.016
280.025
280.034
280.043
280.052
280.06
280.069
280.077
280.085
280.093
280.101
280.109
280.116
280.124
280.131
280.139
280.146
279.92
279.933
279.944
279.952
279.96
279.967
279.975
279.982
279.99
279.999
280.007
280.016
280.025
280.034
280.043
280.052
280.06
280.069
280.077
280.085
280.093
280.101
280.109
280.116
280.124
280.131
280.139
280.146
279.92
279.933
279.943
279.952
279.96
279.967
279.974
279.982
279.99
279.999
280.007
280.016
280.025
280.034
280.043
280.052
280.06
280.069
280.077
280.085
280.093
280.101
280.109
280.116
280.124
280.131
280.139
280.146
279.92
279.933
279.943
279.952
279.959
279.967
279.974
279.982
279.99
279.999
280.007
280.016
280.025
280.034
280.043
280.052
280.06
280.069
280.077
280.085
280.093
280.101
280.109
280.116
280.124
280.131
280.139
280.146
)
;

boundaryField
{
    bc-2
    {
        type            empty;
    }
    bc-3
    {
        type            empty;
    }
    bottom
    {
        type            fixedValue;
        value           uniform 280.15;
    }
    leftSide
    {
        type            zeroGradient;
    }
    naturalSurface
    {
        type            codedFixedValue;
        value           uniform 290.378;
        redirectType    seasonalFixedValue;
        code            #{
             scalar  t = this->db().time().value()/365/24/60/60;
             scalar  T0 = 6.5+273.15  ;  // average temperature
             scalar  A  = 14.5 ;          // ampitude
             scalar  p  = 8760/24/365 ;    //cycle
             scalar  R0 = 0.04;
             operator==(T0+A*Foam::sin(2*3.1415926/p*t+3.1415926/2)+R0*t); 
        #};
    }
    rightSide
    {
        type            zeroGradient;
    }
    slopesurface
    {
        type            codedFixedValue;
        value           uniform 290.378;
        redirectType    seasonalFixedValue;
        code            #{
             scalar  t = this->db().time().value()/365/24/60/60;
             scalar  T0 = 6.5+273.15  ;  // average temperature
             scalar  A  = 14.5 ;          // ampitude
             scalar  p  = 8760/24/365 ;    //cycle
             scalar  R0 = 0.04;
             operator==(T0+A*Foam::sin(2*3.1415926/p*t+3.1415926/2)+R0*t); 
        #};
    }
    subGradeSurface
    {
        type            codedFixedValue;
        value           uniform 290.378;
        redirectType    seasonalFixedValue;
        code            #{
             scalar  t = this->db().time().value()/365/24/60/60;
             scalar  T0 = 6.5+273.15  ;  // average temperature
             scalar  A  = 14.5 ;          // ampitude
             scalar  p  = 8760/24/365 ;    //cycle
             scalar  R0 = 0.04;
             operator==(T0+A*Foam::sin(2*3.1415926/p*t+3.1415926/2)+R0*t); 
        #};
    }
}


// ************************************************************************* //
