# Supplementary material for: A finite volume-based model for the hydrothermal behavior of soil under freeze–thaw cycles
Source: PLoS One. 2021 Jun 3;16(6):e0252680. doi: 10.1371/journal.pone.0252680 (PMC8174737; doi:10.1371/journal.pone.0252680)
Supplement: S2 Data — (ZIP) [file pone.0252680.s002.zip › 土柱计算数据/1/2.87712e+08/volContOfUnfrozenWater]

/*--------------------------------*- C++ -*----------------------------------*\
| =========                 |                                                 |
| \\      /  F ield         | OpenFOAM: The Open Source CFD Toolbox           |
|  \\    /   O peration     | Version:  2.4.0                                 |
|   \\  /    A nd           | Web:      www.OpenFOAM.org                      |
|    \\/     M anipulation  |                                                 |
\*---------------------------------------------------------------------------*/
FoamFile
{
    version     2.0;
    format      ascii;
    class       volScalarField;
    location    "2.87712e+08";
    object      volContOfUnfrozenWater;
}
// * * * * * * * * * * * * * * * * * * * * * * * * * * * * * * * * * * * * * //

dimensions      [0 0 0 0 0 0 0];

internalField   nonuniform List<scalar> 
9554
(
0.106861
0.106814
0.10672
0.106581
0.106396
0.106169
0.105902
0.105597
0.105256
0.104885
0.104487
0.104067
0.103628
0.103177
0.102718
0.102257
0.1018
0.10135
0.100914
0.100494
0.100095
0.0997192
0.10686
0.106813
0.106719
0.10658
0.106395
0.106168
0.105901
0.105596
0.105255
0.104884
0.104486
0.104066
0.103627
0.103176
0.102717
0.102256
0.101799
0.10135
0.100913
0.100493
0.100094
0.0997183
0.106858
0.106811
0.106717
0.106578
0.106393
0.106166
0.105899
0.105593
0.105253
0.104882
0.104484
0.104064
0.103625
0.103174
0.102715
0.102255
0.101797
0.101348
0.100911
0.100491
0.100092
0.0997165
0.106855
0.106808
0.106714
0.106574
0.10639
0.106163
0.105896
0.10559
0.10525
0.104879
0.104481
0.104061
0.103622
0.103171
0.102712
0.102252
0.101794
0.101345
0.100908
0.100489
0.10009
0.0997137
0.106851
0.106804
0.10671
0.10657
0.106386
0.106159
0.105892
0.105586
0.105246
0.104875
0.104477
0.104056
0.103618
0.103167
0.102708
0.102248
0.10179
0.101341
0.100904
0.100485
0.100086
0.09971
0.106846
0.106799
0.106705
0.106565
0.106381
0.106154
0.105887
0.105581
0.105241
0.10487
0.104472
0.104051
0.103613
0.103162
0.102703
0.102243
0.101785
0.101336
0.1009
0.10048
0.100081
0.0997054
0.10684
0.106793
0.106699
0.106559
0.106375
0.106148
0.10588
0.105575
0.105235
0.104864
0.104466
0.104045
0.103607
0.103156
0.102697
0.102237
0.101779
0.10133
0.100894
0.100474
0.100076
0.0996999
0.106833
0.106785
0.106692
0.106552
0.106368
0.106141
0.105873
0.105568
0.105228
0.104857
0.104459
0.104038
0.1036
0.103149
0.10269
0.10223
0.101772
0.101323
0.100887
0.100468
0.100069
0.0996935
0.106824
0.106777
0.106683
0.106544
0.106359
0.106132
0.105865
0.10556
0.10522
0.104849
0.104451
0.10403
0.103592
0.103141
0.102682
0.102222
0.101765
0.101316
0.100879
0.10046
0.100062
0.0996862
0.106815
0.106768
0.106674
0.106534
0.10635
0.106123
0.105855
0.10555
0.10521
0.104839
0.104441
0.104021
0.103582
0.103132
0.102673
0.102213
0.101756
0.101307
0.100871
0.100452
0.100053
0.099678
0.106804
0.106757
0.106663
0.106523
0.106339
0.106112
0.105845
0.10554
0.1052
0.104829
0.104431
0.10401
0.103572
0.103121
0.102663
0.102203
0.101746
0.101297
0.100861
0.100442
0.100044
0.0996688
0.106792
0.106745
0.106651
0.106512
0.106327
0.106101
0.105833
0.105528
0.105188
0.104817
0.104419
0.103999
0.103561
0.10311
0.102652
0.102192
0.101735
0.101286
0.100851
0.100432
0.100034
0.0996588
0.106779
0.106732
0.106638
0.106499
0.106314
0.106088
0.10582
0.105515
0.105175
0.104804
0.104407
0.103986
0.103548
0.103098
0.10264
0.10218
0.101723
0.101275
0.100839
0.100421
0.100023
0.099648
0.106765
0.106718
0.106624
0.106484
0.1063
0.106073
0.105806
0.105501
0.105161
0.10479
0.104393
0.103973
0.103535
0.103084
0.102626
0.102167
0.10171
0.101262
0.100827
0.100408
0.100011
0.0996362
0.106749
0.106702
0.106608
0.106469
0.106285
0.106058
0.105791
0.105486
0.105146
0.104775
0.104378
0.103958
0.10352
0.10307
0.102612
0.102152
0.101696
0.101248
0.100813
0.100395
0.0999978
0.0996235
0.106732
0.106685
0.106592
0.106452
0.106268
0.106041
0.105774
0.105469
0.105129
0.104759
0.104361
0.103941
0.103504
0.103054
0.102596
0.102137
0.101681
0.101233
0.100799
0.100381
0.0999839
0.09961
0.106714
0.106667
0.106573
0.106434
0.10625
0.106023
0.105756
0.105451
0.105111
0.104741
0.104344
0.103924
0.103487
0.103037
0.10258
0.102121
0.101665
0.101218
0.100783
0.100366
0.0999692
0.0995956
0.106694
0.106647
0.106554
0.106414
0.10623
0.106003
0.105736
0.105431
0.105092
0.104722
0.104325
0.103905
0.103468
0.103019
0.102562
0.102103
0.101648
0.101201
0.100767
0.10035
0.0999534
0.0995803
0.106673
0.106626
0.106532
0.106393
0.106209
0.105982
0.105715
0.105411
0.105071
0.104701
0.104304
0.103885
0.103448
0.102999
0.102543
0.102084
0.101629
0.101183
0.100749
0.100333
0.0999368
0.0995641
0.106651
0.106604
0.10651
0.10637
0.106186
0.10596
0.105693
0.105388
0.105049
0.104679
0.104283
0.103864
0.103427
0.102978
0.102522
0.102064
0.10161
0.101164
0.100731
0.100315
0.0999192
0.099547
0.106627
0.106579
0.106486
0.106346
0.106162
0.105936
0.105669
0.105365
0.105026
0.104656
0.10426
0.103841
0.103405
0.102956
0.1025
0.102043
0.101589
0.101143
0.100711
0.100295
0.0999006
0.099529
0.106601
0.106554
0.10646
0.106321
0.106137
0.105911
0.105644
0.105339
0.105001
0.104631
0.104235
0.103816
0.103381
0.102932
0.102477
0.10202
0.101567
0.101122
0.10069
0.100275
0.0998811
0.09951
0.106574
0.106527
0.106433
0.106294
0.10611
0.105883
0.105617
0.105313
0.104974
0.104605
0.104209
0.10379
0.103355
0.102907
0.102453
0.101996
0.101543
0.101099
0.100668
0.100254
0.0998605
0.0994902
0.106545
0.106498
0.106404
0.106265
0.106081
0.105855
0.105588
0.105284
0.104946
0.104577
0.104181
0.103763
0.103328
0.102881
0.102427
0.101971
0.101519
0.101075
0.100645
0.100232
0.0998389
0.0994694
0.106515
0.106468
0.106374
0.106235
0.106051
0.105825
0.105558
0.105254
0.104916
0.104547
0.104152
0.103734
0.103299
0.102853
0.102399
0.101944
0.101493
0.10105
0.10062
0.100208
0.0998163
0.0994476
0.106484
0.106436
0.106343
0.106203
0.10602
0.105793
0.105527
0.105223
0.104884
0.104516
0.104121
0.103703
0.103269
0.102823
0.10237
0.101916
0.101465
0.101023
0.100595
0.100183
0.0997926
0.0994249
0.106451
0.106404
0.10631
0.10617
0.105986
0.10576
0.105494
0.10519
0.104851
0.104483
0.104088
0.103671
0.103237
0.102792
0.10234
0.101886
0.101436
0.100996
0.100568
0.100158
0.0997678
0.0994011
0.106417
0.10637
0.106276
0.106136
0.105952
0.105726
0.105459
0.105155
0.104817
0.104448
0.104054
0.103637
0.103204
0.102759
0.102308
0.101855
0.101406
0.100966
0.10054
0.10013
0.0997419
0.0993763
0.106382
0.106334
0.10624
0.106101
0.105916
0.10569
0.105423
0.105119
0.104781
0.104412
0.104018
0.103602
0.103169
0.102724
0.102274
0.101822
0.101374
0.100935
0.10051
0.100102
0.0997148
0.0993505
0.106346
0.106298
0.106204
0.106064
0.10588
0.105653
0.105386
0.105081
0.104743
0.104375
0.10398
0.103564
0.103132
0.102688
0.102238
0.101787
0.101341
0.100903
0.100479
0.100072
0.0996865
0.0993236
0.106309
0.106262
0.106167
0.106027
0.105842
0.105615
0.105347
0.105042
0.104704
0.104335
0.103941
0.103525
0.103093
0.10265
0.102201
0.101751
0.101306
0.100869
0.100447
0.100041
0.099657
0.0992956
0.106272
0.106225
0.10613
0.105989
0.105804
0.105576
0.105307
0.105002
0.104663
0.104294
0.1039
0.103484
0.103053
0.10261
0.102162
0.101713
0.101269
0.100834
0.100413
0.100009
0.0996263
0.0992665
0.106236
0.106188
0.106093
0.105951
0.105765
0.105536
0.105267
0.104961
0.104621
0.104252
0.103857
0.103442
0.10301
0.102568
0.102121
0.101673
0.10123
0.100797
0.100377
0.0999754
0.0995943
0.0992362
0.1062
0.106152
0.106056
0.105913
0.105726
0.105496
0.105226
0.104918
0.104578
0.104208
0.103813
0.103397
0.102966
0.102525
0.102078
0.101631
0.10119
0.100758
0.10034
0.0999402
0.099561
0.0992048
0.106165
0.106116
0.10602
0.105876
0.105687
0.105455
0.105184
0.104875
0.104534
0.104163
0.103767
0.103351
0.10292
0.102479
0.102033
0.101588
0.101148
0.100717
0.100302
0.0999035
0.0995264
0.0991723
0.106133
0.106083
0.105985
0.105839
0.105648
0.105415
0.105141
0.104831
0.104488
0.104116
0.10372
0.103303
0.102873
0.102432
0.101987
0.101542
0.101104
0.100675
0.100261
0.0998654
0.0994904
0.0991385
0.106104
0.106053
0.105953
0.105804
0.105611
0.105375
0.105099
0.104786
0.104441
0.104068
0.103671
0.103254
0.102823
0.102382
0.101938
0.101495
0.101058
0.100631
0.100219
0.0998257
0.0994531
0.0991036
0.106079
0.106027
0.105923
0.105772
0.105575
0.105335
0.105056
0.104741
0.104394
0.104018
0.10362
0.103202
0.102771
0.102331
0.101887
0.101445
0.10101
0.100585
0.100176
0.0997845
0.0994144
0.0990675
0.106061
0.106006
0.105898
0.105742
0.10554
0.105296
0.105013
0.104695
0.104345
0.103967
0.103567
0.103149
0.102717
0.102277
0.101835
0.101394
0.10096
0.100538
0.10013
0.0997418
0.0993744
0.0990302
0.106054
0.105992
0.105877
0.105714
0.105507
0.105258
0.10497
0.104648
0.104295
0.103915
0.103513
0.103093
0.102661
0.102221
0.101779
0.10134
0.100908
0.100488
0.100083
0.0996975
0.099333
0.0989917
0.10611
0.106086
0.106318
0.106284
0.106272
0.106252
0.106234
0.106196
0.106223
0.10617
0.106194
0.106181
0.106198
0.106153
0.106185
0.106151
0.106136
0.106117
0.106193
0.106201
0.10618
0.106158
0.106213
0.106173
0.10622
0.106223
0.106163
0.106163
0.106201
0.10621
0.106228
0.106245
0.106153
0.106132
0.107265
0.10617
0.107445
0.106017
0.106206
0.106203
0.106234
0.10627
0.10627
0.106352
0.106391
0.106433
0.106487
0.106423
0.106543
0.106399
0.106666
0.106556
0.106698
0.106506
0.106717
0.105897
0.106953
0.106164
0.106875
0.106862
0.107106
0.106892
0.106638
0.106811
0.107225
0.106528
0.107229
0.106964
0.107301
0.106736
0.107402
0.106689
0.107322
0.107181
0.107204
0.106579
0.107544
0.106665
0.107176
0.107171
0.107208
0.106344
0.107351
0.107147
0.107083
0.106579
0.107526
0.107009
0.107215
0.106467
0.106807
0.106296
0.107367
0.107007
0.106439
0.106358
0.107234
0.106231
0.107302
0.106949
0.106957
0.10631
0.107173
0.106874
0.107271
0.107253
0.107389
0.107371
0.106176
0.106233
0.107512
0.10758
0.106003
0.106573
0.107032
0.107288
0.106501
0.107399
0.10663
0.10644
0.107448
0.107464
0.106515
0.106414
0.107547
0.106801
0.106556
0.107459
0.106384
0.106995
0.107432
0.107071
0.107507
0.107183
0.107153
0.107413
0.106916
0.106706
0.106315
0.106647
0.106277
0.107536
0.106748
0.107438
0.106869
0.107011
0.106256
0.107086
0.107547
0.107137
0.106451
0.106005
0.106877
0.10607
0.106929
0.106896
0.106509
0.1068
0.106473
0.106483
0.106869
0.106435
0.106496
0.107012
0.106868
0.106416
0.106321
0.106823
0.107371
0.106003
0.10671
0.107063
0.107387
0.10607
0.106738
0.106249
0.106903
0.107596
0.107256
0.106837
0.106545
0.107073
0.106931
0.107284
0.107558
0.107315
0.107081
0.107378
0.107565
0.107015
0.10635
0.106759
0.106447
0.106799
0.106036
0.107146
0.107548
0.106986
0.106341
0.107387
0.107242
0.106978
0.106674
0.107042
0.107298
0.106824
0.106501
0.106384
0.106307
0.105918
0.106598
0.106459
0.106926
0.106514
0.10694
0.107098
0.106545
0.107101
0.106644
0.107358
0.106717
0.106743
0.106606
0.10677
0.107214
0.106392
0.106641
0.107087
0.107227
0.106918
0.107046
0.107348
0.107519
0.106686
0.106563
0.106115
0.106591
0.10744
0.107599
0.106052
0.106661
0.107401
0.107622
0.10636
0.107056
0.107568
0.107231
0.105867
0.106487
0.10627
0.105925
0.10711
0.106971
0.107118
0.107496
0.107444
0.107159
0.106595
0.106451
0.106252
0.106679
0.107317
0.107442
0.107385
0.107521
0.107493
0.107171
0.107215
0.107267
0.106308
0.106179
0.107285
0.107137
0.107161
0.107207
0.10728
0.107473
0.106714
0.106452
0.107465
0.107087
0.106757
0.106778
0.106698
0.107127
0.106718
0.106826
0.106403
0.106793
0.106716
0.106513
0.106758
0.107185
0.107309
0.107357
0.106548
0.106209
0.10638
0.106142
0.107496
0.107328
0.106994
0.107306
0.10692
0.106906
0.106989
0.107067
0.106503
0.106731
0.106806
0.107142
0.107613
0.107343
0.107262
0.107465
0.106368
0.106623
0.107302
0.106864
0.107088
0.107148
0.106685
0.106612
0.106162
0.106464
0.10655
0.106766
0.106597
0.106525
0.106938
0.106737
0.106336
0.10626
0.106429
0.106644
0.106969
0.107176
0.106372
0.106363
0.106966
0.107296
0.107065
0.106976
0.106265
0.106601
0.107015
0.10683
0.106724
0.106796
0.106956
0.107253
0.106648
0.106422
0.106932
0.106978
0.106564
0.106558
0.10688
0.107198
0.106851
0.10668
0.106733
0.107006
0.106695
0.106482
0.106899
0.106768
0.106941
0.106954
0.107122
0.107147
0.107255
0.107031
0.107103
0.106995
0.106804
0.106936
0.107159
0.10686
0.106856
0.107156
0.106917
0.10674
0.106616
0.106447
0.107417
0.107435
0.106858
0.107044
0.107482
0.107363
0.106437
0.106581
0.105945
0.106238
0.107366
0.107117
0.107417
0.107598
0.10655
0.106734
0.106831
0.106668
0.107
0.107004
0.106137
0.106307
0.106633
0.106434
0.107142
0.107363
0.106668
0.106509
0.10694
0.106919
0.106911
0.107144
0.10736
0.107255
0.10731
0.107251
0.106343
0.106483
0.107356
0.107487
0.106813
0.106957
0.107125
0.107061
0.10622
0.106297
0.106621
0.106306
0.107487
0.107456
0.106249
0.106502
0.106864
0.106682
0.106581
0.106602
0.106175
0.105886
0.107272
0.107467
0.105991
0.105971
0.106061
0.106018
0.106429
0.106136
0.107532
0.107453
0.10694
0.107067
0.107399
0.107396
0.106685
0.106613
0.107554
0.107548
0.106407
0.106628
0.106289
0.106317
0.107626
0.107455
0.106448
0.106465
0.106587
0.106427
0.10643
0.106593
0.107171
0.107366
0.106931
0.106777
0.106465
0.106444
0.106698
0.106688
0.106188
0.106449
0.107166
0.107196
0.106733
0.106879
0.108133
0.107151
0.108117
0.107568
0.107224
0.107248
0.107353
0.1074
0.107452
0.107469
0.107555
0.10754
0.107689
0.107574
0.107736
0.10765
0.107794
0.107796
0.10797
0.1077
0.108077
0.107903
0.107887
0.107623
0.107883
0.108101
0.108014
0.107801
0.108172
0.107871
0.108127
0.10775
0.108141
0.107898
0.107969
0.107954
0.108153
0.107692
0.108175
0.107743
0.108068
0.108068
0.108156
0.107704
0.107904
0.107907
0.108095
0.107627
0.108072
0.107782
0.108085
0.107996
0.108131
0.107648
0.107745
0.107915
0.107643
0.108119
0.108121
0.107727
0.10768
0.108028
0.107706
0.108115
0.108145
0.107746
0.108131
0.107835
0.108131
0.107943
0.107638
0.10788
0.107668
0.108114
0.108128
0.107881
0.107885
0.107796
0.107747
0.108081
0.108072
0.10809
0.107608
0.107846
0.108105
0.108178
0.108012
0.108081
0.107865
0.107677
0.108179
0.107991
0.108134
0.107941
0.10803
0.107937
0.10785
0.107776
0.107895
0.107701
0.107734
0.107945
0.108077
0.108073
0.107961
0.107637
0.107896
0.107818
0.108146
0.107986
0.107746
0.10758
0.108192
0.108045
0.107935
0.107604
0.107979
0.107678
0.108041
0.108127
0.107935
0.107791
0.108198
0.108054
0.107899
0.108013
0.107496
0.107597
0.107964
0.107819
0.107967
0.108115
0.107779
0.107652
0.108113
0.108166
0.107966
0.108019
0.107897
0.108052
0.10802
0.107858
0.107861
0.107687
0.10792
0.108063
0.108129
0.107953
0.107599
0.107405
0.107989
0.108017
0.108128
0.10814
0.107952
0.107895
0.107666
0.107841
0.107767
0.107695
0.10818
0.108186
0.107795
0.107592
0.108149
0.108176
0.108177
0.108109
0.108188
0.108121
0.107678
0.107548
0.107673
0.107885
0.107843
0.107668
0.108157
0.108098
0.107968
0.107838
0.108045
0.108087
0.107749
0.107656
0.107564
0.107769
0.107713
0.107566
0.107619
0.107783
0.107725
0.107875
0.107639
0.107804
0.108022
0.107835
0.108142
0.108192
0.107707
0.10777
0.108133
0.108062
0.108159
0.108091
0.108011
0.107991
0.108059
0.108068
0.108066
0.108037
0.10806
0.1079
0.10782
0.107761
0.108198
0.108141
0.107926
0.108014
0.10776
0.107955
0.107961
0.107952
0.107322
0.107496
0.108094
0.10812
0.107746
0.107828
0.108057
0.108021
0.108038
0.108133
0.107806
0.107842
0.10789
0.107935
0.108144
0.108084
0.108118
0.108019
0.107753
0.10774
0.107476
0.107557
0.108153
0.108149
0.108042
0.10805
0.108063
0.107992
0.108009
0.108042
0.107655
0.107653
0.107811
0.107842
0.107709
0.107588
0.107969
0.10801
0.107756
0.107833
0.108009
0.108057
0.107911
0.10776
0.107996
0.108085
0.107909
0.107893
0.107968
0.107842
0.107381
0.107308
0.108081
0.108119
0.108111
0.108078
0.108022
0.108058
0.108139
0.108159
0.10784
0.107939
0.107684
0.107814
0.108179
0.108172
0.107988
0.107847
0.107711
0.107786
0.107839
0.107963
0.107679
0.107835
0.107799
0.107834
0.107977
0.108005
0.107976
0.107943
0.108167
0.108137
0.108157
0.108151
0.108156
0.108152
0.108158
0.108154
0.108162
0.10816
0.108168
0.108166
0.108176
0.108175
0.108185
0.108184
0.108194
0.108194
0.108204
0.108203
0.108212
0.10821
0.108217
0.108215
0.10822
0.108215
0.108217
0.108209
0.108208
0.108196
0.108192
0.108175
0.108186
0.108153
0.108158
0.108154
0.108161
0.108158
0.108167
0.108165
0.108175
0.108174
0.108184
0.108184
0.108195
0.108195
0.108206
0.108207
0.108217
0.108218
0.108228
0.108229
0.108237
0.108236
0.108243
0.10824
0.108245
0.108239
0.108241
0.108232
0.108231
0.108218
0.108213
0.108195
0.107624
0.107028
0.108117
0.107567
0.107112
0.107138
0.107259
0.10731
0.107414
0.107219
0.107518
0.107479
0.10763
0.107589
0.107788
0.107474
0.107927
0.107732
0.107968
0.107604
0.10814
0.107875
0.107886
0.108101
0.108022
0.107667
0.108045
0.107707
0.108108
0.107869
0.108209
0.107814
0.107991
0.108095
0.108157
0.107782
0.108137
0.107812
0.108087
0.108072
0.108168
0.107748
0.107915
0.107777
0.108111
0.108046
0.108094
0.107795
0.10803
0.108032
0.107641
0.108123
0.108043
0.107904
0.107744
0.107755
0.107646
0.108117
0.108128
0.107678
0.107798
0.108212
0.107811
0.108185
0.10817
0.107705
0.108146
0.107726
0.107563
0.107884
0.107723
0.108052
0.107885
0.107636
0.107874
0.107715
0.1082
0.107825
0.108054
0.108154
0.107694
0.107536
0.107861
0.108201
0.10811
0.108212
0.108011
0.107925
0.10792
0.107596
0.107646
0.108024
0.107695
0.108054
0.107902
0.108155
0.108077
0.108074
0.107923
0.107569
0.107575
0.107411
0.108013
0.107718
0.107867
0.107823
0.108027
0.108177
0.10815
0.108079
0.107648
0.107849
0.107708
0.107995
0.108127
0.108223
0.108054
0.108218
0.107597
0.107957
0.107978
0.108134
0.107577
0.10781
0.108099
0.108186
0.107879
0.107759
0.107722
0.107629
0.107858
0.10798
0.107308
0.107513
0.107769
0.107724
0.108017
0.108063
0.108089
0.107881
0.108144
0.1082
0.108086
0.108059
0.107935
0.107862
0.10783
0.108049
0.107869
0.108085
0.108056
0.107886
0.107638
0.107938
0.107648
0.107949
0.107671
0.107865
0.107613
0.107468
0.107841
0.107977
0.108149
0.108225
0.107603
0.107832
0.108178
0.10812
0.107648
0.107853
0.108086
0.108164
0.107373
0.107374
0.107664
0.107886
0.107735
0.107631
0.108105
0.107927
0.107796
0.107587
0.10821
0.108141
0.108172
0.108187
0.108163
0.108196
0.108092
0.108135
0.10777
0.107637
0.107748
0.107651
0.107808
0.107666
0.107963
0.10813
0.108139
0.108031
0.107981
0.107983
0.108134
0.108177
0.108189
0.108112
0.108142
0.10811
0.10782
0.107728
0.107717
0.107592
0.107963
0.107798
0.108003
0.107815
0.108063
0.107937
0.107948
0.108101
0.107933
0.107775
0.107781
0.107691
0.108068
0.107974
0.108147
0.10801
0.10762
0.107805
0.10801
0.108023
0.1078
0.107913
0.108144
0.10813
0.107918
0.107966
0.108046
0.107971
0.107804
0.107713
0.107659
0.107514
0.107527
0.107394
0.10811
0.108152
0.1079
0.107857
0.108128
0.108018
0.108079
0.107962
0.108179
0.108218
0.107284
0.107205
0.107945
0.107999
0.108026
0.107981
0.107988
0.107856
0.108084
0.10801
0.107941
0.107955
0.108069
0.108159
0.108066
0.10799
0.107668
0.107733
0.107841
0.107766
0.107935
0.107849
0.107923
0.107758
0.10764
0.10779
0.107939
0.107856
0.108056
0.108155
0.107473
0.107582
0.10781
0.107855
0.108014
0.108053
0.107899
0.10792
0.108203
0.108162
0.108008
0.107951
0.107711
0.107711
0.107795
0.107655
0.107744
0.107649
0.107657
0.107544
0.107997
0.108083
0.10821
0.108185
0.108148
0.108111
0.107804
0.107829
0.10772
0.107577
0.107967
0.107943
0.10619
0.106172
0.107367
0.105901
0.106205
0.106199
0.10626
0.10628
0.106313
0.106343
0.106437
0.106432
0.106531
0.106296
0.106553
0.106503
0.106612
0.106693
0.106934
0.106819
0.107165
0.106569
0.107388
0.105995
0.106008
0.106883
0.106998
0.106636
0.106825
0.106718
0.107007
0.106548
0.107334
0.106869
0.107229
0.10662
0.107052
0.106725
0.107271
0.106433
0.107156
0.106684
0.107308
0.10672
0.107403
0.106678
0.106895
0.107126
0.107311
0.106445
0.107481
0.106528
0.10684
0.106895
0.107418
0.106432
0.106752
0.106738
0.107271
0.106844
0.107333
0.106457
0.107214
0.106744
0.107187
0.10615
0.107372
0.106554
0.106608
0.106687
0.10715
0.106676
0.106608
0.106195
0.107269
0.106072
0.107296
0.107422
0.106345
0.106443
0.107469
0.1074
0.106468
0.107497
0.106489
0.107401
0.106556
0.106718
0.107257
0.106381
0.107037
0.107165
0.107385
0.107476
0.106654
0.106464
0.107174
0.106408
0.106691
0.106243
0.107106
0.107293
0.107314
0.107147
0.107557
0.106421
0.107132
0.106672
0.106498
0.10724
0.106833
0.107506
0.106891
0.106462
0.107088
0.106544
0.105991
0.106573
0.106165
0.107467
0.106982
0.107277
0.106332
0.106635
0.106397
0.106824
0.106467
0.106808
0.10602
0.107076
0.107152
0.106747
0.107386
0.106307
0.105946
0.107089
0.106921
0.106606
0.106198
0.106702
0.106409
0.107384
0.106837
0.106552
0.106229
0.107207
0.107499
0.106827
0.106708
0.106359
0.106604
0.107524
0.106956
0.10643
0.106018
0.106652
0.106956
0.10703
0.107382
0.106871
0.107486
0.106981
0.106443
0.107074
0.107478
0.106508
0.106952
0.106867
0.106453
0.106268
0.106413
0.107412
0.107232
0.107502
0.107163
0.107541
0.107046
0.106379
0.106703
0.106621
0.10662
0.106684
0.107111
0.107166
0.10705
0.106504
0.106689
0.106801
0.106988
0.106801
0.107161
0.106569
0.107159
0.106816
0.106903
0.106315
0.106122
0.106407
0.106162
0.106546
0.106313
0.107139
0.10671
0.107157
0.106755
0.106068
0.106475
0.107089
0.106971
0.107078
0.107156
0.106014
0.106411
0.106167
0.105894
0.106915
0.107119
0.106828
0.106675
0.107218
0.107443
0.107252
0.107522
0.106333
0.106575
0.107395
0.107131
0.107452
0.10712
0.106341
0.106805
0.105976
0.106406
0.107256
0.10744
0.107268
0.107422
0.106208
0.106554
0.106362
0.10623
0.106874
0.106929
0.10621
0.10635
0.10755
0.107261
0.107433
0.107194
0.107325
0.107417
0.106962
0.106905
0.106622
0.106768
0.106611
0.106494
0.106515
0.10646
0.106937
0.10651
0.107342
0.107545
0.106733
0.106624
0.107351
0.107568
0.106811
0.106818
0.106734
0.106396
0.106539
0.106756
0.107512
0.107378
0.107062
0.107089
0.106317
0.106794
0.106927
0.107008
0.106557
0.106475
0.107015
0.107288
0.10729
0.107547
0.107308
0.107069
0.106958
0.106895
0.106604
0.106366
0.107005
0.106802
0.107188
0.106929
0.10728
0.107367
0.107078
0.107278
0.106436
0.106513
0.106549
0.106647
0.107444
0.107271
0.10693
0.106926
0.106973
0.106884
0.106285
0.106407
0.106385
0.10684
0.10703
0.106828
0.107073
0.106989
0.106251
0.106599
0.106691
0.107008
0.106254
0.106226
0.106603
0.106943
0.106435
0.106486
0.106912
0.106767
0.107028
0.106643
0.106943
0.107048
0.107409
0.107305
0.106716
0.106921
0.10669
0.106354
0.107159
0.106993
0.107118
0.107252
0.106629
0.106419
0.10668
0.106726
0.106502
0.106832
0.107274
0.107422
0.107229
0.107133
0.106239
0.105952
0.107436
0.107359
0.107103
0.106984
0.106699
0.106915
0.106826
0.107117
0.10672
0.106392
0.10689
0.106878
0.107042
0.10713
0.107317
0.107068
0.10651
0.10648
0.106742
0.106783
0.107232
0.107222
0.106755
0.106575
0.106266
0.10629
0.106904
0.106815
0.106865
0.106776
0.106024
0.106184
0.106381
0.106333
0.107087
0.107293
0.106846
0.106987
0.106877
0.10662
0.105871
0.106182
0.106328
0.106071
0.107019
0.107202
0.107269
0.107459
0.107462
0.107264
0.106108
0.106427
0.107116
0.106889
0.106632
0.106425
0.107413
0.107568
0.1069
0.106699
0.107274
0.107327
0.106512
0.106507
0.106269
0.1065
0.107484
0.107502
0.106242
0.106321
0.106151
0.105911
0.106961
0.107106
0.107001
0.106931
0.10751
0.107508
0.106353
0.106395
0.107034
0.106924
0.106543
0.106583
0.106785
0.106742
0.107248
0.107055
0.106307
0.106268
0.106828
0.106649
0.106272
0.106299
0.106102
0.106126
0.106132
0.106169
0.106153
0.106202
0.106168
0.1062
0.106183
0.106217
0.106191
0.106227
0.106201
0.106235
0.106226
0.106264
0.106209
0.106162
0.106229
0.106176
0.106219
0.10617
0.106245
0.106196
0.106183
0.106146
0.106212
0.106197
0.106248
0.106221
0.106184
0.106195
0.0993684
0.0990437
0.0987454
0.0984732
0.098226
0.0980023
0.0978001
0.0976174
0.0974521
0.0973021
0.0971654
0.0970404
0.0969254
0.0968193
0.096721
0.0966299
0.0965455
0.0964675
0.0963958
0.0963304
0.0962714
0.0962191
0.0961736
0.0961352
0.0961042
0.0960807
0.096065
0.0960571
0.0993674
0.0990428
0.0987446
0.0984724
0.0982252
0.0980014
0.0977992
0.0976166
0.0974513
0.0973013
0.0971646
0.0970396
0.0969246
0.0968185
0.0967202
0.0966292
0.0965448
0.0964668
0.0963951
0.0963297
0.0962707
0.0962183
0.0961729
0.0961345
0.0961034
0.09608
0.0960642
0.0960563
0.0993656
0.099041
0.0987428
0.0984706
0.0982235
0.0979997
0.0977976
0.0976149
0.0974496
0.0972997
0.097163
0.097038
0.096923
0.0968169
0.0967187
0.0966276
0.0965432
0.0964652
0.0963935
0.0963281
0.0962692
0.0962168
0.0961714
0.096133
0.096102
0.0960785
0.0960627
0.0960548
0.0993629
0.0990383
0.0987401
0.098468
0.0982209
0.0979972
0.0977951
0.0976124
0.0974472
0.0972973
0.0971606
0.0970356
0.0969207
0.0968146
0.0967164
0.0966253
0.0965409
0.096463
0.0963913
0.0963259
0.0962669
0.0962146
0.0961691
0.0961307
0.0960997
0.0960763
0.0960605
0.0960526
0.0993593
0.0990347
0.0987366
0.0984646
0.0982175
0.0979938
0.0977917
0.0976092
0.097444
0.097294
0.0971575
0.0970325
0.0969175
0.0968115
0.0967133
0.0966223
0.0965379
0.0964599
0.0963882
0.0963229
0.0962639
0.0962116
0.0961661
0.0961278
0.0960967
0.0960733
0.0960575
0.0960496
0.0993547
0.0990303
0.0987322
0.0984602
0.0982132
0.0979896
0.0977876
0.0976051
0.0974399
0.09729
0.0971535
0.0970285
0.0969137
0.0968076
0.0967094
0.0966184
0.0965341
0.0964561
0.0963845
0.0963191
0.0962602
0.0962079
0.0961624
0.096124
0.096093
0.0960696
0.0960538
0.0960459
0.0993493
0.0990249
0.098727
0.0984551
0.0982081
0.0979846
0.0977826
0.0976002
0.0974351
0.0972853
0.0971488
0.0970238
0.096909
0.096803
0.0967048
0.0966139
0.0965295
0.0964516
0.0963799
0.0963146
0.0962557
0.0962034
0.0961579
0.0961196
0.0960886
0.0960651
0.0960494
0.0960415
0.099343
0.0990187
0.0987209
0.098449
0.0982022
0.0979788
0.0977769
0.0975945
0.0974295
0.0972797
0.0971432
0.0970184
0.0969036
0.0967976
0.0966995
0.0966085
0.0965242
0.0964463
0.0963747
0.0963094
0.0962505
0.0961982
0.0961527
0.0961144
0.0960834
0.09606
0.0960442
0.0960363
0.0993358
0.0990116
0.0987139
0.0984422
0.0981954
0.0979721
0.0977703
0.097588
0.0974231
0.0972734
0.097137
0.0970122
0.0968974
0.0967915
0.0966934
0.0966025
0.0965182
0.0964403
0.0963687
0.0963034
0.0962445
0.0961922
0.0961468
0.0961085
0.0960775
0.0960541
0.0960383
0.0960305
0.0993277
0.0990037
0.0987061
0.0984345
0.0981879
0.0979647
0.097763
0.0975808
0.0974159
0.0972663
0.09713
0.0970052
0.0968905
0.0967846
0.0966866
0.0965957
0.0965114
0.0964336
0.096362
0.0962967
0.0962378
0.0961856
0.0961402
0.0961019
0.0960709
0.0960475
0.0960318
0.0960239
0.0993188
0.0989949
0.0986975
0.098426
0.0981795
0.0979564
0.0977549
0.0975728
0.097408
0.0972584
0.0971222
0.0969975
0.0968828
0.096777
0.096679
0.0965882
0.096504
0.0964261
0.0963546
0.0962893
0.0962305
0.0961782
0.0961329
0.0960946
0.0960636
0.0960402
0.0960245
0.0960166
0.099309
0.0989853
0.098688
0.0984167
0.0981704
0.0979474
0.097746
0.097564
0.0973993
0.0972499
0.0971137
0.0969891
0.0968745
0.0967687
0.0966708
0.0965799
0.0964958
0.096418
0.0963465
0.0962812
0.0962224
0.0961702
0.0961248
0.0960865
0.0960556
0.0960322
0.0960165
0.0960086
0.0992983
0.0989748
0.0986777
0.0984066
0.0981605
0.0979377
0.0977364
0.0975545
0.09739
0.0972406
0.0971045
0.09698
0.0968654
0.0967597
0.0966618
0.096571
0.0964869
0.0964091
0.0963376
0.0962724
0.0962136
0.0961614
0.0961161
0.0960778
0.0960469
0.0960235
0.0960078
0.0959999
0.0992868
0.0989635
0.0986666
0.0983958
0.0981498
0.0979272
0.097726
0.0975443
0.0973799
0.0972306
0.0970946
0.0969701
0.0968557
0.09675
0.0966522
0.0965614
0.0964773
0.0963996
0.0963282
0.096263
0.0962042
0.096152
0.0961067
0.0960685
0.0960375
0.0960141
0.0959984
0.0959906
0.0992744
0.0989514
0.0986548
0.0983841
0.0981384
0.0979159
0.097715
0.0975334
0.0973691
0.09722
0.0970841
0.0969597
0.0968453
0.0967397
0.0966419
0.0965512
0.0964671
0.0963894
0.096318
0.0962528
0.0961941
0.096142
0.0960966
0.0960584
0.0960275
0.0960041
0.0959884
0.0959806
0.0992611
0.0989384
0.0986421
0.0983717
0.0981262
0.097904
0.0977032
0.0975218
0.0973576
0.0972086
0.0970728
0.0969485
0.0968342
0.0967286
0.0966309
0.0965403
0.0964562
0.0963786
0.0963072
0.0962421
0.0961833
0.0961312
0.0960859
0.0960477
0.0960168
0.0959935
0.0959778
0.0959699
0.0992471
0.0989247
0.0986287
0.0983586
0.0981133
0.0978913
0.0976908
0.0975095
0.0973455
0.0971966
0.097061
0.0969367
0.0968225
0.096717
0.0966193
0.0965287
0.0964447
0.0963671
0.0962957
0.0962307
0.096172
0.0961199
0.0960746
0.0960364
0.0960055
0.0959822
0.0959665
0.0959586
0.0992322
0.0989101
0.0986145
0.0983447
0.0980997
0.097878
0.0976777
0.0974966
0.0973328
0.097184
0.0970485
0.0969243
0.0968102
0.0967047
0.0966071
0.0965166
0.0964326
0.096355
0.0962837
0.0962186
0.09616
0.0961079
0.0960626
0.0960245
0.0959936
0.0959702
0.0959546
0.0959467
0.0992164
0.0988948
0.0985995
0.0983301
0.0980855
0.097864
0.0976639
0.0974831
0.0973194
0.0971708
0.0970354
0.0969113
0.0967973
0.0966919
0.0965943
0.0965038
0.0964199
0.0963424
0.096271
0.096206
0.0961473
0.0960953
0.0960501
0.0960119
0.0959811
0.0959577
0.0959421
0.0959342
0.0991998
0.0988787
0.0985838
0.0983148
0.0980705
0.0978494
0.0976495
0.0974689
0.0973055
0.097157
0.0970217
0.0968978
0.0967838
0.0966785
0.0965809
0.0964905
0.0964066
0.0963291
0.0962578
0.0961928
0.0961342
0.0960821
0.0960369
0.0959988
0.0959679
0.0959446
0.095929
0.0959211
0.0991823
0.0988617
0.0985674
0.0982988
0.0980549
0.0978341
0.0976346
0.0974542
0.0972909
0.0971427
0.0970075
0.0968836
0.0967697
0.0966645
0.096567
0.0964766
0.0963928
0.0963153
0.096244
0.096179
0.0961204
0.0960684
0.0960232
0.0959851
0.0959542
0.0959309
0.0959153
0.0959074
0.099164
0.098844
0.0985502
0.0982821
0.0980386
0.0978182
0.097619
0.0974389
0.0972758
0.0971277
0.0969927
0.096869
0.0967552
0.09665
0.0965526
0.0964622
0.0963784
0.0963009
0.0962297
0.0961647
0.0961061
0.0960541
0.0960089
0.0959708
0.09594
0.0959167
0.0959011
0.0958932
0.0991448
0.0988254
0.0985322
0.0982646
0.0980216
0.0978017
0.0976028
0.097423
0.0972602
0.0971123
0.0969774
0.0968538
0.0967401
0.096635
0.0965376
0.0964473
0.0963635
0.0962861
0.0962148
0.0961499
0.0960913
0.0960393
0.0959941
0.095956
0.0959252
0.0959019
0.0958863
0.0958785
0.0991248
0.0988061
0.0985135
0.0982466
0.0980041
0.0977846
0.0975861
0.0974066
0.0972441
0.0970964
0.0969617
0.0968382
0.0967245
0.0966195
0.0965222
0.0964319
0.0963481
0.0962707
0.0961995
0.0961345
0.096076
0.096024
0.0959789
0.0959408
0.09591
0.0958867
0.0958711
0.0958632
0.0991039
0.098786
0.0984941
0.0982278
0.0979859
0.0977669
0.0975688
0.0973897
0.0972275
0.09708
0.0969454
0.0968221
0.0967085
0.0966036
0.0965063
0.096416
0.0963323
0.0962549
0.0961837
0.0961187
0.0960602
0.0960082
0.0959631
0.095925
0.0958942
0.0958709
0.0958553
0.0958475
0.099082
0.098765
0.0984739
0.0982083
0.0979671
0.0977486
0.097551
0.0973723
0.0972104
0.0970631
0.0969288
0.0968056
0.0966921
0.0965872
0.09649
0.0963997
0.096316
0.0962386
0.0961674
0.0961025
0.0960439
0.095992
0.0959468
0.0959088
0.095878
0.0958547
0.0958391
0.0958312
0.0990593
0.0987432
0.098453
0.0981882
0.0979477
0.0977298
0.0975327
0.0973545
0.0971928
0.0970459
0.0969117
0.0967886
0.0966753
0.0965704
0.0964732
0.096383
0.0962993
0.0962219
0.0961507
0.0960858
0.0960273
0.0959753
0.0959302
0.0958921
0.0958613
0.095838
0.0958224
0.0958146
0.0990356
0.0987206
0.0984314
0.0981675
0.0979277
0.0977105
0.097514
0.0973361
0.0971749
0.0970282
0.0968942
0.0967713
0.0966581
0.0965533
0.0964562
0.0963659
0.0962823
0.0962049
0.0961337
0.0960687
0.0960102
0.0959582
0.0959131
0.095875
0.0958442
0.095821
0.0958054
0.0957975
0.099011
0.0986971
0.098409
0.098146
0.0979071
0.0976906
0.0974947
0.0973174
0.0971565
0.0970102
0.0968764
0.0967537
0.0966405
0.0965358
0.0964387
0.0963485
0.0962648
0.0961874
0.0961162
0.0960513
0.0959927
0.0959408
0.0958956
0.0958575
0.0958268
0.0958035
0.0957879
0.09578
0.0989854
0.0986728
0.0983858
0.0981239
0.0978859
0.0976702
0.097475
0.0972982
0.0971378
0.0969918
0.0968583
0.0967357
0.0966227
0.096518
0.096421
0.0963308
0.0962471
0.0961697
0.0960985
0.0960335
0.0959749
0.0959229
0.0958778
0.0958397
0.0958089
0.0957857
0.09577
0.0957622
0.0989589
0.0986476
0.0983619
0.0981012
0.0978642
0.0976494
0.0974549
0.0972787
0.0971187
0.096973
0.0968398
0.0967174
0.0966045
0.0965
0.0964029
0.0963127
0.096229
0.0961516
0.0960804
0.0960154
0.0959568
0.0959048
0.0958596
0.0958215
0.0957908
0.0957675
0.0957519
0.095744
0.0989313
0.0986216
0.0983373
0.0980778
0.0978419
0.097628
0.0974343
0.0972587
0.0970993
0.096954
0.0968211
0.0966989
0.0965861
0.0964816
0.0963846
0.0962944
0.0962107
0.0961333
0.096062
0.095997
0.0959384
0.0958863
0.0958412
0.0958031
0.0957723
0.095749
0.0957334
0.0957255
0.0989028
0.0985947
0.0983119
0.0980537
0.097819
0.0976062
0.0974133
0.0972385
0.0970796
0.0969347
0.0968021
0.0966801
0.0965675
0.0964631
0.0963661
0.0962759
0.0961922
0.0961147
0.0960434
0.0959783
0.0959197
0.0958676
0.0958224
0.0957843
0.0957535
0.0957302
0.0957146
0.0957067
0.0988733
0.0985669
0.0982857
0.098029
0.0977956
0.0975839
0.097392
0.0972179
0.0970596
0.0969152
0.0967829
0.0966612
0.0965486
0.0964443
0.0963473
0.0962572
0.0961734
0.0960959
0.0960245
0.0959594
0.0959007
0.0958487
0.0958034
0.0957653
0.0957345
0.0957112
0.0956955
0.0956877
0.0988427
0.0985382
0.0982588
0.0980037
0.0977717
0.0975612
0.0973703
0.0971971
0.0970394
0.0968955
0.0967635
0.096642
0.0965296
0.0964254
0.0963285
0.0962383
0.0961545
0.0960769
0.0960055
0.0959403
0.0958816
0.0958295
0.0957842
0.0957461
0.0957152
0.0956919
0.0956762
0.0956684
0.0988111
0.0985087
0.0982312
0.0979778
0.0977474
0.0975381
0.0973483
0.0971759
0.097019
0.0968756
0.096744
0.0966227
0.0965105
0.0964063
0.0963094
0.0962192
0.0961354
0.0960578
0.0959863
0.0959211
0.0958623
0.0958101
0.0957648
0.0957266
0.0956958
0.0956724
0.0956568
0.0956489
0.0987785
0.0984783
0.0982028
0.0979513
0.0977225
0.0975147
0.097326
0.0971546
0.0969983
0.0968555
0.0967243
0.0966033
0.0964913
0.0963872
0.0962903
0.0962001
0.0961162
0.0960385
0.095967
0.0959017
0.0958428
0.0957906
0.0957453
0.095707
0.0956761
0.0956528
0.0956371
0.0956292
0.0987449
0.0984471
0.0981738
0.0979243
0.0976972
0.0974909
0.0973035
0.097133
0.0969776
0.0968353
0.0967046
0.0965839
0.096472
0.096368
0.0962711
0.0961808
0.0960969
0.0960191
0.0959475
0.0958822
0.0958233
0.095771
0.0957256
0.0956873
0.0956564
0.095633
0.0956173
0.0956094
0.0987103
0.098415
0.0981441
0.0978967
0.0976714
0.0974667
0.0972806
0.0971113
0.0969567
0.0968151
0.0966847
0.0965643
0.0964526
0.0963487
0.0962519
0.0961616
0.0960776
0.0959997
0.095928
0.0958626
0.0958036
0.0957513
0.0957058
0.0956675
0.0956365
0.0956131
0.0955974
0.0955895
0.0986747
0.0983821
0.0981137
0.0978686
0.0976453
0.0974423
0.0972576
0.0970894
0.0969357
0.0967947
0.0966649
0.0965448
0.0964333
0.0963295
0.0962326
0.0961423
0.0960582
0.0959803
0.0959085
0.095843
0.0957839
0.0957315
0.0956859
0.0956476
0.0956166
0.0955931
0.0955774
0.0955695
0.106101
0.106097
0.106093
0.106087
0.106076
0.106064
0.105968
0.105973
0.105978
0.105981
0.105984
0.105986
0.105792
0.105806
0.10582
0.105834
0.105847
0.105861
0.105574
0.105597
0.105621
0.105644
0.105666
0.10569
0.105317
0.105349
0.105381
0.105413
0.105444
0.105475
0.105024
0.105065
0.105104
0.105143
0.105182
0.10522
0.104698
0.104746
0.104793
0.104839
0.104883
0.104927
0.104343
0.104397
0.10445
0.104502
0.104552
0.1046
0.103962
0.104022
0.10408
0.104136
0.104191
0.104244
0.103561
0.103625
0.103687
0.103747
0.103805
0.103861
0.103143
0.103211
0.103275
0.103338
0.103398
0.103457
0.102714
0.102783
0.10285
0.102914
0.102976
0.103036
0.102277
0.102347
0.102415
0.10248
0.102542
0.102603
0.101838
0.101908
0.101975
0.10204
0.102103
0.102163
0.101402
0.101471
0.101537
0.101601
0.101663
0.101722
0.100973
0.101039
0.101104
0.101166
0.101226
0.101284
0.100555
0.100618
0.10068
0.10074
0.100798
0.100854
0.100151
0.100212
0.100271
0.100328
0.100383
0.100436
0.0997659
0.0998228
0.0998781
0.0999319
0.0999841
0.100035
0.099401
0.0994538
0.0995054
0.0995556
0.0996044
0.0996517
0.0990582
0.0991069
0.0991545
0.099201
0.0992463
0.0992903
0.0987387
0.0987832
0.0988269
0.0988697
0.0989114
0.0989521
0.0986381
0.0983484
0.0980827
0.09784
0.0976188
0.0974176
0.0972345
0.0970674
0.0969147
0.0967744
0.0966451
0.0965253
0.096414
0.0963102
0.0962134
0.096123
0.0960389
0.0959608
0.095889
0.0958233
0.0957641
0.0957116
0.0956661
0.0956276
0.0955966
0.0955731
0.0955574
0.0955495
0.0986006
0.098314
0.0980512
0.097811
0.0975921
0.0973928
0.0972112
0.0970454
0.0968936
0.0967541
0.0966253
0.0965059
0.0963947
0.0962911
0.0961942
0.0961038
0.0960196
0.0959414
0.0958694
0.0958037
0.0957444
0.0956918
0.0956462
0.0956077
0.0955766
0.0955531
0.0955373
0.0955294
0.0985623
0.098279
0.0980191
0.0977816
0.097565
0.0973677
0.0971878
0.0970234
0.0968726
0.0967339
0.0966056
0.0964865
0.0963756
0.096272
0.0961752
0.0960847
0.0960003
0.0959221
0.09585
0.0957841
0.0957247
0.095672
0.0956263
0.0955877
0.0955566
0.0955331
0.0955173
0.0955094
0.0985232
0.0982433
0.0979865
0.0977519
0.0975378
0.0973426
0.0971644
0.0970014
0.0968517
0.0967137
0.096586
0.0964673
0.0963566
0.096253
0.0961562
0.0960657
0.0959812
0.0959028
0.0958306
0.0957646
0.0957051
0.0956523
0.0956065
0.0955678
0.0955367
0.0955131
0.0954973
0.0954893
0.0984833
0.098207
0.0979536
0.0977219
0.0975105
0.0973174
0.0971411
0.0969795
0.0968309
0.0966937
0.0965666
0.0964482
0.0963377
0.0962343
0.0961374
0.0960468
0.0959622
0.0958837
0.0958113
0.0957452
0.0956856
0.0956327
0.0955867
0.0955481
0.0955168
0.0954932
0.0954773
0.0954694
0.0984428
0.0981703
0.0979204
0.0976918
0.097483
0.0972923
0.0971178
0.0969577
0.0968102
0.0966739
0.0965473
0.0964294
0.096319
0.0962157
0.0961188
0.0960281
0.0959434
0.0958647
0.0957922
0.0957259
0.0956662
0.0956132
0.0955671
0.0955284
0.0954971
0.0954734
0.0954575
0.0954496
0.106107
0.105965
0.105778
0.10555
0.105283
0.104982
0.104648
0.104286
0.103901
0.103495
0.103074
0.102643
0.102205
0.101767
0.101332
0.100904
0.100489
0.100089
0.0997079
0.0993472
0.0990088
0.0986937
0.106118
0.105964
0.105766
0.105527
0.10525
0.104939
0.104597
0.104228
0.103837
0.103427
0.103003
0.102569
0.102131
0.101693
0.101259
0.100834
0.100422
0.100026
0.0996488
0.0992926
0.0989588
0.0986481
0.106136
0.105967
0.105755
0.105503
0.105215
0.104894
0.104544
0.104168
0.103771
0.103356
0.102929
0.102493
0.102055
0.101617
0.101185
0.100763
0.100354
0.0999615
0.0995887
0.0992371
0.0989081
0.0986022
0.106159
0.105972
0.105745
0.10548
0.10518
0.104849
0.104489
0.104106
0.103703
0.103283
0.102853
0.102415
0.101976
0.101539
0.101109
0.100689
0.100284
0.0998958
0.0995276
0.0991809
0.0988569
0.0985559
0.106184
0.105978
0.105735
0.105455
0.105143
0.104801
0.104433
0.104042
0.103632
0.103208
0.102774
0.102335
0.101895
0.101459
0.101031
0.100614
0.100213
0.0998291
0.0994658
0.0991242
0.0988053
0.0985094
0.106208
0.105983
0.105723
0.105429
0.105104
0.104751
0.104374
0.103975
0.103559
0.10313
0.102694
0.102253
0.101813
0.101378
0.100952
0.100538
0.100141
0.0997617
0.0994034
0.0990671
0.0987536
0.0984629
0.106227
0.105985
0.105708
0.1054
0.105063
0.104699
0.104312
0.103906
0.103484
0.103051
0.102611
0.102169
0.101729
0.101295
0.100871
0.100461
0.100068
0.0996938
0.0993408
0.09901
0.098702
0.0984166
0.106241
0.105982
0.10569
0.105369
0.105019
0.104644
0.104248
0.103834
0.103406
0.102969
0.102526
0.102083
0.101643
0.101211
0.10079
0.100383
0.0999945
0.0996256
0.0992781
0.098953
0.0986506
0.0983707
0.106249
0.105974
0.105668
0.105333
0.104971
0.104586
0.104181
0.10376
0.103326
0.102885
0.10244
0.101995
0.101556
0.101125
0.100707
0.100305
0.099921
0.0995574
0.0992156
0.0988963
0.0985997
0.0983254
0.106252
0.105962
0.105642
0.105294
0.104921
0.104525
0.104112
0.103683
0.103245
0.102799
0.102352
0.101907
0.101468
0.10104
0.100625
0.100227
0.0998478
0.0994896
0.0991536
0.0988403
0.0985495
0.0982809
0.10625
0.105945
0.105611
0.10525
0.104866
0.104461
0.10404
0.103605
0.103161
0.102712
0.102263
0.101818
0.10138
0.100954
0.100543
0.100149
0.0997749
0.0994225
0.0990924
0.0987851
0.0985003
0.0982373
0.10624
0.105922
0.105575
0.105203
0.104809
0.104395
0.103965
0.103524
0.103076
0.102624
0.102173
0.101728
0.101292
0.100868
0.100461
0.100072
0.099703
0.0993563
0.0990323
0.0987311
0.0984523
0.0981949
0.106225
0.105894
0.105535
0.105152
0.104748
0.104325
0.103889
0.103442
0.102989
0.102535
0.102083
0.101638
0.101204
0.100783
0.100379
0.0999952
0.0996322
0.0992915
0.0989736
0.0986785
0.0984056
0.0981539
0.106204
0.105861
0.105491
0.105098
0.104684
0.104254
0.103811
0.103359
0.102902
0.102446
0.101993
0.101549
0.101116
0.100699
0.1003
0.0999204
0.0995629
0.0992282
0.0989165
0.0986275
0.0983605
0.0981143
0.106178
0.105823
0.105443
0.10504
0.104618
0.104181
0.103731
0.103275
0.102815
0.102357
0.101904
0.10146
0.10103
0.100616
0.100221
0.0998473
0.0994956
0.0991669
0.0988613
0.0985784
0.0983173
0.0980765
0.106147
0.105782
0.105392
0.10498
0.10455
0.104106
0.103651
0.10319
0.102728
0.102268
0.101815
0.101374
0.100946
0.100536
0.100145
0.0997764
0.0994304
0.0991078
0.0988083
0.0985314
0.098276
0.0980405
0.106112
0.105738
0.105339
0.104919
0.104481
0.104031
0.103571
0.103107
0.102642
0.102181
0.101729
0.101288
0.100864
0.100457
0.100072
0.0997081
0.0993679
0.0990512
0.0987577
0.0984867
0.0982368
0.0980065
0.106073
0.10569
0.105283
0.104855
0.104411
0.103955
0.103491
0.103024
0.102557
0.102096
0.101644
0.101206
0.100784
0.100382
0.100001
0.0996426
0.0993081
0.0989973
0.0987098
0.0984444
0.0981999
0.0979746
0.106032
0.10564
0.105225
0.104791
0.104341
0.10388
0.103412
0.102942
0.102474
0.102013
0.101562
0.101126
0.100708
0.100309
0.0999331
0.0995803
0.0992514
0.0989464
0.0986646
0.0984048
0.0981654
0.0979448
0.105988
0.105589
0.105167
0.104727
0.104272
0.103807
0.103335
0.102863
0.102394
0.101933
0.101484
0.10105
0.100635
0.100241
0.0998691
0.0995215
0.0991981
0.0988987
0.0986223
0.0983678
0.0981334
0.0979172
0.105943
0.105537
0.105109
0.104664
0.104204
0.103735
0.103261
0.102787
0.102317
0.101857
0.101409
0.100978
0.100566
0.100176
0.0998089
0.0994664
0.0991483
0.0988543
0.0985832
0.0983336
0.0981038
0.0978919
0.105897
0.105485
0.105052
0.104602
0.104138
0.103666
0.103189
0.102714
0.102244
0.101784
0.101338
0.10091
0.100501
0.100115
0.0997528
0.0994152
0.0991023
0.0988133
0.0985471
0.0983022
0.0980768
0.0978688
0.105851
0.105435
0.104997
0.104542
0.104075
0.1036
0.103122
0.102645
0.102175
0.101716
0.101272
0.100846
0.100441
0.100059
0.0997011
0.0993682
0.09906
0.0987758
0.0985143
0.0982738
0.0980524
0.097848
0.105807
0.105386
0.104944
0.104485
0.104015
0.103538
0.103058
0.102581
0.102111
0.101654
0.101211
0.100788
0.100386
0.100007
0.0996538
0.0993253
0.0990216
0.0987419
0.0984846
0.0982482
0.0980305
0.0978293
0.105765
0.105339
0.104894
0.104432
0.103959
0.10348
0.102999
0.102522
0.102053
0.101596
0.101155
0.100735
0.100336
0.099961
0.0996113
0.0992868
0.0989873
0.0987116
0.0984583
0.0982254
0.098011
0.0978129
0.105725
0.105296
0.104847
0.104383
0.103908
0.103428
0.102946
0.102469
0.102
0.101544
0.101106
0.100687
0.100291
0.0999196
0.0995734
0.0992527
0.0989569
0.0986849
0.0984351
0.0982055
0.0979941
0.0977986
0.105688
0.105257
0.104806
0.10434
0.103863
0.103381
0.102899
0.102421
0.101953
0.101499
0.101062
0.100645
0.100252
0.0998835
0.0995404
0.099223
0.0989305
0.0986618
0.098415
0.0981884
0.0979795
0.0977863
0.105657
0.105223
0.104769
0.104301
0.103823
0.10334
0.102858
0.10238
0.101913
0.101459
0.101024
0.100609
0.100219
0.0998526
0.0995123
0.0991978
0.0989082
0.0986422
0.0983981
0.0981739
0.0979673
0.097776
0.105629
0.105193
0.104738
0.104269
0.10379
0.103306
0.102823
0.102346
0.101879
0.101426
0.100992
0.10058
0.100191
0.0998271
0.0994892
0.099177
0.0988898
0.0986262
0.0983843
0.0981621
0.0979574
0.0977677
0.105607
0.10517
0.104714
0.104243
0.103763
0.103279
0.102796
0.102319
0.101852
0.101401
0.100968
0.100556
0.100169
0.0998069
0.0994709
0.0991607
0.0988754
0.0986137
0.0983735
0.098153
0.0979496
0.0977612
0.105591
0.105153
0.104696
0.104224
0.103744
0.103259
0.102776
0.102299
0.101832
0.101381
0.100949
0.100539
0.100153
0.0997923
0.0994576
0.0991488
0.098865
0.0986046
0.0983657
0.0981463
0.097944
0.0977566
0.105582
0.105142
0.104684
0.104212
0.103731
0.103247
0.102763
0.102286
0.10182
0.101369
0.100938
0.100528
0.100143
0.099783
0.0994493
0.0991414
0.0988584
0.0985989
0.0983609
0.0981422
0.0979406
0.0977537
0.105579
0.105139
0.10468
0.104208
0.103726
0.103241
0.102758
0.102281
0.101815
0.101364
0.100933
0.100524
0.100139
0.0997792
0.0994459
0.0991384
0.0988558
0.0985966
0.0983589
0.0981406
0.0979392
0.0977526
0.098402
0.0981334
0.0978871
0.0976617
0.0974557
0.0972673
0.0970947
0.0969361
0.0967899
0.0966544
0.0965284
0.0964108
0.0963007
0.0961974
0.0961005
0.0960097
0.0959248
0.095846
0.0957733
0.0957069
0.095647
0.0955939
0.0955478
0.0955089
0.0954775
0.0954538
0.0954379
0.09543
0.0983608
0.0980963
0.0978537
0.0976316
0.0974285
0.0972425
0.0970719
0.0969149
0.0967698
0.0966352
0.0965098
0.0963926
0.0962826
0.0961794
0.0960824
0.0959915
0.0959066
0.0958276
0.0957547
0.0956882
0.0956281
0.0955749
0.0955286
0.0954897
0.0954583
0.0954345
0.0954186
0.0954106
0.0983194
0.0980591
0.0978204
0.0976017
0.0974015
0.0972179
0.0970493
0.0968939
0.09675
0.0966163
0.0964915
0.0963746
0.0962649
0.0961617
0.0960647
0.0959737
0.0958886
0.0958094
0.0957364
0.0956696
0.0956095
0.0955561
0.0955097
0.0954707
0.0954392
0.0954154
0.0953994
0.0953914
0.0982778
0.0980219
0.0977871
0.0975719
0.0973747
0.0971937
0.0970271
0.0968733
0.0967306
0.0965978
0.0964735
0.096357
0.0962474
0.0961443
0.0960472
0.0959561
0.0958708
0.0957915
0.0957183
0.0956514
0.095591
0.0955375
0.095491
0.0954519
0.0954203
0.0953965
0.0953805
0.0953725
0.0982361
0.0979847
0.097754
0.0975423
0.0973482
0.0971697
0.0970052
0.096853
0.0967116
0.0965796
0.096456
0.0963398
0.0962304
0.0961272
0.0960301
0.0959388
0.0958534
0.0957739
0.0957005
0.0956334
0.0955729
0.0955192
0.0954726
0.0954334
0.0954018
0.0953779
0.0953619
0.0953538
0.0981946
0.0979478
0.0977212
0.0975132
0.0973221
0.0971462
0.0969838
0.0968332
0.096693
0.0965618
0.0964388
0.0963229
0.0962136
0.0961105
0.0960133
0.0959219
0.0958363
0.0957566
0.095683
0.0956157
0.095555
0.0955012
0.0954545
0.0954152
0.0953835
0.0953595
0.0953435
0.0953354
0.0981534
0.0979113
0.0976888
0.0974845
0.0972965
0.0971232
0.0969628
0.0968138
0.0966748
0.0965445
0.096422
0.0963065
0.0961973
0.0960942
0.0959969
0.0959053
0.0958195
0.0957396
0.0956658
0.0955984
0.0955375
0.0954836
0.0954368
0.0953974
0.0953656
0.0953415
0.0953255
0.0953174
0.0981127
0.0978752
0.097657
0.0974563
0.0972715
0.0971008
0.0969425
0.096795
0.0966572
0.0965277
0.0964057
0.0962905
0.0961815
0.0960783
0.0959809
0.0958892
0.0958031
0.095723
0.095649
0.0955814
0.0955204
0.0954663
0.0954193
0.0953798
0.095348
0.0953239
0.0953078
0.0952997
0.0980726
0.0978399
0.0976259
0.0974289
0.0972472
0.097079
0.0969227
0.0967768
0.0966401
0.0965115
0.09639
0.096275
0.0961661
0.0960629
0.0959654
0.0958734
0.0957872
0.0957069
0.0956326
0.0955648
0.0955036
0.0954494
0.0954023
0.0953627
0.0953308
0.0953067
0.0952905
0.0952824
0.0980333
0.0978054
0.0975956
0.0974022
0.0972236
0.0970579
0.0969036
0.0967593
0.0966237
0.0964958
0.0963747
0.09626
0.0961512
0.0960479
0.0959502
0.0958581
0.0957717
0.0956911
0.0956167
0.0955486
0.0954873
0.0954329
0.0953857
0.095346
0.095314
0.0952898
0.0952736
0.0952655
0.0979949
0.0977718
0.0975662
0.0973765
0.0972008
0.0970376
0.0968852
0.0967424
0.0966078
0.0964806
0.0963601
0.0962455
0.0961367
0.0960334
0.0959356
0.0958433
0.0957566
0.0956758
0.0956012
0.0955329
0.0954714
0.0954168
0.0953695
0.0953297
0.0952977
0.0952734
0.0952572
0.0952491
0.0979578
0.0977393
0.0975379
0.0973517
0.097179
0.0970181
0.0968676
0.0967262
0.0965926
0.0964661
0.096346
0.0962316
0.0961229
0.0960195
0.0959215
0.0958289
0.095742
0.095661
0.0955861
0.0955177
0.095456
0.0954013
0.0953539
0.095314
0.0952818
0.0952575
0.0952413
0.0952331
0.0979219
0.0977081
0.0975107
0.0973279
0.0971581
0.0969995
0.0968509
0.0967107
0.0965782
0.0964523
0.0963325
0.0962183
0.0961095
0.096006
0.0959078
0.0958151
0.0957279
0.0956467
0.0955716
0.0955029
0.095441
0.0953862
0.0953387
0.0952987
0.0952664
0.0952421
0.0952258
0.0952176
0.0978874
0.0976781
0.0974847
0.0973053
0.0971382
0.0969819
0.0968349
0.0966961
0.0965644
0.0964391
0.0963196
0.0962056
0.0960968
0.0959931
0.0958947
0.0958018
0.0957144
0.0956329
0.0955576
0.0954887
0.0954267
0.0953717
0.095324
0.0952839
0.0952516
0.0952272
0.0952109
0.0952027
0.0978546
0.0976497
0.0974601
0.0972839
0.0971195
0.0969653
0.0968199
0.0966823
0.0965514
0.0964266
0.0963074
0.0961934
0.0960846
0.0959808
0.0958822
0.095789
0.0957014
0.0956196
0.0955441
0.095475
0.0954128
0.0953577
0.0953099
0.0952697
0.0952374
0.0952129
0.0951966
0.0951884
0.0978234
0.0976228
0.0974368
0.0972637
0.0971018
0.0969496
0.0968058
0.0966692
0.0965391
0.0964148
0.0962958
0.0961819
0.096073
0.0959691
0.0958703
0.0957768
0.0956889
0.0956069
0.0955312
0.0954619
0.0953995
0.0953443
0.0952964
0.0952561
0.0952237
0.0951992
0.0951828
0.0951746
0.097794
0.0975975
0.0974151
0.0972449
0.0970854
0.096935
0.0967926
0.0966571
0.0965276
0.0964037
0.0962849
0.096171
0.096062
0.0959579
0.0958589
0.0957652
0.0956771
0.0955949
0.0955189
0.0954494
0.0953869
0.0953315
0.0952835
0.0952431
0.0952106
0.0951861
0.0951697
0.0951614
0.0977665
0.0975739
0.0973948
0.0972274
0.0970701
0.0969215
0.0967803
0.0966457
0.0965169
0.0963933
0.0962747
0.0961608
0.0960517
0.0959474
0.0958481
0.0957542
0.0956658
0.0955834
0.0955072
0.0954376
0.0953748
0.0953193
0.0952712
0.0952308
0.0951982
0.0951736
0.0951572
0.0951489
0.097741
0.097552
0.097376
0.0972112
0.097056
0.096909
0.096769
0.0966353
0.096507
0.0963837
0.0962652
0.0961512
0.096042
0.0959375
0.095838
0.0957438
0.0956552
0.0955725
0.0954961
0.0954263
0.0953634
0.0953078
0.0952596
0.0952191
0.0951864
0.0951618
0.0951453
0.0951371
0.0977174
0.0975319
0.0973588
0.0971963
0.097043
0.0968975
0.0967586
0.0966256
0.0964978
0.0963748
0.0962563
0.0961423
0.0960329
0.0959282
0.0958285
0.0957341
0.0956452
0.0955623
0.0954857
0.0954157
0.0953527
0.0952969
0.0952486
0.095208
0.0951753
0.0951507
0.0951342
0.0951259
0.0976958
0.0975135
0.0973431
0.0971828
0.0970313
0.0968871
0.0967492
0.0966168
0.0964894
0.0963666
0.0962481
0.0961341
0.0960245
0.0959196
0.0958196
0.095725
0.0956359
0.0955528
0.095476
0.0954058
0.0953427
0.0952868
0.0952384
0.0951977
0.095165
0.0951403
0.0951238
0.0951155
0.0976761
0.0974968
0.0973289
0.0971707
0.0970207
0.0968776
0.0967406
0.0966088
0.0964817
0.0963591
0.0962406
0.0961265
0.0960167
0.0959116
0.0958115
0.0957165
0.0956272
0.0955439
0.0954669
0.0953966
0.0953333
0.0952773
0.0952288
0.0951881
0.0951553
0.0951306
0.0951141
0.0951058
0.0976585
0.0974818
0.0973161
0.0971597
0.0970112
0.0968692
0.0967329
0.0966016
0.0964748
0.0963523
0.0962338
0.0961196
0.0960096
0.0959043
0.0958039
0.0957088
0.0956193
0.0955357
0.0954586
0.0953881
0.0953247
0.0952686
0.0952201
0.0951793
0.0951464
0.0951217
0.0951051
0.0950968
0.0976427
0.0974685
0.0973049
0.0971501
0.0970028
0.0968618
0.0967261
0.0965952
0.0964687
0.0963462
0.0962277
0.0961133
0.0960032
0.0958977
0.0957971
0.0957017
0.095612
0.0955283
0.095451
0.0953804
0.0953169
0.0952607
0.095212
0.0951712
0.0951383
0.0951135
0.095097
0.0950886
0.0976288
0.0974568
0.097295
0.0971416
0.0969954
0.0968552
0.0967201
0.0965896
0.0964632
0.0963407
0.0962222
0.0961077
0.0959974
0.0958917
0.0957909
0.0956953
0.0956054
0.0955216
0.0954441
0.0953734
0.0953098
0.0952535
0.0952048
0.0951639
0.095131
0.0951062
0.0950896
0.0950813
0.0976168
0.0974467
0.0972864
0.0971343
0.096989
0.0968495
0.0967149
0.0965847
0.0964584
0.096336
0.0962174
0.0961027
0.0959923
0.0958864
0.0957854
0.0956897
0.0955996
0.0955156
0.095438
0.0953672
0.0953034
0.0952471
0.0951983
0.0951574
0.0951244
0.0950996
0.095083
0.0950747
0.0976065
0.097438
0.0972791
0.0971281
0.0969836
0.0968447
0.0967105
0.0965805
0.0964543
0.0963319
0.0962132
0.0960985
0.0959879
0.0958818
0.0957806
0.0956847
0.0955945
0.0955104
0.0954326
0.0953617
0.0952979
0.0952415
0.0951926
0.0951517
0.0951187
0.0950938
0.0950772
0.0950689
0.0975979
0.0974308
0.097273
0.0971229
0.0969791
0.0968407
0.0967068
0.096577
0.0964509
0.0963284
0.0962097
0.0960948
0.0959841
0.0958779
0.0957766
0.0956805
0.0955902
0.0955059
0.0954281
0.095357
0.0952931
0.0952367
0.0951878
0.0951468
0.0951138
0.0950889
0.0950723
0.095064
0.0975909
0.097425
0.0972682
0.0971187
0.0969755
0.0968374
0.0967038
0.0965741
0.0964481
0.0963256
0.0962068
0.0960918
0.095981
0.0958747
0.0957732
0.095677
0.0955866
0.0955022
0.0954243
0.0953532
0.0952892
0.0952327
0.0951838
0.0951427
0.0951097
0.0950848
0.0950682
0.0950599
0.0975855
0.0974205
0.0972644
0.0971155
0.0969727
0.0968349
0.0967015
0.0965719
0.0964459
0.0963234
0.0962045
0.0960895
0.0959786
0.0958721
0.0957705
0.0956743
0.0955837
0.0954992
0.0954213
0.0953501
0.0952861
0.0952295
0.0951806
0.0951395
0.0951065
0.0950816
0.095065
0.0950566
0.0975817
0.0974173
0.0972617
0.0971132
0.0969707
0.0968331
0.0966998
0.0965703
0.0964443
0.0963218
0.0962029
0.0960878
0.0959768
0.0958702
0.0957686
0.0956722
0.0955816
0.0954971
0.0954191
0.0953479
0.0952838
0.0952272
0.0951783
0.0951372
0.0951041
0.0950792
0.0950626
0.0950542
0.0975793
0.0974153
0.09726
0.0971118
0.0969695
0.0968321
0.0966988
0.0965693
0.0964433
0.0963208
0.0962018
0.0960867
0.0959756
0.0958691
0.0957674
0.095671
0.0955803
0.0954957
0.0954176
0.0953464
0.0952824
0.0952257
0.0951768
0.0951357
0.0951026
0.0950777
0.0950611
0.0950527
0.0975784
0.0974146
0.0972594
0.0971113
0.096969
0.0968316
0.0966984
0.0965689
0.0964429
0.0963204
0.0962014
0.0960863
0.0959752
0.0958686
0.0957668
0.0956704
0.0955797
0.0954951
0.095417
0.0953458
0.0952817
0.0952251
0.0951761
0.095135
0.095102
0.0950771
0.0950604
0.0950521
0.098712
0.0990289
0.099369
0.0997314
0.100114
0.100516
0.100932
0.101361
0.101796
0.102235
0.102673
0.103104
0.103524
0.103928
0.104312
0.104672
0.105003
0.105302
0.105565
0.10579
0.105973
0.106112
0.0986673
0.0989798
0.0993155
0.0996736
0.100053
0.10045
0.100864
0.10129
0.101724
0.102163
0.102601
0.103034
0.103457
0.103866
0.104255
0.104621
0.10496
0.105267
0.10554
0.105775
0.105969
0.106118
0.0986221
0.09893
0.0992611
0.0996146
0.0999894
0.100383
0.100794
0.101217
0.10165
0.102088
0.102527
0.102962
0.103388
0.103801
0.104196
0.104569
0.104916
0.105232
0.105515
0.105762
0.105968
0.10613
0.0985766
0.0988797
0.0992059
0.0995547
0.099925
0.100315
0.100722
0.101143
0.101574
0.102011
0.102451
0.102887
0.103317
0.103734
0.104135
0.104515
0.10487
0.105197
0.105491
0.10575
0.10597
0.106148
0.0985308
0.098829
0.0991502
0.099494
0.0998596
0.100245
0.100648
0.101066
0.101496
0.101932
0.102372
0.10281
0.103243
0.103665
0.104072
0.104459
0.104823
0.10516
0.105466
0.105738
0.105973
0.106169
0.098485
0.0987781
0.099094
0.0994327
0.0997933
0.100174
0.100574
0.100989
0.101416
0.101851
0.102292
0.102731
0.103167
0.103593
0.104006
0.104401
0.104774
0.105122
0.10544
0.105726
0.105977
0.106191
0.0984393
0.0987271
0.0990377
0.099371
0.0997265
0.100103
0.100498
0.10091
0.101334
0.101769
0.102209
0.10265
0.103089
0.10352
0.103938
0.104341
0.104723
0.105081
0.105412
0.105712
0.10598
0.106212
0.0983938
0.0986763
0.0989813
0.0993091
0.0996592
0.100031
0.100421
0.100829
0.101252
0.101685
0.102125
0.102567
0.103009
0.103444
0.103869
0.104279
0.10467
0.105039
0.105382
0.105696
0.105979
0.106229
0.0983489
0.0986258
0.0989252
0.0992473
0.0995919
0.0999581
0.100344
0.100749
0.101168
0.101599
0.102039
0.102483
0.102926
0.103366
0.103796
0.104214
0.104614
0.104993
0.105349
0.105676
0.105974
0.10624
0.0983045
0.098576
0.0988696
0.0991859
0.0995247
0.0998855
0.100267
0.100667
0.101083
0.101513
0.101952
0.102396
0.102843
0.103286
0.103722
0.104146
0.104555
0.104945
0.105312
0.105653
0.105965
0.106246
0.098261
0.0985269
0.0988147
0.099125
0.099458
0.0998133
0.10019
0.100586
0.100999
0.101426
0.101864
0.102309
0.102757
0.103204
0.103645
0.104076
0.104494
0.104893
0.105272
0.105625
0.105951
0.106248
0.0982185
0.0984788
0.0987607
0.099065
0.0993921
0.0997416
0.100113
0.100504
0.100914
0.101338
0.101775
0.10222
0.10267
0.10312
0.103566
0.104004
0.104429
0.104838
0.105228
0.105593
0.105933
0.106243
0.0981773
0.098432
0.098708
0.0990062
0.0993272
0.0996709
0.100037
0.100423
0.100829
0.101251
0.101686
0.102131
0.102582
0.103035
0.103486
0.10393
0.104363
0.104781
0.10518
0.105557
0.105909
0.106233
0.0981374
0.0983865
0.0986566
0.0989488
0.0992637
0.0996015
0.0999618
0.100344
0.100745
0.101164
0.101597
0.102042
0.102494
0.10295
0.103404
0.103853
0.104293
0.10472
0.105129
0.105517
0.105881
0.106219
0.098099
0.0983427
0.098607
0.0988931
0.0992019
0.0995337
0.0998884
0.100265
0.100662
0.101078
0.101509
0.101953
0.102406
0.102863
0.103321
0.103776
0.104222
0.104656
0.105074
0.105473
0.105848
0.106198
0.0980623
0.0983007
0.0985592
0.0988394
0.0991421
0.0994679
0.0998169
0.100188
0.100581
0.100993
0.101422
0.101865
0.102318
0.102777
0.103238
0.103697
0.104149
0.10459
0.105017
0.105425
0.105811
0.106172
0.0980275
0.0982607
0.0985136
0.0987878
0.0990845
0.0994043
0.0997476
0.100114
0.100502
0.10091
0.101337
0.101778
0.10223
0.102691
0.103154
0.103617
0.104075
0.104523
0.104957
0.105373
0.105769
0.10614
0.0979946
0.0982227
0.0984702
0.0987387
0.0990294
0.0993433
0.0996809
0.100042
0.100425
0.10083
0.101253
0.101693
0.102145
0.102606
0.103071
0.103538
0.104
0.104454
0.104895
0.105319
0.105724
0.106104
0.0979638
0.0981871
0.0984293
0.0986921
0.0989771
0.0992852
0.0996171
0.0999727
0.100351
0.100752
0.101172
0.10161
0.102061
0.102522
0.10299
0.103459
0.103925
0.104384
0.104832
0.105263
0.105676
0.106065
0.097935
0.0981537
0.0983909
0.0986484
0.0989277
0.0992302
0.0995565
0.0999069
0.100281
0.100677
0.101094
0.101529
0.10198
0.102441
0.10291
0.103381
0.103851
0.104315
0.104768
0.105206
0.105625
0.106022
0.0979085
0.0981228
0.0983552
0.0986075
0.0988815
0.0991785
0.0994994
0.0998447
0.100214
0.100606
0.10102
0.101453
0.101901
0.102362
0.102832
0.103305
0.103778
0.104246
0.104704
0.105148
0.105573
0.105976
0.0978841
0.0980943
0.0983222
0.0985697
0.0988386
0.0991304
0.0994461
0.0997863
0.100151
0.100539
0.100949
0.10138
0.101827
0.102287
0.102757
0.103232
0.103707
0.104179
0.104641
0.10509
0.105521
0.10593
0.0978619
0.0980684
0.0982921
0.098535
0.0987991
0.0990859
0.0993967
0.0997321
0.100092
0.100476
0.100883
0.101311
0.101756
0.102216
0.102686
0.103162
0.103639
0.104114
0.10458
0.105033
0.105469
0.105884
0.0978419
0.0980449
0.0982647
0.0985035
0.0987631
0.0990452
0.0993514
0.0996822
0.100038
0.100418
0.100822
0.101247
0.10169
0.102149
0.102619
0.103096
0.103575
0.104052
0.104521
0.104978
0.105419
0.105839
0.0978241
0.0980239
0.0982402
0.0984751
0.0987306
0.0990085
0.0993103
0.0996369
0.0999887
0.100365
0.100766
0.101188
0.10163
0.102087
0.102557
0.103034
0.103515
0.103993
0.104465
0.104926
0.10537
0.105794
0.0978084
0.0980054
0.0982185
0.0984499
0.0987016
0.0989757
0.0992735
0.0995962
0.0999443
0.100318
0.100715
0.101135
0.101575
0.102031
0.1025
0.102978
0.103459
0.103939
0.104413
0.104877
0.105324
0.105751
0.0977947
0.0979893
0.0981996
0.0984279
0.0986763
0.0989468
0.0992411
0.0995603
0.099905
0.100275
0.10067
0.101087
0.101525
0.10198
0.102449
0.102927
0.103409
0.10389
0.104366
0.104832
0.105282
0.105712
0.0977831
0.0979755
0.0981834
0.098409
0.0986545
0.0989219
0.0992131
0.0995292
0.0998709
0.100238
0.10063
0.101046
0.101482
0.101936
0.102404
0.102882
0.103364
0.103847
0.104325
0.104792
0.105244
0.105677
0.0977734
0.097964
0.0981698
0.0983931
0.0986362
0.0989011
0.0991895
0.099503
0.0998421
0.100207
0.100597
0.10101
0.101445
0.101898
0.102366
0.102843
0.103326
0.10381
0.104288
0.104757
0.105212
0.105648
0.0977657
0.0979548
0.0981589
0.0983804
0.0986214
0.0988842
0.0991705
0.0994817
0.0998186
0.100182
0.10057
0.100982
0.101415
0.101867
0.102334
0.102812
0.103295
0.103779
0.104259
0.104729
0.105185
0.105621
0.0977597
0.0979477
0.0981506
0.0983706
0.0986101
0.0988712
0.0991558
0.0994653
0.0998006
0.100162
0.100549
0.100959
0.101392
0.101843
0.10231
0.102787
0.103271
0.103755
0.104235
0.104707
0.105163
0.105601
0.0977556
0.0979428
0.0981448
0.0983638
0.0986022
0.0988622
0.0991456
0.0994539
0.099788
0.100148
0.100534
0.100944
0.101376
0.101827
0.102293
0.10277
0.103253
0.103738
0.104219
0.104691
0.105149
0.105588
0.0977532
0.09794
0.0981414
0.0983599
0.0985977
0.098857
0.0991398
0.0994474
0.0997809
0.10014
0.100526
0.100935
0.101367
0.101817
0.102283
0.10276
0.103244
0.103729
0.10421
0.104682
0.105141
0.105581
0.0954387
0.0954467
0.0954626
0.0954863
0.0955177
0.0955565
0.0956027
0.0956558
0.0957157
0.0957821
0.0958548
0.0959336
0.0960184
0.0961092
0.0962061
0.0963094
0.0964196
0.0965374
0.0966636
0.0967993
0.096946
0.0971051
0.0972783
0.0974675
0.0976745
0.0979011
0.0981487
0.0984188
0.0954193
0.0954273
0.0954432
0.095467
0.0954984
0.0955373
0.0955836
0.0956368
0.0956969
0.0957634
0.0958363
0.0959152
0.0960002
0.0960911
0.0961881
0.0962913
0.0964014
0.0965188
0.0966444
0.0967793
0.0969248
0.0970824
0.0972538
0.0974406
0.0976449
0.0978682
0.0981122
0.0983783
0.0954
0.095408
0.095424
0.0954478
0.0954793
0.0955184
0.0955647
0.0956181
0.0956783
0.095745
0.095818
0.0958971
0.0959822
0.0960733
0.0961703
0.0962735
0.0963834
0.0965004
0.0966255
0.0967596
0.0969039
0.09706
0.0972294
0.0974138
0.0976152
0.0978352
0.0980755
0.0983375
0.095381
0.095389
0.095405
0.0954289
0.0954605
0.0954996
0.095546
0.0955996
0.0956599
0.0957268
0.0958
0.0958793
0.0959646
0.0960557
0.0961528
0.096256
0.0963657
0.0964824
0.0966069
0.0967402
0.0968833
0.0970378
0.0972052
0.0973873
0.0975857
0.0978023
0.0980388
0.0982965
0.0953623
0.0953703
0.0953863
0.0954102
0.0954419
0.0954811
0.0955276
0.0955813
0.0956418
0.0957089
0.0957823
0.0958618
0.0959472
0.0960385
0.0961357
0.0962389
0.0963484
0.0964648
0.0965887
0.0967211
0.0968631
0.097016
0.0971814
0.097361
0.0975565
0.0977696
0.0980021
0.0982555
0.0953438
0.0953518
0.0953679
0.0953918
0.0954236
0.0954629
0.0955095
0.0955633
0.095624
0.0956912
0.0957648
0.0958445
0.0959301
0.0960216
0.0961189
0.0962221
0.0963315
0.0964475
0.0965709
0.0967025
0.0968433
0.0969946
0.097158
0.0973351
0.0975275
0.0977371
0.0979656
0.0982145
0.0953256
0.0953337
0.0953497
0.0953738
0.0954056
0.095445
0.0954918
0.0955457
0.0956065
0.095674
0.0957478
0.0958276
0.0959135
0.0960051
0.0961024
0.0962056
0.0963149
0.0964307
0.0965535
0.0966843
0.0968239
0.0969737
0.097135
0.0973096
0.097499
0.097705
0.0979294
0.0981737
0.0953078
0.0953158
0.095332
0.095356
0.0953879
0.0954274
0.0954743
0.0955284
0.0955894
0.095657
0.095731
0.0958111
0.0958972
0.0959889
0.0960864
0.0961896
0.0962988
0.0964143
0.0965366
0.0966666
0.096805
0.0969533
0.0971126
0.0972846
0.097471
0.0976734
0.0978936
0.0981333
0.0952903
0.0952984
0.0953146
0.0953387
0.0953706
0.0954102
0.0954573
0.0955115
0.0955727
0.0956405
0.0957147
0.095795
0.0958812
0.0959732
0.0960708
0.0961741
0.0962832
0.0963984
0.0965202
0.0966494
0.0967867
0.0969334
0.0970908
0.0972603
0.0974436
0.0976424
0.0978585
0.0980935
0.0952732
0.0952814
0.0952975
0.0953217
0.0953537
0.0953934
0.0954406
0.095495
0.0955563
0.0956244
0.0956988
0.0957793
0.0958658
0.0959579
0.0960557
0.096159
0.096268
0.096383
0.0965044
0.0966328
0.096769
0.0969142
0.0970696
0.0972366
0.0974169
0.0976121
0.097824
0.0980543
0.0952566
0.0952647
0.095281
0.0953052
0.0953373
0.0953771
0.0954244
0.0954789
0.0955404
0.0956087
0.0956833
0.0957641
0.0958507
0.0959431
0.096041
0.0961444
0.0962534
0.0963681
0.0964891
0.0966167
0.096752
0.0968957
0.0970491
0.0972137
0.097391
0.0975826
0.0977904
0.098016
0.0952404
0.0952486
0.0952649
0.0952891
0.0953213
0.0953612
0.0954086
0.0954633
0.095525
0.0955934
0.0956683
0.0957493
0.0958362
0.0959287
0.0960268
0.0961303
0.0962392
0.0963538
0.0964743
0.0966014
0.0967356
0.0968779
0.0970295
0.0971917
0.097366
0.0975541
0.0977578
0.0979787
0.0952248
0.0952329
0.0952492
0.0952736
0.0953058
0.0953458
0.0953933
0.0954482
0.09551
0.0955787
0.0956537
0.095735
0.0958221
0.0959149
0.0960131
0.0961167
0.0962257
0.0963401
0.0964603
0.0965866
0.0967199
0.0968609
0.0970106
0.0971705
0.097342
0.0975266
0.0977262
0.0979425
0.0952096
0.0952178
0.0952341
0.0952585
0.0952908
0.0953309
0.0953786
0.0954335
0.0954956
0.0955644
0.0956397
0.0957212
0.0958086
0.0959016
0.096
0.0961037
0.0962127
0.096327
0.0964468
0.0965726
0.0967049
0.0968446
0.0969927
0.0971503
0.097319
0.0975003
0.097696
0.0979077
0.095195
0.0952032
0.0952196
0.095244
0.0952764
0.0953166
0.0953643
0.0954194
0.0954817
0.0955507
0.0956262
0.0957079
0.0957956
0.0958888
0.0959874
0.0960913
0.0962003
0.0963145
0.096434
0.0965593
0.0966908
0.0968293
0.0969757
0.0971312
0.0972972
0.0974752
0.097667
0.0978743
0.095181
0.0951892
0.0952056
0.0952301
0.0952625
0.0953028
0.0953507
0.0954059
0.0954683
0.0955375
0.0956133
0.0956952
0.0957831
0.0958766
0.0959754
0.0960794
0.0961885
0.0963026
0.0964219
0.0965467
0.0966774
0.0968147
0.0969596
0.0971131
0.0972765
0.0974514
0.0976395
0.0978425
0.0951676
0.0951758
0.0951922
0.0952167
0.0952492
0.0952896
0.0953376
0.095393
0.0954555
0.0955249
0.0956009
0.0956831
0.0957712
0.0958649
0.095964
0.0960682
0.0961773
0.0962914
0.0964105
0.0965348
0.0966648
0.0968011
0.0969445
0.0970961
0.0972571
0.097429
0.0976135
0.0978124
0.0951548
0.095163
0.0951795
0.095204
0.0952366
0.095277
0.0953251
0.0953806
0.0954434
0.095513
0.0955891
0.0956716
0.0957599
0.0958539
0.0959531
0.0960575
0.0961668
0.0962808
0.0963997
0.0965237
0.0966531
0.0967884
0.0969305
0.0970802
0.0972389
0.097408
0.0975891
0.097784
0.0951426
0.0951509
0.0951673
0.095192
0.0952246
0.0952651
0.0953133
0.0953689
0.0954318
0.0955016
0.095578
0.0956606
0.0957492
0.0958434
0.0959429
0.0960475
0.0961568
0.0962709
0.0963897
0.0965134
0.0966422
0.0967766
0.0969174
0.0970655
0.0972221
0.0973885
0.0975664
0.0977575
0.0951312
0.0951394
0.0951559
0.0951806
0.0952132
0.0952538
0.0953021
0.0953579
0.0954209
0.0954909
0.0955674
0.0956503
0.0957392
0.0958336
0.0959333
0.0960381
0.0961476
0.0962617
0.0963804
0.0965038
0.0966321
0.0967657
0.0969054
0.0970519
0.0972065
0.0973704
0.0975453
0.0977329
0.0951204
0.0951287
0.0951452
0.0951699
0.0952026
0.0952433
0.0952916
0.0953475
0.0954107
0.0954808
0.0955576
0.0956407
0.0957297
0.0958244
0.0959244
0.0960293
0.096139
0.0962531
0.0963718
0.0964949
0.0966228
0.0967557
0.0968943
0.0970395
0.0971922
0.0973539
0.0975259
0.0977102
0.0951103
0.0951186
0.0951352
0.0951599
0.0951927
0.0952334
0.0952819
0.0953379
0.0954011
0.0954714
0.0955484
0.0956317
0.095721
0.0958159
0.0959161
0.0960212
0.096131
0.0962453
0.0963639
0.0964868
0.0966143
0.0967466
0.0968843
0.0970282
0.0971793
0.0973388
0.0975082
0.0976894
0.095101
0.0951093
0.0951259
0.0951506
0.0951835
0.0952242
0.0952728
0.0953289
0.0953923
0.0954627
0.0955399
0.0956234
0.0957129
0.095808
0.0959084
0.0960137
0.0961237
0.0962381
0.0963567
0.0964795
0.0966066
0.0967384
0.0968753
0.097018
0.0971676
0.0973251
0.0974922
0.0976705
0.0950925
0.0951008
0.0951174
0.0951421
0.095175
0.0952159
0.0952645
0.0953207
0.0953842
0.0954548
0.0955321
0.0956157
0.0957054
0.0958008
0.0959014
0.0960069
0.096117
0.0962315
0.0963501
0.0964728
0.0965997
0.096731
0.0968672
0.0970089
0.0971571
0.0973129
0.0974779
0.0976536
0.0950847
0.095093
0.0951096
0.0951344
0.0951673
0.0952082
0.0952569
0.0953132
0.0953768
0.0954475
0.095525
0.0956088
0.0956987
0.0957942
0.095895
0.0960008
0.0961111
0.0962256
0.0963443
0.0964669
0.0965936
0.0967245
0.09686
0.0970009
0.0971478
0.0973021
0.0974651
0.0976385
0.0950777
0.0950861
0.0951027
0.0951275
0.0951604
0.0952014
0.0952501
0.0953065
0.0953702
0.095441
0.0955186
0.0956026
0.0956927
0.0957884
0.0958894
0.0959953
0.0961057
0.0962204
0.0963391
0.0964617
0.0965882
0.0967187
0.0968538
0.0969938
0.0971397
0.0972927
0.097454
0.0976252
0.0950716
0.0950799
0.0950965
0.0951214
0.0951543
0.0951953
0.0952441
0.0953006
0.0953644
0.0954353
0.095513
0.0955971
0.0956873
0.0957832
0.0958844
0.0959904
0.096101
0.0962158
0.0963346
0.0964571
0.0965835
0.0967138
0.0968483
0.0969877
0.0971327
0.0972845
0.0974443
0.0976138
0.0950662
0.0950746
0.0950912
0.0951161
0.0951491
0.0951901
0.0952389
0.0952954
0.0953593
0.0954303
0.0955081
0.0955924
0.0956827
0.0957788
0.0958801
0.0959863
0.096097
0.0962119
0.0963307
0.0964532
0.0965795
0.0967095
0.0968437
0.0969826
0.0971268
0.0972776
0.0974361
0.097604
0.0950617
0.0950701
0.0950867
0.0951116
0.0951446
0.0951857
0.0952345
0.0952911
0.095355
0.0954261
0.095504
0.0955884
0.0956788
0.095775
0.0958764
0.0959828
0.0960936
0.0962086
0.0963274
0.09645
0.0965761
0.096706
0.0968399
0.0969783
0.0971219
0.0972718
0.0974293
0.0975959
0.0950581
0.0950664
0.0950831
0.095108
0.095141
0.0951821
0.095231
0.0952876
0.0953516
0.0954227
0.0955007
0.0955851
0.0956757
0.0957719
0.0958735
0.0959799
0.0960909
0.0962059
0.0963248
0.0964474
0.0965735
0.0967032
0.0968368
0.0969749
0.097118
0.0972672
0.0974238
0.0975893
0.0950553
0.0950636
0.0950803
0.0951052
0.0951382
0.0951793
0.0952283
0.0952849
0.0953489
0.0954201
0.0954981
0.0955826
0.0956733
0.0957696
0.0958712
0.0959778
0.0960888
0.0962039
0.0963228
0.0964454
0.0965714
0.096701
0.0968345
0.0969722
0.097115
0.0972637
0.0974196
0.0975844
0.0950533
0.0950617
0.0950783
0.0951032
0.0951363
0.0951774
0.0952264
0.095283
0.0953471
0.0954183
0.0954963
0.0955809
0.0956716
0.095768
0.0958697
0.0959762
0.0960873
0.0962024
0.0963214
0.096444
0.09657
0.0966995
0.0968329
0.0969704
0.0971129
0.0972612
0.0974167
0.0975809
0.0950523
0.0950606
0.0950773
0.0951022
0.0951352
0.0951763
0.0952253
0.0952819
0.095346
0.0954173
0.0954953
0.0955799
0.0956706
0.095767
0.0958688
0.0959754
0.0960865
0.0962016
0.0963206
0.0964431
0.0965692
0.0966987
0.0968319
0.0969693
0.0971117
0.0972598
0.097415
0.0975789
0.106081
0.106092
0.106101
0.106106
0.106108
0.106109
0.106004
0.106001
0.105997
0.105992
0.105986
0.105979
0.105879
0.105865
0.105851
0.105836
0.105821
0.105805
0.105708
0.105685
0.105662
0.105639
0.105614
0.10559
0.105494
0.105463
0.105432
0.105401
0.105369
0.105335
0.10524
0.105202
0.105164
0.105126
0.105086
0.105045
0.104948
0.104905
0.104861
0.104816
0.104769
0.104721
0.104621
0.104574
0.104525
0.104474
0.104422
0.104368
0.104265
0.104213
0.10416
0.104105
0.104048
0.103989
0.103882
0.103828
0.103771
0.103713
0.103652
0.103589
0.103478
0.103421
0.103362
0.103301
0.103238
0.103172
0.103057
0.102999
0.102938
0.102875
0.10281
0.102743
0.102624
0.102565
0.102504
0.10244
0.102374
0.102306
0.102184
0.102125
0.102064
0.102001
0.101935
0.101867
0.101742
0.101684
0.101624
0.101561
0.101497
0.10143
0.101304
0.101247
0.101188
0.101127
0.101064
0.100999
0.100873
0.100818
0.100761
0.100703
0.100642
0.10058
0.100454
0.100402
0.100348
0.100292
0.100234
0.100175
0.100051
0.100002
0.0999507
0.099898
0.0998439
0.0997882
0.0996674
0.099621
0.0995731
0.0995239
0.0994734
0.0994217
0.0993051
0.0992618
0.0992174
0.0991718
0.0991251
0.0990773
0.0989659
0.0989259
0.0988849
0.0988429
0.0988
0.0987563
0.098459
0.0981851
0.097934
0.0977043
0.0974946
0.0973031
0.097128
0.0969675
0.0968197
0.0966831
0.0965563
0.0964382
0.0963278
0.0962244
0.0961275
0.0960368
0.0959522
0.0958735
0.095801
0.0957348
0.095675
0.095622
0.095576
0.0955372
0.0955059
0.0954822
0.0954663
0.0954584
0.0984988
0.0982212
0.0979667
0.0977341
0.0975218
0.0973281
0.0971512
0.0969892
0.0968403
0.0967029
0.0965756
0.0964571
0.0963465
0.0962431
0.0961462
0.0960556
0.095971
0.0958925
0.0958202
0.0957541
0.0956944
0.0956415
0.0955956
0.0955569
0.0955256
0.095502
0.0954862
0.0954783
0.098538
0.0982569
0.0979992
0.0977637
0.0975489
0.0973531
0.0971744
0.097011
0.096861
0.0967229
0.096595
0.0964762
0.0963654
0.0962619
0.096165
0.0960745
0.0959901
0.0959117
0.0958395
0.0957735
0.095714
0.0956612
0.0956154
0.0955767
0.0955455
0.095522
0.0955061
0.0954982
0.0985764
0.0982921
0.0980313
0.0977931
0.0975759
0.097378
0.0971977
0.0970329
0.0968819
0.096743
0.0966146
0.0964954
0.0963845
0.0962809
0.096184
0.0960935
0.0960092
0.095931
0.0958589
0.095793
0.0957336
0.0956809
0.0956352
0.0955966
0.0955655
0.0955419
0.0955262
0.0955182
0.0986142
0.0983267
0.098063
0.0978221
0.0976026
0.0974029
0.0972209
0.0970549
0.0969029
0.0967632
0.0966343
0.0965148
0.0964036
0.0962999
0.0962031
0.0961127
0.0960285
0.0959503
0.0958784
0.0958126
0.0957533
0.0957007
0.0956551
0.0956166
0.0955855
0.095562
0.0955462
0.0955383
0.098651
0.0983606
0.0980942
0.0978508
0.0976292
0.0974276
0.0972441
0.0970768
0.0969238
0.0967835
0.096654
0.0965342
0.0964229
0.0963191
0.0962223
0.0961319
0.0960478
0.0959698
0.0958979
0.0958323
0.0957731
0.0957206
0.095675
0.0956365
0.0956055
0.095582
0.0955663
0.0955584
0.106868
0.106867
0.106865
0.106862
0.106858
0.106853
0.106847
0.10684
0.106831
0.106822
0.106811
0.1068
0.106787
0.106772
0.106757
0.10674
0.106722
0.106702
0.106681
0.106659
0.106635
0.10661
0.106583
0.106554
0.106525
0.106494
0.106461
0.106428
0.106393
0.106358
0.106322
0.106286
0.10625
0.106215
0.106181
0.106149
0.10612
0.106096
0.106079
0.106072
0.106821
0.10682
0.106818
0.106815
0.106811
0.106806
0.1068
0.106793
0.106784
0.106775
0.106764
0.106753
0.10674
0.106725
0.10671
0.106693
0.106675
0.106655
0.106634
0.106612
0.106588
0.106563
0.106536
0.106507
0.106478
0.106447
0.106414
0.106381
0.106346
0.106311
0.106275
0.106238
0.106202
0.106167
0.106132
0.1061
0.10607
0.106044
0.106023
0.10601
0.106727
0.106726
0.106724
0.106721
0.106717
0.106712
0.106706
0.106699
0.10669
0.106681
0.10667
0.106659
0.106646
0.106632
0.106616
0.106599
0.106581
0.106562
0.106541
0.106518
0.106494
0.106469
0.106442
0.106414
0.106384
0.106353
0.10632
0.106287
0.106252
0.106216
0.10618
0.106143
0.106107
0.106071
0.106035
0.106001
0.10597
0.105941
0.105916
0.105895
0.106588
0.106587
0.106585
0.106582
0.106578
0.106572
0.106566
0.106559
0.106551
0.106541
0.106531
0.106519
0.106506
0.106492
0.106476
0.10646
0.106442
0.106422
0.106401
0.106379
0.106355
0.106329
0.106303
0.106274
0.106245
0.106213
0.106181
0.106147
0.106112
0.106076
0.10604
0.106003
0.105965
0.105928
0.105891
0.105856
0.105822
0.105789
0.10576
0.105733
0.106403
0.106402
0.1064
0.106397
0.106393
0.106388
0.106382
0.106375
0.106367
0.106357
0.106347
0.106335
0.106322
0.106308
0.106292
0.106276
0.106258
0.106238
0.106217
0.106195
0.106171
0.106146
0.106119
0.106091
0.106061
0.10603
0.105997
0.105963
0.105928
0.105892
0.105855
0.105817
0.105779
0.105741
0.105702
0.105665
0.105628
0.105593
0.105559
0.105526
0.106177
0.106176
0.106174
0.106171
0.106166
0.106161
0.106155
0.106148
0.10614
0.10613
0.10612
0.106108
0.106095
0.106081
0.106066
0.106049
0.106031
0.106011
0.105991
0.105968
0.105945
0.105919
0.105893
0.105864
0.105834
0.105803
0.105771
0.105737
0.105701
0.105665
0.105627
0.105589
0.10555
0.105511
0.105471
0.105431
0.105392
0.105353
0.105315
0.105277
0.105909
0.105908
0.105906
0.105903
0.105899
0.105894
0.105888
0.105881
0.105872
0.105863
0.105852
0.105841
0.105828
0.105814
0.105798
0.105782
0.105764
0.105744
0.105724
0.105701
0.105678
0.105653
0.105626
0.105598
0.105568
0.105537
0.105504
0.10547
0.105434
0.105398
0.10536
0.105321
0.105281
0.10524
0.105199
0.105158
0.105116
0.105074
0.105032
0.10499
0.105604
0.105603
0.105601
0.105598
0.105594
0.105589
0.105583
0.105575
0.105567
0.105558
0.105547
0.105536
0.105523
0.105509
0.105493
0.105477
0.105459
0.10544
0.105419
0.105397
0.105373
0.105348
0.105322
0.105294
0.105264
0.105233
0.1052
0.105166
0.10513
0.105093
0.105055
0.105015
0.104975
0.104933
0.104891
0.104848
0.104804
0.104759
0.104714
0.104668
0.105264
0.105263
0.105261
0.105258
0.105254
0.105249
0.105243
0.105235
0.105227
0.105218
0.105207
0.105196
0.105183
0.105169
0.105154
0.105137
0.10512
0.1051
0.10508
0.105058
0.105034
0.105009
0.104983
0.104955
0.104926
0.104894
0.104862
0.104828
0.104792
0.104755
0.104716
0.104676
0.104635
0.104593
0.104549
0.104505
0.104459
0.104412
0.104364
0.104315
0.104893
0.104892
0.10489
0.104887
0.104883
0.104878
0.104872
0.104864
0.104856
0.104847
0.104837
0.104825
0.104812
0.104798
0.104783
0.104767
0.104749
0.10473
0.10471
0.104688
0.104665
0.10464
0.104614
0.104586
0.104557
0.104526
0.104493
0.104459
0.104423
0.104386
0.104348
0.104307
0.104266
0.104223
0.104178
0.104132
0.104085
0.104037
0.103987
0.103935
0.104495
0.104494
0.104492
0.104489
0.104485
0.10448
0.104474
0.104466
0.104458
0.104449
0.104439
0.104427
0.104415
0.104401
0.104386
0.104369
0.104352
0.104333
0.104313
0.104291
0.104268
0.104244
0.104218
0.10419
0.104161
0.10413
0.104098
0.104064
0.104029
0.103992
0.103953
0.103913
0.103871
0.103827
0.103782
0.103736
0.103688
0.103638
0.103586
0.103533
0.104074
0.104073
0.104071
0.104068
0.104064
0.104059
0.104053
0.104046
0.104038
0.104029
0.104018
0.104007
0.103994
0.103981
0.103966
0.10395
0.103932
0.103914
0.103894
0.103872
0.103849
0.103825
0.1038
0.103772
0.103744
0.103713
0.103681
0.103648
0.103613
0.103576
0.103537
0.103497
0.103455
0.103412
0.103366
0.103319
0.103271
0.10322
0.103168
0.103113
0.103636
0.103635
0.103633
0.10363
0.103626
0.103621
0.103615
0.103608
0.1036
0.10359
0.10358
0.103569
0.103556
0.103543
0.103528
0.103512
0.103495
0.103477
0.103457
0.103436
0.103413
0.103389
0.103364
0.103337
0.103309
0.103279
0.103248
0.103214
0.10318
0.103143
0.103105
0.103065
0.103024
0.10298
0.102935
0.102888
0.102839
0.102789
0.102736
0.102681
0.103185
0.103184
0.103182
0.103179
0.103175
0.10317
0.103164
0.103157
0.103149
0.10314
0.103129
0.103118
0.103106
0.103092
0.103078
0.103062
0.103045
0.103027
0.103008
0.102987
0.102965
0.102941
0.102916
0.10289
0.102862
0.102833
0.102802
0.102769
0.102735
0.102699
0.102662
0.102622
0.102581
0.102538
0.102494
0.102447
0.102399
0.102348
0.102296
0.102241
0.102726
0.102725
0.102723
0.10272
0.102716
0.102711
0.102705
0.102698
0.10269
0.102681
0.102671
0.10266
0.102648
0.102635
0.10262
0.102605
0.102588
0.10257
0.102551
0.102531
0.102509
0.102486
0.102462
0.102436
0.102409
0.10238
0.10235
0.102318
0.102284
0.102249
0.102212
0.102174
0.102133
0.102091
0.102047
0.102002
0.101954
0.101904
0.101852
0.101798
0.102265
0.102264
0.102262
0.102259
0.102255
0.102251
0.102245
0.102238
0.10223
0.102221
0.102211
0.1022
0.102188
0.102175
0.102161
0.102146
0.102129
0.102112
0.102093
0.102073
0.102052
0.102029
0.102005
0.10198
0.101954
0.101925
0.101896
0.101865
0.101832
0.101798
0.101762
0.101725
0.101685
0.101644
0.101601
0.101557
0.10151
0.101462
0.101411
0.101358
0.101808
0.101807
0.101805
0.101802
0.101798
0.101793
0.101787
0.10178
0.101773
0.101764
0.101754
0.101743
0.101731
0.101718
0.101705
0.10169
0.101673
0.101656
0.101638
0.101618
0.101598
0.101576
0.101553
0.101528
0.101502
0.101475
0.101446
0.101416
0.101384
0.101351
0.101316
0.10128
0.101242
0.101202
0.101161
0.101117
0.101072
0.101025
0.100976
0.100926
0.101358
0.101357
0.101355
0.101353
0.101349
0.101344
0.101338
0.101331
0.101324
0.101315
0.101305
0.101295
0.101283
0.10127
0.101257
0.101242
0.101226
0.101209
0.101191
0.101172
0.101152
0.101131
0.101108
0.101084
0.101059
0.101033
0.101005
0.100976
0.100945
0.100913
0.10088
0.100845
0.100808
0.10077
0.10073
0.100688
0.100645
0.1006
0.100553
0.100505
0.100922
0.100921
0.100919
0.100916
0.100912
0.100907
0.100902
0.100895
0.100887
0.100879
0.100869
0.100859
0.100847
0.100835
0.100822
0.100807
0.100792
0.100775
0.100758
0.100739
0.10072
0.100699
0.100677
0.100654
0.10063
0.100604
0.100577
0.100549
0.10052
0.100489
0.100457
0.100423
0.100388
0.100352
0.100314
0.100274
0.100233
0.10019
0.100145
0.100099
0.100502
0.100501
0.100499
0.100496
0.100493
0.100488
0.100482
0.100476
0.100468
0.10046
0.10045
0.10044
0.100429
0.100417
0.100404
0.100389
0.100374
0.100358
0.100341
0.100323
0.100304
0.100284
0.100263
0.100241
0.100217
0.100193
0.100167
0.10014
0.100112
0.100082
0.100052
0.10002
0.0999862
0.0999514
0.0999152
0.0998775
0.0998384
0.0997979
0.0997559
0.0997124
0.100103
0.100102
0.1001
0.100097
0.100094
0.100089
0.100083
0.100077
0.10007
0.100061
0.100052
0.100042
0.100031
0.100019
0.100006
0.0999923
0.0999776
0.099962
0.0999454
0.0999278
0.0999093
0.0998899
0.0998694
0.0998479
0.0998253
0.0998018
0.0997771
0.0997513
0.0997243
0.0996963
0.099667
0.0996365
0.0996048
0.0995718
0.0995376
0.0995021
0.0994653
0.0994271
0.0993877
0.099347
0.099727
0.0997261
0.0997242
0.0997215
0.0997178
0.0997133
0.0997078
0.0997014
0.0996941
0.099686
0.0996769
0.099667
0.0996561
0.0996444
0.0996318
0.0996183
0.099604
0.0995887
0.0995726
0.0995556
0.0995376
0.0995188
0.099499
0.0994783
0.0994566
0.0994339
0.0994103
0.0993856
0.0993599
0.0993332
0.0993054
0.0992765
0.0992465
0.0992153
0.0991831
0.0991497
0.0991152
0.0990796
0.0990428
0.0990049
0.0986871
0.0983938
0.0981248
0.0978791
0.0976554
0.0974521
0.0972671
0.0970987
0.0969448
0.0968037
0.0966738
0.0965537
0.0964422
0.0963383
0.0962415
0.0961512
0.0960671
0.0959892
0.0959174
0.0958519
0.0957928
0.0957404
0.0956949
0.0956565
0.0956255
0.095602
0.0955863
0.0955784
0.0987222
0.0984263
0.0981549
0.097907
0.0976814
0.0974763
0.09729
0.0971205
0.0969657
0.096824
0.0966937
0.0965732
0.0964615
0.0963576
0.0962607
0.0961705
0.0960865
0.0960086
0.095937
0.0958715
0.0958125
0.0957602
0.0957147
0.0956764
0.0956454
0.095622
0.0956063
0.0955984
0.0987564
0.098458
0.0981843
0.0979344
0.0977069
0.0975003
0.0973127
0.0971421
0.0969866
0.0968443
0.0967135
0.0965927
0.0964808
0.0963768
0.09628
0.0961897
0.0961058
0.096028
0.0959564
0.0958911
0.0958322
0.0957799
0.0957345
0.0956962
0.0956652
0.0956418
0.0956262
0.0956183
0.0987896
0.0984889
0.0982131
0.0979612
0.0977321
0.097524
0.0973352
0.0971636
0.0970073
0.0968644
0.0967332
0.0966122
0.0965001
0.096396
0.0962992
0.0962089
0.0961251
0.0960474
0.0959758
0.0959106
0.0958517
0.0957995
0.0957541
0.0957159
0.095685
0.0956616
0.0956459
0.0956381
0.0988218
0.098519
0.0982412
0.0979875
0.0977568
0.0975474
0.0973574
0.0971849
0.0970279
0.0968844
0.0967528
0.0966316
0.0965193
0.0964152
0.0963183
0.0962281
0.0961442
0.0960666
0.0959951
0.0959299
0.0958711
0.0958189
0.0957736
0.0957354
0.0957045
0.0956812
0.0956655
0.0956577
0.0988531
0.0985483
0.0982686
0.0980133
0.0977811
0.0975704
0.0973794
0.097206
0.0970483
0.0969043
0.0967723
0.0966508
0.0965384
0.0964342
0.0963373
0.0962471
0.0961633
0.0960857
0.0960143
0.0959491
0.0958904
0.0958383
0.095793
0.0957548
0.0957239
0.0957006
0.095685
0.0956771
0.0988834
0.0985768
0.0982953
0.0980384
0.0978049
0.097593
0.097401
0.0972268
0.0970685
0.096924
0.0967917
0.0966699
0.0965574
0.0964531
0.0963561
0.0962659
0.0961822
0.0961046
0.0960333
0.0959682
0.0959095
0.0958574
0.0958121
0.095774
0.0957432
0.0957198
0.0957042
0.0956963
0.0989127
0.0986044
0.0983213
0.098063
0.0978282
0.0976152
0.0974223
0.0972473
0.0970884
0.0969435
0.0968109
0.0966889
0.0965762
0.0964718
0.0963748
0.0962846
0.0962009
0.0961234
0.0960521
0.095987
0.0959284
0.0958763
0.0958311
0.0957929
0.0957621
0.0957388
0.0957232
0.0957153
0.0989411
0.0986311
0.0983466
0.0980869
0.0978509
0.097637
0.0974432
0.0972676
0.0971081
0.0969628
0.0968298
0.0967076
0.0965948
0.0964903
0.0963933
0.0963031
0.0962194
0.0961419
0.0960706
0.0960056
0.095947
0.095895
0.0958498
0.0958116
0.0957808
0.0957575
0.0957419
0.0957341
0.0989684
0.098657
0.0983711
0.0981102
0.0978731
0.0976582
0.0974637
0.0972874
0.0971274
0.0969817
0.0968485
0.0967261
0.0966132
0.0965086
0.0964115
0.0963214
0.0962377
0.0961602
0.096089
0.096024
0.0959653
0.0959133
0.0958682
0.0958301
0.0957993
0.095776
0.0957604
0.0957525
0.0989948
0.098682
0.0983949
0.0981329
0.0978948
0.0976791
0.0974838
0.0973069
0.0971465
0.0970004
0.0968669
0.0967443
0.0966313
0.0965266
0.0964295
0.0963393
0.0962556
0.0961782
0.096107
0.096042
0.0959834
0.0959314
0.0958863
0.0958482
0.0958174
0.0957941
0.0957785
0.0957706
0.0990203
0.0987063
0.098418
0.0981549
0.0979159
0.0976994
0.0975034
0.0973261
0.0971652
0.0970188
0.096885
0.0967622
0.0966491
0.0965444
0.0964472
0.096357
0.0962733
0.0961959
0.0961247
0.0960597
0.0960012
0.0959492
0.095904
0.0958659
0.0958351
0.0958119
0.0957962
0.0957884
0.0990448
0.0987296
0.0984403
0.0981763
0.0979365
0.0977192
0.0975226
0.0973448
0.0971835
0.0970368
0.0969028
0.0967798
0.0966666
0.0965618
0.0964646
0.0963744
0.0962907
0.0962133
0.0961421
0.0960771
0.0960185
0.0959666
0.0959214
0.0958833
0.0958525
0.0958293
0.0958136
0.0958058
0.0990683
0.0987522
0.0984619
0.098197
0.0979564
0.0977385
0.0975414
0.097363
0.0972014
0.0970544
0.0969202
0.0967971
0.0966837
0.0965789
0.0964816
0.0963914
0.0963077
0.0962303
0.0961591
0.0960941
0.0960355
0.0959836
0.0959384
0.0959003
0.0958696
0.0958463
0.0958306
0.0958228
0.099091
0.0987739
0.0984828
0.0982171
0.0979758
0.0977572
0.0975596
0.0973809
0.0972189
0.0970716
0.0969372
0.096814
0.0967005
0.0965956
0.0964983
0.096408
0.0963243
0.0962469
0.0961757
0.0961107
0.0960521
0.0960002
0.095955
0.0959169
0.0958861
0.0958629
0.0958472
0.0958394
0.0991127
0.0987948
0.0985029
0.0982365
0.0979945
0.0977754
0.0975773
0.0973982
0.0972359
0.0970884
0.0969538
0.0968304
0.0967168
0.0966119
0.0965145
0.0964242
0.0963405
0.0962631
0.0961918
0.0961269
0.0960683
0.0960163
0.0959712
0.0959331
0.0959023
0.095879
0.0958634
0.0958555
0.0991336
0.0988149
0.0985222
0.0982552
0.0980127
0.0977931
0.0975946
0.0974151
0.0972525
0.0971047
0.09697
0.0968465
0.0967328
0.0966277
0.0965304
0.09644
0.0963563
0.0962788
0.0962076
0.0961426
0.096084
0.0960321
0.0959869
0.0959488
0.095918
0.0958947
0.095879
0.0958712
0.0991536
0.0988341
0.0985409
0.0982732
0.0980302
0.0978101
0.0976112
0.0974314
0.0972685
0.0971206
0.0969857
0.096862
0.0967483
0.0966431
0.0965457
0.0964554
0.0963716
0.0962941
0.0962229
0.0961579
0.0960993
0.0960473
0.0960021
0.095964
0.0959332
0.0959099
0.0958942
0.0958864
0.0991727
0.0988526
0.0985587
0.0982906
0.098047
0.0978266
0.0976273
0.0974472
0.0972841
0.097136
0.0970009
0.0968771
0.0967633
0.0966581
0.0965606
0.0964702
0.0963864
0.0963089
0.0962376
0.0961726
0.096114
0.096062
0.0960168
0.0959787
0.0959479
0.0959246
0.0959089
0.0959011
0.099191
0.0988703
0.0985759
0.0983072
0.0980633
0.0978424
0.0976428
0.0974624
0.0972991
0.0971508
0.0970156
0.0968917
0.0967777
0.0966725
0.096575
0.0964845
0.0964007
0.0963232
0.0962519
0.0961869
0.0961282
0.0960762
0.096031
0.0959929
0.095962
0.0959387
0.0959231
0.0959152
0.0992083
0.0988872
0.0985923
0.0983232
0.0980788
0.0978577
0.0976578
0.0974771
0.0973136
0.0971651
0.0970297
0.0969058
0.0967917
0.0966864
0.0965888
0.0964983
0.0964145
0.0963369
0.0962656
0.0962006
0.0961419
0.0960899
0.0960447
0.0960065
0.0959757
0.0959523
0.0959367
0.0959288
0.0992249
0.0989033
0.0986079
0.0983384
0.0980937
0.0978722
0.0976721
0.0974912
0.0973275
0.0971788
0.0970433
0.0969193
0.0968051
0.0966997
0.0966021
0.0965116
0.0964277
0.0963501
0.0962788
0.0962137
0.096155
0.096103
0.0960577
0.0960196
0.0959887
0.0959654
0.0959497
0.0959418
0.0992406
0.0989185
0.0986228
0.098353
0.0981079
0.0978862
0.0976858
0.0975047
0.0973408
0.097192
0.0970563
0.0969322
0.096818
0.0967125
0.0966148
0.0965243
0.0964403
0.0963627
0.0962913
0.0962263
0.0961676
0.0961155
0.0960702
0.096032
0.0960012
0.0959778
0.0959621
0.0959543
0.0992554
0.098933
0.098637
0.0983668
0.0981215
0.0978994
0.0976988
0.0975175
0.0973534
0.0972045
0.0970688
0.0969445
0.0968302
0.0967247
0.096627
0.0965364
0.0964524
0.0963747
0.0963033
0.0962382
0.0961795
0.0961274
0.0960821
0.0960439
0.096013
0.0959897
0.095974
0.0959661
0.0992695
0.0989467
0.0986503
0.0983799
0.0981343
0.097912
0.0977112
0.0975297
0.0973655
0.0972164
0.0970806
0.0969562
0.0968419
0.0967363
0.0966385
0.0965478
0.0964638
0.0963861
0.0963147
0.0962496
0.0961908
0.0961387
0.0960934
0.0960552
0.0960243
0.0960009
0.0959852
0.0959774
0.0992826
0.0989596
0.0986629
0.0983922
0.0981464
0.0979239
0.0977229
0.0975412
0.0973769
0.0972277
0.0970917
0.0969673
0.0968529
0.0967472
0.0966494
0.0965587
0.0964746
0.0963969
0.0963255
0.0962603
0.0962015
0.0961494
0.0961041
0.0960658
0.0960349
0.0960115
0.0959958
0.0959879
0.0992949
0.0989716
0.0986747
0.0984038
0.0981577
0.0979351
0.0977339
0.0975521
0.0973876
0.0972383
0.0971022
0.0969777
0.0968632
0.0967575
0.0966596
0.0965689
0.0964848
0.096407
0.0963355
0.0962704
0.0962116
0.0961594
0.0961141
0.0960758
0.0960449
0.0960215
0.0960058
0.0959979
0.0993064
0.0989829
0.0986857
0.0984146
0.0981684
0.0979455
0.0977442
0.0975622
0.0973976
0.0972482
0.0971121
0.0969875
0.0968729
0.0967671
0.0966692
0.0965784
0.0964943
0.0964165
0.096345
0.0962798
0.096221
0.0961688
0.0961234
0.0960851
0.0960542
0.0960308
0.0960151
0.0960072
0.099317
0.0989933
0.098696
0.0984246
0.0981782
0.0979552
0.0977537
0.0975717
0.0974069
0.0972574
0.0971212
0.0969965
0.0968819
0.0967761
0.0966781
0.0965873
0.0965031
0.0964253
0.0963537
0.0962885
0.0962297
0.0961774
0.0961321
0.0960938
0.0960628
0.0960394
0.0960237
0.0960158
0.0993268
0.0990029
0.0987054
0.0984339
0.0981873
0.0979642
0.0977625
0.0975804
0.0974155
0.0972659
0.0971296
0.0970049
0.0968902
0.0967843
0.0966863
0.0965954
0.0965112
0.0964334
0.0963618
0.0962965
0.0962377
0.0961854
0.0961401
0.0961018
0.0960708
0.0960474
0.0960316
0.0960238
0.0993357
0.0990116
0.098714
0.0984423
0.0981956
0.0979723
0.0977706
0.0975883
0.0974234
0.0972737
0.0971373
0.0970125
0.0968978
0.0967919
0.0966938
0.0966029
0.0965187
0.0964408
0.0963692
0.0963039
0.096245
0.0961928
0.0961474
0.096109
0.0960781
0.0960546
0.0960389
0.096031
0.0993437
0.0990195
0.0987217
0.0984499
0.0982031
0.0979797
0.0977779
0.0975955
0.0974305
0.0972807
0.0971443
0.0970194
0.0969047
0.0967987
0.0967006
0.0966097
0.0965254
0.0964475
0.0963759
0.0963105
0.0962516
0.0961994
0.0961539
0.0961156
0.0960846
0.0960612
0.0960455
0.0960376
0.0993509
0.0990265
0.0987286
0.0984567
0.0982098
0.0979863
0.0977844
0.0976019
0.0974368
0.097287
0.0971505
0.0970256
0.0969108
0.0968048
0.0967067
0.0966157
0.0965314
0.0964534
0.0963818
0.0963165
0.0962576
0.0962053
0.0961598
0.0961215
0.0960905
0.096067
0.0960513
0.0960434
0.0993572
0.0990327
0.0987347
0.0984627
0.0982157
0.0979921
0.0977901
0.0976076
0.0974424
0.0972926
0.097156
0.0970311
0.0969162
0.0968101
0.096712
0.096621
0.0965366
0.0964587
0.096387
0.0963217
0.0962627
0.0962104
0.096165
0.0961266
0.0960956
0.0960722
0.0960564
0.0960485
0.0993625
0.099038
0.0987399
0.0984679
0.0982208
0.0979971
0.097795
0.0976124
0.0974472
0.0972973
0.0971607
0.0970357
0.0969208
0.0968147
0.0967165
0.0966255
0.0965412
0.0964632
0.0963915
0.0963261
0.0962672
0.0962149
0.0961694
0.0961311
0.0961001
0.0960766
0.0960608
0.0960529
0.099367
0.0990424
0.0987443
0.0984722
0.098225
0.0980013
0.0977991
0.0976165
0.0974513
0.0973013
0.0971647
0.0970396
0.0969247
0.0968186
0.0967204
0.0966293
0.0965449
0.096467
0.0963953
0.0963299
0.0962709
0.0962186
0.0961731
0.0961348
0.0961037
0.0960803
0.0960645
0.0960566
0.0993707
0.099046
0.0987478
0.0984756
0.0982284
0.0980046
0.0978024
0.0976198
0.0974545
0.0973045
0.0971678
0.0970428
0.0969278
0.0968217
0.0967234
0.0966324
0.096548
0.09647
0.0963983
0.0963329
0.0962739
0.0962216
0.0961761
0.0961377
0.0961067
0.0960832
0.0960675
0.0960596
0.0993734
0.0990487
0.0987504
0.0984782
0.0982309
0.0980071
0.0978049
0.0976222
0.0974569
0.0973069
0.0971702
0.0970451
0.0969301
0.096824
0.0967257
0.0966347
0.0965503
0.0964722
0.0964005
0.0963351
0.0962762
0.0962238
0.0961783
0.09614
0.0961089
0.0960854
0.0960697
0.0960618
0.0993752
0.0990504
0.0987522
0.0984799
0.0982326
0.0980088
0.0978066
0.0976239
0.0974585
0.0973085
0.0971718
0.0970467
0.0969317
0.0968255
0.0967273
0.0966362
0.0965518
0.0964738
0.096402
0.0963366
0.0962777
0.0962253
0.0961798
0.0961414
0.0961104
0.0960869
0.0960712
0.0960633
0.0993761
0.0990513
0.098753
0.0984808
0.0982335
0.0980097
0.0978074
0.0976247
0.0974593
0.0973093
0.0971726
0.0970475
0.0969325
0.0968263
0.096728
0.0966369
0.0965525
0.0964745
0.0964028
0.0963374
0.0962784
0.096226
0.0961806
0.0961422
0.0961111
0.0960877
0.0960719
0.096064
)
;

boundaryField
{
    bc-2
    {
        type            empty;
    }
    bc-3
    {
        type            empty;
    }
    bottom
    {
        type            zeroGradient;
    }
    leftSide
    {
        type            zeroGradient;
    }
    naturalSurface
    {
        type            zeroGradient;
    }
    rightSide
    {
        type            zeroGradient;
    }
    slopesurface
    {
        type            zeroGradient;
    }
    subGradeSurface
    {
        type            zeroGradient;
    }
}


// ************************************************************************* //
