# Supplementary material for: A finite volume-based model for the hydrothermal behavior of soil under freeze–thaw cycles
Source: PLoS One. 2021 Jun 3;16(6):e0252680. doi: 10.1371/journal.pone.0252680 (PMC8174737; doi:10.1371/journal.pone.0252680)
Supplement: S2 Data — (ZIP) [file pone.0252680.s002.zip › 土柱计算数据/1/2.87712e+08/volContOfWater]

/*--------------------------------*- C++ -*----------------------------------*\
| =========                 |                                                 |
| \\      /  F ield         | OpenFOAM: The Open Source CFD Toolbox           |
|  \\    /   O peration     | Version:  2.4.0                                 |
|   \\  /    A nd           | Web:      www.OpenFOAM.org                      |
|    \\/     M anipulation  |                                                 |
\*---------------------------------------------------------------------------*/
FoamFile
{
    version     2.0;
    format      ascii;
    class       volScalarField;
    location    "2.87712e+08";
    object      volContOfWater;
}
// * * * * * * * * * * * * * * * * * * * * * * * * * * * * * * * * * * * * * //

dimensions      [0 0 0 0 0 0 0];

internalField   nonuniform List<scalar> 
9554
(
0.106875
0.106828
0.106734
0.106593
0.106408
0.106181
0.105912
0.105605
0.105264
0.104892
0.104492
0.10407
0.10363
0.103177
0.102717
0.102255
0.101796
0.101346
0.100909
0.100488
0.100089
0.0997127
0.106874
0.106827
0.106733
0.106592
0.106407
0.10618
0.105911
0.105604
0.105263
0.104891
0.104491
0.104069
0.103629
0.103176
0.102716
0.102254
0.101795
0.101345
0.100908
0.100487
0.100088
0.0997118
0.106872
0.106825
0.106731
0.10659
0.106405
0.106177
0.105909
0.105602
0.105261
0.104889
0.104489
0.104067
0.103627
0.103174
0.102714
0.102252
0.101793
0.101343
0.100906
0.100486
0.100086
0.0997099
0.106869
0.106822
0.106728
0.106587
0.106402
0.106174
0.105906
0.105599
0.105258
0.104885
0.104486
0.104064
0.103624
0.103171
0.102711
0.102249
0.10179
0.10134
0.100903
0.100483
0.100083
0.0997072
0.106865
0.106818
0.106724
0.106583
0.106398
0.10617
0.105902
0.105595
0.105254
0.104881
0.104482
0.10406
0.10362
0.103167
0.102707
0.102245
0.101786
0.101336
0.100899
0.100479
0.100079
0.0997035
0.10686
0.106813
0.106718
0.106578
0.106393
0.106165
0.105897
0.10559
0.105249
0.104876
0.104477
0.104055
0.103615
0.103162
0.102702
0.10224
0.101782
0.101331
0.100894
0.100474
0.100075
0.0996989
0.106854
0.106806
0.106712
0.106572
0.106387
0.106159
0.105891
0.105584
0.105243
0.10487
0.104471
0.104048
0.103609
0.103156
0.102696
0.102234
0.101776
0.101326
0.100888
0.100468
0.100069
0.0996934
0.106847
0.106799
0.106705
0.106565
0.10638
0.106152
0.105883
0.105577
0.105235
0.104863
0.104463
0.104041
0.103601
0.103149
0.102689
0.102227
0.101769
0.101319
0.100882
0.100462
0.100063
0.099687
0.106838
0.106791
0.106697
0.106556
0.106371
0.106144
0.105875
0.105568
0.105227
0.104855
0.104455
0.104033
0.103593
0.103141
0.102681
0.102219
0.101761
0.101311
0.100874
0.100454
0.100055
0.0996796
0.106829
0.106781
0.106687
0.106547
0.106362
0.106134
0.105866
0.105559
0.105218
0.104845
0.104446
0.104024
0.103584
0.103132
0.102672
0.10221
0.101752
0.101302
0.100865
0.100446
0.100047
0.0996714
0.106818
0.106771
0.106677
0.106536
0.106351
0.106124
0.105855
0.105549
0.105207
0.104835
0.104436
0.104014
0.103574
0.103122
0.102662
0.1022
0.101742
0.101293
0.100856
0.100436
0.100038
0.0996623
0.106806
0.106759
0.106665
0.106525
0.10634
0.106112
0.105843
0.105537
0.105196
0.104823
0.104424
0.104002
0.103563
0.10311
0.102651
0.102189
0.101731
0.101282
0.100845
0.100426
0.100027
0.0996523
0.106793
0.106746
0.106652
0.106512
0.106327
0.106099
0.10583
0.105524
0.105183
0.104811
0.104411
0.10399
0.10355
0.103098
0.102639
0.102177
0.10172
0.10127
0.100834
0.100415
0.100016
0.0996414
0.106779
0.106732
0.106637
0.106497
0.106312
0.106085
0.105816
0.10551
0.105169
0.104797
0.104397
0.103976
0.103536
0.103084
0.102625
0.102164
0.101707
0.101257
0.100821
0.100402
0.100004
0.0996297
0.106763
0.106716
0.106622
0.106482
0.106297
0.106069
0.105801
0.105494
0.105153
0.104781
0.104382
0.103961
0.103522
0.10307
0.102611
0.10215
0.101693
0.101244
0.100808
0.100389
0.0999915
0.099617
0.106746
0.106699
0.106605
0.106465
0.10628
0.106052
0.105784
0.105478
0.105137
0.104765
0.104366
0.103945
0.103506
0.103054
0.102595
0.102135
0.101678
0.101229
0.100793
0.100375
0.0999776
0.0996035
0.106728
0.106681
0.106587
0.106447
0.106262
0.106034
0.105766
0.10546
0.105119
0.104747
0.104348
0.103927
0.103488
0.103037
0.102579
0.102118
0.101661
0.101213
0.100778
0.10036
0.0999628
0.0995891
0.106708
0.106661
0.106567
0.106427
0.106242
0.106015
0.105746
0.10544
0.1051
0.104728
0.104329
0.103908
0.10347
0.103019
0.102561
0.102101
0.101644
0.101196
0.100761
0.100344
0.0999471
0.0995738
0.106687
0.10664
0.106546
0.106406
0.106221
0.105994
0.105726
0.10542
0.105079
0.104708
0.104309
0.103888
0.10345
0.102999
0.102541
0.102082
0.101626
0.101178
0.100744
0.100327
0.0999305
0.0995576
0.106665
0.106617
0.106523
0.106383
0.106199
0.105971
0.105703
0.105397
0.105057
0.104686
0.104287
0.103867
0.103429
0.102978
0.102521
0.102062
0.101606
0.101159
0.100725
0.100309
0.0999129
0.0995405
0.106641
0.106593
0.106499
0.106359
0.106175
0.105947
0.105679
0.105374
0.105033
0.104662
0.104264
0.103844
0.103406
0.102956
0.102499
0.10204
0.101585
0.101139
0.100706
0.10029
0.0998944
0.0995225
0.106615
0.106568
0.106474
0.106334
0.106149
0.105922
0.105654
0.105348
0.105008
0.104637
0.104239
0.10382
0.103382
0.102933
0.102476
0.102018
0.101563
0.101117
0.100685
0.100269
0.0998748
0.0995036
0.106588
0.10654
0.106446
0.106306
0.106122
0.105895
0.105627
0.105321
0.104982
0.104611
0.104213
0.103794
0.103357
0.102908
0.102451
0.101994
0.10154
0.101095
0.100663
0.100248
0.0998543
0.0994838
0.106559
0.106512
0.106418
0.106278
0.106093
0.105866
0.105598
0.105293
0.104953
0.104583
0.104186
0.103766
0.10333
0.102881
0.102426
0.101969
0.101515
0.101071
0.10064
0.100226
0.0998327
0.099463
0.106529
0.106482
0.106388
0.106248
0.106063
0.105836
0.105568
0.105263
0.104923
0.104553
0.104156
0.103737
0.103301
0.102853
0.102398
0.101942
0.101489
0.101046
0.100615
0.100202
0.0998101
0.0994412
0.106497
0.10645
0.106356
0.106216
0.106032
0.105804
0.105537
0.105231
0.104892
0.104522
0.104125
0.103707
0.103271
0.102823
0.102369
0.101913
0.101462
0.101019
0.10059
0.100178
0.0997864
0.0994185
0.106465
0.106417
0.106323
0.106183
0.105998
0.105771
0.105504
0.105198
0.104859
0.104489
0.104093
0.103674
0.103239
0.102792
0.102339
0.101884
0.101433
0.100991
0.100563
0.100152
0.0997616
0.0993948
0.10643
0.106383
0.106289
0.106149
0.105964
0.105737
0.105469
0.105164
0.104824
0.104454
0.104058
0.10364
0.103206
0.102759
0.102306
0.101852
0.101403
0.100962
0.100534
0.100125
0.0997357
0.09937
0.106395
0.106348
0.106254
0.106113
0.105928
0.105701
0.105433
0.105127
0.104788
0.104418
0.104022
0.103605
0.10317
0.102725
0.102272
0.101819
0.101371
0.100931
0.100505
0.100096
0.0997087
0.0993442
0.106359
0.106312
0.106217
0.106077
0.105891
0.105664
0.105395
0.10509
0.10475
0.10438
0.103985
0.103567
0.103133
0.102688
0.102237
0.101785
0.101337
0.100899
0.100474
0.100067
0.0996804
0.0993173
0.106323
0.106275
0.10618
0.106039
0.105854
0.105625
0.105357
0.105051
0.104711
0.104341
0.103945
0.103528
0.103095
0.10265
0.1022
0.101749
0.101302
0.100865
0.100441
0.100036
0.0996509
0.0992894
0.106286
0.106238
0.106143
0.106001
0.105815
0.105586
0.105317
0.105011
0.10467
0.1043
0.103904
0.103487
0.103054
0.10261
0.102161
0.10171
0.101265
0.100829
0.100408
0.100003
0.0996202
0.0992603
0.106249
0.106201
0.106105
0.105963
0.105776
0.105546
0.105276
0.104969
0.104628
0.104258
0.103862
0.103445
0.103012
0.102568
0.10212
0.101671
0.101227
0.100792
0.100372
0.0999697
0.0995883
0.0992301
0.106213
0.106165
0.106068
0.105925
0.105737
0.105506
0.105235
0.104927
0.104585
0.104214
0.103817
0.1034
0.102968
0.102525
0.102077
0.101629
0.101186
0.100753
0.100335
0.0999345
0.099555
0.0991987
0.106179
0.10613
0.106032
0.105888
0.105698
0.105466
0.105193
0.104883
0.10454
0.104168
0.103771
0.103354
0.102922
0.102479
0.102032
0.101585
0.101144
0.100713
0.100296
0.0998978
0.0995204
0.0991662
0.106146
0.106096
0.105997
0.105851
0.10566
0.105425
0.10515
0.104839
0.104495
0.104121
0.103724
0.103306
0.102874
0.102432
0.101985
0.10154
0.1011
0.100671
0.100256
0.0998597
0.0994844
0.0991325
0.106117
0.106066
0.105965
0.105816
0.105622
0.105385
0.105108
0.104794
0.104448
0.104073
0.103674
0.103256
0.102824
0.102382
0.101937
0.101492
0.101054
0.100627
0.100214
0.09982
0.0994472
0.0990976
0.106092
0.106039
0.105936
0.105784
0.105586
0.105345
0.105065
0.104749
0.1044
0.104024
0.103623
0.103204
0.102772
0.10233
0.101886
0.101443
0.101006
0.100581
0.10017
0.0997788
0.0994085
0.0990615
0.106074
0.106018
0.10591
0.105753
0.105551
0.105306
0.105022
0.104702
0.104351
0.103972
0.103571
0.103151
0.102718
0.102277
0.101833
0.101391
0.100956
0.100533
0.100125
0.0997361
0.0993685
0.0990242
0.106067
0.106005
0.105889
0.105726
0.105517
0.105267
0.104979
0.104655
0.104301
0.10392
0.103516
0.103095
0.102662
0.102221
0.101778
0.101337
0.100904
0.100483
0.100078
0.0996918
0.0993271
0.0989858
0.106123
0.106098
0.10633
0.106296
0.106284
0.106265
0.106246
0.106209
0.106236
0.106182
0.106206
0.106194
0.10621
0.106166
0.106198
0.106164
0.106149
0.10613
0.106206
0.106214
0.106193
0.10617
0.106226
0.106186
0.106233
0.106236
0.106176
0.106176
0.106213
0.106222
0.10624
0.106258
0.106166
0.106144
0.107274
0.106182
0.107455
0.106021
0.106218
0.106215
0.106246
0.106282
0.106282
0.106364
0.106403
0.106445
0.106499
0.106435
0.106555
0.10641
0.106679
0.106568
0.10671
0.106517
0.106724
0.105901
0.106961
0.106169
0.106888
0.106874
0.107119
0.106904
0.10665
0.106822
0.107238
0.106538
0.107242
0.106976
0.107314
0.106747
0.107415
0.106699
0.107335
0.107193
0.107216
0.106588
0.107556
0.106674
0.107187
0.107182
0.107219
0.106352
0.107362
0.107157
0.107093
0.106586
0.107538
0.107018
0.107225
0.106474
0.106816
0.106302
0.107377
0.107016
0.106445
0.106364
0.107244
0.106237
0.107312
0.106957
0.106965
0.106316
0.107183
0.106881
0.10728
0.107262
0.107399
0.107381
0.106182
0.106239
0.107523
0.107591
0.106008
0.106584
0.107045
0.107301
0.106511
0.107412
0.10664
0.106448
0.10746
0.107476
0.106523
0.106421
0.107559
0.106813
0.106567
0.10747
0.10639
0.107004
0.107442
0.10708
0.107518
0.107196
0.107166
0.107426
0.106928
0.106716
0.106322
0.106656
0.106283
0.107549
0.106758
0.107451
0.106879
0.10702
0.106262
0.107095
0.107559
0.107149
0.106459
0.106009
0.106885
0.106075
0.106938
0.106908
0.106519
0.106812
0.106483
0.106494
0.106881
0.106447
0.106509
0.107025
0.106881
0.106422
0.106326
0.106831
0.107381
0.106008
0.106717
0.107071
0.107397
0.106075
0.106746
0.106255
0.106912
0.107608
0.107266
0.106849
0.106556
0.107086
0.106944
0.107295
0.10757
0.107325
0.10709
0.10739
0.107578
0.107026
0.106358
0.106771
0.106457
0.106807
0.106041
0.107156
0.10756
0.106996
0.106348
0.1074
0.107255
0.106986
0.106682
0.107054
0.107312
0.106835
0.10651
0.106397
0.106319
0.105923
0.106605
0.106465
0.106934
0.10652
0.106949
0.107108
0.106553
0.107111
0.106652
0.10737
0.106726
0.106755
0.106618
0.106781
0.107226
0.106403
0.106653
0.107099
0.107239
0.10693
0.107059
0.107359
0.107531
0.106697
0.106574
0.106121
0.106599
0.107452
0.107612
0.106057
0.106668
0.107413
0.107634
0.106368
0.107066
0.10758
0.107241
0.10587
0.106493
0.106276
0.105929
0.107123
0.106984
0.107127
0.107507
0.107454
0.107168
0.106607
0.106463
0.106259
0.106687
0.107328
0.107453
0.107397
0.107534
0.107504
0.10718
0.107224
0.107277
0.106313
0.106185
0.107298
0.10715
0.107174
0.10722
0.10729
0.107484
0.106725
0.106461
0.107475
0.107096
0.10677
0.106791
0.106705
0.107136
0.10673
0.106839
0.106412
0.106803
0.106726
0.106523
0.106766
0.107195
0.107322
0.107371
0.106557
0.106215
0.106386
0.106148
0.107508
0.10734
0.107005
0.107318
0.106929
0.106916
0.107001
0.107079
0.106514
0.106742
0.106814
0.107151
0.107625
0.107354
0.107274
0.107479
0.106376
0.106632
0.107312
0.106872
0.107101
0.10716
0.106696
0.106623
0.106168
0.106472
0.106557
0.106775
0.106604
0.106532
0.106949
0.106747
0.106348
0.106272
0.10644
0.106655
0.10698
0.107187
0.106384
0.106375
0.106976
0.107307
0.107073
0.106985
0.106271
0.106607
0.107025
0.106839
0.106736
0.106809
0.106965
0.107263
0.106655
0.106428
0.106943
0.106989
0.106576
0.10657
0.106889
0.107208
0.106859
0.106687
0.106744
0.107018
0.106703
0.106489
0.106909
0.106777
0.106954
0.106966
0.107134
0.10716
0.107266
0.107041
0.107114
0.107006
0.106814
0.106947
0.107169
0.106869
0.106864
0.107165
0.106925
0.106748
0.106623
0.106454
0.107427
0.107445
0.10687
0.107056
0.107493
0.107373
0.106446
0.106591
0.10595
0.106243
0.107378
0.107127
0.107428
0.10761
0.106557
0.106743
0.10684
0.106676
0.107013
0.107016
0.106143
0.106314
0.106644
0.106444
0.107154
0.107376
0.106675
0.106516
0.106953
0.106932
0.106922
0.107157
0.107373
0.107269
0.107322
0.107263
0.106355
0.106494
0.107367
0.107498
0.106824
0.106969
0.107139
0.107074
0.106232
0.106309
0.106628
0.106311
0.107501
0.10747
0.106256
0.106511
0.106877
0.106694
0.106593
0.106614
0.10618
0.10589
0.107282
0.107478
0.105996
0.105975
0.106066
0.106023
0.106436
0.106142
0.107545
0.107465
0.10695
0.107078
0.107409
0.107406
0.106697
0.106626
0.107567
0.107561
0.106416
0.106638
0.1063
0.106329
0.107638
0.107467
0.10646
0.106476
0.106598
0.106438
0.106441
0.106604
0.107181
0.107377
0.106943
0.106788
0.106477
0.106456
0.106711
0.1067
0.106193
0.106455
0.107175
0.107205
0.106741
0.106887
0.108146
0.107165
0.10813
0.107578
0.107237
0.107262
0.107366
0.107413
0.107465
0.107483
0.107569
0.107554
0.107703
0.107587
0.10775
0.107664
0.107808
0.10781
0.107985
0.107713
0.108092
0.107918
0.107899
0.107633
0.107895
0.108116
0.108029
0.107815
0.108186
0.107885
0.108142
0.107763
0.108155
0.107912
0.107982
0.107967
0.108167
0.107705
0.108189
0.107755
0.108081
0.108081
0.108169
0.107716
0.107916
0.107919
0.108108
0.107638
0.108085
0.107794
0.108098
0.108009
0.108144
0.107659
0.107757
0.107927
0.107654
0.108132
0.108136
0.10774
0.107691
0.10804
0.107717
0.108128
0.108159
0.107758
0.108145
0.107848
0.108146
0.107957
0.107651
0.107894
0.107679
0.108127
0.108142
0.107893
0.107898
0.107809
0.10776
0.108095
0.108085
0.108104
0.107622
0.10786
0.10812
0.108193
0.108026
0.108096
0.107877
0.107689
0.108193
0.108005
0.108147
0.107954
0.108045
0.107952
0.107864
0.10779
0.107908
0.107714
0.107748
0.107959
0.10809
0.108086
0.107973
0.107648
0.107909
0.10783
0.108159
0.107998
0.107757
0.107591
0.108206
0.108059
0.107947
0.107615
0.107993
0.107691
0.108056
0.108142
0.107949
0.107805
0.108213
0.108068
0.107911
0.108026
0.10751
0.107611
0.107978
0.107831
0.107979
0.108128
0.107793
0.107666
0.108127
0.10818
0.10798
0.108033
0.107909
0.108065
0.108033
0.10787
0.107875
0.1077
0.107932
0.108076
0.108143
0.107966
0.107613
0.107418
0.108002
0.108031
0.108141
0.108153
0.107966
0.107909
0.107678
0.107854
0.107781
0.107709
0.108195
0.1082
0.107806
0.107603
0.108163
0.10819
0.108191
0.108124
0.108202
0.108135
0.107692
0.107562
0.107686
0.107899
0.107857
0.107681
0.10817
0.108111
0.107982
0.107852
0.108057
0.1081
0.10776
0.107667
0.107575
0.107781
0.107724
0.107577
0.10763
0.107794
0.107737
0.107888
0.10765
0.107816
0.108035
0.107847
0.108157
0.108206
0.107718
0.107781
0.108146
0.108075
0.108174
0.108106
0.108024
0.108003
0.108073
0.108082
0.108081
0.108051
0.108074
0.107913
0.107833
0.107774
0.108212
0.108155
0.107938
0.108027
0.107771
0.107967
0.107974
0.107965
0.107336
0.10751
0.108107
0.108133
0.10776
0.107842
0.108071
0.108036
0.108051
0.108147
0.107818
0.107854
0.107902
0.107948
0.108159
0.108098
0.108132
0.108032
0.107766
0.107752
0.107489
0.107571
0.108166
0.108163
0.108055
0.108064
0.108076
0.108004
0.108021
0.108054
0.107669
0.107667
0.107823
0.107854
0.107722
0.107601
0.107982
0.108023
0.10777
0.107847
0.108023
0.108071
0.107923
0.107772
0.108009
0.108098
0.107922
0.107907
0.107983
0.107856
0.107394
0.107321
0.108095
0.108134
0.108125
0.108091
0.108035
0.108071
0.108154
0.108173
0.107852
0.107951
0.107697
0.107827
0.108193
0.108186
0.108001
0.10786
0.107725
0.1078
0.107852
0.107977
0.107691
0.107848
0.107811
0.107846
0.107991
0.10802
0.107989
0.107956
0.108181
0.108152
0.10817
0.108165
0.108169
0.108165
0.108171
0.108167
0.108175
0.108173
0.108181
0.10818
0.108189
0.108189
0.108198
0.108198
0.108208
0.108208
0.108218
0.108217
0.108226
0.108225
0.108232
0.108229
0.108234
0.108229
0.108232
0.108224
0.108223
0.108211
0.108207
0.108189
0.108201
0.108168
0.108171
0.108167
0.108175
0.108172
0.10818
0.108178
0.108188
0.108187
0.108198
0.108197
0.108208
0.108209
0.10822
0.10822
0.108231
0.108232
0.108242
0.108243
0.108252
0.108251
0.108258
0.108255
0.108259
0.108254
0.108256
0.108247
0.108246
0.108232
0.108228
0.10821
0.107635
0.107041
0.10813
0.107577
0.107125
0.107151
0.107273
0.107324
0.107428
0.107232
0.107532
0.107492
0.107644
0.107603
0.107802
0.107487
0.107941
0.107746
0.107983
0.107617
0.108155
0.107889
0.107898
0.108116
0.108037
0.10768
0.108059
0.10772
0.108122
0.107883
0.108223
0.107827
0.108005
0.108109
0.108171
0.107795
0.10815
0.107824
0.108101
0.108086
0.108182
0.10776
0.107928
0.107789
0.108124
0.108059
0.108107
0.107806
0.108043
0.108045
0.107652
0.108136
0.108056
0.107916
0.107755
0.107766
0.107657
0.10813
0.108143
0.107691
0.107811
0.108226
0.107824
0.108199
0.108183
0.107717
0.10816
0.107738
0.107577
0.107898
0.107736
0.108066
0.107897
0.107648
0.107887
0.107727
0.108214
0.107837
0.108067
0.108167
0.107708
0.107549
0.107875
0.108215
0.108125
0.108226
0.108026
0.107939
0.107934
0.107609
0.107658
0.108037
0.107707
0.108068
0.107914
0.108168
0.10809
0.108087
0.107935
0.10758
0.107589
0.107425
0.108026
0.107731
0.107881
0.107837
0.108042
0.108192
0.108163
0.108092
0.107659
0.107861
0.10772
0.108008
0.108142
0.108237
0.108068
0.108232
0.107609
0.107969
0.107991
0.108147
0.107587
0.107822
0.108112
0.1082
0.107894
0.107773
0.107736
0.107642
0.10787
0.107992
0.107321
0.107526
0.107783
0.107737
0.108032
0.108077
0.108103
0.107895
0.108159
0.108215
0.1081
0.108074
0.10795
0.107876
0.107842
0.108062
0.107882
0.108099
0.108069
0.107898
0.107649
0.107951
0.10766
0.107963
0.107684
0.107878
0.107627
0.107481
0.107855
0.107992
0.108164
0.108239
0.107614
0.107844
0.108193
0.108135
0.10766
0.107866
0.108099
0.108177
0.107387
0.107387
0.107677
0.107899
0.107749
0.107645
0.108118
0.107939
0.107808
0.107598
0.108224
0.108155
0.108186
0.108201
0.108177
0.10821
0.108105
0.108148
0.107782
0.107648
0.10776
0.107662
0.10782
0.107677
0.107976
0.108144
0.108152
0.108044
0.107995
0.107997
0.108148
0.108191
0.108203
0.108125
0.108155
0.108123
0.107834
0.107741
0.107728
0.107602
0.107978
0.107812
0.108016
0.107826
0.108077
0.10795
0.10796
0.108115
0.107945
0.107786
0.107795
0.107705
0.108082
0.107989
0.108161
0.108024
0.107633
0.107819
0.108022
0.108036
0.107812
0.107926
0.108158
0.108144
0.107931
0.10798
0.108061
0.107986
0.107818
0.107727
0.107673
0.107528
0.107541
0.107407
0.108124
0.108167
0.107913
0.107869
0.108141
0.108031
0.108093
0.107976
0.108194
0.108233
0.107297
0.107218
0.107958
0.108012
0.108039
0.107994
0.108001
0.107869
0.108099
0.108025
0.107954
0.107968
0.108083
0.108173
0.108079
0.108003
0.107679
0.107745
0.107855
0.107779
0.10795
0.107863
0.107935
0.10777
0.107652
0.107803
0.107953
0.10787
0.108069
0.108169
0.107487
0.107596
0.107822
0.107867
0.108027
0.108066
0.107911
0.107933
0.108216
0.108176
0.108021
0.107964
0.107724
0.107723
0.107808
0.107668
0.107757
0.107663
0.10767
0.107557
0.10801
0.108096
0.108224
0.1082
0.108162
0.108124
0.107818
0.107844
0.107731
0.107588
0.107979
0.107955
0.106195
0.106185
0.107377
0.105905
0.106217
0.106211
0.106272
0.106292
0.106326
0.106355
0.106449
0.106444
0.106544
0.106308
0.106565
0.106515
0.106625
0.106705
0.106947
0.106827
0.107174
0.106575
0.107398
0.105999
0.106013
0.106896
0.107011
0.106648
0.106838
0.10673
0.10702
0.106559
0.107347
0.106881
0.107241
0.10663
0.107064
0.106735
0.107284
0.106443
0.107167
0.106693
0.10732
0.10673
0.107415
0.106688
0.106905
0.107138
0.107322
0.106454
0.107493
0.106536
0.106849
0.106905
0.107429
0.10644
0.10676
0.106746
0.107281
0.106853
0.107343
0.106464
0.107223
0.106752
0.107197
0.106155
0.107382
0.106561
0.106615
0.106694
0.107159
0.106684
0.106615
0.1062
0.107279
0.106077
0.107306
0.107433
0.106352
0.10645
0.10748
0.107411
0.106476
0.10751
0.106498
0.107414
0.106566
0.10673
0.107269
0.106392
0.10705
0.107175
0.107395
0.107487
0.106662
0.106475
0.107187
0.10642
0.106703
0.106249
0.107116
0.107304
0.107325
0.107159
0.107569
0.10643
0.107143
0.106681
0.106507
0.107253
0.106844
0.107519
0.106901
0.106472
0.1071
0.10655
0.105995
0.10658
0.106171
0.107478
0.106991
0.107288
0.106339
0.106647
0.106409
0.106835
0.106478
0.106816
0.106024
0.107084
0.107161
0.106757
0.107399
0.106313
0.10595
0.107102
0.106933
0.106614
0.106204
0.106713
0.10642
0.107394
0.106845
0.10656
0.106236
0.107218
0.107511
0.10684
0.10672
0.10637
0.106616
0.107535
0.106965
0.106437
0.106023
0.106659
0.106964
0.107043
0.107395
0.106879
0.107496
0.106993
0.106452
0.107086
0.107491
0.106517
0.106962
0.106879
0.106464
0.10628
0.106425
0.107425
0.107244
0.107513
0.107173
0.107552
0.107055
0.106387
0.106712
0.106632
0.106631
0.106691
0.10712
0.107179
0.107062
0.106516
0.106701
0.106814
0.107
0.106809
0.10717
0.106577
0.107169
0.106825
0.106912
0.106321
0.106127
0.106414
0.106168
0.106558
0.106324
0.107149
0.106719
0.107169
0.106765
0.106073
0.106482
0.107101
0.106983
0.10709
0.107169
0.106019
0.106417
0.106173
0.105898
0.106927
0.107132
0.10684
0.106685
0.107228
0.107453
0.107262
0.107533
0.106341
0.106583
0.107405
0.10714
0.107462
0.107129
0.106349
0.106814
0.10598
0.106412
0.107266
0.107451
0.107278
0.107432
0.106214
0.106561
0.106368
0.106235
0.106882
0.106937
0.106222
0.106362
0.107562
0.107272
0.107446
0.107207
0.107336
0.107428
0.10697
0.106913
0.106634
0.10678
0.106622
0.106505
0.106527
0.106472
0.106946
0.106517
0.107354
0.107558
0.106746
0.106637
0.107362
0.10758
0.106823
0.10683
0.106743
0.106405
0.106549
0.106767
0.107524
0.10739
0.107072
0.1071
0.106323
0.106802
0.106935
0.107017
0.106569
0.106486
0.107025
0.107299
0.107301
0.10756
0.107319
0.107079
0.106968
0.106906
0.106613
0.106374
0.107014
0.10681
0.107197
0.106937
0.107292
0.10738
0.10709
0.10729
0.106442
0.10652
0.106559
0.106657
0.107456
0.107283
0.106941
0.106937
0.106985
0.106896
0.106297
0.106419
0.106391
0.106848
0.107041
0.106838
0.107082
0.106998
0.106258
0.106607
0.106699
0.107017
0.106266
0.106238
0.10661
0.106951
0.106447
0.106499
0.106925
0.10678
0.107038
0.106651
0.106951
0.107057
0.10742
0.107315
0.106727
0.106933
0.106697
0.106359
0.107172
0.107005
0.10713
0.107265
0.106641
0.10643
0.106688
0.106734
0.10651
0.106841
0.107284
0.107433
0.10724
0.107144
0.106245
0.105957
0.107447
0.107369
0.107116
0.106996
0.106707
0.106925
0.106836
0.107127
0.106727
0.106399
0.106903
0.106891
0.107051
0.107139
0.107329
0.107078
0.106517
0.106487
0.106754
0.106795
0.107244
0.107234
0.106767
0.106586
0.106273
0.106297
0.106915
0.106825
0.106875
0.106786
0.106029
0.106189
0.106393
0.106345
0.107098
0.107305
0.106858
0.107
0.106886
0.106628
0.105875
0.106187
0.106334
0.106076
0.10703
0.107214
0.107278
0.10747
0.107473
0.107273
0.106114
0.106434
0.107128
0.106901
0.106643
0.106436
0.107425
0.107581
0.106912
0.10671
0.107287
0.10734
0.106522
0.106517
0.106276
0.106508
0.107497
0.107515
0.106254
0.106333
0.106156
0.105916
0.106972
0.107118
0.107014
0.106943
0.107522
0.107519
0.106365
0.106407
0.107046
0.106937
0.106555
0.106595
0.106798
0.106754
0.107257
0.107064
0.106312
0.106273
0.106835
0.106656
0.106285
0.106312
0.106115
0.106139
0.106145
0.106182
0.106165
0.106215
0.106181
0.106213
0.106196
0.10623
0.106204
0.106239
0.106213
0.106248
0.106238
0.106277
0.106222
0.106175
0.106242
0.106189
0.106232
0.106183
0.106257
0.106208
0.106196
0.106159
0.106225
0.10621
0.106261
0.106233
0.106197
0.106208
0.0993618
0.0990373
0.0987393
0.0984675
0.0982208
0.0979975
0.0977959
0.0976137
0.0974489
0.0972994
0.0971631
0.0970384
0.0969237
0.0968178
0.0967197
0.0966287
0.0965444
0.0964664
0.0963947
0.0963293
0.0962703
0.0962179
0.0961724
0.0961339
0.0961029
0.0960794
0.0960636
0.0960557
0.0993609
0.0990364
0.0987385
0.0984667
0.0982199
0.0979967
0.0977951
0.0976129
0.0974481
0.0972986
0.0971623
0.0970376
0.0969229
0.096817
0.0967189
0.0966279
0.0965436
0.0964656
0.0963939
0.0963285
0.0962695
0.0962171
0.0961716
0.0961332
0.0961021
0.0960786
0.0960628
0.0960549
0.0993591
0.0990346
0.0987367
0.0984649
0.0982182
0.097995
0.0977934
0.0976113
0.0974465
0.0972969
0.0971607
0.097036
0.0969213
0.0968154
0.0967174
0.0966264
0.0965421
0.0964641
0.0963924
0.096327
0.096268
0.0962156
0.0961701
0.0961317
0.0961006
0.0960771
0.0960614
0.0960534
0.0993564
0.0990319
0.0987341
0.0984623
0.0982157
0.0979925
0.0977909
0.0976088
0.097444
0.0972945
0.0971583
0.0970336
0.096919
0.0968131
0.096715
0.0966241
0.0965398
0.0964618
0.0963901
0.0963247
0.0962657
0.0962134
0.0961679
0.0961295
0.0960984
0.0960749
0.0960591
0.0960512
0.0993527
0.0990283
0.0987305
0.0984589
0.0982122
0.0979891
0.0977876
0.0976055
0.0974408
0.0972913
0.0971551
0.0970305
0.0969158
0.09681
0.0967119
0.096621
0.0965367
0.0964588
0.0963871
0.0963217
0.0962627
0.0962104
0.0961649
0.0961265
0.0960954
0.0960719
0.0960562
0.0960482
0.0993482
0.0990239
0.0987261
0.0984545
0.098208
0.0979849
0.0977834
0.0976014
0.0974368
0.0972873
0.0971512
0.0970265
0.0969119
0.0968061
0.0967081
0.0966172
0.0965329
0.096455
0.0963833
0.096318
0.096259
0.0962066
0.0961611
0.0961228
0.0960917
0.0960682
0.0960524
0.0960445
0.0993428
0.0990185
0.0987209
0.0984494
0.0982029
0.0979799
0.0977785
0.0975965
0.0974319
0.0972825
0.0971464
0.0970218
0.0969073
0.0968015
0.0967035
0.0966126
0.0965284
0.0964505
0.0963788
0.0963135
0.0962545
0.0962022
0.0961567
0.0961183
0.0960873
0.0960638
0.096048
0.0960401
0.0993365
0.0990123
0.0987148
0.0984434
0.098197
0.097974
0.0977727
0.0975908
0.0974263
0.097277
0.0971409
0.0970164
0.0969018
0.0967961
0.0966981
0.0966073
0.0965231
0.0964452
0.0963736
0.0963082
0.0962493
0.096197
0.0961515
0.0961131
0.0960821
0.0960586
0.0960428
0.0960349
0.0993293
0.0990052
0.0987078
0.0984365
0.0981902
0.0979674
0.0977662
0.0975844
0.0974199
0.0972706
0.0971347
0.0970102
0.0968957
0.09679
0.096692
0.0966012
0.096517
0.0964392
0.0963676
0.0963023
0.0962433
0.096191
0.0961456
0.0961072
0.0960762
0.0960527
0.096037
0.0960291
0.0993212
0.0989973
0.0987
0.0984288
0.0981827
0.09796
0.0977588
0.0975771
0.0974127
0.0972636
0.0971276
0.0970032
0.0968888
0.0967831
0.0966852
0.0965944
0.0965103
0.0964324
0.0963609
0.0962956
0.0962367
0.0961844
0.0961389
0.0961006
0.0960696
0.0960461
0.0960304
0.0960225
0.0993122
0.0989885
0.0986914
0.0984203
0.0981743
0.0979517
0.0977507
0.0975691
0.0974048
0.0972557
0.0971199
0.0969955
0.0968811
0.0967755
0.0966777
0.0965869
0.0965028
0.096425
0.0963534
0.0962882
0.0962293
0.096177
0.0961316
0.0960933
0.0960623
0.0960388
0.0960231
0.0960152
0.0993024
0.0989789
0.0986819
0.098411
0.0981652
0.0979427
0.0977418
0.0975604
0.0973962
0.0972472
0.0971114
0.0969871
0.0968728
0.0967672
0.0966694
0.0965787
0.0964946
0.0964168
0.0963453
0.0962801
0.0962212
0.096169
0.0961236
0.0960852
0.0960543
0.0960308
0.0960151
0.0960072
0.0992918
0.0989684
0.0986716
0.098401
0.0981553
0.097933
0.0977322
0.0975509
0.0973868
0.0972379
0.0971022
0.096978
0.0968637
0.0967582
0.0966605
0.0965698
0.0964857
0.096408
0.0963365
0.0962713
0.0962125
0.0961602
0.0961148
0.0960765
0.0960456
0.0960221
0.0960064
0.0959985
0.0992802
0.0989571
0.0986606
0.0983901
0.0981446
0.0979225
0.0977219
0.0975407
0.0973767
0.0972279
0.0970923
0.0969682
0.096854
0.0967485
0.0966508
0.0965602
0.0964762
0.0963985
0.096327
0.0962618
0.096203
0.0961508
0.0961054
0.0960672
0.0960362
0.0960128
0.0959971
0.0959892
0.0992679
0.098945
0.0986487
0.0983785
0.0981332
0.0979113
0.0977108
0.0975298
0.0973659
0.0972172
0.0970817
0.0969577
0.0968435
0.0967381
0.0966405
0.0965499
0.0964659
0.0963883
0.0963169
0.0962517
0.0961929
0.0961407
0.0960954
0.0960571
0.0960262
0.0960028
0.095987
0.0959792
0.0992546
0.0989321
0.0986361
0.0983661
0.098121
0.0978993
0.0976991
0.0975182
0.0973545
0.0972059
0.0970705
0.0969465
0.0968325
0.0967271
0.0966295
0.096539
0.0964551
0.0963774
0.096306
0.0962409
0.0961822
0.09613
0.0960847
0.0960464
0.0960155
0.0959921
0.0959764
0.0959685
0.0992406
0.0989183
0.0986226
0.0983529
0.0981081
0.0978867
0.0976866
0.0975059
0.0973424
0.0971939
0.0970586
0.0969347
0.0968208
0.0967155
0.096618
0.0965275
0.0964436
0.096366
0.0962946
0.0962295
0.0961708
0.0961186
0.0960733
0.0960351
0.0960042
0.0959808
0.0959651
0.0959572
0.0992257
0.0989038
0.0986084
0.0983391
0.0980946
0.0978733
0.0976735
0.097493
0.0973296
0.0971813
0.0970461
0.0969223
0.0968084
0.0967032
0.0966058
0.0965153
0.0964314
0.0963539
0.0962825
0.0962175
0.0961588
0.0961066
0.0960614
0.0960231
0.0959922
0.0959689
0.0959532
0.0959453
0.0992099
0.0988885
0.0985935
0.0983245
0.0980803
0.0978594
0.0976598
0.0974795
0.0973163
0.0971681
0.0970331
0.0969094
0.0967955
0.0966904
0.096593
0.0965026
0.0964187
0.0963412
0.0962699
0.0962048
0.0961462
0.0960941
0.0960488
0.0960106
0.0959797
0.0959563
0.0959407
0.0959328
0.0991933
0.0988723
0.0985778
0.0983092
0.0980653
0.0978447
0.0976454
0.0974653
0.0973023
0.0971543
0.0970194
0.0968958
0.096782
0.096677
0.0965796
0.0964892
0.0964054
0.0963279
0.0962567
0.0961916
0.096133
0.0960809
0.0960356
0.0959975
0.0959666
0.0959432
0.0959276
0.0959197
0.0991759
0.0988554
0.0985614
0.0982932
0.0980497
0.0978294
0.0976304
0.0974506
0.0972878
0.09714
0.0970052
0.0968817
0.096768
0.096663
0.0965657
0.0964753
0.0963916
0.0963141
0.0962429
0.0961778
0.0961192
0.0960672
0.0960219
0.0959838
0.0959529
0.0959295
0.0959139
0.095906
0.0991576
0.0988377
0.0985442
0.0982765
0.0980334
0.0978135
0.0976149
0.0974353
0.0972727
0.0971251
0.0969904
0.096867
0.0967534
0.0966485
0.0965512
0.0964609
0.0963772
0.0962998
0.0962285
0.0961635
0.0961049
0.0960529
0.0960077
0.0959695
0.0959387
0.0959153
0.0958997
0.0958918
0.0991384
0.0988192
0.0985262
0.0982591
0.0980165
0.097797
0.0975987
0.0974194
0.0972571
0.0971096
0.0969751
0.0968518
0.0967384
0.0966335
0.0965362
0.096446
0.0963623
0.0962849
0.0962137
0.0961487
0.0960901
0.0960381
0.0959929
0.0959547
0.0959239
0.0959006
0.0958849
0.0958771
0.0991184
0.0987999
0.0985076
0.098241
0.097999
0.0977799
0.097582
0.097403
0.097241
0.0970937
0.0969594
0.0968362
0.0967228
0.096618
0.0965208
0.0964306
0.0963469
0.0962695
0.0961983
0.0961334
0.0960748
0.0960228
0.0959776
0.0959394
0.0959086
0.0958853
0.0958696
0.0958618
0.0990975
0.0987797
0.0984882
0.0982222
0.0979808
0.0977623
0.0975648
0.0973861
0.0972244
0.0970773
0.0969431
0.0968201
0.0967068
0.0966021
0.0965049
0.0964147
0.0963311
0.0962537
0.0961825
0.0961175
0.096059
0.096007
0.0959618
0.0959237
0.0958928
0.0958695
0.0958539
0.095846
0.0990757
0.0987588
0.098468
0.0982028
0.097962
0.097744
0.097547
0.0973688
0.0972073
0.0970605
0.0969265
0.0968036
0.0966904
0.0965857
0.0964886
0.0963984
0.0963148
0.0962374
0.0961662
0.0961013
0.0960427
0.0959907
0.0959455
0.0959074
0.0958766
0.0958533
0.0958377
0.0958298
0.0990529
0.098737
0.0984471
0.0981827
0.0979426
0.0977253
0.0975287
0.0973509
0.0971898
0.0970432
0.0969094
0.0967867
0.0966736
0.0965689
0.0964719
0.0963817
0.0962981
0.0962207
0.0961496
0.0960846
0.096026
0.095974
0.0959289
0.0958908
0.09586
0.0958366
0.095821
0.0958132
0.0990293
0.0987144
0.0984255
0.098162
0.0979227
0.0977059
0.0975099
0.0973326
0.0971718
0.0970256
0.096892
0.0967694
0.0966564
0.0965518
0.0964548
0.0963647
0.096281
0.0962037
0.0961325
0.0960675
0.096009
0.095957
0.0959118
0.0958737
0.0958429
0.0958196
0.0958039
0.0957961
0.0990047
0.098691
0.0984032
0.0981406
0.0979021
0.0976861
0.0974907
0.0973139
0.0971535
0.0970075
0.0968741
0.0967517
0.0966388
0.0965343
0.0964373
0.0963472
0.0962636
0.0961862
0.096115
0.0960501
0.0959915
0.0959395
0.0958943
0.0958562
0.0958254
0.0958021
0.0957865
0.0957786
0.0989792
0.0986667
0.09838
0.0981185
0.097881
0.0976658
0.097471
0.0972947
0.0971348
0.0969891
0.096856
0.0967337
0.096621
0.0965165
0.0964196
0.0963295
0.0962459
0.0961685
0.0960973
0.0960323
0.0959737
0.0959217
0.0958765
0.0958384
0.0958075
0.0957842
0.0957686
0.0957608
0.0989527
0.0986416
0.0983562
0.0980958
0.0978592
0.0976449
0.0974509
0.0972752
0.0971157
0.0969704
0.0968376
0.0967155
0.0966028
0.0964984
0.0964015
0.0963115
0.0962278
0.0961504
0.0960792
0.0960142
0.0959555
0.0959035
0.0958583
0.0958202
0.0957894
0.0957661
0.0957504
0.0957426
0.0989252
0.0986156
0.0983316
0.0980724
0.097837
0.0976236
0.0974304
0.0972553
0.0970963
0.0969514
0.0968188
0.096697
0.0965844
0.0964801
0.0963832
0.0962932
0.0962095
0.0961321
0.0960608
0.0959958
0.0959371
0.0958851
0.0958398
0.0958017
0.0957709
0.0957476
0.0957319
0.0957241
0.0988967
0.0985887
0.0983062
0.0980484
0.0978142
0.0976018
0.0974095
0.0972351
0.0970766
0.0969322
0.0967999
0.0966782
0.0965658
0.0964616
0.0963647
0.0962746
0.0961909
0.0961135
0.0960422
0.0959771
0.0959184
0.0958663
0.0958211
0.0957829
0.0957521
0.0957288
0.0957131
0.0957053
0.0988672
0.098561
0.0982801
0.0980238
0.0977908
0.0975796
0.0973882
0.0972145
0.0970567
0.0969127
0.0967807
0.0966592
0.096547
0.0964428
0.096346
0.0962559
0.0961722
0.0960947
0.0960233
0.0959582
0.0958995
0.0958474
0.0958021
0.0957639
0.0957331
0.0957097
0.0956941
0.0956862
0.0988366
0.0985324
0.0982532
0.0979985
0.097767
0.097557
0.0973665
0.0971937
0.0970365
0.096893
0.0967613
0.0966401
0.096528
0.0964239
0.0963271
0.096237
0.0961532
0.0960757
0.0960043
0.0959391
0.0958803
0.0958282
0.0957829
0.0957447
0.0957138
0.0956904
0.0956748
0.0956669
0.0988051
0.0985029
0.0982257
0.0979727
0.0977427
0.0975339
0.0973446
0.0971726
0.0970161
0.0968731
0.0967418
0.0966208
0.0965089
0.0964048
0.0963081
0.0962179
0.0961342
0.0960565
0.0959851
0.0959198
0.095861
0.0958088
0.0957635
0.0957252
0.0956943
0.095671
0.0956553
0.0956474
0.0987725
0.0984725
0.0981974
0.0979462
0.0977178
0.0975105
0.0973223
0.0971513
0.0969955
0.096853
0.0967222
0.0966015
0.0964896
0.0963857
0.0962889
0.0961988
0.096115
0.0960373
0.0959657
0.0959004
0.0958416
0.0957893
0.0957439
0.0957056
0.0956747
0.0956513
0.0956356
0.0956278
0.0987389
0.0984413
0.0981684
0.0979192
0.0976926
0.0974867
0.0972998
0.0971298
0.0969748
0.0968329
0.0967024
0.096582
0.0964703
0.0963665
0.0962697
0.0961796
0.0960957
0.0960179
0.0959463
0.0958809
0.095822
0.0957697
0.0957242
0.0956859
0.0956549
0.0956315
0.0956158
0.095608
0.0987044
0.0984093
0.0981387
0.0978917
0.0976669
0.0974626
0.097277
0.0971081
0.0969539
0.0968126
0.0966827
0.0965625
0.096451
0.0963472
0.0962505
0.0961603
0.0960763
0.0959985
0.0959268
0.0958613
0.0958023
0.0957499
0.0957044
0.0956661
0.0956351
0.0956116
0.0955959
0.095588
0.0986688
0.0983765
0.0981084
0.0978636
0.0976408
0.0974383
0.0972541
0.0970863
0.096933
0.0967924
0.0966628
0.096543
0.0964317
0.096328
0.0962313
0.096141
0.096057
0.0959791
0.0959073
0.0958417
0.0957826
0.0957301
0.0956846
0.0956462
0.0956151
0.0955917
0.0955759
0.095568
0.106113
0.106109
0.106106
0.106099
0.106089
0.106077
0.10598
0.105985
0.10599
0.105994
0.105996
0.105999
0.105803
0.105817
0.105831
0.105845
0.105859
0.105873
0.105584
0.105608
0.105631
0.105654
0.105677
0.105701
0.105326
0.105359
0.105391
0.105423
0.105454
0.105485
0.105032
0.105073
0.105113
0.105153
0.105191
0.105229
0.104705
0.104753
0.104801
0.104847
0.104891
0.104935
0.104349
0.104404
0.104457
0.104508
0.104559
0.104608
0.103967
0.104027
0.104086
0.104142
0.104196
0.104249
0.103564
0.103629
0.103691
0.103751
0.103809
0.103865
0.103145
0.103213
0.103278
0.103341
0.103401
0.10346
0.102714
0.102784
0.102851
0.102915
0.102977
0.103037
0.102276
0.102347
0.102414
0.10248
0.102543
0.102603
0.101837
0.101906
0.101974
0.102039
0.102102
0.102163
0.101399
0.101468
0.101534
0.101599
0.101661
0.10172
0.100969
0.101036
0.1011
0.101163
0.101223
0.101281
0.10055
0.100614
0.100676
0.100736
0.100794
0.10085
0.100146
0.100207
0.100266
0.100323
0.100378
0.100432
0.0997604
0.0998173
0.0998727
0.0999266
0.0999788
0.100029
0.0993953
0.0994481
0.0994997
0.0995499
0.0995987
0.099646
0.0990524
0.0991011
0.0991487
0.0991952
0.0992404
0.0992845
0.098733
0.0987775
0.0988211
0.0988638
0.0989056
0.0989462
0.0986323
0.0983429
0.0980775
0.0978351
0.0976144
0.0974137
0.097231
0.0970644
0.096912
0.0967721
0.096643
0.0965235
0.0964124
0.0963088
0.096212
0.0961217
0.0960376
0.0959596
0.0958877
0.0958221
0.0957628
0.0957103
0.0956647
0.0956262
0.0955951
0.0955716
0.0955559
0.095548
0.0985949
0.0983085
0.098046
0.0978062
0.0975877
0.0973889
0.0972077
0.0970424
0.096891
0.0967518
0.0966233
0.0965041
0.0963932
0.0962896
0.0961929
0.0961025
0.0960183
0.0959402
0.0958682
0.0958024
0.0957431
0.0956905
0.0956448
0.0956062
0.0955751
0.0955516
0.0955358
0.0955279
0.0985566
0.0982735
0.098014
0.0977769
0.0975608
0.0973639
0.0971844
0.0970204
0.0968701
0.0967316
0.0966036
0.0964848
0.096374
0.0962706
0.0961738
0.0960834
0.0959991
0.0959208
0.0958487
0.0957828
0.0957234
0.0956707
0.0956249
0.0955863
0.0955551
0.0955316
0.0955158
0.0955078
0.0985175
0.0982379
0.0979815
0.0977473
0.0975336
0.0973389
0.0971611
0.0969985
0.0968492
0.0967115
0.0965841
0.0964656
0.096355
0.0962516
0.0961549
0.0960644
0.09598
0.0959016
0.0958293
0.0957633
0.0957038
0.0956509
0.0956051
0.0955664
0.0955352
0.0955116
0.0954958
0.0954878
0.0984777
0.0982017
0.0979487
0.0977174
0.0975063
0.0973138
0.0971378
0.0969766
0.0968284
0.0966916
0.0965647
0.0964465
0.0963362
0.0962329
0.0961361
0.0960455
0.095961
0.0958825
0.0958101
0.0957439
0.0956842
0.0956313
0.0955853
0.0955466
0.0955153
0.0954917
0.0954758
0.0954679
0.0984373
0.0981651
0.0979155
0.0976873
0.097479
0.0972887
0.0971146
0.0969549
0.0968078
0.0966718
0.0965455
0.0964277
0.0963175
0.0962143
0.0961175
0.0960268
0.0959422
0.0958635
0.0957909
0.0957246
0.0956648
0.0956118
0.0955657
0.0955269
0.0954956
0.0954719
0.095456
0.095448
0.106119
0.105976
0.105789
0.10556
0.105292
0.10499
0.104655
0.104292
0.103905
0.103498
0.103076
0.102643
0.102204
0.101764
0.101328
0.1009
0.100484
0.100084
0.0997023
0.0993414
0.099003
0.098688
0.10613
0.105976
0.105776
0.105536
0.105258
0.104946
0.104603
0.104233
0.103841
0.103429
0.103004
0.102569
0.10213
0.10169
0.101256
0.10083
0.100417
0.100021
0.0996432
0.0992868
0.098953
0.0986425
0.106147
0.105978
0.105765
0.105513
0.105224
0.104902
0.10455
0.104173
0.103774
0.103358
0.10293
0.102493
0.102053
0.101614
0.101181
0.100758
0.100349
0.0999561
0.099583
0.0992313
0.0989023
0.0985965
0.10617
0.105983
0.105755
0.105489
0.105188
0.104855
0.104495
0.10411
0.103706
0.103285
0.102853
0.102415
0.101974
0.101536
0.101105
0.100685
0.100279
0.0998903
0.0995219
0.0991751
0.0988511
0.0985503
0.106195
0.105989
0.105744
0.105464
0.105151
0.104808
0.104438
0.104045
0.103635
0.103209
0.102774
0.102334
0.101893
0.101456
0.101027
0.100609
0.100207
0.0998235
0.09946
0.0991184
0.0987996
0.0985039
0.106219
0.105993
0.105732
0.105438
0.105112
0.104757
0.104378
0.103978
0.103561
0.103131
0.102693
0.102251
0.10181
0.101374
0.100947
0.100533
0.100135
0.099756
0.0993976
0.0990613
0.0987479
0.0984574
0.106238
0.105995
0.105717
0.105408
0.10507
0.104705
0.104316
0.103909
0.103485
0.103051
0.10261
0.102167
0.101726
0.101291
0.100866
0.100456
0.100062
0.0996879
0.0993349
0.0990041
0.0986963
0.0984112
0.106251
0.105991
0.105699
0.105376
0.105025
0.104649
0.104252
0.103836
0.103407
0.102969
0.102525
0.10208
0.10164
0.101206
0.100785
0.100378
0.0999888
0.0996197
0.0992721
0.0989471
0.0986449
0.0983654
0.10626
0.105984
0.105677
0.10534
0.104977
0.104591
0.104184
0.103762
0.103327
0.102884
0.102438
0.101993
0.101552
0.101121
0.100702
0.100299
0.0999152
0.0995514
0.0992096
0.0988904
0.0985941
0.0983201
0.106262
0.105971
0.10565
0.1053
0.104926
0.104529
0.104114
0.103685
0.103245
0.102798
0.10235
0.101904
0.101464
0.101035
0.10062
0.100221
0.0998417
0.0994835
0.0991476
0.0988344
0.098544
0.0982757
0.10626
0.105953
0.105618
0.105257
0.104871
0.104465
0.104042
0.103606
0.10316
0.102711
0.10226
0.101814
0.101376
0.100949
0.100537
0.100143
0.0997688
0.0994163
0.0990863
0.0987793
0.0984948
0.0982322
0.106249
0.10593
0.105582
0.105209
0.104813
0.104398
0.103967
0.103525
0.103075
0.102622
0.10217
0.101724
0.101287
0.100863
0.100455
0.100065
0.0996967
0.0993501
0.0990262
0.0987253
0.0984468
0.0981898
0.106234
0.105901
0.105542
0.105158
0.104752
0.104328
0.10389
0.103442
0.102988
0.102532
0.10208
0.101634
0.101198
0.100777
0.100373
0.0999889
0.0996258
0.0992851
0.0989675
0.0986727
0.0984002
0.0981489
0.106212
0.105868
0.105497
0.105103
0.104688
0.104256
0.103811
0.103358
0.1029
0.102443
0.101989
0.101544
0.101111
0.100693
0.100293
0.0999138
0.0995564
0.0992218
0.0989104
0.0986218
0.0983552
0.0981094
0.106186
0.10583
0.105449
0.105045
0.104621
0.104182
0.103731
0.103273
0.102813
0.102353
0.101899
0.101455
0.101024
0.10061
0.100215
0.0998406
0.0994889
0.0991605
0.0988552
0.0985727
0.098312
0.0980717
0.106155
0.105789
0.105397
0.104984
0.104553
0.104107
0.103651
0.103189
0.102725
0.102264
0.101811
0.101368
0.10094
0.100529
0.100138
0.0997696
0.0994237
0.0991013
0.0988022
0.0985258
0.0982708
0.0980359
0.10612
0.105744
0.105343
0.104922
0.104483
0.104031
0.10357
0.103104
0.102638
0.102177
0.101723
0.101282
0.100857
0.10045
0.100065
0.0997011
0.0993611
0.0990447
0.0987517
0.0984811
0.0982317
0.0980019
0.10608
0.105695
0.105287
0.104858
0.104413
0.103955
0.10349
0.103021
0.102553
0.102091
0.101639
0.1012
0.100777
0.100375
0.0999936
0.0996355
0.0993013
0.0989908
0.0987037
0.0984389
0.0981949
0.0979701
0.106038
0.105645
0.105229
0.104793
0.104342
0.10388
0.10341
0.102939
0.10247
0.102008
0.101556
0.10112
0.100701
0.100302
0.0999258
0.0995732
0.0992446
0.09894
0.0986586
0.0983993
0.0981605
0.0979404
0.105994
0.105594
0.105171
0.104729
0.104272
0.103805
0.103333
0.102859
0.102389
0.101927
0.101477
0.101043
0.100627
0.100233
0.0998617
0.0995143
0.0991913
0.0988922
0.0986164
0.0983624
0.0981286
0.097913
0.105949
0.105542
0.105112
0.104665
0.104204
0.103733
0.103258
0.102783
0.102312
0.101851
0.101402
0.10097
0.100558
0.100168
0.0998014
0.0994592
0.0991415
0.0988479
0.0985773
0.0983283
0.0980991
0.0978878
0.105902
0.105489
0.105055
0.104602
0.104137
0.103663
0.103186
0.10271
0.102239
0.101778
0.101331
0.100902
0.100493
0.100107
0.0997453
0.099408
0.0990954
0.0988069
0.0985413
0.0982971
0.0980722
0.0978648
0.105856
0.105438
0.104999
0.104542
0.104074
0.103597
0.103118
0.10264
0.10217
0.10171
0.101265
0.100838
0.100433
0.100051
0.0996935
0.0993609
0.0990531
0.0987695
0.0985086
0.0982687
0.0980479
0.0978441
0.105812
0.105389
0.104945
0.104485
0.104013
0.103535
0.103054
0.102576
0.102105
0.101647
0.101204
0.10078
0.100378
0.0999996
0.0996462
0.099318
0.0990148
0.0987356
0.098479
0.0982432
0.0980261
0.0978256
0.10577
0.105342
0.104895
0.104432
0.103957
0.103477
0.102995
0.102517
0.102046
0.101589
0.101148
0.100727
0.100328
0.0999531
0.0996036
0.0992795
0.0989805
0.0987054
0.0984527
0.0982205
0.0980068
0.0978092
0.105729
0.105299
0.104848
0.104383
0.103906
0.103424
0.102941
0.102463
0.101993
0.101537
0.101098
0.100679
0.100283
0.0999116
0.0995657
0.0992454
0.0989502
0.0986788
0.0984296
0.0982007
0.0979899
0.097795
0.105692
0.105259
0.104806
0.104339
0.103861
0.103377
0.102894
0.102415
0.101946
0.101491
0.101054
0.100637
0.100244
0.0998754
0.0995327
0.0992158
0.0989238
0.0986557
0.0984096
0.0981836
0.0979754
0.0977828
0.10566
0.105224
0.10477
0.1043
0.103821
0.103336
0.102853
0.102374
0.101906
0.101452
0.101016
0.100601
0.10021
0.0998445
0.0995046
0.0991906
0.0989015
0.0986362
0.0983928
0.0981693
0.0979633
0.0977726
0.105632
0.105195
0.104739
0.104268
0.103787
0.103302
0.102818
0.10234
0.101872
0.101419
0.100984
0.100571
0.100182
0.099819
0.0994815
0.0991698
0.0988832
0.0986202
0.0983791
0.0981575
0.0979534
0.0977643
0.10561
0.105171
0.104714
0.104242
0.10376
0.103275
0.102791
0.102312
0.101845
0.101393
0.100959
0.100548
0.100161
0.0997988
0.0994632
0.0991535
0.0988689
0.0986077
0.0983683
0.0981484
0.0979457
0.0977579
0.105594
0.105154
0.104696
0.104223
0.103741
0.103255
0.10277
0.102292
0.101825
0.101373
0.100941
0.100531
0.100145
0.0997841
0.0994499
0.0991417
0.0988584
0.0985987
0.0983606
0.0981418
0.0979402
0.0977533
0.105585
0.105144
0.104684
0.104211
0.103728
0.103242
0.102757
0.102279
0.101813
0.101361
0.100929
0.10052
0.100134
0.0997749
0.0994416
0.0991342
0.0988519
0.098593
0.0983557
0.0981377
0.0979368
0.0977505
0.105582
0.10514
0.10468
0.104206
0.103723
0.103237
0.102752
0.102274
0.101807
0.101356
0.100925
0.100515
0.10013
0.0997711
0.0994382
0.0991312
0.0988493
0.0985908
0.0983538
0.0981361
0.0979354
0.0977494
0.0983965
0.0981282
0.0978823
0.0976573
0.0974517
0.0972638
0.0970916
0.0969334
0.0967875
0.0966523
0.0965266
0.0964092
0.0962992
0.096196
0.0960992
0.0960084
0.0959236
0.0958448
0.0957721
0.0957056
0.0956457
0.0955925
0.0955463
0.0955074
0.095476
0.0954523
0.0954364
0.0954284
0.0983554
0.0980912
0.097849
0.0976274
0.0974246
0.0972391
0.0970689
0.0969122
0.0967675
0.0966332
0.096508
0.096391
0.0962812
0.096178
0.0960811
0.0959903
0.0959053
0.0958263
0.0957534
0.0956868
0.0956268
0.0955735
0.0955272
0.0954882
0.0954568
0.095433
0.095417
0.095409
0.098314
0.0980541
0.0978157
0.0975975
0.0973977
0.0972146
0.0970464
0.0968913
0.0967478
0.0966143
0.0964898
0.0963731
0.0962634
0.0961603
0.0960634
0.0959724
0.0958873
0.0958081
0.0957351
0.0956683
0.0956081
0.0955546
0.0955083
0.0954692
0.0954377
0.0954138
0.0953979
0.0953899
0.0982725
0.0980169
0.0977825
0.0975678
0.097371
0.0971904
0.0970242
0.0968708
0.0967284
0.0965958
0.0964718
0.0963555
0.096246
0.096143
0.0960459
0.0959548
0.0958696
0.0957902
0.095717
0.09565
0.0955896
0.0955361
0.0954896
0.0954504
0.0954188
0.095395
0.095379
0.0953709
0.0982309
0.0979799
0.0977495
0.0975383
0.0973446
0.0971666
0.0970025
0.0968506
0.0967095
0.0965777
0.0964543
0.0963383
0.096229
0.0961259
0.0960288
0.0959376
0.0958521
0.0957726
0.0956991
0.095632
0.0955715
0.0955178
0.0954712
0.0954319
0.0954002
0.0953763
0.0953603
0.0953522
0.0981895
0.097943
0.0977168
0.0975093
0.0973186
0.0971432
0.0969811
0.0968308
0.0966909
0.09656
0.0964371
0.0963214
0.0962123
0.0961092
0.0960121
0.0959206
0.095835
0.0957553
0.0956816
0.0956143
0.0955536
0.0954998
0.0954531
0.0954137
0.095382
0.095358
0.0953419
0.0953339
0.0981483
0.0979066
0.0976846
0.0974807
0.0972932
0.0971202
0.0969602
0.0968116
0.0966728
0.0965428
0.0964204
0.096305
0.096196
0.0960929
0.0959957
0.0959041
0.0958183
0.0957383
0.0956645
0.095597
0.0955361
0.0954821
0.0954353
0.0953958
0.095364
0.09534
0.0953239
0.0953158
0.0981077
0.0978707
0.0976529
0.0974527
0.0972682
0.0970979
0.09694
0.0967929
0.0966553
0.096526
0.0964042
0.0962891
0.0961802
0.0960771
0.0959797
0.0958879
0.0958019
0.0957217
0.0956477
0.09558
0.095519
0.0954648
0.0954179
0.0953783
0.0953464
0.0953223
0.0953062
0.0952981
0.0980677
0.0978354
0.0976219
0.0974253
0.097244
0.0970762
0.0969203
0.0967747
0.0966383
0.0965098
0.0963885
0.0962736
0.0961648
0.0960616
0.0959641
0.0958722
0.0957859
0.0957056
0.0956313
0.0955634
0.0955022
0.0954479
0.0954008
0.0953612
0.0953292
0.0953051
0.0952889
0.0952808
0.0980285
0.097801
0.0975917
0.0973988
0.0972205
0.0970552
0.0969013
0.0967572
0.0966219
0.0964942
0.0963733
0.0962587
0.0961499
0.0960467
0.095949
0.0958569
0.0957704
0.0956898
0.0956153
0.0955472
0.0954858
0.0954314
0.0953842
0.0953445
0.0953124
0.0952882
0.095272
0.0952639
0.0979902
0.0977675
0.0975624
0.0973731
0.0971979
0.097035
0.096883
0.0967404
0.0966061
0.0964791
0.0963586
0.0962442
0.0961355
0.0960322
0.0959344
0.095842
0.0957553
0.0956745
0.0955998
0.0955315
0.0954699
0.0954154
0.095368
0.0953282
0.0952961
0.0952718
0.0952556
0.0952474
0.0979531
0.0977352
0.0975342
0.0973484
0.0971761
0.0970157
0.0968655
0.0967243
0.096591
0.0964646
0.0963446
0.0962303
0.0961216
0.0960182
0.0959202
0.0958277
0.0957407
0.0956597
0.0955848
0.0955163
0.0954545
0.0953998
0.0953523
0.0953124
0.0952802
0.0952559
0.0952396
0.0952315
0.0979174
0.097704
0.0975071
0.0973248
0.0971554
0.0969972
0.0968488
0.0967089
0.0965766
0.0964508
0.0963311
0.096217
0.0961083
0.0960048
0.0959066
0.0958138
0.0957266
0.0956453
0.0955702
0.0955015
0.0954396
0.0953847
0.0953371
0.0952971
0.0952648
0.0952405
0.0952242
0.095216
0.097883
0.0976742
0.0974813
0.0973023
0.0971356
0.0969797
0.096833
0.0966944
0.0965629
0.0964377
0.0963183
0.0962043
0.0960955
0.0959919
0.0958935
0.0958005
0.0957131
0.0956315
0.0955562
0.0954873
0.0954252
0.0953702
0.0953225
0.0952824
0.09525
0.0952256
0.0952093
0.0952011
0.0978503
0.0976459
0.0974568
0.097281
0.097117
0.0969631
0.096818
0.0966806
0.0965499
0.0964252
0.0963061
0.0961922
0.0960834
0.0959796
0.095881
0.0957877
0.0957001
0.0956183
0.0955427
0.0954736
0.0954113
0.0953562
0.0953084
0.0952681
0.0952357
0.0952113
0.0951949
0.0951867
0.0978192
0.0976191
0.0974336
0.097261
0.0970995
0.0969476
0.096804
0.0966677
0.0965377
0.0964135
0.0962946
0.0961807
0.0960718
0.0959679
0.095869
0.0957755
0.0956876
0.0956056
0.0955298
0.0954605
0.0953981
0.0953427
0.0952948
0.0952545
0.0952221
0.0951976
0.0951812
0.0951729
0.09779
0.097594
0.097412
0.0972422
0.0970831
0.096933
0.0967909
0.0966555
0.0965263
0.0964024
0.0962837
0.0961699
0.0960609
0.0959567
0.0958577
0.0957639
0.0956758
0.0955935
0.0955175
0.095448
0.0953854
0.0953299
0.0952819
0.0952415
0.095209
0.0951844
0.095168
0.0951598
0.0977626
0.0975705
0.0973918
0.0972248
0.0970679
0.0969196
0.0967787
0.0966443
0.0965156
0.0963921
0.0962735
0.0961597
0.0960505
0.0959462
0.0958469
0.0957529
0.0956645
0.095582
0.0955058
0.0954361
0.0953733
0.0953177
0.0952696
0.0952291
0.0951965
0.095172
0.0951555
0.0951473
0.0977372
0.0975487
0.0973732
0.0972088
0.0970539
0.0969072
0.0967675
0.0966339
0.0965057
0.0963825
0.096264
0.0961501
0.0960408
0.0959363
0.0958368
0.0957425
0.0956539
0.0955711
0.0954947
0.0954248
0.0953619
0.0953062
0.095258
0.0952174
0.0951848
0.0951602
0.0951437
0.0951354
0.0977137
0.0975287
0.0973561
0.097194
0.097041
0.0968958
0.0967571
0.0966243
0.0964966
0.0963736
0.0962552
0.0961412
0.0960318
0.0959271
0.0958273
0.0957328
0.0956439
0.0955609
0.0954843
0.0954143
0.0953512
0.0952954
0.095247
0.0952064
0.0951737
0.095149
0.0951325
0.0951243
0.0976922
0.0975104
0.0973405
0.0971806
0.0970294
0.0968854
0.0967477
0.0966155
0.0964882
0.0963654
0.096247
0.096133
0.0960234
0.0959184
0.0958184
0.0957237
0.0956346
0.0955514
0.0954745
0.0954043
0.0953411
0.0952852
0.0952368
0.0951961
0.0951633
0.0951386
0.0951221
0.0951138
0.0976727
0.0974938
0.0973264
0.0971685
0.0970189
0.0968761
0.0967393
0.0966076
0.0964806
0.096358
0.0962396
0.0961254
0.0960156
0.0959105
0.0958102
0.0957153
0.0956259
0.0955425
0.0954655
0.0953951
0.0953318
0.0952757
0.0952272
0.0951865
0.0951537
0.0951289
0.0951124
0.0951041
0.0976551
0.097479
0.0973137
0.0971577
0.0970095
0.0968677
0.0967316
0.0966005
0.0964737
0.0963512
0.0962328
0.0961185
0.0960085
0.0959032
0.0958027
0.0957075
0.0956179
0.0955343
0.0954571
0.0953866
0.0953232
0.095267
0.0952184
0.0951776
0.0951448
0.09512
0.0951034
0.0950951
0.0976395
0.0974658
0.0973026
0.0971481
0.0970011
0.0968603
0.0967249
0.0965941
0.0964676
0.0963451
0.0962266
0.0961122
0.0960021
0.0958965
0.0957959
0.0957004
0.0956107
0.0955269
0.0954495
0.0953789
0.0953153
0.0952591
0.0952104
0.0951695
0.0951366
0.0951118
0.0950953
0.0950869
0.0976257
0.0974542
0.0972928
0.0971398
0.0969938
0.0968538
0.0967189
0.0965885
0.0964622
0.0963397
0.0962212
0.0961066
0.0959963
0.0958906
0.0957897
0.0956941
0.0956041
0.0955202
0.0954426
0.0953719
0.0953082
0.0952519
0.0952031
0.0951622
0.0951293
0.0951045
0.0950879
0.0950796
0.0976138
0.0974441
0.0972843
0.0971325
0.0969875
0.0968482
0.0967138
0.0965836
0.0964574
0.096335
0.0962164
0.0961017
0.0959912
0.0958853
0.0957842
0.0956884
0.0955983
0.0955142
0.0954365
0.0953656
0.0953019
0.0952455
0.0951967
0.0951557
0.0951227
0.0950979
0.0950813
0.095073
0.0976036
0.0974356
0.0972771
0.0971264
0.0969822
0.0968434
0.0967094
0.0965794
0.0964533
0.0963309
0.0962122
0.0960974
0.0959868
0.0958807
0.0957794
0.0956835
0.0955932
0.0955089
0.0954312
0.0953602
0.0952963
0.0952398
0.095191
0.09515
0.095117
0.0950921
0.0950755
0.0950672
0.097595
0.0974285
0.0972711
0.0971213
0.0969777
0.0968395
0.0967057
0.0965759
0.0964499
0.0963275
0.0962087
0.0960938
0.095983
0.0958767
0.0957753
0.0956792
0.0955888
0.0955045
0.0954266
0.0953555
0.0952916
0.095235
0.0951862
0.0951451
0.0951121
0.0950872
0.0950706
0.0950622
0.0975881
0.0974227
0.0972662
0.0971171
0.0969741
0.0968363
0.0967027
0.0965731
0.0964471
0.0963246
0.0962058
0.0960908
0.0959799
0.0958735
0.095772
0.0956757
0.0955852
0.0955007
0.0954228
0.0953516
0.0952876
0.0952311
0.0951821
0.0951411
0.095108
0.0950831
0.0950665
0.0950581
0.0975828
0.0974182
0.0972625
0.097114
0.0969714
0.0968338
0.0967004
0.0965709
0.0964449
0.0963224
0.0962035
0.0960884
0.0959775
0.095871
0.0957693
0.095673
0.0955823
0.0954978
0.0954198
0.0953486
0.0952845
0.0952279
0.095179
0.0951379
0.0951048
0.0950799
0.0950632
0.0950549
0.097579
0.0974151
0.0972598
0.0971117
0.0969694
0.096832
0.0966988
0.0965693
0.0964434
0.0963209
0.0962019
0.0960867
0.0959757
0.0958691
0.0957674
0.0956709
0.0955802
0.0954957
0.0954176
0.0953463
0.0952822
0.0952256
0.0951766
0.0951355
0.0951024
0.0950775
0.0950609
0.0950525
0.0975766
0.0974131
0.0972582
0.0971103
0.0969682
0.0968309
0.0966978
0.0965684
0.0964424
0.0963199
0.0962009
0.0960857
0.0959746
0.0958679
0.0957661
0.0956697
0.0955789
0.0954943
0.0954162
0.0953449
0.0952808
0.0952241
0.0951751
0.095134
0.0951009
0.095076
0.0950593
0.095051
0.0975757
0.0974124
0.0972576
0.0971098
0.0969678
0.0968305
0.0966974
0.096568
0.096442
0.0963195
0.0962005
0.0960852
0.0959741
0.0958674
0.0957656
0.0956691
0.0955783
0.0954937
0.0954156
0.0953443
0.0952802
0.0952235
0.0951745
0.0951334
0.0951003
0.0950753
0.0950587
0.0950503
0.0987063
0.0990231
0.0993632
0.0997258
0.100109
0.100511
0.100928
0.101358
0.101794
0.102235
0.102673
0.103106
0.103527
0.103933
0.104318
0.104679
0.105011
0.105311
0.105575
0.1058
0.105984
0.106124
0.0986617
0.098974
0.0993097
0.099668
0.100047
0.100446
0.10086
0.101287
0.101722
0.102162
0.102601
0.103035
0.10346
0.10387
0.10426
0.104628
0.104968
0.105276
0.10555
0.105786
0.10598
0.10613
0.0986165
0.0989242
0.0992553
0.099609
0.099984
0.100378
0.100789
0.101214
0.101648
0.102087
0.102527
0.102963
0.10339
0.103804
0.104201
0.104575
0.104923
0.105241
0.105525
0.105772
0.105979
0.106142
0.098571
0.0988739
0.0992001
0.099549
0.0999195
0.10031
0.100717
0.101139
0.101571
0.10201
0.10245
0.102888
0.103318
0.103737
0.104139
0.104521
0.104877
0.105205
0.1055
0.10576
0.10598
0.106159
0.0985253
0.0988232
0.0991443
0.0994882
0.099854
0.10024
0.100644
0.101062
0.101493
0.10193
0.102371
0.102811
0.103244
0.103667
0.104076
0.104464
0.10483
0.105168
0.105475
0.105748
0.105984
0.10618
0.0984795
0.0987723
0.0990882
0.0994269
0.0997876
0.100169
0.100569
0.100984
0.101412
0.101849
0.10229
0.102731
0.103168
0.103596
0.10401
0.104406
0.10478
0.105129
0.105448
0.105736
0.105988
0.106202
0.0984338
0.0987214
0.0990318
0.0993651
0.0997207
0.100097
0.100493
0.100905
0.101331
0.101766
0.102207
0.10265
0.103089
0.103522
0.103942
0.104346
0.104729
0.105088
0.10542
0.105722
0.10599
0.106223
0.0983885
0.0986706
0.0989755
0.0993032
0.0996534
0.100025
0.100416
0.100825
0.101248
0.101682
0.102123
0.102566
0.103009
0.103445
0.103871
0.104283
0.104675
0.105045
0.10539
0.105705
0.105989
0.106239
0.0983435
0.0986202
0.0989194
0.0992414
0.0995859
0.0999523
0.100339
0.100744
0.101164
0.101596
0.102036
0.102481
0.102926
0.103367
0.103798
0.104217
0.104619
0.105
0.105356
0.105685
0.105984
0.10625
0.0982993
0.0985704
0.0988637
0.0991799
0.0995187
0.0998796
0.100261
0.100662
0.101079
0.101509
0.101949
0.102395
0.102842
0.103286
0.103723
0.104149
0.10456
0.104951
0.105319
0.105661
0.105974
0.106256
0.0982558
0.0985214
0.0988088
0.099119
0.0994519
0.0998072
0.100184
0.10058
0.100994
0.101422
0.10186
0.102307
0.102756
0.103204
0.103646
0.104079
0.104498
0.104898
0.105278
0.105633
0.10596
0.106258
0.0982134
0.0984733
0.0987549
0.099059
0.0993859
0.0997354
0.100107
0.100498
0.100908
0.101334
0.101771
0.102218
0.102668
0.10312
0.103567
0.104006
0.104433
0.104843
0.105234
0.1056
0.105941
0.106253
0.0981723
0.0984265
0.0987021
0.0990001
0.0993209
0.0996646
0.100031
0.100417
0.100823
0.101246
0.101682
0.102128
0.10258
0.103034
0.103486
0.103931
0.104365
0.104785
0.105185
0.105564
0.105917
0.106243
0.0981324
0.0983812
0.0986509
0.0989427
0.0992574
0.0995951
0.0999554
0.100337
0.100739
0.101159
0.101593
0.102038
0.102491
0.102948
0.103404
0.103854
0.104295
0.104723
0.105134
0.105523
0.105889
0.106228
0.0980942
0.0983374
0.0986013
0.098887
0.0991955
0.0995272
0.0998818
0.100259
0.100656
0.101072
0.101504
0.101949
0.102402
0.102861
0.10332
0.103776
0.104224
0.104659
0.105079
0.105479
0.105856
0.106207
0.0980576
0.0982955
0.0985536
0.0988333
0.0991356
0.0994612
0.0998101
0.100182
0.100575
0.100987
0.101417
0.10186
0.102314
0.102774
0.103236
0.103696
0.10415
0.104593
0.105021
0.10543
0.105818
0.10618
0.0980229
0.0982555
0.098508
0.0987817
0.099078
0.0993976
0.0997407
0.100107
0.100495
0.100904
0.101331
0.101773
0.102226
0.102688
0.103152
0.103616
0.104075
0.104525
0.10496
0.105378
0.105775
0.106148
0.0979901
0.0982177
0.0984647
0.0987326
0.0990229
0.0993366
0.0996739
0.100035
0.100418
0.100823
0.101247
0.101687
0.10214
0.102602
0.103069
0.103536
0.104
0.104455
0.104898
0.105324
0.105729
0.106111
0.0979594
0.0981821
0.0984238
0.0986861
0.0989706
0.0992784
0.09961
0.0999655
0.100344
0.100745
0.101166
0.101604
0.102056
0.102518
0.102987
0.103457
0.103925
0.104385
0.104834
0.105267
0.105681
0.106072
0.0979308
0.0981489
0.0983855
0.0986424
0.0989213
0.0992234
0.0995494
0.0998996
0.100274
0.10067
0.101088
0.101523
0.101974
0.102436
0.102906
0.103379
0.10385
0.104315
0.10477
0.105209
0.10563
0.106028
0.0979043
0.0981181
0.0983499
0.0986017
0.0988751
0.0991717
0.0994922
0.0998373
0.100206
0.100599
0.101013
0.101446
0.101895
0.102357
0.102828
0.103302
0.103777
0.104246
0.104705
0.105151
0.105578
0.105982
0.09788
0.0980897
0.098317
0.0985639
0.0988322
0.0991235
0.0994389
0.0997788
0.100143
0.100532
0.100942
0.101373
0.10182
0.102282
0.102753
0.103229
0.103706
0.104178
0.104642
0.105092
0.105525
0.105936
0.097858
0.0980639
0.098287
0.0985293
0.0987928
0.0990791
0.0993894
0.0997245
0.100085
0.100469
0.100876
0.101304
0.10175
0.10221
0.102681
0.103158
0.103637
0.104113
0.10458
0.105035
0.105473
0.10589
0.0978381
0.0980405
0.0982597
0.0984978
0.0987568
0.0990384
0.0993441
0.0996746
0.10003
0.100411
0.100814
0.10124
0.101684
0.102143
0.102614
0.103092
0.103572
0.10405
0.104521
0.10498
0.105422
0.105844
0.0978204
0.0980196
0.0982353
0.0984695
0.0987244
0.0990017
0.099303
0.0996292
0.0999808
0.100357
0.100758
0.101181
0.101623
0.102081
0.102552
0.10303
0.103512
0.103992
0.104465
0.104927
0.105373
0.105798
0.0978048
0.0980012
0.0982137
0.0984444
0.0986955
0.0989689
0.0992662
0.0995885
0.0999363
0.100309
0.100707
0.101127
0.101567
0.102024
0.102494
0.102973
0.103456
0.103937
0.104413
0.104878
0.105326
0.105755
0.0977912
0.0979852
0.0981948
0.0984224
0.0986702
0.0989401
0.0992338
0.0995526
0.0998969
0.100267
0.100662
0.101079
0.101518
0.101974
0.102443
0.102922
0.103405
0.103888
0.104366
0.104832
0.105284
0.105716
0.0977797
0.0979715
0.0981787
0.0984036
0.0986485
0.0989153
0.0992059
0.0995215
0.0998628
0.10023
0.100622
0.101038
0.101474
0.101929
0.102398
0.102877
0.103361
0.103844
0.104323
0.104792
0.105246
0.10568
0.0977701
0.09796
0.0981652
0.0983878
0.0986302
0.0988944
0.0991823
0.0994952
0.099834
0.100199
0.100589
0.101002
0.101438
0.101891
0.102359
0.102838
0.103322
0.103807
0.104287
0.104758
0.105214
0.105651
0.0977623
0.0979509
0.0981544
0.0983751
0.0986155
0.0988776
0.0991633
0.099474
0.0998105
0.100173
0.100561
0.100973
0.101407
0.10186
0.102328
0.102806
0.103291
0.103776
0.104257
0.104729
0.105186
0.105624
0.0977564
0.0979438
0.098146
0.0983654
0.0986042
0.0988646
0.0991486
0.0994576
0.0997925
0.100154
0.10054
0.100951
0.101384
0.101836
0.102303
0.102782
0.103266
0.103752
0.104234
0.104706
0.105165
0.105604
0.0977523
0.0979389
0.0981403
0.0983586
0.0985963
0.0988556
0.0991384
0.0994462
0.0997799
0.10014
0.100526
0.100936
0.101368
0.101819
0.102286
0.102764
0.103249
0.103735
0.104217
0.104691
0.10515
0.105591
0.09775
0.0979362
0.098137
0.0983547
0.0985919
0.0988505
0.0991326
0.0994397
0.0997728
0.100132
0.100517
0.100927
0.101359
0.10181
0.102276
0.102754
0.103239
0.103725
0.104208
0.104682
0.105142
0.105584
0.0954372
0.0954452
0.0954611
0.0954848
0.0955162
0.0955551
0.0956013
0.0956544
0.0957144
0.0957808
0.0958535
0.0959323
0.0960171
0.0961079
0.0962047
0.0963079
0.096418
0.0965356
0.0966615
0.096797
0.0969433
0.097102
0.0972748
0.0974636
0.0976701
0.0978962
0.0981435
0.0984132
0.0954177
0.0954257
0.0954417
0.0954655
0.0954969
0.0955359
0.0955822
0.0956355
0.0956955
0.0957621
0.095835
0.095914
0.0959989
0.0960898
0.0961867
0.0962899
0.0963998
0.096517
0.0966424
0.096777
0.0969222
0.0970794
0.0972503
0.0974367
0.0976405
0.0978634
0.0981071
0.0983728
0.0953985
0.0954065
0.0954225
0.0954463
0.0954778
0.0955169
0.0955633
0.0956167
0.0956769
0.0957437
0.0958167
0.0958959
0.095981
0.096072
0.0961689
0.0962721
0.0963818
0.0964987
0.0966235
0.0967573
0.0969013
0.097057
0.097226
0.09741
0.097611
0.0978306
0.0980705
0.0983321
0.0953795
0.0953875
0.0954035
0.0954274
0.095459
0.0954981
0.0955446
0.0955982
0.0956585
0.0957255
0.0957987
0.095878
0.0959633
0.0960544
0.0961515
0.0962546
0.0963642
0.0964807
0.096605
0.096738
0.0968808
0.0970349
0.097202
0.0973836
0.0975816
0.0977978
0.0980338
0.0982912
0.0953607
0.0953687
0.0953848
0.0954087
0.0954404
0.0954796
0.0955262
0.0955799
0.0956404
0.0957076
0.095781
0.0958605
0.0959459
0.0960372
0.0961343
0.0962375
0.0963469
0.0964631
0.0965868
0.096719
0.0968606
0.0970132
0.0971782
0.0973574
0.0975524
0.0977651
0.0979972
0.0982502
0.0953422
0.0953502
0.0953663
0.0953903
0.095422
0.0954614
0.0955081
0.0955619
0.0956226
0.0956899
0.0957636
0.0958433
0.0959289
0.0960203
0.0961175
0.0962207
0.09633
0.0964459
0.0965691
0.0967004
0.0968409
0.0969919
0.0971549
0.0973315
0.0975236
0.0977327
0.0979608
0.0982093
0.095324
0.0953321
0.0953482
0.0953722
0.095404
0.0954435
0.0954903
0.0955443
0.0956052
0.0956726
0.0957465
0.0958264
0.0959122
0.0960038
0.0961011
0.0962043
0.0963135
0.0964291
0.0965517
0.0966822
0.0968216
0.0969711
0.097132
0.0973062
0.0974951
0.0977007
0.0979247
0.0981686
0.0953062
0.0953143
0.0953304
0.0953545
0.0953864
0.0954259
0.0954729
0.095527
0.095588
0.0956557
0.0957297
0.0958099
0.0958959
0.0959877
0.0960851
0.0961883
0.0962974
0.0964127
0.0965349
0.0966646
0.0968028
0.0969507
0.0971097
0.0972813
0.0974672
0.0976692
0.097889
0.0981283
0.0952887
0.0952968
0.095313
0.0953371
0.0953691
0.0954087
0.0954558
0.0955101
0.0955713
0.0956392
0.0957134
0.0957938
0.09588
0.095972
0.0960695
0.0961728
0.0962818
0.0963969
0.0965185
0.0966475
0.0967846
0.096931
0.097088
0.0972571
0.0974399
0.0976383
0.097854
0.0980885
0.0952716
0.0952798
0.095296
0.0953201
0.0953522
0.0953919
0.0954391
0.0954936
0.0955549
0.095623
0.0956975
0.0957781
0.0958645
0.0959567
0.0960544
0.0961577
0.0962666
0.0963815
0.0965027
0.0966309
0.096767
0.0969119
0.0970669
0.0972335
0.0974134
0.0976081
0.0978196
0.0980495
0.095255
0.0952631
0.0952794
0.0953036
0.0953357
0.0953756
0.0954229
0.0954775
0.095539
0.0956073
0.095682
0.0957628
0.0958495
0.0959419
0.0960397
0.0961431
0.096252
0.0963667
0.0964875
0.096615
0.09675
0.0968934
0.0970465
0.0972107
0.0973876
0.0975788
0.0977861
0.0980112
0.0952388
0.095247
0.0952633
0.0952876
0.0953197
0.0953597
0.0954071
0.0954618
0.0955236
0.0955921
0.095667
0.095748
0.0958349
0.0959275
0.0960256
0.096129
0.0962379
0.0963524
0.0964728
0.0965997
0.0967336
0.0968757
0.097027
0.0971888
0.0973627
0.0975504
0.0977536
0.097974
0.0952231
0.0952313
0.0952476
0.095272
0.0953042
0.0953443
0.0953918
0.0954467
0.0955086
0.0955773
0.0956524
0.0957337
0.0958209
0.0959137
0.0960119
0.0961155
0.0962244
0.0963387
0.0964588
0.096585
0.096718
0.0968588
0.0970082
0.0971678
0.0973388
0.097523
0.0977222
0.097938
0.095208
0.0952162
0.0952325
0.0952569
0.0952893
0.0953294
0.095377
0.0954321
0.0954942
0.095563
0.0956384
0.0957199
0.0958073
0.0959004
0.0959988
0.0961025
0.0962114
0.0963256
0.0964454
0.096571
0.0967032
0.0968426
0.0969904
0.0971477
0.097316
0.0974968
0.097692
0.0979033
0.0951934
0.0952016
0.0952179
0.0952424
0.0952748
0.095315
0.0953628
0.095418
0.0954802
0.0955493
0.0956249
0.0957066
0.0957943
0.0958876
0.0959862
0.0960901
0.0961991
0.0963132
0.0964326
0.0965578
0.0966891
0.0968273
0.0969735
0.0971286
0.0972942
0.0974719
0.0976632
0.09787
0.0951793
0.0951876
0.095204
0.0952285
0.0952609
0.0953012
0.0953491
0.0954044
0.0954669
0.0955361
0.0956119
0.0956939
0.0957818
0.0958754
0.0959742
0.0960782
0.0961873
0.0963013
0.0964206
0.0965452
0.0966758
0.0968129
0.0969575
0.0971106
0.0972737
0.0974482
0.0976358
0.0978383
0.0951659
0.0951741
0.0951906
0.0952151
0.0952476
0.095288
0.095336
0.0953915
0.0954541
0.0955235
0.0955996
0.0956818
0.09577
0.0958637
0.0959628
0.096067
0.0961761
0.0962902
0.0964092
0.0965334
0.0966633
0.0967994
0.0969425
0.0970938
0.0972544
0.0974259
0.0976099
0.0978083
0.0951531
0.0951613
0.0951778
0.0952024
0.095235
0.0952754
0.0953236
0.0953791
0.0954419
0.0955115
0.0955878
0.0956702
0.0957587
0.0958527
0.095952
0.0960563
0.0961656
0.0962796
0.0963985
0.0965224
0.0966516
0.0967867
0.0969285
0.097078
0.0972363
0.097405
0.0975857
0.0977801
0.0951409
0.0951492
0.0951657
0.0951903
0.095223
0.0952635
0.0953117
0.0953674
0.0954303
0.0955002
0.0955766
0.0956593
0.095748
0.0958422
0.0959418
0.0960463
0.0961557
0.0962698
0.0963885
0.0965121
0.0966407
0.096775
0.0969156
0.0970634
0.0972196
0.0973856
0.097563
0.0977537
0.0951295
0.0951377
0.0951542
0.0951789
0.0952116
0.0952522
0.0953006
0.0953564
0.0954194
0.0954894
0.0955661
0.095649
0.0957379
0.0958324
0.0959322
0.0960369
0.0961464
0.0962606
0.0963792
0.0965025
0.0966307
0.0967642
0.0969036
0.0970499
0.0972041
0.0973677
0.0975421
0.0977291
0.0951187
0.095127
0.0951435
0.0951682
0.095201
0.0952417
0.0952901
0.095346
0.0954092
0.0954794
0.0955562
0.0956393
0.0957285
0.0958232
0.0959232
0.0960282
0.0961378
0.096252
0.0963706
0.0964937
0.0966215
0.0967543
0.0968927
0.0970376
0.09719
0.0973512
0.0975228
0.0977065
0.0951086
0.0951169
0.0951335
0.0951582
0.095191
0.0952318
0.0952803
0.0953363
0.0953997
0.09547
0.095547
0.0956303
0.0957197
0.0958147
0.0959149
0.0960201
0.0961299
0.0962442
0.0963628
0.0964857
0.096613
0.0967452
0.0968827
0.0970264
0.0971771
0.0973362
0.0975052
0.0976859
0.0950993
0.0951076
0.0951242
0.095149
0.0951818
0.0952226
0.0952712
0.0953274
0.0953908
0.0954613
0.0955385
0.095622
0.0957116
0.0958068
0.0959072
0.0960126
0.0961226
0.096237
0.0963556
0.0964783
0.0966054
0.0967371
0.0968738
0.0970163
0.0971655
0.0973227
0.0974893
0.0976671
0.0950908
0.0950991
0.0951157
0.0951405
0.0951734
0.0952142
0.0952629
0.0953191
0.0953827
0.0954533
0.0955307
0.0956144
0.0957042
0.0957996
0.0959002
0.0960058
0.096116
0.0962305
0.0963491
0.0964718
0.0965986
0.0967297
0.0968657
0.0970072
0.0971551
0.0973106
0.0974751
0.0976503
0.095083
0.0950913
0.0951079
0.0951327
0.0951657
0.0952066
0.0952553
0.0953116
0.0953753
0.0954461
0.0955236
0.0956075
0.0956974
0.095793
0.0958939
0.0959997
0.09611
0.0962246
0.0963432
0.0964659
0.0965925
0.0967233
0.0968586
0.0969992
0.0971459
0.0972999
0.0974625
0.0976353
0.095076
0.0950844
0.095101
0.0951258
0.0951588
0.0951997
0.0952485
0.0953049
0.0953687
0.0954396
0.0955172
0.0956013
0.0956914
0.0957872
0.0958882
0.0959942
0.0961047
0.0962194
0.0963381
0.0964607
0.0965871
0.0967176
0.0968524
0.0969923
0.0971379
0.0972905
0.0974514
0.0976222
0.0950699
0.0950782
0.0950948
0.0951197
0.0951527
0.0951937
0.0952425
0.095299
0.0953628
0.0954338
0.0955116
0.0955958
0.095686
0.095782
0.0958832
0.0959894
0.0961
0.0962148
0.0963336
0.0964561
0.0965824
0.0967126
0.096847
0.0969862
0.097131
0.0972824
0.0974418
0.0976108
0.0950645
0.0950729
0.0950895
0.0951144
0.0951474
0.0951884
0.0952373
0.0952938
0.0953578
0.0954288
0.0955067
0.095591
0.0956814
0.0957775
0.0958789
0.0959852
0.096096
0.0962109
0.0963297
0.0964523
0.0965785
0.0967084
0.0968425
0.0969811
0.0971251
0.0972755
0.0974337
0.0976011
0.09506
0.0950684
0.095085
0.0951099
0.0951429
0.095184
0.0952329
0.0952895
0.0953535
0.0954246
0.0955026
0.095587
0.0956775
0.0957738
0.0958753
0.0959817
0.0960926
0.0962076
0.0963265
0.096449
0.0965752
0.096705
0.0968387
0.0969769
0.0971203
0.0972698
0.0974269
0.097593
0.0950564
0.0950647
0.0950814
0.0951063
0.0951393
0.0951804
0.0952294
0.095286
0.09535
0.0954212
0.0954992
0.0955838
0.0956744
0.0957707
0.0958723
0.0959788
0.0960898
0.0962049
0.0963239
0.0964464
0.0965725
0.0967022
0.0968357
0.0969735
0.0971164
0.0972653
0.0974215
0.0975866
0.0950536
0.0950619
0.0950786
0.0951035
0.0951366
0.0951777
0.0952266
0.0952833
0.0953474
0.0954186
0.0954967
0.0955813
0.095672
0.0957684
0.0958701
0.0959767
0.0960877
0.0962029
0.0963219
0.0964444
0.0965705
0.0967
0.0968334
0.0969709
0.0971134
0.0972618
0.0974174
0.0975816
0.0950516
0.09506
0.0950766
0.0951016
0.0951346
0.0951758
0.0952247
0.0952814
0.0953455
0.0954168
0.0954949
0.0955795
0.0956703
0.0957667
0.0958685
0.0959751
0.0960863
0.0962015
0.0963205
0.096443
0.096569
0.0966985
0.0968317
0.0969691
0.0971113
0.0972594
0.0974145
0.0975782
0.0950505
0.0950589
0.0950756
0.0951005
0.0951336
0.0951747
0.0952237
0.0952804
0.0953445
0.0954158
0.0954939
0.0955786
0.0956693
0.0957658
0.0958676
0.0959743
0.0960854
0.0962007
0.0963197
0.0964422
0.0965682
0.0966977
0.0968308
0.0969681
0.0971101
0.097258
0.0974128
0.0975762
0.106094
0.106105
0.106114
0.106119
0.106121
0.106121
0.106016
0.106013
0.10601
0.106005
0.105998
0.105991
0.105891
0.105876
0.105863
0.105848
0.105832
0.105816
0.10572
0.105696
0.105673
0.105649
0.105625
0.1056
0.105505
0.105474
0.105443
0.105411
0.105378
0.105345
0.105249
0.105212
0.105174
0.105135
0.105094
0.105053
0.104956
0.104913
0.104869
0.104823
0.104777
0.104728
0.104629
0.104581
0.104531
0.104481
0.104428
0.104374
0.104271
0.104219
0.104166
0.10411
0.104053
0.103994
0.103887
0.103832
0.103775
0.103716
0.103655
0.103592
0.103481
0.103424
0.103365
0.103304
0.10324
0.103174
0.103059
0.103
0.10294
0.102876
0.102811
0.102743
0.102625
0.102565
0.102504
0.10244
0.102374
0.102305
0.102183
0.102124
0.102063
0.101999
0.101933
0.101865
0.10174
0.101682
0.101622
0.101559
0.101494
0.101427
0.101301
0.101244
0.101185
0.101124
0.101061
0.100995
0.100869
0.100814
0.100757
0.100699
0.100638
0.100575
0.100449
0.100397
0.100343
0.100287
0.100229
0.10017
0.100046
0.0999964
0.0999453
0.0998926
0.0998384
0.0997827
0.0996617
0.0996153
0.0995674
0.0995182
0.0994677
0.0994159
0.0992992
0.0992559
0.0992115
0.0991659
0.0991192
0.0990715
0.09896
0.09892
0.098879
0.0988371
0.0987942
0.0987505
0.0984534
0.0981798
0.097929
0.0976998
0.0974906
0.0972995
0.0971248
0.0969647
0.0968172
0.096681
0.0965545
0.0964366
0.0963263
0.0962231
0.0961262
0.0960356
0.0959509
0.0958723
0.0957997
0.0957334
0.0956737
0.0956206
0.0955745
0.0955357
0.0955044
0.0954807
0.0954648
0.0954569
0.0984931
0.0982159
0.0979617
0.0977295
0.0975177
0.0973244
0.0971479
0.0969863
0.0968378
0.0967007
0.0965737
0.0964554
0.096345
0.0962417
0.0961449
0.0960543
0.0959698
0.0958913
0.0958189
0.0957528
0.0956931
0.0956402
0.0955942
0.0955555
0.0955242
0.0955005
0.0954847
0.0954767
0.0985323
0.0982515
0.0979941
0.097759
0.0975447
0.0973493
0.0971711
0.0970081
0.0968585
0.0967206
0.0965931
0.0964745
0.0963639
0.0962605
0.0961637
0.0960732
0.0959888
0.0959105
0.0958382
0.0957722
0.0957127
0.0956598
0.095614
0.0955753
0.0955441
0.0955205
0.0955046
0.0954967
0.0985707
0.0982866
0.0980262
0.0977883
0.0975716
0.0973742
0.0971943
0.0970299
0.0968793
0.0967407
0.0966126
0.0964937
0.0963829
0.0962794
0.0961827
0.0960923
0.096008
0.0959297
0.0958576
0.0957917
0.0957323
0.0956796
0.0956338
0.0955952
0.095564
0.0955405
0.0955247
0.0955167
0.0986084
0.0983211
0.0980578
0.0978173
0.0975983
0.097399
0.0972174
0.0970518
0.0969002
0.0967609
0.0966323
0.096513
0.096402
0.0962985
0.0962018
0.0961114
0.0960272
0.0959491
0.0958771
0.0958113
0.095752
0.0956994
0.0956537
0.0956152
0.095584
0.0955605
0.0955447
0.0955368
0.0986452
0.098355
0.0980889
0.097846
0.0976248
0.0974236
0.0972406
0.0970737
0.0969212
0.0967811
0.096652
0.0965324
0.0964213
0.0963177
0.0962209
0.0961306
0.0960465
0.0959685
0.0958966
0.095831
0.0957718
0.0957192
0.0956736
0.0956351
0.095604
0.0955805
0.0955648
0.0955569
0.106882
0.106881
0.106879
0.106876
0.106872
0.106867
0.106861
0.106854
0.106845
0.106836
0.106825
0.106814
0.106801
0.106787
0.106771
0.106754
0.106736
0.106716
0.106695
0.106673
0.106649
0.106624
0.106597
0.106568
0.106539
0.106507
0.106475
0.106442
0.106407
0.106372
0.106336
0.106299
0.106263
0.106228
0.106194
0.106162
0.106133
0.106109
0.106092
0.106084
0.106835
0.106834
0.106832
0.106829
0.106825
0.10682
0.106814
0.106806
0.106798
0.106789
0.106778
0.106766
0.106753
0.106739
0.106724
0.106707
0.106689
0.106669
0.106648
0.106626
0.106602
0.106576
0.106549
0.106521
0.106491
0.10646
0.106428
0.106394
0.10636
0.106324
0.106288
0.106252
0.106215
0.10618
0.106145
0.106112
0.106083
0.106057
0.106036
0.106022
0.106741
0.10674
0.106738
0.106735
0.106731
0.106726
0.106719
0.106712
0.106704
0.106694
0.106684
0.106672
0.106659
0.106645
0.10663
0.106613
0.106595
0.106575
0.106554
0.106532
0.106508
0.106482
0.106455
0.106427
0.106397
0.106366
0.106334
0.1063
0.106265
0.106229
0.106193
0.106156
0.10612
0.106083
0.106048
0.106014
0.105982
0.105953
0.105928
0.105907
0.106601
0.1066
0.106597
0.106594
0.10659
0.106585
0.106579
0.106572
0.106564
0.106554
0.106544
0.106532
0.106519
0.106505
0.106489
0.106473
0.106454
0.106435
0.106414
0.106392
0.106368
0.106342
0.106315
0.106287
0.106257
0.106226
0.106194
0.10616
0.106125
0.106089
0.106052
0.106015
0.105978
0.10594
0.105903
0.105868
0.105833
0.105801
0.105771
0.105744
0.106416
0.106415
0.106413
0.10641
0.106405
0.1064
0.106394
0.106387
0.106379
0.106369
0.106359
0.106347
0.106334
0.10632
0.106305
0.106288
0.10627
0.10625
0.106229
0.106207
0.106183
0.106158
0.106131
0.106103
0.106073
0.106042
0.106009
0.105975
0.10594
0.105904
0.105866
0.105829
0.10579
0.105752
0.105714
0.105676
0.105639
0.105604
0.105569
0.105537
0.106188
0.106187
0.106185
0.106182
0.106178
0.106173
0.106166
0.106159
0.106151
0.106142
0.106131
0.106119
0.106106
0.106092
0.106077
0.10606
0.106042
0.106023
0.106002
0.105979
0.105956
0.10593
0.105904
0.105875
0.105846
0.105814
0.105782
0.105748
0.105712
0.105676
0.105638
0.1056
0.105561
0.105521
0.105481
0.105442
0.105402
0.105363
0.105325
0.105287
0.105919
0.105918
0.105916
0.105913
0.105909
0.105904
0.105898
0.105891
0.105882
0.105873
0.105863
0.105851
0.105838
0.105824
0.105809
0.105792
0.105774
0.105755
0.105734
0.105712
0.105688
0.105663
0.105636
0.105608
0.105578
0.105547
0.105514
0.10548
0.105444
0.105407
0.105369
0.10533
0.10529
0.10525
0.105209
0.105167
0.105125
0.105083
0.105041
0.104999
0.105613
0.105612
0.10561
0.105607
0.105603
0.105598
0.105591
0.105584
0.105576
0.105567
0.105556
0.105544
0.105532
0.105518
0.105502
0.105486
0.105468
0.105449
0.105428
0.105406
0.105382
0.105357
0.10533
0.105302
0.105273
0.105241
0.105209
0.105175
0.105139
0.105102
0.105063
0.105024
0.104983
0.104942
0.104899
0.104856
0.104812
0.104767
0.104722
0.104676
0.105271
0.10527
0.105268
0.105265
0.105261
0.105256
0.10525
0.105243
0.105235
0.105225
0.105215
0.105203
0.105191
0.105177
0.105161
0.105145
0.105127
0.105108
0.105087
0.105065
0.105042
0.105017
0.104991
0.104963
0.104933
0.104902
0.104869
0.104835
0.104799
0.104762
0.104723
0.104683
0.104642
0.1046
0.104556
0.104511
0.104465
0.104419
0.104371
0.104321
0.104899
0.104898
0.104896
0.104893
0.104889
0.104884
0.104878
0.104871
0.104862
0.104853
0.104843
0.104831
0.104818
0.104805
0.104789
0.104773
0.104755
0.104736
0.104716
0.104694
0.104671
0.104646
0.10462
0.104592
0.104563
0.104532
0.104499
0.104465
0.104429
0.104392
0.104353
0.104313
0.104271
0.104228
0.104184
0.104138
0.104091
0.104042
0.103992
0.10394
0.104499
0.104498
0.104496
0.104493
0.104489
0.104484
0.104478
0.104471
0.104463
0.104454
0.104443
0.104432
0.104419
0.104405
0.10439
0.104374
0.104357
0.104338
0.104318
0.104296
0.104273
0.104248
0.104222
0.104195
0.104166
0.104135
0.104103
0.104069
0.104033
0.103996
0.103957
0.103917
0.103875
0.103832
0.103786
0.10374
0.103692
0.103642
0.10359
0.103537
0.104077
0.104076
0.104074
0.104071
0.104067
0.104062
0.104056
0.104049
0.104041
0.104032
0.104021
0.10401
0.103997
0.103984
0.103969
0.103953
0.103935
0.103917
0.103897
0.103875
0.103853
0.103828
0.103803
0.103776
0.103747
0.103716
0.103684
0.103651
0.103616
0.103579
0.10354
0.1035
0.103458
0.103414
0.103369
0.103322
0.103273
0.103222
0.10317
0.103115
0.103637
0.103636
0.103634
0.103631
0.103627
0.103622
0.103616
0.103609
0.103601
0.103592
0.103582
0.10357
0.103558
0.103544
0.10353
0.103514
0.103497
0.103478
0.103458
0.103437
0.103415
0.103391
0.103366
0.103339
0.103311
0.103281
0.103249
0.103216
0.103181
0.103145
0.103107
0.103067
0.103025
0.102982
0.102936
0.102889
0.10284
0.102789
0.102737
0.102682
0.103185
0.103184
0.103182
0.103179
0.103175
0.10317
0.103164
0.103157
0.103149
0.10314
0.10313
0.103118
0.103106
0.103093
0.103078
0.103062
0.103045
0.103027
0.103008
0.102987
0.102965
0.102941
0.102917
0.10289
0.102862
0.102833
0.102802
0.102769
0.102735
0.102699
0.102662
0.102622
0.102581
0.102538
0.102494
0.102447
0.102398
0.102348
0.102295
0.10224
0.102725
0.102724
0.102722
0.102719
0.102715
0.10271
0.102704
0.102697
0.102689
0.10268
0.10267
0.102659
0.102647
0.102634
0.102619
0.102604
0.102587
0.102569
0.10255
0.10253
0.102508
0.102485
0.102461
0.102435
0.102407
0.102379
0.102348
0.102317
0.102283
0.102248
0.102211
0.102172
0.102132
0.10209
0.102046
0.102
0.101952
0.101902
0.101851
0.101797
0.102263
0.102262
0.10226
0.102257
0.102253
0.102248
0.102242
0.102235
0.102227
0.102218
0.102209
0.102198
0.102186
0.102172
0.102158
0.102143
0.102127
0.102109
0.10209
0.10207
0.102049
0.102027
0.102003
0.101978
0.101951
0.101923
0.101894
0.101862
0.10183
0.101796
0.10176
0.101722
0.101683
0.101642
0.101599
0.101554
0.101507
0.101459
0.101408
0.101355
0.101804
0.101803
0.101801
0.101798
0.101794
0.101789
0.101784
0.101777
0.101769
0.10176
0.10175
0.10174
0.101728
0.101715
0.101701
0.101686
0.10167
0.101653
0.101634
0.101615
0.101594
0.101572
0.101549
0.101524
0.101499
0.101471
0.101443
0.101413
0.101381
0.101348
0.101313
0.101276
0.101238
0.101199
0.101157
0.101114
0.101069
0.101022
0.100973
0.100922
0.101354
0.101353
0.101351
0.101348
0.101344
0.101339
0.101333
0.101327
0.101319
0.10131
0.101301
0.10129
0.101278
0.101266
0.101252
0.101237
0.101222
0.101205
0.101187
0.101168
0.101148
0.101126
0.101104
0.10108
0.101055
0.101028
0.101001
0.100972
0.100941
0.100909
0.100875
0.10084
0.100804
0.100765
0.100726
0.100684
0.100641
0.100595
0.100549
0.1005
0.100916
0.100915
0.100914
0.100911
0.100907
0.100902
0.100896
0.10089
0.100882
0.100874
0.100864
0.100854
0.100842
0.10083
0.100816
0.100802
0.100786
0.10077
0.100752
0.100734
0.100714
0.100694
0.100672
0.100649
0.100624
0.100599
0.100572
0.100544
0.100515
0.100484
0.100452
0.100418
0.100383
0.100347
0.100308
0.100269
0.100227
0.100185
0.10014
0.100094
0.100496
0.100495
0.100493
0.100491
0.100487
0.100482
0.100476
0.10047
0.100462
0.100454
0.100445
0.100434
0.100423
0.100411
0.100398
0.100384
0.100368
0.100352
0.100335
0.100317
0.100298
0.100278
0.100257
0.100235
0.100211
0.100187
0.100161
0.100134
0.100106
0.100077
0.100046
0.100014
0.0999805
0.0999457
0.0999095
0.0998719
0.0998328
0.0997922
0.0997502
0.0997067
0.100097
0.100096
0.100094
0.100091
0.100087
0.100083
0.100077
0.100071
0.100063
0.100055
0.100046
0.100036
0.100025
0.100013
0.0999998
0.099986
0.0999713
0.0999557
0.0999391
0.0999216
0.0999031
0.0998836
0.0998631
0.0998417
0.0998191
0.0997956
0.0997709
0.0997451
0.0997182
0.0996902
0.0996609
0.0996304
0.0995987
0.0995658
0.0995316
0.0994961
0.0994593
0.0994212
0.0993818
0.0993411
0.0997204
0.0997195
0.0997177
0.0997149
0.0997113
0.0997067
0.0997012
0.0996949
0.0996876
0.0996794
0.0996704
0.0996604
0.0996496
0.0996379
0.0996253
0.0996118
0.0995975
0.0995823
0.0995661
0.0995491
0.0995312
0.0995124
0.0994926
0.0994719
0.0994502
0.0994276
0.0994039
0.0993793
0.0993536
0.0993269
0.0992991
0.0992702
0.0992403
0.0992092
0.099177
0.0991436
0.0991092
0.0990735
0.0990368
0.0989989
0.0986812
0.0983882
0.0981195
0.0978742
0.0976509
0.097448
0.0972636
0.0970955
0.0969421
0.0968014
0.0966718
0.0965519
0.0964406
0.0963369
0.0962401
0.0961499
0.0960659
0.095988
0.0959162
0.0958506
0.0957915
0.095739
0.0956935
0.0956551
0.095624
0.0956006
0.0955848
0.0955769
0.0987163
0.0984206
0.0981495
0.097902
0.0976768
0.0974722
0.0972864
0.0971173
0.096963
0.0968216
0.0966916
0.0965714
0.0964599
0.0963561
0.0962594
0.0961692
0.0960852
0.0960074
0.0959357
0.0958703
0.0958112
0.0957588
0.0957133
0.095675
0.095644
0.0956205
0.0956048
0.0955969
0.0987504
0.0984523
0.0981788
0.0979293
0.0977023
0.0974962
0.0973091
0.0971389
0.0969838
0.0968418
0.0967113
0.0965909
0.0964792
0.0963754
0.0962786
0.0961884
0.0961046
0.0960268
0.0959552
0.0958898
0.0958309
0.0957785
0.0957331
0.0956948
0.0956638
0.0956404
0.0956247
0.0956168
0.0987836
0.0984831
0.0982076
0.0979561
0.0977274
0.0975198
0.0973315
0.0971604
0.0970045
0.0968619
0.096731
0.0966103
0.0964985
0.0963946
0.0962978
0.0962077
0.0961238
0.0960461
0.0959746
0.0959093
0.0958504
0.0957982
0.0957528
0.0957145
0.0956835
0.0956601
0.0956445
0.0956366
0.0988158
0.0985132
0.0982356
0.0979824
0.0977521
0.0975432
0.0973537
0.0971816
0.097025
0.0968819
0.0967507
0.0966297
0.0965177
0.0964137
0.0963169
0.0962268
0.096143
0.0960654
0.0959939
0.0959287
0.0958698
0.0958176
0.0957723
0.095734
0.0957031
0.0956797
0.0956641
0.0956562
0.098847
0.0985424
0.098263
0.0980081
0.0977763
0.0975661
0.0973756
0.0972027
0.0970454
0.0969018
0.0967702
0.0966489
0.0965368
0.0964327
0.0963359
0.0962458
0.096162
0.0960845
0.0960131
0.0959479
0.0958891
0.095837
0.0957916
0.0957534
0.0957225
0.0956992
0.0956835
0.0956757
0.0988773
0.0985708
0.0982897
0.0980332
0.0978001
0.0975887
0.0973972
0.0972234
0.0970655
0.0969215
0.0967895
0.096668
0.0965557
0.0964516
0.0963547
0.0962647
0.0961809
0.0961034
0.0960321
0.095967
0.0959082
0.0958561
0.0958108
0.0957726
0.0957417
0.0957184
0.0957027
0.0956949
0.0989066
0.0985984
0.0983156
0.0980577
0.0978233
0.0976108
0.0974184
0.0972439
0.0970854
0.0969409
0.0968086
0.0966869
0.0965745
0.0964703
0.0963734
0.0962833
0.0961997
0.0961222
0.0960509
0.0959858
0.0959271
0.095875
0.0958298
0.0957916
0.0957607
0.0957374
0.0957217
0.0957139
0.0989349
0.0986251
0.0983409
0.0980816
0.097846
0.0976325
0.0974393
0.0972641
0.0971051
0.0969602
0.0968276
0.0967057
0.0965931
0.0964888
0.0963919
0.0963018
0.0962182
0.0961407
0.0960694
0.0960044
0.0959457
0.0958937
0.0958484
0.0958103
0.0957794
0.0957561
0.0957405
0.0957326
0.0989622
0.0986509
0.0983654
0.0981049
0.0978682
0.0976538
0.0974597
0.097284
0.0971244
0.0969791
0.0968462
0.0967241
0.0966115
0.0965071
0.0964102
0.0963201
0.0962364
0.096159
0.0960878
0.0960227
0.0959641
0.0959121
0.0958668
0.0958287
0.0957979
0.0957746
0.0957589
0.0957511
0.0989886
0.098676
0.0983891
0.0981275
0.0978899
0.0976746
0.0974798
0.0973034
0.0971434
0.0969978
0.0968646
0.0967424
0.0966296
0.0965251
0.0964282
0.0963381
0.0962544
0.096177
0.0961058
0.0960408
0.0959822
0.0959301
0.0958849
0.0958468
0.095816
0.0957927
0.095777
0.0957692
0.099014
0.0987001
0.0984122
0.0981495
0.0979109
0.0976949
0.0974994
0.0973225
0.0971621
0.0970161
0.0968827
0.0967603
0.0966474
0.0965429
0.0964459
0.0963558
0.0962721
0.0961947
0.0961235
0.0960585
0.0959999
0.0959479
0.0959027
0.0958646
0.0958338
0.0958105
0.0957948
0.095787
0.0990385
0.0987235
0.0984345
0.0981708
0.0979314
0.0977147
0.0975186
0.0973412
0.0971804
0.0970341
0.0969005
0.0967779
0.0966649
0.0965603
0.0964632
0.0963731
0.0962895
0.0962121
0.0961409
0.0960759
0.0960173
0.0959653
0.0959201
0.095882
0.0958512
0.0958279
0.0958122
0.0958044
0.099062
0.098746
0.098456
0.0981915
0.0979514
0.0977339
0.0975373
0.0973595
0.0971983
0.0970517
0.0969179
0.0967951
0.096682
0.0965773
0.0964803
0.0963901
0.0963065
0.0962291
0.0961579
0.0960929
0.0960343
0.0959823
0.0959371
0.095899
0.0958682
0.0958449
0.0958292
0.0958214
0.0990846
0.0987677
0.0984768
0.0982116
0.0979707
0.0977527
0.0975556
0.0973773
0.0972158
0.0970689
0.0969349
0.096812
0.0966988
0.096594
0.0964969
0.0964068
0.0963231
0.0962457
0.0961745
0.0961095
0.0960509
0.0959989
0.0959537
0.0959156
0.0958848
0.0958615
0.0958458
0.095838
0.0991064
0.0987886
0.0984969
0.0982309
0.0979894
0.0977709
0.0975733
0.0973946
0.0972328
0.0970857
0.0969515
0.0968284
0.0967151
0.0966103
0.0965132
0.096423
0.0963393
0.0962619
0.0961907
0.0961257
0.0960671
0.0960151
0.0959699
0.0959318
0.0959009
0.0958776
0.095862
0.0958541
0.0991272
0.0988086
0.0985163
0.0982496
0.0980076
0.0977885
0.0975905
0.0974115
0.0972493
0.097102
0.0969677
0.0968445
0.0967311
0.0966262
0.096529
0.0964388
0.0963551
0.0962776
0.0962064
0.0961414
0.0960828
0.0960308
0.0959856
0.0959475
0.0959166
0.0958933
0.0958776
0.0958698
0.0991472
0.0988279
0.0985349
0.0982676
0.098025
0.0978055
0.0976071
0.0974278
0.0972654
0.0971179
0.0969833
0.09686
0.0967465
0.0966416
0.0965444
0.0964541
0.0963704
0.0962929
0.0962217
0.0961567
0.0960981
0.096046
0.0960008
0.0959627
0.0959318
0.0959085
0.0958928
0.095885
0.0991663
0.0988463
0.0985527
0.098285
0.0980419
0.0978219
0.0976232
0.0974436
0.097281
0.0971333
0.0969986
0.0968751
0.0967615
0.0966565
0.0965592
0.0964689
0.0963852
0.0963077
0.0962365
0.0961715
0.0961128
0.0960608
0.0960155
0.0959774
0.0959465
0.0959232
0.0959075
0.0958997
0.0991845
0.098864
0.0985699
0.0983016
0.0980581
0.0978378
0.0976387
0.0974588
0.097296
0.0971481
0.0970132
0.0968897
0.096776
0.096671
0.0965736
0.0964833
0.0963995
0.096322
0.0962507
0.0961857
0.096127
0.096075
0.0960297
0.0959916
0.0959607
0.0959373
0.0959217
0.0959138
0.0992019
0.0988809
0.0985863
0.0983176
0.0980737
0.097853
0.0976536
0.0974735
0.0973104
0.0971624
0.0970274
0.0969038
0.09679
0.0966849
0.0965875
0.0964971
0.0964133
0.0963358
0.0962644
0.0961994
0.0961407
0.0960886
0.0960434
0.0960052
0.0959743
0.0959509
0.0959353
0.0959274
0.0992184
0.0988969
0.0986019
0.0983328
0.0980886
0.0978676
0.0976679
0.0974876
0.0973243
0.0971761
0.097041
0.0969173
0.0968034
0.0966982
0.0966008
0.0965103
0.0964265
0.0963489
0.0962776
0.0962125
0.0961538
0.0961017
0.0960565
0.0960183
0.0959874
0.095964
0.0959483
0.0959404
0.0992341
0.0989122
0.0986168
0.0983473
0.0981028
0.0978815
0.0976816
0.097501
0.0973376
0.0971893
0.097054
0.0969302
0.0968162
0.096711
0.0966135
0.096523
0.0964391
0.0963616
0.0962902
0.0962251
0.0961664
0.0961143
0.096069
0.0960307
0.0959998
0.0959764
0.0959608
0.0959529
0.0992489
0.0989267
0.0986309
0.0983611
0.0981163
0.0978947
0.0976946
0.0975139
0.0973503
0.0972018
0.0970664
0.0969425
0.0968285
0.0967232
0.0966256
0.0965351
0.0964512
0.0963736
0.0963022
0.0962371
0.0961783
0.0961262
0.0960809
0.0960426
0.0960117
0.0959883
0.0959726
0.0959647
0.0992629
0.0989403
0.0986443
0.0983742
0.0981291
0.0979073
0.097707
0.0975261
0.0973623
0.0972137
0.0970782
0.0969542
0.0968401
0.0967348
0.0966371
0.0965466
0.0964626
0.096385
0.0963136
0.0962484
0.0961896
0.0961375
0.0960921
0.0960539
0.0960229
0.0959995
0.0959838
0.095976
0.0992761
0.0989532
0.0986568
0.0983865
0.0981412
0.0979192
0.0977187
0.0975376
0.0973737
0.097225
0.0970894
0.0969653
0.0968511
0.0967457
0.096648
0.0965574
0.0964734
0.0963958
0.0963243
0.0962591
0.0962003
0.0961481
0.0961028
0.0960645
0.0960336
0.0960101
0.0959944
0.0959865
0.0992884
0.0989653
0.0986687
0.0983981
0.0981525
0.0979304
0.0977297
0.0975484
0.0973844
0.0972356
0.0970999
0.0969757
0.0968615
0.096756
0.0966583
0.0965676
0.0964836
0.0964059
0.0963344
0.0962692
0.0962104
0.0961582
0.0961128
0.0960745
0.0960435
0.0960201
0.0960044
0.0959965
0.0992999
0.0989765
0.0986797
0.0984089
0.0981632
0.0979408
0.09774
0.0975586
0.0973944
0.0972455
0.0971097
0.0969855
0.0968712
0.0967656
0.0966679
0.0965772
0.0964931
0.0964153
0.0963438
0.0962786
0.0962198
0.0961675
0.0961221
0.0960838
0.0960529
0.0960294
0.0960137
0.0960058
0.0993105
0.0989869
0.0986899
0.0984189
0.098173
0.0979505
0.0977495
0.097568
0.0974038
0.0972547
0.0971189
0.0969945
0.0968802
0.0967746
0.0966768
0.096586
0.0965019
0.0964241
0.0963526
0.0962873
0.0962285
0.0961762
0.0961308
0.0960925
0.0960615
0.096038
0.0960223
0.0960144
0.0993203
0.0989965
0.0986993
0.0984282
0.0981821
0.0979594
0.0977583
0.0975767
0.0974124
0.0972632
0.0971273
0.0970029
0.0968885
0.0967828
0.096685
0.0965942
0.09651
0.0964322
0.0963607
0.0962954
0.0962365
0.0961842
0.0961388
0.0961005
0.0960695
0.096046
0.0960303
0.0960224
0.0993292
0.0990052
0.0987079
0.0984366
0.0981904
0.0979676
0.0977664
0.0975847
0.0974202
0.097271
0.097135
0.0970105
0.0968961
0.0967904
0.0966925
0.0966017
0.0965175
0.0964396
0.0963681
0.0963027
0.0962438
0.0961915
0.0961461
0.0961077
0.0960767
0.0960533
0.0960375
0.0960296
0.0993372
0.0990131
0.0987156
0.0984442
0.0981979
0.097975
0.0977737
0.0975919
0.0974273
0.097278
0.097142
0.0970175
0.0969029
0.0967972
0.0966993
0.0966084
0.0965242
0.0964463
0.0963747
0.0963094
0.0962505
0.0961982
0.0961527
0.0961143
0.0960833
0.0960598
0.0960441
0.0960362
0.0993443
0.0990201
0.0987225
0.098451
0.0982046
0.0979816
0.0977802
0.0975983
0.0974337
0.0972843
0.0971482
0.0970236
0.0969091
0.0968033
0.0967053
0.0966144
0.0965302
0.0964523
0.0963807
0.0963153
0.0962564
0.096204
0.0961586
0.0961202
0.0960892
0.0960657
0.0960499
0.096042
0.0993506
0.0990263
0.0987286
0.098457
0.0982105
0.0979874
0.0977859
0.0976039
0.0974393
0.0972898
0.0971537
0.0970291
0.0969145
0.0968086
0.0967106
0.0966197
0.0965355
0.0964576
0.0963859
0.0963205
0.0962616
0.0962092
0.0961637
0.0961253
0.0960943
0.0960708
0.0960551
0.0960471
0.099356
0.0990316
0.0987338
0.0984622
0.0982155
0.0979924
0.0977908
0.0976088
0.0974441
0.0972946
0.0971584
0.0970337
0.0969191
0.0968132
0.0967152
0.0966243
0.09654
0.0964621
0.0963904
0.096325
0.096266
0.0962137
0.0961682
0.0961298
0.0960987
0.0960752
0.0960595
0.0960516
0.0993605
0.0990361
0.0987382
0.0984665
0.0982198
0.0979966
0.097795
0.0976129
0.0974481
0.0972986
0.0971623
0.0970376
0.096923
0.0968171
0.096719
0.0966281
0.0965438
0.0964658
0.0963941
0.0963287
0.0962697
0.0962174
0.0961719
0.0961335
0.0961024
0.0960789
0.0960631
0.0960552
0.0993641
0.0990396
0.0987417
0.0984699
0.0982232
0.0979999
0.0977983
0.0976161
0.0974513
0.0973018
0.0971655
0.0970408
0.0969261
0.0968202
0.0967221
0.0966311
0.0965468
0.0964688
0.0963971
0.0963317
0.0962727
0.0962204
0.0961748
0.0961364
0.0961054
0.0960819
0.0960661
0.0960582
0.0993668
0.0990423
0.0987443
0.0984725
0.0982257
0.0980024
0.0978007
0.0976186
0.0974537
0.0973041
0.0971679
0.0970431
0.0969284
0.0968225
0.0967244
0.0966334
0.0965491
0.0964711
0.0963994
0.096334
0.096275
0.0962226
0.0961771
0.0961387
0.0961076
0.0960841
0.0960683
0.0960604
0.0993686
0.099044
0.0987461
0.0984742
0.0982274
0.0980041
0.0978024
0.0976202
0.0974553
0.0973057
0.0971694
0.0970447
0.09693
0.096824
0.0967259
0.0966349
0.0965506
0.0964726
0.0964009
0.0963355
0.0962765
0.0962241
0.0961786
0.0961401
0.0961091
0.0960856
0.0960698
0.0960619
0.0993695
0.0990449
0.0987469
0.0984751
0.0982283
0.0980049
0.0978032
0.097621
0.0974561
0.0973065
0.0971702
0.0970455
0.0969307
0.0968248
0.0967267
0.0966357
0.0965514
0.0964734
0.0964017
0.0963362
0.0962772
0.0962248
0.0961793
0.0961409
0.0961098
0.0960863
0.0960705
0.0960626
)
;

boundaryField
{
    bc-2
    {
        type            empty;
    }
    bc-3
    {
        type            empty;
    }
    bottom
    {
        type            zeroGradient;
    }
    leftSide
    {
        type            zeroGradient;
    }
    naturalSurface
    {
        type            zeroGradient;
    }
    rightSide
    {
        type            zeroGradient;
    }
    slopesurface
    {
        type            zeroGradient;
    }
    subGradeSurface
    {
        type            zeroGradient;
    }
}


// ************************************************************************* //
