# Supplementary material for: A finite volume-based model for the hydrothermal behavior of soil under freeze–thaw cycles
Source: PLoS One. 2021 Jun 3;16(6):e0252680. doi: 10.1371/journal.pone.0252680 (PMC8174737; doi:10.1371/journal.pone.0252680)
Supplement: S2 Data — (ZIP) [file pone.0252680.s002.zip › 土柱计算数据/1/2.92896e+08/K]

/*--------------------------------*- C++ -*----------------------------------*\
| =========                 |                                                 |
| \\      /  F ield         | OpenFOAM: The Open Source CFD Toolbox           |
|  \\    /   O peration     | Version:  2.4.0                                 |
|   \\  /    A nd           | Web:      www.OpenFOAM.org                      |
|    \\/     M anipulation  |                                                 |
\*---------------------------------------------------------------------------*/
FoamFile
{
    version     2.0;
    format      ascii;
    class       volScalarField;
    location    "2.92896e+08";
    object      K;
}
// * * * * * * * * * * * * * * * * * * * * * * * * * * * * * * * * * * * * * //

dimensions      [0 1 -1 0 0 0 0];

internalField   nonuniform List<scalar> 
9554
(
6.9048e-08
6.8905e-08
6.86209e-08
6.81991e-08
6.7645e-08
6.69654e-08
6.61686e-08
6.52644e-08
6.42636e-08
6.3178e-08
6.20202e-08
6.08033e-08
5.95406e-08
5.82455e-08
5.69313e-08
5.56107e-08
5.42958e-08
5.2998e-08
5.17274e-08
5.04932e-08
4.93032e-08
4.81639e-08
6.90432e-08
6.89002e-08
6.86161e-08
6.81944e-08
6.76403e-08
6.69607e-08
6.6164e-08
6.52599e-08
6.42592e-08
6.31737e-08
6.20159e-08
6.07991e-08
5.95365e-08
5.82415e-08
5.69274e-08
5.56069e-08
5.42921e-08
5.29944e-08
5.1724e-08
5.04899e-08
4.93e-08
4.81607e-08
6.90336e-08
6.88906e-08
6.86065e-08
6.81849e-08
6.76309e-08
6.69514e-08
6.61548e-08
6.52508e-08
6.42502e-08
6.31649e-08
6.20073e-08
6.07907e-08
5.95283e-08
5.82335e-08
5.69196e-08
5.55993e-08
5.42848e-08
5.29873e-08
5.1717e-08
5.04832e-08
4.92935e-08
4.81545e-08
6.90191e-08
6.88762e-08
6.85922e-08
6.81706e-08
6.76167e-08
6.69374e-08
6.6141e-08
6.52372e-08
6.42368e-08
6.31517e-08
6.19944e-08
6.0778e-08
5.95159e-08
5.82215e-08
5.69079e-08
5.55879e-08
5.42737e-08
5.29766e-08
5.17067e-08
5.04731e-08
4.92838e-08
4.8145e-08
6.89998e-08
6.8857e-08
6.8573e-08
6.81516e-08
6.75978e-08
6.69187e-08
6.61225e-08
6.5219e-08
6.42189e-08
6.31341e-08
6.19772e-08
6.07612e-08
5.94994e-08
5.82054e-08
5.68922e-08
5.55727e-08
5.4259e-08
5.29623e-08
5.16928e-08
5.04597e-08
4.92708e-08
4.81325e-08
6.89757e-08
6.88329e-08
6.8549e-08
6.81277e-08
6.75741e-08
6.68953e-08
6.60994e-08
6.51961e-08
6.41964e-08
6.31121e-08
6.19556e-08
6.074e-08
5.94788e-08
5.81853e-08
5.68727e-08
5.55537e-08
5.42405e-08
5.29444e-08
5.16755e-08
5.04429e-08
4.92546e-08
4.81168e-08
6.89466e-08
6.88038e-08
6.85201e-08
6.80989e-08
6.75456e-08
6.6867e-08
6.60715e-08
6.51687e-08
6.41694e-08
6.30856e-08
6.19296e-08
6.07146e-08
5.9454e-08
5.81611e-08
5.68491e-08
5.55308e-08
5.42183e-08
5.29229e-08
5.16547e-08
5.04228e-08
4.92351e-08
4.8098e-08
6.89125e-08
6.87698e-08
6.84862e-08
6.80653e-08
6.75123e-08
6.6834e-08
6.60389e-08
6.51365e-08
6.41378e-08
6.30545e-08
6.18992e-08
6.06849e-08
5.9425e-08
5.81328e-08
5.68216e-08
5.55041e-08
5.41924e-08
5.28977e-08
5.16303e-08
5.03993e-08
4.92124e-08
4.8076e-08
6.88734e-08
6.87308e-08
6.84474e-08
6.80267e-08
6.7474e-08
6.67961e-08
6.60015e-08
6.50997e-08
6.41015e-08
6.30189e-08
6.18643e-08
6.06508e-08
5.93917e-08
5.81004e-08
5.67901e-08
5.54735e-08
5.41627e-08
5.2869e-08
5.16025e-08
5.03724e-08
4.91864e-08
4.80509e-08
6.88293e-08
6.86867e-08
6.84035e-08
6.79831e-08
6.74307e-08
6.67533e-08
6.59592e-08
6.5058e-08
6.40606e-08
6.29787e-08
6.18249e-08
6.06123e-08
5.93541e-08
5.80638e-08
5.67545e-08
5.54389e-08
5.41292e-08
5.28365e-08
5.15712e-08
5.03421e-08
4.91571e-08
4.80227e-08
6.878e-08
6.86376e-08
6.83545e-08
6.79344e-08
6.73825e-08
6.67056e-08
6.5912e-08
6.50115e-08
6.40149e-08
6.29339e-08
6.1781e-08
6.05694e-08
5.93122e-08
5.8023e-08
5.67148e-08
5.54005e-08
5.40919e-08
5.28005e-08
5.15363e-08
5.03084e-08
4.91246e-08
4.79913e-08
6.87255e-08
6.85832e-08
6.83004e-08
6.78806e-08
6.73291e-08
6.66528e-08
6.58599e-08
6.49602e-08
6.39644e-08
6.28843e-08
6.17325e-08
6.05219e-08
5.9266e-08
5.7978e-08
5.66711e-08
5.5358e-08
5.40508e-08
5.27607e-08
5.14978e-08
5.02712e-08
4.90887e-08
4.79567e-08
6.86658e-08
6.85237e-08
6.82411e-08
6.78217e-08
6.72707e-08
6.6595e-08
6.58028e-08
6.49039e-08
6.3909e-08
6.283e-08
6.16793e-08
6.047e-08
5.92153e-08
5.79287e-08
5.66232e-08
5.53115e-08
5.40058e-08
5.27171e-08
5.14558e-08
5.02307e-08
4.90496e-08
4.7919e-08
6.86009e-08
6.84588e-08
6.81765e-08
6.77575e-08
6.72071e-08
6.6532e-08
6.57406e-08
6.48426e-08
6.38488e-08
6.27709e-08
6.16214e-08
6.04134e-08
5.91602e-08
5.7875e-08
5.6571e-08
5.5261e-08
5.39569e-08
5.26698e-08
5.14101e-08
5.01866e-08
4.90072e-08
4.78782e-08
6.85306e-08
6.83887e-08
6.81067e-08
6.76881e-08
6.71383e-08
6.64639e-08
6.56734e-08
6.47763e-08
6.37836e-08
6.27069e-08
6.15588e-08
6.03522e-08
5.91005e-08
5.7817e-08
5.65147e-08
5.52064e-08
5.3904e-08
5.26188e-08
5.13608e-08
5.01392e-08
4.89614e-08
4.78341e-08
6.8455e-08
6.83133e-08
6.80316e-08
6.76135e-08
6.70642e-08
6.63906e-08
6.5601e-08
6.4705e-08
6.37135e-08
6.26381e-08
6.14914e-08
6.02864e-08
5.90363e-08
5.77545e-08
5.64541e-08
5.51476e-08
5.38472e-08
5.25639e-08
5.13079e-08
5.00882e-08
4.89124e-08
4.77869e-08
6.83741e-08
6.82325e-08
6.79512e-08
6.75335e-08
6.69849e-08
6.63121e-08
6.55234e-08
6.46286e-08
6.36383e-08
6.25643e-08
6.14192e-08
6.02159e-08
5.89676e-08
5.76876e-08
5.63891e-08
5.50847e-08
5.37864e-08
5.25052e-08
5.12513e-08
5.00337e-08
4.88599e-08
4.77365e-08
6.82879e-08
6.81465e-08
6.78655e-08
6.74483e-08
6.69004e-08
6.62284e-08
6.54408e-08
6.45471e-08
6.35581e-08
6.24857e-08
6.13421e-08
6.01406e-08
5.88942e-08
5.76163e-08
5.63199e-08
5.50176e-08
5.37215e-08
5.24426e-08
5.1191e-08
4.99756e-08
4.88041e-08
4.76829e-08
6.81965e-08
6.80552e-08
6.77745e-08
6.73579e-08
6.68106e-08
6.61395e-08
6.53529e-08
6.44605e-08
6.34729e-08
6.2402e-08
6.12602e-08
6.00605e-08
5.88161e-08
5.75404e-08
5.62462e-08
5.49463e-08
5.36526e-08
5.23761e-08
5.1127e-08
4.9914e-08
4.8745e-08
4.76261e-08
6.80998e-08
6.79587e-08
6.76784e-08
6.72623e-08
6.67158e-08
6.60456e-08
6.526e-08
6.43688e-08
6.33827e-08
6.23134e-08
6.11734e-08
5.99757e-08
5.87334e-08
5.74599e-08
5.61681e-08
5.48707e-08
5.35795e-08
5.23057e-08
5.10592e-08
4.98489e-08
4.86824e-08
4.75661e-08
6.79981e-08
6.78573e-08
6.75772e-08
6.71617e-08
6.66158e-08
6.59465e-08
6.51621e-08
6.42722e-08
6.32875e-08
6.22199e-08
6.10818e-08
5.98861e-08
5.86461e-08
5.73749e-08
5.60857e-08
5.47908e-08
5.35024e-08
5.22313e-08
5.09876e-08
4.97801e-08
4.86164e-08
4.75028e-08
6.78916e-08
6.77509e-08
6.74712e-08
6.70562e-08
6.6511e-08
6.58426e-08
6.50592e-08
6.41706e-08
6.31874e-08
6.21215e-08
6.09853e-08
5.97918e-08
5.8554e-08
5.72854e-08
5.59987e-08
5.47067e-08
5.34211e-08
5.21529e-08
5.09122e-08
4.97077e-08
4.8547e-08
4.74363e-08
6.77805e-08
6.76399e-08
6.73605e-08
6.6946e-08
6.64015e-08
6.57339e-08
6.49516e-08
6.40642e-08
6.30826e-08
6.20184e-08
6.08841e-08
5.96927e-08
5.84573e-08
5.71912e-08
5.59074e-08
5.46182e-08
5.33356e-08
5.20706e-08
5.0833e-08
4.96317e-08
4.84742e-08
4.73666e-08
6.7665e-08
6.75245e-08
6.72455e-08
6.68314e-08
6.62875e-08
6.56207e-08
6.48394e-08
6.39532e-08
6.2973e-08
6.19106e-08
6.07782e-08
5.9589e-08
5.83561e-08
5.70926e-08
5.58116e-08
5.45254e-08
5.3246e-08
5.19842e-08
5.075e-08
4.9552e-08
4.83978e-08
4.72936e-08
6.75455e-08
6.74052e-08
6.71264e-08
6.67127e-08
6.61693e-08
6.55032e-08
6.47229e-08
6.38378e-08
6.2859e-08
6.17982e-08
6.06678e-08
5.94807e-08
5.82502e-08
5.69895e-08
5.57113e-08
5.44283e-08
5.31522e-08
5.18938e-08
5.06631e-08
4.94687e-08
4.83181e-08
4.72173e-08
6.74226e-08
6.72824e-08
6.70037e-08
6.65903e-08
6.60474e-08
6.53819e-08
6.46023e-08
6.37183e-08
6.27407e-08
6.16814e-08
6.05529e-08
5.9368e-08
5.81399e-08
5.68819e-08
5.56067e-08
5.4327e-08
5.30542e-08
5.17994e-08
5.05724e-08
4.93817e-08
4.82348e-08
4.71378e-08
6.72968e-08
6.71566e-08
6.68781e-08
6.64648e-08
6.59221e-08
6.5257e-08
6.4478e-08
6.35948e-08
6.26184e-08
6.15605e-08
6.04337e-08
5.92509e-08
5.80252e-08
5.67699e-08
5.54978e-08
5.42213e-08
5.29521e-08
5.1701e-08
5.04778e-08
4.92911e-08
4.81481e-08
4.7055e-08
6.71689e-08
6.70286e-08
6.675e-08
6.63367e-08
6.57941e-08
6.51292e-08
6.43505e-08
6.34679e-08
6.24924e-08
6.14357e-08
6.03105e-08
5.91296e-08
5.79063e-08
5.66537e-08
5.53846e-08
5.41114e-08
5.28459e-08
5.15986e-08
5.03794e-08
4.91967e-08
4.80579e-08
4.69689e-08
6.70395e-08
6.68992e-08
6.66203e-08
6.62068e-08
6.56639e-08
6.49989e-08
6.42203e-08
6.3338e-08
6.2363e-08
6.13073e-08
6.01834e-08
5.90043e-08
5.77832e-08
5.65332e-08
5.52672e-08
5.39974e-08
5.27355e-08
5.14922e-08
5.02771e-08
4.90987e-08
4.79642e-08
4.68796e-08
6.69098e-08
6.67692e-08
6.649e-08
6.60759e-08
6.55324e-08
6.48669e-08
6.40879e-08
6.32055e-08
6.22307e-08
6.11756e-08
6.00528e-08
5.88753e-08
5.76562e-08
5.64087e-08
5.51456e-08
5.38792e-08
5.26211e-08
5.13818e-08
5.0171e-08
4.8997e-08
4.78671e-08
4.6787e-08
6.67809e-08
6.664e-08
6.636e-08
6.5945e-08
6.54005e-08
6.47339e-08
6.3954e-08
6.30709e-08
6.20959e-08
6.10411e-08
5.99189e-08
5.87426e-08
5.75254e-08
5.62802e-08
5.502e-08
5.3757e-08
5.25026e-08
5.12675e-08
5.00611e-08
4.88917e-08
4.77665e-08
4.66912e-08
6.66543e-08
6.65128e-08
6.62317e-08
6.58152e-08
6.5269e-08
6.46007e-08
6.38193e-08
6.2935e-08
6.19592e-08
6.09039e-08
5.97821e-08
5.86067e-08
5.73909e-08
5.6148e-08
5.48905e-08
5.36308e-08
5.23802e-08
5.11493e-08
4.99474e-08
4.87828e-08
4.76625e-08
4.65921e-08
6.65315e-08
6.63892e-08
6.61066e-08
6.56879e-08
6.51393e-08
6.44685e-08
6.36847e-08
6.27983e-08
6.18209e-08
6.07648e-08
5.96426e-08
5.84676e-08
5.72531e-08
5.6012e-08
5.47572e-08
5.35007e-08
5.22539e-08
5.10272e-08
4.98299e-08
4.86703e-08
4.75551e-08
4.64899e-08
6.64146e-08
6.62711e-08
6.59862e-08
6.55646e-08
6.50125e-08
6.43382e-08
6.35509e-08
6.26616e-08
6.16818e-08
6.06239e-08
5.95008e-08
5.83258e-08
5.7112e-08
5.58726e-08
5.46201e-08
5.33667e-08
5.21237e-08
5.09013e-08
4.97087e-08
4.85542e-08
4.74442e-08
4.63844e-08
6.63061e-08
6.61608e-08
6.58727e-08
6.54469e-08
6.48901e-08
6.42108e-08
6.3419e-08
6.25255e-08
6.15423e-08
6.04818e-08
5.93571e-08
5.81813e-08
5.69679e-08
5.57297e-08
5.44794e-08
5.3229e-08
5.19896e-08
5.07716e-08
4.95839e-08
4.84345e-08
4.73301e-08
4.62759e-08
6.62088e-08
6.60609e-08
6.57684e-08
6.53367e-08
6.47734e-08
6.40877e-08
6.32897e-08
6.23907e-08
6.14028e-08
6.03388e-08
5.92116e-08
5.80345e-08
5.68209e-08
5.55836e-08
5.43352e-08
5.30876e-08
5.18519e-08
5.06382e-08
4.94554e-08
4.83114e-08
4.72126e-08
4.61642e-08
6.61265e-08
6.59749e-08
6.56758e-08
6.5236e-08
6.4664e-08
6.39697e-08
6.31638e-08
6.22578e-08
6.1264e-08
6.01953e-08
5.90647e-08
5.78856e-08
5.66711e-08
5.54343e-08
5.41875e-08
5.29426e-08
5.17105e-08
5.05011e-08
4.93233e-08
4.81848e-08
4.70919e-08
4.60495e-08
6.60644e-08
6.59067e-08
6.55978e-08
6.51467e-08
6.45633e-08
6.3858e-08
6.3042e-08
6.21272e-08
6.11261e-08
6.00515e-08
5.89165e-08
5.77346e-08
5.65188e-08
5.52819e-08
5.40365e-08
5.2794e-08
5.15654e-08
5.03604e-08
4.91878e-08
4.80549e-08
4.69679e-08
4.59319e-08
6.60298e-08
6.58613e-08
6.55375e-08
6.50707e-08
6.44722e-08
6.3753e-08
6.29248e-08
6.19994e-08
6.09893e-08
5.99076e-08
5.87673e-08
5.75817e-08
5.63638e-08
5.51266e-08
5.38821e-08
5.2642e-08
5.14168e-08
5.02162e-08
4.90487e-08
4.79216e-08
4.68409e-08
4.58114e-08
6.60345e-08
6.58442e-08
6.5497e-08
6.50087e-08
6.43911e-08
6.36551e-08
6.28122e-08
6.18743e-08
6.08538e-08
5.97636e-08
5.8617e-08
5.74269e-08
5.62064e-08
5.49683e-08
5.37245e-08
5.24865e-08
5.12646e-08
5.00685e-08
4.89063e-08
4.77851e-08
4.67108e-08
4.5688e-08
6.62796e-08
6.61813e-08
6.74026e-08
6.72371e-08
6.716e-08
6.70596e-08
6.69381e-08
6.67789e-08
6.68414e-08
6.66657e-08
6.66679e-08
6.66707e-08
6.66507e-08
6.65033e-08
6.65945e-08
6.6463e-08
6.6388e-08
6.63113e-08
6.68019e-08
6.6685e-08
6.65665e-08
6.65676e-08
6.6776e-08
6.65913e-08
6.69116e-08
6.68673e-08
6.64975e-08
6.65194e-08
6.67237e-08
6.6738e-08
6.69704e-08
6.69981e-08
6.64502e-08
6.63873e-08
7.26399e-08
6.67476e-08
7.32247e-08
6.87011e-08
6.69056e-08
6.69291e-08
6.70716e-08
6.72714e-08
6.72006e-08
6.76207e-08
6.77602e-08
6.7982e-08
6.8168e-08
6.80543e-08
6.84451e-08
6.81265e-08
6.88592e-08
6.85727e-08
6.90757e-08
6.86763e-08
7.09052e-08
6.83251e-08
7.16547e-08
6.91574e-08
6.97318e-08
6.96264e-08
7.06459e-08
6.99699e-08
6.89702e-08
6.98387e-08
7.1095e-08
6.90571e-08
7.12457e-08
7.04511e-08
7.16346e-08
6.98029e-08
7.20353e-08
6.97989e-08
7.178e-08
7.13596e-08
7.1505e-08
6.95899e-08
7.27513e-08
7.00524e-08
7.15392e-08
7.17096e-08
7.17541e-08
6.9196e-08
7.23263e-08
7.17867e-08
7.15298e-08
6.99971e-08
7.29579e-08
7.15871e-08
7.20576e-08
6.9821e-08
7.07567e-08
6.9327e-08
7.2718e-08
7.16346e-08
6.97875e-08
6.95858e-08
7.23357e-08
6.9237e-08
7.26718e-08
7.15661e-08
7.16177e-08
6.95769e-08
7.22652e-08
7.14004e-08
7.26633e-08
7.26101e-08
7.30218e-08
7.29311e-08
6.9178e-08
6.93212e-08
7.32492e-08
7.33073e-08
6.85e-08
6.88171e-08
7.02924e-08
7.14317e-08
6.88776e-08
7.1895e-08
6.94785e-08
6.92565e-08
7.23652e-08
7.26452e-08
6.95931e-08
6.95282e-08
7.30932e-08
6.93877e-08
6.8675e-08
7.32018e-08
6.97488e-08
7.16375e-08
7.30163e-08
7.1726e-08
7.30557e-08
7.10213e-08
7.07857e-08
7.19055e-08
7.02576e-08
7.00149e-08
6.89089e-08
7.00689e-08
6.906e-08
7.2543e-08
6.99127e-08
7.24522e-08
7.05895e-08
7.15059e-08
6.90924e-08
7.16495e-08
7.29869e-08
7.12523e-08
6.91164e-08
6.86287e-08
7.13527e-08
6.87294e-08
7.14057e-08
7.01048e-08
6.90896e-08
6.95619e-08
6.86942e-08
6.85232e-08
6.97399e-08
6.80252e-08
6.81767e-08
7.02497e-08
6.96664e-08
6.99533e-08
6.96426e-08
7.1232e-08
7.29881e-08
6.86412e-08
7.0847e-08
7.19769e-08
7.29967e-08
6.87704e-08
7.08399e-08
6.90346e-08
7.10276e-08
7.32153e-08
7.22532e-08
6.97564e-08
6.85978e-08
7.04574e-08
7.00263e-08
7.2073e-08
7.29303e-08
7.26915e-08
7.19515e-08
7.21896e-08
7.27219e-08
7.09333e-08
6.88359e-08
6.95854e-08
6.87546e-08
7.08817e-08
6.84929e-08
7.20255e-08
7.33148e-08
7.10744e-08
6.91091e-08
7.19406e-08
7.14779e-08
7.1726e-08
7.07661e-08
7.06253e-08
7.14125e-08
7.01221e-08
6.91446e-08
6.77123e-08
6.75498e-08
6.83206e-08
7.04529e-08
7.00478e-08
7.15427e-08
7.01153e-08
7.15043e-08
7.17536e-08
7.00405e-08
7.15219e-08
7.01725e-08
7.21659e-08
7.01809e-08
6.91804e-08
6.8619e-08
7.00979e-08
7.16215e-08
6.80218e-08
6.88014e-08
7.09257e-08
7.12739e-08
7.0134e-08
7.043e-08
7.25995e-08
7.30634e-08
6.93111e-08
6.89782e-08
6.86804e-08
7.01277e-08
7.24903e-08
7.29129e-08
6.85992e-08
7.05273e-08
7.25704e-08
7.32128e-08
6.89582e-08
7.12122e-08
7.3312e-08
7.22439e-08
6.82242e-08
7.01672e-08
6.94241e-08
6.83686e-08
7.06335e-08
7.00566e-08
7.2131e-08
7.3288e-08
7.32051e-08
7.22906e-08
6.87492e-08
6.8192e-08
6.88723e-08
7.02078e-08
7.22815e-08
7.27614e-08
7.2065e-08
7.24234e-08
7.3237e-08
7.21995e-08
7.24282e-08
7.2621e-08
6.96139e-08
6.92019e-08
7.13331e-08
7.08286e-08
7.0877e-08
7.10015e-08
7.25284e-08
7.30984e-08
6.96e-08
6.88656e-08
7.3283e-08
7.20785e-08
6.9266e-08
6.92958e-08
7.07539e-08
7.21333e-08
6.9213e-08
6.95265e-08
6.89186e-08
7.00934e-08
6.99649e-08
6.92316e-08
7.08119e-08
7.22021e-08
7.1588e-08
7.1678e-08
6.98317e-08
6.8818e-08
6.96835e-08
6.89079e-08
7.24409e-08
7.19155e-08
7.0708e-08
7.1764e-08
7.10125e-08
7.08606e-08
7.02891e-08
7.06637e-08
6.87065e-08
6.94144e-08
7.11711e-08
7.22437e-08
7.30425e-08
7.2199e-08
7.1467e-08
7.21591e-08
6.91198e-08
6.98385e-08
7.23627e-08
7.09708e-08
7.0856e-08
7.11689e-08
6.95556e-08
6.92286e-08
6.88595e-08
6.97553e-08
6.99664e-08
7.06899e-08
7.05019e-08
7.02941e-08
7.0725e-08
7.01597e-08
6.74964e-08
6.73059e-08
6.83091e-08
6.90257e-08
7.08726e-08
7.1614e-08
6.7733e-08
6.77799e-08
7.10908e-08
7.21809e-08
7.20094e-08
7.17254e-08
6.94779e-08
7.05369e-08
7.1457e-08
7.09238e-08
6.93189e-08
6.95002e-08
7.13863e-08
7.23434e-08
7.05752e-08
6.98924e-08
7.05454e-08
7.05754e-08
6.84756e-08
6.84207e-08
7.12922e-08
7.23082e-08
7.12412e-08
7.07271e-08
6.95505e-08
7.04204e-08
7.05796e-08
6.99556e-08
7.0758e-08
7.04172e-08
7.00247e-08
7.0015e-08
7.09275e-08
7.09331e-08
7.21528e-08
7.14387e-08
7.10632e-08
7.0788e-08
7.02888e-08
7.06314e-08
7.17391e-08
7.07882e-08
7.13098e-08
7.22622e-08
7.13203e-08
7.08042e-08
7.05397e-08
7.00265e-08
7.30486e-08
7.30703e-08
6.98973e-08
7.05075e-08
7.30776e-08
7.27369e-08
6.9156e-08
6.95484e-08
6.83643e-08
6.92829e-08
7.2309e-08
7.14962e-08
7.27192e-08
7.32903e-08
7.01119e-08
7.06442e-08
7.07626e-08
7.03118e-08
7.02924e-08
7.02446e-08
6.88393e-08
6.93267e-08
6.92449e-08
6.86176e-08
7.1346e-08
7.20678e-08
7.0594e-08
7.0129e-08
6.99454e-08
6.98474e-08
7.03209e-08
7.10756e-08
7.16541e-08
7.1278e-08
7.19312e-08
7.18222e-08
6.77557e-08
6.82293e-08
7.25944e-08
7.30644e-08
6.9904e-08
7.03487e-08
7.06637e-08
7.04298e-08
6.70706e-08
6.734e-08
7.05837e-08
6.95874e-08
7.23402e-08
7.21663e-08
6.87863e-08
6.95991e-08
6.98069e-08
6.92227e-08
6.85617e-08
6.86822e-08
6.91627e-08
6.82688e-08
7.2648e-08
7.32607e-08
6.86096e-08
6.85548e-08
6.87562e-08
6.86469e-08
6.95388e-08
6.86628e-08
7.2643e-08
7.24248e-08
7.08546e-08
7.12021e-08
7.30764e-08
7.30571e-08
6.90635e-08
6.87526e-08
7.28777e-08
7.27985e-08
6.88195e-08
6.95204e-08
6.73726e-08
6.75449e-08
7.31756e-08
7.26559e-08
6.8256e-08
6.83832e-08
6.9005e-08
6.85e-08
6.84026e-08
6.89264e-08
7.18347e-08
7.24967e-08
7.0467e-08
6.98938e-08
6.80613e-08
6.79578e-08
6.89799e-08
6.89655e-08
6.92376e-08
7.00583e-08
7.23342e-08
7.24253e-08
7.09556e-08
7.14193e-08
7.54505e-08
7.07645e-08
7.53987e-08
7.362e-08
7.10535e-08
7.11545e-08
7.157e-08
7.17631e-08
7.19688e-08
7.20601e-08
7.23866e-08
7.23783e-08
7.29362e-08
7.25234e-08
7.31311e-08
7.28068e-08
7.33861e-08
7.34129e-08
7.40999e-08
7.31423e-08
7.45572e-08
7.38667e-08
7.46527e-08
7.37936e-08
7.46275e-08
7.4666e-08
7.42962e-08
7.36764e-08
7.5044e-08
7.39525e-08
7.49178e-08
7.35751e-08
7.49856e-08
7.40967e-08
7.44983e-08
7.44982e-08
7.51228e-08
7.35242e-08
7.52763e-08
7.38743e-08
7.50015e-08
7.49198e-08
7.53393e-08
7.38708e-08
7.46275e-08
7.46059e-08
7.51843e-08
7.3611e-08
7.51976e-08
7.42412e-08
7.52625e-08
7.49636e-08
7.54258e-08
7.3858e-08
7.41939e-08
7.4742e-08
7.38131e-08
7.54028e-08
7.47858e-08
7.33673e-08
7.38883e-08
7.50551e-08
7.3808e-08
7.52646e-08
7.52552e-08
7.38514e-08
7.50264e-08
7.39928e-08
7.48442e-08
7.42981e-08
7.28955e-08
7.37514e-08
7.38167e-08
7.5228e-08
7.53874e-08
7.45963e-08
7.4433e-08
7.41111e-08
7.37552e-08
7.48132e-08
7.49865e-08
7.51321e-08
7.27009e-08
7.35838e-08
7.47667e-08
7.51211e-08
7.44501e-08
7.46062e-08
7.45623e-08
7.38981e-08
7.52595e-08
7.45972e-08
7.53592e-08
7.47018e-08
7.43526e-08
7.40709e-08
7.38165e-08
7.34814e-08
7.42069e-08
7.34845e-08
7.34343e-08
7.41691e-08
7.52688e-08
7.52422e-08
7.48856e-08
7.38446e-08
7.44962e-08
7.42628e-08
7.54267e-08
7.48779e-08
7.41795e-08
7.36206e-08
7.53469e-08
7.4822e-08
7.47398e-08
7.36303e-08
7.46641e-08
7.36117e-08
7.44553e-08
7.47754e-08
7.3949e-08
7.34293e-08
7.52408e-08
7.46944e-08
7.46878e-08
7.50601e-08
7.2183e-08
7.25715e-08
7.44272e-08
7.40341e-08
7.48862e-08
7.53785e-08
7.34151e-08
7.29133e-08
7.51644e-08
7.54138e-08
7.42796e-08
7.44018e-08
7.46274e-08
7.51587e-08
7.48586e-08
7.42871e-08
7.40238e-08
7.33518e-08
7.46165e-08
7.51207e-08
7.50688e-08
7.4547e-08
7.25707e-08
7.18071e-08
7.44784e-08
7.45037e-08
7.53566e-08
7.54361e-08
7.40569e-08
7.37885e-08
7.36432e-08
7.42059e-08
7.3253e-08
7.29955e-08
7.5159e-08
7.52318e-08
7.43145e-08
7.36328e-08
7.52458e-08
7.53926e-08
7.50387e-08
7.48094e-08
7.5384e-08
7.51406e-08
7.29567e-08
7.24561e-08
7.31636e-08
7.38764e-08
7.3668e-08
7.30738e-08
7.54214e-08
7.52283e-08
7.41544e-08
7.3679e-08
7.51642e-08
7.52977e-08
7.41564e-08
7.38755e-08
7.36021e-08
7.42686e-08
7.40835e-08
7.35999e-08
7.36424e-08
7.42064e-08
7.37306e-08
7.4239e-08
7.36129e-08
7.41675e-08
7.49296e-08
7.43388e-08
7.49413e-08
7.51472e-08
7.39034e-08
7.41442e-08
7.54439e-08
7.52125e-08
7.49319e-08
7.4665e-08
7.50495e-08
7.49718e-08
7.45901e-08
7.46863e-08
7.45043e-08
7.43995e-08
7.47729e-08
7.42626e-08
7.3911e-08
7.36501e-08
7.52986e-08
7.51309e-08
7.47334e-08
7.49845e-08
7.4231e-08
7.48592e-08
7.47095e-08
7.46245e-08
7.14648e-08
7.21536e-08
7.52784e-08
7.53793e-08
7.31879e-08
7.35045e-08
7.45546e-08
7.43574e-08
7.48524e-08
7.51532e-08
7.43312e-08
7.44222e-08
7.43391e-08
7.45445e-08
7.5047e-08
7.48765e-08
7.52054e-08
7.48819e-08
7.37473e-08
7.36433e-08
7.21273e-08
7.24235e-08
7.53526e-08
7.53763e-08
7.50129e-08
7.50013e-08
7.52231e-08
7.49918e-08
7.50141e-08
7.51358e-08
7.27957e-08
7.28008e-08
7.44069e-08
7.45018e-08
7.30972e-08
7.26564e-08
7.47579e-08
7.49261e-08
7.32764e-08
7.35715e-08
7.46057e-08
7.48109e-08
7.47029e-08
7.42125e-08
7.49407e-08
7.52234e-08
7.41031e-08
7.39889e-08
7.42225e-08
7.37574e-08
7.16963e-08
7.13937e-08
7.47588e-08
7.49397e-08
7.50587e-08
7.49004e-08
7.49811e-08
7.51238e-08
7.48403e-08
7.49506e-08
7.43995e-08
7.47265e-08
7.32923e-08
7.3758e-08
7.5335e-08
7.53535e-08
7.46353e-08
7.41722e-08
7.32539e-08
7.35505e-08
7.3915e-08
7.43364e-08
7.35531e-08
7.40592e-08
7.43473e-08
7.44732e-08
7.4141e-08
7.4244e-08
7.49417e-08
7.48355e-08
7.49517e-08
7.48165e-08
7.553e-08
7.55116e-08
7.55232e-08
7.5505e-08
7.55169e-08
7.5499e-08
7.55124e-08
7.54951e-08
7.5507e-08
7.54886e-08
7.55002e-08
7.54813e-08
7.54912e-08
7.54705e-08
7.54779e-08
7.54548e-08
7.54594e-08
7.54328e-08
7.54327e-08
7.54004e-08
7.5395e-08
7.53558e-08
7.53437e-08
7.52952e-08
7.52753e-08
7.52146e-08
7.51869e-08
7.51132e-08
7.50785e-08
7.49918e-08
7.49915e-08
7.48455e-08
7.55336e-08
7.55187e-08
7.55372e-08
7.55229e-08
7.5541e-08
7.55268e-08
7.55452e-08
7.55311e-08
7.55478e-08
7.55326e-08
7.55479e-08
7.55316e-08
7.55445e-08
7.55262e-08
7.5536e-08
7.55146e-08
7.55206e-08
7.54951e-08
7.54953e-08
7.54631e-08
7.54568e-08
7.54164e-08
7.54026e-08
7.53516e-08
7.53296e-08
7.52662e-08
7.52368e-08
7.51608e-08
7.51247e-08
7.50348e-08
7.37956e-08
7.03169e-08
7.54005e-08
7.3615e-08
7.06476e-08
7.0756e-08
7.12323e-08
7.14367e-08
7.18499e-08
7.10899e-08
7.22806e-08
7.21219e-08
7.27068e-08
7.25698e-08
7.33384e-08
7.21469e-08
7.38997e-08
7.31452e-08
7.40724e-08
7.27904e-08
7.47905e-08
7.37701e-08
7.46479e-08
7.46418e-08
7.43054e-08
7.31949e-08
7.45341e-08
7.32996e-08
7.48328e-08
7.40079e-08
7.52712e-08
7.39684e-08
7.45357e-08
7.48634e-08
7.51458e-08
7.39597e-08
7.52223e-08
7.41241e-08
7.49904e-08
7.49856e-08
7.53359e-08
7.39803e-08
7.46427e-08
7.41502e-08
7.52559e-08
7.50258e-08
7.52787e-08
7.42682e-08
7.50478e-08
7.50169e-08
7.37948e-08
7.54137e-08
7.516e-08
7.47035e-08
7.4188e-08
7.42046e-08
7.38535e-08
7.53645e-08
7.47662e-08
7.31677e-08
7.37786e-08
7.52228e-08
7.39292e-08
7.5272e-08
7.54184e-08
7.37756e-08
7.54311e-08
7.40215e-08
7.25867e-08
7.37483e-08
7.34145e-08
7.4531e-08
7.46e-08
7.37505e-08
7.41802e-08
7.35453e-08
7.53791e-08
7.4217e-08
7.50165e-08
7.54046e-08
7.29793e-08
7.24261e-08
7.38941e-08
7.51018e-08
7.48682e-08
7.53098e-08
7.42464e-08
7.40122e-08
7.40329e-08
7.28e-08
7.36865e-08
7.49383e-08
7.36804e-08
7.49029e-08
7.463e-08
7.54734e-08
7.52679e-08
7.52461e-08
7.4758e-08
7.36146e-08
7.24996e-08
7.18723e-08
7.455e-08
7.34959e-08
7.37983e-08
7.37993e-08
7.43437e-08
7.49653e-08
7.54103e-08
7.51687e-08
7.37561e-08
7.44296e-08
7.3666e-08
7.46648e-08
7.48489e-08
7.5291e-08
7.48018e-08
7.54059e-08
7.35056e-08
7.46874e-08
7.49141e-08
7.54363e-08
7.36002e-08
7.43761e-08
7.51194e-08
7.5431e-08
7.37091e-08
7.32939e-08
7.32062e-08
7.28213e-08
7.45489e-08
7.49478e-08
7.14556e-08
7.22372e-08
7.3359e-08
7.32515e-08
7.4355e-08
7.46517e-08
7.48919e-08
7.41383e-08
7.48819e-08
7.5131e-08
7.45551e-08
7.45063e-08
7.39608e-08
7.36461e-08
7.43019e-08
7.4956e-08
7.4283e-08
7.49323e-08
7.51609e-08
7.46229e-08
7.35848e-08
7.45503e-08
7.34222e-08
7.44243e-08
7.34342e-08
7.40531e-08
7.27046e-08
7.21526e-08
7.36769e-08
7.41606e-08
7.50465e-08
7.53701e-08
7.35719e-08
7.4342e-08
7.50002e-08
7.47629e-08
7.35572e-08
7.42055e-08
7.5225e-08
7.54725e-08
7.16834e-08
7.17116e-08
7.32557e-08
7.4033e-08
7.31236e-08
7.27442e-08
7.52702e-08
7.4725e-08
7.43116e-08
7.36042e-08
7.54375e-08
7.51648e-08
7.51448e-08
7.51317e-08
7.52614e-08
7.54183e-08
7.53111e-08
7.54563e-08
7.42706e-08
7.3843e-08
7.41433e-08
7.38504e-08
7.42133e-08
7.37929e-08
7.4654e-08
7.51778e-08
7.54609e-08
7.51081e-08
7.43171e-08
7.44182e-08
7.52958e-08
7.54688e-08
7.54644e-08
7.52014e-08
7.54433e-08
7.53162e-08
7.3733e-08
7.34935e-08
7.40938e-08
7.36704e-08
7.42032e-08
7.3605e-08
7.49436e-08
7.43463e-08
7.47804e-08
7.4434e-08
7.47278e-08
7.52068e-08
7.47826e-08
7.42756e-08
7.33344e-08
7.29532e-08
7.45142e-08
7.41773e-08
7.49499e-08
7.44757e-08
7.2953e-08
7.36006e-08
7.50246e-08
7.50866e-08
7.42555e-08
7.46018e-08
7.50788e-08
7.50829e-08
7.41985e-08
7.44248e-08
7.43932e-08
7.40949e-08
7.34457e-08
7.31016e-08
7.29038e-08
7.23818e-08
7.23357e-08
7.18318e-08
7.46611e-08
7.48547e-08
7.44716e-08
7.42925e-08
7.52347e-08
7.48799e-08
7.46759e-08
7.42839e-08
7.50708e-08
7.52151e-08
7.13434e-08
7.10212e-08
7.47565e-08
7.49591e-08
7.48579e-08
7.46664e-08
7.45812e-08
7.41555e-08
7.46281e-08
7.43593e-08
7.44714e-08
7.45621e-08
7.47437e-08
7.50525e-08
7.52293e-08
7.49869e-08
7.37096e-08
7.39592e-08
7.36242e-08
7.3418e-08
7.39865e-08
7.36268e-08
7.47327e-08
7.4199e-08
7.34668e-08
7.3951e-08
7.41513e-08
7.38222e-08
7.48604e-08
7.5189e-08
7.2084e-08
7.25181e-08
7.44022e-08
7.45449e-08
7.50195e-08
7.51634e-08
7.44894e-08
7.45926e-08
7.54649e-08
7.53429e-08
7.49204e-08
7.47054e-08
7.36487e-08
7.35941e-08
7.38057e-08
7.33103e-08
7.3374e-08
7.30102e-08
7.29588e-08
7.25536e-08
7.49924e-08
7.52683e-08
7.53547e-08
7.52448e-08
7.54752e-08
7.53569e-08
7.34123e-08
7.35048e-08
7.40185e-08
7.35374e-08
7.49084e-08
7.48342e-08
6.92425e-08
6.67272e-08
7.29754e-08
6.83374e-08
6.68708e-08
6.68863e-08
6.7136e-08
6.72542e-08
6.73877e-08
6.76033e-08
6.79367e-08
6.80282e-08
6.83285e-08
6.74436e-08
6.84852e-08
6.82755e-08
6.86717e-08
6.90449e-08
6.99466e-08
7.1228e-08
7.23289e-08
7.04344e-08
7.30284e-08
6.86162e-08
6.86501e-08
6.98182e-08
7.02004e-08
6.89096e-08
6.95375e-08
6.92693e-08
7.03434e-08
6.88107e-08
7.16237e-08
6.99591e-08
7.12681e-08
6.92765e-08
7.08003e-08
6.97994e-08
7.15338e-08
6.8673e-08
7.13123e-08
6.98887e-08
7.19123e-08
6.98532e-08
7.22329e-08
6.99458e-08
7.07164e-08
7.1351e-08
7.21225e-08
6.92681e-08
7.27939e-08
6.97522e-08
7.07804e-08
7.09257e-08
7.2669e-08
6.95701e-08
7.07522e-08
7.0648e-08
7.2344e-08
7.08958e-08
7.26067e-08
6.99093e-08
7.22376e-08
7.08014e-08
7.22612e-08
6.89176e-08
7.2925e-08
7.02714e-08
7.05016e-08
7.07393e-08
7.2237e-08
7.07725e-08
7.05378e-08
6.92169e-08
7.26339e-08
6.87223e-08
7.26402e-08
7.29745e-08
6.94436e-08
6.95618e-08
7.29414e-08
7.24687e-08
6.94834e-08
7.26693e-08
6.91918e-08
7.20657e-08
6.92784e-08
6.94867e-08
7.14037e-08
6.80088e-08
7.04052e-08
7.22288e-08
7.29924e-08
7.31672e-08
7.05344e-08
6.84413e-08
7.09579e-08
6.80122e-08
6.90093e-08
6.90249e-08
7.16937e-08
7.2134e-08
7.23285e-08
7.14945e-08
7.29044e-08
6.89311e-08
7.11621e-08
7.00394e-08
6.93519e-08
7.12479e-08
6.9866e-08
7.25144e-08
7.05158e-08
6.885e-08
7.08919e-08
7.03172e-08
6.85118e-08
7.03131e-08
6.8911e-08
7.29985e-08
7.1391e-08
7.2178e-08
6.90576e-08
6.87517e-08
6.78698e-08
6.99e-08
6.85442e-08
7.118e-08
6.87096e-08
7.20404e-08
7.22634e-08
6.97506e-08
7.19796e-08
6.95859e-08
6.84234e-08
7.05693e-08
6.99892e-08
7.0288e-08
6.89608e-08
6.93349e-08
6.82139e-08
7.30062e-08
7.12425e-08
6.99579e-08
6.88519e-08
7.18227e-08
7.2814e-08
6.95208e-08
6.917e-08
6.78759e-08
6.88719e-08
7.32146e-08
7.13707e-08
6.99089e-08
6.85297e-08
7.0692e-08
7.16566e-08
7.05374e-08
7.18587e-08
7.12513e-08
7.32396e-08
7.07032e-08
6.88879e-08
7.09344e-08
7.2342e-08
6.9336e-08
7.08265e-08
7.01534e-08
6.86399e-08
6.72739e-08
6.78487e-08
7.23066e-08
7.16962e-08
7.32055e-08
7.21103e-08
7.31438e-08
7.14704e-08
6.91342e-08
7.02099e-08
6.90264e-08
6.913e-08
7.06986e-08
7.21023e-08
7.08994e-08
7.05255e-08
6.82448e-08
6.89642e-08
6.9428e-08
7.01722e-08
7.09347e-08
7.21554e-08
7.00493e-08
7.19994e-08
7.07737e-08
7.08822e-08
6.95614e-08
6.89249e-08
6.95847e-08
6.87185e-08
6.854e-08
6.76191e-08
7.15092e-08
7.00829e-08
7.13816e-08
7.00014e-08
6.86321e-08
6.98974e-08
7.08364e-08
7.05932e-08
7.0765e-08
7.09481e-08
6.86191e-08
6.98778e-08
6.91651e-08
6.82858e-08
7.00558e-08
7.08458e-08
6.99527e-08
6.9557e-08
7.24292e-08
7.31671e-08
7.22187e-08
7.31459e-08
6.91398e-08
6.99459e-08
7.30587e-08
7.22056e-08
7.31655e-08
7.21007e-08
6.89686e-08
7.0459e-08
6.85669e-08
6.99188e-08
7.26083e-08
7.32093e-08
7.24575e-08
7.3015e-08
6.89657e-08
7.00702e-08
6.95874e-08
6.92242e-08
7.13322e-08
7.14554e-08
6.70059e-08
6.75622e-08
7.30433e-08
7.20641e-08
7.21029e-08
7.12483e-08
7.24816e-08
7.27027e-08
7.1671e-08
7.147e-08
6.88146e-08
6.93375e-08
6.91982e-08
6.87226e-08
6.83879e-08
6.82937e-08
7.13687e-08
7.00312e-08
7.19551e-08
7.2714e-08
6.91473e-08
6.87406e-08
7.23823e-08
7.31661e-08
6.96429e-08
6.95751e-08
7.00089e-08
6.89432e-08
6.91294e-08
6.98623e-08
7.27904e-08
7.22779e-08
7.14592e-08
7.1441e-08
6.96268e-08
7.1127e-08
7.13855e-08
7.15654e-08
6.87491e-08
6.839e-08
7.11666e-08
7.20145e-08
7.19541e-08
7.27968e-08
7.23697e-08
7.16403e-08
7.0699e-08
7.06033e-08
6.9784e-08
6.89575e-08
7.14065e-08
7.08208e-08
7.23974e-08
7.15762e-08
7.16234e-08
7.18489e-08
7.11602e-08
7.17778e-08
7.00146e-08
7.02524e-08
6.93007e-08
6.96949e-08
7.22794e-08
7.16885e-08
7.03924e-08
7.04813e-08
7.0312e-08
6.9885e-08
6.74437e-08
6.78484e-08
6.9744e-08
7.11949e-08
7.11726e-08
7.06061e-08
7.19143e-08
7.16067e-08
6.88424e-08
6.9914e-08
7.06103e-08
7.16225e-08
6.71862e-08
6.7015e-08
7.04572e-08
7.15374e-08
6.79766e-08
6.81389e-08
6.98978e-08
6.93623e-08
7.12824e-08
7.00847e-08
7.15656e-08
7.19231e-08
7.30112e-08
7.26464e-08
6.9605e-08
7.02924e-08
7.07733e-08
6.9709e-08
7.10218e-08
7.0447e-08
7.07742e-08
7.12633e-08
6.90231e-08
6.83414e-08
7.03364e-08
7.0552e-08
6.99342e-08
7.09774e-08
7.25015e-08
7.29339e-08
7.20863e-08
7.1716e-08
6.92792e-08
6.83702e-08
7.29532e-08
7.26539e-08
7.06454e-08
7.01736e-08
7.03512e-08
7.10572e-08
7.06735e-08
7.16024e-08
7.07659e-08
6.9725e-08
6.97699e-08
6.97456e-08
7.1611e-08
7.19472e-08
7.20081e-08
7.11993e-08
7.02207e-08
7.01408e-08
6.93867e-08
6.96017e-08
7.14336e-08
7.14638e-08
6.9371e-08
6.87321e-08
6.90695e-08
6.90782e-08
7.04873e-08
7.0123e-08
7.05828e-08
7.02211e-08
6.86799e-08
6.91947e-08
6.78787e-08
6.76493e-08
7.10493e-08
7.17272e-08
6.98385e-08
7.03302e-08
7.07251e-08
6.99123e-08
6.82335e-08
6.92051e-08
6.94197e-08
6.85811e-08
7.06217e-08
7.12393e-08
7.2621e-08
7.32432e-08
7.32714e-08
7.26378e-08
6.86271e-08
6.96182e-08
7.10451e-08
7.0292e-08
6.91289e-08
6.84552e-08
7.24715e-08
7.30159e-08
7.01331e-08
6.94616e-08
7.13964e-08
7.16416e-08
6.89566e-08
6.88546e-08
6.88176e-08
6.95415e-08
7.24836e-08
7.26104e-08
6.72134e-08
6.74885e-08
6.90407e-08
6.82822e-08
7.07793e-08
7.11838e-08
7.02918e-08
7.00787e-08
7.29521e-08
7.30037e-08
6.75974e-08
6.77522e-08
7.03476e-08
6.99151e-08
6.83872e-08
6.85359e-08
6.93517e-08
6.91936e-08
7.25934e-08
7.19781e-08
6.96101e-08
6.94825e-08
7.12521e-08
7.06906e-08
6.71676e-08
6.73073e-08
6.62231e-08
6.63166e-08
6.63461e-08
6.64894e-08
6.64275e-08
6.66325e-08
6.65094e-08
6.66485e-08
6.65978e-08
6.67621e-08
6.6678e-08
6.6853e-08
6.67669e-08
6.69137e-08
6.69337e-08
6.71039e-08
6.66658e-08
6.65098e-08
6.68337e-08
6.66619e-08
6.67443e-08
6.65849e-08
6.69665e-08
6.67834e-08
6.65474e-08
6.64222e-08
6.66947e-08
6.66183e-08
6.70166e-08
6.68846e-08
6.65611e-08
6.65981e-08
4.70803e-08
4.60563e-08
4.50943e-08
4.41955e-08
4.33601e-08
4.25873e-08
4.18754e-08
4.1222e-08
4.06243e-08
4.00791e-08
3.95831e-08
3.91327e-08
3.87246e-08
3.83555e-08
3.80222e-08
3.77221e-08
3.74526e-08
3.72114e-08
3.69967e-08
3.6807e-08
3.66408e-08
3.64972e-08
3.63754e-08
3.62746e-08
3.61945e-08
3.61346e-08
3.60949e-08
3.6075e-08
4.70773e-08
4.60533e-08
4.50914e-08
4.41928e-08
4.33575e-08
4.25847e-08
4.18729e-08
4.12195e-08
4.06219e-08
4.00768e-08
3.95808e-08
3.91305e-08
3.87224e-08
3.83533e-08
3.80201e-08
3.772e-08
3.74505e-08
3.72094e-08
3.69947e-08
3.6805e-08
3.66389e-08
3.64953e-08
3.63734e-08
3.62727e-08
3.61925e-08
3.61327e-08
3.60929e-08
3.60731e-08
4.70712e-08
4.60475e-08
4.50857e-08
4.41873e-08
4.33521e-08
4.25796e-08
4.18678e-08
4.12146e-08
4.06171e-08
4.00721e-08
3.95762e-08
3.9126e-08
3.8718e-08
3.8349e-08
3.80159e-08
3.77159e-08
3.74464e-08
3.72053e-08
3.69907e-08
3.6801e-08
3.66349e-08
3.64913e-08
3.63695e-08
3.62688e-08
3.61887e-08
3.61288e-08
3.60891e-08
3.60692e-08
4.70621e-08
4.60387e-08
4.50772e-08
4.4179e-08
4.33441e-08
4.25718e-08
4.18603e-08
4.12073e-08
4.061e-08
4.00651e-08
3.95694e-08
3.91193e-08
3.87115e-08
3.83426e-08
3.80096e-08
3.77096e-08
3.74402e-08
3.71992e-08
3.69847e-08
3.6795e-08
3.6629e-08
3.64855e-08
3.63637e-08
3.6263e-08
3.61829e-08
3.61231e-08
3.60833e-08
3.60635e-08
4.705e-08
4.60269e-08
4.50659e-08
4.4168e-08
4.33335e-08
4.25615e-08
4.18503e-08
4.11975e-08
4.06005e-08
4.00559e-08
3.95603e-08
3.91105e-08
3.87028e-08
3.8334e-08
3.80011e-08
3.77013e-08
3.7432e-08
3.71911e-08
3.69767e-08
3.67871e-08
3.66211e-08
3.64776e-08
3.63559e-08
3.62552e-08
3.61751e-08
3.61154e-08
3.60756e-08
3.60558e-08
4.70348e-08
4.60123e-08
4.50517e-08
4.41543e-08
4.33202e-08
4.25486e-08
4.18377e-08
4.11854e-08
4.05886e-08
4.00443e-08
3.9549e-08
3.90994e-08
3.86919e-08
3.83233e-08
3.79906e-08
3.7691e-08
3.74218e-08
3.7181e-08
3.69667e-08
3.67772e-08
3.66113e-08
3.64679e-08
3.63462e-08
3.62455e-08
3.61655e-08
3.61058e-08
3.6066e-08
3.60462e-08
4.70166e-08
4.59947e-08
4.50347e-08
4.41378e-08
4.33043e-08
4.25331e-08
4.18227e-08
4.11708e-08
4.05744e-08
4.00304e-08
3.95355e-08
3.90861e-08
3.86789e-08
3.83106e-08
3.79781e-08
3.76786e-08
3.74096e-08
3.71689e-08
3.69547e-08
3.67653e-08
3.65995e-08
3.64562e-08
3.63346e-08
3.6234e-08
3.6154e-08
3.60943e-08
3.60546e-08
3.60347e-08
4.69954e-08
4.59742e-08
4.50149e-08
4.41186e-08
4.32857e-08
4.25151e-08
4.18053e-08
4.11538e-08
4.05579e-08
4.00143e-08
3.95197e-08
3.90707e-08
3.86638e-08
3.82957e-08
3.79635e-08
3.76642e-08
3.73954e-08
3.71549e-08
3.69408e-08
3.67516e-08
3.65858e-08
3.64426e-08
3.6321e-08
3.62205e-08
3.61406e-08
3.60809e-08
3.60412e-08
3.60214e-08
4.69711e-08
4.59508e-08
4.49922e-08
4.40968e-08
4.32645e-08
4.24946e-08
4.17853e-08
4.11344e-08
4.0539e-08
3.99959e-08
3.95018e-08
3.90531e-08
3.86466e-08
3.82788e-08
3.79468e-08
3.76478e-08
3.73792e-08
3.71389e-08
3.6925e-08
3.67359e-08
3.65703e-08
3.64271e-08
3.63057e-08
3.62052e-08
3.61253e-08
3.60657e-08
3.6026e-08
3.60062e-08
4.69439e-08
4.59244e-08
4.49668e-08
4.40722e-08
4.32407e-08
4.24716e-08
4.1763e-08
4.11127e-08
4.05179e-08
3.99753e-08
3.94817e-08
3.90335e-08
3.86273e-08
3.82599e-08
3.79282e-08
3.76294e-08
3.73611e-08
3.7121e-08
3.69072e-08
3.67183e-08
3.65528e-08
3.64098e-08
3.62884e-08
3.61881e-08
3.61082e-08
3.60486e-08
3.6009e-08
3.59892e-08
4.69136e-08
4.58952e-08
4.49386e-08
4.40449e-08
4.32144e-08
4.2446e-08
4.17383e-08
4.10887e-08
4.04945e-08
3.99526e-08
3.94594e-08
3.90117e-08
3.8606e-08
3.82389e-08
3.79076e-08
3.76091e-08
3.73411e-08
3.71012e-08
3.68876e-08
3.66989e-08
3.65335e-08
3.63907e-08
3.62694e-08
3.61691e-08
3.60893e-08
3.60298e-08
3.59902e-08
3.59704e-08
4.68803e-08
4.58631e-08
4.49076e-08
4.4015e-08
4.31854e-08
4.2418e-08
4.17111e-08
4.10624e-08
4.04689e-08
3.99276e-08
3.94351e-08
3.89879e-08
3.85826e-08
3.8216e-08
3.78851e-08
3.75869e-08
3.73191e-08
3.70795e-08
3.68662e-08
3.66776e-08
3.65124e-08
3.63697e-08
3.62485e-08
3.61483e-08
3.60687e-08
3.60091e-08
3.59696e-08
3.59498e-08
4.68439e-08
4.5828e-08
4.48738e-08
4.39824e-08
4.3154e-08
4.23876e-08
4.16816e-08
4.10338e-08
4.04411e-08
3.99005e-08
3.94087e-08
3.89621e-08
3.85573e-08
3.81912e-08
3.78606e-08
3.75628e-08
3.72954e-08
3.7056e-08
3.68429e-08
3.66546e-08
3.64896e-08
3.6347e-08
3.62259e-08
3.61258e-08
3.60462e-08
3.59868e-08
3.59473e-08
3.59275e-08
4.68046e-08
4.57901e-08
4.48373e-08
4.39472e-08
4.312e-08
4.23547e-08
4.16498e-08
4.10029e-08
4.04111e-08
3.98714e-08
3.93802e-08
3.89342e-08
3.85301e-08
3.81644e-08
3.78343e-08
3.75369e-08
3.72698e-08
3.70307e-08
3.68179e-08
3.66297e-08
3.64649e-08
3.63225e-08
3.62016e-08
3.61016e-08
3.60221e-08
3.59627e-08
3.59232e-08
3.59035e-08
4.67622e-08
4.57493e-08
4.4798e-08
4.39093e-08
4.30834e-08
4.23195e-08
4.16157e-08
4.09698e-08
4.0379e-08
3.98401e-08
3.93497e-08
3.89045e-08
3.85009e-08
3.81358e-08
3.78062e-08
3.75092e-08
3.72424e-08
3.70037e-08
3.67912e-08
3.66032e-08
3.64386e-08
3.62963e-08
3.61756e-08
3.60757e-08
3.59963e-08
3.59369e-08
3.58975e-08
3.58778e-08
4.67168e-08
4.57057e-08
4.4756e-08
4.38689e-08
4.30444e-08
4.22818e-08
4.15793e-08
4.09346e-08
4.03448e-08
3.98068e-08
3.93173e-08
3.88728e-08
3.84699e-08
3.81054e-08
3.77763e-08
3.74797e-08
3.72134e-08
3.6975e-08
3.67627e-08
3.6575e-08
3.64106e-08
3.62685e-08
3.61479e-08
3.60481e-08
3.59688e-08
3.59095e-08
3.58701e-08
3.58505e-08
4.66683e-08
4.56591e-08
4.47112e-08
4.38258e-08
4.3003e-08
4.22418e-08
4.15406e-08
4.08972e-08
4.03085e-08
3.97716e-08
3.92829e-08
3.88392e-08
3.8437e-08
3.80732e-08
3.77446e-08
3.74486e-08
3.71826e-08
3.69446e-08
3.67326e-08
3.65452e-08
3.6381e-08
3.62391e-08
3.61186e-08
3.6019e-08
3.59397e-08
3.58806e-08
3.58412e-08
3.58216e-08
4.66169e-08
4.56097e-08
4.46637e-08
4.37801e-08
4.2959e-08
4.21995e-08
4.14998e-08
4.08576e-08
4.02702e-08
3.97343e-08
3.92467e-08
3.88038e-08
3.84024e-08
3.80392e-08
3.77112e-08
3.74157e-08
3.71502e-08
3.69125e-08
3.67009e-08
3.65138e-08
3.63498e-08
3.62081e-08
3.60878e-08
3.59883e-08
3.59091e-08
3.585e-08
3.58107e-08
3.57911e-08
4.65624e-08
4.55574e-08
4.46135e-08
4.37319e-08
4.29127e-08
4.21548e-08
4.14567e-08
4.0816e-08
4.02299e-08
3.96952e-08
3.92086e-08
3.87667e-08
3.83661e-08
3.80036e-08
3.76762e-08
3.73813e-08
3.71162e-08
3.68789e-08
3.66677e-08
3.64808e-08
3.63171e-08
3.61756e-08
3.60554e-08
3.59561e-08
3.5877e-08
3.5818e-08
3.57787e-08
3.57591e-08
4.65048e-08
4.55022e-08
4.45606e-08
4.36811e-08
4.28639e-08
4.21079e-08
4.14115e-08
4.07723e-08
4.01876e-08
3.96542e-08
3.91687e-08
3.87278e-08
3.83281e-08
3.79664e-08
3.76397e-08
3.73452e-08
3.70807e-08
3.68438e-08
3.66329e-08
3.64463e-08
3.62829e-08
3.61416e-08
3.60216e-08
3.59224e-08
3.58434e-08
3.57845e-08
3.57453e-08
3.57257e-08
4.64442e-08
4.54442e-08
4.4505e-08
4.36278e-08
4.28127e-08
4.20587e-08
4.13641e-08
4.07267e-08
4.01434e-08
3.96114e-08
3.91271e-08
3.86872e-08
3.82884e-08
3.79275e-08
3.76015e-08
3.73077e-08
3.70437e-08
3.68073e-08
3.65967e-08
3.64105e-08
3.62473e-08
3.61062e-08
3.59864e-08
3.58873e-08
3.58085e-08
3.57496e-08
3.57104e-08
3.56909e-08
4.63806e-08
4.53832e-08
4.44467e-08
4.3572e-08
4.27592e-08
4.20073e-08
4.13147e-08
4.0679e-08
4.00974e-08
3.95668e-08
3.90838e-08
3.8645e-08
3.82472e-08
3.78872e-08
3.75619e-08
3.72687e-08
3.70052e-08
3.67693e-08
3.65591e-08
3.63732e-08
3.62103e-08
3.60694e-08
3.59498e-08
3.58509e-08
3.57721e-08
3.57133e-08
3.56743e-08
3.56547e-08
4.63138e-08
4.53195e-08
4.43857e-08
4.35136e-08
4.27033e-08
4.19537e-08
4.12632e-08
4.06294e-08
4.00495e-08
3.95204e-08
3.90388e-08
3.86012e-08
3.82045e-08
3.78453e-08
3.75209e-08
3.72284e-08
3.69654e-08
3.673e-08
3.65202e-08
3.63346e-08
3.6172e-08
3.60314e-08
3.59119e-08
3.58131e-08
3.57345e-08
3.56758e-08
3.56368e-08
3.56173e-08
4.62441e-08
4.52528e-08
4.4322e-08
4.34528e-08
4.2645e-08
4.18979e-08
4.12096e-08
4.05779e-08
3.99998e-08
3.94724e-08
3.89922e-08
3.85559e-08
3.81603e-08
3.78021e-08
3.74784e-08
3.71867e-08
3.69243e-08
3.66894e-08
3.648e-08
3.62948e-08
3.61325e-08
3.59921e-08
3.58728e-08
3.57742e-08
3.56957e-08
3.5637e-08
3.55981e-08
3.55786e-08
4.61713e-08
4.51833e-08
4.42557e-08
4.33894e-08
4.25845e-08
4.184e-08
4.11541e-08
4.05245e-08
3.99484e-08
3.94227e-08
3.89441e-08
3.85091e-08
3.81147e-08
3.77575e-08
3.74347e-08
3.71437e-08
3.6882e-08
3.66475e-08
3.64386e-08
3.62538e-08
3.60917e-08
3.59516e-08
3.58325e-08
3.5734e-08
3.56557e-08
3.55971e-08
3.55582e-08
3.55387e-08
4.60954e-08
4.51109e-08
4.41867e-08
4.33236e-08
4.25217e-08
4.17799e-08
4.10966e-08
4.04693e-08
3.98953e-08
3.93714e-08
3.88944e-08
3.84609e-08
3.80677e-08
3.77116e-08
3.73898e-08
3.70995e-08
3.68384e-08
3.66045e-08
3.63961e-08
3.62116e-08
3.60499e-08
3.591e-08
3.57911e-08
3.56928e-08
3.56145e-08
3.55561e-08
3.55172e-08
3.54978e-08
4.60164e-08
4.50357e-08
4.41151e-08
4.32554e-08
4.24566e-08
4.17178e-08
4.10372e-08
4.04124e-08
3.98406e-08
3.93187e-08
3.88434e-08
3.84114e-08
3.80195e-08
3.76645e-08
3.73436e-08
3.70541e-08
3.67938e-08
3.65605e-08
3.63525e-08
3.61684e-08
3.6007e-08
3.58673e-08
3.57487e-08
3.56505e-08
3.55723e-08
3.5514e-08
3.54751e-08
3.54558e-08
4.59344e-08
4.49577e-08
4.40408e-08
4.31847e-08
4.23893e-08
4.16536e-08
4.09759e-08
4.03537e-08
3.97842e-08
3.92644e-08
3.87909e-08
3.83606e-08
3.797e-08
3.76162e-08
3.72963e-08
3.70077e-08
3.67481e-08
3.65153e-08
3.63078e-08
3.61241e-08
3.5963e-08
3.58236e-08
3.57052e-08
3.56072e-08
3.55292e-08
3.54709e-08
3.54321e-08
3.54128e-08
4.58494e-08
4.48768e-08
4.39639e-08
4.31116e-08
4.23198e-08
4.15875e-08
4.09127e-08
4.02933e-08
3.97263e-08
3.92087e-08
3.87372e-08
3.83085e-08
3.79194e-08
3.75669e-08
3.7248e-08
3.69603e-08
3.67014e-08
3.64693e-08
3.62623e-08
3.6079e-08
3.59182e-08
3.57791e-08
3.56609e-08
3.5563e-08
3.54851e-08
3.54269e-08
3.53882e-08
3.53689e-08
4.57613e-08
4.47931e-08
4.38844e-08
4.30362e-08
4.22482e-08
4.15193e-08
4.08478e-08
4.02313e-08
3.96669e-08
3.91516e-08
3.86821e-08
3.82552e-08
3.78677e-08
3.75165e-08
3.71987e-08
3.69119e-08
3.66538e-08
3.64223e-08
3.62158e-08
3.60329e-08
3.58725e-08
3.57337e-08
3.56156e-08
3.55179e-08
3.54402e-08
3.53821e-08
3.53434e-08
3.53241e-08
4.56702e-08
4.47066e-08
4.38024e-08
4.29584e-08
4.21744e-08
4.14492e-08
4.07811e-08
4.01677e-08
3.96061e-08
3.90932e-08
3.86259e-08
3.82009e-08
3.7815e-08
3.74651e-08
3.71485e-08
3.68627e-08
3.66053e-08
3.63745e-08
3.61686e-08
3.59861e-08
3.58261e-08
3.56875e-08
3.55697e-08
3.54721e-08
3.53945e-08
3.53364e-08
3.52978e-08
3.52786e-08
4.55761e-08
4.46173e-08
4.37179e-08
4.28783e-08
4.20985e-08
4.13772e-08
4.07127e-08
4.01025e-08
3.95438e-08
3.90336e-08
3.85686e-08
3.81455e-08
3.77613e-08
3.74129e-08
3.70975e-08
3.68127e-08
3.65562e-08
3.6326e-08
3.61206e-08
3.59386e-08
3.57789e-08
3.56406e-08
3.5523e-08
3.54256e-08
3.53481e-08
3.52901e-08
3.52516e-08
3.52323e-08
4.5479e-08
4.45254e-08
4.36308e-08
4.2796e-08
4.20206e-08
4.13034e-08
4.06427e-08
4.00359e-08
3.94803e-08
3.89728e-08
3.85102e-08
3.80892e-08
3.77067e-08
3.73598e-08
3.70457e-08
3.67619e-08
3.65063e-08
3.62768e-08
3.6072e-08
3.58905e-08
3.57311e-08
3.55931e-08
3.54757e-08
3.53785e-08
3.53011e-08
3.52432e-08
3.52047e-08
3.51855e-08
4.5379e-08
4.44307e-08
4.35413e-08
4.27114e-08
4.19406e-08
4.12278e-08
4.05711e-08
3.99679e-08
3.94156e-08
3.89109e-08
3.84508e-08
3.80319e-08
3.76513e-08
3.7306e-08
3.69932e-08
3.67105e-08
3.64558e-08
3.62271e-08
3.60228e-08
3.58417e-08
3.56827e-08
3.5545e-08
3.54278e-08
3.53308e-08
3.52535e-08
3.51957e-08
3.51573e-08
3.51381e-08
4.5276e-08
4.43333e-08
4.34493e-08
4.26246e-08
4.18588e-08
4.11505e-08
4.04979e-08
3.98986e-08
3.93496e-08
3.8848e-08
3.83905e-08
3.79739e-08
3.75952e-08
3.72516e-08
3.69401e-08
3.66586e-08
3.64048e-08
3.61768e-08
3.59732e-08
3.57925e-08
3.56339e-08
3.54964e-08
3.53795e-08
3.52826e-08
3.52054e-08
3.51477e-08
3.51093e-08
3.50902e-08
4.51703e-08
4.42334e-08
4.3355e-08
4.25358e-08
4.1775e-08
4.10716e-08
4.04234e-08
3.9828e-08
3.92826e-08
3.87841e-08
3.83293e-08
3.79151e-08
3.75385e-08
3.71965e-08
3.68865e-08
3.66062e-08
3.63533e-08
3.61261e-08
3.59231e-08
3.57429e-08
3.55847e-08
3.54475e-08
3.53308e-08
3.5234e-08
3.5157e-08
3.50994e-08
3.5061e-08
3.50419e-08
4.50617e-08
4.41309e-08
4.32585e-08
4.24449e-08
4.16895e-08
4.0991e-08
4.03474e-08
3.97562e-08
3.92145e-08
3.87193e-08
3.82674e-08
3.78557e-08
3.74812e-08
3.7141e-08
3.68325e-08
3.65533e-08
3.63014e-08
3.6075e-08
3.58726e-08
3.5693e-08
3.55351e-08
3.53982e-08
3.52817e-08
3.51851e-08
3.51082e-08
3.50507e-08
3.50124e-08
3.49932e-08
4.49504e-08
4.40259e-08
4.31597e-08
4.2352e-08
4.16023e-08
4.0909e-08
4.02702e-08
3.96833e-08
3.91455e-08
3.86537e-08
3.82049e-08
3.77957e-08
3.74234e-08
3.70851e-08
3.67781e-08
3.65002e-08
3.62493e-08
3.60237e-08
3.58219e-08
3.56428e-08
3.54853e-08
3.53487e-08
3.52324e-08
3.5136e-08
3.50592e-08
3.50017e-08
3.49635e-08
3.49444e-08
4.48365e-08
4.39186e-08
4.30588e-08
4.22573e-08
4.15134e-08
4.08256e-08
4.01918e-08
3.96094e-08
3.90757e-08
3.85875e-08
3.81417e-08
3.77353e-08
3.73652e-08
3.70288e-08
3.67234e-08
3.64468e-08
3.61969e-08
3.59722e-08
3.57711e-08
3.55924e-08
3.54353e-08
3.5299e-08
3.51829e-08
3.50867e-08
3.501e-08
3.49526e-08
3.49144e-08
3.48953e-08
4.472e-08
4.3809e-08
4.29559e-08
4.21608e-08
4.1423e-08
4.07409e-08
4.01123e-08
3.95347e-08
3.90051e-08
3.85207e-08
3.80781e-08
3.76745e-08
3.73068e-08
3.69723e-08
3.66685e-08
3.63932e-08
3.61445e-08
3.59206e-08
3.57201e-08
3.5542e-08
3.53853e-08
3.52493e-08
3.51334e-08
3.50373e-08
3.49607e-08
3.49034e-08
3.48652e-08
3.48461e-08
6.64509e-08
6.63761e-08
6.63108e-08
6.62457e-08
6.61753e-08
6.61015e-08
6.60395e-08
6.59922e-08
6.59532e-08
6.59183e-08
6.58855e-08
6.58579e-08
6.54966e-08
6.54798e-08
6.54701e-08
6.54659e-08
6.54669e-08
6.54756e-08
6.4832e-08
6.48458e-08
6.48655e-08
6.48906e-08
6.49215e-08
6.49599e-08
6.40555e-08
6.40986e-08
6.41462e-08
6.41984e-08
6.42558e-08
6.43194e-08
6.31779e-08
6.3248e-08
6.33212e-08
6.33978e-08
6.34784e-08
6.35639e-08
6.22106e-08
6.23048e-08
6.24008e-08
6.2499e-08
6.25999e-08
6.27041e-08
6.11655e-08
6.12807e-08
6.13965e-08
6.15133e-08
6.16316e-08
6.17518e-08
6.00549e-08
6.01879e-08
6.03205e-08
6.0453e-08
6.05859e-08
6.07194e-08
5.88914e-08
5.90389e-08
5.91852e-08
5.93306e-08
5.94753e-08
5.96196e-08
5.76877e-08
5.78466e-08
5.80036e-08
5.8159e-08
5.83129e-08
5.84655e-08
5.64561e-08
5.66234e-08
5.67883e-08
5.6951e-08
5.71116e-08
5.72702e-08
5.52088e-08
5.53816e-08
5.55518e-08
5.57193e-08
5.58842e-08
5.60466e-08
5.39574e-08
5.41331e-08
5.4306e-08
5.44759e-08
5.4643e-08
5.48071e-08
5.27127e-08
5.2889e-08
5.30623e-08
5.32326e-08
5.33997e-08
5.35637e-08
5.14847e-08
5.16595e-08
5.18313e-08
5.19999e-08
5.21654e-08
5.23276e-08
5.02826e-08
5.0454e-08
5.06225e-08
5.07879e-08
5.09501e-08
5.11091e-08
4.91142e-08
4.92807e-08
4.94445e-08
4.96052e-08
4.97629e-08
4.99173e-08
4.79864e-08
4.81468e-08
4.83046e-08
4.84595e-08
4.86116e-08
4.87605e-08
4.69048e-08
4.70581e-08
4.72089e-08
4.73573e-08
4.75028e-08
4.76455e-08
4.58738e-08
4.60192e-08
4.61626e-08
4.63036e-08
4.6442e-08
4.65778e-08
4.48966e-08
4.50338e-08
4.51691e-08
4.53024e-08
4.54334e-08
4.5562e-08
4.46011e-08
4.36972e-08
4.28511e-08
4.20627e-08
4.13312e-08
4.0655e-08
4.00318e-08
3.94591e-08
3.89339e-08
3.84533e-08
3.80141e-08
3.76134e-08
3.72481e-08
3.69157e-08
3.66136e-08
3.63396e-08
3.6092e-08
3.58689e-08
3.56692e-08
3.54916e-08
3.53352e-08
3.51995e-08
3.50838e-08
3.49879e-08
3.49114e-08
3.48541e-08
3.4816e-08
3.4797e-08
4.44799e-08
4.35833e-08
4.27445e-08
4.19631e-08
4.12382e-08
4.05681e-08
3.99505e-08
3.93829e-08
3.88622e-08
3.83856e-08
3.79499e-08
3.75521e-08
3.71893e-08
3.6859e-08
3.65586e-08
3.62861e-08
3.60395e-08
3.58174e-08
3.56183e-08
3.54412e-08
3.52852e-08
3.51498e-08
3.50343e-08
3.49385e-08
3.48621e-08
3.48049e-08
3.47669e-08
3.47478e-08
4.43565e-08
4.34676e-08
4.26362e-08
4.18621e-08
4.1144e-08
4.04802e-08
3.98685e-08
3.93061e-08
3.87901e-08
3.83176e-08
3.78855e-08
3.74907e-08
3.71305e-08
3.68023e-08
3.65037e-08
3.62326e-08
3.59872e-08
3.57659e-08
3.55675e-08
3.5391e-08
3.52354e-08
3.51003e-08
3.4985e-08
3.48893e-08
3.4813e-08
3.47559e-08
3.47179e-08
3.46989e-08
4.42312e-08
4.33502e-08
4.25265e-08
4.17598e-08
4.10488e-08
4.03916e-08
3.97858e-08
3.92289e-08
3.87178e-08
3.82495e-08
3.7821e-08
3.74294e-08
3.70719e-08
3.67459e-08
3.6449e-08
3.61794e-08
3.59351e-08
3.57148e-08
3.55171e-08
3.5341e-08
3.51858e-08
3.5051e-08
3.49359e-08
3.48404e-08
3.47642e-08
3.47071e-08
3.46691e-08
3.46501e-08
4.4104e-08
4.32312e-08
4.24156e-08
4.16566e-08
4.09528e-08
4.03023e-08
3.97028e-08
3.91514e-08
3.86453e-08
3.81813e-08
3.77566e-08
3.73682e-08
3.70134e-08
3.66896e-08
3.63946e-08
3.61265e-08
3.58834e-08
3.56639e-08
3.54669e-08
3.52914e-08
3.51366e-08
3.5002e-08
3.48871e-08
3.47917e-08
3.47156e-08
3.46586e-08
3.46206e-08
3.46016e-08
4.39753e-08
4.31109e-08
4.23035e-08
4.15524e-08
4.08562e-08
4.02127e-08
3.96195e-08
3.90738e-08
3.85728e-08
3.81133e-08
3.76925e-08
3.73073e-08
3.69552e-08
3.66337e-08
3.63406e-08
3.60739e-08
3.5832e-08
3.56135e-08
3.54171e-08
3.52421e-08
3.50877e-08
3.49534e-08
3.48387e-08
3.47434e-08
3.46674e-08
3.46104e-08
3.45725e-08
3.45535e-08
6.65429e-08
6.60993e-08
6.55227e-08
6.48248e-08
6.4017e-08
6.31108e-08
6.21181e-08
6.10509e-08
5.99218e-08
5.87431e-08
5.75274e-08
5.62871e-08
5.5034e-08
5.37795e-08
5.25341e-08
5.13078e-08
5.01091e-08
4.89457e-08
4.78243e-08
4.675e-08
4.5727e-08
4.47583e-08
6.66576e-08
6.61746e-08
6.55591e-08
6.48244e-08
6.39829e-08
6.30464e-08
6.20269e-08
6.09366e-08
5.9788e-08
5.85936e-08
5.73656e-08
5.61162e-08
5.48571e-08
5.35994e-08
5.23535e-08
5.11288e-08
4.99337e-08
4.87756e-08
4.76606e-08
4.65939e-08
4.55792e-08
4.46191e-08
6.68009e-08
6.6267e-08
6.56059e-08
6.48303e-08
6.39522e-08
6.29834e-08
6.19358e-08
6.08215e-08
5.96528e-08
5.84421e-08
5.72014e-08
5.59427e-08
5.46776e-08
5.34167e-08
5.21703e-08
5.09473e-08
4.9756e-08
4.86033e-08
4.74952e-08
4.64362e-08
4.543e-08
4.44789e-08
6.69683e-08
6.6373e-08
6.56604e-08
6.48404e-08
6.39236e-08
6.2921e-08
6.18442e-08
6.0705e-08
5.95157e-08
5.82882e-08
5.70346e-08
5.57666e-08
5.44954e-08
5.32315e-08
5.19846e-08
5.07636e-08
4.95763e-08
4.84293e-08
4.73282e-08
4.62773e-08
4.52798e-08
4.4338e-08
6.71428e-08
6.64843e-08
6.57181e-08
6.48518e-08
6.38949e-08
6.28575e-08
6.17508e-08
6.05864e-08
5.93761e-08
5.81317e-08
5.68652e-08
5.55879e-08
5.43107e-08
5.30438e-08
5.17967e-08
5.05779e-08
4.93948e-08
4.82538e-08
4.716e-08
4.61174e-08
4.5129e-08
4.41966e-08
6.73141e-08
6.65933e-08
6.57738e-08
6.48612e-08
6.38638e-08
6.27914e-08
6.16546e-08
6.04648e-08
5.92335e-08
5.79724e-08
5.6693e-08
5.54065e-08
5.41235e-08
5.28539e-08
5.16069e-08
5.03906e-08
4.9212e-08
4.80772e-08
4.69909e-08
4.5957e-08
4.49779e-08
4.40551e-08
6.74702e-08
6.66933e-08
6.58231e-08
6.48654e-08
6.38282e-08
6.27211e-08
6.15545e-08
6.03395e-08
5.90874e-08
5.78098e-08
5.65178e-08
5.52224e-08
5.3934e-08
5.2662e-08
5.14154e-08
5.02019e-08
4.90282e-08
4.78999e-08
4.68215e-08
4.57964e-08
4.48268e-08
4.3914e-08
6.76082e-08
6.67809e-08
6.58631e-08
6.48621e-08
6.37863e-08
6.26453e-08
6.14496e-08
6.02099e-08
5.89376e-08
5.76439e-08
5.63398e-08
5.5036e-08
5.37425e-08
5.24686e-08
5.12227e-08
5.00123e-08
4.88438e-08
4.77223e-08
4.66521e-08
4.56361e-08
4.46763e-08
4.37736e-08
6.77317e-08
6.68554e-08
6.58922e-08
6.48497e-08
6.37368e-08
6.25631e-08
6.13392e-08
6.00757e-08
5.87839e-08
5.74747e-08
5.61591e-08
5.48473e-08
5.35492e-08
5.22738e-08
5.10291e-08
4.98223e-08
4.86593e-08
4.7545e-08
4.64832e-08
4.54766e-08
4.45267e-08
4.36343e-08
6.78384e-08
6.69157e-08
6.59091e-08
6.4827e-08
6.36787e-08
6.24738e-08
6.12228e-08
5.99365e-08
5.86261e-08
5.73023e-08
5.59758e-08
5.46568e-08
5.33547e-08
5.20783e-08
5.08353e-08
4.96324e-08
4.84753e-08
4.73685e-08
4.63154e-08
4.53183e-08
4.43786e-08
4.34965e-08
6.79304e-08
6.6961e-08
6.5913e-08
6.47935e-08
6.36115e-08
6.23769e-08
6.11002e-08
5.97924e-08
5.84643e-08
5.71268e-08
5.57903e-08
5.44647e-08
5.31593e-08
5.18825e-08
5.06416e-08
4.94431e-08
4.82923e-08
4.71932e-08
4.61491e-08
4.51617e-08
4.42323e-08
4.33607e-08
6.79965e-08
6.69889e-08
6.59032e-08
6.47486e-08
6.3535e-08
6.22724e-08
6.09716e-08
5.96435e-08
5.8299e-08
5.69488e-08
5.56031e-08
5.42718e-08
5.29637e-08
5.1687e-08
5.04488e-08
4.92551e-08
4.81108e-08
4.70199e-08
4.59848e-08
4.50075e-08
4.40884e-08
4.32273e-08
6.80479e-08
6.70016e-08
6.58801e-08
6.46927e-08
6.34493e-08
6.21606e-08
6.08373e-08
5.94903e-08
5.81305e-08
5.67687e-08
5.54148e-08
5.40785e-08
5.27685e-08
5.14926e-08
5.02575e-08
4.9069e-08
4.79317e-08
4.6849e-08
4.58233e-08
4.4856e-08
4.39473e-08
4.30969e-08
6.80814e-08
6.69993e-08
6.58443e-08
6.46261e-08
6.33551e-08
6.2042e-08
6.06977e-08
5.93333e-08
5.79596e-08
5.65872e-08
5.52262e-08
5.38857e-08
5.25745e-08
5.12999e-08
5.00684e-08
4.88855e-08
4.77554e-08
4.66812e-08
4.5665e-08
4.47078e-08
4.38096e-08
4.29697e-08
6.80982e-08
6.69827e-08
6.57964e-08
6.45497e-08
6.3253e-08
6.19173e-08
6.05537e-08
5.91733e-08
5.7787e-08
5.64052e-08
5.50379e-08
5.36942e-08
5.23824e-08
5.11097e-08
4.98823e-08
4.87054e-08
4.75827e-08
4.65172e-08
4.55106e-08
4.45635e-08
4.36758e-08
4.28464e-08
6.80999e-08
6.69528e-08
6.57375e-08
6.44642e-08
6.31438e-08
6.17874e-08
6.04061e-08
5.90112e-08
5.76136e-08
5.62236e-08
5.4851e-08
5.35048e-08
5.21931e-08
5.09229e-08
4.97e-08
4.85293e-08
4.74144e-08
4.63577e-08
4.53606e-08
4.44236e-08
4.35463e-08
4.27272e-08
6.80869e-08
6.69105e-08
6.56685e-08
6.43709e-08
6.30288e-08
6.16534e-08
6.02562e-08
5.88482e-08
5.74405e-08
5.60434e-08
5.46664e-08
5.33186e-08
5.20076e-08
5.07403e-08
4.95223e-08
4.83581e-08
4.7251e-08
4.62031e-08
4.52157e-08
4.42887e-08
4.34215e-08
4.26126e-08
6.80584e-08
6.68568e-08
6.55906e-08
6.4271e-08
6.29092e-08
6.15167e-08
6.0105e-08
5.86854e-08
5.72689e-08
5.58656e-08
5.44853e-08
5.31364e-08
5.18268e-08
5.05628e-08
4.935e-08
4.81925e-08
4.70933e-08
4.60543e-08
4.50763e-08
4.41592e-08
4.3302e-08
4.2503e-08
6.80185e-08
6.67937e-08
6.55057e-08
6.41661e-08
6.27864e-08
6.13785e-08
5.9954e-08
5.85241e-08
5.70999e-08
5.56916e-08
5.43086e-08
5.29594e-08
5.16516e-08
5.03914e-08
4.9184e-08
4.80333e-08
4.6942e-08
4.59117e-08
4.49431e-08
4.40357e-08
4.31882e-08
4.23988e-08
6.79701e-08
6.67234e-08
6.54154e-08
6.40577e-08
6.26621e-08
6.12404e-08
5.98045e-08
5.83657e-08
5.69349e-08
5.55224e-08
5.41375e-08
5.27887e-08
5.14831e-08
5.0227e-08
4.90251e-08
4.78812e-08
4.67977e-08
4.57761e-08
4.48166e-08
4.39185e-08
4.30805e-08
4.23003e-08
6.79148e-08
6.66475e-08
6.53214e-08
6.39476e-08
6.25377e-08
6.11039e-08
5.9658e-08
5.82114e-08
5.67751e-08
5.53593e-08
5.39732e-08
5.26252e-08
5.13222e-08
5.00703e-08
4.88741e-08
4.7737e-08
4.66612e-08
4.56479e-08
4.46972e-08
4.38082e-08
4.29792e-08
4.22079e-08
6.78496e-08
6.65669e-08
6.52255e-08
6.38374e-08
6.24151e-08
6.09706e-08
5.9516e-08
5.80628e-08
5.66219e-08
5.52035e-08
5.38169e-08
5.247e-08
5.11699e-08
4.99223e-08
4.87317e-08
4.76013e-08
4.6533e-08
4.55278e-08
4.45855e-08
4.37051e-08
4.28847e-08
4.21218e-08
6.77814e-08
6.64847e-08
6.51296e-08
6.37292e-08
6.22959e-08
6.08421e-08
5.938e-08
5.79212e-08
5.64766e-08
5.50563e-08
5.36695e-08
5.23242e-08
5.10271e-08
4.97839e-08
4.85988e-08
4.74748e-08
4.64137e-08
4.54162e-08
4.4482e-08
4.36096e-08
4.27973e-08
4.20422e-08
6.77146e-08
6.64036e-08
6.50361e-08
6.36246e-08
6.21817e-08
6.07199e-08
5.92515e-08
5.7788e-08
5.63404e-08
5.49188e-08
5.35322e-08
5.21887e-08
5.08947e-08
4.96558e-08
4.8476e-08
4.73582e-08
4.63039e-08
4.53137e-08
4.43869e-08
4.35221e-08
4.27173e-08
4.19695e-08
6.76488e-08
6.63248e-08
6.49464e-08
6.35254e-08
6.20743e-08
6.06057e-08
5.91318e-08
5.76645e-08
5.62145e-08
5.47921e-08
5.34061e-08
5.20644e-08
5.07736e-08
4.95388e-08
4.83641e-08
4.7252e-08
4.62041e-08
4.52205e-08
4.43006e-08
4.34429e-08
4.26449e-08
4.19038e-08
6.75807e-08
6.6249e-08
6.48621e-08
6.34331e-08
6.19751e-08
6.05008e-08
5.90225e-08
5.75519e-08
5.61002e-08
5.46772e-08
5.3292e-08
5.19522e-08
5.06644e-08
4.94335e-08
4.82635e-08
4.71568e-08
4.61146e-08
4.51372e-08
4.42236e-08
4.33721e-08
4.25804e-08
4.18453e-08
6.75191e-08
6.61795e-08
6.47851e-08
6.33495e-08
6.18857e-08
6.04066e-08
5.89246e-08
5.74515e-08
5.59984e-08
5.45752e-08
5.31909e-08
5.1853e-08
5.05679e-08
4.93406e-08
4.81748e-08
4.70729e-08
4.60359e-08
4.5064e-08
4.4156e-08
4.33101e-08
4.25239e-08
4.17942e-08
6.7466e-08
6.6118e-08
6.47171e-08
6.32759e-08
6.18073e-08
6.03243e-08
5.88393e-08
5.73643e-08
5.59101e-08
5.44869e-08
5.31034e-08
5.17673e-08
5.04847e-08
4.92606e-08
4.80986e-08
4.70008e-08
4.59684e-08
4.50012e-08
4.40981e-08
4.32571e-08
4.24756e-08
4.17505e-08
6.74165e-08
6.60648e-08
6.46593e-08
6.32136e-08
6.17411e-08
6.0255e-08
5.87677e-08
5.72911e-08
5.58362e-08
5.4413e-08
5.30304e-08
5.16958e-08
5.04154e-08
4.9194e-08
4.80352e-08
4.6941e-08
4.59124e-08
4.49491e-08
4.40501e-08
4.32131e-08
4.24356e-08
4.17143e-08
6.7378e-08
6.60223e-08
6.4613e-08
6.31637e-08
6.16882e-08
6.01996e-08
5.87105e-08
5.72327e-08
5.57773e-08
5.43543e-08
5.29723e-08
5.16389e-08
5.03603e-08
4.91412e-08
4.79849e-08
4.68935e-08
4.5868e-08
4.49079e-08
4.40121e-08
4.31784e-08
4.24041e-08
4.16858e-08
6.73512e-08
6.59919e-08
6.45793e-08
6.31272e-08
6.16494e-08
6.01589e-08
5.86684e-08
5.71898e-08
5.5734e-08
5.4311e-08
5.29296e-08
5.15972e-08
5.03199e-08
4.91024e-08
4.7948e-08
4.68588e-08
4.58355e-08
4.48778e-08
4.39844e-08
4.31531e-08
4.2381e-08
4.1665e-08
6.73378e-08
6.59743e-08
6.45587e-08
6.31045e-08
6.1625e-08
6.01333e-08
5.86419e-08
5.71627e-08
5.57067e-08
5.42838e-08
5.29027e-08
5.15709e-08
5.02944e-08
4.90779e-08
4.79248e-08
4.68369e-08
4.5815e-08
4.48588e-08
4.39669e-08
4.31371e-08
4.23666e-08
4.16519e-08
6.73354e-08
6.59686e-08
6.45512e-08
6.30958e-08
6.16155e-08
6.01231e-08
5.86313e-08
5.71518e-08
5.56956e-08
5.42727e-08
5.28917e-08
5.15601e-08
5.0284e-08
4.90679e-08
4.79152e-08
4.68279e-08
4.58066e-08
4.4851e-08
4.39597e-08
4.31306e-08
4.23606e-08
4.16466e-08
4.38456e-08
4.29899e-08
4.2191e-08
4.14481e-08
4.07595e-08
4.01231e-08
3.95364e-08
3.89966e-08
3.85007e-08
3.80458e-08
3.76288e-08
3.7247e-08
3.68977e-08
3.65785e-08
3.62873e-08
3.60221e-08
3.57813e-08
3.55637e-08
3.53681e-08
3.51936e-08
3.50395e-08
3.49054e-08
3.4791e-08
3.46958e-08
3.46198e-08
3.45629e-08
3.4525e-08
3.4506e-08
4.37154e-08
4.28686e-08
4.20784e-08
4.13437e-08
4.06629e-08
4.00338e-08
3.94537e-08
3.89199e-08
3.84292e-08
3.79789e-08
3.75659e-08
3.71875e-08
3.6841e-08
3.65241e-08
3.62347e-08
3.5971e-08
3.57314e-08
3.55147e-08
3.53197e-08
3.51457e-08
3.49921e-08
3.48582e-08
3.47439e-08
3.46489e-08
3.4573e-08
3.45161e-08
3.44782e-08
3.44592e-08
4.35843e-08
4.27466e-08
4.19653e-08
4.12392e-08
4.05664e-08
3.99447e-08
3.93713e-08
3.88435e-08
3.83582e-08
3.79125e-08
3.75036e-08
3.71285e-08
3.67848e-08
3.64703e-08
3.61828e-08
3.59206e-08
3.56822e-08
3.54663e-08
3.52721e-08
3.50986e-08
3.49452e-08
3.48117e-08
3.46975e-08
3.46026e-08
3.45267e-08
3.44699e-08
3.4432e-08
3.44131e-08
4.34528e-08
4.26244e-08
4.18522e-08
4.11347e-08
4.04701e-08
3.98559e-08
3.92894e-08
3.87677e-08
3.82878e-08
3.78469e-08
3.74419e-08
3.70703e-08
3.67295e-08
3.64172e-08
3.61316e-08
3.58709e-08
3.56337e-08
3.54187e-08
3.52251e-08
3.50521e-08
3.48991e-08
3.47658e-08
3.46518e-08
3.45569e-08
3.44811e-08
3.44243e-08
3.43865e-08
3.43675e-08
4.3321e-08
4.25022e-08
4.17392e-08
4.10306e-08
4.03742e-08
3.97677e-08
3.92081e-08
3.86926e-08
3.82182e-08
3.7782e-08
3.73811e-08
3.70129e-08
3.6675e-08
3.63651e-08
3.60813e-08
3.58221e-08
3.5586e-08
3.53719e-08
3.5179e-08
3.50064e-08
3.48538e-08
3.47206e-08
3.46068e-08
3.4512e-08
3.44363e-08
3.43795e-08
3.43416e-08
3.43227e-08
4.31894e-08
4.23803e-08
4.16267e-08
4.09271e-08
4.02791e-08
3.96802e-08
3.91277e-08
3.86184e-08
3.81496e-08
3.77181e-08
3.73213e-08
3.69565e-08
3.66214e-08
3.63139e-08
3.6032e-08
3.57742e-08
3.55393e-08
3.53261e-08
3.51337e-08
3.49616e-08
3.48093e-08
3.46764e-08
3.45626e-08
3.4468e-08
3.43923e-08
3.43355e-08
3.42977e-08
3.42787e-08
4.30583e-08
4.2259e-08
4.1515e-08
4.08245e-08
4.01849e-08
3.95939e-08
3.90483e-08
3.85454e-08
3.8082e-08
3.76553e-08
3.72626e-08
3.69013e-08
3.6569e-08
3.62637e-08
3.59837e-08
3.57274e-08
3.54935e-08
3.52811e-08
3.50894e-08
3.49178e-08
3.47657e-08
3.4633e-08
3.45194e-08
3.44248e-08
3.43491e-08
3.42924e-08
3.42545e-08
3.42356e-08
4.2928e-08
4.21388e-08
4.14044e-08
4.0723e-08
4.0092e-08
3.95088e-08
3.89703e-08
3.84736e-08
3.80158e-08
3.75938e-08
3.72052e-08
3.68472e-08
3.65177e-08
3.62147e-08
3.59365e-08
3.56816e-08
3.54489e-08
3.52373e-08
3.50462e-08
3.48749e-08
3.47232e-08
3.45906e-08
3.44771e-08
3.43826e-08
3.43069e-08
3.42502e-08
3.42124e-08
3.41934e-08
4.2799e-08
4.20198e-08
4.12953e-08
4.0623e-08
4.00006e-08
3.94252e-08
3.88937e-08
3.84033e-08
3.79509e-08
3.75338e-08
3.71491e-08
3.67945e-08
3.64678e-08
3.6167e-08
3.58906e-08
3.56371e-08
3.54054e-08
3.51946e-08
3.5004e-08
3.48332e-08
3.46817e-08
3.45493e-08
3.44359e-08
3.43414e-08
3.42658e-08
3.42091e-08
3.41712e-08
3.41523e-08
4.26716e-08
4.19026e-08
4.11878e-08
4.05248e-08
3.99109e-08
3.93433e-08
3.88189e-08
3.83347e-08
3.78877e-08
3.74752e-08
3.70945e-08
3.67432e-08
3.64192e-08
3.61206e-08
3.58459e-08
3.55938e-08
3.53631e-08
3.51531e-08
3.4963e-08
3.47926e-08
3.46413e-08
3.45091e-08
3.43958e-08
3.43013e-08
3.42257e-08
3.4169e-08
3.41311e-08
3.41122e-08
4.25463e-08
4.17875e-08
4.10825e-08
4.04287e-08
3.98233e-08
3.92634e-08
3.8746e-08
3.82679e-08
3.78263e-08
3.74184e-08
3.70416e-08
3.66935e-08
3.63721e-08
3.60757e-08
3.58027e-08
3.55518e-08
3.53221e-08
3.51128e-08
3.49233e-08
3.47532e-08
3.46022e-08
3.44701e-08
3.43568e-08
3.42624e-08
3.41868e-08
3.41301e-08
3.40922e-08
3.40733e-08
4.24234e-08
4.16749e-08
4.09795e-08
4.03349e-08
3.97379e-08
3.91857e-08
3.86751e-08
3.82031e-08
3.77668e-08
3.73634e-08
3.69903e-08
3.66454e-08
3.63267e-08
3.60323e-08
3.57609e-08
3.55113e-08
3.52825e-08
3.50739e-08
3.48849e-08
3.47151e-08
3.45643e-08
3.44323e-08
3.43191e-08
3.42247e-08
3.41491e-08
3.40924e-08
3.40545e-08
3.40356e-08
4.23034e-08
4.1565e-08
4.08793e-08
4.02437e-08
3.96551e-08
3.91104e-08
3.86066e-08
3.81405e-08
3.77093e-08
3.73103e-08
3.6941e-08
3.65991e-08
3.62828e-08
3.59905e-08
3.57206e-08
3.54722e-08
3.52444e-08
3.50364e-08
3.48478e-08
3.46783e-08
3.45277e-08
3.43958e-08
3.42827e-08
3.41883e-08
3.41127e-08
3.40559e-08
3.40181e-08
3.39991e-08
4.21867e-08
4.14583e-08
4.07822e-08
4.01554e-08
3.9575e-08
3.90377e-08
3.85405e-08
3.80802e-08
3.76541e-08
3.72593e-08
3.68936e-08
3.65547e-08
3.62408e-08
3.59503e-08
3.5682e-08
3.54347e-08
3.52077e-08
3.50003e-08
3.48122e-08
3.4643e-08
3.44925e-08
3.43608e-08
3.42477e-08
3.41533e-08
3.40776e-08
3.40209e-08
3.3983e-08
3.3964e-08
4.20736e-08
4.13551e-08
4.06884e-08
4.00704e-08
3.94979e-08
3.89679e-08
3.84771e-08
3.80224e-08
3.76011e-08
3.72105e-08
3.68482e-08
3.65122e-08
3.62006e-08
3.5912e-08
3.5645e-08
3.53988e-08
3.51726e-08
3.49658e-08
3.47781e-08
3.46091e-08
3.44588e-08
3.43271e-08
3.4214e-08
3.41196e-08
3.4044e-08
3.39872e-08
3.39492e-08
3.39303e-08
4.19645e-08
4.12558e-08
4.05982e-08
3.99887e-08
3.9424e-08
3.8901e-08
3.84164e-08
3.79672e-08
3.75506e-08
3.7164e-08
3.6805e-08
3.64717e-08
3.61623e-08
3.58754e-08
3.56098e-08
3.53646e-08
3.51392e-08
3.49329e-08
3.47455e-08
3.45767e-08
3.44265e-08
3.42949e-08
3.41818e-08
3.40874e-08
3.40118e-08
3.39549e-08
3.3917e-08
3.3898e-08
4.18598e-08
4.11606e-08
4.05119e-08
3.99107e-08
3.93536e-08
3.88373e-08
3.83587e-08
3.79147e-08
3.75026e-08
3.71198e-08
3.6764e-08
3.64332e-08
3.61259e-08
3.58407e-08
3.55764e-08
3.53321e-08
3.51073e-08
3.49016e-08
3.47145e-08
3.45459e-08
3.43958e-08
3.42642e-08
3.41512e-08
3.40568e-08
3.39811e-08
3.39242e-08
3.38862e-08
3.38672e-08
4.17599e-08
4.10698e-08
4.04298e-08
3.98365e-08
3.92867e-08
3.87769e-08
3.83041e-08
3.78651e-08
3.74572e-08
3.7078e-08
3.67252e-08
3.63969e-08
3.60916e-08
3.58079e-08
3.55448e-08
3.53014e-08
3.50773e-08
3.48719e-08
3.46851e-08
3.45167e-08
3.43667e-08
3.42352e-08
3.41221e-08
3.40277e-08
3.39519e-08
3.3895e-08
3.3857e-08
3.3838e-08
4.1665e-08
4.09838e-08
4.03521e-08
3.97665e-08
3.92235e-08
3.872e-08
3.82526e-08
3.78184e-08
3.74146e-08
3.70388e-08
3.66888e-08
3.63628e-08
3.60593e-08
3.57771e-08
3.5515e-08
3.52725e-08
3.50489e-08
3.4844e-08
3.46574e-08
3.44892e-08
3.43393e-08
3.42077e-08
3.40946e-08
3.40002e-08
3.39244e-08
3.38674e-08
3.38294e-08
3.38104e-08
4.15754e-08
4.09027e-08
4.02789e-08
3.97006e-08
3.91643e-08
3.86666e-08
3.82044e-08
3.77747e-08
3.73747e-08
3.70021e-08
3.66548e-08
3.6331e-08
3.60292e-08
3.57482e-08
3.54872e-08
3.52454e-08
3.50224e-08
3.48178e-08
3.46315e-08
3.44634e-08
3.43135e-08
3.41819e-08
3.40688e-08
3.39743e-08
3.38985e-08
3.38415e-08
3.38035e-08
3.37844e-08
4.14915e-08
4.08269e-08
4.02106e-08
3.96391e-08
3.9109e-08
3.86169e-08
3.81596e-08
3.7734e-08
3.73376e-08
3.6968e-08
3.66232e-08
3.63013e-08
3.60011e-08
3.57214e-08
3.54613e-08
3.52202e-08
3.49976e-08
3.47934e-08
3.46072e-08
3.44392e-08
3.42894e-08
3.41579e-08
3.40447e-08
3.39502e-08
3.38743e-08
3.38173e-08
3.37792e-08
3.37602e-08
4.14134e-08
4.07564e-08
4.01472e-08
3.95822e-08
3.90579e-08
3.85709e-08
3.81181e-08
3.76965e-08
3.73034e-08
3.69366e-08
3.6594e-08
3.6274e-08
3.59753e-08
3.56967e-08
3.54374e-08
3.51969e-08
3.49748e-08
3.47708e-08
3.45848e-08
3.44169e-08
3.42671e-08
3.41356e-08
3.40224e-08
3.39278e-08
3.38519e-08
3.37948e-08
3.37567e-08
3.37376e-08
4.13414e-08
4.06915e-08
4.00888e-08
3.95298e-08
3.9011e-08
3.85288e-08
3.80802e-08
3.76621e-08
3.72721e-08
3.69078e-08
3.65673e-08
3.6249e-08
3.59516e-08
3.5674e-08
3.54155e-08
3.51755e-08
3.49538e-08
3.475e-08
3.45642e-08
3.43964e-08
3.42466e-08
3.4115e-08
3.40018e-08
3.39072e-08
3.38312e-08
3.37741e-08
3.3736e-08
3.37169e-08
4.12757e-08
4.06323e-08
4.00357e-08
3.94822e-08
3.89683e-08
3.84905e-08
3.80457e-08
3.7631e-08
3.72437e-08
3.68818e-08
3.65431e-08
3.62263e-08
3.59301e-08
3.56534e-08
3.53956e-08
3.51561e-08
3.49347e-08
3.47312e-08
3.45455e-08
3.43777e-08
3.42279e-08
3.40963e-08
3.39831e-08
3.38884e-08
3.38124e-08
3.37552e-08
3.37171e-08
3.3698e-08
4.12164e-08
4.05789e-08
3.99878e-08
3.94394e-08
3.893e-08
3.84562e-08
3.80148e-08
3.7603e-08
3.72183e-08
3.68584e-08
3.65215e-08
3.6206e-08
3.59108e-08
3.56349e-08
3.53777e-08
3.51387e-08
3.49175e-08
3.47142e-08
3.45286e-08
3.43608e-08
3.4211e-08
3.40794e-08
3.39661e-08
3.38714e-08
3.37953e-08
3.37382e-08
3.37e-08
3.36809e-08
4.11636e-08
4.05315e-08
3.99454e-08
3.94014e-08
3.8896e-08
3.84257e-08
3.79874e-08
3.75783e-08
3.71958e-08
3.68377e-08
3.65023e-08
3.6188e-08
3.58938e-08
3.56186e-08
3.53619e-08
3.51232e-08
3.49023e-08
3.46991e-08
3.45136e-08
3.43458e-08
3.41961e-08
3.40644e-08
3.39511e-08
3.38563e-08
3.37802e-08
3.3723e-08
3.36848e-08
3.36657e-08
4.11175e-08
4.04901e-08
3.99083e-08
3.93683e-08
3.88664e-08
3.83992e-08
3.79637e-08
3.75568e-08
3.71762e-08
3.68197e-08
3.64856e-08
3.61724e-08
3.58789e-08
3.56043e-08
3.53481e-08
3.51097e-08
3.4889e-08
3.46859e-08
3.45005e-08
3.43328e-08
3.4183e-08
3.40513e-08
3.39379e-08
3.38431e-08
3.3767e-08
3.37097e-08
3.36715e-08
3.36524e-08
4.10781e-08
4.04548e-08
3.98768e-08
3.93401e-08
3.88412e-08
3.83767e-08
3.79434e-08
3.75385e-08
3.71596e-08
3.68045e-08
3.64714e-08
3.61591e-08
3.58663e-08
3.55922e-08
3.53363e-08
3.50982e-08
3.48777e-08
3.46747e-08
3.44893e-08
3.43216e-08
3.41718e-08
3.40401e-08
3.39267e-08
3.38318e-08
3.37557e-08
3.36984e-08
3.36601e-08
3.3641e-08
4.10456e-08
4.04257e-08
3.98507e-08
3.93169e-08
3.88205e-08
3.83582e-08
3.79268e-08
3.75235e-08
3.71459e-08
3.67919e-08
3.64598e-08
3.61481e-08
3.58559e-08
3.55822e-08
3.53266e-08
3.50887e-08
3.48683e-08
3.46654e-08
3.44801e-08
3.43124e-08
3.41625e-08
3.40308e-08
3.39174e-08
3.38225e-08
3.37463e-08
3.3689e-08
3.36507e-08
3.36315e-08
4.102e-08
4.04027e-08
3.98302e-08
3.92986e-08
3.88042e-08
3.83436e-08
3.79137e-08
3.75117e-08
3.71352e-08
3.6782e-08
3.64506e-08
3.61395e-08
3.58477e-08
3.55744e-08
3.5319e-08
3.50812e-08
3.4861e-08
3.46581e-08
3.44727e-08
3.43051e-08
3.41552e-08
3.40235e-08
3.391e-08
3.38151e-08
3.37389e-08
3.36815e-08
3.36433e-08
3.36241e-08
4.10013e-08
4.0386e-08
3.98153e-08
3.92853e-08
3.87923e-08
3.8333e-08
3.79042e-08
3.75031e-08
3.71273e-08
3.67749e-08
3.64439e-08
3.61332e-08
3.58417e-08
3.55686e-08
3.53134e-08
3.50758e-08
3.48556e-08
3.46527e-08
3.44674e-08
3.42997e-08
3.41499e-08
3.40181e-08
3.39046e-08
3.38096e-08
3.37334e-08
3.36761e-08
3.36378e-08
3.36186e-08
4.09895e-08
4.03755e-08
3.98059e-08
3.92769e-08
3.87849e-08
3.83264e-08
3.78982e-08
3.74977e-08
3.71224e-08
3.67703e-08
3.64397e-08
3.61293e-08
3.5838e-08
3.5565e-08
3.53099e-08
3.50723e-08
3.48521e-08
3.46493e-08
3.4464e-08
3.42963e-08
3.41464e-08
3.40146e-08
3.39011e-08
3.38062e-08
3.37299e-08
3.36726e-08
3.36343e-08
3.36151e-08
4.09848e-08
4.03712e-08
3.98021e-08
3.92736e-08
3.87819e-08
3.83237e-08
3.78958e-08
3.74956e-08
3.71205e-08
3.67685e-08
3.6438e-08
3.61277e-08
3.58364e-08
3.55635e-08
3.53084e-08
3.50709e-08
3.48507e-08
3.46479e-08
3.44626e-08
3.42949e-08
3.4145e-08
3.40132e-08
3.38997e-08
3.38047e-08
3.37284e-08
3.36711e-08
3.36328e-08
3.36136e-08
4.48187e-08
4.57912e-08
4.68179e-08
4.78956e-08
4.90202e-08
5.01861e-08
5.13869e-08
5.26147e-08
5.38606e-08
5.51147e-08
5.63664e-08
5.76042e-08
5.88161e-08
5.99897e-08
6.11125e-08
6.2172e-08
6.31557e-08
6.40515e-08
6.4848e-08
6.55338e-08
6.60982e-08
6.65302e-08
4.46813e-08
4.56452e-08
4.66638e-08
4.77341e-08
4.88523e-08
5.00131e-08
5.12103e-08
5.24364e-08
5.36828e-08
5.494e-08
5.61974e-08
5.74438e-08
5.86675e-08
5.98563e-08
6.09976e-08
6.2079e-08
6.3088e-08
6.40125e-08
6.48405e-08
6.55603e-08
6.616e-08
6.6627e-08
4.45427e-08
4.54979e-08
4.6508e-08
4.75707e-08
4.86822e-08
4.98377e-08
5.10312e-08
5.22555e-08
5.35024e-08
5.47626e-08
5.60258e-08
5.72812e-08
5.85171e-08
5.97216e-08
6.08822e-08
6.19866e-08
6.30224e-08
6.39774e-08
6.48396e-08
6.55971e-08
6.62382e-08
6.675e-08
4.44032e-08
4.53493e-08
4.63509e-08
4.74057e-08
4.85103e-08
4.96603e-08
5.08498e-08
5.20722e-08
5.33195e-08
5.45826e-08
5.58518e-08
5.71162e-08
5.83647e-08
5.95852e-08
6.07658e-08
6.18941e-08
6.29579e-08
6.39451e-08
6.4844e-08
6.5643e-08
6.6331e-08
6.68971e-08
4.42632e-08
4.52e-08
4.61928e-08
4.72394e-08
4.83368e-08
4.94809e-08
5.06664e-08
5.18866e-08
5.31341e-08
5.44002e-08
5.56752e-08
5.69488e-08
5.82099e-08
5.94469e-08
6.06479e-08
6.18007e-08
6.28935e-08
6.39142e-08
6.48516e-08
6.56945e-08
6.64329e-08
6.70576e-08
4.41229e-08
4.50503e-08
4.60339e-08
4.70721e-08
4.81621e-08
4.93001e-08
5.04812e-08
5.1699e-08
5.29465e-08
5.42153e-08
5.5496e-08
5.67787e-08
5.80525e-08
5.9306e-08
6.05276e-08
6.17055e-08
6.28277e-08
6.38827e-08
6.48595e-08
6.57477e-08
6.6538e-08
6.72228e-08
4.39828e-08
4.49004e-08
4.58747e-08
4.69042e-08
4.79865e-08
4.91182e-08
5.02945e-08
5.15097e-08
5.27569e-08
5.40281e-08
5.53144e-08
5.66059e-08
5.78923e-08
5.91623e-08
6.04045e-08
6.16073e-08
6.27591e-08
6.38486e-08
6.4865e-08
6.57983e-08
6.664e-08
6.73831e-08
4.38432e-08
4.47509e-08
4.57156e-08
4.67361e-08
4.78105e-08
4.89355e-08
5.01068e-08
5.1319e-08
5.25656e-08
5.38389e-08
5.51304e-08
5.64305e-08
5.7729e-08
5.90152e-08
6.02777e-08
6.15052e-08
6.26863e-08
6.38099e-08
6.48652e-08
6.58427e-08
6.67339e-08
6.75324e-08
4.37045e-08
4.46021e-08
4.5557e-08
4.65683e-08
4.76344e-08
4.87524e-08
4.99184e-08
5.11273e-08
5.23729e-08
5.36479e-08
5.49441e-08
5.62524e-08
5.75627e-08
5.88645e-08
6.01469e-08
6.13985e-08
6.26082e-08
6.3765e-08
6.48582e-08
6.58781e-08
6.6816e-08
6.7664e-08
4.35671e-08
4.44544e-08
4.53993e-08
4.64013e-08
4.74589e-08
4.85696e-08
4.97299e-08
5.0935e-08
5.21792e-08
5.34555e-08
5.47559e-08
5.60718e-08
5.73932e-08
5.87101e-08
6.00116e-08
6.12865e-08
6.25239e-08
6.37128e-08
6.48425e-08
6.59032e-08
6.68857e-08
6.77816e-08
4.34314e-08
4.43083e-08
4.52431e-08
4.62354e-08
4.72843e-08
4.83874e-08
4.95417e-08
5.07427e-08
5.1985e-08
5.3262e-08
5.45661e-08
5.58889e-08
5.72208e-08
5.85519e-08
5.98716e-08
6.11689e-08
6.24328e-08
6.36524e-08
6.4817e-08
6.59167e-08
6.69422e-08
6.78859e-08
4.32978e-08
4.41643e-08
4.50888e-08
4.60714e-08
4.71112e-08
4.82065e-08
4.93544e-08
5.05508e-08
5.17908e-08
5.3068e-08
5.43752e-08
5.57042e-08
5.70458e-08
5.83902e-08
5.9727e-08
6.10454e-08
6.23345e-08
6.35833e-08
6.47812e-08
6.59178e-08
6.69834e-08
6.79688e-08
4.31668e-08
4.40228e-08
4.4937e-08
4.59096e-08
4.69403e-08
4.80275e-08
4.91686e-08
5.03601e-08
5.15972e-08
5.2874e-08
5.41836e-08
5.5518e-08
5.68684e-08
5.82251e-08
5.95779e-08
6.09162e-08
6.2229e-08
6.35054e-08
6.47347e-08
6.59063e-08
6.70105e-08
6.80374e-08
4.30388e-08
4.38843e-08
4.47881e-08
4.57507e-08
4.6772e-08
4.78509e-08
4.8985e-08
5.01712e-08
5.14049e-08
5.26808e-08
5.3992e-08
5.53311e-08
5.66893e-08
5.80572e-08
5.94249e-08
6.07816e-08
6.21166e-08
6.34188e-08
6.46775e-08
6.58822e-08
6.7023e-08
6.80916e-08
4.29143e-08
4.37493e-08
4.46427e-08
4.55953e-08
4.66071e-08
4.76774e-08
4.88043e-08
4.99847e-08
5.12147e-08
5.2489e-08
5.38012e-08
5.51441e-08
5.65091e-08
5.78872e-08
5.92683e-08
6.0642e-08
6.19975e-08
6.33237e-08
6.46098e-08
6.5845e-08
6.70192e-08
6.81227e-08
4.27936e-08
4.36183e-08
4.45013e-08
4.54438e-08
4.64461e-08
4.75077e-08
4.86271e-08
4.98015e-08
5.10272e-08
5.22994e-08
5.3612e-08
5.49578e-08
5.63287e-08
5.77158e-08
5.91091e-08
6.04983e-08
6.18725e-08
6.32208e-08
6.45321e-08
6.57955e-08
6.70006e-08
6.81377e-08
4.26772e-08
4.34917e-08
4.43645e-08
4.5297e-08
4.62897e-08
4.73426e-08
4.84542e-08
4.96223e-08
5.08434e-08
5.2113e-08
5.34252e-08
5.47732e-08
5.6149e-08
5.75439e-08
5.89481e-08
6.03512e-08
6.17426e-08
6.3111e-08
6.44453e-08
6.57344e-08
6.69675e-08
6.81345e-08
4.25655e-08
4.337e-08
4.42327e-08
4.51553e-08
4.61385e-08
4.71826e-08
4.82864e-08
4.94479e-08
5.06641e-08
5.19305e-08
5.32417e-08
5.45911e-08
5.5971e-08
5.73726e-08
5.87863e-08
6.0202e-08
6.16087e-08
6.29953e-08
6.43505e-08
6.5663e-08
6.69217e-08
6.81157e-08
4.24588e-08
4.32535e-08
4.41064e-08
4.50193e-08
4.59932e-08
4.70284e-08
4.81243e-08
4.92792e-08
5.04901e-08
5.1753e-08
5.30627e-08
5.44128e-08
5.57958e-08
5.7203e-08
5.86251e-08
6.00518e-08
6.14722e-08
6.28752e-08
6.42492e-08
6.55829e-08
6.68651e-08
6.80857e-08
4.23575e-08
4.31429e-08
4.39862e-08
4.48895e-08
4.58542e-08
4.68808e-08
4.79689e-08
4.91169e-08
5.03224e-08
5.15815e-08
5.28891e-08
5.42393e-08
5.56245e-08
5.70364e-08
5.84656e-08
5.99019e-08
6.13345e-08
6.2752e-08
6.41429e-08
6.54953e-08
6.67978e-08
6.8039e-08
4.2262e-08
4.30383e-08
4.38724e-08
4.47666e-08
4.57223e-08
4.67404e-08
4.78207e-08
4.8962e-08
5.01618e-08
5.14168e-08
5.2722e-08
5.40716e-08
5.54584e-08
5.6874e-08
5.83093e-08
5.97539e-08
6.11972e-08
6.26275e-08
6.40332e-08
6.54024e-08
6.67229e-08
6.7983e-08
4.21725e-08
4.29402e-08
4.37655e-08
4.46509e-08
4.5598e-08
4.66079e-08
4.76806e-08
4.88151e-08
5.00093e-08
5.126e-08
5.25625e-08
5.39111e-08
5.52987e-08
5.67172e-08
5.81575e-08
5.96093e-08
6.10617e-08
6.25033e-08
6.39222e-08
6.53062e-08
6.66432e-08
6.79207e-08
4.20894e-08
4.28489e-08
4.36659e-08
4.45429e-08
4.54818e-08
4.64837e-08
4.75491e-08
4.8677e-08
4.98657e-08
5.1112e-08
5.24115e-08
5.37587e-08
5.51466e-08
5.65673e-08
5.80116e-08
5.94694e-08
6.09298e-08
6.23813e-08
6.38117e-08
6.52089e-08
6.65606e-08
6.78548e-08
4.20129e-08
4.27648e-08
4.3574e-08
4.4443e-08
4.53741e-08
4.63686e-08
4.7427e-08
4.85486e-08
4.97318e-08
5.09737e-08
5.22701e-08
5.36155e-08
5.50034e-08
5.64256e-08
5.78732e-08
5.9336e-08
6.08031e-08
6.2263e-08
6.37034e-08
6.51121e-08
6.64768e-08
6.77858e-08
4.19432e-08
4.2688e-08
4.349e-08
4.43517e-08
4.52756e-08
4.62631e-08
4.73148e-08
4.84304e-08
4.96084e-08
5.0846e-08
5.21392e-08
5.34828e-08
5.48701e-08
5.62933e-08
5.77435e-08
5.92104e-08
6.06833e-08
6.21503e-08
6.35993e-08
6.50176e-08
6.63926e-08
6.77113e-08
4.18804e-08
4.26189e-08
4.34143e-08
4.42693e-08
4.51865e-08
4.61676e-08
4.72132e-08
4.83231e-08
4.94962e-08
5.07297e-08
5.20198e-08
5.33614e-08
5.4748e-08
5.61718e-08
5.76238e-08
5.90941e-08
6.05717e-08
6.20448e-08
6.3501e-08
6.49277e-08
6.63117e-08
6.764e-08
4.18249e-08
4.25577e-08
4.33471e-08
4.41961e-08
4.51073e-08
4.60825e-08
4.71226e-08
4.82274e-08
4.93959e-08
5.06256e-08
5.19127e-08
5.32523e-08
5.4638e-08
5.6062e-08
5.75155e-08
5.89885e-08
6.047e-08
6.19481e-08
6.34105e-08
6.48442e-08
6.62362e-08
6.75732e-08
4.17767e-08
4.25045e-08
4.32887e-08
4.41324e-08
4.50383e-08
4.60083e-08
4.70434e-08
4.81437e-08
4.93081e-08
5.05343e-08
5.18187e-08
5.31564e-08
5.45411e-08
5.59651e-08
5.74197e-08
5.88948e-08
6.03794e-08
6.18617e-08
6.33292e-08
6.4769e-08
6.61678e-08
6.7512e-08
4.17359e-08
4.24594e-08
4.32392e-08
4.40784e-08
4.49798e-08
4.59453e-08
4.69762e-08
4.80725e-08
4.92333e-08
5.04565e-08
5.17385e-08
5.30744e-08
5.44581e-08
5.5882e-08
5.73373e-08
5.8814e-08
6.03011e-08
6.17868e-08
6.32585e-08
6.47033e-08
6.61082e-08
6.74614e-08
4.17027e-08
4.24227e-08
4.31988e-08
4.40343e-08
4.4932e-08
4.58938e-08
4.69212e-08
4.80142e-08
4.91721e-08
5.03926e-08
5.16725e-08
5.3007e-08
5.43898e-08
5.58134e-08
5.72692e-08
5.87471e-08
6.02361e-08
6.17244e-08
6.31994e-08
6.4648e-08
6.60566e-08
6.74109e-08
4.16771e-08
4.23944e-08
4.31677e-08
4.40003e-08
4.48951e-08
4.58541e-08
4.68786e-08
4.79691e-08
4.91246e-08
5.03432e-08
5.16214e-08
5.29546e-08
5.43367e-08
5.57601e-08
5.72161e-08
5.86949e-08
6.01853e-08
6.16756e-08
6.31531e-08
6.46047e-08
6.60168e-08
6.73753e-08
4.16592e-08
4.23746e-08
4.31459e-08
4.39765e-08
4.48692e-08
4.58262e-08
4.68488e-08
4.79375e-08
4.90913e-08
5.03085e-08
5.15855e-08
5.29178e-08
5.42992e-08
5.57224e-08
5.71786e-08
5.86579e-08
6.01493e-08
6.16409e-08
6.31202e-08
6.45741e-08
6.59894e-08
6.73525e-08
4.1649e-08
4.23633e-08
4.31335e-08
4.39629e-08
4.48545e-08
4.58104e-08
4.68319e-08
4.79195e-08
4.90724e-08
5.02887e-08
5.1565e-08
5.28968e-08
5.42779e-08
5.57009e-08
5.71571e-08
5.86366e-08
6.01285e-08
6.16208e-08
6.31011e-08
6.45564e-08
6.59737e-08
6.73407e-08
3.45277e-08
3.45467e-08
3.45846e-08
3.46416e-08
3.47177e-08
3.48129e-08
3.49275e-08
3.50618e-08
3.5216e-08
3.53908e-08
3.55868e-08
3.58049e-08
3.60462e-08
3.6312e-08
3.66041e-08
3.69243e-08
3.72748e-08
3.7658e-08
3.80765e-08
3.85333e-08
3.90313e-08
3.95735e-08
4.01629e-08
4.08022e-08
4.14941e-08
4.22404e-08
4.30429e-08
4.39023e-08
3.44807e-08
3.44997e-08
3.45376e-08
3.45945e-08
3.46705e-08
3.47657e-08
3.48801e-08
3.50141e-08
3.5168e-08
3.53423e-08
3.55376e-08
3.57548e-08
3.5995e-08
3.62594e-08
3.65496e-08
3.68675e-08
3.72152e-08
3.75951e-08
3.80098e-08
3.84621e-08
3.8955e-08
3.94914e-08
4.00743e-08
4.07065e-08
4.13906e-08
4.21289e-08
4.29229e-08
4.37736e-08
3.44343e-08
3.44532e-08
3.44912e-08
3.45481e-08
3.4624e-08
3.4719e-08
3.48333e-08
3.49671e-08
3.51206e-08
3.52944e-08
3.54891e-08
3.57054e-08
3.59444e-08
3.62073e-08
3.64957e-08
3.68114e-08
3.71563e-08
3.75329e-08
3.79436e-08
3.83914e-08
3.8879e-08
3.94094e-08
3.99857e-08
4.06107e-08
4.1287e-08
4.20169e-08
4.28021e-08
4.36439e-08
3.43885e-08
3.44074e-08
3.44453e-08
3.45022e-08
3.45781e-08
3.4673e-08
3.47872e-08
3.49207e-08
3.50739e-08
3.52473e-08
3.54413e-08
3.56567e-08
3.58946e-08
3.6156e-08
3.64426e-08
3.67559e-08
3.7098e-08
3.74712e-08
3.7878e-08
3.83211e-08
3.88034e-08
3.93279e-08
3.98974e-08
4.0515e-08
4.11833e-08
4.19047e-08
4.2681e-08
4.35137e-08
3.43434e-08
3.43623e-08
3.44002e-08
3.44571e-08
3.45329e-08
3.46278e-08
3.47418e-08
3.48751e-08
3.5028e-08
3.52009e-08
3.53942e-08
3.56088e-08
3.58455e-08
3.61055e-08
3.63902e-08
3.67013e-08
3.70406e-08
3.74104e-08
3.78132e-08
3.82516e-08
3.87285e-08
3.92469e-08
3.98096e-08
4.04197e-08
4.10799e-08
4.17926e-08
4.25598e-08
4.33831e-08
3.42991e-08
3.4318e-08
3.43559e-08
3.44127e-08
3.44885e-08
3.45833e-08
3.46972e-08
3.48303e-08
3.49829e-08
3.51553e-08
3.5348e-08
3.55618e-08
3.57974e-08
3.60559e-08
3.63388e-08
3.66475e-08
3.69841e-08
3.73505e-08
3.77493e-08
3.8183e-08
3.86545e-08
3.91667e-08
3.97225e-08
4.0325e-08
4.09769e-08
4.16808e-08
4.24388e-08
4.32525e-08
3.42556e-08
3.42745e-08
3.43124e-08
3.43692e-08
3.4445e-08
3.45397e-08
3.46534e-08
3.47864e-08
3.49387e-08
3.51107e-08
3.53028e-08
3.55157e-08
3.57502e-08
3.60073e-08
3.62884e-08
3.65948e-08
3.69286e-08
3.72917e-08
3.76864e-08
3.81154e-08
3.85815e-08
3.90875e-08
3.96364e-08
4.02312e-08
4.08747e-08
4.15697e-08
4.23182e-08
4.31222e-08
3.4213e-08
3.4232e-08
3.42699e-08
3.43267e-08
3.44024e-08
3.4497e-08
3.46107e-08
3.47434e-08
3.48954e-08
3.5067e-08
3.52586e-08
3.54707e-08
3.57041e-08
3.59598e-08
3.62391e-08
3.65433e-08
3.68742e-08
3.7234e-08
3.76247e-08
3.8049e-08
3.85096e-08
3.90094e-08
3.95513e-08
4.01384e-08
4.07736e-08
4.14595e-08
4.21985e-08
4.29926e-08
3.41715e-08
3.41904e-08
3.42283e-08
3.42851e-08
3.43608e-08
3.44554e-08
3.45689e-08
3.47015e-08
3.48533e-08
3.50244e-08
3.52154e-08
3.54267e-08
3.56591e-08
3.59135e-08
3.61909e-08
3.6493e-08
3.68212e-08
3.71776e-08
3.75643e-08
3.7984e-08
3.84391e-08
3.89327e-08
3.94677e-08
4.0047e-08
4.06737e-08
4.13505e-08
4.20799e-08
4.28641e-08
3.41309e-08
3.41499e-08
3.41878e-08
3.42445e-08
3.43202e-08
3.44148e-08
3.45283e-08
3.46607e-08
3.48122e-08
3.4983e-08
3.51734e-08
3.5384e-08
3.56154e-08
3.58684e-08
3.61441e-08
3.6444e-08
3.67695e-08
3.71226e-08
3.75054e-08
3.79204e-08
3.83702e-08
3.88576e-08
3.93856e-08
3.99572e-08
4.05754e-08
4.12431e-08
4.19629e-08
4.27369e-08
3.40915e-08
3.41105e-08
3.41483e-08
3.42051e-08
3.42808e-08
3.43754e-08
3.44887e-08
3.4621e-08
3.47723e-08
3.49428e-08
3.51327e-08
3.53425e-08
3.55729e-08
3.58246e-08
3.60987e-08
3.63964e-08
3.67193e-08
3.70692e-08
3.74481e-08
3.78585e-08
3.8303e-08
3.87843e-08
3.93053e-08
3.98693e-08
4.0479e-08
4.11376e-08
4.18476e-08
4.26116e-08
3.40533e-08
3.40722e-08
3.41101e-08
3.41669e-08
3.42426e-08
3.43371e-08
3.44504e-08
3.45826e-08
3.47337e-08
3.49038e-08
3.50932e-08
3.53024e-08
3.55318e-08
3.57823e-08
3.60547e-08
3.63504e-08
3.66707e-08
3.70174e-08
3.73926e-08
3.77985e-08
3.82377e-08
3.87129e-08
3.92271e-08
3.97834e-08
4.03847e-08
4.10342e-08
4.17346e-08
4.24884e-08
3.40163e-08
3.40352e-08
3.40731e-08
3.413e-08
3.42056e-08
3.43001e-08
3.44134e-08
3.45455e-08
3.46963e-08
3.48662e-08
3.50552e-08
3.52637e-08
3.54922e-08
3.57414e-08
3.60123e-08
3.63059e-08
3.66237e-08
3.69674e-08
3.73388e-08
3.77403e-08
3.81744e-08
3.86437e-08
3.91511e-08
3.96999e-08
4.02929e-08
4.09333e-08
4.16241e-08
4.23678e-08
3.39806e-08
3.39995e-08
3.40375e-08
3.40943e-08
3.417e-08
3.42645e-08
3.43777e-08
3.45097e-08
3.46604e-08
3.48299e-08
3.50185e-08
3.52264e-08
3.5454e-08
3.57021e-08
3.59715e-08
3.62632e-08
3.65786e-08
3.69192e-08
3.72871e-08
3.76843e-08
3.81133e-08
3.85768e-08
3.90776e-08
3.96189e-08
4.02038e-08
4.08353e-08
4.15165e-08
4.22502e-08
3.39462e-08
3.39652e-08
3.40032e-08
3.406e-08
3.41357e-08
3.42302e-08
3.43434e-08
3.44753e-08
3.46259e-08
3.47951e-08
3.49833e-08
3.51906e-08
3.54175e-08
3.56645e-08
3.59324e-08
3.62222e-08
3.65353e-08
3.68731e-08
3.72374e-08
3.76304e-08
3.80545e-08
3.85123e-08
3.90067e-08
3.95408e-08
4.01176e-08
4.07404e-08
4.14122e-08
4.2136e-08
3.39133e-08
3.39323e-08
3.39703e-08
3.40271e-08
3.41029e-08
3.41974e-08
3.43106e-08
3.44424e-08
3.45928e-08
3.47618e-08
3.49496e-08
3.51564e-08
3.53825e-08
3.56285e-08
3.5895e-08
3.61831e-08
3.64939e-08
3.68289e-08
3.71899e-08
3.75789e-08
3.79983e-08
3.84506e-08
3.89387e-08
3.94657e-08
4.00346e-08
4.06488e-08
4.13114e-08
4.20254e-08
3.38818e-08
3.39008e-08
3.39388e-08
3.39958e-08
3.40715e-08
3.4166e-08
3.42792e-08
3.4411e-08
3.45613e-08
3.47301e-08
3.49176e-08
3.51238e-08
3.53492e-08
3.55942e-08
3.58594e-08
3.61458e-08
3.64545e-08
3.67869e-08
3.71447e-08
3.75298e-08
3.79446e-08
3.83916e-08
3.88737e-08
3.93938e-08
3.99551e-08
4.05609e-08
4.12145e-08
4.1919e-08
3.38519e-08
3.38709e-08
3.39089e-08
3.39659e-08
3.40417e-08
3.41362e-08
3.42494e-08
3.43811e-08
3.45313e-08
3.47e-08
3.48871e-08
3.50929e-08
3.53177e-08
3.55617e-08
3.58258e-08
3.61106e-08
3.64172e-08
3.67471e-08
3.71018e-08
3.74833e-08
3.78937e-08
3.83356e-08
3.88118e-08
3.93253e-08
3.98792e-08
4.0477e-08
4.11218e-08
4.1817e-08
3.38235e-08
3.38426e-08
3.38806e-08
3.39376e-08
3.40134e-08
3.4108e-08
3.42212e-08
3.43529e-08
3.4503e-08
3.46715e-08
3.48584e-08
3.50638e-08
3.52879e-08
3.55311e-08
3.5794e-08
3.60773e-08
3.63821e-08
3.67096e-08
3.70614e-08
3.74393e-08
3.78456e-08
3.82826e-08
3.87532e-08
3.92604e-08
3.98073e-08
4.03972e-08
4.10336e-08
4.17198e-08
3.37968e-08
3.38159e-08
3.38539e-08
3.39109e-08
3.39868e-08
3.40814e-08
3.41946e-08
3.43263e-08
3.44763e-08
3.46447e-08
3.48313e-08
3.50363e-08
3.52599e-08
3.55023e-08
3.57641e-08
3.60461e-08
3.63491e-08
3.66744e-08
3.70234e-08
3.7398e-08
3.78003e-08
3.82328e-08
3.86981e-08
3.91992e-08
3.97393e-08
4.03218e-08
4.09501e-08
4.16276e-08
3.37717e-08
3.37908e-08
3.38289e-08
3.3886e-08
3.39619e-08
3.40565e-08
3.41697e-08
3.43014e-08
3.44514e-08
3.46196e-08
3.4806e-08
3.50107e-08
3.52337e-08
3.54755e-08
3.57363e-08
3.6017e-08
3.63183e-08
3.66415e-08
3.6988e-08
3.73595e-08
3.77581e-08
3.81862e-08
3.86465e-08
3.91419e-08
3.96756e-08
4.0251e-08
4.08716e-08
4.15408e-08
3.37484e-08
3.37675e-08
3.38056e-08
3.38627e-08
3.39386e-08
3.40333e-08
3.41466e-08
3.42782e-08
3.44282e-08
3.45963e-08
3.47825e-08
3.49869e-08
3.52095e-08
3.54505e-08
3.57105e-08
3.599e-08
3.62898e-08
3.6611e-08
3.69551e-08
3.73238e-08
3.77189e-08
3.81429e-08
3.85985e-08
3.90885e-08
3.96162e-08
4.0185e-08
4.07983e-08
4.14596e-08
3.37268e-08
3.37459e-08
3.3784e-08
3.38412e-08
3.39172e-08
3.40119e-08
3.41252e-08
3.42568e-08
3.44068e-08
3.45748e-08
3.47609e-08
3.49649e-08
3.51871e-08
3.54276e-08
3.56867e-08
3.59651e-08
3.62635e-08
3.6583e-08
3.69249e-08
3.72909e-08
3.76828e-08
3.81031e-08
3.85543e-08
3.90393e-08
3.95614e-08
4.01238e-08
4.07303e-08
4.13843e-08
3.3707e-08
3.37261e-08
3.37643e-08
3.38214e-08
3.38975e-08
3.39922e-08
3.41055e-08
3.42372e-08
3.43871e-08
3.45551e-08
3.4741e-08
3.49448e-08
3.51666e-08
3.54066e-08
3.5665e-08
3.59424e-08
3.62396e-08
3.65574e-08
3.68973e-08
3.72608e-08
3.76498e-08
3.80666e-08
3.85138e-08
3.89942e-08
3.95111e-08
4.00678e-08
4.06679e-08
4.13151e-08
3.3689e-08
3.37081e-08
3.37463e-08
3.38035e-08
3.38796e-08
3.39744e-08
3.40877e-08
3.42194e-08
3.43693e-08
3.45372e-08
3.4723e-08
3.49267e-08
3.51481e-08
3.53876e-08
3.56454e-08
3.59219e-08
3.62179e-08
3.65343e-08
3.68724e-08
3.72337e-08
3.762e-08
3.80337e-08
3.84772e-08
3.89534e-08
3.94655e-08
4.00169e-08
4.06111e-08
4.1252e-08
3.36729e-08
3.3692e-08
3.37302e-08
3.37875e-08
3.38636e-08
3.39584e-08
3.40718e-08
3.42035e-08
3.43534e-08
3.45213e-08
3.4707e-08
3.49104e-08
3.51316e-08
3.53706e-08
3.56278e-08
3.59036e-08
3.61986e-08
3.65137e-08
3.68501e-08
3.72094e-08
3.75934e-08
3.80042e-08
3.84444e-08
3.89168e-08
3.94246e-08
3.99712e-08
4.05602e-08
4.11954e-08
3.36586e-08
3.36778e-08
3.3716e-08
3.37733e-08
3.38494e-08
3.39443e-08
3.40577e-08
3.41895e-08
3.43393e-08
3.45072e-08
3.46928e-08
3.48961e-08
3.5117e-08
3.53557e-08
3.56124e-08
3.58875e-08
3.61816e-08
3.64955e-08
3.68306e-08
3.71881e-08
3.757e-08
3.79783e-08
3.84155e-08
3.88846e-08
3.93885e-08
3.99309e-08
4.05152e-08
4.11453e-08
3.36463e-08
3.36655e-08
3.37037e-08
3.3761e-08
3.38372e-08
3.39321e-08
3.40455e-08
3.41773e-08
3.43272e-08
3.4495e-08
3.46805e-08
3.48837e-08
3.51044e-08
3.53428e-08
3.55991e-08
3.58735e-08
3.61669e-08
3.64799e-08
3.68137e-08
3.71697e-08
3.75497e-08
3.79559e-08
3.83906e-08
3.88567e-08
3.93574e-08
3.9896e-08
4.04762e-08
4.11019e-08
3.36359e-08
3.36551e-08
3.36934e-08
3.37507e-08
3.38269e-08
3.39218e-08
3.40353e-08
3.41671e-08
3.4317e-08
3.44847e-08
3.46702e-08
3.48733e-08
3.50938e-08
3.5332e-08
3.55878e-08
3.58618e-08
3.61545e-08
3.64667e-08
3.67995e-08
3.71542e-08
3.75327e-08
3.7937e-08
3.83696e-08
3.88332e-08
3.93311e-08
3.98665e-08
4.04433e-08
4.10652e-08
3.36275e-08
3.36467e-08
3.3685e-08
3.37423e-08
3.38185e-08
3.39135e-08
3.4027e-08
3.41588e-08
3.43086e-08
3.44764e-08
3.46618e-08
3.48648e-08
3.50852e-08
3.53231e-08
3.55787e-08
3.58523e-08
3.61445e-08
3.6456e-08
3.67879e-08
3.71416e-08
3.75189e-08
3.79217e-08
3.83525e-08
3.88141e-08
3.93097e-08
3.98426e-08
4.04165e-08
4.10353e-08
3.36211e-08
3.36402e-08
3.36785e-08
3.37359e-08
3.38121e-08
3.39071e-08
3.40206e-08
3.41524e-08
3.43023e-08
3.447e-08
3.46554e-08
3.48583e-08
3.50786e-08
3.53164e-08
3.55718e-08
3.58451e-08
3.61368e-08
3.64478e-08
3.67791e-08
3.7132e-08
3.75082e-08
3.79099e-08
3.83394e-08
3.87994e-08
3.92932e-08
3.98241e-08
4.03959e-08
4.10122e-08
3.36166e-08
3.36358e-08
3.36741e-08
3.37314e-08
3.38077e-08
3.39026e-08
3.40161e-08
3.4148e-08
3.42978e-08
3.44656e-08
3.46509e-08
3.48538e-08
3.5074e-08
3.53117e-08
3.55669e-08
3.584e-08
3.61314e-08
3.64421e-08
3.67729e-08
3.71252e-08
3.75008e-08
3.79016e-08
3.83302e-08
3.87892e-08
3.92817e-08
3.98112e-08
4.03814e-08
4.09961e-08
3.36141e-08
3.36333e-08
3.36716e-08
3.37289e-08
3.38052e-08
3.39002e-08
3.40137e-08
3.41455e-08
3.42954e-08
3.44631e-08
3.46484e-08
3.48513e-08
3.50714e-08
3.5309e-08
3.55641e-08
3.58371e-08
3.61284e-08
3.64388e-08
3.67694e-08
3.71214e-08
3.74966e-08
3.7897e-08
3.83249e-08
3.87833e-08
3.92751e-08
3.98039e-08
4.03732e-08
4.0987e-08
6.61462e-08
6.6214e-08
6.62781e-08
6.6335e-08
6.63908e-08
6.64534e-08
6.59057e-08
6.59283e-08
6.59551e-08
6.59829e-08
6.60134e-08
6.60504e-08
6.55264e-08
6.55136e-08
6.55076e-08
6.55059e-08
6.55085e-08
6.55171e-08
6.50139e-08
6.49722e-08
6.49374e-08
6.49075e-08
6.48822e-08
6.48621e-08
6.43764e-08
6.43104e-08
6.42501e-08
6.41944e-08
6.41427e-08
6.40949e-08
6.36237e-08
6.35367e-08
6.34542e-08
6.33752e-08
6.32992e-08
6.32259e-08
6.27665e-08
6.26616e-08
6.25596e-08
6.246e-08
6.23624e-08
6.22663e-08
6.18164e-08
6.16962e-08
6.15777e-08
6.14603e-08
6.13438e-08
6.12278e-08
6.07858e-08
6.06529e-08
6.05204e-08
6.03881e-08
6.02556e-08
6.01227e-08
5.96873e-08
5.95441e-08
5.94004e-08
5.92558e-08
5.91103e-08
5.89636e-08
5.8534e-08
5.83829e-08
5.82304e-08
5.80764e-08
5.79206e-08
5.77631e-08
5.73389e-08
5.71822e-08
5.70233e-08
5.68624e-08
5.66992e-08
5.65337e-08
5.6115e-08
5.59547e-08
5.57918e-08
5.56263e-08
5.54582e-08
5.52875e-08
5.48747e-08
5.47128e-08
5.4548e-08
5.43803e-08
5.42097e-08
5.40362e-08
5.36301e-08
5.34684e-08
5.33036e-08
5.31357e-08
5.29648e-08
5.27908e-08
5.23924e-08
5.22325e-08
5.20694e-08
5.19032e-08
5.17338e-08
5.15615e-08
5.11719e-08
5.10152e-08
5.08554e-08
5.06924e-08
5.05263e-08
5.03573e-08
4.99779e-08
4.98257e-08
4.96703e-08
4.95119e-08
4.93505e-08
4.91863e-08
4.88186e-08
4.86718e-08
4.85219e-08
4.83692e-08
4.82137e-08
4.80555e-08
4.77009e-08
4.75603e-08
4.74168e-08
4.72706e-08
4.71218e-08
4.69706e-08
4.66305e-08
4.64966e-08
4.63601e-08
4.6221e-08
4.60796e-08
4.59361e-08
4.56119e-08
4.54851e-08
4.53558e-08
4.52243e-08
4.50908e-08
4.49553e-08
4.40304e-08
4.31625e-08
4.23517e-08
4.15974e-08
4.08981e-08
4.02518e-08
3.96561e-08
3.91081e-08
3.86051e-08
3.81438e-08
3.77214e-08
3.7335e-08
3.69818e-08
3.66593e-08
3.63654e-08
3.60981e-08
3.58557e-08
3.56367e-08
3.544e-08
3.52648e-08
3.51102e-08
3.49756e-08
3.48608e-08
3.47655e-08
3.46893e-08
3.46323e-08
3.45943e-08
3.45754e-08
4.41576e-08
4.32814e-08
4.24625e-08
4.17005e-08
4.09938e-08
4.03407e-08
3.97388e-08
3.91852e-08
3.86772e-08
3.82116e-08
3.77854e-08
3.73958e-08
3.70399e-08
3.67152e-08
3.64195e-08
3.61507e-08
3.59071e-08
3.56873e-08
3.54899e-08
3.53141e-08
3.51591e-08
3.50244e-08
3.49094e-08
3.48139e-08
3.47377e-08
3.46806e-08
3.46426e-08
3.46236e-08
4.42831e-08
4.3399e-08
4.25723e-08
4.18026e-08
4.10889e-08
4.04292e-08
3.98212e-08
3.92622e-08
3.87493e-08
3.82794e-08
3.78496e-08
3.74568e-08
3.70983e-08
3.67714e-08
3.64739e-08
3.62037e-08
3.59589e-08
3.57382e-08
3.55402e-08
3.53639e-08
3.52085e-08
3.50735e-08
3.49583e-08
3.48627e-08
3.47864e-08
3.47293e-08
3.46912e-08
3.46722e-08
4.44069e-08
4.3515e-08
4.26807e-08
4.19038e-08
4.11832e-08
4.0517e-08
3.99032e-08
3.93389e-08
3.88212e-08
3.83472e-08
3.79138e-08
3.7518e-08
3.71568e-08
3.68278e-08
3.65286e-08
3.62569e-08
3.60111e-08
3.57894e-08
3.55907e-08
3.54139e-08
3.52582e-08
3.51229e-08
3.50075e-08
3.49118e-08
3.48354e-08
3.47782e-08
3.47401e-08
3.47211e-08
4.45287e-08
4.36293e-08
4.27877e-08
4.20037e-08
4.12764e-08
4.06041e-08
3.99846e-08
3.94151e-08
3.88929e-08
3.84149e-08
3.7978e-08
3.75791e-08
3.72155e-08
3.68844e-08
3.65834e-08
3.63104e-08
3.60634e-08
3.58409e-08
3.56415e-08
3.54642e-08
3.53081e-08
3.51725e-08
3.50569e-08
3.4961e-08
3.48845e-08
3.48273e-08
3.47892e-08
3.47702e-08
4.46483e-08
4.37417e-08
4.2893e-08
4.21023e-08
4.13686e-08
4.06903e-08
4.00652e-08
3.94908e-08
3.89642e-08
3.84823e-08
3.8042e-08
3.76402e-08
3.72741e-08
3.6941e-08
3.66383e-08
3.63639e-08
3.61158e-08
3.58925e-08
3.56924e-08
3.55146e-08
3.53581e-08
3.52222e-08
3.51065e-08
3.50104e-08
3.49338e-08
3.48765e-08
3.48384e-08
3.48193e-08
6.9081e-08
6.90762e-08
6.90666e-08
6.90523e-08
6.90331e-08
6.9009e-08
6.89801e-08
6.89462e-08
6.89074e-08
6.88635e-08
6.88146e-08
6.87605e-08
6.87012e-08
6.86367e-08
6.8567e-08
6.8492e-08
6.84118e-08
6.83264e-08
6.82357e-08
6.814e-08
6.80394e-08
6.79339e-08
6.7824e-08
6.77098e-08
6.75917e-08
6.74702e-08
6.73459e-08
6.72195e-08
6.70917e-08
6.69635e-08
6.6836e-08
6.67107e-08
6.6589e-08
6.6473e-08
6.63649e-08
6.62677e-08
6.61849e-08
6.61214e-08
6.60844e-08
6.60853e-08
6.8938e-08
6.89332e-08
6.89236e-08
6.89093e-08
6.88902e-08
6.88662e-08
6.88373e-08
6.88035e-08
6.87647e-08
6.8721e-08
6.86721e-08
6.86181e-08
6.8559e-08
6.84946e-08
6.84251e-08
6.83502e-08
6.82702e-08
6.81849e-08
6.80944e-08
6.79989e-08
6.78984e-08
6.77931e-08
6.76833e-08
6.75693e-08
6.74513e-08
6.73299e-08
6.72057e-08
6.70792e-08
6.69512e-08
6.68228e-08
6.6695e-08
6.65691e-08
6.64467e-08
6.63295e-08
6.62197e-08
6.612e-08
6.60336e-08
6.59642e-08
6.59167e-08
6.58964e-08
6.86537e-08
6.8649e-08
6.86395e-08
6.86252e-08
6.86062e-08
6.85823e-08
6.85535e-08
6.85199e-08
6.84813e-08
6.84376e-08
6.8389e-08
6.83352e-08
6.82763e-08
6.82123e-08
6.8143e-08
6.80684e-08
6.79887e-08
6.79037e-08
6.78136e-08
6.77184e-08
6.76183e-08
6.75133e-08
6.74038e-08
6.72901e-08
6.71723e-08
6.70511e-08
6.69269e-08
6.68004e-08
6.66723e-08
6.65434e-08
6.6415e-08
6.6288e-08
6.61641e-08
6.60447e-08
6.59319e-08
6.58278e-08
6.57349e-08
6.56562e-08
6.55942e-08
6.55512e-08
6.82319e-08
6.82272e-08
6.82177e-08
6.82035e-08
6.81846e-08
6.81609e-08
6.81323e-08
6.80988e-08
6.80605e-08
6.80171e-08
6.79688e-08
6.79154e-08
6.78568e-08
6.77931e-08
6.77243e-08
6.76502e-08
6.75709e-08
6.74865e-08
6.73968e-08
6.73022e-08
6.72025e-08
6.70981e-08
6.69891e-08
6.68757e-08
6.67584e-08
6.66374e-08
6.65134e-08
6.63868e-08
6.62585e-08
6.61291e-08
6.59997e-08
6.58714e-08
6.57454e-08
6.56231e-08
6.55062e-08
6.53965e-08
6.52958e-08
6.52061e-08
6.51289e-08
6.50651e-08
6.76777e-08
6.7673e-08
6.76636e-08
6.76495e-08
6.76307e-08
6.76072e-08
6.75789e-08
6.75457e-08
6.75076e-08
6.74647e-08
6.74167e-08
6.73637e-08
6.73057e-08
6.72425e-08
6.71742e-08
6.71007e-08
6.70221e-08
6.69383e-08
6.68494e-08
6.67554e-08
6.66564e-08
6.65527e-08
6.64443e-08
6.63316e-08
6.62147e-08
6.60942e-08
6.59704e-08
6.58439e-08
6.57153e-08
6.55854e-08
6.5455e-08
6.5325e-08
6.51967e-08
6.50711e-08
6.49496e-08
6.48337e-08
6.47246e-08
6.46237e-08
6.4532e-08
6.44498e-08
6.69979e-08
6.69933e-08
6.6984e-08
6.69701e-08
6.69515e-08
6.69282e-08
6.69001e-08
6.68673e-08
6.68296e-08
6.67871e-08
6.67396e-08
6.66872e-08
6.66297e-08
6.65672e-08
6.64996e-08
6.64269e-08
6.6349e-08
6.62661e-08
6.6178e-08
6.60849e-08
6.59868e-08
6.58839e-08
6.57764e-08
6.56644e-08
6.55483e-08
6.54283e-08
6.53049e-08
6.51786e-08
6.50499e-08
6.49195e-08
6.47881e-08
6.46565e-08
6.45257e-08
6.43967e-08
6.42705e-08
6.41483e-08
6.40309e-08
6.39195e-08
6.38144e-08
6.3716e-08
6.6201e-08
6.61964e-08
6.61872e-08
6.61735e-08
6.61551e-08
6.61321e-08
6.61044e-08
6.60719e-08
6.60347e-08
6.59927e-08
6.59459e-08
6.58941e-08
6.58374e-08
6.57756e-08
6.57089e-08
6.5637e-08
6.55601e-08
6.54781e-08
6.53911e-08
6.5299e-08
6.5202e-08
6.51002e-08
6.49937e-08
6.48827e-08
6.47674e-08
6.46482e-08
6.45254e-08
6.43995e-08
6.42708e-08
6.414e-08
6.40078e-08
6.38747e-08
6.37416e-08
6.36093e-08
6.34787e-08
6.33505e-08
6.32256e-08
6.31044e-08
6.29875e-08
6.2875e-08
6.52966e-08
6.5292e-08
6.5283e-08
6.52695e-08
6.52513e-08
6.52286e-08
6.52013e-08
6.51694e-08
6.51327e-08
6.50913e-08
6.50451e-08
6.49941e-08
6.49382e-08
6.48773e-08
6.48115e-08
6.47407e-08
6.46649e-08
6.45841e-08
6.44982e-08
6.44074e-08
6.43117e-08
6.42111e-08
6.41058e-08
6.3996e-08
6.38819e-08
6.37637e-08
6.36417e-08
6.35163e-08
6.3388e-08
6.32571e-08
6.31242e-08
6.29899e-08
6.28549e-08
6.27197e-08
6.25851e-08
6.24517e-08
6.23199e-08
6.21904e-08
6.20633e-08
6.19387e-08
6.42955e-08
6.42911e-08
6.42822e-08
6.42689e-08
6.4251e-08
6.42287e-08
6.42018e-08
6.41704e-08
6.41343e-08
6.40936e-08
6.40482e-08
6.3998e-08
6.3943e-08
6.38832e-08
6.38185e-08
6.37488e-08
6.36743e-08
6.35947e-08
6.35102e-08
6.34208e-08
6.33265e-08
6.32274e-08
6.31236e-08
6.30153e-08
6.29025e-08
6.27855e-08
6.26646e-08
6.25401e-08
6.24123e-08
6.22817e-08
6.21486e-08
6.20135e-08
6.1877e-08
6.17395e-08
6.16016e-08
6.14637e-08
6.13263e-08
6.11897e-08
6.10541e-08
6.09195e-08
6.32097e-08
6.32053e-08
6.31966e-08
6.31835e-08
6.3166e-08
6.3144e-08
6.31177e-08
6.30868e-08
6.30514e-08
6.30114e-08
6.29668e-08
6.29176e-08
6.28636e-08
6.28049e-08
6.27414e-08
6.26731e-08
6.25999e-08
6.25218e-08
6.24389e-08
6.2351e-08
6.22584e-08
6.2161e-08
6.20588e-08
6.19521e-08
6.1841e-08
6.17255e-08
6.1606e-08
6.14827e-08
6.13559e-08
6.12258e-08
6.10929e-08
6.09576e-08
6.08201e-08
6.0681e-08
6.05406e-08
6.03994e-08
6.02575e-08
6.01152e-08
5.99728e-08
5.98302e-08
6.20516e-08
6.20473e-08
6.20387e-08
6.20259e-08
6.20087e-08
6.19872e-08
6.19614e-08
6.19311e-08
6.18965e-08
6.18573e-08
6.18136e-08
6.17654e-08
6.17126e-08
6.16551e-08
6.15929e-08
6.1526e-08
6.14543e-08
6.13778e-08
6.12966e-08
6.12105e-08
6.11197e-08
6.10241e-08
6.09239e-08
6.08191e-08
6.07098e-08
6.05962e-08
6.04784e-08
6.03566e-08
6.02311e-08
6.01021e-08
5.99699e-08
5.98348e-08
5.96972e-08
5.95572e-08
5.94153e-08
5.92716e-08
5.91265e-08
5.89802e-08
5.88326e-08
5.86839e-08
6.08343e-08
6.08301e-08
6.08217e-08
6.08092e-08
6.07924e-08
6.07714e-08
6.07461e-08
6.07165e-08
6.06826e-08
6.06443e-08
6.06016e-08
6.05545e-08
6.05028e-08
6.04466e-08
6.03859e-08
6.03205e-08
6.02504e-08
6.01757e-08
6.00963e-08
6.00122e-08
5.99234e-08
5.98299e-08
5.97318e-08
5.96291e-08
5.9522e-08
5.94104e-08
5.92947e-08
5.91748e-08
5.90511e-08
5.89236e-08
5.87926e-08
5.86584e-08
5.85212e-08
5.83812e-08
5.82387e-08
5.80938e-08
5.79468e-08
5.77977e-08
5.76467e-08
5.74938e-08
5.95712e-08
5.95671e-08
5.95589e-08
5.95467e-08
5.95303e-08
5.95098e-08
5.94851e-08
5.94562e-08
5.94231e-08
5.93857e-08
5.93441e-08
5.92981e-08
5.92477e-08
5.91929e-08
5.91337e-08
5.90699e-08
5.90016e-08
5.89288e-08
5.88514e-08
5.87693e-08
5.86827e-08
5.85915e-08
5.84957e-08
5.83954e-08
5.82906e-08
5.81815e-08
5.80681e-08
5.79505e-08
5.78289e-08
5.77034e-08
5.75743e-08
5.74416e-08
5.73055e-08
5.71663e-08
5.70241e-08
5.68791e-08
5.67314e-08
5.6581e-08
5.64282e-08
5.62728e-08
5.82757e-08
5.82718e-08
5.82638e-08
5.82518e-08
5.82358e-08
5.82158e-08
5.81918e-08
5.81636e-08
5.81314e-08
5.8095e-08
5.80544e-08
5.80096e-08
5.79606e-08
5.79073e-08
5.78496e-08
5.77876e-08
5.77212e-08
5.76503e-08
5.7575e-08
5.74951e-08
5.74108e-08
5.73221e-08
5.72288e-08
5.71311e-08
5.7029e-08
5.69225e-08
5.68118e-08
5.66968e-08
5.65778e-08
5.64548e-08
5.63279e-08
5.61974e-08
5.60632e-08
5.59256e-08
5.57847e-08
5.56406e-08
5.54933e-08
5.53431e-08
5.51899e-08
5.50338e-08
5.69611e-08
5.69572e-08
5.69495e-08
5.69378e-08
5.69223e-08
5.69028e-08
5.68794e-08
5.6852e-08
5.68206e-08
5.67852e-08
5.67458e-08
5.67023e-08
5.66546e-08
5.66028e-08
5.65468e-08
5.64866e-08
5.64221e-08
5.63533e-08
5.62802e-08
5.62027e-08
5.61209e-08
5.60347e-08
5.59441e-08
5.58492e-08
5.57499e-08
5.56464e-08
5.55386e-08
5.54266e-08
5.53106e-08
5.51905e-08
5.50664e-08
5.49386e-08
5.4807e-08
5.46717e-08
5.45329e-08
5.43907e-08
5.42451e-08
5.40962e-08
5.3944e-08
5.37887e-08
5.56401e-08
5.56363e-08
5.56287e-08
5.56174e-08
5.56023e-08
5.55834e-08
5.55606e-08
5.5534e-08
5.55036e-08
5.54692e-08
5.54309e-08
5.53887e-08
5.53425e-08
5.52922e-08
5.52379e-08
5.51796e-08
5.51171e-08
5.50504e-08
5.49796e-08
5.49045e-08
5.48253e-08
5.47418e-08
5.46541e-08
5.45621e-08
5.44659e-08
5.43656e-08
5.4261e-08
5.41523e-08
5.40396e-08
5.39228e-08
5.3802e-08
5.36774e-08
5.3549e-08
5.34168e-08
5.32809e-08
5.31415e-08
5.29985e-08
5.28521e-08
5.27022e-08
5.2549e-08
5.43247e-08
5.43211e-08
5.43137e-08
5.43027e-08
5.42881e-08
5.42697e-08
5.42476e-08
5.42218e-08
5.41923e-08
5.4159e-08
5.41219e-08
5.4081e-08
5.40362e-08
5.39876e-08
5.3935e-08
5.38785e-08
5.38181e-08
5.37536e-08
5.36852e-08
5.36126e-08
5.35361e-08
5.34554e-08
5.33706e-08
5.32818e-08
5.31888e-08
5.30918e-08
5.29907e-08
5.28855e-08
5.27764e-08
5.26633e-08
5.25462e-08
5.24253e-08
5.23006e-08
5.21721e-08
5.20399e-08
5.1904e-08
5.17646e-08
5.16216e-08
5.14751e-08
5.13252e-08
5.30264e-08
5.30229e-08
5.30158e-08
5.30051e-08
5.29909e-08
5.29731e-08
5.29517e-08
5.29267e-08
5.2898e-08
5.28658e-08
5.28299e-08
5.27903e-08
5.2747e-08
5.27e-08
5.26492e-08
5.25946e-08
5.25363e-08
5.24741e-08
5.2408e-08
5.2338e-08
5.22642e-08
5.21864e-08
5.21047e-08
5.20191e-08
5.19295e-08
5.18359e-08
5.17384e-08
5.16371e-08
5.15318e-08
5.14226e-08
5.13096e-08
5.11928e-08
5.10722e-08
5.09479e-08
5.082e-08
5.06884e-08
5.05532e-08
5.04145e-08
5.02724e-08
5.01268e-08
5.17554e-08
5.17519e-08
5.1745e-08
5.17347e-08
5.17209e-08
5.17037e-08
5.16829e-08
5.16587e-08
5.16311e-08
5.15999e-08
5.15651e-08
5.15269e-08
5.14851e-08
5.14397e-08
5.13906e-08
5.1338e-08
5.12817e-08
5.12218e-08
5.11581e-08
5.10908e-08
5.10197e-08
5.09449e-08
5.08663e-08
5.07839e-08
5.06977e-08
5.06078e-08
5.05141e-08
5.04166e-08
5.03154e-08
5.02104e-08
5.01017e-08
4.99893e-08
4.98733e-08
4.97537e-08
4.96304e-08
4.95036e-08
4.93734e-08
4.92397e-08
4.91026e-08
4.89622e-08
5.05206e-08
5.05173e-08
5.05106e-08
5.05006e-08
5.04873e-08
5.04706e-08
5.04506e-08
5.04272e-08
5.04004e-08
5.03702e-08
5.03367e-08
5.02998e-08
5.02594e-08
5.02156e-08
5.01684e-08
5.01176e-08
5.00634e-08
5.00057e-08
4.99445e-08
4.98798e-08
4.98114e-08
4.97395e-08
4.96641e-08
4.9585e-08
4.95023e-08
4.94161e-08
4.93262e-08
4.92327e-08
4.91357e-08
4.90351e-08
4.89309e-08
4.88232e-08
4.8712e-08
4.85973e-08
4.84791e-08
4.83576e-08
4.82327e-08
4.81045e-08
4.79731e-08
4.78385e-08
4.93301e-08
4.93269e-08
4.93204e-08
4.93107e-08
4.92978e-08
4.92817e-08
4.92623e-08
4.92397e-08
4.92138e-08
4.91847e-08
4.91523e-08
4.91167e-08
4.90778e-08
4.90356e-08
4.899e-08
4.89412e-08
4.88891e-08
4.88336e-08
4.87748e-08
4.87126e-08
4.8647e-08
4.8578e-08
4.85057e-08
4.84299e-08
4.83507e-08
4.82682e-08
4.81822e-08
4.80928e-08
4.8e-08
4.79038e-08
4.78042e-08
4.77013e-08
4.75951e-08
4.74855e-08
4.73727e-08
4.72567e-08
4.71376e-08
4.70153e-08
4.689e-08
4.67617e-08
4.81902e-08
4.81871e-08
4.81809e-08
4.81715e-08
4.8159e-08
4.81434e-08
4.81247e-08
4.81028e-08
4.80778e-08
4.80497e-08
4.80185e-08
4.79841e-08
4.79466e-08
4.79059e-08
4.78621e-08
4.78151e-08
4.7765e-08
4.77117e-08
4.76552e-08
4.75955e-08
4.75326e-08
4.74665e-08
4.73973e-08
4.73248e-08
4.7249e-08
4.71701e-08
4.7088e-08
4.70026e-08
4.69141e-08
4.68223e-08
4.67274e-08
4.66294e-08
4.65282e-08
4.6424e-08
4.63167e-08
4.62064e-08
4.60931e-08
4.59769e-08
4.5858e-08
4.57363e-08
4.47657e-08
4.38521e-08
4.29967e-08
4.21994e-08
4.14595e-08
4.07754e-08
4.01451e-08
3.95659e-08
3.9035e-08
3.85493e-08
3.81057e-08
3.77011e-08
3.73327e-08
3.69975e-08
3.66932e-08
3.64175e-08
3.61683e-08
3.59441e-08
3.57434e-08
3.55651e-08
3.54082e-08
3.5272e-08
3.5156e-08
3.50599e-08
3.49832e-08
3.49258e-08
3.48876e-08
3.48685e-08
4.48807e-08
4.39604e-08
4.30984e-08
4.22948e-08
4.1549e-08
4.08594e-08
4.0224e-08
3.96402e-08
3.91051e-08
3.86158e-08
3.8169e-08
3.77618e-08
3.7391e-08
3.70539e-08
3.6748e-08
3.64709e-08
3.62208e-08
3.59957e-08
3.57943e-08
3.56155e-08
3.54582e-08
3.53218e-08
3.52056e-08
3.51093e-08
3.50325e-08
3.4975e-08
3.49368e-08
3.49177e-08
4.49932e-08
4.40665e-08
4.31982e-08
4.23886e-08
4.1637e-08
4.09421e-08
4.03018e-08
3.97135e-08
3.91745e-08
3.86817e-08
3.82319e-08
3.7822e-08
3.7449e-08
3.711e-08
3.68026e-08
3.65243e-08
3.6273e-08
3.60472e-08
3.58452e-08
3.56658e-08
3.55082e-08
3.53715e-08
3.52551e-08
3.51586e-08
3.50817e-08
3.50242e-08
3.49859e-08
3.49668e-08
4.51031e-08
4.41703e-08
4.32959e-08
4.24805e-08
4.17235e-08
4.10234e-08
4.03784e-08
3.97859e-08
3.92431e-08
3.87469e-08
3.82942e-08
3.78818e-08
3.75066e-08
3.71659e-08
3.68569e-08
3.65773e-08
3.63251e-08
3.60985e-08
3.58958e-08
3.5716e-08
3.5558e-08
3.54209e-08
3.53043e-08
3.52077e-08
3.51307e-08
3.50731e-08
3.50348e-08
3.50156e-08
4.52104e-08
4.42716e-08
4.33915e-08
4.25705e-08
4.18082e-08
4.11033e-08
4.04538e-08
3.98572e-08
3.93108e-08
3.88114e-08
3.83558e-08
3.7941e-08
3.75637e-08
3.72212e-08
3.69108e-08
3.66301e-08
3.63769e-08
3.61495e-08
3.59462e-08
3.57659e-08
3.56075e-08
3.54702e-08
3.53534e-08
3.52566e-08
3.51794e-08
3.51218e-08
3.50834e-08
3.50642e-08
4.5315e-08
4.43705e-08
4.34848e-08
4.26586e-08
4.18912e-08
4.11817e-08
4.05279e-08
3.99274e-08
3.93775e-08
3.8875e-08
3.84167e-08
3.79995e-08
3.76203e-08
3.72761e-08
3.69643e-08
3.66824e-08
3.64283e-08
3.62001e-08
3.59962e-08
3.58154e-08
3.56567e-08
3.55191e-08
3.5402e-08
3.53051e-08
3.52278e-08
3.51701e-08
3.51317e-08
3.51125e-08
4.54168e-08
4.44668e-08
4.35759e-08
4.27445e-08
4.19724e-08
4.12584e-08
4.06005e-08
3.99963e-08
3.94431e-08
3.89376e-08
3.84768e-08
3.80574e-08
3.76762e-08
3.73304e-08
3.70173e-08
3.67343e-08
3.64792e-08
3.62503e-08
3.60458e-08
3.58646e-08
3.57054e-08
3.55676e-08
3.54503e-08
3.53532e-08
3.52758e-08
3.5218e-08
3.51795e-08
3.51603e-08
4.55157e-08
4.45606e-08
4.36646e-08
4.28284e-08
4.20517e-08
4.13334e-08
4.06716e-08
4.00639e-08
3.95075e-08
3.89992e-08
3.85359e-08
3.81144e-08
3.77314e-08
3.73841e-08
3.70696e-08
3.67855e-08
3.65296e-08
3.62999e-08
3.60949e-08
3.59132e-08
3.57537e-08
3.56155e-08
3.54981e-08
3.54008e-08
3.53233e-08
3.52654e-08
3.52269e-08
3.52076e-08
4.56118e-08
4.46517e-08
4.37509e-08
4.29101e-08
4.21291e-08
4.14067e-08
4.07412e-08
4.01302e-08
3.95707e-08
3.90598e-08
3.85941e-08
3.81705e-08
3.77858e-08
3.7437e-08
3.71213e-08
3.68362e-08
3.65794e-08
3.6349e-08
3.61434e-08
3.59613e-08
3.58014e-08
3.5663e-08
3.55453e-08
3.54478e-08
3.53702e-08
3.53122e-08
3.52737e-08
3.52544e-08
4.5705e-08
4.47401e-08
4.38347e-08
4.29895e-08
4.22044e-08
4.14782e-08
4.08092e-08
4.0195e-08
3.96326e-08
3.91191e-08
3.86513e-08
3.82257e-08
3.78393e-08
3.74891e-08
3.71722e-08
3.68861e-08
3.66285e-08
3.63974e-08
3.61913e-08
3.60087e-08
3.58485e-08
3.57098e-08
3.55919e-08
3.54942e-08
3.54165e-08
3.53585e-08
3.53198e-08
3.53005e-08
4.57953e-08
4.48259e-08
4.39161e-08
4.30667e-08
4.22777e-08
4.15479e-08
4.08755e-08
4.02582e-08
3.96932e-08
3.91773e-08
3.87073e-08
3.82799e-08
3.78919e-08
3.75403e-08
3.72222e-08
3.69352e-08
3.66768e-08
3.64451e-08
3.62384e-08
3.60554e-08
3.58948e-08
3.57558e-08
3.56377e-08
3.55399e-08
3.54621e-08
3.54039e-08
3.53653e-08
3.53459e-08
4.58826e-08
4.49089e-08
4.39949e-08
4.31417e-08
4.23489e-08
4.16157e-08
4.09401e-08
4.03199e-08
3.97523e-08
3.92341e-08
3.87621e-08
3.83329e-08
3.79434e-08
3.75905e-08
3.72714e-08
3.69834e-08
3.67242e-08
3.64919e-08
3.62847e-08
3.61013e-08
3.59404e-08
3.58011e-08
3.56828e-08
3.55849e-08
3.55069e-08
3.54487e-08
3.54099e-08
3.53906e-08
4.5967e-08
4.49892e-08
4.40713e-08
4.32142e-08
4.2418e-08
4.16815e-08
4.10029e-08
4.038e-08
3.981e-08
3.92896e-08
3.88156e-08
3.83848e-08
3.79939e-08
3.76398e-08
3.73196e-08
3.70307e-08
3.67708e-08
3.65378e-08
3.63302e-08
3.61463e-08
3.59851e-08
3.58456e-08
3.5727e-08
3.56289e-08
3.55509e-08
3.54925e-08
3.54537e-08
3.54344e-08
4.60483e-08
4.50666e-08
4.4145e-08
4.32845e-08
4.24849e-08
4.17453e-08
4.10639e-08
4.04385e-08
3.98661e-08
3.93436e-08
3.88679e-08
3.84355e-08
3.80432e-08
3.76879e-08
3.73667e-08
3.70769e-08
3.68163e-08
3.65828e-08
3.63747e-08
3.61904e-08
3.60288e-08
3.58891e-08
3.57703e-08
3.56721e-08
3.55939e-08
3.55355e-08
3.54966e-08
3.54772e-08
4.61267e-08
4.51413e-08
4.42162e-08
4.33523e-08
4.25496e-08
4.18071e-08
4.11231e-08
4.04952e-08
3.99206e-08
3.93962e-08
3.89187e-08
3.84848e-08
3.80912e-08
3.77348e-08
3.74127e-08
3.71221e-08
3.68608e-08
3.66268e-08
3.64181e-08
3.62335e-08
3.60716e-08
3.59316e-08
3.58127e-08
3.57142e-08
3.56359e-08
3.55774e-08
3.55385e-08
3.55191e-08
4.6202e-08
4.52132e-08
4.42847e-08
4.34177e-08
4.2612e-08
4.18668e-08
4.11803e-08
4.05501e-08
3.99735e-08
3.94473e-08
3.89682e-08
3.85329e-08
3.8138e-08
3.77805e-08
3.74575e-08
3.71662e-08
3.69042e-08
3.66696e-08
3.64605e-08
3.62755e-08
3.61133e-08
3.59731e-08
3.58539e-08
3.57554e-08
3.56769e-08
3.56183e-08
3.55794e-08
3.55599e-08
4.62744e-08
4.52823e-08
4.43507e-08
4.34807e-08
4.26723e-08
4.19245e-08
4.12356e-08
4.06032e-08
4.00247e-08
3.94967e-08
3.90161e-08
3.85795e-08
3.81835e-08
3.7825e-08
3.7501e-08
3.7209e-08
3.69464e-08
3.67113e-08
3.65018e-08
3.63164e-08
3.61539e-08
3.60134e-08
3.58941e-08
3.57953e-08
3.57168e-08
3.56581e-08
3.56191e-08
3.55996e-08
4.63437e-08
4.53485e-08
4.4414e-08
4.35412e-08
4.27302e-08
4.198e-08
4.12889e-08
4.06545e-08
4.00741e-08
3.95446e-08
3.90625e-08
3.86246e-08
3.82275e-08
3.78681e-08
3.75433e-08
3.72505e-08
3.69874e-08
3.67517e-08
3.65418e-08
3.63561e-08
3.61933e-08
3.60526e-08
3.5933e-08
3.58342e-08
3.57555e-08
3.56967e-08
3.56577e-08
3.56382e-08
4.641e-08
4.54119e-08
4.44747e-08
4.35993e-08
4.27858e-08
4.20333e-08
4.13401e-08
4.07039e-08
4.01218e-08
3.95907e-08
3.91073e-08
3.86682e-08
3.82701e-08
3.79097e-08
3.75842e-08
3.72908e-08
3.7027e-08
3.67909e-08
3.65806e-08
3.63945e-08
3.62315e-08
3.60905e-08
3.59708e-08
3.58717e-08
3.5793e-08
3.57341e-08
3.5695e-08
3.56755e-08
4.64733e-08
4.54725e-08
4.45327e-08
4.36548e-08
4.28391e-08
4.20845e-08
4.13894e-08
4.07514e-08
4.01677e-08
3.96352e-08
3.91505e-08
3.87103e-08
3.83111e-08
3.79499e-08
3.76236e-08
3.73296e-08
3.70653e-08
3.68287e-08
3.6618e-08
3.64316e-08
3.62683e-08
3.61271e-08
3.60072e-08
3.5908e-08
3.58291e-08
3.57702e-08
3.5731e-08
3.57115e-08
4.65335e-08
4.55302e-08
4.4588e-08
4.37079e-08
4.289e-08
4.21335e-08
4.14365e-08
4.07969e-08
4.02117e-08
3.96778e-08
3.9192e-08
3.87507e-08
3.83506e-08
3.79886e-08
3.76616e-08
3.7367e-08
3.71022e-08
3.68652e-08
3.6654e-08
3.64673e-08
3.63038e-08
3.61623e-08
3.60423e-08
3.5943e-08
3.5864e-08
3.5805e-08
3.57657e-08
3.57461e-08
4.65908e-08
4.55851e-08
4.46406e-08
4.37584e-08
4.29386e-08
4.21802e-08
4.14815e-08
4.08404e-08
4.02538e-08
3.97187e-08
3.92317e-08
3.87894e-08
3.83885e-08
3.80257e-08
3.76981e-08
3.74028e-08
3.71376e-08
3.69001e-08
3.66886e-08
3.65016e-08
3.63378e-08
3.61962e-08
3.60759e-08
3.59765e-08
3.58974e-08
3.58383e-08
3.5799e-08
3.57794e-08
4.6645e-08
4.56372e-08
4.46906e-08
4.38064e-08
4.29847e-08
4.22246e-08
4.15244e-08
4.08818e-08
4.02939e-08
3.97576e-08
3.92696e-08
3.88264e-08
3.84246e-08
3.80612e-08
3.77329e-08
3.74371e-08
3.71714e-08
3.69335e-08
3.67217e-08
3.65344e-08
3.63704e-08
3.62285e-08
3.61081e-08
3.60086e-08
3.59293e-08
3.58702e-08
3.58309e-08
3.58112e-08
4.66962e-08
4.56864e-08
4.47378e-08
4.38519e-08
4.30284e-08
4.22668e-08
4.15651e-08
4.09211e-08
4.03321e-08
3.97947e-08
3.93057e-08
3.88616e-08
3.84591e-08
3.80949e-08
3.77661e-08
3.74698e-08
3.72037e-08
3.69654e-08
3.67533e-08
3.65657e-08
3.64014e-08
3.62594e-08
3.61388e-08
3.60391e-08
3.59598e-08
3.59006e-08
3.58612e-08
3.58416e-08
4.67444e-08
4.57327e-08
4.47824e-08
4.38947e-08
4.30697e-08
4.23066e-08
4.16036e-08
4.09584e-08
4.03682e-08
3.98298e-08
3.93399e-08
3.8895e-08
3.84918e-08
3.8127e-08
3.77976e-08
3.75009e-08
3.72343e-08
3.69957e-08
3.67833e-08
3.65954e-08
3.64309e-08
3.62887e-08
3.6168e-08
3.60681e-08
3.59887e-08
3.59294e-08
3.589e-08
3.58703e-08
4.67896e-08
4.57761e-08
4.48242e-08
4.3935e-08
4.31086e-08
4.23441e-08
4.16398e-08
4.09935e-08
4.04022e-08
3.98629e-08
3.93722e-08
3.89265e-08
3.85227e-08
3.81573e-08
3.78274e-08
3.75302e-08
3.72632e-08
3.70243e-08
3.68116e-08
3.66235e-08
3.64588e-08
3.63164e-08
3.61955e-08
3.60956e-08
3.60161e-08
3.59567e-08
3.59172e-08
3.58975e-08
4.68317e-08
4.58167e-08
4.48633e-08
4.39727e-08
4.31449e-08
4.23792e-08
4.16738e-08
4.10264e-08
4.04342e-08
3.9894e-08
3.94025e-08
3.89562e-08
3.85517e-08
3.81858e-08
3.78554e-08
3.75578e-08
3.72904e-08
3.70512e-08
3.68382e-08
3.66499e-08
3.6485e-08
3.63424e-08
3.62214e-08
3.61213e-08
3.60418e-08
3.59823e-08
3.59428e-08
3.59231e-08
4.68709e-08
4.58545e-08
4.48997e-08
4.40077e-08
4.31788e-08
4.24119e-08
4.17055e-08
4.10571e-08
4.0464e-08
3.99231e-08
3.94308e-08
3.89839e-08
3.85788e-08
3.82124e-08
3.78816e-08
3.75836e-08
3.73159e-08
3.70763e-08
3.68631e-08
3.66746e-08
3.65095e-08
3.63667e-08
3.62456e-08
3.61455e-08
3.60658e-08
3.60063e-08
3.59667e-08
3.5947e-08
4.69071e-08
4.58893e-08
4.49333e-08
4.40402e-08
4.32101e-08
4.24422e-08
4.17348e-08
4.10856e-08
4.04917e-08
3.995e-08
3.94571e-08
3.90096e-08
3.8604e-08
3.82371e-08
3.79059e-08
3.76075e-08
3.73395e-08
3.70997e-08
3.68862e-08
3.66975e-08
3.65322e-08
3.63894e-08
3.62681e-08
3.61678e-08
3.60881e-08
3.60286e-08
3.5989e-08
3.59692e-08
4.69402e-08
4.59213e-08
4.49641e-08
4.40699e-08
4.32389e-08
4.247e-08
4.17618e-08
4.11118e-08
4.05172e-08
3.99748e-08
3.94813e-08
3.90333e-08
3.86272e-08
3.82599e-08
3.79283e-08
3.76296e-08
3.73613e-08
3.71213e-08
3.69076e-08
3.67186e-08
3.65532e-08
3.64102e-08
3.62888e-08
3.61885e-08
3.61087e-08
3.60491e-08
3.60095e-08
3.59897e-08
4.69704e-08
4.59504e-08
4.49922e-08
4.40971e-08
4.32651e-08
4.24954e-08
4.17864e-08
4.11357e-08
4.05405e-08
3.99975e-08
3.95035e-08
3.90549e-08
3.86484e-08
3.82807e-08
3.79488e-08
3.76498e-08
3.73813e-08
3.7141e-08
3.69271e-08
3.6738e-08
3.65724e-08
3.64293e-08
3.63078e-08
3.62074e-08
3.61275e-08
3.60678e-08
3.60282e-08
3.60084e-08
4.69975e-08
4.59766e-08
4.50175e-08
4.41215e-08
4.32888e-08
4.25184e-08
4.18086e-08
4.11573e-08
4.05615e-08
4.0018e-08
3.95235e-08
3.90745e-08
3.86676e-08
3.82996e-08
3.79673e-08
3.76681e-08
3.73993e-08
3.71588e-08
3.69447e-08
3.67555e-08
3.65897e-08
3.64465e-08
3.63249e-08
3.62244e-08
3.61445e-08
3.60848e-08
3.60451e-08
3.60253e-08
4.70216e-08
4.59999e-08
4.504e-08
4.41433e-08
4.33098e-08
4.25388e-08
4.18285e-08
4.11765e-08
4.05802e-08
4.00363e-08
3.95413e-08
3.9092e-08
3.86847e-08
3.83164e-08
3.79839e-08
3.76844e-08
3.74154e-08
3.71747e-08
3.69605e-08
3.67711e-08
3.66052e-08
3.64619e-08
3.63402e-08
3.62397e-08
3.61597e-08
3.60999e-08
3.60602e-08
3.60404e-08
4.70427e-08
4.60203e-08
4.50598e-08
4.41624e-08
4.33283e-08
4.25567e-08
4.18458e-08
4.11934e-08
4.05966e-08
4.00523e-08
3.9557e-08
3.91073e-08
3.86998e-08
3.83312e-08
3.79984e-08
3.76987e-08
3.74295e-08
3.71887e-08
3.69743e-08
3.67848e-08
3.66188e-08
3.64754e-08
3.63537e-08
3.6253e-08
3.6173e-08
3.61132e-08
3.60735e-08
3.60537e-08
4.70609e-08
4.60378e-08
4.50767e-08
4.41788e-08
4.33442e-08
4.25721e-08
4.18608e-08
4.12079e-08
4.06108e-08
4.00661e-08
3.95705e-08
3.91205e-08
3.87127e-08
3.83439e-08
3.80109e-08
3.7711e-08
3.74417e-08
3.72007e-08
3.69862e-08
3.67966e-08
3.66305e-08
3.6487e-08
3.63652e-08
3.62645e-08
3.61845e-08
3.61247e-08
3.60849e-08
3.60651e-08
4.70759e-08
4.60524e-08
4.50908e-08
4.41924e-08
4.33574e-08
4.25849e-08
4.18732e-08
4.12201e-08
4.06226e-08
4.00776e-08
3.95817e-08
3.91315e-08
3.87235e-08
3.83545e-08
3.80214e-08
3.77213e-08
3.74518e-08
3.72107e-08
3.69961e-08
3.68064e-08
3.66403e-08
3.64967e-08
3.63749e-08
3.62742e-08
3.6194e-08
3.61342e-08
3.60944e-08
3.60746e-08
4.7088e-08
4.60641e-08
4.51021e-08
4.42034e-08
4.3368e-08
4.25952e-08
4.18832e-08
4.12298e-08
4.0632e-08
4.00868e-08
3.95907e-08
3.91403e-08
3.87322e-08
3.8363e-08
3.80297e-08
3.77296e-08
3.746e-08
3.72188e-08
3.70041e-08
3.68143e-08
3.66481e-08
3.65045e-08
3.63826e-08
3.62819e-08
3.62017e-08
3.61419e-08
3.61021e-08
3.60822e-08
4.70971e-08
4.60728e-08
4.51106e-08
4.42116e-08
4.3376e-08
4.26029e-08
4.18907e-08
4.12371e-08
4.06392e-08
4.00938e-08
3.95975e-08
3.9147e-08
3.87387e-08
3.83694e-08
3.8036e-08
3.77358e-08
3.74661e-08
3.72248e-08
3.70101e-08
3.68202e-08
3.6654e-08
3.65104e-08
3.63885e-08
3.62876e-08
3.62075e-08
3.61476e-08
3.61078e-08
3.6088e-08
4.71031e-08
4.60787e-08
4.51162e-08
4.4217e-08
4.33813e-08
4.2608e-08
4.18957e-08
4.12419e-08
4.06439e-08
4.00984e-08
3.9602e-08
3.91514e-08
3.8743e-08
3.83737e-08
3.80402e-08
3.77399e-08
3.74702e-08
3.72289e-08
3.70141e-08
3.68242e-08
3.6658e-08
3.65143e-08
3.63923e-08
3.62915e-08
3.62113e-08
3.61515e-08
3.61117e-08
3.60918e-08
4.71061e-08
4.60816e-08
4.51191e-08
4.42198e-08
4.33839e-08
4.26106e-08
4.18982e-08
4.12444e-08
4.06463e-08
4.01007e-08
3.96043e-08
3.91536e-08
3.87452e-08
3.83758e-08
3.80423e-08
3.7742e-08
3.74722e-08
3.72309e-08
3.70161e-08
3.68262e-08
3.66599e-08
3.65162e-08
3.63943e-08
3.62934e-08
3.62133e-08
3.61534e-08
3.61136e-08
3.60937e-08
)
;

boundaryField
{
    bc-2
    {
        type            empty;
    }
    bc-3
    {
        type            empty;
    }
    bottom
    {
        type            zeroGradient;
    }
    leftSide
    {
        type            zeroGradient;
    }
    naturalSurface
    {
        type            zeroGradient;
    }
    rightSide
    {
        type            zeroGradient;
    }
    slopesurface
    {
        type            zeroGradient;
    }
    subGradeSurface
    {
        type            zeroGradient;
    }
}


// ************************************************************************* //
