# Supplementary material for: A finite volume-based model for the hydrothermal behavior of soil under freeze–thaw cycles
Source: PLoS One. 2021 Jun 3;16(6):e0252680. doi: 10.1371/journal.pone.0252680 (PMC8174737; doi:10.1371/journal.pone.0252680)
Supplement: S2 Data — (ZIP) [file pone.0252680.s002.zip › 土柱计算数据/1/2.92896e+08/Kg]

/*--------------------------------*- C++ -*----------------------------------*\
| =========                 |                                                 |
| \\      /  F ield         | OpenFOAM: The Open Source CFD Toolbox           |
|  \\    /   O peration     | Version:  2.4.0                                 |
|   \\  /    A nd           | Web:      www.OpenFOAM.org                      |
|    \\/     M anipulation  |                                                 |
\*---------------------------------------------------------------------------*/
FoamFile
{
    version     2.0;
    format      ascii;
    class       volVectorField;
    location    "2.92896e+08";
    object      Kg;
}
// * * * * * * * * * * * * * * * * * * * * * * * * * * * * * * * * * * * * * //

dimensions      [0 1 -1 0 0 0 0];

internalField   nonuniform List<vector> 
9554
(
(0 -6.9048e-08 0)
(0 -6.8905e-08 0)
(0 -6.86209e-08 0)
(0 -6.81991e-08 0)
(0 -6.7645e-08 0)
(0 -6.69654e-08 0)
(0 -6.61686e-08 0)
(0 -6.52644e-08 0)
(0 -6.42636e-08 0)
(0 -6.3178e-08 0)
(0 -6.20202e-08 0)
(0 -6.08033e-08 0)
(0 -5.95406e-08 0)
(0 -5.82455e-08 0)
(0 -5.69313e-08 0)
(0 -5.56107e-08 0)
(0 -5.42958e-08 0)
(0 -5.2998e-08 0)
(0 -5.17274e-08 0)
(0 -5.04932e-08 0)
(0 -4.93032e-08 0)
(0 -4.81639e-08 0)
(0 -6.90432e-08 0)
(0 -6.89002e-08 0)
(0 -6.86161e-08 0)
(0 -6.81944e-08 0)
(0 -6.76403e-08 0)
(0 -6.69607e-08 0)
(0 -6.6164e-08 0)
(0 -6.52599e-08 0)
(0 -6.42592e-08 0)
(0 -6.31737e-08 0)
(0 -6.20159e-08 0)
(0 -6.07991e-08 0)
(0 -5.95365e-08 0)
(0 -5.82415e-08 0)
(0 -5.69274e-08 0)
(0 -5.56069e-08 0)
(0 -5.42921e-08 0)
(0 -5.29944e-08 0)
(0 -5.1724e-08 0)
(0 -5.04899e-08 0)
(0 -4.93e-08 0)
(0 -4.81607e-08 0)
(0 -6.90336e-08 0)
(0 -6.88906e-08 0)
(0 -6.86065e-08 0)
(0 -6.81849e-08 0)
(0 -6.76309e-08 0)
(0 -6.69514e-08 0)
(0 -6.61548e-08 0)
(0 -6.52508e-08 0)
(0 -6.42502e-08 0)
(0 -6.31649e-08 0)
(0 -6.20073e-08 0)
(0 -6.07907e-08 0)
(0 -5.95283e-08 0)
(0 -5.82335e-08 0)
(0 -5.69196e-08 0)
(0 -5.55993e-08 0)
(0 -5.42848e-08 0)
(0 -5.29873e-08 0)
(0 -5.1717e-08 0)
(0 -5.04832e-08 0)
(0 -4.92935e-08 0)
(0 -4.81545e-08 0)
(0 -6.90191e-08 0)
(0 -6.88762e-08 0)
(0 -6.85922e-08 0)
(0 -6.81706e-08 0)
(0 -6.76167e-08 0)
(0 -6.69374e-08 0)
(0 -6.6141e-08 0)
(0 -6.52372e-08 0)
(0 -6.42368e-08 0)
(0 -6.31517e-08 0)
(0 -6.19944e-08 0)
(0 -6.0778e-08 0)
(0 -5.95159e-08 0)
(0 -5.82215e-08 0)
(0 -5.69079e-08 0)
(0 -5.55879e-08 0)
(0 -5.42737e-08 0)
(0 -5.29766e-08 0)
(0 -5.17067e-08 0)
(0 -5.04731e-08 0)
(0 -4.92838e-08 0)
(0 -4.8145e-08 0)
(0 -6.89998e-08 0)
(0 -6.8857e-08 0)
(0 -6.8573e-08 0)
(0 -6.81516e-08 0)
(0 -6.75978e-08 0)
(0 -6.69187e-08 0)
(0 -6.61225e-08 0)
(0 -6.5219e-08 0)
(0 -6.42189e-08 0)
(0 -6.31341e-08 0)
(0 -6.19772e-08 0)
(0 -6.07612e-08 0)
(0 -5.94994e-08 0)
(0 -5.82054e-08 0)
(0 -5.68922e-08 0)
(0 -5.55727e-08 0)
(0 -5.4259e-08 0)
(0 -5.29623e-08 0)
(0 -5.16928e-08 0)
(0 -5.04597e-08 0)
(0 -4.92708e-08 0)
(0 -4.81325e-08 0)
(0 -6.89757e-08 0)
(0 -6.88329e-08 0)
(0 -6.8549e-08 0)
(0 -6.81277e-08 0)
(0 -6.75741e-08 0)
(0 -6.68953e-08 0)
(0 -6.60994e-08 0)
(0 -6.51961e-08 0)
(0 -6.41964e-08 0)
(0 -6.31121e-08 0)
(0 -6.19556e-08 0)
(0 -6.074e-08 0)
(0 -5.94788e-08 0)
(0 -5.81853e-08 0)
(0 -5.68727e-08 0)
(0 -5.55537e-08 0)
(0 -5.42405e-08 0)
(0 -5.29444e-08 0)
(0 -5.16755e-08 0)
(0 -5.04429e-08 0)
(0 -4.92546e-08 0)
(0 -4.81168e-08 0)
(0 -6.89466e-08 0)
(0 -6.88038e-08 0)
(0 -6.85201e-08 0)
(0 -6.80989e-08 0)
(0 -6.75456e-08 0)
(0 -6.6867e-08 0)
(0 -6.60715e-08 0)
(0 -6.51687e-08 0)
(0 -6.41694e-08 0)
(0 -6.30856e-08 0)
(0 -6.19296e-08 0)
(0 -6.07146e-08 0)
(0 -5.9454e-08 0)
(0 -5.81611e-08 0)
(0 -5.68491e-08 0)
(0 -5.55308e-08 0)
(0 -5.42183e-08 0)
(0 -5.29229e-08 0)
(0 -5.16547e-08 0)
(0 -5.04228e-08 0)
(0 -4.92351e-08 0)
(0 -4.8098e-08 0)
(0 -6.89125e-08 0)
(0 -6.87698e-08 0)
(0 -6.84862e-08 0)
(0 -6.80653e-08 0)
(0 -6.75123e-08 0)
(0 -6.6834e-08 0)
(0 -6.60389e-08 0)
(0 -6.51365e-08 0)
(0 -6.41378e-08 0)
(0 -6.30545e-08 0)
(0 -6.18992e-08 0)
(0 -6.06849e-08 0)
(0 -5.9425e-08 0)
(0 -5.81328e-08 0)
(0 -5.68216e-08 0)
(0 -5.55041e-08 0)
(0 -5.41924e-08 0)
(0 -5.28977e-08 0)
(0 -5.16303e-08 0)
(0 -5.03993e-08 0)
(0 -4.92124e-08 0)
(0 -4.8076e-08 0)
(0 -6.88734e-08 0)
(0 -6.87308e-08 0)
(0 -6.84474e-08 0)
(0 -6.80267e-08 0)
(0 -6.7474e-08 0)
(0 -6.67961e-08 0)
(0 -6.60015e-08 0)
(0 -6.50997e-08 0)
(0 -6.41015e-08 0)
(0 -6.30189e-08 0)
(0 -6.18643e-08 0)
(0 -6.06508e-08 0)
(0 -5.93917e-08 0)
(0 -5.81004e-08 0)
(0 -5.67901e-08 0)
(0 -5.54735e-08 0)
(0 -5.41627e-08 0)
(0 -5.2869e-08 0)
(0 -5.16025e-08 0)
(0 -5.03724e-08 0)
(0 -4.91864e-08 0)
(0 -4.80509e-08 0)
(0 -6.88293e-08 0)
(0 -6.86867e-08 0)
(0 -6.84035e-08 0)
(0 -6.79831e-08 0)
(0 -6.74307e-08 0)
(0 -6.67533e-08 0)
(0 -6.59592e-08 0)
(0 -6.5058e-08 0)
(0 -6.40606e-08 0)
(0 -6.29787e-08 0)
(0 -6.18249e-08 0)
(0 -6.06123e-08 0)
(0 -5.93541e-08 0)
(0 -5.80638e-08 0)
(0 -5.67545e-08 0)
(0 -5.54389e-08 0)
(0 -5.41292e-08 0)
(0 -5.28365e-08 0)
(0 -5.15712e-08 0)
(0 -5.03421e-08 0)
(0 -4.91571e-08 0)
(0 -4.80227e-08 0)
(0 -6.878e-08 0)
(0 -6.86376e-08 0)
(0 -6.83545e-08 0)
(0 -6.79344e-08 0)
(0 -6.73825e-08 0)
(0 -6.67056e-08 0)
(0 -6.5912e-08 0)
(0 -6.50115e-08 0)
(0 -6.40149e-08 0)
(0 -6.29339e-08 0)
(0 -6.1781e-08 0)
(0 -6.05694e-08 0)
(0 -5.93122e-08 0)
(0 -5.8023e-08 0)
(0 -5.67148e-08 0)
(0 -5.54005e-08 0)
(0 -5.40919e-08 0)
(0 -5.28005e-08 0)
(0 -5.15363e-08 0)
(0 -5.03084e-08 0)
(0 -4.91246e-08 0)
(0 -4.79913e-08 0)
(0 -6.87255e-08 0)
(0 -6.85832e-08 0)
(0 -6.83004e-08 0)
(0 -6.78806e-08 0)
(0 -6.73291e-08 0)
(0 -6.66528e-08 0)
(0 -6.58599e-08 0)
(0 -6.49602e-08 0)
(0 -6.39644e-08 0)
(0 -6.28843e-08 0)
(0 -6.17325e-08 0)
(0 -6.05219e-08 0)
(0 -5.9266e-08 0)
(0 -5.7978e-08 0)
(0 -5.66711e-08 0)
(0 -5.5358e-08 0)
(0 -5.40508e-08 0)
(0 -5.27607e-08 0)
(0 -5.14978e-08 0)
(0 -5.02712e-08 0)
(0 -4.90887e-08 0)
(0 -4.79567e-08 0)
(0 -6.86658e-08 0)
(0 -6.85237e-08 0)
(0 -6.82411e-08 0)
(0 -6.78217e-08 0)
(0 -6.72707e-08 0)
(0 -6.6595e-08 0)
(0 -6.58028e-08 0)
(0 -6.49039e-08 0)
(0 -6.3909e-08 0)
(0 -6.283e-08 0)
(0 -6.16793e-08 0)
(0 -6.047e-08 0)
(0 -5.92153e-08 0)
(0 -5.79287e-08 0)
(0 -5.66232e-08 0)
(0 -5.53115e-08 0)
(0 -5.40058e-08 0)
(0 -5.27171e-08 0)
(0 -5.14558e-08 0)
(0 -5.02307e-08 0)
(0 -4.90496e-08 0)
(0 -4.7919e-08 0)
(0 -6.86009e-08 0)
(0 -6.84588e-08 0)
(0 -6.81765e-08 0)
(0 -6.77575e-08 0)
(0 -6.72071e-08 0)
(0 -6.6532e-08 0)
(0 -6.57406e-08 0)
(0 -6.48426e-08 0)
(0 -6.38488e-08 0)
(0 -6.27709e-08 0)
(0 -6.16214e-08 0)
(0 -6.04134e-08 0)
(0 -5.91602e-08 0)
(0 -5.7875e-08 0)
(0 -5.6571e-08 0)
(0 -5.5261e-08 0)
(0 -5.39569e-08 0)
(0 -5.26698e-08 0)
(0 -5.14101e-08 0)
(0 -5.01866e-08 0)
(0 -4.90072e-08 0)
(0 -4.78782e-08 0)
(0 -6.85306e-08 0)
(0 -6.83887e-08 0)
(0 -6.81067e-08 0)
(0 -6.76881e-08 0)
(0 -6.71383e-08 0)
(0 -6.64639e-08 0)
(0 -6.56734e-08 0)
(0 -6.47763e-08 0)
(0 -6.37836e-08 0)
(0 -6.27069e-08 0)
(0 -6.15588e-08 0)
(0 -6.03522e-08 0)
(0 -5.91005e-08 0)
(0 -5.7817e-08 0)
(0 -5.65147e-08 0)
(0 -5.52064e-08 0)
(0 -5.3904e-08 0)
(0 -5.26188e-08 0)
(0 -5.13608e-08 0)
(0 -5.01392e-08 0)
(0 -4.89614e-08 0)
(0 -4.78341e-08 0)
(0 -6.8455e-08 0)
(0 -6.83133e-08 0)
(0 -6.80316e-08 0)
(0 -6.76135e-08 0)
(0 -6.70642e-08 0)
(0 -6.63906e-08 0)
(0 -6.5601e-08 0)
(0 -6.4705e-08 0)
(0 -6.37135e-08 0)
(0 -6.26381e-08 0)
(0 -6.14914e-08 0)
(0 -6.02864e-08 0)
(0 -5.90363e-08 0)
(0 -5.77545e-08 0)
(0 -5.64541e-08 0)
(0 -5.51476e-08 0)
(0 -5.38472e-08 0)
(0 -5.25639e-08 0)
(0 -5.13079e-08 0)
(0 -5.00882e-08 0)
(0 -4.89124e-08 0)
(0 -4.77869e-08 0)
(0 -6.83741e-08 0)
(0 -6.82325e-08 0)
(0 -6.79512e-08 0)
(0 -6.75335e-08 0)
(0 -6.69849e-08 0)
(0 -6.63121e-08 0)
(0 -6.55234e-08 0)
(0 -6.46286e-08 0)
(0 -6.36383e-08 0)
(0 -6.25643e-08 0)
(0 -6.14192e-08 0)
(0 -6.02159e-08 0)
(0 -5.89676e-08 0)
(0 -5.76876e-08 0)
(0 -5.63891e-08 0)
(0 -5.50847e-08 0)
(0 -5.37864e-08 0)
(0 -5.25052e-08 0)
(0 -5.12513e-08 0)
(0 -5.00337e-08 0)
(0 -4.88599e-08 0)
(0 -4.77365e-08 0)
(0 -6.82879e-08 0)
(0 -6.81465e-08 0)
(0 -6.78655e-08 0)
(0 -6.74483e-08 0)
(0 -6.69004e-08 0)
(0 -6.62284e-08 0)
(0 -6.54408e-08 0)
(0 -6.45471e-08 0)
(0 -6.35581e-08 0)
(0 -6.24857e-08 0)
(0 -6.13421e-08 0)
(0 -6.01406e-08 0)
(0 -5.88942e-08 0)
(0 -5.76163e-08 0)
(0 -5.63199e-08 0)
(0 -5.50176e-08 0)
(0 -5.37215e-08 0)
(0 -5.24426e-08 0)
(0 -5.1191e-08 0)
(0 -4.99756e-08 0)
(0 -4.88041e-08 0)
(0 -4.76829e-08 0)
(0 -6.81965e-08 0)
(0 -6.80552e-08 0)
(0 -6.77745e-08 0)
(0 -6.73579e-08 0)
(0 -6.68106e-08 0)
(0 -6.61395e-08 0)
(0 -6.53529e-08 0)
(0 -6.44605e-08 0)
(0 -6.34729e-08 0)
(0 -6.2402e-08 0)
(0 -6.12602e-08 0)
(0 -6.00605e-08 0)
(0 -5.88161e-08 0)
(0 -5.75404e-08 0)
(0 -5.62462e-08 0)
(0 -5.49463e-08 0)
(0 -5.36526e-08 0)
(0 -5.23761e-08 0)
(0 -5.1127e-08 0)
(0 -4.9914e-08 0)
(0 -4.8745e-08 0)
(0 -4.76261e-08 0)
(0 -6.80998e-08 0)
(0 -6.79587e-08 0)
(0 -6.76784e-08 0)
(0 -6.72623e-08 0)
(0 -6.67158e-08 0)
(0 -6.60456e-08 0)
(0 -6.526e-08 0)
(0 -6.43688e-08 0)
(0 -6.33827e-08 0)
(0 -6.23134e-08 0)
(0 -6.11734e-08 0)
(0 -5.99757e-08 0)
(0 -5.87334e-08 0)
(0 -5.74599e-08 0)
(0 -5.61681e-08 0)
(0 -5.48707e-08 0)
(0 -5.35795e-08 0)
(0 -5.23057e-08 0)
(0 -5.10592e-08 0)
(0 -4.98489e-08 0)
(0 -4.86824e-08 0)
(0 -4.75661e-08 0)
(0 -6.79981e-08 0)
(0 -6.78573e-08 0)
(0 -6.75772e-08 0)
(0 -6.71617e-08 0)
(0 -6.66158e-08 0)
(0 -6.59465e-08 0)
(0 -6.51621e-08 0)
(0 -6.42722e-08 0)
(0 -6.32875e-08 0)
(0 -6.22199e-08 0)
(0 -6.10818e-08 0)
(0 -5.98861e-08 0)
(0 -5.86461e-08 0)
(0 -5.73749e-08 0)
(0 -5.60857e-08 0)
(0 -5.47908e-08 0)
(0 -5.35024e-08 0)
(0 -5.22313e-08 0)
(0 -5.09876e-08 0)
(0 -4.97801e-08 0)
(0 -4.86164e-08 0)
(0 -4.75028e-08 0)
(0 -6.78916e-08 0)
(0 -6.77509e-08 0)
(0 -6.74712e-08 0)
(0 -6.70562e-08 0)
(0 -6.6511e-08 0)
(0 -6.58426e-08 0)
(0 -6.50592e-08 0)
(0 -6.41706e-08 0)
(0 -6.31874e-08 0)
(0 -6.21215e-08 0)
(0 -6.09853e-08 0)
(0 -5.97918e-08 0)
(0 -5.8554e-08 0)
(0 -5.72854e-08 0)
(0 -5.59987e-08 0)
(0 -5.47067e-08 0)
(0 -5.34211e-08 0)
(0 -5.21529e-08 0)
(0 -5.09122e-08 0)
(0 -4.97077e-08 0)
(0 -4.8547e-08 0)
(0 -4.74363e-08 0)
(0 -6.77805e-08 0)
(0 -6.76399e-08 0)
(0 -6.73605e-08 0)
(0 -6.6946e-08 0)
(0 -6.64015e-08 0)
(0 -6.57339e-08 0)
(0 -6.49516e-08 0)
(0 -6.40642e-08 0)
(0 -6.30826e-08 0)
(0 -6.20184e-08 0)
(0 -6.08841e-08 0)
(0 -5.96927e-08 0)
(0 -5.84573e-08 0)
(0 -5.71912e-08 0)
(0 -5.59074e-08 0)
(0 -5.46182e-08 0)
(0 -5.33356e-08 0)
(0 -5.20706e-08 0)
(0 -5.0833e-08 0)
(0 -4.96317e-08 0)
(0 -4.84742e-08 0)
(0 -4.73666e-08 0)
(0 -6.7665e-08 0)
(0 -6.75245e-08 0)
(0 -6.72455e-08 0)
(0 -6.68314e-08 0)
(0 -6.62875e-08 0)
(0 -6.56207e-08 0)
(0 -6.48394e-08 0)
(0 -6.39532e-08 0)
(0 -6.2973e-08 0)
(0 -6.19106e-08 0)
(0 -6.07782e-08 0)
(0 -5.9589e-08 0)
(0 -5.83561e-08 0)
(0 -5.70926e-08 0)
(0 -5.58116e-08 0)
(0 -5.45254e-08 0)
(0 -5.3246e-08 0)
(0 -5.19842e-08 0)
(0 -5.075e-08 0)
(0 -4.9552e-08 0)
(0 -4.83978e-08 0)
(0 -4.72936e-08 0)
(0 -6.75455e-08 0)
(0 -6.74052e-08 0)
(0 -6.71264e-08 0)
(0 -6.67127e-08 0)
(0 -6.61693e-08 0)
(0 -6.55032e-08 0)
(0 -6.47229e-08 0)
(0 -6.38378e-08 0)
(0 -6.2859e-08 0)
(0 -6.17982e-08 0)
(0 -6.06678e-08 0)
(0 -5.94807e-08 0)
(0 -5.82502e-08 0)
(0 -5.69895e-08 0)
(0 -5.57113e-08 0)
(0 -5.44283e-08 0)
(0 -5.31522e-08 0)
(0 -5.18938e-08 0)
(0 -5.06631e-08 0)
(0 -4.94687e-08 0)
(0 -4.83181e-08 0)
(0 -4.72173e-08 0)
(0 -6.74226e-08 0)
(0 -6.72824e-08 0)
(0 -6.70037e-08 0)
(0 -6.65903e-08 0)
(0 -6.60474e-08 0)
(0 -6.53819e-08 0)
(0 -6.46023e-08 0)
(0 -6.37183e-08 0)
(0 -6.27407e-08 0)
(0 -6.16814e-08 0)
(0 -6.05529e-08 0)
(0 -5.9368e-08 0)
(0 -5.81399e-08 0)
(0 -5.68819e-08 0)
(0 -5.56067e-08 0)
(0 -5.4327e-08 0)
(0 -5.30542e-08 0)
(0 -5.17994e-08 0)
(0 -5.05724e-08 0)
(0 -4.93817e-08 0)
(0 -4.82348e-08 0)
(0 -4.71378e-08 0)
(0 -6.72968e-08 0)
(0 -6.71566e-08 0)
(0 -6.68781e-08 0)
(0 -6.64648e-08 0)
(0 -6.59221e-08 0)
(0 -6.5257e-08 0)
(0 -6.4478e-08 0)
(0 -6.35948e-08 0)
(0 -6.26184e-08 0)
(0 -6.15605e-08 0)
(0 -6.04337e-08 0)
(0 -5.92509e-08 0)
(0 -5.80252e-08 0)
(0 -5.67699e-08 0)
(0 -5.54978e-08 0)
(0 -5.42213e-08 0)
(0 -5.29521e-08 0)
(0 -5.1701e-08 0)
(0 -5.04778e-08 0)
(0 -4.92911e-08 0)
(0 -4.81481e-08 0)
(0 -4.7055e-08 0)
(0 -6.71689e-08 0)
(0 -6.70286e-08 0)
(0 -6.675e-08 0)
(0 -6.63367e-08 0)
(0 -6.57941e-08 0)
(0 -6.51292e-08 0)
(0 -6.43505e-08 0)
(0 -6.34679e-08 0)
(0 -6.24924e-08 0)
(0 -6.14357e-08 0)
(0 -6.03105e-08 0)
(0 -5.91296e-08 0)
(0 -5.79063e-08 0)
(0 -5.66537e-08 0)
(0 -5.53846e-08 0)
(0 -5.41114e-08 0)
(0 -5.28459e-08 0)
(0 -5.15986e-08 0)
(0 -5.03794e-08 0)
(0 -4.91967e-08 0)
(0 -4.80579e-08 0)
(0 -4.69689e-08 0)
(0 -6.70395e-08 0)
(0 -6.68992e-08 0)
(0 -6.66203e-08 0)
(0 -6.62068e-08 0)
(0 -6.56639e-08 0)
(0 -6.49989e-08 0)
(0 -6.42203e-08 0)
(0 -6.3338e-08 0)
(0 -6.2363e-08 0)
(0 -6.13073e-08 0)
(0 -6.01834e-08 0)
(0 -5.90043e-08 0)
(0 -5.77832e-08 0)
(0 -5.65332e-08 0)
(0 -5.52672e-08 0)
(0 -5.39974e-08 0)
(0 -5.27355e-08 0)
(0 -5.14922e-08 0)
(0 -5.02771e-08 0)
(0 -4.90987e-08 0)
(0 -4.79642e-08 0)
(0 -4.68796e-08 0)
(0 -6.69098e-08 0)
(0 -6.67692e-08 0)
(0 -6.649e-08 0)
(0 -6.60759e-08 0)
(0 -6.55324e-08 0)
(0 -6.48669e-08 0)
(0 -6.40879e-08 0)
(0 -6.32055e-08 0)
(0 -6.22307e-08 0)
(0 -6.11756e-08 0)
(0 -6.00528e-08 0)
(0 -5.88753e-08 0)
(0 -5.76562e-08 0)
(0 -5.64087e-08 0)
(0 -5.51456e-08 0)
(0 -5.38792e-08 0)
(0 -5.26211e-08 0)
(0 -5.13818e-08 0)
(0 -5.0171e-08 0)
(0 -4.8997e-08 0)
(0 -4.78671e-08 0)
(0 -4.6787e-08 0)
(0 -6.67809e-08 0)
(0 -6.664e-08 0)
(0 -6.636e-08 0)
(0 -6.5945e-08 0)
(0 -6.54005e-08 0)
(0 -6.47339e-08 0)
(0 -6.3954e-08 0)
(0 -6.30709e-08 0)
(0 -6.20959e-08 0)
(0 -6.10411e-08 0)
(0 -5.99189e-08 0)
(0 -5.87426e-08 0)
(0 -5.75254e-08 0)
(0 -5.62802e-08 0)
(0 -5.502e-08 0)
(0 -5.3757e-08 0)
(0 -5.25026e-08 0)
(0 -5.12675e-08 0)
(0 -5.00611e-08 0)
(0 -4.88917e-08 0)
(0 -4.77665e-08 0)
(0 -4.66912e-08 0)
(0 -6.66543e-08 0)
(0 -6.65128e-08 0)
(0 -6.62317e-08 0)
(0 -6.58152e-08 0)
(0 -6.5269e-08 0)
(0 -6.46007e-08 0)
(0 -6.38193e-08 0)
(0 -6.2935e-08 0)
(0 -6.19592e-08 0)
(0 -6.09039e-08 0)
(0 -5.97821e-08 0)
(0 -5.86067e-08 0)
(0 -5.73909e-08 0)
(0 -5.6148e-08 0)
(0 -5.48905e-08 0)
(0 -5.36308e-08 0)
(0 -5.23802e-08 0)
(0 -5.11493e-08 0)
(0 -4.99474e-08 0)
(0 -4.87828e-08 0)
(0 -4.76625e-08 0)
(0 -4.65921e-08 0)
(0 -6.65315e-08 0)
(0 -6.63892e-08 0)
(0 -6.61066e-08 0)
(0 -6.56879e-08 0)
(0 -6.51393e-08 0)
(0 -6.44685e-08 0)
(0 -6.36847e-08 0)
(0 -6.27983e-08 0)
(0 -6.18209e-08 0)
(0 -6.07648e-08 0)
(0 -5.96426e-08 0)
(0 -5.84676e-08 0)
(0 -5.72531e-08 0)
(0 -5.6012e-08 0)
(0 -5.47572e-08 0)
(0 -5.35007e-08 0)
(0 -5.22539e-08 0)
(0 -5.10272e-08 0)
(0 -4.98299e-08 0)
(0 -4.86703e-08 0)
(0 -4.75551e-08 0)
(0 -4.64899e-08 0)
(0 -6.64146e-08 0)
(0 -6.62711e-08 0)
(0 -6.59862e-08 0)
(0 -6.55646e-08 0)
(0 -6.50125e-08 0)
(0 -6.43382e-08 0)
(0 -6.35509e-08 0)
(0 -6.26616e-08 0)
(0 -6.16818e-08 0)
(0 -6.06239e-08 0)
(0 -5.95008e-08 0)
(0 -5.83258e-08 0)
(0 -5.7112e-08 0)
(0 -5.58726e-08 0)
(0 -5.46201e-08 0)
(0 -5.33667e-08 0)
(0 -5.21237e-08 0)
(0 -5.09013e-08 0)
(0 -4.97087e-08 0)
(0 -4.85542e-08 0)
(0 -4.74442e-08 0)
(0 -4.63844e-08 0)
(0 -6.63061e-08 0)
(0 -6.61608e-08 0)
(0 -6.58727e-08 0)
(0 -6.54469e-08 0)
(0 -6.48901e-08 0)
(0 -6.42108e-08 0)
(0 -6.3419e-08 0)
(0 -6.25255e-08 0)
(0 -6.15423e-08 0)
(0 -6.04818e-08 0)
(0 -5.93571e-08 0)
(0 -5.81813e-08 0)
(0 -5.69679e-08 0)
(0 -5.57297e-08 0)
(0 -5.44794e-08 0)
(0 -5.3229e-08 0)
(0 -5.19896e-08 0)
(0 -5.07716e-08 0)
(0 -4.95839e-08 0)
(0 -4.84345e-08 0)
(0 -4.73301e-08 0)
(0 -4.62759e-08 0)
(0 -6.62088e-08 0)
(0 -6.60609e-08 0)
(0 -6.57684e-08 0)
(0 -6.53367e-08 0)
(0 -6.47734e-08 0)
(0 -6.40877e-08 0)
(0 -6.32897e-08 0)
(0 -6.23907e-08 0)
(0 -6.14028e-08 0)
(0 -6.03388e-08 0)
(0 -5.92116e-08 0)
(0 -5.80345e-08 0)
(0 -5.68209e-08 0)
(0 -5.55836e-08 0)
(0 -5.43352e-08 0)
(0 -5.30876e-08 0)
(0 -5.18519e-08 0)
(0 -5.06382e-08 0)
(0 -4.94554e-08 0)
(0 -4.83114e-08 0)
(0 -4.72126e-08 0)
(0 -4.61642e-08 0)
(0 -6.61265e-08 0)
(0 -6.59749e-08 0)
(0 -6.56758e-08 0)
(0 -6.5236e-08 0)
(0 -6.4664e-08 0)
(0 -6.39697e-08 0)
(0 -6.31638e-08 0)
(0 -6.22578e-08 0)
(0 -6.1264e-08 0)
(0 -6.01953e-08 0)
(0 -5.90647e-08 0)
(0 -5.78856e-08 0)
(0 -5.66711e-08 0)
(0 -5.54343e-08 0)
(0 -5.41875e-08 0)
(0 -5.29426e-08 0)
(0 -5.17105e-08 0)
(0 -5.05011e-08 0)
(0 -4.93233e-08 0)
(0 -4.81848e-08 0)
(0 -4.70919e-08 0)
(0 -4.60495e-08 0)
(0 -6.60644e-08 0)
(0 -6.59067e-08 0)
(0 -6.55978e-08 0)
(0 -6.51467e-08 0)
(0 -6.45633e-08 0)
(0 -6.3858e-08 0)
(0 -6.3042e-08 0)
(0 -6.21272e-08 0)
(0 -6.11261e-08 0)
(0 -6.00515e-08 0)
(0 -5.89165e-08 0)
(0 -5.77346e-08 0)
(0 -5.65188e-08 0)
(0 -5.52819e-08 0)
(0 -5.40365e-08 0)
(0 -5.2794e-08 0)
(0 -5.15654e-08 0)
(0 -5.03604e-08 0)
(0 -4.91878e-08 0)
(0 -4.80549e-08 0)
(0 -4.69679e-08 0)
(0 -4.59319e-08 0)
(0 -6.60298e-08 0)
(0 -6.58613e-08 0)
(0 -6.55375e-08 0)
(0 -6.50707e-08 0)
(0 -6.44722e-08 0)
(0 -6.3753e-08 0)
(0 -6.29248e-08 0)
(0 -6.19994e-08 0)
(0 -6.09893e-08 0)
(0 -5.99076e-08 0)
(0 -5.87673e-08 0)
(0 -5.75817e-08 0)
(0 -5.63638e-08 0)
(0 -5.51266e-08 0)
(0 -5.38821e-08 0)
(0 -5.2642e-08 0)
(0 -5.14168e-08 0)
(0 -5.02162e-08 0)
(0 -4.90487e-08 0)
(0 -4.79216e-08 0)
(0 -4.68409e-08 0)
(0 -4.58114e-08 0)
(0 -6.60345e-08 0)
(0 -6.58442e-08 0)
(0 -6.5497e-08 0)
(0 -6.50087e-08 0)
(0 -6.43911e-08 0)
(0 -6.36551e-08 0)
(0 -6.28122e-08 0)
(0 -6.18743e-08 0)
(0 -6.08538e-08 0)
(0 -5.97636e-08 0)
(0 -5.8617e-08 0)
(0 -5.74269e-08 0)
(0 -5.62064e-08 0)
(0 -5.49683e-08 0)
(0 -5.37245e-08 0)
(0 -5.24865e-08 0)
(0 -5.12646e-08 0)
(0 -5.00685e-08 0)
(0 -4.89063e-08 0)
(0 -4.77851e-08 0)
(0 -4.67108e-08 0)
(0 -4.5688e-08 0)
(0 -6.62796e-08 0)
(0 -6.61813e-08 0)
(0 -6.74026e-08 0)
(0 -6.72371e-08 0)
(0 -6.716e-08 0)
(0 -6.70596e-08 0)
(0 -6.69381e-08 0)
(0 -6.67789e-08 0)
(0 -6.68414e-08 0)
(0 -6.66657e-08 0)
(0 -6.66679e-08 0)
(0 -6.66707e-08 0)
(0 -6.66507e-08 0)
(0 -6.65033e-08 0)
(0 -6.65945e-08 0)
(0 -6.6463e-08 0)
(0 -6.6388e-08 0)
(0 -6.63113e-08 0)
(0 -6.68019e-08 0)
(0 -6.6685e-08 0)
(0 -6.65665e-08 0)
(0 -6.65676e-08 0)
(0 -6.6776e-08 0)
(0 -6.65913e-08 0)
(0 -6.69116e-08 0)
(0 -6.68673e-08 0)
(0 -6.64975e-08 0)
(0 -6.65194e-08 0)
(0 -6.67237e-08 0)
(0 -6.6738e-08 0)
(0 -6.69704e-08 0)
(0 -6.69981e-08 0)
(0 -6.64502e-08 0)
(0 -6.63873e-08 0)
(0 -7.26399e-08 0)
(0 -6.67476e-08 0)
(0 -7.32247e-08 0)
(0 -6.87011e-08 0)
(0 -6.69056e-08 0)
(0 -6.69291e-08 0)
(0 -6.70716e-08 0)
(0 -6.72714e-08 0)
(0 -6.72006e-08 0)
(0 -6.76207e-08 0)
(0 -6.77602e-08 0)
(0 -6.7982e-08 0)
(0 -6.8168e-08 0)
(0 -6.80543e-08 0)
(0 -6.84451e-08 0)
(0 -6.81265e-08 0)
(0 -6.88592e-08 0)
(0 -6.85727e-08 0)
(0 -6.90757e-08 0)
(0 -6.86763e-08 0)
(0 -7.09052e-08 0)
(0 -6.83251e-08 0)
(0 -7.16547e-08 0)
(0 -6.91574e-08 0)
(0 -6.97318e-08 0)
(0 -6.96264e-08 0)
(0 -7.06459e-08 0)
(0 -6.99699e-08 0)
(0 -6.89702e-08 0)
(0 -6.98387e-08 0)
(0 -7.1095e-08 0)
(0 -6.90571e-08 0)
(0 -7.12457e-08 0)
(0 -7.04511e-08 0)
(0 -7.16346e-08 0)
(0 -6.98029e-08 0)
(0 -7.20353e-08 0)
(0 -6.97989e-08 0)
(0 -7.178e-08 0)
(0 -7.13596e-08 0)
(0 -7.1505e-08 0)
(0 -6.95899e-08 0)
(0 -7.27513e-08 0)
(0 -7.00524e-08 0)
(0 -7.15392e-08 0)
(0 -7.17096e-08 0)
(0 -7.17541e-08 0)
(0 -6.9196e-08 0)
(0 -7.23263e-08 0)
(0 -7.17867e-08 0)
(0 -7.15298e-08 0)
(0 -6.99971e-08 0)
(0 -7.29579e-08 0)
(0 -7.15871e-08 0)
(0 -7.20576e-08 0)
(0 -6.9821e-08 0)
(0 -7.07567e-08 0)
(0 -6.9327e-08 0)
(0 -7.2718e-08 0)
(0 -7.16346e-08 0)
(0 -6.97875e-08 0)
(0 -6.95858e-08 0)
(0 -7.23357e-08 0)
(0 -6.9237e-08 0)
(0 -7.26718e-08 0)
(0 -7.15661e-08 0)
(0 -7.16177e-08 0)
(0 -6.95769e-08 0)
(0 -7.22652e-08 0)
(0 -7.14004e-08 0)
(0 -7.26633e-08 0)
(0 -7.26101e-08 0)
(0 -7.30218e-08 0)
(0 -7.29311e-08 0)
(0 -6.9178e-08 0)
(0 -6.93212e-08 0)
(0 -7.32492e-08 0)
(0 -7.33073e-08 0)
(0 -6.85e-08 0)
(0 -6.88171e-08 0)
(0 -7.02924e-08 0)
(0 -7.14317e-08 0)
(0 -6.88776e-08 0)
(0 -7.1895e-08 0)
(0 -6.94785e-08 0)
(0 -6.92565e-08 0)
(0 -7.23652e-08 0)
(0 -7.26452e-08 0)
(0 -6.95931e-08 0)
(0 -6.95282e-08 0)
(0 -7.30932e-08 0)
(0 -6.93877e-08 0)
(0 -6.8675e-08 0)
(0 -7.32018e-08 0)
(0 -6.97488e-08 0)
(0 -7.16375e-08 0)
(0 -7.30163e-08 0)
(0 -7.1726e-08 0)
(0 -7.30557e-08 0)
(0 -7.10213e-08 0)
(0 -7.07857e-08 0)
(0 -7.19055e-08 0)
(0 -7.02576e-08 0)
(0 -7.00149e-08 0)
(0 -6.89089e-08 0)
(0 -7.00689e-08 0)
(0 -6.906e-08 0)
(0 -7.2543e-08 0)
(0 -6.99127e-08 0)
(0 -7.24522e-08 0)
(0 -7.05895e-08 0)
(0 -7.15059e-08 0)
(0 -6.90924e-08 0)
(0 -7.16495e-08 0)
(0 -7.29869e-08 0)
(0 -7.12523e-08 0)
(0 -6.91164e-08 0)
(0 -6.86287e-08 0)
(0 -7.13527e-08 0)
(0 -6.87294e-08 0)
(0 -7.14057e-08 0)
(0 -7.01048e-08 0)
(0 -6.90896e-08 0)
(0 -6.95619e-08 0)
(0 -6.86942e-08 0)
(0 -6.85232e-08 0)
(0 -6.97399e-08 0)
(0 -6.80252e-08 0)
(0 -6.81767e-08 0)
(0 -7.02497e-08 0)
(0 -6.96664e-08 0)
(0 -6.99533e-08 0)
(0 -6.96426e-08 0)
(0 -7.1232e-08 0)
(0 -7.29881e-08 0)
(0 -6.86412e-08 0)
(0 -7.0847e-08 0)
(0 -7.19769e-08 0)
(0 -7.29967e-08 0)
(0 -6.87704e-08 0)
(0 -7.08399e-08 0)
(0 -6.90346e-08 0)
(0 -7.10276e-08 0)
(0 -7.32153e-08 0)
(0 -7.22532e-08 0)
(0 -6.97564e-08 0)
(0 -6.85978e-08 0)
(0 -7.04574e-08 0)
(0 -7.00263e-08 0)
(0 -7.2073e-08 0)
(0 -7.29303e-08 0)
(0 -7.26915e-08 0)
(0 -7.19515e-08 0)
(0 -7.21896e-08 0)
(0 -7.27219e-08 0)
(0 -7.09333e-08 0)
(0 -6.88359e-08 0)
(0 -6.95854e-08 0)
(0 -6.87546e-08 0)
(0 -7.08817e-08 0)
(0 -6.84929e-08 0)
(0 -7.20255e-08 0)
(0 -7.33148e-08 0)
(0 -7.10744e-08 0)
(0 -6.91091e-08 0)
(0 -7.19406e-08 0)
(0 -7.14779e-08 0)
(0 -7.1726e-08 0)
(0 -7.07661e-08 0)
(0 -7.06253e-08 0)
(0 -7.14125e-08 0)
(0 -7.01221e-08 0)
(0 -6.91446e-08 0)
(0 -6.77123e-08 0)
(0 -6.75498e-08 0)
(0 -6.83206e-08 0)
(0 -7.04529e-08 0)
(0 -7.00478e-08 0)
(0 -7.15427e-08 0)
(0 -7.01153e-08 0)
(0 -7.15043e-08 0)
(0 -7.17536e-08 0)
(0 -7.00405e-08 0)
(0 -7.15219e-08 0)
(0 -7.01725e-08 0)
(0 -7.21659e-08 0)
(0 -7.01809e-08 0)
(0 -6.91804e-08 0)
(0 -6.8619e-08 0)
(0 -7.00979e-08 0)
(0 -7.16215e-08 0)
(0 -6.80218e-08 0)
(0 -6.88014e-08 0)
(0 -7.09257e-08 0)
(0 -7.12739e-08 0)
(0 -7.0134e-08 0)
(0 -7.043e-08 0)
(0 -7.25995e-08 0)
(0 -7.30634e-08 0)
(0 -6.93111e-08 0)
(0 -6.89782e-08 0)
(0 -6.86804e-08 0)
(0 -7.01277e-08 0)
(0 -7.24903e-08 0)
(0 -7.29129e-08 0)
(0 -6.85992e-08 0)
(0 -7.05273e-08 0)
(0 -7.25704e-08 0)
(0 -7.32128e-08 0)
(0 -6.89582e-08 0)
(0 -7.12122e-08 0)
(0 -7.3312e-08 0)
(0 -7.22439e-08 0)
(0 -6.82242e-08 0)
(0 -7.01672e-08 0)
(0 -6.94241e-08 0)
(0 -6.83686e-08 0)
(0 -7.06335e-08 0)
(0 -7.00566e-08 0)
(0 -7.2131e-08 0)
(0 -7.3288e-08 0)
(0 -7.32051e-08 0)
(0 -7.22906e-08 0)
(0 -6.87492e-08 0)
(0 -6.8192e-08 0)
(0 -6.88723e-08 0)
(0 -7.02078e-08 0)
(0 -7.22815e-08 0)
(0 -7.27614e-08 0)
(0 -7.2065e-08 0)
(0 -7.24234e-08 0)
(0 -7.3237e-08 0)
(0 -7.21995e-08 0)
(0 -7.24282e-08 0)
(0 -7.2621e-08 0)
(0 -6.96139e-08 0)
(0 -6.92019e-08 0)
(0 -7.13331e-08 0)
(0 -7.08286e-08 0)
(0 -7.0877e-08 0)
(0 -7.10015e-08 0)
(0 -7.25284e-08 0)
(0 -7.30984e-08 0)
(0 -6.96e-08 0)
(0 -6.88656e-08 0)
(0 -7.3283e-08 0)
(0 -7.20785e-08 0)
(0 -6.9266e-08 0)
(0 -6.92958e-08 0)
(0 -7.07539e-08 0)
(0 -7.21333e-08 0)
(0 -6.9213e-08 0)
(0 -6.95265e-08 0)
(0 -6.89186e-08 0)
(0 -7.00934e-08 0)
(0 -6.99649e-08 0)
(0 -6.92316e-08 0)
(0 -7.08119e-08 0)
(0 -7.22021e-08 0)
(0 -7.1588e-08 0)
(0 -7.1678e-08 0)
(0 -6.98317e-08 0)
(0 -6.8818e-08 0)
(0 -6.96835e-08 0)
(0 -6.89079e-08 0)
(0 -7.24409e-08 0)
(0 -7.19155e-08 0)
(0 -7.0708e-08 0)
(0 -7.1764e-08 0)
(0 -7.10125e-08 0)
(0 -7.08606e-08 0)
(0 -7.02891e-08 0)
(0 -7.06637e-08 0)
(0 -6.87065e-08 0)
(0 -6.94144e-08 0)
(0 -7.11711e-08 0)
(0 -7.22437e-08 0)
(0 -7.30425e-08 0)
(0 -7.2199e-08 0)
(0 -7.1467e-08 0)
(0 -7.21591e-08 0)
(0 -6.91198e-08 0)
(0 -6.98385e-08 0)
(0 -7.23627e-08 0)
(0 -7.09708e-08 0)
(0 -7.0856e-08 0)
(0 -7.11689e-08 0)
(0 -6.95556e-08 0)
(0 -6.92286e-08 0)
(0 -6.88595e-08 0)
(0 -6.97553e-08 0)
(0 -6.99664e-08 0)
(0 -7.06899e-08 0)
(0 -7.05019e-08 0)
(0 -7.02941e-08 0)
(0 -7.0725e-08 0)
(0 -7.01597e-08 0)
(0 -6.74964e-08 0)
(0 -6.73059e-08 0)
(0 -6.83091e-08 0)
(0 -6.90257e-08 0)
(0 -7.08726e-08 0)
(0 -7.1614e-08 0)
(0 -6.7733e-08 0)
(0 -6.77799e-08 0)
(0 -7.10908e-08 0)
(0 -7.21809e-08 0)
(0 -7.20094e-08 0)
(0 -7.17254e-08 0)
(0 -6.94779e-08 0)
(0 -7.05369e-08 0)
(0 -7.1457e-08 0)
(0 -7.09238e-08 0)
(0 -6.93189e-08 0)
(0 -6.95002e-08 0)
(0 -7.13863e-08 0)
(0 -7.23434e-08 0)
(0 -7.05752e-08 0)
(0 -6.98924e-08 0)
(0 -7.05454e-08 0)
(0 -7.05754e-08 0)
(0 -6.84756e-08 0)
(0 -6.84207e-08 0)
(0 -7.12922e-08 0)
(0 -7.23082e-08 0)
(0 -7.12412e-08 0)
(0 -7.07271e-08 0)
(0 -6.95505e-08 0)
(0 -7.04204e-08 0)
(0 -7.05796e-08 0)
(0 -6.99556e-08 0)
(0 -7.0758e-08 0)
(0 -7.04172e-08 0)
(0 -7.00247e-08 0)
(0 -7.0015e-08 0)
(0 -7.09275e-08 0)
(0 -7.09331e-08 0)
(0 -7.21528e-08 0)
(0 -7.14387e-08 0)
(0 -7.10632e-08 0)
(0 -7.0788e-08 0)
(0 -7.02888e-08 0)
(0 -7.06314e-08 0)
(0 -7.17391e-08 0)
(0 -7.07882e-08 0)
(0 -7.13098e-08 0)
(0 -7.22622e-08 0)
(0 -7.13203e-08 0)
(0 -7.08042e-08 0)
(0 -7.05397e-08 0)
(0 -7.00265e-08 0)
(0 -7.30486e-08 0)
(0 -7.30703e-08 0)
(0 -6.98973e-08 0)
(0 -7.05075e-08 0)
(0 -7.30776e-08 0)
(0 -7.27369e-08 0)
(0 -6.9156e-08 0)
(0 -6.95484e-08 0)
(0 -6.83643e-08 0)
(0 -6.92829e-08 0)
(0 -7.2309e-08 0)
(0 -7.14962e-08 0)
(0 -7.27192e-08 0)
(0 -7.32903e-08 0)
(0 -7.01119e-08 0)
(0 -7.06442e-08 0)
(0 -7.07626e-08 0)
(0 -7.03118e-08 0)
(0 -7.02924e-08 0)
(0 -7.02446e-08 0)
(0 -6.88393e-08 0)
(0 -6.93267e-08 0)
(0 -6.92449e-08 0)
(0 -6.86176e-08 0)
(0 -7.1346e-08 0)
(0 -7.20678e-08 0)
(0 -7.0594e-08 0)
(0 -7.0129e-08 0)
(0 -6.99454e-08 0)
(0 -6.98474e-08 0)
(0 -7.03209e-08 0)
(0 -7.10756e-08 0)
(0 -7.16541e-08 0)
(0 -7.1278e-08 0)
(0 -7.19312e-08 0)
(0 -7.18222e-08 0)
(0 -6.77557e-08 0)
(0 -6.82293e-08 0)
(0 -7.25944e-08 0)
(0 -7.30644e-08 0)
(0 -6.9904e-08 0)
(0 -7.03487e-08 0)
(0 -7.06637e-08 0)
(0 -7.04298e-08 0)
(0 -6.70706e-08 0)
(0 -6.734e-08 0)
(0 -7.05837e-08 0)
(0 -6.95874e-08 0)
(0 -7.23402e-08 0)
(0 -7.21663e-08 0)
(0 -6.87863e-08 0)
(0 -6.95991e-08 0)
(0 -6.98069e-08 0)
(0 -6.92227e-08 0)
(0 -6.85617e-08 0)
(0 -6.86822e-08 0)
(0 -6.91627e-08 0)
(0 -6.82688e-08 0)
(0 -7.2648e-08 0)
(0 -7.32607e-08 0)
(0 -6.86096e-08 0)
(0 -6.85548e-08 0)
(0 -6.87562e-08 0)
(0 -6.86469e-08 0)
(0 -6.95388e-08 0)
(0 -6.86628e-08 0)
(0 -7.2643e-08 0)
(0 -7.24248e-08 0)
(0 -7.08546e-08 0)
(0 -7.12021e-08 0)
(0 -7.30764e-08 0)
(0 -7.30571e-08 0)
(0 -6.90635e-08 0)
(0 -6.87526e-08 0)
(0 -7.28777e-08 0)
(0 -7.27985e-08 0)
(0 -6.88195e-08 0)
(0 -6.95204e-08 0)
(0 -6.73726e-08 0)
(0 -6.75449e-08 0)
(0 -7.31756e-08 0)
(0 -7.26559e-08 0)
(0 -6.8256e-08 0)
(0 -6.83832e-08 0)
(0 -6.9005e-08 0)
(0 -6.85e-08 0)
(0 -6.84026e-08 0)
(0 -6.89264e-08 0)
(0 -7.18347e-08 0)
(0 -7.24967e-08 0)
(0 -7.0467e-08 0)
(0 -6.98938e-08 0)
(0 -6.80613e-08 0)
(0 -6.79578e-08 0)
(0 -6.89799e-08 0)
(0 -6.89655e-08 0)
(0 -6.92376e-08 0)
(0 -7.00583e-08 0)
(0 -7.23342e-08 0)
(0 -7.24253e-08 0)
(0 -7.09556e-08 0)
(0 -7.14193e-08 0)
(0 -7.54505e-08 0)
(0 -7.07645e-08 0)
(0 -7.53987e-08 0)
(0 -7.362e-08 0)
(0 -7.10535e-08 0)
(0 -7.11545e-08 0)
(0 -7.157e-08 0)
(0 -7.17631e-08 0)
(0 -7.19688e-08 0)
(0 -7.20601e-08 0)
(0 -7.23866e-08 0)
(0 -7.23783e-08 0)
(0 -7.29362e-08 0)
(0 -7.25234e-08 0)
(0 -7.31311e-08 0)
(0 -7.28068e-08 0)
(0 -7.33861e-08 0)
(0 -7.34129e-08 0)
(0 -7.40999e-08 0)
(0 -7.31423e-08 0)
(0 -7.45572e-08 0)
(0 -7.38667e-08 0)
(0 -7.46527e-08 0)
(0 -7.37936e-08 0)
(0 -7.46275e-08 0)
(0 -7.4666e-08 0)
(0 -7.42962e-08 0)
(0 -7.36764e-08 0)
(0 -7.5044e-08 0)
(0 -7.39525e-08 0)
(0 -7.49178e-08 0)
(0 -7.35751e-08 0)
(0 -7.49856e-08 0)
(0 -7.40967e-08 0)
(0 -7.44983e-08 0)
(0 -7.44982e-08 0)
(0 -7.51228e-08 0)
(0 -7.35242e-08 0)
(0 -7.52763e-08 0)
(0 -7.38743e-08 0)
(0 -7.50015e-08 0)
(0 -7.49198e-08 0)
(0 -7.53393e-08 0)
(0 -7.38708e-08 0)
(0 -7.46275e-08 0)
(0 -7.46059e-08 0)
(0 -7.51843e-08 0)
(0 -7.3611e-08 0)
(0 -7.51976e-08 0)
(0 -7.42412e-08 0)
(0 -7.52625e-08 0)
(0 -7.49636e-08 0)
(0 -7.54258e-08 0)
(0 -7.3858e-08 0)
(0 -7.41939e-08 0)
(0 -7.4742e-08 0)
(0 -7.38131e-08 0)
(0 -7.54028e-08 0)
(0 -7.47858e-08 0)
(0 -7.33673e-08 0)
(0 -7.38883e-08 0)
(0 -7.50551e-08 0)
(0 -7.3808e-08 0)
(0 -7.52646e-08 0)
(0 -7.52552e-08 0)
(0 -7.38514e-08 0)
(0 -7.50264e-08 0)
(0 -7.39928e-08 0)
(0 -7.48442e-08 0)
(0 -7.42981e-08 0)
(0 -7.28955e-08 0)
(0 -7.37514e-08 0)
(0 -7.38167e-08 0)
(0 -7.5228e-08 0)
(0 -7.53874e-08 0)
(0 -7.45963e-08 0)
(0 -7.4433e-08 0)
(0 -7.41111e-08 0)
(0 -7.37552e-08 0)
(0 -7.48132e-08 0)
(0 -7.49865e-08 0)
(0 -7.51321e-08 0)
(0 -7.27009e-08 0)
(0 -7.35838e-08 0)
(0 -7.47667e-08 0)
(0 -7.51211e-08 0)
(0 -7.44501e-08 0)
(0 -7.46062e-08 0)
(0 -7.45623e-08 0)
(0 -7.38981e-08 0)
(0 -7.52595e-08 0)
(0 -7.45972e-08 0)
(0 -7.53592e-08 0)
(0 -7.47018e-08 0)
(0 -7.43526e-08 0)
(0 -7.40709e-08 0)
(0 -7.38165e-08 0)
(0 -7.34814e-08 0)
(0 -7.42069e-08 0)
(0 -7.34845e-08 0)
(0 -7.34343e-08 0)
(0 -7.41691e-08 0)
(0 -7.52688e-08 0)
(0 -7.52422e-08 0)
(0 -7.48856e-08 0)
(0 -7.38446e-08 0)
(0 -7.44962e-08 0)
(0 -7.42628e-08 0)
(0 -7.54267e-08 0)
(0 -7.48779e-08 0)
(0 -7.41795e-08 0)
(0 -7.36206e-08 0)
(0 -7.53469e-08 0)
(0 -7.4822e-08 0)
(0 -7.47398e-08 0)
(0 -7.36303e-08 0)
(0 -7.46641e-08 0)
(0 -7.36117e-08 0)
(0 -7.44553e-08 0)
(0 -7.47754e-08 0)
(0 -7.3949e-08 0)
(0 -7.34293e-08 0)
(0 -7.52408e-08 0)
(0 -7.46944e-08 0)
(0 -7.46878e-08 0)
(0 -7.50601e-08 0)
(0 -7.2183e-08 0)
(0 -7.25715e-08 0)
(0 -7.44272e-08 0)
(0 -7.40341e-08 0)
(0 -7.48862e-08 0)
(0 -7.53785e-08 0)
(0 -7.34151e-08 0)
(0 -7.29133e-08 0)
(0 -7.51644e-08 0)
(0 -7.54138e-08 0)
(0 -7.42796e-08 0)
(0 -7.44018e-08 0)
(0 -7.46274e-08 0)
(0 -7.51587e-08 0)
(0 -7.48586e-08 0)
(0 -7.42871e-08 0)
(0 -7.40238e-08 0)
(0 -7.33518e-08 0)
(0 -7.46165e-08 0)
(0 -7.51207e-08 0)
(0 -7.50688e-08 0)
(0 -7.4547e-08 0)
(0 -7.25707e-08 0)
(0 -7.18071e-08 0)
(0 -7.44784e-08 0)
(0 -7.45037e-08 0)
(0 -7.53566e-08 0)
(0 -7.54361e-08 0)
(0 -7.40569e-08 0)
(0 -7.37885e-08 0)
(0 -7.36432e-08 0)
(0 -7.42059e-08 0)
(0 -7.3253e-08 0)
(0 -7.29955e-08 0)
(0 -7.5159e-08 0)
(0 -7.52318e-08 0)
(0 -7.43145e-08 0)
(0 -7.36328e-08 0)
(0 -7.52458e-08 0)
(0 -7.53926e-08 0)
(0 -7.50387e-08 0)
(0 -7.48094e-08 0)
(0 -7.5384e-08 0)
(0 -7.51406e-08 0)
(0 -7.29567e-08 0)
(0 -7.24561e-08 0)
(0 -7.31636e-08 0)
(0 -7.38764e-08 0)
(0 -7.3668e-08 0)
(0 -7.30738e-08 0)
(0 -7.54214e-08 0)
(0 -7.52283e-08 0)
(0 -7.41544e-08 0)
(0 -7.3679e-08 0)
(0 -7.51642e-08 0)
(0 -7.52977e-08 0)
(0 -7.41564e-08 0)
(0 -7.38755e-08 0)
(0 -7.36021e-08 0)
(0 -7.42686e-08 0)
(0 -7.40835e-08 0)
(0 -7.35999e-08 0)
(0 -7.36424e-08 0)
(0 -7.42064e-08 0)
(0 -7.37306e-08 0)
(0 -7.4239e-08 0)
(0 -7.36129e-08 0)
(0 -7.41675e-08 0)
(0 -7.49296e-08 0)
(0 -7.43388e-08 0)
(0 -7.49413e-08 0)
(0 -7.51472e-08 0)
(0 -7.39034e-08 0)
(0 -7.41442e-08 0)
(0 -7.54439e-08 0)
(0 -7.52125e-08 0)
(0 -7.49319e-08 0)
(0 -7.4665e-08 0)
(0 -7.50495e-08 0)
(0 -7.49718e-08 0)
(0 -7.45901e-08 0)
(0 -7.46863e-08 0)
(0 -7.45043e-08 0)
(0 -7.43995e-08 0)
(0 -7.47729e-08 0)
(0 -7.42626e-08 0)
(0 -7.3911e-08 0)
(0 -7.36501e-08 0)
(0 -7.52986e-08 0)
(0 -7.51309e-08 0)
(0 -7.47334e-08 0)
(0 -7.49845e-08 0)
(0 -7.4231e-08 0)
(0 -7.48592e-08 0)
(0 -7.47095e-08 0)
(0 -7.46245e-08 0)
(0 -7.14648e-08 0)
(0 -7.21536e-08 0)
(0 -7.52784e-08 0)
(0 -7.53793e-08 0)
(0 -7.31879e-08 0)
(0 -7.35045e-08 0)
(0 -7.45546e-08 0)
(0 -7.43574e-08 0)
(0 -7.48524e-08 0)
(0 -7.51532e-08 0)
(0 -7.43312e-08 0)
(0 -7.44222e-08 0)
(0 -7.43391e-08 0)
(0 -7.45445e-08 0)
(0 -7.5047e-08 0)
(0 -7.48765e-08 0)
(0 -7.52054e-08 0)
(0 -7.48819e-08 0)
(0 -7.37473e-08 0)
(0 -7.36433e-08 0)
(0 -7.21273e-08 0)
(0 -7.24235e-08 0)
(0 -7.53526e-08 0)
(0 -7.53763e-08 0)
(0 -7.50129e-08 0)
(0 -7.50013e-08 0)
(0 -7.52231e-08 0)
(0 -7.49918e-08 0)
(0 -7.50141e-08 0)
(0 -7.51358e-08 0)
(0 -7.27957e-08 0)
(0 -7.28008e-08 0)
(0 -7.44069e-08 0)
(0 -7.45018e-08 0)
(0 -7.30972e-08 0)
(0 -7.26564e-08 0)
(0 -7.47579e-08 0)
(0 -7.49261e-08 0)
(0 -7.32764e-08 0)
(0 -7.35715e-08 0)
(0 -7.46057e-08 0)
(0 -7.48109e-08 0)
(0 -7.47029e-08 0)
(0 -7.42125e-08 0)
(0 -7.49407e-08 0)
(0 -7.52234e-08 0)
(0 -7.41031e-08 0)
(0 -7.39889e-08 0)
(0 -7.42225e-08 0)
(0 -7.37574e-08 0)
(0 -7.16963e-08 0)
(0 -7.13937e-08 0)
(0 -7.47588e-08 0)
(0 -7.49397e-08 0)
(0 -7.50587e-08 0)
(0 -7.49004e-08 0)
(0 -7.49811e-08 0)
(0 -7.51238e-08 0)
(0 -7.48403e-08 0)
(0 -7.49506e-08 0)
(0 -7.43995e-08 0)
(0 -7.47265e-08 0)
(0 -7.32923e-08 0)
(0 -7.3758e-08 0)
(0 -7.5335e-08 0)
(0 -7.53535e-08 0)
(0 -7.46353e-08 0)
(0 -7.41722e-08 0)
(0 -7.32539e-08 0)
(0 -7.35505e-08 0)
(0 -7.3915e-08 0)
(0 -7.43364e-08 0)
(0 -7.35531e-08 0)
(0 -7.40592e-08 0)
(0 -7.43473e-08 0)
(0 -7.44732e-08 0)
(0 -7.4141e-08 0)
(0 -7.4244e-08 0)
(0 -7.49417e-08 0)
(0 -7.48355e-08 0)
(0 -7.49517e-08 0)
(0 -7.48165e-08 0)
(0 -7.553e-08 0)
(0 -7.55116e-08 0)
(0 -7.55232e-08 0)
(0 -7.5505e-08 0)
(0 -7.55169e-08 0)
(0 -7.5499e-08 0)
(0 -7.55124e-08 0)
(0 -7.54951e-08 0)
(0 -7.5507e-08 0)
(0 -7.54886e-08 0)
(0 -7.55002e-08 0)
(0 -7.54813e-08 0)
(0 -7.54912e-08 0)
(0 -7.54705e-08 0)
(0 -7.54779e-08 0)
(0 -7.54548e-08 0)
(0 -7.54594e-08 0)
(0 -7.54328e-08 0)
(0 -7.54327e-08 0)
(0 -7.54004e-08 0)
(0 -7.5395e-08 0)
(0 -7.53558e-08 0)
(0 -7.53437e-08 0)
(0 -7.52952e-08 0)
(0 -7.52753e-08 0)
(0 -7.52146e-08 0)
(0 -7.51869e-08 0)
(0 -7.51132e-08 0)
(0 -7.50785e-08 0)
(0 -7.49918e-08 0)
(0 -7.49915e-08 0)
(0 -7.48455e-08 0)
(0 -7.55336e-08 0)
(0 -7.55187e-08 0)
(0 -7.55372e-08 0)
(0 -7.55229e-08 0)
(0 -7.5541e-08 0)
(0 -7.55268e-08 0)
(0 -7.55452e-08 0)
(0 -7.55311e-08 0)
(0 -7.55478e-08 0)
(0 -7.55326e-08 0)
(0 -7.55479e-08 0)
(0 -7.55316e-08 0)
(0 -7.55445e-08 0)
(0 -7.55262e-08 0)
(0 -7.5536e-08 0)
(0 -7.55146e-08 0)
(0 -7.55206e-08 0)
(0 -7.54951e-08 0)
(0 -7.54953e-08 0)
(0 -7.54631e-08 0)
(0 -7.54568e-08 0)
(0 -7.54164e-08 0)
(0 -7.54026e-08 0)
(0 -7.53516e-08 0)
(0 -7.53296e-08 0)
(0 -7.52662e-08 0)
(0 -7.52368e-08 0)
(0 -7.51608e-08 0)
(0 -7.51247e-08 0)
(0 -7.50348e-08 0)
(0 -7.37956e-08 0)
(0 -7.03169e-08 0)
(0 -7.54005e-08 0)
(0 -7.3615e-08 0)
(0 -7.06476e-08 0)
(0 -7.0756e-08 0)
(0 -7.12323e-08 0)
(0 -7.14367e-08 0)
(0 -7.18499e-08 0)
(0 -7.10899e-08 0)
(0 -7.22806e-08 0)
(0 -7.21219e-08 0)
(0 -7.27068e-08 0)
(0 -7.25698e-08 0)
(0 -7.33384e-08 0)
(0 -7.21469e-08 0)
(0 -7.38997e-08 0)
(0 -7.31452e-08 0)
(0 -7.40724e-08 0)
(0 -7.27904e-08 0)
(0 -7.47905e-08 0)
(0 -7.37701e-08 0)
(0 -7.46479e-08 0)
(0 -7.46418e-08 0)
(0 -7.43054e-08 0)
(0 -7.31949e-08 0)
(0 -7.45341e-08 0)
(0 -7.32996e-08 0)
(0 -7.48328e-08 0)
(0 -7.40079e-08 0)
(0 -7.52712e-08 0)
(0 -7.39684e-08 0)
(0 -7.45357e-08 0)
(0 -7.48634e-08 0)
(0 -7.51458e-08 0)
(0 -7.39597e-08 0)
(0 -7.52223e-08 0)
(0 -7.41241e-08 0)
(0 -7.49904e-08 0)
(0 -7.49856e-08 0)
(0 -7.53359e-08 0)
(0 -7.39803e-08 0)
(0 -7.46427e-08 0)
(0 -7.41502e-08 0)
(0 -7.52559e-08 0)
(0 -7.50258e-08 0)
(0 -7.52787e-08 0)
(0 -7.42682e-08 0)
(0 -7.50478e-08 0)
(0 -7.50169e-08 0)
(0 -7.37948e-08 0)
(0 -7.54137e-08 0)
(0 -7.516e-08 0)
(0 -7.47035e-08 0)
(0 -7.4188e-08 0)
(0 -7.42046e-08 0)
(0 -7.38535e-08 0)
(0 -7.53645e-08 0)
(0 -7.47662e-08 0)
(0 -7.31677e-08 0)
(0 -7.37786e-08 0)
(0 -7.52228e-08 0)
(0 -7.39292e-08 0)
(0 -7.5272e-08 0)
(0 -7.54184e-08 0)
(0 -7.37756e-08 0)
(0 -7.54311e-08 0)
(0 -7.40215e-08 0)
(0 -7.25867e-08 0)
(0 -7.37483e-08 0)
(0 -7.34145e-08 0)
(0 -7.4531e-08 0)
(0 -7.46e-08 0)
(0 -7.37505e-08 0)
(0 -7.41802e-08 0)
(0 -7.35453e-08 0)
(0 -7.53791e-08 0)
(0 -7.4217e-08 0)
(0 -7.50165e-08 0)
(0 -7.54046e-08 0)
(0 -7.29793e-08 0)
(0 -7.24261e-08 0)
(0 -7.38941e-08 0)
(0 -7.51018e-08 0)
(0 -7.48682e-08 0)
(0 -7.53098e-08 0)
(0 -7.42464e-08 0)
(0 -7.40122e-08 0)
(0 -7.40329e-08 0)
(0 -7.28e-08 0)
(0 -7.36865e-08 0)
(0 -7.49383e-08 0)
(0 -7.36804e-08 0)
(0 -7.49029e-08 0)
(0 -7.463e-08 0)
(0 -7.54734e-08 0)
(0 -7.52679e-08 0)
(0 -7.52461e-08 0)
(0 -7.4758e-08 0)
(0 -7.36146e-08 0)
(0 -7.24996e-08 0)
(0 -7.18723e-08 0)
(0 -7.455e-08 0)
(0 -7.34959e-08 0)
(0 -7.37983e-08 0)
(0 -7.37993e-08 0)
(0 -7.43437e-08 0)
(0 -7.49653e-08 0)
(0 -7.54103e-08 0)
(0 -7.51687e-08 0)
(0 -7.37561e-08 0)
(0 -7.44296e-08 0)
(0 -7.3666e-08 0)
(0 -7.46648e-08 0)
(0 -7.48489e-08 0)
(0 -7.5291e-08 0)
(0 -7.48018e-08 0)
(0 -7.54059e-08 0)
(0 -7.35056e-08 0)
(0 -7.46874e-08 0)
(0 -7.49141e-08 0)
(0 -7.54363e-08 0)
(0 -7.36002e-08 0)
(0 -7.43761e-08 0)
(0 -7.51194e-08 0)
(0 -7.5431e-08 0)
(0 -7.37091e-08 0)
(0 -7.32939e-08 0)
(0 -7.32062e-08 0)
(0 -7.28213e-08 0)
(0 -7.45489e-08 0)
(0 -7.49478e-08 0)
(0 -7.14556e-08 0)
(0 -7.22372e-08 0)
(0 -7.3359e-08 0)
(0 -7.32515e-08 0)
(0 -7.4355e-08 0)
(0 -7.46517e-08 0)
(0 -7.48919e-08 0)
(0 -7.41383e-08 0)
(0 -7.48819e-08 0)
(0 -7.5131e-08 0)
(0 -7.45551e-08 0)
(0 -7.45063e-08 0)
(0 -7.39608e-08 0)
(0 -7.36461e-08 0)
(0 -7.43019e-08 0)
(0 -7.4956e-08 0)
(0 -7.4283e-08 0)
(0 -7.49323e-08 0)
(0 -7.51609e-08 0)
(0 -7.46229e-08 0)
(0 -7.35848e-08 0)
(0 -7.45503e-08 0)
(0 -7.34222e-08 0)
(0 -7.44243e-08 0)
(0 -7.34342e-08 0)
(0 -7.40531e-08 0)
(0 -7.27046e-08 0)
(0 -7.21526e-08 0)
(0 -7.36769e-08 0)
(0 -7.41606e-08 0)
(0 -7.50465e-08 0)
(0 -7.53701e-08 0)
(0 -7.35719e-08 0)
(0 -7.4342e-08 0)
(0 -7.50002e-08 0)
(0 -7.47629e-08 0)
(0 -7.35572e-08 0)
(0 -7.42055e-08 0)
(0 -7.5225e-08 0)
(0 -7.54725e-08 0)
(0 -7.16834e-08 0)
(0 -7.17116e-08 0)
(0 -7.32557e-08 0)
(0 -7.4033e-08 0)
(0 -7.31236e-08 0)
(0 -7.27442e-08 0)
(0 -7.52702e-08 0)
(0 -7.4725e-08 0)
(0 -7.43116e-08 0)
(0 -7.36042e-08 0)
(0 -7.54375e-08 0)
(0 -7.51648e-08 0)
(0 -7.51448e-08 0)
(0 -7.51317e-08 0)
(0 -7.52614e-08 0)
(0 -7.54183e-08 0)
(0 -7.53111e-08 0)
(0 -7.54563e-08 0)
(0 -7.42706e-08 0)
(0 -7.3843e-08 0)
(0 -7.41433e-08 0)
(0 -7.38504e-08 0)
(0 -7.42133e-08 0)
(0 -7.37929e-08 0)
(0 -7.4654e-08 0)
(0 -7.51778e-08 0)
(0 -7.54609e-08 0)
(0 -7.51081e-08 0)
(0 -7.43171e-08 0)
(0 -7.44182e-08 0)
(0 -7.52958e-08 0)
(0 -7.54688e-08 0)
(0 -7.54644e-08 0)
(0 -7.52014e-08 0)
(0 -7.54433e-08 0)
(0 -7.53162e-08 0)
(0 -7.3733e-08 0)
(0 -7.34935e-08 0)
(0 -7.40938e-08 0)
(0 -7.36704e-08 0)
(0 -7.42032e-08 0)
(0 -7.3605e-08 0)
(0 -7.49436e-08 0)
(0 -7.43463e-08 0)
(0 -7.47804e-08 0)
(0 -7.4434e-08 0)
(0 -7.47278e-08 0)
(0 -7.52068e-08 0)
(0 -7.47826e-08 0)
(0 -7.42756e-08 0)
(0 -7.33344e-08 0)
(0 -7.29532e-08 0)
(0 -7.45142e-08 0)
(0 -7.41773e-08 0)
(0 -7.49499e-08 0)
(0 -7.44757e-08 0)
(0 -7.2953e-08 0)
(0 -7.36006e-08 0)
(0 -7.50246e-08 0)
(0 -7.50866e-08 0)
(0 -7.42555e-08 0)
(0 -7.46018e-08 0)
(0 -7.50788e-08 0)
(0 -7.50829e-08 0)
(0 -7.41985e-08 0)
(0 -7.44248e-08 0)
(0 -7.43932e-08 0)
(0 -7.40949e-08 0)
(0 -7.34457e-08 0)
(0 -7.31016e-08 0)
(0 -7.29038e-08 0)
(0 -7.23818e-08 0)
(0 -7.23357e-08 0)
(0 -7.18318e-08 0)
(0 -7.46611e-08 0)
(0 -7.48547e-08 0)
(0 -7.44716e-08 0)
(0 -7.42925e-08 0)
(0 -7.52347e-08 0)
(0 -7.48799e-08 0)
(0 -7.46759e-08 0)
(0 -7.42839e-08 0)
(0 -7.50708e-08 0)
(0 -7.52151e-08 0)
(0 -7.13434e-08 0)
(0 -7.10212e-08 0)
(0 -7.47565e-08 0)
(0 -7.49591e-08 0)
(0 -7.48579e-08 0)
(0 -7.46664e-08 0)
(0 -7.45812e-08 0)
(0 -7.41555e-08 0)
(0 -7.46281e-08 0)
(0 -7.43593e-08 0)
(0 -7.44714e-08 0)
(0 -7.45621e-08 0)
(0 -7.47437e-08 0)
(0 -7.50525e-08 0)
(0 -7.52293e-08 0)
(0 -7.49869e-08 0)
(0 -7.37096e-08 0)
(0 -7.39592e-08 0)
(0 -7.36242e-08 0)
(0 -7.3418e-08 0)
(0 -7.39865e-08 0)
(0 -7.36268e-08 0)
(0 -7.47327e-08 0)
(0 -7.4199e-08 0)
(0 -7.34668e-08 0)
(0 -7.3951e-08 0)
(0 -7.41513e-08 0)
(0 -7.38222e-08 0)
(0 -7.48604e-08 0)
(0 -7.5189e-08 0)
(0 -7.2084e-08 0)
(0 -7.25181e-08 0)
(0 -7.44022e-08 0)
(0 -7.45449e-08 0)
(0 -7.50195e-08 0)
(0 -7.51634e-08 0)
(0 -7.44894e-08 0)
(0 -7.45926e-08 0)
(0 -7.54649e-08 0)
(0 -7.53429e-08 0)
(0 -7.49204e-08 0)
(0 -7.47054e-08 0)
(0 -7.36487e-08 0)
(0 -7.35941e-08 0)
(0 -7.38057e-08 0)
(0 -7.33103e-08 0)
(0 -7.3374e-08 0)
(0 -7.30102e-08 0)
(0 -7.29588e-08 0)
(0 -7.25536e-08 0)
(0 -7.49924e-08 0)
(0 -7.52683e-08 0)
(0 -7.53547e-08 0)
(0 -7.52448e-08 0)
(0 -7.54752e-08 0)
(0 -7.53569e-08 0)
(0 -7.34123e-08 0)
(0 -7.35048e-08 0)
(0 -7.40185e-08 0)
(0 -7.35374e-08 0)
(0 -7.49084e-08 0)
(0 -7.48342e-08 0)
(0 -6.92425e-08 0)
(0 -6.67272e-08 0)
(0 -7.29754e-08 0)
(0 -6.83374e-08 0)
(0 -6.68708e-08 0)
(0 -6.68863e-08 0)
(0 -6.7136e-08 0)
(0 -6.72542e-08 0)
(0 -6.73877e-08 0)
(0 -6.76033e-08 0)
(0 -6.79367e-08 0)
(0 -6.80282e-08 0)
(0 -6.83285e-08 0)
(0 -6.74436e-08 0)
(0 -6.84852e-08 0)
(0 -6.82755e-08 0)
(0 -6.86717e-08 0)
(0 -6.90449e-08 0)
(0 -6.99466e-08 0)
(0 -7.1228e-08 0)
(0 -7.23289e-08 0)
(0 -7.04344e-08 0)
(0 -7.30284e-08 0)
(0 -6.86162e-08 0)
(0 -6.86501e-08 0)
(0 -6.98182e-08 0)
(0 -7.02004e-08 0)
(0 -6.89096e-08 0)
(0 -6.95375e-08 0)
(0 -6.92693e-08 0)
(0 -7.03434e-08 0)
(0 -6.88107e-08 0)
(0 -7.16237e-08 0)
(0 -6.99591e-08 0)
(0 -7.12681e-08 0)
(0 -6.92765e-08 0)
(0 -7.08003e-08 0)
(0 -6.97994e-08 0)
(0 -7.15338e-08 0)
(0 -6.8673e-08 0)
(0 -7.13123e-08 0)
(0 -6.98887e-08 0)
(0 -7.19123e-08 0)
(0 -6.98532e-08 0)
(0 -7.22329e-08 0)
(0 -6.99458e-08 0)
(0 -7.07164e-08 0)
(0 -7.1351e-08 0)
(0 -7.21225e-08 0)
(0 -6.92681e-08 0)
(0 -7.27939e-08 0)
(0 -6.97522e-08 0)
(0 -7.07804e-08 0)
(0 -7.09257e-08 0)
(0 -7.2669e-08 0)
(0 -6.95701e-08 0)
(0 -7.07522e-08 0)
(0 -7.0648e-08 0)
(0 -7.2344e-08 0)
(0 -7.08958e-08 0)
(0 -7.26067e-08 0)
(0 -6.99093e-08 0)
(0 -7.22376e-08 0)
(0 -7.08014e-08 0)
(0 -7.22612e-08 0)
(0 -6.89176e-08 0)
(0 -7.2925e-08 0)
(0 -7.02714e-08 0)
(0 -7.05016e-08 0)
(0 -7.07393e-08 0)
(0 -7.2237e-08 0)
(0 -7.07725e-08 0)
(0 -7.05378e-08 0)
(0 -6.92169e-08 0)
(0 -7.26339e-08 0)
(0 -6.87223e-08 0)
(0 -7.26402e-08 0)
(0 -7.29745e-08 0)
(0 -6.94436e-08 0)
(0 -6.95618e-08 0)
(0 -7.29414e-08 0)
(0 -7.24687e-08 0)
(0 -6.94834e-08 0)
(0 -7.26693e-08 0)
(0 -6.91918e-08 0)
(0 -7.20657e-08 0)
(0 -6.92784e-08 0)
(0 -6.94867e-08 0)
(0 -7.14037e-08 0)
(0 -6.80088e-08 0)
(0 -7.04052e-08 0)
(0 -7.22288e-08 0)
(0 -7.29924e-08 0)
(0 -7.31672e-08 0)
(0 -7.05344e-08 0)
(0 -6.84413e-08 0)
(0 -7.09579e-08 0)
(0 -6.80122e-08 0)
(0 -6.90093e-08 0)
(0 -6.90249e-08 0)
(0 -7.16937e-08 0)
(0 -7.2134e-08 0)
(0 -7.23285e-08 0)
(0 -7.14945e-08 0)
(0 -7.29044e-08 0)
(0 -6.89311e-08 0)
(0 -7.11621e-08 0)
(0 -7.00394e-08 0)
(0 -6.93519e-08 0)
(0 -7.12479e-08 0)
(0 -6.9866e-08 0)
(0 -7.25144e-08 0)
(0 -7.05158e-08 0)
(0 -6.885e-08 0)
(0 -7.08919e-08 0)
(0 -7.03172e-08 0)
(0 -6.85118e-08 0)
(0 -7.03131e-08 0)
(0 -6.8911e-08 0)
(0 -7.29985e-08 0)
(0 -7.1391e-08 0)
(0 -7.2178e-08 0)
(0 -6.90576e-08 0)
(0 -6.87517e-08 0)
(0 -6.78698e-08 0)
(0 -6.99e-08 0)
(0 -6.85442e-08 0)
(0 -7.118e-08 0)
(0 -6.87096e-08 0)
(0 -7.20404e-08 0)
(0 -7.22634e-08 0)
(0 -6.97506e-08 0)
(0 -7.19796e-08 0)
(0 -6.95859e-08 0)
(0 -6.84234e-08 0)
(0 -7.05693e-08 0)
(0 -6.99892e-08 0)
(0 -7.0288e-08 0)
(0 -6.89608e-08 0)
(0 -6.93349e-08 0)
(0 -6.82139e-08 0)
(0 -7.30062e-08 0)
(0 -7.12425e-08 0)
(0 -6.99579e-08 0)
(0 -6.88519e-08 0)
(0 -7.18227e-08 0)
(0 -7.2814e-08 0)
(0 -6.95208e-08 0)
(0 -6.917e-08 0)
(0 -6.78759e-08 0)
(0 -6.88719e-08 0)
(0 -7.32146e-08 0)
(0 -7.13707e-08 0)
(0 -6.99089e-08 0)
(0 -6.85297e-08 0)
(0 -7.0692e-08 0)
(0 -7.16566e-08 0)
(0 -7.05374e-08 0)
(0 -7.18587e-08 0)
(0 -7.12513e-08 0)
(0 -7.32396e-08 0)
(0 -7.07032e-08 0)
(0 -6.88879e-08 0)
(0 -7.09344e-08 0)
(0 -7.2342e-08 0)
(0 -6.9336e-08 0)
(0 -7.08265e-08 0)
(0 -7.01534e-08 0)
(0 -6.86399e-08 0)
(0 -6.72739e-08 0)
(0 -6.78487e-08 0)
(0 -7.23066e-08 0)
(0 -7.16962e-08 0)
(0 -7.32055e-08 0)
(0 -7.21103e-08 0)
(0 -7.31438e-08 0)
(0 -7.14704e-08 0)
(0 -6.91342e-08 0)
(0 -7.02099e-08 0)
(0 -6.90264e-08 0)
(0 -6.913e-08 0)
(0 -7.06986e-08 0)
(0 -7.21023e-08 0)
(0 -7.08994e-08 0)
(0 -7.05255e-08 0)
(0 -6.82448e-08 0)
(0 -6.89642e-08 0)
(0 -6.9428e-08 0)
(0 -7.01722e-08 0)
(0 -7.09347e-08 0)
(0 -7.21554e-08 0)
(0 -7.00493e-08 0)
(0 -7.19994e-08 0)
(0 -7.07737e-08 0)
(0 -7.08822e-08 0)
(0 -6.95614e-08 0)
(0 -6.89249e-08 0)
(0 -6.95847e-08 0)
(0 -6.87185e-08 0)
(0 -6.854e-08 0)
(0 -6.76191e-08 0)
(0 -7.15092e-08 0)
(0 -7.00829e-08 0)
(0 -7.13816e-08 0)
(0 -7.00014e-08 0)
(0 -6.86321e-08 0)
(0 -6.98974e-08 0)
(0 -7.08364e-08 0)
(0 -7.05932e-08 0)
(0 -7.0765e-08 0)
(0 -7.09481e-08 0)
(0 -6.86191e-08 0)
(0 -6.98778e-08 0)
(0 -6.91651e-08 0)
(0 -6.82858e-08 0)
(0 -7.00558e-08 0)
(0 -7.08458e-08 0)
(0 -6.99527e-08 0)
(0 -6.9557e-08 0)
(0 -7.24292e-08 0)
(0 -7.31671e-08 0)
(0 -7.22187e-08 0)
(0 -7.31459e-08 0)
(0 -6.91398e-08 0)
(0 -6.99459e-08 0)
(0 -7.30587e-08 0)
(0 -7.22056e-08 0)
(0 -7.31655e-08 0)
(0 -7.21007e-08 0)
(0 -6.89686e-08 0)
(0 -7.0459e-08 0)
(0 -6.85669e-08 0)
(0 -6.99188e-08 0)
(0 -7.26083e-08 0)
(0 -7.32093e-08 0)
(0 -7.24575e-08 0)
(0 -7.3015e-08 0)
(0 -6.89657e-08 0)
(0 -7.00702e-08 0)
(0 -6.95874e-08 0)
(0 -6.92242e-08 0)
(0 -7.13322e-08 0)
(0 -7.14554e-08 0)
(0 -6.70059e-08 0)
(0 -6.75622e-08 0)
(0 -7.30433e-08 0)
(0 -7.20641e-08 0)
(0 -7.21029e-08 0)
(0 -7.12483e-08 0)
(0 -7.24816e-08 0)
(0 -7.27027e-08 0)
(0 -7.1671e-08 0)
(0 -7.147e-08 0)
(0 -6.88146e-08 0)
(0 -6.93375e-08 0)
(0 -6.91982e-08 0)
(0 -6.87226e-08 0)
(0 -6.83879e-08 0)
(0 -6.82937e-08 0)
(0 -7.13687e-08 0)
(0 -7.00312e-08 0)
(0 -7.19551e-08 0)
(0 -7.2714e-08 0)
(0 -6.91473e-08 0)
(0 -6.87406e-08 0)
(0 -7.23823e-08 0)
(0 -7.31661e-08 0)
(0 -6.96429e-08 0)
(0 -6.95751e-08 0)
(0 -7.00089e-08 0)
(0 -6.89432e-08 0)
(0 -6.91294e-08 0)
(0 -6.98623e-08 0)
(0 -7.27904e-08 0)
(0 -7.22779e-08 0)
(0 -7.14592e-08 0)
(0 -7.1441e-08 0)
(0 -6.96268e-08 0)
(0 -7.1127e-08 0)
(0 -7.13855e-08 0)
(0 -7.15654e-08 0)
(0 -6.87491e-08 0)
(0 -6.839e-08 0)
(0 -7.11666e-08 0)
(0 -7.20145e-08 0)
(0 -7.19541e-08 0)
(0 -7.27968e-08 0)
(0 -7.23697e-08 0)
(0 -7.16403e-08 0)
(0 -7.0699e-08 0)
(0 -7.06033e-08 0)
(0 -6.9784e-08 0)
(0 -6.89575e-08 0)
(0 -7.14065e-08 0)
(0 -7.08208e-08 0)
(0 -7.23974e-08 0)
(0 -7.15762e-08 0)
(0 -7.16234e-08 0)
(0 -7.18489e-08 0)
(0 -7.11602e-08 0)
(0 -7.17778e-08 0)
(0 -7.00146e-08 0)
(0 -7.02524e-08 0)
(0 -6.93007e-08 0)
(0 -6.96949e-08 0)
(0 -7.22794e-08 0)
(0 -7.16885e-08 0)
(0 -7.03924e-08 0)
(0 -7.04813e-08 0)
(0 -7.0312e-08 0)
(0 -6.9885e-08 0)
(0 -6.74437e-08 0)
(0 -6.78484e-08 0)
(0 -6.9744e-08 0)
(0 -7.11949e-08 0)
(0 -7.11726e-08 0)
(0 -7.06061e-08 0)
(0 -7.19143e-08 0)
(0 -7.16067e-08 0)
(0 -6.88424e-08 0)
(0 -6.9914e-08 0)
(0 -7.06103e-08 0)
(0 -7.16225e-08 0)
(0 -6.71862e-08 0)
(0 -6.7015e-08 0)
(0 -7.04572e-08 0)
(0 -7.15374e-08 0)
(0 -6.79766e-08 0)
(0 -6.81389e-08 0)
(0 -6.98978e-08 0)
(0 -6.93623e-08 0)
(0 -7.12824e-08 0)
(0 -7.00847e-08 0)
(0 -7.15656e-08 0)
(0 -7.19231e-08 0)
(0 -7.30112e-08 0)
(0 -7.26464e-08 0)
(0 -6.9605e-08 0)
(0 -7.02924e-08 0)
(0 -7.07733e-08 0)
(0 -6.9709e-08 0)
(0 -7.10218e-08 0)
(0 -7.0447e-08 0)
(0 -7.07742e-08 0)
(0 -7.12633e-08 0)
(0 -6.90231e-08 0)
(0 -6.83414e-08 0)
(0 -7.03364e-08 0)
(0 -7.0552e-08 0)
(0 -6.99342e-08 0)
(0 -7.09774e-08 0)
(0 -7.25015e-08 0)
(0 -7.29339e-08 0)
(0 -7.20863e-08 0)
(0 -7.1716e-08 0)
(0 -6.92792e-08 0)
(0 -6.83702e-08 0)
(0 -7.29532e-08 0)
(0 -7.26539e-08 0)
(0 -7.06454e-08 0)
(0 -7.01736e-08 0)
(0 -7.03512e-08 0)
(0 -7.10572e-08 0)
(0 -7.06735e-08 0)
(0 -7.16024e-08 0)
(0 -7.07659e-08 0)
(0 -6.9725e-08 0)
(0 -6.97699e-08 0)
(0 -6.97456e-08 0)
(0 -7.1611e-08 0)
(0 -7.19472e-08 0)
(0 -7.20081e-08 0)
(0 -7.11993e-08 0)
(0 -7.02207e-08 0)
(0 -7.01408e-08 0)
(0 -6.93867e-08 0)
(0 -6.96017e-08 0)
(0 -7.14336e-08 0)
(0 -7.14638e-08 0)
(0 -6.9371e-08 0)
(0 -6.87321e-08 0)
(0 -6.90695e-08 0)
(0 -6.90782e-08 0)
(0 -7.04873e-08 0)
(0 -7.0123e-08 0)
(0 -7.05828e-08 0)
(0 -7.02211e-08 0)
(0 -6.86799e-08 0)
(0 -6.91947e-08 0)
(0 -6.78787e-08 0)
(0 -6.76493e-08 0)
(0 -7.10493e-08 0)
(0 -7.17272e-08 0)
(0 -6.98385e-08 0)
(0 -7.03302e-08 0)
(0 -7.07251e-08 0)
(0 -6.99123e-08 0)
(0 -6.82335e-08 0)
(0 -6.92051e-08 0)
(0 -6.94197e-08 0)
(0 -6.85811e-08 0)
(0 -7.06217e-08 0)
(0 -7.12393e-08 0)
(0 -7.2621e-08 0)
(0 -7.32432e-08 0)
(0 -7.32714e-08 0)
(0 -7.26378e-08 0)
(0 -6.86271e-08 0)
(0 -6.96182e-08 0)
(0 -7.10451e-08 0)
(0 -7.0292e-08 0)
(0 -6.91289e-08 0)
(0 -6.84552e-08 0)
(0 -7.24715e-08 0)
(0 -7.30159e-08 0)
(0 -7.01331e-08 0)
(0 -6.94616e-08 0)
(0 -7.13964e-08 0)
(0 -7.16416e-08 0)
(0 -6.89566e-08 0)
(0 -6.88546e-08 0)
(0 -6.88176e-08 0)
(0 -6.95415e-08 0)
(0 -7.24836e-08 0)
(0 -7.26104e-08 0)
(0 -6.72134e-08 0)
(0 -6.74885e-08 0)
(0 -6.90407e-08 0)
(0 -6.82822e-08 0)
(0 -7.07793e-08 0)
(0 -7.11838e-08 0)
(0 -7.02918e-08 0)
(0 -7.00787e-08 0)
(0 -7.29521e-08 0)
(0 -7.30037e-08 0)
(0 -6.75974e-08 0)
(0 -6.77522e-08 0)
(0 -7.03476e-08 0)
(0 -6.99151e-08 0)
(0 -6.83872e-08 0)
(0 -6.85359e-08 0)
(0 -6.93517e-08 0)
(0 -6.91936e-08 0)
(0 -7.25934e-08 0)
(0 -7.19781e-08 0)
(0 -6.96101e-08 0)
(0 -6.94825e-08 0)
(0 -7.12521e-08 0)
(0 -7.06906e-08 0)
(0 -6.71676e-08 0)
(0 -6.73073e-08 0)
(0 -6.62231e-08 0)
(0 -6.63166e-08 0)
(0 -6.63461e-08 0)
(0 -6.64894e-08 0)
(0 -6.64275e-08 0)
(0 -6.66325e-08 0)
(0 -6.65094e-08 0)
(0 -6.66485e-08 0)
(0 -6.65978e-08 0)
(0 -6.67621e-08 0)
(0 -6.6678e-08 0)
(0 -6.6853e-08 0)
(0 -6.67669e-08 0)
(0 -6.69137e-08 0)
(0 -6.69337e-08 0)
(0 -6.71039e-08 0)
(0 -6.66658e-08 0)
(0 -6.65098e-08 0)
(0 -6.68337e-08 0)
(0 -6.66619e-08 0)
(0 -6.67443e-08 0)
(0 -6.65849e-08 0)
(0 -6.69665e-08 0)
(0 -6.67834e-08 0)
(0 -6.65474e-08 0)
(0 -6.64222e-08 0)
(0 -6.66947e-08 0)
(0 -6.66183e-08 0)
(0 -6.70166e-08 0)
(0 -6.68846e-08 0)
(0 -6.65611e-08 0)
(0 -6.65981e-08 0)
(0 -4.70803e-08 0)
(0 -4.60563e-08 0)
(0 -4.50943e-08 0)
(0 -4.41955e-08 0)
(0 -4.33601e-08 0)
(0 -4.25873e-08 0)
(0 -4.18754e-08 0)
(0 -4.1222e-08 0)
(0 -4.06243e-08 0)
(0 -4.00791e-08 0)
(0 -3.95831e-08 0)
(0 -3.91327e-08 0)
(0 -3.87246e-08 0)
(0 -3.83555e-08 0)
(0 -3.80222e-08 0)
(0 -3.77221e-08 0)
(0 -3.74526e-08 0)
(0 -3.72114e-08 0)
(0 -3.69967e-08 0)
(0 -3.6807e-08 0)
(0 -3.66408e-08 0)
(0 -3.64972e-08 0)
(0 -3.63754e-08 0)
(0 -3.62746e-08 0)
(0 -3.61945e-08 0)
(0 -3.61346e-08 0)
(0 -3.60949e-08 0)
(0 -3.6075e-08 0)
(0 -4.70773e-08 0)
(0 -4.60533e-08 0)
(0 -4.50914e-08 0)
(0 -4.41928e-08 0)
(0 -4.33575e-08 0)
(0 -4.25847e-08 0)
(0 -4.18729e-08 0)
(0 -4.12195e-08 0)
(0 -4.06219e-08 0)
(0 -4.00768e-08 0)
(0 -3.95808e-08 0)
(0 -3.91305e-08 0)
(0 -3.87224e-08 0)
(0 -3.83533e-08 0)
(0 -3.80201e-08 0)
(0 -3.772e-08 0)
(0 -3.74505e-08 0)
(0 -3.72094e-08 0)
(0 -3.69947e-08 0)
(0 -3.6805e-08 0)
(0 -3.66389e-08 0)
(0 -3.64953e-08 0)
(0 -3.63734e-08 0)
(0 -3.62727e-08 0)
(0 -3.61925e-08 0)
(0 -3.61327e-08 0)
(0 -3.60929e-08 0)
(0 -3.60731e-08 0)
(0 -4.70712e-08 0)
(0 -4.60475e-08 0)
(0 -4.50857e-08 0)
(0 -4.41873e-08 0)
(0 -4.33521e-08 0)
(0 -4.25796e-08 0)
(0 -4.18678e-08 0)
(0 -4.12146e-08 0)
(0 -4.06171e-08 0)
(0 -4.00721e-08 0)
(0 -3.95762e-08 0)
(0 -3.9126e-08 0)
(0 -3.8718e-08 0)
(0 -3.8349e-08 0)
(0 -3.80159e-08 0)
(0 -3.77159e-08 0)
(0 -3.74464e-08 0)
(0 -3.72053e-08 0)
(0 -3.69907e-08 0)
(0 -3.6801e-08 0)
(0 -3.66349e-08 0)
(0 -3.64913e-08 0)
(0 -3.63695e-08 0)
(0 -3.62688e-08 0)
(0 -3.61887e-08 0)
(0 -3.61288e-08 0)
(0 -3.60891e-08 0)
(0 -3.60692e-08 0)
(0 -4.70621e-08 0)
(0 -4.60387e-08 0)
(0 -4.50772e-08 0)
(0 -4.4179e-08 0)
(0 -4.33441e-08 0)
(0 -4.25718e-08 0)
(0 -4.18603e-08 0)
(0 -4.12073e-08 0)
(0 -4.061e-08 0)
(0 -4.00651e-08 0)
(0 -3.95694e-08 0)
(0 -3.91193e-08 0)
(0 -3.87115e-08 0)
(0 -3.83426e-08 0)
(0 -3.80096e-08 0)
(0 -3.77096e-08 0)
(0 -3.74402e-08 0)
(0 -3.71992e-08 0)
(0 -3.69847e-08 0)
(0 -3.6795e-08 0)
(0 -3.6629e-08 0)
(0 -3.64855e-08 0)
(0 -3.63637e-08 0)
(0 -3.6263e-08 0)
(0 -3.61829e-08 0)
(0 -3.61231e-08 0)
(0 -3.60833e-08 0)
(0 -3.60635e-08 0)
(0 -4.705e-08 0)
(0 -4.60269e-08 0)
(0 -4.50659e-08 0)
(0 -4.4168e-08 0)
(0 -4.33335e-08 0)
(0 -4.25615e-08 0)
(0 -4.18503e-08 0)
(0 -4.11975e-08 0)
(0 -4.06005e-08 0)
(0 -4.00559e-08 0)
(0 -3.95603e-08 0)
(0 -3.91105e-08 0)
(0 -3.87028e-08 0)
(0 -3.8334e-08 0)
(0 -3.80011e-08 0)
(0 -3.77013e-08 0)
(0 -3.7432e-08 0)
(0 -3.71911e-08 0)
(0 -3.69767e-08 0)
(0 -3.67871e-08 0)
(0 -3.66211e-08 0)
(0 -3.64776e-08 0)
(0 -3.63559e-08 0)
(0 -3.62552e-08 0)
(0 -3.61751e-08 0)
(0 -3.61154e-08 0)
(0 -3.60756e-08 0)
(0 -3.60558e-08 0)
(0 -4.70348e-08 0)
(0 -4.60123e-08 0)
(0 -4.50517e-08 0)
(0 -4.41543e-08 0)
(0 -4.33202e-08 0)
(0 -4.25486e-08 0)
(0 -4.18377e-08 0)
(0 -4.11854e-08 0)
(0 -4.05886e-08 0)
(0 -4.00443e-08 0)
(0 -3.9549e-08 0)
(0 -3.90994e-08 0)
(0 -3.86919e-08 0)
(0 -3.83233e-08 0)
(0 -3.79906e-08 0)
(0 -3.7691e-08 0)
(0 -3.74218e-08 0)
(0 -3.7181e-08 0)
(0 -3.69667e-08 0)
(0 -3.67772e-08 0)
(0 -3.66113e-08 0)
(0 -3.64679e-08 0)
(0 -3.63462e-08 0)
(0 -3.62455e-08 0)
(0 -3.61655e-08 0)
(0 -3.61058e-08 0)
(0 -3.6066e-08 0)
(0 -3.60462e-08 0)
(0 -4.70166e-08 0)
(0 -4.59947e-08 0)
(0 -4.50347e-08 0)
(0 -4.41378e-08 0)
(0 -4.33043e-08 0)
(0 -4.25331e-08 0)
(0 -4.18227e-08 0)
(0 -4.11708e-08 0)
(0 -4.05744e-08 0)
(0 -4.00304e-08 0)
(0 -3.95355e-08 0)
(0 -3.90861e-08 0)
(0 -3.86789e-08 0)
(0 -3.83106e-08 0)
(0 -3.79781e-08 0)
(0 -3.76786e-08 0)
(0 -3.74096e-08 0)
(0 -3.71689e-08 0)
(0 -3.69547e-08 0)
(0 -3.67653e-08 0)
(0 -3.65995e-08 0)
(0 -3.64562e-08 0)
(0 -3.63346e-08 0)
(0 -3.6234e-08 0)
(0 -3.6154e-08 0)
(0 -3.60943e-08 0)
(0 -3.60546e-08 0)
(0 -3.60347e-08 0)
(0 -4.69954e-08 0)
(0 -4.59742e-08 0)
(0 -4.50149e-08 0)
(0 -4.41186e-08 0)
(0 -4.32857e-08 0)
(0 -4.25151e-08 0)
(0 -4.18053e-08 0)
(0 -4.11538e-08 0)
(0 -4.05579e-08 0)
(0 -4.00143e-08 0)
(0 -3.95197e-08 0)
(0 -3.90707e-08 0)
(0 -3.86638e-08 0)
(0 -3.82957e-08 0)
(0 -3.79635e-08 0)
(0 -3.76642e-08 0)
(0 -3.73954e-08 0)
(0 -3.71549e-08 0)
(0 -3.69408e-08 0)
(0 -3.67516e-08 0)
(0 -3.65858e-08 0)
(0 -3.64426e-08 0)
(0 -3.6321e-08 0)
(0 -3.62205e-08 0)
(0 -3.61406e-08 0)
(0 -3.60809e-08 0)
(0 -3.60412e-08 0)
(0 -3.60214e-08 0)
(0 -4.69711e-08 0)
(0 -4.59508e-08 0)
(0 -4.49922e-08 0)
(0 -4.40968e-08 0)
(0 -4.32645e-08 0)
(0 -4.24946e-08 0)
(0 -4.17853e-08 0)
(0 -4.11344e-08 0)
(0 -4.0539e-08 0)
(0 -3.99959e-08 0)
(0 -3.95018e-08 0)
(0 -3.90531e-08 0)
(0 -3.86466e-08 0)
(0 -3.82788e-08 0)
(0 -3.79468e-08 0)
(0 -3.76478e-08 0)
(0 -3.73792e-08 0)
(0 -3.71389e-08 0)
(0 -3.6925e-08 0)
(0 -3.67359e-08 0)
(0 -3.65703e-08 0)
(0 -3.64271e-08 0)
(0 -3.63057e-08 0)
(0 -3.62052e-08 0)
(0 -3.61253e-08 0)
(0 -3.60657e-08 0)
(0 -3.6026e-08 0)
(0 -3.60062e-08 0)
(0 -4.69439e-08 0)
(0 -4.59244e-08 0)
(0 -4.49668e-08 0)
(0 -4.40722e-08 0)
(0 -4.32407e-08 0)
(0 -4.24716e-08 0)
(0 -4.1763e-08 0)
(0 -4.11127e-08 0)
(0 -4.05179e-08 0)
(0 -3.99753e-08 0)
(0 -3.94817e-08 0)
(0 -3.90335e-08 0)
(0 -3.86273e-08 0)
(0 -3.82599e-08 0)
(0 -3.79282e-08 0)
(0 -3.76294e-08 0)
(0 -3.73611e-08 0)
(0 -3.7121e-08 0)
(0 -3.69072e-08 0)
(0 -3.67183e-08 0)
(0 -3.65528e-08 0)
(0 -3.64098e-08 0)
(0 -3.62884e-08 0)
(0 -3.61881e-08 0)
(0 -3.61082e-08 0)
(0 -3.60486e-08 0)
(0 -3.6009e-08 0)
(0 -3.59892e-08 0)
(0 -4.69136e-08 0)
(0 -4.58952e-08 0)
(0 -4.49386e-08 0)
(0 -4.40449e-08 0)
(0 -4.32144e-08 0)
(0 -4.2446e-08 0)
(0 -4.17383e-08 0)
(0 -4.10887e-08 0)
(0 -4.04945e-08 0)
(0 -3.99526e-08 0)
(0 -3.94594e-08 0)
(0 -3.90117e-08 0)
(0 -3.8606e-08 0)
(0 -3.82389e-08 0)
(0 -3.79076e-08 0)
(0 -3.76091e-08 0)
(0 -3.73411e-08 0)
(0 -3.71012e-08 0)
(0 -3.68876e-08 0)
(0 -3.66989e-08 0)
(0 -3.65335e-08 0)
(0 -3.63907e-08 0)
(0 -3.62694e-08 0)
(0 -3.61691e-08 0)
(0 -3.60893e-08 0)
(0 -3.60298e-08 0)
(0 -3.59902e-08 0)
(0 -3.59704e-08 0)
(0 -4.68803e-08 0)
(0 -4.58631e-08 0)
(0 -4.49076e-08 0)
(0 -4.4015e-08 0)
(0 -4.31854e-08 0)
(0 -4.2418e-08 0)
(0 -4.17111e-08 0)
(0 -4.10624e-08 0)
(0 -4.04689e-08 0)
(0 -3.99276e-08 0)
(0 -3.94351e-08 0)
(0 -3.89879e-08 0)
(0 -3.85826e-08 0)
(0 -3.8216e-08 0)
(0 -3.78851e-08 0)
(0 -3.75869e-08 0)
(0 -3.73191e-08 0)
(0 -3.70795e-08 0)
(0 -3.68662e-08 0)
(0 -3.66776e-08 0)
(0 -3.65124e-08 0)
(0 -3.63697e-08 0)
(0 -3.62485e-08 0)
(0 -3.61483e-08 0)
(0 -3.60687e-08 0)
(0 -3.60091e-08 0)
(0 -3.59696e-08 0)
(0 -3.59498e-08 0)
(0 -4.68439e-08 0)
(0 -4.5828e-08 0)
(0 -4.48738e-08 0)
(0 -4.39824e-08 0)
(0 -4.3154e-08 0)
(0 -4.23876e-08 0)
(0 -4.16816e-08 0)
(0 -4.10338e-08 0)
(0 -4.04411e-08 0)
(0 -3.99005e-08 0)
(0 -3.94087e-08 0)
(0 -3.89621e-08 0)
(0 -3.85573e-08 0)
(0 -3.81912e-08 0)
(0 -3.78606e-08 0)
(0 -3.75628e-08 0)
(0 -3.72954e-08 0)
(0 -3.7056e-08 0)
(0 -3.68429e-08 0)
(0 -3.66546e-08 0)
(0 -3.64896e-08 0)
(0 -3.6347e-08 0)
(0 -3.62259e-08 0)
(0 -3.61258e-08 0)
(0 -3.60462e-08 0)
(0 -3.59868e-08 0)
(0 -3.59473e-08 0)
(0 -3.59275e-08 0)
(0 -4.68046e-08 0)
(0 -4.57901e-08 0)
(0 -4.48373e-08 0)
(0 -4.39472e-08 0)
(0 -4.312e-08 0)
(0 -4.23547e-08 0)
(0 -4.16498e-08 0)
(0 -4.10029e-08 0)
(0 -4.04111e-08 0)
(0 -3.98714e-08 0)
(0 -3.93802e-08 0)
(0 -3.89342e-08 0)
(0 -3.85301e-08 0)
(0 -3.81644e-08 0)
(0 -3.78343e-08 0)
(0 -3.75369e-08 0)
(0 -3.72698e-08 0)
(0 -3.70307e-08 0)
(0 -3.68179e-08 0)
(0 -3.66297e-08 0)
(0 -3.64649e-08 0)
(0 -3.63225e-08 0)
(0 -3.62016e-08 0)
(0 -3.61016e-08 0)
(0 -3.60221e-08 0)
(0 -3.59627e-08 0)
(0 -3.59232e-08 0)
(0 -3.59035e-08 0)
(0 -4.67622e-08 0)
(0 -4.57493e-08 0)
(0 -4.4798e-08 0)
(0 -4.39093e-08 0)
(0 -4.30834e-08 0)
(0 -4.23195e-08 0)
(0 -4.16157e-08 0)
(0 -4.09698e-08 0)
(0 -4.0379e-08 0)
(0 -3.98401e-08 0)
(0 -3.93497e-08 0)
(0 -3.89045e-08 0)
(0 -3.85009e-08 0)
(0 -3.81358e-08 0)
(0 -3.78062e-08 0)
(0 -3.75092e-08 0)
(0 -3.72424e-08 0)
(0 -3.70037e-08 0)
(0 -3.67912e-08 0)
(0 -3.66032e-08 0)
(0 -3.64386e-08 0)
(0 -3.62963e-08 0)
(0 -3.61756e-08 0)
(0 -3.60757e-08 0)
(0 -3.59963e-08 0)
(0 -3.59369e-08 0)
(0 -3.58975e-08 0)
(0 -3.58778e-08 0)
(0 -4.67168e-08 0)
(0 -4.57057e-08 0)
(0 -4.4756e-08 0)
(0 -4.38689e-08 0)
(0 -4.30444e-08 0)
(0 -4.22818e-08 0)
(0 -4.15793e-08 0)
(0 -4.09346e-08 0)
(0 -4.03448e-08 0)
(0 -3.98068e-08 0)
(0 -3.93173e-08 0)
(0 -3.88728e-08 0)
(0 -3.84699e-08 0)
(0 -3.81054e-08 0)
(0 -3.77763e-08 0)
(0 -3.74797e-08 0)
(0 -3.72134e-08 0)
(0 -3.6975e-08 0)
(0 -3.67627e-08 0)
(0 -3.6575e-08 0)
(0 -3.64106e-08 0)
(0 -3.62685e-08 0)
(0 -3.61479e-08 0)
(0 -3.60481e-08 0)
(0 -3.59688e-08 0)
(0 -3.59095e-08 0)
(0 -3.58701e-08 0)
(0 -3.58505e-08 0)
(0 -4.66683e-08 0)
(0 -4.56591e-08 0)
(0 -4.47112e-08 0)
(0 -4.38258e-08 0)
(0 -4.3003e-08 0)
(0 -4.22418e-08 0)
(0 -4.15406e-08 0)
(0 -4.08972e-08 0)
(0 -4.03085e-08 0)
(0 -3.97716e-08 0)
(0 -3.92829e-08 0)
(0 -3.88392e-08 0)
(0 -3.8437e-08 0)
(0 -3.80732e-08 0)
(0 -3.77446e-08 0)
(0 -3.74486e-08 0)
(0 -3.71826e-08 0)
(0 -3.69446e-08 0)
(0 -3.67326e-08 0)
(0 -3.65452e-08 0)
(0 -3.6381e-08 0)
(0 -3.62391e-08 0)
(0 -3.61186e-08 0)
(0 -3.6019e-08 0)
(0 -3.59397e-08 0)
(0 -3.58806e-08 0)
(0 -3.58412e-08 0)
(0 -3.58216e-08 0)
(0 -4.66169e-08 0)
(0 -4.56097e-08 0)
(0 -4.46637e-08 0)
(0 -4.37801e-08 0)
(0 -4.2959e-08 0)
(0 -4.21995e-08 0)
(0 -4.14998e-08 0)
(0 -4.08576e-08 0)
(0 -4.02702e-08 0)
(0 -3.97343e-08 0)
(0 -3.92467e-08 0)
(0 -3.88038e-08 0)
(0 -3.84024e-08 0)
(0 -3.80392e-08 0)
(0 -3.77112e-08 0)
(0 -3.74157e-08 0)
(0 -3.71502e-08 0)
(0 -3.69125e-08 0)
(0 -3.67009e-08 0)
(0 -3.65138e-08 0)
(0 -3.63498e-08 0)
(0 -3.62081e-08 0)
(0 -3.60878e-08 0)
(0 -3.59883e-08 0)
(0 -3.59091e-08 0)
(0 -3.585e-08 0)
(0 -3.58107e-08 0)
(0 -3.57911e-08 0)
(0 -4.65624e-08 0)
(0 -4.55574e-08 0)
(0 -4.46135e-08 0)
(0 -4.37319e-08 0)
(0 -4.29127e-08 0)
(0 -4.21548e-08 0)
(0 -4.14567e-08 0)
(0 -4.0816e-08 0)
(0 -4.02299e-08 0)
(0 -3.96952e-08 0)
(0 -3.92086e-08 0)
(0 -3.87667e-08 0)
(0 -3.83661e-08 0)
(0 -3.80036e-08 0)
(0 -3.76762e-08 0)
(0 -3.73813e-08 0)
(0 -3.71162e-08 0)
(0 -3.68789e-08 0)
(0 -3.66677e-08 0)
(0 -3.64808e-08 0)
(0 -3.63171e-08 0)
(0 -3.61756e-08 0)
(0 -3.60554e-08 0)
(0 -3.59561e-08 0)
(0 -3.5877e-08 0)
(0 -3.5818e-08 0)
(0 -3.57787e-08 0)
(0 -3.57591e-08 0)
(0 -4.65048e-08 0)
(0 -4.55022e-08 0)
(0 -4.45606e-08 0)
(0 -4.36811e-08 0)
(0 -4.28639e-08 0)
(0 -4.21079e-08 0)
(0 -4.14115e-08 0)
(0 -4.07723e-08 0)
(0 -4.01876e-08 0)
(0 -3.96542e-08 0)
(0 -3.91687e-08 0)
(0 -3.87278e-08 0)
(0 -3.83281e-08 0)
(0 -3.79664e-08 0)
(0 -3.76397e-08 0)
(0 -3.73452e-08 0)
(0 -3.70807e-08 0)
(0 -3.68438e-08 0)
(0 -3.66329e-08 0)
(0 -3.64463e-08 0)
(0 -3.62829e-08 0)
(0 -3.61416e-08 0)
(0 -3.60216e-08 0)
(0 -3.59224e-08 0)
(0 -3.58434e-08 0)
(0 -3.57845e-08 0)
(0 -3.57453e-08 0)
(0 -3.57257e-08 0)
(0 -4.64442e-08 0)
(0 -4.54442e-08 0)
(0 -4.4505e-08 0)
(0 -4.36278e-08 0)
(0 -4.28127e-08 0)
(0 -4.20587e-08 0)
(0 -4.13641e-08 0)
(0 -4.07267e-08 0)
(0 -4.01434e-08 0)
(0 -3.96114e-08 0)
(0 -3.91271e-08 0)
(0 -3.86872e-08 0)
(0 -3.82884e-08 0)
(0 -3.79275e-08 0)
(0 -3.76015e-08 0)
(0 -3.73077e-08 0)
(0 -3.70437e-08 0)
(0 -3.68073e-08 0)
(0 -3.65967e-08 0)
(0 -3.64105e-08 0)
(0 -3.62473e-08 0)
(0 -3.61062e-08 0)
(0 -3.59864e-08 0)
(0 -3.58873e-08 0)
(0 -3.58085e-08 0)
(0 -3.57496e-08 0)
(0 -3.57104e-08 0)
(0 -3.56909e-08 0)
(0 -4.63806e-08 0)
(0 -4.53832e-08 0)
(0 -4.44467e-08 0)
(0 -4.3572e-08 0)
(0 -4.27592e-08 0)
(0 -4.20073e-08 0)
(0 -4.13147e-08 0)
(0 -4.0679e-08 0)
(0 -4.00974e-08 0)
(0 -3.95668e-08 0)
(0 -3.90838e-08 0)
(0 -3.8645e-08 0)
(0 -3.82472e-08 0)
(0 -3.78872e-08 0)
(0 -3.75619e-08 0)
(0 -3.72687e-08 0)
(0 -3.70052e-08 0)
(0 -3.67693e-08 0)
(0 -3.65591e-08 0)
(0 -3.63732e-08 0)
(0 -3.62103e-08 0)
(0 -3.60694e-08 0)
(0 -3.59498e-08 0)
(0 -3.58509e-08 0)
(0 -3.57721e-08 0)
(0 -3.57133e-08 0)
(0 -3.56743e-08 0)
(0 -3.56547e-08 0)
(0 -4.63138e-08 0)
(0 -4.53195e-08 0)
(0 -4.43857e-08 0)
(0 -4.35136e-08 0)
(0 -4.27033e-08 0)
(0 -4.19537e-08 0)
(0 -4.12632e-08 0)
(0 -4.06294e-08 0)
(0 -4.00495e-08 0)
(0 -3.95204e-08 0)
(0 -3.90388e-08 0)
(0 -3.86012e-08 0)
(0 -3.82045e-08 0)
(0 -3.78453e-08 0)
(0 -3.75209e-08 0)
(0 -3.72284e-08 0)
(0 -3.69654e-08 0)
(0 -3.673e-08 0)
(0 -3.65202e-08 0)
(0 -3.63346e-08 0)
(0 -3.6172e-08 0)
(0 -3.60314e-08 0)
(0 -3.59119e-08 0)
(0 -3.58131e-08 0)
(0 -3.57345e-08 0)
(0 -3.56758e-08 0)
(0 -3.56368e-08 0)
(0 -3.56173e-08 0)
(0 -4.62441e-08 0)
(0 -4.52528e-08 0)
(0 -4.4322e-08 0)
(0 -4.34528e-08 0)
(0 -4.2645e-08 0)
(0 -4.18979e-08 0)
(0 -4.12096e-08 0)
(0 -4.05779e-08 0)
(0 -3.99998e-08 0)
(0 -3.94724e-08 0)
(0 -3.89922e-08 0)
(0 -3.85559e-08 0)
(0 -3.81603e-08 0)
(0 -3.78021e-08 0)
(0 -3.74784e-08 0)
(0 -3.71867e-08 0)
(0 -3.69243e-08 0)
(0 -3.66894e-08 0)
(0 -3.648e-08 0)
(0 -3.62948e-08 0)
(0 -3.61325e-08 0)
(0 -3.59921e-08 0)
(0 -3.58728e-08 0)
(0 -3.57742e-08 0)
(0 -3.56957e-08 0)
(0 -3.5637e-08 0)
(0 -3.55981e-08 0)
(0 -3.55786e-08 0)
(0 -4.61713e-08 0)
(0 -4.51833e-08 0)
(0 -4.42557e-08 0)
(0 -4.33894e-08 0)
(0 -4.25845e-08 0)
(0 -4.184e-08 0)
(0 -4.11541e-08 0)
(0 -4.05245e-08 0)
(0 -3.99484e-08 0)
(0 -3.94227e-08 0)
(0 -3.89441e-08 0)
(0 -3.85091e-08 0)
(0 -3.81147e-08 0)
(0 -3.77575e-08 0)
(0 -3.74347e-08 0)
(0 -3.71437e-08 0)
(0 -3.6882e-08 0)
(0 -3.66475e-08 0)
(0 -3.64386e-08 0)
(0 -3.62538e-08 0)
(0 -3.60917e-08 0)
(0 -3.59516e-08 0)
(0 -3.58325e-08 0)
(0 -3.5734e-08 0)
(0 -3.56557e-08 0)
(0 -3.55971e-08 0)
(0 -3.55582e-08 0)
(0 -3.55387e-08 0)
(0 -4.60954e-08 0)
(0 -4.51109e-08 0)
(0 -4.41867e-08 0)
(0 -4.33236e-08 0)
(0 -4.25217e-08 0)
(0 -4.17799e-08 0)
(0 -4.10966e-08 0)
(0 -4.04693e-08 0)
(0 -3.98953e-08 0)
(0 -3.93714e-08 0)
(0 -3.88944e-08 0)
(0 -3.84609e-08 0)
(0 -3.80677e-08 0)
(0 -3.77116e-08 0)
(0 -3.73898e-08 0)
(0 -3.70995e-08 0)
(0 -3.68384e-08 0)
(0 -3.66045e-08 0)
(0 -3.63961e-08 0)
(0 -3.62116e-08 0)
(0 -3.60499e-08 0)
(0 -3.591e-08 0)
(0 -3.57911e-08 0)
(0 -3.56928e-08 0)
(0 -3.56145e-08 0)
(0 -3.55561e-08 0)
(0 -3.55172e-08 0)
(0 -3.54978e-08 0)
(0 -4.60164e-08 0)
(0 -4.50357e-08 0)
(0 -4.41151e-08 0)
(0 -4.32554e-08 0)
(0 -4.24566e-08 0)
(0 -4.17178e-08 0)
(0 -4.10372e-08 0)
(0 -4.04124e-08 0)
(0 -3.98406e-08 0)
(0 -3.93187e-08 0)
(0 -3.88434e-08 0)
(0 -3.84114e-08 0)
(0 -3.80195e-08 0)
(0 -3.76645e-08 0)
(0 -3.73436e-08 0)
(0 -3.70541e-08 0)
(0 -3.67938e-08 0)
(0 -3.65605e-08 0)
(0 -3.63525e-08 0)
(0 -3.61684e-08 0)
(0 -3.6007e-08 0)
(0 -3.58673e-08 0)
(0 -3.57487e-08 0)
(0 -3.56505e-08 0)
(0 -3.55723e-08 0)
(0 -3.5514e-08 0)
(0 -3.54751e-08 0)
(0 -3.54558e-08 0)
(0 -4.59344e-08 0)
(0 -4.49577e-08 0)
(0 -4.40408e-08 0)
(0 -4.31847e-08 0)
(0 -4.23893e-08 0)
(0 -4.16536e-08 0)
(0 -4.09759e-08 0)
(0 -4.03537e-08 0)
(0 -3.97842e-08 0)
(0 -3.92644e-08 0)
(0 -3.87909e-08 0)
(0 -3.83606e-08 0)
(0 -3.797e-08 0)
(0 -3.76162e-08 0)
(0 -3.72963e-08 0)
(0 -3.70077e-08 0)
(0 -3.67481e-08 0)
(0 -3.65153e-08 0)
(0 -3.63078e-08 0)
(0 -3.61241e-08 0)
(0 -3.5963e-08 0)
(0 -3.58236e-08 0)
(0 -3.57052e-08 0)
(0 -3.56072e-08 0)
(0 -3.55292e-08 0)
(0 -3.54709e-08 0)
(0 -3.54321e-08 0)
(0 -3.54128e-08 0)
(0 -4.58494e-08 0)
(0 -4.48768e-08 0)
(0 -4.39639e-08 0)
(0 -4.31116e-08 0)
(0 -4.23198e-08 0)
(0 -4.15875e-08 0)
(0 -4.09127e-08 0)
(0 -4.02933e-08 0)
(0 -3.97263e-08 0)
(0 -3.92087e-08 0)
(0 -3.87372e-08 0)
(0 -3.83085e-08 0)
(0 -3.79194e-08 0)
(0 -3.75669e-08 0)
(0 -3.7248e-08 0)
(0 -3.69603e-08 0)
(0 -3.67014e-08 0)
(0 -3.64693e-08 0)
(0 -3.62623e-08 0)
(0 -3.6079e-08 0)
(0 -3.59182e-08 0)
(0 -3.57791e-08 0)
(0 -3.56609e-08 0)
(0 -3.5563e-08 0)
(0 -3.54851e-08 0)
(0 -3.54269e-08 0)
(0 -3.53882e-08 0)
(0 -3.53689e-08 0)
(0 -4.57613e-08 0)
(0 -4.47931e-08 0)
(0 -4.38844e-08 0)
(0 -4.30362e-08 0)
(0 -4.22482e-08 0)
(0 -4.15193e-08 0)
(0 -4.08478e-08 0)
(0 -4.02313e-08 0)
(0 -3.96669e-08 0)
(0 -3.91516e-08 0)
(0 -3.86821e-08 0)
(0 -3.82552e-08 0)
(0 -3.78677e-08 0)
(0 -3.75165e-08 0)
(0 -3.71987e-08 0)
(0 -3.69119e-08 0)
(0 -3.66538e-08 0)
(0 -3.64223e-08 0)
(0 -3.62158e-08 0)
(0 -3.60329e-08 0)
(0 -3.58725e-08 0)
(0 -3.57337e-08 0)
(0 -3.56156e-08 0)
(0 -3.55179e-08 0)
(0 -3.54402e-08 0)
(0 -3.53821e-08 0)
(0 -3.53434e-08 0)
(0 -3.53241e-08 0)
(0 -4.56702e-08 0)
(0 -4.47066e-08 0)
(0 -4.38024e-08 0)
(0 -4.29584e-08 0)
(0 -4.21744e-08 0)
(0 -4.14492e-08 0)
(0 -4.07811e-08 0)
(0 -4.01677e-08 0)
(0 -3.96061e-08 0)
(0 -3.90932e-08 0)
(0 -3.86259e-08 0)
(0 -3.82009e-08 0)
(0 -3.7815e-08 0)
(0 -3.74651e-08 0)
(0 -3.71485e-08 0)
(0 -3.68627e-08 0)
(0 -3.66053e-08 0)
(0 -3.63745e-08 0)
(0 -3.61686e-08 0)
(0 -3.59861e-08 0)
(0 -3.58261e-08 0)
(0 -3.56875e-08 0)
(0 -3.55697e-08 0)
(0 -3.54721e-08 0)
(0 -3.53945e-08 0)
(0 -3.53364e-08 0)
(0 -3.52978e-08 0)
(0 -3.52786e-08 0)
(0 -4.55761e-08 0)
(0 -4.46173e-08 0)
(0 -4.37179e-08 0)
(0 -4.28783e-08 0)
(0 -4.20985e-08 0)
(0 -4.13772e-08 0)
(0 -4.07127e-08 0)
(0 -4.01025e-08 0)
(0 -3.95438e-08 0)
(0 -3.90336e-08 0)
(0 -3.85686e-08 0)
(0 -3.81455e-08 0)
(0 -3.77613e-08 0)
(0 -3.74129e-08 0)
(0 -3.70975e-08 0)
(0 -3.68127e-08 0)
(0 -3.65562e-08 0)
(0 -3.6326e-08 0)
(0 -3.61206e-08 0)
(0 -3.59386e-08 0)
(0 -3.57789e-08 0)
(0 -3.56406e-08 0)
(0 -3.5523e-08 0)
(0 -3.54256e-08 0)
(0 -3.53481e-08 0)
(0 -3.52901e-08 0)
(0 -3.52516e-08 0)
(0 -3.52323e-08 0)
(0 -4.5479e-08 0)
(0 -4.45254e-08 0)
(0 -4.36308e-08 0)
(0 -4.2796e-08 0)
(0 -4.20206e-08 0)
(0 -4.13034e-08 0)
(0 -4.06427e-08 0)
(0 -4.00359e-08 0)
(0 -3.94803e-08 0)
(0 -3.89728e-08 0)
(0 -3.85102e-08 0)
(0 -3.80892e-08 0)
(0 -3.77067e-08 0)
(0 -3.73598e-08 0)
(0 -3.70457e-08 0)
(0 -3.67619e-08 0)
(0 -3.65063e-08 0)
(0 -3.62768e-08 0)
(0 -3.6072e-08 0)
(0 -3.58905e-08 0)
(0 -3.57311e-08 0)
(0 -3.55931e-08 0)
(0 -3.54757e-08 0)
(0 -3.53785e-08 0)
(0 -3.53011e-08 0)
(0 -3.52432e-08 0)
(0 -3.52047e-08 0)
(0 -3.51855e-08 0)
(0 -4.5379e-08 0)
(0 -4.44307e-08 0)
(0 -4.35413e-08 0)
(0 -4.27114e-08 0)
(0 -4.19406e-08 0)
(0 -4.12278e-08 0)
(0 -4.05711e-08 0)
(0 -3.99679e-08 0)
(0 -3.94156e-08 0)
(0 -3.89109e-08 0)
(0 -3.84508e-08 0)
(0 -3.80319e-08 0)
(0 -3.76513e-08 0)
(0 -3.7306e-08 0)
(0 -3.69932e-08 0)
(0 -3.67105e-08 0)
(0 -3.64558e-08 0)
(0 -3.62271e-08 0)
(0 -3.60228e-08 0)
(0 -3.58417e-08 0)
(0 -3.56827e-08 0)
(0 -3.5545e-08 0)
(0 -3.54278e-08 0)
(0 -3.53308e-08 0)
(0 -3.52535e-08 0)
(0 -3.51957e-08 0)
(0 -3.51573e-08 0)
(0 -3.51381e-08 0)
(0 -4.5276e-08 0)
(0 -4.43333e-08 0)
(0 -4.34493e-08 0)
(0 -4.26246e-08 0)
(0 -4.18588e-08 0)
(0 -4.11505e-08 0)
(0 -4.04979e-08 0)
(0 -3.98986e-08 0)
(0 -3.93496e-08 0)
(0 -3.8848e-08 0)
(0 -3.83905e-08 0)
(0 -3.79739e-08 0)
(0 -3.75952e-08 0)
(0 -3.72516e-08 0)
(0 -3.69401e-08 0)
(0 -3.66586e-08 0)
(0 -3.64048e-08 0)
(0 -3.61768e-08 0)
(0 -3.59732e-08 0)
(0 -3.57925e-08 0)
(0 -3.56339e-08 0)
(0 -3.54964e-08 0)
(0 -3.53795e-08 0)
(0 -3.52826e-08 0)
(0 -3.52054e-08 0)
(0 -3.51477e-08 0)
(0 -3.51093e-08 0)
(0 -3.50902e-08 0)
(0 -4.51703e-08 0)
(0 -4.42334e-08 0)
(0 -4.3355e-08 0)
(0 -4.25358e-08 0)
(0 -4.1775e-08 0)
(0 -4.10716e-08 0)
(0 -4.04234e-08 0)
(0 -3.9828e-08 0)
(0 -3.92826e-08 0)
(0 -3.87841e-08 0)
(0 -3.83293e-08 0)
(0 -3.79151e-08 0)
(0 -3.75385e-08 0)
(0 -3.71965e-08 0)
(0 -3.68865e-08 0)
(0 -3.66062e-08 0)
(0 -3.63533e-08 0)
(0 -3.61261e-08 0)
(0 -3.59231e-08 0)
(0 -3.57429e-08 0)
(0 -3.55847e-08 0)
(0 -3.54475e-08 0)
(0 -3.53308e-08 0)
(0 -3.5234e-08 0)
(0 -3.5157e-08 0)
(0 -3.50994e-08 0)
(0 -3.5061e-08 0)
(0 -3.50419e-08 0)
(0 -4.50617e-08 0)
(0 -4.41309e-08 0)
(0 -4.32585e-08 0)
(0 -4.24449e-08 0)
(0 -4.16895e-08 0)
(0 -4.0991e-08 0)
(0 -4.03474e-08 0)
(0 -3.97562e-08 0)
(0 -3.92145e-08 0)
(0 -3.87193e-08 0)
(0 -3.82674e-08 0)
(0 -3.78557e-08 0)
(0 -3.74812e-08 0)
(0 -3.7141e-08 0)
(0 -3.68325e-08 0)
(0 -3.65533e-08 0)
(0 -3.63014e-08 0)
(0 -3.6075e-08 0)
(0 -3.58726e-08 0)
(0 -3.5693e-08 0)
(0 -3.55351e-08 0)
(0 -3.53982e-08 0)
(0 -3.52817e-08 0)
(0 -3.51851e-08 0)
(0 -3.51082e-08 0)
(0 -3.50507e-08 0)
(0 -3.50124e-08 0)
(0 -3.49932e-08 0)
(0 -4.49504e-08 0)
(0 -4.40259e-08 0)
(0 -4.31597e-08 0)
(0 -4.2352e-08 0)
(0 -4.16023e-08 0)
(0 -4.0909e-08 0)
(0 -4.02702e-08 0)
(0 -3.96833e-08 0)
(0 -3.91455e-08 0)
(0 -3.86537e-08 0)
(0 -3.82049e-08 0)
(0 -3.77957e-08 0)
(0 -3.74234e-08 0)
(0 -3.70851e-08 0)
(0 -3.67781e-08 0)
(0 -3.65002e-08 0)
(0 -3.62493e-08 0)
(0 -3.60237e-08 0)
(0 -3.58219e-08 0)
(0 -3.56428e-08 0)
(0 -3.54853e-08 0)
(0 -3.53487e-08 0)
(0 -3.52324e-08 0)
(0 -3.5136e-08 0)
(0 -3.50592e-08 0)
(0 -3.50017e-08 0)
(0 -3.49635e-08 0)
(0 -3.49444e-08 0)
(0 -4.48365e-08 0)
(0 -4.39186e-08 0)
(0 -4.30588e-08 0)
(0 -4.22573e-08 0)
(0 -4.15134e-08 0)
(0 -4.08256e-08 0)
(0 -4.01918e-08 0)
(0 -3.96094e-08 0)
(0 -3.90757e-08 0)
(0 -3.85875e-08 0)
(0 -3.81417e-08 0)
(0 -3.77353e-08 0)
(0 -3.73652e-08 0)
(0 -3.70288e-08 0)
(0 -3.67234e-08 0)
(0 -3.64468e-08 0)
(0 -3.61969e-08 0)
(0 -3.59722e-08 0)
(0 -3.57711e-08 0)
(0 -3.55924e-08 0)
(0 -3.54353e-08 0)
(0 -3.5299e-08 0)
(0 -3.51829e-08 0)
(0 -3.50867e-08 0)
(0 -3.501e-08 0)
(0 -3.49526e-08 0)
(0 -3.49144e-08 0)
(0 -3.48953e-08 0)
(0 -4.472e-08 0)
(0 -4.3809e-08 0)
(0 -4.29559e-08 0)
(0 -4.21608e-08 0)
(0 -4.1423e-08 0)
(0 -4.07409e-08 0)
(0 -4.01123e-08 0)
(0 -3.95347e-08 0)
(0 -3.90051e-08 0)
(0 -3.85207e-08 0)
(0 -3.80781e-08 0)
(0 -3.76745e-08 0)
(0 -3.73068e-08 0)
(0 -3.69723e-08 0)
(0 -3.66685e-08 0)
(0 -3.63932e-08 0)
(0 -3.61445e-08 0)
(0 -3.59206e-08 0)
(0 -3.57201e-08 0)
(0 -3.5542e-08 0)
(0 -3.53853e-08 0)
(0 -3.52493e-08 0)
(0 -3.51334e-08 0)
(0 -3.50373e-08 0)
(0 -3.49607e-08 0)
(0 -3.49034e-08 0)
(0 -3.48652e-08 0)
(0 -3.48461e-08 0)
(0 -6.64509e-08 0)
(0 -6.63761e-08 0)
(0 -6.63108e-08 0)
(0 -6.62457e-08 0)
(0 -6.61753e-08 0)
(0 -6.61015e-08 0)
(0 -6.60395e-08 0)
(0 -6.59922e-08 0)
(0 -6.59532e-08 0)
(0 -6.59183e-08 0)
(0 -6.58855e-08 0)
(0 -6.58579e-08 0)
(0 -6.54966e-08 0)
(0 -6.54798e-08 0)
(0 -6.54701e-08 0)
(0 -6.54659e-08 0)
(0 -6.54669e-08 0)
(0 -6.54756e-08 0)
(0 -6.4832e-08 0)
(0 -6.48458e-08 0)
(0 -6.48655e-08 0)
(0 -6.48906e-08 0)
(0 -6.49215e-08 0)
(0 -6.49599e-08 0)
(0 -6.40555e-08 0)
(0 -6.40986e-08 0)
(0 -6.41462e-08 0)
(0 -6.41984e-08 0)
(0 -6.42558e-08 0)
(0 -6.43194e-08 0)
(0 -6.31779e-08 0)
(0 -6.3248e-08 0)
(0 -6.33212e-08 0)
(0 -6.33978e-08 0)
(0 -6.34784e-08 0)
(0 -6.35639e-08 0)
(0 -6.22106e-08 0)
(0 -6.23048e-08 0)
(0 -6.24008e-08 0)
(0 -6.2499e-08 0)
(0 -6.25999e-08 0)
(0 -6.27041e-08 0)
(0 -6.11655e-08 0)
(0 -6.12807e-08 0)
(0 -6.13965e-08 0)
(0 -6.15133e-08 0)
(0 -6.16316e-08 0)
(0 -6.17518e-08 0)
(0 -6.00549e-08 0)
(0 -6.01879e-08 0)
(0 -6.03205e-08 0)
(0 -6.0453e-08 0)
(0 -6.05859e-08 0)
(0 -6.07194e-08 0)
(0 -5.88914e-08 0)
(0 -5.90389e-08 0)
(0 -5.91852e-08 0)
(0 -5.93306e-08 0)
(0 -5.94753e-08 0)
(0 -5.96196e-08 0)
(0 -5.76877e-08 0)
(0 -5.78466e-08 0)
(0 -5.80036e-08 0)
(0 -5.8159e-08 0)
(0 -5.83129e-08 0)
(0 -5.84655e-08 0)
(0 -5.64561e-08 0)
(0 -5.66234e-08 0)
(0 -5.67883e-08 0)
(0 -5.6951e-08 0)
(0 -5.71116e-08 0)
(0 -5.72702e-08 0)
(0 -5.52088e-08 0)
(0 -5.53816e-08 0)
(0 -5.55518e-08 0)
(0 -5.57193e-08 0)
(0 -5.58842e-08 0)
(0 -5.60466e-08 0)
(0 -5.39574e-08 0)
(0 -5.41331e-08 0)
(0 -5.4306e-08 0)
(0 -5.44759e-08 0)
(0 -5.4643e-08 0)
(0 -5.48071e-08 0)
(0 -5.27127e-08 0)
(0 -5.2889e-08 0)
(0 -5.30623e-08 0)
(0 -5.32326e-08 0)
(0 -5.33997e-08 0)
(0 -5.35637e-08 0)
(0 -5.14847e-08 0)
(0 -5.16595e-08 0)
(0 -5.18313e-08 0)
(0 -5.19999e-08 0)
(0 -5.21654e-08 0)
(0 -5.23276e-08 0)
(0 -5.02826e-08 0)
(0 -5.0454e-08 0)
(0 -5.06225e-08 0)
(0 -5.07879e-08 0)
(0 -5.09501e-08 0)
(0 -5.11091e-08 0)
(0 -4.91142e-08 0)
(0 -4.92807e-08 0)
(0 -4.94445e-08 0)
(0 -4.96052e-08 0)
(0 -4.97629e-08 0)
(0 -4.99173e-08 0)
(0 -4.79864e-08 0)
(0 -4.81468e-08 0)
(0 -4.83046e-08 0)
(0 -4.84595e-08 0)
(0 -4.86116e-08 0)
(0 -4.87605e-08 0)
(0 -4.69048e-08 0)
(0 -4.70581e-08 0)
(0 -4.72089e-08 0)
(0 -4.73573e-08 0)
(0 -4.75028e-08 0)
(0 -4.76455e-08 0)
(0 -4.58738e-08 0)
(0 -4.60192e-08 0)
(0 -4.61626e-08 0)
(0 -4.63036e-08 0)
(0 -4.6442e-08 0)
(0 -4.65778e-08 0)
(0 -4.48966e-08 0)
(0 -4.50338e-08 0)
(0 -4.51691e-08 0)
(0 -4.53024e-08 0)
(0 -4.54334e-08 0)
(0 -4.5562e-08 0)
(0 -4.46011e-08 0)
(0 -4.36972e-08 0)
(0 -4.28511e-08 0)
(0 -4.20627e-08 0)
(0 -4.13312e-08 0)
(0 -4.0655e-08 0)
(0 -4.00318e-08 0)
(0 -3.94591e-08 0)
(0 -3.89339e-08 0)
(0 -3.84533e-08 0)
(0 -3.80141e-08 0)
(0 -3.76134e-08 0)
(0 -3.72481e-08 0)
(0 -3.69157e-08 0)
(0 -3.66136e-08 0)
(0 -3.63396e-08 0)
(0 -3.6092e-08 0)
(0 -3.58689e-08 0)
(0 -3.56692e-08 0)
(0 -3.54916e-08 0)
(0 -3.53352e-08 0)
(0 -3.51995e-08 0)
(0 -3.50838e-08 0)
(0 -3.49879e-08 0)
(0 -3.49114e-08 0)
(0 -3.48541e-08 0)
(0 -3.4816e-08 0)
(0 -3.4797e-08 0)
(0 -4.44799e-08 0)
(0 -4.35833e-08 0)
(0 -4.27445e-08 0)
(0 -4.19631e-08 0)
(0 -4.12382e-08 0)
(0 -4.05681e-08 0)
(0 -3.99505e-08 0)
(0 -3.93829e-08 0)
(0 -3.88622e-08 0)
(0 -3.83856e-08 0)
(0 -3.79499e-08 0)
(0 -3.75521e-08 0)
(0 -3.71893e-08 0)
(0 -3.6859e-08 0)
(0 -3.65586e-08 0)
(0 -3.62861e-08 0)
(0 -3.60395e-08 0)
(0 -3.58174e-08 0)
(0 -3.56183e-08 0)
(0 -3.54412e-08 0)
(0 -3.52852e-08 0)
(0 -3.51498e-08 0)
(0 -3.50343e-08 0)
(0 -3.49385e-08 0)
(0 -3.48621e-08 0)
(0 -3.48049e-08 0)
(0 -3.47669e-08 0)
(0 -3.47478e-08 0)
(0 -4.43565e-08 0)
(0 -4.34676e-08 0)
(0 -4.26362e-08 0)
(0 -4.18621e-08 0)
(0 -4.1144e-08 0)
(0 -4.04802e-08 0)
(0 -3.98685e-08 0)
(0 -3.93061e-08 0)
(0 -3.87901e-08 0)
(0 -3.83176e-08 0)
(0 -3.78855e-08 0)
(0 -3.74907e-08 0)
(0 -3.71305e-08 0)
(0 -3.68023e-08 0)
(0 -3.65037e-08 0)
(0 -3.62326e-08 0)
(0 -3.59872e-08 0)
(0 -3.57659e-08 0)
(0 -3.55675e-08 0)
(0 -3.5391e-08 0)
(0 -3.52354e-08 0)
(0 -3.51003e-08 0)
(0 -3.4985e-08 0)
(0 -3.48893e-08 0)
(0 -3.4813e-08 0)
(0 -3.47559e-08 0)
(0 -3.47179e-08 0)
(0 -3.46989e-08 0)
(0 -4.42312e-08 0)
(0 -4.33502e-08 0)
(0 -4.25265e-08 0)
(0 -4.17598e-08 0)
(0 -4.10488e-08 0)
(0 -4.03916e-08 0)
(0 -3.97858e-08 0)
(0 -3.92289e-08 0)
(0 -3.87178e-08 0)
(0 -3.82495e-08 0)
(0 -3.7821e-08 0)
(0 -3.74294e-08 0)
(0 -3.70719e-08 0)
(0 -3.67459e-08 0)
(0 -3.6449e-08 0)
(0 -3.61794e-08 0)
(0 -3.59351e-08 0)
(0 -3.57148e-08 0)
(0 -3.55171e-08 0)
(0 -3.5341e-08 0)
(0 -3.51858e-08 0)
(0 -3.5051e-08 0)
(0 -3.49359e-08 0)
(0 -3.48404e-08 0)
(0 -3.47642e-08 0)
(0 -3.47071e-08 0)
(0 -3.46691e-08 0)
(0 -3.46501e-08 0)
(0 -4.4104e-08 0)
(0 -4.32312e-08 0)
(0 -4.24156e-08 0)
(0 -4.16566e-08 0)
(0 -4.09528e-08 0)
(0 -4.03023e-08 0)
(0 -3.97028e-08 0)
(0 -3.91514e-08 0)
(0 -3.86453e-08 0)
(0 -3.81813e-08 0)
(0 -3.77566e-08 0)
(0 -3.73682e-08 0)
(0 -3.70134e-08 0)
(0 -3.66896e-08 0)
(0 -3.63946e-08 0)
(0 -3.61265e-08 0)
(0 -3.58834e-08 0)
(0 -3.56639e-08 0)
(0 -3.54669e-08 0)
(0 -3.52914e-08 0)
(0 -3.51366e-08 0)
(0 -3.5002e-08 0)
(0 -3.48871e-08 0)
(0 -3.47917e-08 0)
(0 -3.47156e-08 0)
(0 -3.46586e-08 0)
(0 -3.46206e-08 0)
(0 -3.46016e-08 0)
(0 -4.39753e-08 0)
(0 -4.31109e-08 0)
(0 -4.23035e-08 0)
(0 -4.15524e-08 0)
(0 -4.08562e-08 0)
(0 -4.02127e-08 0)
(0 -3.96195e-08 0)
(0 -3.90738e-08 0)
(0 -3.85728e-08 0)
(0 -3.81133e-08 0)
(0 -3.76925e-08 0)
(0 -3.73073e-08 0)
(0 -3.69552e-08 0)
(0 -3.66337e-08 0)
(0 -3.63406e-08 0)
(0 -3.60739e-08 0)
(0 -3.5832e-08 0)
(0 -3.56135e-08 0)
(0 -3.54171e-08 0)
(0 -3.52421e-08 0)
(0 -3.50877e-08 0)
(0 -3.49534e-08 0)
(0 -3.48387e-08 0)
(0 -3.47434e-08 0)
(0 -3.46674e-08 0)
(0 -3.46104e-08 0)
(0 -3.45725e-08 0)
(0 -3.45535e-08 0)
(0 -6.65429e-08 0)
(0 -6.60993e-08 0)
(0 -6.55227e-08 0)
(0 -6.48248e-08 0)
(0 -6.4017e-08 0)
(0 -6.31108e-08 0)
(0 -6.21181e-08 0)
(0 -6.10509e-08 0)
(0 -5.99218e-08 0)
(0 -5.87431e-08 0)
(0 -5.75274e-08 0)
(0 -5.62871e-08 0)
(0 -5.5034e-08 0)
(0 -5.37795e-08 0)
(0 -5.25341e-08 0)
(0 -5.13078e-08 0)
(0 -5.01091e-08 0)
(0 -4.89457e-08 0)
(0 -4.78243e-08 0)
(0 -4.675e-08 0)
(0 -4.5727e-08 0)
(0 -4.47583e-08 0)
(0 -6.66576e-08 0)
(0 -6.61746e-08 0)
(0 -6.55591e-08 0)
(0 -6.48244e-08 0)
(0 -6.39829e-08 0)
(0 -6.30464e-08 0)
(0 -6.20269e-08 0)
(0 -6.09366e-08 0)
(0 -5.9788e-08 0)
(0 -5.85936e-08 0)
(0 -5.73656e-08 0)
(0 -5.61162e-08 0)
(0 -5.48571e-08 0)
(0 -5.35994e-08 0)
(0 -5.23535e-08 0)
(0 -5.11288e-08 0)
(0 -4.99337e-08 0)
(0 -4.87756e-08 0)
(0 -4.76606e-08 0)
(0 -4.65939e-08 0)
(0 -4.55792e-08 0)
(0 -4.46191e-08 0)
(0 -6.68009e-08 0)
(0 -6.6267e-08 0)
(0 -6.56059e-08 0)
(0 -6.48303e-08 0)
(0 -6.39522e-08 0)
(0 -6.29834e-08 0)
(0 -6.19358e-08 0)
(0 -6.08215e-08 0)
(0 -5.96528e-08 0)
(0 -5.84421e-08 0)
(0 -5.72014e-08 0)
(0 -5.59427e-08 0)
(0 -5.46776e-08 0)
(0 -5.34167e-08 0)
(0 -5.21703e-08 0)
(0 -5.09473e-08 0)
(0 -4.9756e-08 0)
(0 -4.86033e-08 0)
(0 -4.74952e-08 0)
(0 -4.64362e-08 0)
(0 -4.543e-08 0)
(0 -4.44789e-08 0)
(0 -6.69683e-08 0)
(0 -6.6373e-08 0)
(0 -6.56604e-08 0)
(0 -6.48404e-08 0)
(0 -6.39236e-08 0)
(0 -6.2921e-08 0)
(0 -6.18442e-08 0)
(0 -6.0705e-08 0)
(0 -5.95157e-08 0)
(0 -5.82882e-08 0)
(0 -5.70346e-08 0)
(0 -5.57666e-08 0)
(0 -5.44954e-08 0)
(0 -5.32315e-08 0)
(0 -5.19846e-08 0)
(0 -5.07636e-08 0)
(0 -4.95763e-08 0)
(0 -4.84293e-08 0)
(0 -4.73282e-08 0)
(0 -4.62773e-08 0)
(0 -4.52798e-08 0)
(0 -4.4338e-08 0)
(0 -6.71428e-08 0)
(0 -6.64843e-08 0)
(0 -6.57181e-08 0)
(0 -6.48518e-08 0)
(0 -6.38949e-08 0)
(0 -6.28575e-08 0)
(0 -6.17508e-08 0)
(0 -6.05864e-08 0)
(0 -5.93761e-08 0)
(0 -5.81317e-08 0)
(0 -5.68652e-08 0)
(0 -5.55879e-08 0)
(0 -5.43107e-08 0)
(0 -5.30438e-08 0)
(0 -5.17967e-08 0)
(0 -5.05779e-08 0)
(0 -4.93948e-08 0)
(0 -4.82538e-08 0)
(0 -4.716e-08 0)
(0 -4.61174e-08 0)
(0 -4.5129e-08 0)
(0 -4.41966e-08 0)
(0 -6.73141e-08 0)
(0 -6.65933e-08 0)
(0 -6.57738e-08 0)
(0 -6.48612e-08 0)
(0 -6.38638e-08 0)
(0 -6.27914e-08 0)
(0 -6.16546e-08 0)
(0 -6.04648e-08 0)
(0 -5.92335e-08 0)
(0 -5.79724e-08 0)
(0 -5.6693e-08 0)
(0 -5.54065e-08 0)
(0 -5.41235e-08 0)
(0 -5.28539e-08 0)
(0 -5.16069e-08 0)
(0 -5.03906e-08 0)
(0 -4.9212e-08 0)
(0 -4.80772e-08 0)
(0 -4.69909e-08 0)
(0 -4.5957e-08 0)
(0 -4.49779e-08 0)
(0 -4.40551e-08 0)
(0 -6.74702e-08 0)
(0 -6.66933e-08 0)
(0 -6.58231e-08 0)
(0 -6.48654e-08 0)
(0 -6.38282e-08 0)
(0 -6.27211e-08 0)
(0 -6.15545e-08 0)
(0 -6.03395e-08 0)
(0 -5.90874e-08 0)
(0 -5.78098e-08 0)
(0 -5.65178e-08 0)
(0 -5.52224e-08 0)
(0 -5.3934e-08 0)
(0 -5.2662e-08 0)
(0 -5.14154e-08 0)
(0 -5.02019e-08 0)
(0 -4.90282e-08 0)
(0 -4.78999e-08 0)
(0 -4.68215e-08 0)
(0 -4.57964e-08 0)
(0 -4.48268e-08 0)
(0 -4.3914e-08 0)
(0 -6.76082e-08 0)
(0 -6.67809e-08 0)
(0 -6.58631e-08 0)
(0 -6.48621e-08 0)
(0 -6.37863e-08 0)
(0 -6.26453e-08 0)
(0 -6.14496e-08 0)
(0 -6.02099e-08 0)
(0 -5.89376e-08 0)
(0 -5.76439e-08 0)
(0 -5.63398e-08 0)
(0 -5.5036e-08 0)
(0 -5.37425e-08 0)
(0 -5.24686e-08 0)
(0 -5.12227e-08 0)
(0 -5.00123e-08 0)
(0 -4.88438e-08 0)
(0 -4.77223e-08 0)
(0 -4.66521e-08 0)
(0 -4.56361e-08 0)
(0 -4.46763e-08 0)
(0 -4.37736e-08 0)
(0 -6.77317e-08 0)
(0 -6.68554e-08 0)
(0 -6.58922e-08 0)
(0 -6.48497e-08 0)
(0 -6.37368e-08 0)
(0 -6.25631e-08 0)
(0 -6.13392e-08 0)
(0 -6.00757e-08 0)
(0 -5.87839e-08 0)
(0 -5.74747e-08 0)
(0 -5.61591e-08 0)
(0 -5.48473e-08 0)
(0 -5.35492e-08 0)
(0 -5.22738e-08 0)
(0 -5.10291e-08 0)
(0 -4.98223e-08 0)
(0 -4.86593e-08 0)
(0 -4.7545e-08 0)
(0 -4.64832e-08 0)
(0 -4.54766e-08 0)
(0 -4.45267e-08 0)
(0 -4.36343e-08 0)
(0 -6.78384e-08 0)
(0 -6.69157e-08 0)
(0 -6.59091e-08 0)
(0 -6.4827e-08 0)
(0 -6.36787e-08 0)
(0 -6.24738e-08 0)
(0 -6.12228e-08 0)
(0 -5.99365e-08 0)
(0 -5.86261e-08 0)
(0 -5.73023e-08 0)
(0 -5.59758e-08 0)
(0 -5.46568e-08 0)
(0 -5.33547e-08 0)
(0 -5.20783e-08 0)
(0 -5.08353e-08 0)
(0 -4.96324e-08 0)
(0 -4.84753e-08 0)
(0 -4.73685e-08 0)
(0 -4.63154e-08 0)
(0 -4.53183e-08 0)
(0 -4.43786e-08 0)
(0 -4.34965e-08 0)
(0 -6.79304e-08 0)
(0 -6.6961e-08 0)
(0 -6.5913e-08 0)
(0 -6.47935e-08 0)
(0 -6.36115e-08 0)
(0 -6.23769e-08 0)
(0 -6.11002e-08 0)
(0 -5.97924e-08 0)
(0 -5.84643e-08 0)
(0 -5.71268e-08 0)
(0 -5.57903e-08 0)
(0 -5.44647e-08 0)
(0 -5.31593e-08 0)
(0 -5.18825e-08 0)
(0 -5.06416e-08 0)
(0 -4.94431e-08 0)
(0 -4.82923e-08 0)
(0 -4.71932e-08 0)
(0 -4.61491e-08 0)
(0 -4.51617e-08 0)
(0 -4.42323e-08 0)
(0 -4.33607e-08 0)
(0 -6.79965e-08 0)
(0 -6.69889e-08 0)
(0 -6.59032e-08 0)
(0 -6.47486e-08 0)
(0 -6.3535e-08 0)
(0 -6.22724e-08 0)
(0 -6.09716e-08 0)
(0 -5.96435e-08 0)
(0 -5.8299e-08 0)
(0 -5.69488e-08 0)
(0 -5.56031e-08 0)
(0 -5.42718e-08 0)
(0 -5.29637e-08 0)
(0 -5.1687e-08 0)
(0 -5.04488e-08 0)
(0 -4.92551e-08 0)
(0 -4.81108e-08 0)
(0 -4.70199e-08 0)
(0 -4.59848e-08 0)
(0 -4.50075e-08 0)
(0 -4.40884e-08 0)
(0 -4.32273e-08 0)
(0 -6.80479e-08 0)
(0 -6.70016e-08 0)
(0 -6.58801e-08 0)
(0 -6.46927e-08 0)
(0 -6.34493e-08 0)
(0 -6.21606e-08 0)
(0 -6.08373e-08 0)
(0 -5.94903e-08 0)
(0 -5.81305e-08 0)
(0 -5.67687e-08 0)
(0 -5.54148e-08 0)
(0 -5.40785e-08 0)
(0 -5.27685e-08 0)
(0 -5.14926e-08 0)
(0 -5.02575e-08 0)
(0 -4.9069e-08 0)
(0 -4.79317e-08 0)
(0 -4.6849e-08 0)
(0 -4.58233e-08 0)
(0 -4.4856e-08 0)
(0 -4.39473e-08 0)
(0 -4.30969e-08 0)
(0 -6.80814e-08 0)
(0 -6.69993e-08 0)
(0 -6.58443e-08 0)
(0 -6.46261e-08 0)
(0 -6.33551e-08 0)
(0 -6.2042e-08 0)
(0 -6.06977e-08 0)
(0 -5.93333e-08 0)
(0 -5.79596e-08 0)
(0 -5.65872e-08 0)
(0 -5.52262e-08 0)
(0 -5.38857e-08 0)
(0 -5.25745e-08 0)
(0 -5.12999e-08 0)
(0 -5.00684e-08 0)
(0 -4.88855e-08 0)
(0 -4.77554e-08 0)
(0 -4.66812e-08 0)
(0 -4.5665e-08 0)
(0 -4.47078e-08 0)
(0 -4.38096e-08 0)
(0 -4.29697e-08 0)
(0 -6.80982e-08 0)
(0 -6.69827e-08 0)
(0 -6.57964e-08 0)
(0 -6.45497e-08 0)
(0 -6.3253e-08 0)
(0 -6.19173e-08 0)
(0 -6.05537e-08 0)
(0 -5.91733e-08 0)
(0 -5.7787e-08 0)
(0 -5.64052e-08 0)
(0 -5.50379e-08 0)
(0 -5.36942e-08 0)
(0 -5.23824e-08 0)
(0 -5.11097e-08 0)
(0 -4.98823e-08 0)
(0 -4.87054e-08 0)
(0 -4.75827e-08 0)
(0 -4.65172e-08 0)
(0 -4.55106e-08 0)
(0 -4.45635e-08 0)
(0 -4.36758e-08 0)
(0 -4.28464e-08 0)
(0 -6.80999e-08 0)
(0 -6.69528e-08 0)
(0 -6.57375e-08 0)
(0 -6.44642e-08 0)
(0 -6.31438e-08 0)
(0 -6.17874e-08 0)
(0 -6.04061e-08 0)
(0 -5.90112e-08 0)
(0 -5.76136e-08 0)
(0 -5.62236e-08 0)
(0 -5.4851e-08 0)
(0 -5.35048e-08 0)
(0 -5.21931e-08 0)
(0 -5.09229e-08 0)
(0 -4.97e-08 0)
(0 -4.85293e-08 0)
(0 -4.74144e-08 0)
(0 -4.63577e-08 0)
(0 -4.53606e-08 0)
(0 -4.44236e-08 0)
(0 -4.35463e-08 0)
(0 -4.27272e-08 0)
(0 -6.80869e-08 0)
(0 -6.69105e-08 0)
(0 -6.56685e-08 0)
(0 -6.43709e-08 0)
(0 -6.30288e-08 0)
(0 -6.16534e-08 0)
(0 -6.02562e-08 0)
(0 -5.88482e-08 0)
(0 -5.74405e-08 0)
(0 -5.60434e-08 0)
(0 -5.46664e-08 0)
(0 -5.33186e-08 0)
(0 -5.20076e-08 0)
(0 -5.07403e-08 0)
(0 -4.95223e-08 0)
(0 -4.83581e-08 0)
(0 -4.7251e-08 0)
(0 -4.62031e-08 0)
(0 -4.52157e-08 0)
(0 -4.42887e-08 0)
(0 -4.34215e-08 0)
(0 -4.26126e-08 0)
(0 -6.80584e-08 0)
(0 -6.68568e-08 0)
(0 -6.55906e-08 0)
(0 -6.4271e-08 0)
(0 -6.29092e-08 0)
(0 -6.15167e-08 0)
(0 -6.0105e-08 0)
(0 -5.86854e-08 0)
(0 -5.72689e-08 0)
(0 -5.58656e-08 0)
(0 -5.44853e-08 0)
(0 -5.31364e-08 0)
(0 -5.18268e-08 0)
(0 -5.05628e-08 0)
(0 -4.935e-08 0)
(0 -4.81925e-08 0)
(0 -4.70933e-08 0)
(0 -4.60543e-08 0)
(0 -4.50763e-08 0)
(0 -4.41592e-08 0)
(0 -4.3302e-08 0)
(0 -4.2503e-08 0)
(0 -6.80185e-08 0)
(0 -6.67937e-08 0)
(0 -6.55057e-08 0)
(0 -6.41661e-08 0)
(0 -6.27864e-08 0)
(0 -6.13785e-08 0)
(0 -5.9954e-08 0)
(0 -5.85241e-08 0)
(0 -5.70999e-08 0)
(0 -5.56916e-08 0)
(0 -5.43086e-08 0)
(0 -5.29594e-08 0)
(0 -5.16516e-08 0)
(0 -5.03914e-08 0)
(0 -4.9184e-08 0)
(0 -4.80333e-08 0)
(0 -4.6942e-08 0)
(0 -4.59117e-08 0)
(0 -4.49431e-08 0)
(0 -4.40357e-08 0)
(0 -4.31882e-08 0)
(0 -4.23988e-08 0)
(0 -6.79701e-08 0)
(0 -6.67234e-08 0)
(0 -6.54154e-08 0)
(0 -6.40577e-08 0)
(0 -6.26621e-08 0)
(0 -6.12404e-08 0)
(0 -5.98045e-08 0)
(0 -5.83657e-08 0)
(0 -5.69349e-08 0)
(0 -5.55224e-08 0)
(0 -5.41375e-08 0)
(0 -5.27887e-08 0)
(0 -5.14831e-08 0)
(0 -5.0227e-08 0)
(0 -4.90251e-08 0)
(0 -4.78812e-08 0)
(0 -4.67977e-08 0)
(0 -4.57761e-08 0)
(0 -4.48166e-08 0)
(0 -4.39185e-08 0)
(0 -4.30805e-08 0)
(0 -4.23003e-08 0)
(0 -6.79148e-08 0)
(0 -6.66475e-08 0)
(0 -6.53214e-08 0)
(0 -6.39476e-08 0)
(0 -6.25377e-08 0)
(0 -6.11039e-08 0)
(0 -5.9658e-08 0)
(0 -5.82114e-08 0)
(0 -5.67751e-08 0)
(0 -5.53593e-08 0)
(0 -5.39732e-08 0)
(0 -5.26252e-08 0)
(0 -5.13222e-08 0)
(0 -5.00703e-08 0)
(0 -4.88741e-08 0)
(0 -4.7737e-08 0)
(0 -4.66612e-08 0)
(0 -4.56479e-08 0)
(0 -4.46972e-08 0)
(0 -4.38082e-08 0)
(0 -4.29792e-08 0)
(0 -4.22079e-08 0)
(0 -6.78496e-08 0)
(0 -6.65669e-08 0)
(0 -6.52255e-08 0)
(0 -6.38374e-08 0)
(0 -6.24151e-08 0)
(0 -6.09706e-08 0)
(0 -5.9516e-08 0)
(0 -5.80628e-08 0)
(0 -5.66219e-08 0)
(0 -5.52035e-08 0)
(0 -5.38169e-08 0)
(0 -5.247e-08 0)
(0 -5.11699e-08 0)
(0 -4.99223e-08 0)
(0 -4.87317e-08 0)
(0 -4.76013e-08 0)
(0 -4.6533e-08 0)
(0 -4.55278e-08 0)
(0 -4.45855e-08 0)
(0 -4.37051e-08 0)
(0 -4.28847e-08 0)
(0 -4.21218e-08 0)
(0 -6.77814e-08 0)
(0 -6.64847e-08 0)
(0 -6.51296e-08 0)
(0 -6.37292e-08 0)
(0 -6.22959e-08 0)
(0 -6.08421e-08 0)
(0 -5.938e-08 0)
(0 -5.79212e-08 0)
(0 -5.64766e-08 0)
(0 -5.50563e-08 0)
(0 -5.36695e-08 0)
(0 -5.23242e-08 0)
(0 -5.10271e-08 0)
(0 -4.97839e-08 0)
(0 -4.85988e-08 0)
(0 -4.74748e-08 0)
(0 -4.64137e-08 0)
(0 -4.54162e-08 0)
(0 -4.4482e-08 0)
(0 -4.36096e-08 0)
(0 -4.27973e-08 0)
(0 -4.20422e-08 0)
(0 -6.77146e-08 0)
(0 -6.64036e-08 0)
(0 -6.50361e-08 0)
(0 -6.36246e-08 0)
(0 -6.21817e-08 0)
(0 -6.07199e-08 0)
(0 -5.92515e-08 0)
(0 -5.7788e-08 0)
(0 -5.63404e-08 0)
(0 -5.49188e-08 0)
(0 -5.35322e-08 0)
(0 -5.21887e-08 0)
(0 -5.08947e-08 0)
(0 -4.96558e-08 0)
(0 -4.8476e-08 0)
(0 -4.73582e-08 0)
(0 -4.63039e-08 0)
(0 -4.53137e-08 0)
(0 -4.43869e-08 0)
(0 -4.35221e-08 0)
(0 -4.27173e-08 0)
(0 -4.19695e-08 0)
(0 -6.76488e-08 0)
(0 -6.63248e-08 0)
(0 -6.49464e-08 0)
(0 -6.35254e-08 0)
(0 -6.20743e-08 0)
(0 -6.06057e-08 0)
(0 -5.91318e-08 0)
(0 -5.76645e-08 0)
(0 -5.62145e-08 0)
(0 -5.47921e-08 0)
(0 -5.34061e-08 0)
(0 -5.20644e-08 0)
(0 -5.07736e-08 0)
(0 -4.95388e-08 0)
(0 -4.83641e-08 0)
(0 -4.7252e-08 0)
(0 -4.62041e-08 0)
(0 -4.52205e-08 0)
(0 -4.43006e-08 0)
(0 -4.34429e-08 0)
(0 -4.26449e-08 0)
(0 -4.19038e-08 0)
(0 -6.75807e-08 0)
(0 -6.6249e-08 0)
(0 -6.48621e-08 0)
(0 -6.34331e-08 0)
(0 -6.19751e-08 0)
(0 -6.05008e-08 0)
(0 -5.90225e-08 0)
(0 -5.75519e-08 0)
(0 -5.61002e-08 0)
(0 -5.46772e-08 0)
(0 -5.3292e-08 0)
(0 -5.19522e-08 0)
(0 -5.06644e-08 0)
(0 -4.94335e-08 0)
(0 -4.82635e-08 0)
(0 -4.71568e-08 0)
(0 -4.61146e-08 0)
(0 -4.51372e-08 0)
(0 -4.42236e-08 0)
(0 -4.33721e-08 0)
(0 -4.25804e-08 0)
(0 -4.18453e-08 0)
(0 -6.75191e-08 0)
(0 -6.61795e-08 0)
(0 -6.47851e-08 0)
(0 -6.33495e-08 0)
(0 -6.18857e-08 0)
(0 -6.04066e-08 0)
(0 -5.89246e-08 0)
(0 -5.74515e-08 0)
(0 -5.59984e-08 0)
(0 -5.45752e-08 0)
(0 -5.31909e-08 0)
(0 -5.1853e-08 0)
(0 -5.05679e-08 0)
(0 -4.93406e-08 0)
(0 -4.81748e-08 0)
(0 -4.70729e-08 0)
(0 -4.60359e-08 0)
(0 -4.5064e-08 0)
(0 -4.4156e-08 0)
(0 -4.33101e-08 0)
(0 -4.25239e-08 0)
(0 -4.17942e-08 0)
(0 -6.7466e-08 0)
(0 -6.6118e-08 0)
(0 -6.47171e-08 0)
(0 -6.32759e-08 0)
(0 -6.18073e-08 0)
(0 -6.03243e-08 0)
(0 -5.88393e-08 0)
(0 -5.73643e-08 0)
(0 -5.59101e-08 0)
(0 -5.44869e-08 0)
(0 -5.31034e-08 0)
(0 -5.17673e-08 0)
(0 -5.04847e-08 0)
(0 -4.92606e-08 0)
(0 -4.80986e-08 0)
(0 -4.70008e-08 0)
(0 -4.59684e-08 0)
(0 -4.50012e-08 0)
(0 -4.40981e-08 0)
(0 -4.32571e-08 0)
(0 -4.24756e-08 0)
(0 -4.17505e-08 0)
(0 -6.74165e-08 0)
(0 -6.60648e-08 0)
(0 -6.46593e-08 0)
(0 -6.32136e-08 0)
(0 -6.17411e-08 0)
(0 -6.0255e-08 0)
(0 -5.87677e-08 0)
(0 -5.72911e-08 0)
(0 -5.58362e-08 0)
(0 -5.4413e-08 0)
(0 -5.30304e-08 0)
(0 -5.16958e-08 0)
(0 -5.04154e-08 0)
(0 -4.9194e-08 0)
(0 -4.80352e-08 0)
(0 -4.6941e-08 0)
(0 -4.59124e-08 0)
(0 -4.49491e-08 0)
(0 -4.40501e-08 0)
(0 -4.32131e-08 0)
(0 -4.24356e-08 0)
(0 -4.17143e-08 0)
(0 -6.7378e-08 0)
(0 -6.60223e-08 0)
(0 -6.4613e-08 0)
(0 -6.31637e-08 0)
(0 -6.16882e-08 0)
(0 -6.01996e-08 0)
(0 -5.87105e-08 0)
(0 -5.72327e-08 0)
(0 -5.57773e-08 0)
(0 -5.43543e-08 0)
(0 -5.29723e-08 0)
(0 -5.16389e-08 0)
(0 -5.03603e-08 0)
(0 -4.91412e-08 0)
(0 -4.79849e-08 0)
(0 -4.68935e-08 0)
(0 -4.5868e-08 0)
(0 -4.49079e-08 0)
(0 -4.40121e-08 0)
(0 -4.31784e-08 0)
(0 -4.24041e-08 0)
(0 -4.16858e-08 0)
(0 -6.73512e-08 0)
(0 -6.59919e-08 0)
(0 -6.45793e-08 0)
(0 -6.31272e-08 0)
(0 -6.16494e-08 0)
(0 -6.01589e-08 0)
(0 -5.86684e-08 0)
(0 -5.71898e-08 0)
(0 -5.5734e-08 0)
(0 -5.4311e-08 0)
(0 -5.29296e-08 0)
(0 -5.15972e-08 0)
(0 -5.03199e-08 0)
(0 -4.91024e-08 0)
(0 -4.7948e-08 0)
(0 -4.68588e-08 0)
(0 -4.58355e-08 0)
(0 -4.48778e-08 0)
(0 -4.39844e-08 0)
(0 -4.31531e-08 0)
(0 -4.2381e-08 0)
(0 -4.1665e-08 0)
(0 -6.73378e-08 0)
(0 -6.59743e-08 0)
(0 -6.45587e-08 0)
(0 -6.31045e-08 0)
(0 -6.1625e-08 0)
(0 -6.01333e-08 0)
(0 -5.86419e-08 0)
(0 -5.71627e-08 0)
(0 -5.57067e-08 0)
(0 -5.42838e-08 0)
(0 -5.29027e-08 0)
(0 -5.15709e-08 0)
(0 -5.02944e-08 0)
(0 -4.90779e-08 0)
(0 -4.79248e-08 0)
(0 -4.68369e-08 0)
(0 -4.5815e-08 0)
(0 -4.48588e-08 0)
(0 -4.39669e-08 0)
(0 -4.31371e-08 0)
(0 -4.23666e-08 0)
(0 -4.16519e-08 0)
(0 -6.73354e-08 0)
(0 -6.59686e-08 0)
(0 -6.45512e-08 0)
(0 -6.30958e-08 0)
(0 -6.16155e-08 0)
(0 -6.01231e-08 0)
(0 -5.86313e-08 0)
(0 -5.71518e-08 0)
(0 -5.56956e-08 0)
(0 -5.42727e-08 0)
(0 -5.28917e-08 0)
(0 -5.15601e-08 0)
(0 -5.0284e-08 0)
(0 -4.90679e-08 0)
(0 -4.79152e-08 0)
(0 -4.68279e-08 0)
(0 -4.58066e-08 0)
(0 -4.4851e-08 0)
(0 -4.39597e-08 0)
(0 -4.31306e-08 0)
(0 -4.23606e-08 0)
(0 -4.16466e-08 0)
(0 -4.38456e-08 0)
(0 -4.29899e-08 0)
(0 -4.2191e-08 0)
(0 -4.14481e-08 0)
(0 -4.07595e-08 0)
(0 -4.01231e-08 0)
(0 -3.95364e-08 0)
(0 -3.89966e-08 0)
(0 -3.85007e-08 0)
(0 -3.80458e-08 0)
(0 -3.76288e-08 0)
(0 -3.7247e-08 0)
(0 -3.68977e-08 0)
(0 -3.65785e-08 0)
(0 -3.62873e-08 0)
(0 -3.60221e-08 0)
(0 -3.57813e-08 0)
(0 -3.55637e-08 0)
(0 -3.53681e-08 0)
(0 -3.51936e-08 0)
(0 -3.50395e-08 0)
(0 -3.49054e-08 0)
(0 -3.4791e-08 0)
(0 -3.46958e-08 0)
(0 -3.46198e-08 0)
(0 -3.45629e-08 0)
(0 -3.4525e-08 0)
(0 -3.4506e-08 0)
(0 -4.37154e-08 0)
(0 -4.28686e-08 0)
(0 -4.20784e-08 0)
(0 -4.13437e-08 0)
(0 -4.06629e-08 0)
(0 -4.00338e-08 0)
(0 -3.94537e-08 0)
(0 -3.89199e-08 0)
(0 -3.84292e-08 0)
(0 -3.79789e-08 0)
(0 -3.75659e-08 0)
(0 -3.71875e-08 0)
(0 -3.6841e-08 0)
(0 -3.65241e-08 0)
(0 -3.62347e-08 0)
(0 -3.5971e-08 0)
(0 -3.57314e-08 0)
(0 -3.55147e-08 0)
(0 -3.53197e-08 0)
(0 -3.51457e-08 0)
(0 -3.49921e-08 0)
(0 -3.48582e-08 0)
(0 -3.47439e-08 0)
(0 -3.46489e-08 0)
(0 -3.4573e-08 0)
(0 -3.45161e-08 0)
(0 -3.44782e-08 0)
(0 -3.44592e-08 0)
(0 -4.35843e-08 0)
(0 -4.27466e-08 0)
(0 -4.19653e-08 0)
(0 -4.12392e-08 0)
(0 -4.05664e-08 0)
(0 -3.99447e-08 0)
(0 -3.93713e-08 0)
(0 -3.88435e-08 0)
(0 -3.83582e-08 0)
(0 -3.79125e-08 0)
(0 -3.75036e-08 0)
(0 -3.71285e-08 0)
(0 -3.67848e-08 0)
(0 -3.64703e-08 0)
(0 -3.61828e-08 0)
(0 -3.59206e-08 0)
(0 -3.56822e-08 0)
(0 -3.54663e-08 0)
(0 -3.52721e-08 0)
(0 -3.50986e-08 0)
(0 -3.49452e-08 0)
(0 -3.48117e-08 0)
(0 -3.46975e-08 0)
(0 -3.46026e-08 0)
(0 -3.45267e-08 0)
(0 -3.44699e-08 0)
(0 -3.4432e-08 0)
(0 -3.44131e-08 0)
(0 -4.34528e-08 0)
(0 -4.26244e-08 0)
(0 -4.18522e-08 0)
(0 -4.11347e-08 0)
(0 -4.04701e-08 0)
(0 -3.98559e-08 0)
(0 -3.92894e-08 0)
(0 -3.87677e-08 0)
(0 -3.82878e-08 0)
(0 -3.78469e-08 0)
(0 -3.74419e-08 0)
(0 -3.70703e-08 0)
(0 -3.67295e-08 0)
(0 -3.64172e-08 0)
(0 -3.61316e-08 0)
(0 -3.58709e-08 0)
(0 -3.56337e-08 0)
(0 -3.54187e-08 0)
(0 -3.52251e-08 0)
(0 -3.50521e-08 0)
(0 -3.48991e-08 0)
(0 -3.47658e-08 0)
(0 -3.46518e-08 0)
(0 -3.45569e-08 0)
(0 -3.44811e-08 0)
(0 -3.44243e-08 0)
(0 -3.43865e-08 0)
(0 -3.43675e-08 0)
(0 -4.3321e-08 0)
(0 -4.25022e-08 0)
(0 -4.17392e-08 0)
(0 -4.10306e-08 0)
(0 -4.03742e-08 0)
(0 -3.97677e-08 0)
(0 -3.92081e-08 0)
(0 -3.86926e-08 0)
(0 -3.82182e-08 0)
(0 -3.7782e-08 0)
(0 -3.73811e-08 0)
(0 -3.70129e-08 0)
(0 -3.6675e-08 0)
(0 -3.63651e-08 0)
(0 -3.60813e-08 0)
(0 -3.58221e-08 0)
(0 -3.5586e-08 0)
(0 -3.53719e-08 0)
(0 -3.5179e-08 0)
(0 -3.50064e-08 0)
(0 -3.48538e-08 0)
(0 -3.47206e-08 0)
(0 -3.46068e-08 0)
(0 -3.4512e-08 0)
(0 -3.44363e-08 0)
(0 -3.43795e-08 0)
(0 -3.43416e-08 0)
(0 -3.43227e-08 0)
(0 -4.31894e-08 0)
(0 -4.23803e-08 0)
(0 -4.16267e-08 0)
(0 -4.09271e-08 0)
(0 -4.02791e-08 0)
(0 -3.96802e-08 0)
(0 -3.91277e-08 0)
(0 -3.86184e-08 0)
(0 -3.81496e-08 0)
(0 -3.77181e-08 0)
(0 -3.73213e-08 0)
(0 -3.69565e-08 0)
(0 -3.66214e-08 0)
(0 -3.63139e-08 0)
(0 -3.6032e-08 0)
(0 -3.57742e-08 0)
(0 -3.55393e-08 0)
(0 -3.53261e-08 0)
(0 -3.51337e-08 0)
(0 -3.49616e-08 0)
(0 -3.48093e-08 0)
(0 -3.46764e-08 0)
(0 -3.45626e-08 0)
(0 -3.4468e-08 0)
(0 -3.43923e-08 0)
(0 -3.43355e-08 0)
(0 -3.42977e-08 0)
(0 -3.42787e-08 0)
(0 -4.30583e-08 0)
(0 -4.2259e-08 0)
(0 -4.1515e-08 0)
(0 -4.08245e-08 0)
(0 -4.01849e-08 0)
(0 -3.95939e-08 0)
(0 -3.90483e-08 0)
(0 -3.85454e-08 0)
(0 -3.8082e-08 0)
(0 -3.76553e-08 0)
(0 -3.72626e-08 0)
(0 -3.69013e-08 0)
(0 -3.6569e-08 0)
(0 -3.62637e-08 0)
(0 -3.59837e-08 0)
(0 -3.57274e-08 0)
(0 -3.54935e-08 0)
(0 -3.52811e-08 0)
(0 -3.50894e-08 0)
(0 -3.49178e-08 0)
(0 -3.47657e-08 0)
(0 -3.4633e-08 0)
(0 -3.45194e-08 0)
(0 -3.44248e-08 0)
(0 -3.43491e-08 0)
(0 -3.42924e-08 0)
(0 -3.42545e-08 0)
(0 -3.42356e-08 0)
(0 -4.2928e-08 0)
(0 -4.21388e-08 0)
(0 -4.14044e-08 0)
(0 -4.0723e-08 0)
(0 -4.0092e-08 0)
(0 -3.95088e-08 0)
(0 -3.89703e-08 0)
(0 -3.84736e-08 0)
(0 -3.80158e-08 0)
(0 -3.75938e-08 0)
(0 -3.72052e-08 0)
(0 -3.68472e-08 0)
(0 -3.65177e-08 0)
(0 -3.62147e-08 0)
(0 -3.59365e-08 0)
(0 -3.56816e-08 0)
(0 -3.54489e-08 0)
(0 -3.52373e-08 0)
(0 -3.50462e-08 0)
(0 -3.48749e-08 0)
(0 -3.47232e-08 0)
(0 -3.45906e-08 0)
(0 -3.44771e-08 0)
(0 -3.43826e-08 0)
(0 -3.43069e-08 0)
(0 -3.42502e-08 0)
(0 -3.42124e-08 0)
(0 -3.41934e-08 0)
(0 -4.2799e-08 0)
(0 -4.20198e-08 0)
(0 -4.12953e-08 0)
(0 -4.0623e-08 0)
(0 -4.00006e-08 0)
(0 -3.94252e-08 0)
(0 -3.88937e-08 0)
(0 -3.84033e-08 0)
(0 -3.79509e-08 0)
(0 -3.75338e-08 0)
(0 -3.71491e-08 0)
(0 -3.67945e-08 0)
(0 -3.64678e-08 0)
(0 -3.6167e-08 0)
(0 -3.58906e-08 0)
(0 -3.56371e-08 0)
(0 -3.54054e-08 0)
(0 -3.51946e-08 0)
(0 -3.5004e-08 0)
(0 -3.48332e-08 0)
(0 -3.46817e-08 0)
(0 -3.45493e-08 0)
(0 -3.44359e-08 0)
(0 -3.43414e-08 0)
(0 -3.42658e-08 0)
(0 -3.42091e-08 0)
(0 -3.41712e-08 0)
(0 -3.41523e-08 0)
(0 -4.26716e-08 0)
(0 -4.19026e-08 0)
(0 -4.11878e-08 0)
(0 -4.05248e-08 0)
(0 -3.99109e-08 0)
(0 -3.93433e-08 0)
(0 -3.88189e-08 0)
(0 -3.83347e-08 0)
(0 -3.78877e-08 0)
(0 -3.74752e-08 0)
(0 -3.70945e-08 0)
(0 -3.67432e-08 0)
(0 -3.64192e-08 0)
(0 -3.61206e-08 0)
(0 -3.58459e-08 0)
(0 -3.55938e-08 0)
(0 -3.53631e-08 0)
(0 -3.51531e-08 0)
(0 -3.4963e-08 0)
(0 -3.47926e-08 0)
(0 -3.46413e-08 0)
(0 -3.45091e-08 0)
(0 -3.43958e-08 0)
(0 -3.43013e-08 0)
(0 -3.42257e-08 0)
(0 -3.4169e-08 0)
(0 -3.41311e-08 0)
(0 -3.41122e-08 0)
(0 -4.25463e-08 0)
(0 -4.17875e-08 0)
(0 -4.10825e-08 0)
(0 -4.04287e-08 0)
(0 -3.98233e-08 0)
(0 -3.92634e-08 0)
(0 -3.8746e-08 0)
(0 -3.82679e-08 0)
(0 -3.78263e-08 0)
(0 -3.74184e-08 0)
(0 -3.70416e-08 0)
(0 -3.66935e-08 0)
(0 -3.63721e-08 0)
(0 -3.60757e-08 0)
(0 -3.58027e-08 0)
(0 -3.55518e-08 0)
(0 -3.53221e-08 0)
(0 -3.51128e-08 0)
(0 -3.49233e-08 0)
(0 -3.47532e-08 0)
(0 -3.46022e-08 0)
(0 -3.44701e-08 0)
(0 -3.43568e-08 0)
(0 -3.42624e-08 0)
(0 -3.41868e-08 0)
(0 -3.41301e-08 0)
(0 -3.40922e-08 0)
(0 -3.40733e-08 0)
(0 -4.24234e-08 0)
(0 -4.16749e-08 0)
(0 -4.09795e-08 0)
(0 -4.03349e-08 0)
(0 -3.97379e-08 0)
(0 -3.91857e-08 0)
(0 -3.86751e-08 0)
(0 -3.82031e-08 0)
(0 -3.77668e-08 0)
(0 -3.73634e-08 0)
(0 -3.69903e-08 0)
(0 -3.66454e-08 0)
(0 -3.63267e-08 0)
(0 -3.60323e-08 0)
(0 -3.57609e-08 0)
(0 -3.55113e-08 0)
(0 -3.52825e-08 0)
(0 -3.50739e-08 0)
(0 -3.48849e-08 0)
(0 -3.47151e-08 0)
(0 -3.45643e-08 0)
(0 -3.44323e-08 0)
(0 -3.43191e-08 0)
(0 -3.42247e-08 0)
(0 -3.41491e-08 0)
(0 -3.40924e-08 0)
(0 -3.40545e-08 0)
(0 -3.40356e-08 0)
(0 -4.23034e-08 0)
(0 -4.1565e-08 0)
(0 -4.08793e-08 0)
(0 -4.02437e-08 0)
(0 -3.96551e-08 0)
(0 -3.91104e-08 0)
(0 -3.86066e-08 0)
(0 -3.81405e-08 0)
(0 -3.77093e-08 0)
(0 -3.73103e-08 0)
(0 -3.6941e-08 0)
(0 -3.65991e-08 0)
(0 -3.62828e-08 0)
(0 -3.59905e-08 0)
(0 -3.57206e-08 0)
(0 -3.54722e-08 0)
(0 -3.52444e-08 0)
(0 -3.50364e-08 0)
(0 -3.48478e-08 0)
(0 -3.46783e-08 0)
(0 -3.45277e-08 0)
(0 -3.43958e-08 0)
(0 -3.42827e-08 0)
(0 -3.41883e-08 0)
(0 -3.41127e-08 0)
(0 -3.40559e-08 0)
(0 -3.40181e-08 0)
(0 -3.39991e-08 0)
(0 -4.21867e-08 0)
(0 -4.14583e-08 0)
(0 -4.07822e-08 0)
(0 -4.01554e-08 0)
(0 -3.9575e-08 0)
(0 -3.90377e-08 0)
(0 -3.85405e-08 0)
(0 -3.80802e-08 0)
(0 -3.76541e-08 0)
(0 -3.72593e-08 0)
(0 -3.68936e-08 0)
(0 -3.65547e-08 0)
(0 -3.62408e-08 0)
(0 -3.59503e-08 0)
(0 -3.5682e-08 0)
(0 -3.54347e-08 0)
(0 -3.52077e-08 0)
(0 -3.50003e-08 0)
(0 -3.48122e-08 0)
(0 -3.4643e-08 0)
(0 -3.44925e-08 0)
(0 -3.43608e-08 0)
(0 -3.42477e-08 0)
(0 -3.41533e-08 0)
(0 -3.40776e-08 0)
(0 -3.40209e-08 0)
(0 -3.3983e-08 0)
(0 -3.3964e-08 0)
(0 -4.20736e-08 0)
(0 -4.13551e-08 0)
(0 -4.06884e-08 0)
(0 -4.00704e-08 0)
(0 -3.94979e-08 0)
(0 -3.89679e-08 0)
(0 -3.84771e-08 0)
(0 -3.80224e-08 0)
(0 -3.76011e-08 0)
(0 -3.72105e-08 0)
(0 -3.68482e-08 0)
(0 -3.65122e-08 0)
(0 -3.62006e-08 0)
(0 -3.5912e-08 0)
(0 -3.5645e-08 0)
(0 -3.53988e-08 0)
(0 -3.51726e-08 0)
(0 -3.49658e-08 0)
(0 -3.47781e-08 0)
(0 -3.46091e-08 0)
(0 -3.44588e-08 0)
(0 -3.43271e-08 0)
(0 -3.4214e-08 0)
(0 -3.41196e-08 0)
(0 -3.4044e-08 0)
(0 -3.39872e-08 0)
(0 -3.39492e-08 0)
(0 -3.39303e-08 0)
(0 -4.19645e-08 0)
(0 -4.12558e-08 0)
(0 -4.05982e-08 0)
(0 -3.99887e-08 0)
(0 -3.9424e-08 0)
(0 -3.8901e-08 0)
(0 -3.84164e-08 0)
(0 -3.79672e-08 0)
(0 -3.75506e-08 0)
(0 -3.7164e-08 0)
(0 -3.6805e-08 0)
(0 -3.64717e-08 0)
(0 -3.61623e-08 0)
(0 -3.58754e-08 0)
(0 -3.56098e-08 0)
(0 -3.53646e-08 0)
(0 -3.51392e-08 0)
(0 -3.49329e-08 0)
(0 -3.47455e-08 0)
(0 -3.45767e-08 0)
(0 -3.44265e-08 0)
(0 -3.42949e-08 0)
(0 -3.41818e-08 0)
(0 -3.40874e-08 0)
(0 -3.40118e-08 0)
(0 -3.39549e-08 0)
(0 -3.3917e-08 0)
(0 -3.3898e-08 0)
(0 -4.18598e-08 0)
(0 -4.11606e-08 0)
(0 -4.05119e-08 0)
(0 -3.99107e-08 0)
(0 -3.93536e-08 0)
(0 -3.88373e-08 0)
(0 -3.83587e-08 0)
(0 -3.79147e-08 0)
(0 -3.75026e-08 0)
(0 -3.71198e-08 0)
(0 -3.6764e-08 0)
(0 -3.64332e-08 0)
(0 -3.61259e-08 0)
(0 -3.58407e-08 0)
(0 -3.55764e-08 0)
(0 -3.53321e-08 0)
(0 -3.51073e-08 0)
(0 -3.49016e-08 0)
(0 -3.47145e-08 0)
(0 -3.45459e-08 0)
(0 -3.43958e-08 0)
(0 -3.42642e-08 0)
(0 -3.41512e-08 0)
(0 -3.40568e-08 0)
(0 -3.39811e-08 0)
(0 -3.39242e-08 0)
(0 -3.38862e-08 0)
(0 -3.38672e-08 0)
(0 -4.17599e-08 0)
(0 -4.10698e-08 0)
(0 -4.04298e-08 0)
(0 -3.98365e-08 0)
(0 -3.92867e-08 0)
(0 -3.87769e-08 0)
(0 -3.83041e-08 0)
(0 -3.78651e-08 0)
(0 -3.74572e-08 0)
(0 -3.7078e-08 0)
(0 -3.67252e-08 0)
(0 -3.63969e-08 0)
(0 -3.60916e-08 0)
(0 -3.58079e-08 0)
(0 -3.55448e-08 0)
(0 -3.53014e-08 0)
(0 -3.50773e-08 0)
(0 -3.48719e-08 0)
(0 -3.46851e-08 0)
(0 -3.45167e-08 0)
(0 -3.43667e-08 0)
(0 -3.42352e-08 0)
(0 -3.41221e-08 0)
(0 -3.40277e-08 0)
(0 -3.39519e-08 0)
(0 -3.3895e-08 0)
(0 -3.3857e-08 0)
(0 -3.3838e-08 0)
(0 -4.1665e-08 0)
(0 -4.09838e-08 0)
(0 -4.03521e-08 0)
(0 -3.97665e-08 0)
(0 -3.92235e-08 0)
(0 -3.872e-08 0)
(0 -3.82526e-08 0)
(0 -3.78184e-08 0)
(0 -3.74146e-08 0)
(0 -3.70388e-08 0)
(0 -3.66888e-08 0)
(0 -3.63628e-08 0)
(0 -3.60593e-08 0)
(0 -3.57771e-08 0)
(0 -3.5515e-08 0)
(0 -3.52725e-08 0)
(0 -3.50489e-08 0)
(0 -3.4844e-08 0)
(0 -3.46574e-08 0)
(0 -3.44892e-08 0)
(0 -3.43393e-08 0)
(0 -3.42077e-08 0)
(0 -3.40946e-08 0)
(0 -3.40002e-08 0)
(0 -3.39244e-08 0)
(0 -3.38674e-08 0)
(0 -3.38294e-08 0)
(0 -3.38104e-08 0)
(0 -4.15754e-08 0)
(0 -4.09027e-08 0)
(0 -4.02789e-08 0)
(0 -3.97006e-08 0)
(0 -3.91643e-08 0)
(0 -3.86666e-08 0)
(0 -3.82044e-08 0)
(0 -3.77747e-08 0)
(0 -3.73747e-08 0)
(0 -3.70021e-08 0)
(0 -3.66548e-08 0)
(0 -3.6331e-08 0)
(0 -3.60292e-08 0)
(0 -3.57482e-08 0)
(0 -3.54872e-08 0)
(0 -3.52454e-08 0)
(0 -3.50224e-08 0)
(0 -3.48178e-08 0)
(0 -3.46315e-08 0)
(0 -3.44634e-08 0)
(0 -3.43135e-08 0)
(0 -3.41819e-08 0)
(0 -3.40688e-08 0)
(0 -3.39743e-08 0)
(0 -3.38985e-08 0)
(0 -3.38415e-08 0)
(0 -3.38035e-08 0)
(0 -3.37844e-08 0)
(0 -4.14915e-08 0)
(0 -4.08269e-08 0)
(0 -4.02106e-08 0)
(0 -3.96391e-08 0)
(0 -3.9109e-08 0)
(0 -3.86169e-08 0)
(0 -3.81596e-08 0)
(0 -3.7734e-08 0)
(0 -3.73376e-08 0)
(0 -3.6968e-08 0)
(0 -3.66232e-08 0)
(0 -3.63013e-08 0)
(0 -3.60011e-08 0)
(0 -3.57214e-08 0)
(0 -3.54613e-08 0)
(0 -3.52202e-08 0)
(0 -3.49976e-08 0)
(0 -3.47934e-08 0)
(0 -3.46072e-08 0)
(0 -3.44392e-08 0)
(0 -3.42894e-08 0)
(0 -3.41579e-08 0)
(0 -3.40447e-08 0)
(0 -3.39502e-08 0)
(0 -3.38743e-08 0)
(0 -3.38173e-08 0)
(0 -3.37792e-08 0)
(0 -3.37602e-08 0)
(0 -4.14134e-08 0)
(0 -4.07564e-08 0)
(0 -4.01472e-08 0)
(0 -3.95822e-08 0)
(0 -3.90579e-08 0)
(0 -3.85709e-08 0)
(0 -3.81181e-08 0)
(0 -3.76965e-08 0)
(0 -3.73034e-08 0)
(0 -3.69366e-08 0)
(0 -3.6594e-08 0)
(0 -3.6274e-08 0)
(0 -3.59753e-08 0)
(0 -3.56967e-08 0)
(0 -3.54374e-08 0)
(0 -3.51969e-08 0)
(0 -3.49748e-08 0)
(0 -3.47708e-08 0)
(0 -3.45848e-08 0)
(0 -3.44169e-08 0)
(0 -3.42671e-08 0)
(0 -3.41356e-08 0)
(0 -3.40224e-08 0)
(0 -3.39278e-08 0)
(0 -3.38519e-08 0)
(0 -3.37948e-08 0)
(0 -3.37567e-08 0)
(0 -3.37376e-08 0)
(0 -4.13414e-08 0)
(0 -4.06915e-08 0)
(0 -4.00888e-08 0)
(0 -3.95298e-08 0)
(0 -3.9011e-08 0)
(0 -3.85288e-08 0)
(0 -3.80802e-08 0)
(0 -3.76621e-08 0)
(0 -3.72721e-08 0)
(0 -3.69078e-08 0)
(0 -3.65673e-08 0)
(0 -3.6249e-08 0)
(0 -3.59516e-08 0)
(0 -3.5674e-08 0)
(0 -3.54155e-08 0)
(0 -3.51755e-08 0)
(0 -3.49538e-08 0)
(0 -3.475e-08 0)
(0 -3.45642e-08 0)
(0 -3.43964e-08 0)
(0 -3.42466e-08 0)
(0 -3.4115e-08 0)
(0 -3.40018e-08 0)
(0 -3.39072e-08 0)
(0 -3.38312e-08 0)
(0 -3.37741e-08 0)
(0 -3.3736e-08 0)
(0 -3.37169e-08 0)
(0 -4.12757e-08 0)
(0 -4.06323e-08 0)
(0 -4.00357e-08 0)
(0 -3.94822e-08 0)
(0 -3.89683e-08 0)
(0 -3.84905e-08 0)
(0 -3.80457e-08 0)
(0 -3.7631e-08 0)
(0 -3.72437e-08 0)
(0 -3.68818e-08 0)
(0 -3.65431e-08 0)
(0 -3.62263e-08 0)
(0 -3.59301e-08 0)
(0 -3.56534e-08 0)
(0 -3.53956e-08 0)
(0 -3.51561e-08 0)
(0 -3.49347e-08 0)
(0 -3.47312e-08 0)
(0 -3.45455e-08 0)
(0 -3.43777e-08 0)
(0 -3.42279e-08 0)
(0 -3.40963e-08 0)
(0 -3.39831e-08 0)
(0 -3.38884e-08 0)
(0 -3.38124e-08 0)
(0 -3.37552e-08 0)
(0 -3.37171e-08 0)
(0 -3.3698e-08 0)
(0 -4.12164e-08 0)
(0 -4.05789e-08 0)
(0 -3.99878e-08 0)
(0 -3.94394e-08 0)
(0 -3.893e-08 0)
(0 -3.84562e-08 0)
(0 -3.80148e-08 0)
(0 -3.7603e-08 0)
(0 -3.72183e-08 0)
(0 -3.68584e-08 0)
(0 -3.65215e-08 0)
(0 -3.6206e-08 0)
(0 -3.59108e-08 0)
(0 -3.56349e-08 0)
(0 -3.53777e-08 0)
(0 -3.51387e-08 0)
(0 -3.49175e-08 0)
(0 -3.47142e-08 0)
(0 -3.45286e-08 0)
(0 -3.43608e-08 0)
(0 -3.4211e-08 0)
(0 -3.40794e-08 0)
(0 -3.39661e-08 0)
(0 -3.38714e-08 0)
(0 -3.37953e-08 0)
(0 -3.37382e-08 0)
(0 -3.37e-08 0)
(0 -3.36809e-08 0)
(0 -4.11636e-08 0)
(0 -4.05315e-08 0)
(0 -3.99454e-08 0)
(0 -3.94014e-08 0)
(0 -3.8896e-08 0)
(0 -3.84257e-08 0)
(0 -3.79874e-08 0)
(0 -3.75783e-08 0)
(0 -3.71958e-08 0)
(0 -3.68377e-08 0)
(0 -3.65023e-08 0)
(0 -3.6188e-08 0)
(0 -3.58938e-08 0)
(0 -3.56186e-08 0)
(0 -3.53619e-08 0)
(0 -3.51232e-08 0)
(0 -3.49023e-08 0)
(0 -3.46991e-08 0)
(0 -3.45136e-08 0)
(0 -3.43458e-08 0)
(0 -3.41961e-08 0)
(0 -3.40644e-08 0)
(0 -3.39511e-08 0)
(0 -3.38563e-08 0)
(0 -3.37802e-08 0)
(0 -3.3723e-08 0)
(0 -3.36848e-08 0)
(0 -3.36657e-08 0)
(0 -4.11175e-08 0)
(0 -4.04901e-08 0)
(0 -3.99083e-08 0)
(0 -3.93683e-08 0)
(0 -3.88664e-08 0)
(0 -3.83992e-08 0)
(0 -3.79637e-08 0)
(0 -3.75568e-08 0)
(0 -3.71762e-08 0)
(0 -3.68197e-08 0)
(0 -3.64856e-08 0)
(0 -3.61724e-08 0)
(0 -3.58789e-08 0)
(0 -3.56043e-08 0)
(0 -3.53481e-08 0)
(0 -3.51097e-08 0)
(0 -3.4889e-08 0)
(0 -3.46859e-08 0)
(0 -3.45005e-08 0)
(0 -3.43328e-08 0)
(0 -3.4183e-08 0)
(0 -3.40513e-08 0)
(0 -3.39379e-08 0)
(0 -3.38431e-08 0)
(0 -3.3767e-08 0)
(0 -3.37097e-08 0)
(0 -3.36715e-08 0)
(0 -3.36524e-08 0)
(0 -4.10781e-08 0)
(0 -4.04548e-08 0)
(0 -3.98768e-08 0)
(0 -3.93401e-08 0)
(0 -3.88412e-08 0)
(0 -3.83767e-08 0)
(0 -3.79434e-08 0)
(0 -3.75385e-08 0)
(0 -3.71596e-08 0)
(0 -3.68045e-08 0)
(0 -3.64714e-08 0)
(0 -3.61591e-08 0)
(0 -3.58663e-08 0)
(0 -3.55922e-08 0)
(0 -3.53363e-08 0)
(0 -3.50982e-08 0)
(0 -3.48777e-08 0)
(0 -3.46747e-08 0)
(0 -3.44893e-08 0)
(0 -3.43216e-08 0)
(0 -3.41718e-08 0)
(0 -3.40401e-08 0)
(0 -3.39267e-08 0)
(0 -3.38318e-08 0)
(0 -3.37557e-08 0)
(0 -3.36984e-08 0)
(0 -3.36601e-08 0)
(0 -3.3641e-08 0)
(0 -4.10456e-08 0)
(0 -4.04257e-08 0)
(0 -3.98507e-08 0)
(0 -3.93169e-08 0)
(0 -3.88205e-08 0)
(0 -3.83582e-08 0)
(0 -3.79268e-08 0)
(0 -3.75235e-08 0)
(0 -3.71459e-08 0)
(0 -3.67919e-08 0)
(0 -3.64598e-08 0)
(0 -3.61481e-08 0)
(0 -3.58559e-08 0)
(0 -3.55822e-08 0)
(0 -3.53266e-08 0)
(0 -3.50887e-08 0)
(0 -3.48683e-08 0)
(0 -3.46654e-08 0)
(0 -3.44801e-08 0)
(0 -3.43124e-08 0)
(0 -3.41625e-08 0)
(0 -3.40308e-08 0)
(0 -3.39174e-08 0)
(0 -3.38225e-08 0)
(0 -3.37463e-08 0)
(0 -3.3689e-08 0)
(0 -3.36507e-08 0)
(0 -3.36315e-08 0)
(0 -4.102e-08 0)
(0 -4.04027e-08 0)
(0 -3.98302e-08 0)
(0 -3.92986e-08 0)
(0 -3.88042e-08 0)
(0 -3.83436e-08 0)
(0 -3.79137e-08 0)
(0 -3.75117e-08 0)
(0 -3.71352e-08 0)
(0 -3.6782e-08 0)
(0 -3.64506e-08 0)
(0 -3.61395e-08 0)
(0 -3.58477e-08 0)
(0 -3.55744e-08 0)
(0 -3.5319e-08 0)
(0 -3.50812e-08 0)
(0 -3.4861e-08 0)
(0 -3.46581e-08 0)
(0 -3.44727e-08 0)
(0 -3.43051e-08 0)
(0 -3.41552e-08 0)
(0 -3.40235e-08 0)
(0 -3.391e-08 0)
(0 -3.38151e-08 0)
(0 -3.37389e-08 0)
(0 -3.36815e-08 0)
(0 -3.36433e-08 0)
(0 -3.36241e-08 0)
(0 -4.10013e-08 0)
(0 -4.0386e-08 0)
(0 -3.98153e-08 0)
(0 -3.92853e-08 0)
(0 -3.87923e-08 0)
(0 -3.8333e-08 0)
(0 -3.79042e-08 0)
(0 -3.75031e-08 0)
(0 -3.71273e-08 0)
(0 -3.67749e-08 0)
(0 -3.64439e-08 0)
(0 -3.61332e-08 0)
(0 -3.58417e-08 0)
(0 -3.55686e-08 0)
(0 -3.53134e-08 0)
(0 -3.50758e-08 0)
(0 -3.48556e-08 0)
(0 -3.46527e-08 0)
(0 -3.44674e-08 0)
(0 -3.42997e-08 0)
(0 -3.41499e-08 0)
(0 -3.40181e-08 0)
(0 -3.39046e-08 0)
(0 -3.38096e-08 0)
(0 -3.37334e-08 0)
(0 -3.36761e-08 0)
(0 -3.36378e-08 0)
(0 -3.36186e-08 0)
(0 -4.09895e-08 0)
(0 -4.03755e-08 0)
(0 -3.98059e-08 0)
(0 -3.92769e-08 0)
(0 -3.87849e-08 0)
(0 -3.83264e-08 0)
(0 -3.78982e-08 0)
(0 -3.74977e-08 0)
(0 -3.71224e-08 0)
(0 -3.67703e-08 0)
(0 -3.64397e-08 0)
(0 -3.61293e-08 0)
(0 -3.5838e-08 0)
(0 -3.5565e-08 0)
(0 -3.53099e-08 0)
(0 -3.50723e-08 0)
(0 -3.48521e-08 0)
(0 -3.46493e-08 0)
(0 -3.4464e-08 0)
(0 -3.42963e-08 0)
(0 -3.41464e-08 0)
(0 -3.40146e-08 0)
(0 -3.39011e-08 0)
(0 -3.38062e-08 0)
(0 -3.37299e-08 0)
(0 -3.36726e-08 0)
(0 -3.36343e-08 0)
(0 -3.36151e-08 0)
(0 -4.09848e-08 0)
(0 -4.03712e-08 0)
(0 -3.98021e-08 0)
(0 -3.92736e-08 0)
(0 -3.87819e-08 0)
(0 -3.83237e-08 0)
(0 -3.78958e-08 0)
(0 -3.74956e-08 0)
(0 -3.71205e-08 0)
(0 -3.67685e-08 0)
(0 -3.6438e-08 0)
(0 -3.61277e-08 0)
(0 -3.58364e-08 0)
(0 -3.55635e-08 0)
(0 -3.53084e-08 0)
(0 -3.50709e-08 0)
(0 -3.48507e-08 0)
(0 -3.46479e-08 0)
(0 -3.44626e-08 0)
(0 -3.42949e-08 0)
(0 -3.4145e-08 0)
(0 -3.40132e-08 0)
(0 -3.38997e-08 0)
(0 -3.38047e-08 0)
(0 -3.37284e-08 0)
(0 -3.36711e-08 0)
(0 -3.36328e-08 0)
(0 -3.36136e-08 0)
(0 -4.48187e-08 0)
(0 -4.57912e-08 0)
(0 -4.68179e-08 0)
(0 -4.78956e-08 0)
(0 -4.90202e-08 0)
(0 -5.01861e-08 0)
(0 -5.13869e-08 0)
(0 -5.26147e-08 0)
(0 -5.38606e-08 0)
(0 -5.51147e-08 0)
(0 -5.63664e-08 0)
(0 -5.76042e-08 0)
(0 -5.88161e-08 0)
(0 -5.99897e-08 0)
(0 -6.11125e-08 0)
(0 -6.2172e-08 0)
(0 -6.31557e-08 0)
(0 -6.40515e-08 0)
(0 -6.4848e-08 0)
(0 -6.55338e-08 0)
(0 -6.60982e-08 0)
(0 -6.65302e-08 0)
(0 -4.46813e-08 0)
(0 -4.56452e-08 0)
(0 -4.66638e-08 0)
(0 -4.77341e-08 0)
(0 -4.88523e-08 0)
(0 -5.00131e-08 0)
(0 -5.12103e-08 0)
(0 -5.24364e-08 0)
(0 -5.36828e-08 0)
(0 -5.494e-08 0)
(0 -5.61974e-08 0)
(0 -5.74438e-08 0)
(0 -5.86675e-08 0)
(0 -5.98563e-08 0)
(0 -6.09976e-08 0)
(0 -6.2079e-08 0)
(0 -6.3088e-08 0)
(0 -6.40125e-08 0)
(0 -6.48405e-08 0)
(0 -6.55603e-08 0)
(0 -6.616e-08 0)
(0 -6.6627e-08 0)
(0 -4.45427e-08 0)
(0 -4.54979e-08 0)
(0 -4.6508e-08 0)
(0 -4.75707e-08 0)
(0 -4.86822e-08 0)
(0 -4.98377e-08 0)
(0 -5.10312e-08 0)
(0 -5.22555e-08 0)
(0 -5.35024e-08 0)
(0 -5.47626e-08 0)
(0 -5.60258e-08 0)
(0 -5.72812e-08 0)
(0 -5.85171e-08 0)
(0 -5.97216e-08 0)
(0 -6.08822e-08 0)
(0 -6.19866e-08 0)
(0 -6.30224e-08 0)
(0 -6.39774e-08 0)
(0 -6.48396e-08 0)
(0 -6.55971e-08 0)
(0 -6.62382e-08 0)
(0 -6.675e-08 0)
(0 -4.44032e-08 0)
(0 -4.53493e-08 0)
(0 -4.63509e-08 0)
(0 -4.74057e-08 0)
(0 -4.85103e-08 0)
(0 -4.96603e-08 0)
(0 -5.08498e-08 0)
(0 -5.20722e-08 0)
(0 -5.33195e-08 0)
(0 -5.45826e-08 0)
(0 -5.58518e-08 0)
(0 -5.71162e-08 0)
(0 -5.83647e-08 0)
(0 -5.95852e-08 0)
(0 -6.07658e-08 0)
(0 -6.18941e-08 0)
(0 -6.29579e-08 0)
(0 -6.39451e-08 0)
(0 -6.4844e-08 0)
(0 -6.5643e-08 0)
(0 -6.6331e-08 0)
(0 -6.68971e-08 0)
(0 -4.42632e-08 0)
(0 -4.52e-08 0)
(0 -4.61928e-08 0)
(0 -4.72394e-08 0)
(0 -4.83368e-08 0)
(0 -4.94809e-08 0)
(0 -5.06664e-08 0)
(0 -5.18866e-08 0)
(0 -5.31341e-08 0)
(0 -5.44002e-08 0)
(0 -5.56752e-08 0)
(0 -5.69488e-08 0)
(0 -5.82099e-08 0)
(0 -5.94469e-08 0)
(0 -6.06479e-08 0)
(0 -6.18007e-08 0)
(0 -6.28935e-08 0)
(0 -6.39142e-08 0)
(0 -6.48516e-08 0)
(0 -6.56945e-08 0)
(0 -6.64329e-08 0)
(0 -6.70576e-08 0)
(0 -4.41229e-08 0)
(0 -4.50503e-08 0)
(0 -4.60339e-08 0)
(0 -4.70721e-08 0)
(0 -4.81621e-08 0)
(0 -4.93001e-08 0)
(0 -5.04812e-08 0)
(0 -5.1699e-08 0)
(0 -5.29465e-08 0)
(0 -5.42153e-08 0)
(0 -5.5496e-08 0)
(0 -5.67787e-08 0)
(0 -5.80525e-08 0)
(0 -5.9306e-08 0)
(0 -6.05276e-08 0)
(0 -6.17055e-08 0)
(0 -6.28277e-08 0)
(0 -6.38827e-08 0)
(0 -6.48595e-08 0)
(0 -6.57477e-08 0)
(0 -6.6538e-08 0)
(0 -6.72228e-08 0)
(0 -4.39828e-08 0)
(0 -4.49004e-08 0)
(0 -4.58747e-08 0)
(0 -4.69042e-08 0)
(0 -4.79865e-08 0)
(0 -4.91182e-08 0)
(0 -5.02945e-08 0)
(0 -5.15097e-08 0)
(0 -5.27569e-08 0)
(0 -5.40281e-08 0)
(0 -5.53144e-08 0)
(0 -5.66059e-08 0)
(0 -5.78923e-08 0)
(0 -5.91623e-08 0)
(0 -6.04045e-08 0)
(0 -6.16073e-08 0)
(0 -6.27591e-08 0)
(0 -6.38486e-08 0)
(0 -6.4865e-08 0)
(0 -6.57983e-08 0)
(0 -6.664e-08 0)
(0 -6.73831e-08 0)
(0 -4.38432e-08 0)
(0 -4.47509e-08 0)
(0 -4.57156e-08 0)
(0 -4.67361e-08 0)
(0 -4.78105e-08 0)
(0 -4.89355e-08 0)
(0 -5.01068e-08 0)
(0 -5.1319e-08 0)
(0 -5.25656e-08 0)
(0 -5.38389e-08 0)
(0 -5.51304e-08 0)
(0 -5.64305e-08 0)
(0 -5.7729e-08 0)
(0 -5.90152e-08 0)
(0 -6.02777e-08 0)
(0 -6.15052e-08 0)
(0 -6.26863e-08 0)
(0 -6.38099e-08 0)
(0 -6.48652e-08 0)
(0 -6.58427e-08 0)
(0 -6.67339e-08 0)
(0 -6.75324e-08 0)
(0 -4.37045e-08 0)
(0 -4.46021e-08 0)
(0 -4.5557e-08 0)
(0 -4.65683e-08 0)
(0 -4.76344e-08 0)
(0 -4.87524e-08 0)
(0 -4.99184e-08 0)
(0 -5.11273e-08 0)
(0 -5.23729e-08 0)
(0 -5.36479e-08 0)
(0 -5.49441e-08 0)
(0 -5.62524e-08 0)
(0 -5.75627e-08 0)
(0 -5.88645e-08 0)
(0 -6.01469e-08 0)
(0 -6.13985e-08 0)
(0 -6.26082e-08 0)
(0 -6.3765e-08 0)
(0 -6.48582e-08 0)
(0 -6.58781e-08 0)
(0 -6.6816e-08 0)
(0 -6.7664e-08 0)
(0 -4.35671e-08 0)
(0 -4.44544e-08 0)
(0 -4.53993e-08 0)
(0 -4.64013e-08 0)
(0 -4.74589e-08 0)
(0 -4.85696e-08 0)
(0 -4.97299e-08 0)
(0 -5.0935e-08 0)
(0 -5.21792e-08 0)
(0 -5.34555e-08 0)
(0 -5.47559e-08 0)
(0 -5.60718e-08 0)
(0 -5.73932e-08 0)
(0 -5.87101e-08 0)
(0 -6.00116e-08 0)
(0 -6.12865e-08 0)
(0 -6.25239e-08 0)
(0 -6.37128e-08 0)
(0 -6.48425e-08 0)
(0 -6.59032e-08 0)
(0 -6.68857e-08 0)
(0 -6.77816e-08 0)
(0 -4.34314e-08 0)
(0 -4.43083e-08 0)
(0 -4.52431e-08 0)
(0 -4.62354e-08 0)
(0 -4.72843e-08 0)
(0 -4.83874e-08 0)
(0 -4.95417e-08 0)
(0 -5.07427e-08 0)
(0 -5.1985e-08 0)
(0 -5.3262e-08 0)
(0 -5.45661e-08 0)
(0 -5.58889e-08 0)
(0 -5.72208e-08 0)
(0 -5.85519e-08 0)
(0 -5.98716e-08 0)
(0 -6.11689e-08 0)
(0 -6.24328e-08 0)
(0 -6.36524e-08 0)
(0 -6.4817e-08 0)
(0 -6.59167e-08 0)
(0 -6.69422e-08 0)
(0 -6.78859e-08 0)
(0 -4.32978e-08 0)
(0 -4.41643e-08 0)
(0 -4.50888e-08 0)
(0 -4.60714e-08 0)
(0 -4.71112e-08 0)
(0 -4.82065e-08 0)
(0 -4.93544e-08 0)
(0 -5.05508e-08 0)
(0 -5.17908e-08 0)
(0 -5.3068e-08 0)
(0 -5.43752e-08 0)
(0 -5.57042e-08 0)
(0 -5.70458e-08 0)
(0 -5.83902e-08 0)
(0 -5.9727e-08 0)
(0 -6.10454e-08 0)
(0 -6.23345e-08 0)
(0 -6.35833e-08 0)
(0 -6.47812e-08 0)
(0 -6.59178e-08 0)
(0 -6.69834e-08 0)
(0 -6.79688e-08 0)
(0 -4.31668e-08 0)
(0 -4.40228e-08 0)
(0 -4.4937e-08 0)
(0 -4.59096e-08 0)
(0 -4.69403e-08 0)
(0 -4.80275e-08 0)
(0 -4.91686e-08 0)
(0 -5.03601e-08 0)
(0 -5.15972e-08 0)
(0 -5.2874e-08 0)
(0 -5.41836e-08 0)
(0 -5.5518e-08 0)
(0 -5.68684e-08 0)
(0 -5.82251e-08 0)
(0 -5.95779e-08 0)
(0 -6.09162e-08 0)
(0 -6.2229e-08 0)
(0 -6.35054e-08 0)
(0 -6.47347e-08 0)
(0 -6.59063e-08 0)
(0 -6.70105e-08 0)
(0 -6.80374e-08 0)
(0 -4.30388e-08 0)
(0 -4.38843e-08 0)
(0 -4.47881e-08 0)
(0 -4.57507e-08 0)
(0 -4.6772e-08 0)
(0 -4.78509e-08 0)
(0 -4.8985e-08 0)
(0 -5.01712e-08 0)
(0 -5.14049e-08 0)
(0 -5.26808e-08 0)
(0 -5.3992e-08 0)
(0 -5.53311e-08 0)
(0 -5.66893e-08 0)
(0 -5.80572e-08 0)
(0 -5.94249e-08 0)
(0 -6.07816e-08 0)
(0 -6.21166e-08 0)
(0 -6.34188e-08 0)
(0 -6.46775e-08 0)
(0 -6.58822e-08 0)
(0 -6.7023e-08 0)
(0 -6.80916e-08 0)
(0 -4.29143e-08 0)
(0 -4.37493e-08 0)
(0 -4.46427e-08 0)
(0 -4.55953e-08 0)
(0 -4.66071e-08 0)
(0 -4.76774e-08 0)
(0 -4.88043e-08 0)
(0 -4.99847e-08 0)
(0 -5.12147e-08 0)
(0 -5.2489e-08 0)
(0 -5.38012e-08 0)
(0 -5.51441e-08 0)
(0 -5.65091e-08 0)
(0 -5.78872e-08 0)
(0 -5.92683e-08 0)
(0 -6.0642e-08 0)
(0 -6.19975e-08 0)
(0 -6.33237e-08 0)
(0 -6.46098e-08 0)
(0 -6.5845e-08 0)
(0 -6.70192e-08 0)
(0 -6.81227e-08 0)
(0 -4.27936e-08 0)
(0 -4.36183e-08 0)
(0 -4.45013e-08 0)
(0 -4.54438e-08 0)
(0 -4.64461e-08 0)
(0 -4.75077e-08 0)
(0 -4.86271e-08 0)
(0 -4.98015e-08 0)
(0 -5.10272e-08 0)
(0 -5.22994e-08 0)
(0 -5.3612e-08 0)
(0 -5.49578e-08 0)
(0 -5.63287e-08 0)
(0 -5.77158e-08 0)
(0 -5.91091e-08 0)
(0 -6.04983e-08 0)
(0 -6.18725e-08 0)
(0 -6.32208e-08 0)
(0 -6.45321e-08 0)
(0 -6.57955e-08 0)
(0 -6.70006e-08 0)
(0 -6.81377e-08 0)
(0 -4.26772e-08 0)
(0 -4.34917e-08 0)
(0 -4.43645e-08 0)
(0 -4.5297e-08 0)
(0 -4.62897e-08 0)
(0 -4.73426e-08 0)
(0 -4.84542e-08 0)
(0 -4.96223e-08 0)
(0 -5.08434e-08 0)
(0 -5.2113e-08 0)
(0 -5.34252e-08 0)
(0 -5.47732e-08 0)
(0 -5.6149e-08 0)
(0 -5.75439e-08 0)
(0 -5.89481e-08 0)
(0 -6.03512e-08 0)
(0 -6.17426e-08 0)
(0 -6.3111e-08 0)
(0 -6.44453e-08 0)
(0 -6.57344e-08 0)
(0 -6.69675e-08 0)
(0 -6.81345e-08 0)
(0 -4.25655e-08 0)
(0 -4.337e-08 0)
(0 -4.42327e-08 0)
(0 -4.51553e-08 0)
(0 -4.61385e-08 0)
(0 -4.71826e-08 0)
(0 -4.82864e-08 0)
(0 -4.94479e-08 0)
(0 -5.06641e-08 0)
(0 -5.19305e-08 0)
(0 -5.32417e-08 0)
(0 -5.45911e-08 0)
(0 -5.5971e-08 0)
(0 -5.73726e-08 0)
(0 -5.87863e-08 0)
(0 -6.0202e-08 0)
(0 -6.16087e-08 0)
(0 -6.29953e-08 0)
(0 -6.43505e-08 0)
(0 -6.5663e-08 0)
(0 -6.69217e-08 0)
(0 -6.81157e-08 0)
(0 -4.24588e-08 0)
(0 -4.32535e-08 0)
(0 -4.41064e-08 0)
(0 -4.50193e-08 0)
(0 -4.59932e-08 0)
(0 -4.70284e-08 0)
(0 -4.81243e-08 0)
(0 -4.92792e-08 0)
(0 -5.04901e-08 0)
(0 -5.1753e-08 0)
(0 -5.30627e-08 0)
(0 -5.44128e-08 0)
(0 -5.57958e-08 0)
(0 -5.7203e-08 0)
(0 -5.86251e-08 0)
(0 -6.00518e-08 0)
(0 -6.14722e-08 0)
(0 -6.28752e-08 0)
(0 -6.42492e-08 0)
(0 -6.55829e-08 0)
(0 -6.68651e-08 0)
(0 -6.80857e-08 0)
(0 -4.23575e-08 0)
(0 -4.31429e-08 0)
(0 -4.39862e-08 0)
(0 -4.48895e-08 0)
(0 -4.58542e-08 0)
(0 -4.68808e-08 0)
(0 -4.79689e-08 0)
(0 -4.91169e-08 0)
(0 -5.03224e-08 0)
(0 -5.15815e-08 0)
(0 -5.28891e-08 0)
(0 -5.42393e-08 0)
(0 -5.56245e-08 0)
(0 -5.70364e-08 0)
(0 -5.84656e-08 0)
(0 -5.99019e-08 0)
(0 -6.13345e-08 0)
(0 -6.2752e-08 0)
(0 -6.41429e-08 0)
(0 -6.54953e-08 0)
(0 -6.67978e-08 0)
(0 -6.8039e-08 0)
(0 -4.2262e-08 0)
(0 -4.30383e-08 0)
(0 -4.38724e-08 0)
(0 -4.47666e-08 0)
(0 -4.57223e-08 0)
(0 -4.67404e-08 0)
(0 -4.78207e-08 0)
(0 -4.8962e-08 0)
(0 -5.01618e-08 0)
(0 -5.14168e-08 0)
(0 -5.2722e-08 0)
(0 -5.40716e-08 0)
(0 -5.54584e-08 0)
(0 -5.6874e-08 0)
(0 -5.83093e-08 0)
(0 -5.97539e-08 0)
(0 -6.11972e-08 0)
(0 -6.26275e-08 0)
(0 -6.40332e-08 0)
(0 -6.54024e-08 0)
(0 -6.67229e-08 0)
(0 -6.7983e-08 0)
(0 -4.21725e-08 0)
(0 -4.29402e-08 0)
(0 -4.37655e-08 0)
(0 -4.46509e-08 0)
(0 -4.5598e-08 0)
(0 -4.66079e-08 0)
(0 -4.76806e-08 0)
(0 -4.88151e-08 0)
(0 -5.00093e-08 0)
(0 -5.126e-08 0)
(0 -5.25625e-08 0)
(0 -5.39111e-08 0)
(0 -5.52987e-08 0)
(0 -5.67172e-08 0)
(0 -5.81575e-08 0)
(0 -5.96093e-08 0)
(0 -6.10617e-08 0)
(0 -6.25033e-08 0)
(0 -6.39222e-08 0)
(0 -6.53062e-08 0)
(0 -6.66432e-08 0)
(0 -6.79207e-08 0)
(0 -4.20894e-08 0)
(0 -4.28489e-08 0)
(0 -4.36659e-08 0)
(0 -4.45429e-08 0)
(0 -4.54818e-08 0)
(0 -4.64837e-08 0)
(0 -4.75491e-08 0)
(0 -4.8677e-08 0)
(0 -4.98657e-08 0)
(0 -5.1112e-08 0)
(0 -5.24115e-08 0)
(0 -5.37587e-08 0)
(0 -5.51466e-08 0)
(0 -5.65673e-08 0)
(0 -5.80116e-08 0)
(0 -5.94694e-08 0)
(0 -6.09298e-08 0)
(0 -6.23813e-08 0)
(0 -6.38117e-08 0)
(0 -6.52089e-08 0)
(0 -6.65606e-08 0)
(0 -6.78548e-08 0)
(0 -4.20129e-08 0)
(0 -4.27648e-08 0)
(0 -4.3574e-08 0)
(0 -4.4443e-08 0)
(0 -4.53741e-08 0)
(0 -4.63686e-08 0)
(0 -4.7427e-08 0)
(0 -4.85486e-08 0)
(0 -4.97318e-08 0)
(0 -5.09737e-08 0)
(0 -5.22701e-08 0)
(0 -5.36155e-08 0)
(0 -5.50034e-08 0)
(0 -5.64256e-08 0)
(0 -5.78732e-08 0)
(0 -5.9336e-08 0)
(0 -6.08031e-08 0)
(0 -6.2263e-08 0)
(0 -6.37034e-08 0)
(0 -6.51121e-08 0)
(0 -6.64768e-08 0)
(0 -6.77858e-08 0)
(0 -4.19432e-08 0)
(0 -4.2688e-08 0)
(0 -4.349e-08 0)
(0 -4.43517e-08 0)
(0 -4.52756e-08 0)
(0 -4.62631e-08 0)
(0 -4.73148e-08 0)
(0 -4.84304e-08 0)
(0 -4.96084e-08 0)
(0 -5.0846e-08 0)
(0 -5.21392e-08 0)
(0 -5.34828e-08 0)
(0 -5.48701e-08 0)
(0 -5.62933e-08 0)
(0 -5.77435e-08 0)
(0 -5.92104e-08 0)
(0 -6.06833e-08 0)
(0 -6.21503e-08 0)
(0 -6.35993e-08 0)
(0 -6.50176e-08 0)
(0 -6.63926e-08 0)
(0 -6.77113e-08 0)
(0 -4.18804e-08 0)
(0 -4.26189e-08 0)
(0 -4.34143e-08 0)
(0 -4.42693e-08 0)
(0 -4.51865e-08 0)
(0 -4.61676e-08 0)
(0 -4.72132e-08 0)
(0 -4.83231e-08 0)
(0 -4.94962e-08 0)
(0 -5.07297e-08 0)
(0 -5.20198e-08 0)
(0 -5.33614e-08 0)
(0 -5.4748e-08 0)
(0 -5.61718e-08 0)
(0 -5.76238e-08 0)
(0 -5.90941e-08 0)
(0 -6.05717e-08 0)
(0 -6.20448e-08 0)
(0 -6.3501e-08 0)
(0 -6.49277e-08 0)
(0 -6.63117e-08 0)
(0 -6.764e-08 0)
(0 -4.18249e-08 0)
(0 -4.25577e-08 0)
(0 -4.33471e-08 0)
(0 -4.41961e-08 0)
(0 -4.51073e-08 0)
(0 -4.60825e-08 0)
(0 -4.71226e-08 0)
(0 -4.82274e-08 0)
(0 -4.93959e-08 0)
(0 -5.06256e-08 0)
(0 -5.19127e-08 0)
(0 -5.32523e-08 0)
(0 -5.4638e-08 0)
(0 -5.6062e-08 0)
(0 -5.75155e-08 0)
(0 -5.89885e-08 0)
(0 -6.047e-08 0)
(0 -6.19481e-08 0)
(0 -6.34105e-08 0)
(0 -6.48442e-08 0)
(0 -6.62362e-08 0)
(0 -6.75732e-08 0)
(0 -4.17767e-08 0)
(0 -4.25045e-08 0)
(0 -4.32887e-08 0)
(0 -4.41324e-08 0)
(0 -4.50383e-08 0)
(0 -4.60083e-08 0)
(0 -4.70434e-08 0)
(0 -4.81437e-08 0)
(0 -4.93081e-08 0)
(0 -5.05343e-08 0)
(0 -5.18187e-08 0)
(0 -5.31564e-08 0)
(0 -5.45411e-08 0)
(0 -5.59651e-08 0)
(0 -5.74197e-08 0)
(0 -5.88948e-08 0)
(0 -6.03794e-08 0)
(0 -6.18617e-08 0)
(0 -6.33292e-08 0)
(0 -6.4769e-08 0)
(0 -6.61678e-08 0)
(0 -6.7512e-08 0)
(0 -4.17359e-08 0)
(0 -4.24594e-08 0)
(0 -4.32392e-08 0)
(0 -4.40784e-08 0)
(0 -4.49798e-08 0)
(0 -4.59453e-08 0)
(0 -4.69762e-08 0)
(0 -4.80725e-08 0)
(0 -4.92333e-08 0)
(0 -5.04565e-08 0)
(0 -5.17385e-08 0)
(0 -5.30744e-08 0)
(0 -5.44581e-08 0)
(0 -5.5882e-08 0)
(0 -5.73373e-08 0)
(0 -5.8814e-08 0)
(0 -6.03011e-08 0)
(0 -6.17868e-08 0)
(0 -6.32585e-08 0)
(0 -6.47033e-08 0)
(0 -6.61082e-08 0)
(0 -6.74614e-08 0)
(0 -4.17027e-08 0)
(0 -4.24227e-08 0)
(0 -4.31988e-08 0)
(0 -4.40343e-08 0)
(0 -4.4932e-08 0)
(0 -4.58938e-08 0)
(0 -4.69212e-08 0)
(0 -4.80142e-08 0)
(0 -4.91721e-08 0)
(0 -5.03926e-08 0)
(0 -5.16725e-08 0)
(0 -5.3007e-08 0)
(0 -5.43898e-08 0)
(0 -5.58134e-08 0)
(0 -5.72692e-08 0)
(0 -5.87471e-08 0)
(0 -6.02361e-08 0)
(0 -6.17244e-08 0)
(0 -6.31994e-08 0)
(0 -6.4648e-08 0)
(0 -6.60566e-08 0)
(0 -6.74109e-08 0)
(0 -4.16771e-08 0)
(0 -4.23944e-08 0)
(0 -4.31677e-08 0)
(0 -4.40003e-08 0)
(0 -4.48951e-08 0)
(0 -4.58541e-08 0)
(0 -4.68786e-08 0)
(0 -4.79691e-08 0)
(0 -4.91246e-08 0)
(0 -5.03432e-08 0)
(0 -5.16214e-08 0)
(0 -5.29546e-08 0)
(0 -5.43367e-08 0)
(0 -5.57601e-08 0)
(0 -5.72161e-08 0)
(0 -5.86949e-08 0)
(0 -6.01853e-08 0)
(0 -6.16756e-08 0)
(0 -6.31531e-08 0)
(0 -6.46047e-08 0)
(0 -6.60168e-08 0)
(0 -6.73753e-08 0)
(0 -4.16592e-08 0)
(0 -4.23746e-08 0)
(0 -4.31459e-08 0)
(0 -4.39765e-08 0)
(0 -4.48692e-08 0)
(0 -4.58262e-08 0)
(0 -4.68488e-08 0)
(0 -4.79375e-08 0)
(0 -4.90913e-08 0)
(0 -5.03085e-08 0)
(0 -5.15855e-08 0)
(0 -5.29178e-08 0)
(0 -5.42992e-08 0)
(0 -5.57224e-08 0)
(0 -5.71786e-08 0)
(0 -5.86579e-08 0)
(0 -6.01493e-08 0)
(0 -6.16409e-08 0)
(0 -6.31202e-08 0)
(0 -6.45741e-08 0)
(0 -6.59894e-08 0)
(0 -6.73525e-08 0)
(0 -4.1649e-08 0)
(0 -4.23633e-08 0)
(0 -4.31335e-08 0)
(0 -4.39629e-08 0)
(0 -4.48545e-08 0)
(0 -4.58104e-08 0)
(0 -4.68319e-08 0)
(0 -4.79195e-08 0)
(0 -4.90724e-08 0)
(0 -5.02887e-08 0)
(0 -5.1565e-08 0)
(0 -5.28968e-08 0)
(0 -5.42779e-08 0)
(0 -5.57009e-08 0)
(0 -5.71571e-08 0)
(0 -5.86366e-08 0)
(0 -6.01285e-08 0)
(0 -6.16208e-08 0)
(0 -6.31011e-08 0)
(0 -6.45564e-08 0)
(0 -6.59737e-08 0)
(0 -6.73407e-08 0)
(0 -3.45277e-08 0)
(0 -3.45467e-08 0)
(0 -3.45846e-08 0)
(0 -3.46416e-08 0)
(0 -3.47177e-08 0)
(0 -3.48129e-08 0)
(0 -3.49275e-08 0)
(0 -3.50618e-08 0)
(0 -3.5216e-08 0)
(0 -3.53908e-08 0)
(0 -3.55868e-08 0)
(0 -3.58049e-08 0)
(0 -3.60462e-08 0)
(0 -3.6312e-08 0)
(0 -3.66041e-08 0)
(0 -3.69243e-08 0)
(0 -3.72748e-08 0)
(0 -3.7658e-08 0)
(0 -3.80765e-08 0)
(0 -3.85333e-08 0)
(0 -3.90313e-08 0)
(0 -3.95735e-08 0)
(0 -4.01629e-08 0)
(0 -4.08022e-08 0)
(0 -4.14941e-08 0)
(0 -4.22404e-08 0)
(0 -4.30429e-08 0)
(0 -4.39023e-08 0)
(0 -3.44807e-08 0)
(0 -3.44997e-08 0)
(0 -3.45376e-08 0)
(0 -3.45945e-08 0)
(0 -3.46705e-08 0)
(0 -3.47657e-08 0)
(0 -3.48801e-08 0)
(0 -3.50141e-08 0)
(0 -3.5168e-08 0)
(0 -3.53423e-08 0)
(0 -3.55376e-08 0)
(0 -3.57548e-08 0)
(0 -3.5995e-08 0)
(0 -3.62594e-08 0)
(0 -3.65496e-08 0)
(0 -3.68675e-08 0)
(0 -3.72152e-08 0)
(0 -3.75951e-08 0)
(0 -3.80098e-08 0)
(0 -3.84621e-08 0)
(0 -3.8955e-08 0)
(0 -3.94914e-08 0)
(0 -4.00743e-08 0)
(0 -4.07065e-08 0)
(0 -4.13906e-08 0)
(0 -4.21289e-08 0)
(0 -4.29229e-08 0)
(0 -4.37736e-08 0)
(0 -3.44343e-08 0)
(0 -3.44532e-08 0)
(0 -3.44912e-08 0)
(0 -3.45481e-08 0)
(0 -3.4624e-08 0)
(0 -3.4719e-08 0)
(0 -3.48333e-08 0)
(0 -3.49671e-08 0)
(0 -3.51206e-08 0)
(0 -3.52944e-08 0)
(0 -3.54891e-08 0)
(0 -3.57054e-08 0)
(0 -3.59444e-08 0)
(0 -3.62073e-08 0)
(0 -3.64957e-08 0)
(0 -3.68114e-08 0)
(0 -3.71563e-08 0)
(0 -3.75329e-08 0)
(0 -3.79436e-08 0)
(0 -3.83914e-08 0)
(0 -3.8879e-08 0)
(0 -3.94094e-08 0)
(0 -3.99857e-08 0)
(0 -4.06107e-08 0)
(0 -4.1287e-08 0)
(0 -4.20169e-08 0)
(0 -4.28021e-08 0)
(0 -4.36439e-08 0)
(0 -3.43885e-08 0)
(0 -3.44074e-08 0)
(0 -3.44453e-08 0)
(0 -3.45022e-08 0)
(0 -3.45781e-08 0)
(0 -3.4673e-08 0)
(0 -3.47872e-08 0)
(0 -3.49207e-08 0)
(0 -3.50739e-08 0)
(0 -3.52473e-08 0)
(0 -3.54413e-08 0)
(0 -3.56567e-08 0)
(0 -3.58946e-08 0)
(0 -3.6156e-08 0)
(0 -3.64426e-08 0)
(0 -3.67559e-08 0)
(0 -3.7098e-08 0)
(0 -3.74712e-08 0)
(0 -3.7878e-08 0)
(0 -3.83211e-08 0)
(0 -3.88034e-08 0)
(0 -3.93279e-08 0)
(0 -3.98974e-08 0)
(0 -4.0515e-08 0)
(0 -4.11833e-08 0)
(0 -4.19047e-08 0)
(0 -4.2681e-08 0)
(0 -4.35137e-08 0)
(0 -3.43434e-08 0)
(0 -3.43623e-08 0)
(0 -3.44002e-08 0)
(0 -3.44571e-08 0)
(0 -3.45329e-08 0)
(0 -3.46278e-08 0)
(0 -3.47418e-08 0)
(0 -3.48751e-08 0)
(0 -3.5028e-08 0)
(0 -3.52009e-08 0)
(0 -3.53942e-08 0)
(0 -3.56088e-08 0)
(0 -3.58455e-08 0)
(0 -3.61055e-08 0)
(0 -3.63902e-08 0)
(0 -3.67013e-08 0)
(0 -3.70406e-08 0)
(0 -3.74104e-08 0)
(0 -3.78132e-08 0)
(0 -3.82516e-08 0)
(0 -3.87285e-08 0)
(0 -3.92469e-08 0)
(0 -3.98096e-08 0)
(0 -4.04197e-08 0)
(0 -4.10799e-08 0)
(0 -4.17926e-08 0)
(0 -4.25598e-08 0)
(0 -4.33831e-08 0)
(0 -3.42991e-08 0)
(0 -3.4318e-08 0)
(0 -3.43559e-08 0)
(0 -3.44127e-08 0)
(0 -3.44885e-08 0)
(0 -3.45833e-08 0)
(0 -3.46972e-08 0)
(0 -3.48303e-08 0)
(0 -3.49829e-08 0)
(0 -3.51553e-08 0)
(0 -3.5348e-08 0)
(0 -3.55618e-08 0)
(0 -3.57974e-08 0)
(0 -3.60559e-08 0)
(0 -3.63388e-08 0)
(0 -3.66475e-08 0)
(0 -3.69841e-08 0)
(0 -3.73505e-08 0)
(0 -3.77493e-08 0)
(0 -3.8183e-08 0)
(0 -3.86545e-08 0)
(0 -3.91667e-08 0)
(0 -3.97225e-08 0)
(0 -4.0325e-08 0)
(0 -4.09769e-08 0)
(0 -4.16808e-08 0)
(0 -4.24388e-08 0)
(0 -4.32525e-08 0)
(0 -3.42556e-08 0)
(0 -3.42745e-08 0)
(0 -3.43124e-08 0)
(0 -3.43692e-08 0)
(0 -3.4445e-08 0)
(0 -3.45397e-08 0)
(0 -3.46534e-08 0)
(0 -3.47864e-08 0)
(0 -3.49387e-08 0)
(0 -3.51107e-08 0)
(0 -3.53028e-08 0)
(0 -3.55157e-08 0)
(0 -3.57502e-08 0)
(0 -3.60073e-08 0)
(0 -3.62884e-08 0)
(0 -3.65948e-08 0)
(0 -3.69286e-08 0)
(0 -3.72917e-08 0)
(0 -3.76864e-08 0)
(0 -3.81154e-08 0)
(0 -3.85815e-08 0)
(0 -3.90875e-08 0)
(0 -3.96364e-08 0)
(0 -4.02312e-08 0)
(0 -4.08747e-08 0)
(0 -4.15697e-08 0)
(0 -4.23182e-08 0)
(0 -4.31222e-08 0)
(0 -3.4213e-08 0)
(0 -3.4232e-08 0)
(0 -3.42699e-08 0)
(0 -3.43267e-08 0)
(0 -3.44024e-08 0)
(0 -3.4497e-08 0)
(0 -3.46107e-08 0)
(0 -3.47434e-08 0)
(0 -3.48954e-08 0)
(0 -3.5067e-08 0)
(0 -3.52586e-08 0)
(0 -3.54707e-08 0)
(0 -3.57041e-08 0)
(0 -3.59598e-08 0)
(0 -3.62391e-08 0)
(0 -3.65433e-08 0)
(0 -3.68742e-08 0)
(0 -3.7234e-08 0)
(0 -3.76247e-08 0)
(0 -3.8049e-08 0)
(0 -3.85096e-08 0)
(0 -3.90094e-08 0)
(0 -3.95513e-08 0)
(0 -4.01384e-08 0)
(0 -4.07736e-08 0)
(0 -4.14595e-08 0)
(0 -4.21985e-08 0)
(0 -4.29926e-08 0)
(0 -3.41715e-08 0)
(0 -3.41904e-08 0)
(0 -3.42283e-08 0)
(0 -3.42851e-08 0)
(0 -3.43608e-08 0)
(0 -3.44554e-08 0)
(0 -3.45689e-08 0)
(0 -3.47015e-08 0)
(0 -3.48533e-08 0)
(0 -3.50244e-08 0)
(0 -3.52154e-08 0)
(0 -3.54267e-08 0)
(0 -3.56591e-08 0)
(0 -3.59135e-08 0)
(0 -3.61909e-08 0)
(0 -3.6493e-08 0)
(0 -3.68212e-08 0)
(0 -3.71776e-08 0)
(0 -3.75643e-08 0)
(0 -3.7984e-08 0)
(0 -3.84391e-08 0)
(0 -3.89327e-08 0)
(0 -3.94677e-08 0)
(0 -4.0047e-08 0)
(0 -4.06737e-08 0)
(0 -4.13505e-08 0)
(0 -4.20799e-08 0)
(0 -4.28641e-08 0)
(0 -3.41309e-08 0)
(0 -3.41499e-08 0)
(0 -3.41878e-08 0)
(0 -3.42445e-08 0)
(0 -3.43202e-08 0)
(0 -3.44148e-08 0)
(0 -3.45283e-08 0)
(0 -3.46607e-08 0)
(0 -3.48122e-08 0)
(0 -3.4983e-08 0)
(0 -3.51734e-08 0)
(0 -3.5384e-08 0)
(0 -3.56154e-08 0)
(0 -3.58684e-08 0)
(0 -3.61441e-08 0)
(0 -3.6444e-08 0)
(0 -3.67695e-08 0)
(0 -3.71226e-08 0)
(0 -3.75054e-08 0)
(0 -3.79204e-08 0)
(0 -3.83702e-08 0)
(0 -3.88576e-08 0)
(0 -3.93856e-08 0)
(0 -3.99572e-08 0)
(0 -4.05754e-08 0)
(0 -4.12431e-08 0)
(0 -4.19629e-08 0)
(0 -4.27369e-08 0)
(0 -3.40915e-08 0)
(0 -3.41105e-08 0)
(0 -3.41483e-08 0)
(0 -3.42051e-08 0)
(0 -3.42808e-08 0)
(0 -3.43754e-08 0)
(0 -3.44887e-08 0)
(0 -3.4621e-08 0)
(0 -3.47723e-08 0)
(0 -3.49428e-08 0)
(0 -3.51327e-08 0)
(0 -3.53425e-08 0)
(0 -3.55729e-08 0)
(0 -3.58246e-08 0)
(0 -3.60987e-08 0)
(0 -3.63964e-08 0)
(0 -3.67193e-08 0)
(0 -3.70692e-08 0)
(0 -3.74481e-08 0)
(0 -3.78585e-08 0)
(0 -3.8303e-08 0)
(0 -3.87843e-08 0)
(0 -3.93053e-08 0)
(0 -3.98693e-08 0)
(0 -4.0479e-08 0)
(0 -4.11376e-08 0)
(0 -4.18476e-08 0)
(0 -4.26116e-08 0)
(0 -3.40533e-08 0)
(0 -3.40722e-08 0)
(0 -3.41101e-08 0)
(0 -3.41669e-08 0)
(0 -3.42426e-08 0)
(0 -3.43371e-08 0)
(0 -3.44504e-08 0)
(0 -3.45826e-08 0)
(0 -3.47337e-08 0)
(0 -3.49038e-08 0)
(0 -3.50932e-08 0)
(0 -3.53024e-08 0)
(0 -3.55318e-08 0)
(0 -3.57823e-08 0)
(0 -3.60547e-08 0)
(0 -3.63504e-08 0)
(0 -3.66707e-08 0)
(0 -3.70174e-08 0)
(0 -3.73926e-08 0)
(0 -3.77985e-08 0)
(0 -3.82377e-08 0)
(0 -3.87129e-08 0)
(0 -3.92271e-08 0)
(0 -3.97834e-08 0)
(0 -4.03847e-08 0)
(0 -4.10342e-08 0)
(0 -4.17346e-08 0)
(0 -4.24884e-08 0)
(0 -3.40163e-08 0)
(0 -3.40352e-08 0)
(0 -3.40731e-08 0)
(0 -3.413e-08 0)
(0 -3.42056e-08 0)
(0 -3.43001e-08 0)
(0 -3.44134e-08 0)
(0 -3.45455e-08 0)
(0 -3.46963e-08 0)
(0 -3.48662e-08 0)
(0 -3.50552e-08 0)
(0 -3.52637e-08 0)
(0 -3.54922e-08 0)
(0 -3.57414e-08 0)
(0 -3.60123e-08 0)
(0 -3.63059e-08 0)
(0 -3.66237e-08 0)
(0 -3.69674e-08 0)
(0 -3.73388e-08 0)
(0 -3.77403e-08 0)
(0 -3.81744e-08 0)
(0 -3.86437e-08 0)
(0 -3.91511e-08 0)
(0 -3.96999e-08 0)
(0 -4.02929e-08 0)
(0 -4.09333e-08 0)
(0 -4.16241e-08 0)
(0 -4.23678e-08 0)
(0 -3.39806e-08 0)
(0 -3.39995e-08 0)
(0 -3.40375e-08 0)
(0 -3.40943e-08 0)
(0 -3.417e-08 0)
(0 -3.42645e-08 0)
(0 -3.43777e-08 0)
(0 -3.45097e-08 0)
(0 -3.46604e-08 0)
(0 -3.48299e-08 0)
(0 -3.50185e-08 0)
(0 -3.52264e-08 0)
(0 -3.5454e-08 0)
(0 -3.57021e-08 0)
(0 -3.59715e-08 0)
(0 -3.62632e-08 0)
(0 -3.65786e-08 0)
(0 -3.69192e-08 0)
(0 -3.72871e-08 0)
(0 -3.76843e-08 0)
(0 -3.81133e-08 0)
(0 -3.85768e-08 0)
(0 -3.90776e-08 0)
(0 -3.96189e-08 0)
(0 -4.02038e-08 0)
(0 -4.08353e-08 0)
(0 -4.15165e-08 0)
(0 -4.22502e-08 0)
(0 -3.39462e-08 0)
(0 -3.39652e-08 0)
(0 -3.40032e-08 0)
(0 -3.406e-08 0)
(0 -3.41357e-08 0)
(0 -3.42302e-08 0)
(0 -3.43434e-08 0)
(0 -3.44753e-08 0)
(0 -3.46259e-08 0)
(0 -3.47951e-08 0)
(0 -3.49833e-08 0)
(0 -3.51906e-08 0)
(0 -3.54175e-08 0)
(0 -3.56645e-08 0)
(0 -3.59324e-08 0)
(0 -3.62222e-08 0)
(0 -3.65353e-08 0)
(0 -3.68731e-08 0)
(0 -3.72374e-08 0)
(0 -3.76304e-08 0)
(0 -3.80545e-08 0)
(0 -3.85123e-08 0)
(0 -3.90067e-08 0)
(0 -3.95408e-08 0)
(0 -4.01176e-08 0)
(0 -4.07404e-08 0)
(0 -4.14122e-08 0)
(0 -4.2136e-08 0)
(0 -3.39133e-08 0)
(0 -3.39323e-08 0)
(0 -3.39703e-08 0)
(0 -3.40271e-08 0)
(0 -3.41029e-08 0)
(0 -3.41974e-08 0)
(0 -3.43106e-08 0)
(0 -3.44424e-08 0)
(0 -3.45928e-08 0)
(0 -3.47618e-08 0)
(0 -3.49496e-08 0)
(0 -3.51564e-08 0)
(0 -3.53825e-08 0)
(0 -3.56285e-08 0)
(0 -3.5895e-08 0)
(0 -3.61831e-08 0)
(0 -3.64939e-08 0)
(0 -3.68289e-08 0)
(0 -3.71899e-08 0)
(0 -3.75789e-08 0)
(0 -3.79983e-08 0)
(0 -3.84506e-08 0)
(0 -3.89387e-08 0)
(0 -3.94657e-08 0)
(0 -4.00346e-08 0)
(0 -4.06488e-08 0)
(0 -4.13114e-08 0)
(0 -4.20254e-08 0)
(0 -3.38818e-08 0)
(0 -3.39008e-08 0)
(0 -3.39388e-08 0)
(0 -3.39958e-08 0)
(0 -3.40715e-08 0)
(0 -3.4166e-08 0)
(0 -3.42792e-08 0)
(0 -3.4411e-08 0)
(0 -3.45613e-08 0)
(0 -3.47301e-08 0)
(0 -3.49176e-08 0)
(0 -3.51238e-08 0)
(0 -3.53492e-08 0)
(0 -3.55942e-08 0)
(0 -3.58594e-08 0)
(0 -3.61458e-08 0)
(0 -3.64545e-08 0)
(0 -3.67869e-08 0)
(0 -3.71447e-08 0)
(0 -3.75298e-08 0)
(0 -3.79446e-08 0)
(0 -3.83916e-08 0)
(0 -3.88737e-08 0)
(0 -3.93938e-08 0)
(0 -3.99551e-08 0)
(0 -4.05609e-08 0)
(0 -4.12145e-08 0)
(0 -4.1919e-08 0)
(0 -3.38519e-08 0)
(0 -3.38709e-08 0)
(0 -3.39089e-08 0)
(0 -3.39659e-08 0)
(0 -3.40417e-08 0)
(0 -3.41362e-08 0)
(0 -3.42494e-08 0)
(0 -3.43811e-08 0)
(0 -3.45313e-08 0)
(0 -3.47e-08 0)
(0 -3.48871e-08 0)
(0 -3.50929e-08 0)
(0 -3.53177e-08 0)
(0 -3.55617e-08 0)
(0 -3.58258e-08 0)
(0 -3.61106e-08 0)
(0 -3.64172e-08 0)
(0 -3.67471e-08 0)
(0 -3.71018e-08 0)
(0 -3.74833e-08 0)
(0 -3.78937e-08 0)
(0 -3.83356e-08 0)
(0 -3.88118e-08 0)
(0 -3.93253e-08 0)
(0 -3.98792e-08 0)
(0 -4.0477e-08 0)
(0 -4.11218e-08 0)
(0 -4.1817e-08 0)
(0 -3.38235e-08 0)
(0 -3.38426e-08 0)
(0 -3.38806e-08 0)
(0 -3.39376e-08 0)
(0 -3.40134e-08 0)
(0 -3.4108e-08 0)
(0 -3.42212e-08 0)
(0 -3.43529e-08 0)
(0 -3.4503e-08 0)
(0 -3.46715e-08 0)
(0 -3.48584e-08 0)
(0 -3.50638e-08 0)
(0 -3.52879e-08 0)
(0 -3.55311e-08 0)
(0 -3.5794e-08 0)
(0 -3.60773e-08 0)
(0 -3.63821e-08 0)
(0 -3.67096e-08 0)
(0 -3.70614e-08 0)
(0 -3.74393e-08 0)
(0 -3.78456e-08 0)
(0 -3.82826e-08 0)
(0 -3.87532e-08 0)
(0 -3.92604e-08 0)
(0 -3.98073e-08 0)
(0 -4.03972e-08 0)
(0 -4.10336e-08 0)
(0 -4.17198e-08 0)
(0 -3.37968e-08 0)
(0 -3.38159e-08 0)
(0 -3.38539e-08 0)
(0 -3.39109e-08 0)
(0 -3.39868e-08 0)
(0 -3.40814e-08 0)
(0 -3.41946e-08 0)
(0 -3.43263e-08 0)
(0 -3.44763e-08 0)
(0 -3.46447e-08 0)
(0 -3.48313e-08 0)
(0 -3.50363e-08 0)
(0 -3.52599e-08 0)
(0 -3.55023e-08 0)
(0 -3.57641e-08 0)
(0 -3.60461e-08 0)
(0 -3.63491e-08 0)
(0 -3.66744e-08 0)
(0 -3.70234e-08 0)
(0 -3.7398e-08 0)
(0 -3.78003e-08 0)
(0 -3.82328e-08 0)
(0 -3.86981e-08 0)
(0 -3.91992e-08 0)
(0 -3.97393e-08 0)
(0 -4.03218e-08 0)
(0 -4.09501e-08 0)
(0 -4.16276e-08 0)
(0 -3.37717e-08 0)
(0 -3.37908e-08 0)
(0 -3.38289e-08 0)
(0 -3.3886e-08 0)
(0 -3.39619e-08 0)
(0 -3.40565e-08 0)
(0 -3.41697e-08 0)
(0 -3.43014e-08 0)
(0 -3.44514e-08 0)
(0 -3.46196e-08 0)
(0 -3.4806e-08 0)
(0 -3.50107e-08 0)
(0 -3.52337e-08 0)
(0 -3.54755e-08 0)
(0 -3.57363e-08 0)
(0 -3.6017e-08 0)
(0 -3.63183e-08 0)
(0 -3.66415e-08 0)
(0 -3.6988e-08 0)
(0 -3.73595e-08 0)
(0 -3.77581e-08 0)
(0 -3.81862e-08 0)
(0 -3.86465e-08 0)
(0 -3.91419e-08 0)
(0 -3.96756e-08 0)
(0 -4.0251e-08 0)
(0 -4.08716e-08 0)
(0 -4.15408e-08 0)
(0 -3.37484e-08 0)
(0 -3.37675e-08 0)
(0 -3.38056e-08 0)
(0 -3.38627e-08 0)
(0 -3.39386e-08 0)
(0 -3.40333e-08 0)
(0 -3.41466e-08 0)
(0 -3.42782e-08 0)
(0 -3.44282e-08 0)
(0 -3.45963e-08 0)
(0 -3.47825e-08 0)
(0 -3.49869e-08 0)
(0 -3.52095e-08 0)
(0 -3.54505e-08 0)
(0 -3.57105e-08 0)
(0 -3.599e-08 0)
(0 -3.62898e-08 0)
(0 -3.6611e-08 0)
(0 -3.69551e-08 0)
(0 -3.73238e-08 0)
(0 -3.77189e-08 0)
(0 -3.81429e-08 0)
(0 -3.85985e-08 0)
(0 -3.90885e-08 0)
(0 -3.96162e-08 0)
(0 -4.0185e-08 0)
(0 -4.07983e-08 0)
(0 -4.14596e-08 0)
(0 -3.37268e-08 0)
(0 -3.37459e-08 0)
(0 -3.3784e-08 0)
(0 -3.38412e-08 0)
(0 -3.39172e-08 0)
(0 -3.40119e-08 0)
(0 -3.41252e-08 0)
(0 -3.42568e-08 0)
(0 -3.44068e-08 0)
(0 -3.45748e-08 0)
(0 -3.47609e-08 0)
(0 -3.49649e-08 0)
(0 -3.51871e-08 0)
(0 -3.54276e-08 0)
(0 -3.56867e-08 0)
(0 -3.59651e-08 0)
(0 -3.62635e-08 0)
(0 -3.6583e-08 0)
(0 -3.69249e-08 0)
(0 -3.72909e-08 0)
(0 -3.76828e-08 0)
(0 -3.81031e-08 0)
(0 -3.85543e-08 0)
(0 -3.90393e-08 0)
(0 -3.95614e-08 0)
(0 -4.01238e-08 0)
(0 -4.07303e-08 0)
(0 -4.13843e-08 0)
(0 -3.3707e-08 0)
(0 -3.37261e-08 0)
(0 -3.37643e-08 0)
(0 -3.38214e-08 0)
(0 -3.38975e-08 0)
(0 -3.39922e-08 0)
(0 -3.41055e-08 0)
(0 -3.42372e-08 0)
(0 -3.43871e-08 0)
(0 -3.45551e-08 0)
(0 -3.4741e-08 0)
(0 -3.49448e-08 0)
(0 -3.51666e-08 0)
(0 -3.54066e-08 0)
(0 -3.5665e-08 0)
(0 -3.59424e-08 0)
(0 -3.62396e-08 0)
(0 -3.65574e-08 0)
(0 -3.68973e-08 0)
(0 -3.72608e-08 0)
(0 -3.76498e-08 0)
(0 -3.80666e-08 0)
(0 -3.85138e-08 0)
(0 -3.89942e-08 0)
(0 -3.95111e-08 0)
(0 -4.00678e-08 0)
(0 -4.06679e-08 0)
(0 -4.13151e-08 0)
(0 -3.3689e-08 0)
(0 -3.37081e-08 0)
(0 -3.37463e-08 0)
(0 -3.38035e-08 0)
(0 -3.38796e-08 0)
(0 -3.39744e-08 0)
(0 -3.40877e-08 0)
(0 -3.42194e-08 0)
(0 -3.43693e-08 0)
(0 -3.45372e-08 0)
(0 -3.4723e-08 0)
(0 -3.49267e-08 0)
(0 -3.51481e-08 0)
(0 -3.53876e-08 0)
(0 -3.56454e-08 0)
(0 -3.59219e-08 0)
(0 -3.62179e-08 0)
(0 -3.65343e-08 0)
(0 -3.68724e-08 0)
(0 -3.72337e-08 0)
(0 -3.762e-08 0)
(0 -3.80337e-08 0)
(0 -3.84772e-08 0)
(0 -3.89534e-08 0)
(0 -3.94655e-08 0)
(0 -4.00169e-08 0)
(0 -4.06111e-08 0)
(0 -4.1252e-08 0)
(0 -3.36729e-08 0)
(0 -3.3692e-08 0)
(0 -3.37302e-08 0)
(0 -3.37875e-08 0)
(0 -3.38636e-08 0)
(0 -3.39584e-08 0)
(0 -3.40718e-08 0)
(0 -3.42035e-08 0)
(0 -3.43534e-08 0)
(0 -3.45213e-08 0)
(0 -3.4707e-08 0)
(0 -3.49104e-08 0)
(0 -3.51316e-08 0)
(0 -3.53706e-08 0)
(0 -3.56278e-08 0)
(0 -3.59036e-08 0)
(0 -3.61986e-08 0)
(0 -3.65137e-08 0)
(0 -3.68501e-08 0)
(0 -3.72094e-08 0)
(0 -3.75934e-08 0)
(0 -3.80042e-08 0)
(0 -3.84444e-08 0)
(0 -3.89168e-08 0)
(0 -3.94246e-08 0)
(0 -3.99712e-08 0)
(0 -4.05602e-08 0)
(0 -4.11954e-08 0)
(0 -3.36586e-08 0)
(0 -3.36778e-08 0)
(0 -3.3716e-08 0)
(0 -3.37733e-08 0)
(0 -3.38494e-08 0)
(0 -3.39443e-08 0)
(0 -3.40577e-08 0)
(0 -3.41895e-08 0)
(0 -3.43393e-08 0)
(0 -3.45072e-08 0)
(0 -3.46928e-08 0)
(0 -3.48961e-08 0)
(0 -3.5117e-08 0)
(0 -3.53557e-08 0)
(0 -3.56124e-08 0)
(0 -3.58875e-08 0)
(0 -3.61816e-08 0)
(0 -3.64955e-08 0)
(0 -3.68306e-08 0)
(0 -3.71881e-08 0)
(0 -3.757e-08 0)
(0 -3.79783e-08 0)
(0 -3.84155e-08 0)
(0 -3.88846e-08 0)
(0 -3.93885e-08 0)
(0 -3.99309e-08 0)
(0 -4.05152e-08 0)
(0 -4.11453e-08 0)
(0 -3.36463e-08 0)
(0 -3.36655e-08 0)
(0 -3.37037e-08 0)
(0 -3.3761e-08 0)
(0 -3.38372e-08 0)
(0 -3.39321e-08 0)
(0 -3.40455e-08 0)
(0 -3.41773e-08 0)
(0 -3.43272e-08 0)
(0 -3.4495e-08 0)
(0 -3.46805e-08 0)
(0 -3.48837e-08 0)
(0 -3.51044e-08 0)
(0 -3.53428e-08 0)
(0 -3.55991e-08 0)
(0 -3.58735e-08 0)
(0 -3.61669e-08 0)
(0 -3.64799e-08 0)
(0 -3.68137e-08 0)
(0 -3.71697e-08 0)
(0 -3.75497e-08 0)
(0 -3.79559e-08 0)
(0 -3.83906e-08 0)
(0 -3.88567e-08 0)
(0 -3.93574e-08 0)
(0 -3.9896e-08 0)
(0 -4.04762e-08 0)
(0 -4.11019e-08 0)
(0 -3.36359e-08 0)
(0 -3.36551e-08 0)
(0 -3.36934e-08 0)
(0 -3.37507e-08 0)
(0 -3.38269e-08 0)
(0 -3.39218e-08 0)
(0 -3.40353e-08 0)
(0 -3.41671e-08 0)
(0 -3.4317e-08 0)
(0 -3.44847e-08 0)
(0 -3.46702e-08 0)
(0 -3.48733e-08 0)
(0 -3.50938e-08 0)
(0 -3.5332e-08 0)
(0 -3.55878e-08 0)
(0 -3.58618e-08 0)
(0 -3.61545e-08 0)
(0 -3.64667e-08 0)
(0 -3.67995e-08 0)
(0 -3.71542e-08 0)
(0 -3.75327e-08 0)
(0 -3.7937e-08 0)
(0 -3.83696e-08 0)
(0 -3.88332e-08 0)
(0 -3.93311e-08 0)
(0 -3.98665e-08 0)
(0 -4.04433e-08 0)
(0 -4.10652e-08 0)
(0 -3.36275e-08 0)
(0 -3.36467e-08 0)
(0 -3.3685e-08 0)
(0 -3.37423e-08 0)
(0 -3.38185e-08 0)
(0 -3.39135e-08 0)
(0 -3.4027e-08 0)
(0 -3.41588e-08 0)
(0 -3.43086e-08 0)
(0 -3.44764e-08 0)
(0 -3.46618e-08 0)
(0 -3.48648e-08 0)
(0 -3.50852e-08 0)
(0 -3.53231e-08 0)
(0 -3.55787e-08 0)
(0 -3.58523e-08 0)
(0 -3.61445e-08 0)
(0 -3.6456e-08 0)
(0 -3.67879e-08 0)
(0 -3.71416e-08 0)
(0 -3.75189e-08 0)
(0 -3.79217e-08 0)
(0 -3.83525e-08 0)
(0 -3.88141e-08 0)
(0 -3.93097e-08 0)
(0 -3.98426e-08 0)
(0 -4.04165e-08 0)
(0 -4.10353e-08 0)
(0 -3.36211e-08 0)
(0 -3.36402e-08 0)
(0 -3.36785e-08 0)
(0 -3.37359e-08 0)
(0 -3.38121e-08 0)
(0 -3.39071e-08 0)
(0 -3.40206e-08 0)
(0 -3.41524e-08 0)
(0 -3.43023e-08 0)
(0 -3.447e-08 0)
(0 -3.46554e-08 0)
(0 -3.48583e-08 0)
(0 -3.50786e-08 0)
(0 -3.53164e-08 0)
(0 -3.55718e-08 0)
(0 -3.58451e-08 0)
(0 -3.61368e-08 0)
(0 -3.64478e-08 0)
(0 -3.67791e-08 0)
(0 -3.7132e-08 0)
(0 -3.75082e-08 0)
(0 -3.79099e-08 0)
(0 -3.83394e-08 0)
(0 -3.87994e-08 0)
(0 -3.92932e-08 0)
(0 -3.98241e-08 0)
(0 -4.03959e-08 0)
(0 -4.10122e-08 0)
(0 -3.36166e-08 0)
(0 -3.36358e-08 0)
(0 -3.36741e-08 0)
(0 -3.37314e-08 0)
(0 -3.38077e-08 0)
(0 -3.39026e-08 0)
(0 -3.40161e-08 0)
(0 -3.4148e-08 0)
(0 -3.42978e-08 0)
(0 -3.44656e-08 0)
(0 -3.46509e-08 0)
(0 -3.48538e-08 0)
(0 -3.5074e-08 0)
(0 -3.53117e-08 0)
(0 -3.55669e-08 0)
(0 -3.584e-08 0)
(0 -3.61314e-08 0)
(0 -3.64421e-08 0)
(0 -3.67729e-08 0)
(0 -3.71252e-08 0)
(0 -3.75008e-08 0)
(0 -3.79016e-08 0)
(0 -3.83302e-08 0)
(0 -3.87892e-08 0)
(0 -3.92817e-08 0)
(0 -3.98112e-08 0)
(0 -4.03814e-08 0)
(0 -4.09961e-08 0)
(0 -3.36141e-08 0)
(0 -3.36333e-08 0)
(0 -3.36716e-08 0)
(0 -3.37289e-08 0)
(0 -3.38052e-08 0)
(0 -3.39002e-08 0)
(0 -3.40137e-08 0)
(0 -3.41455e-08 0)
(0 -3.42954e-08 0)
(0 -3.44631e-08 0)
(0 -3.46484e-08 0)
(0 -3.48513e-08 0)
(0 -3.50714e-08 0)
(0 -3.5309e-08 0)
(0 -3.55641e-08 0)
(0 -3.58371e-08 0)
(0 -3.61284e-08 0)
(0 -3.64388e-08 0)
(0 -3.67694e-08 0)
(0 -3.71214e-08 0)
(0 -3.74966e-08 0)
(0 -3.7897e-08 0)
(0 -3.83249e-08 0)
(0 -3.87833e-08 0)
(0 -3.92751e-08 0)
(0 -3.98039e-08 0)
(0 -4.03732e-08 0)
(0 -4.0987e-08 0)
(0 -6.61462e-08 0)
(0 -6.6214e-08 0)
(0 -6.62781e-08 0)
(0 -6.6335e-08 0)
(0 -6.63908e-08 0)
(0 -6.64534e-08 0)
(0 -6.59057e-08 0)
(0 -6.59283e-08 0)
(0 -6.59551e-08 0)
(0 -6.59829e-08 0)
(0 -6.60134e-08 0)
(0 -6.60504e-08 0)
(0 -6.55264e-08 0)
(0 -6.55136e-08 0)
(0 -6.55076e-08 0)
(0 -6.55059e-08 0)
(0 -6.55085e-08 0)
(0 -6.55171e-08 0)
(0 -6.50139e-08 0)
(0 -6.49722e-08 0)
(0 -6.49374e-08 0)
(0 -6.49075e-08 0)
(0 -6.48822e-08 0)
(0 -6.48621e-08 0)
(0 -6.43764e-08 0)
(0 -6.43104e-08 0)
(0 -6.42501e-08 0)
(0 -6.41944e-08 0)
(0 -6.41427e-08 0)
(0 -6.40949e-08 0)
(0 -6.36237e-08 0)
(0 -6.35367e-08 0)
(0 -6.34542e-08 0)
(0 -6.33752e-08 0)
(0 -6.32992e-08 0)
(0 -6.32259e-08 0)
(0 -6.27665e-08 0)
(0 -6.26616e-08 0)
(0 -6.25596e-08 0)
(0 -6.246e-08 0)
(0 -6.23624e-08 0)
(0 -6.22663e-08 0)
(0 -6.18164e-08 0)
(0 -6.16962e-08 0)
(0 -6.15777e-08 0)
(0 -6.14603e-08 0)
(0 -6.13438e-08 0)
(0 -6.12278e-08 0)
(0 -6.07858e-08 0)
(0 -6.06529e-08 0)
(0 -6.05204e-08 0)
(0 -6.03881e-08 0)
(0 -6.02556e-08 0)
(0 -6.01227e-08 0)
(0 -5.96873e-08 0)
(0 -5.95441e-08 0)
(0 -5.94004e-08 0)
(0 -5.92558e-08 0)
(0 -5.91103e-08 0)
(0 -5.89636e-08 0)
(0 -5.8534e-08 0)
(0 -5.83829e-08 0)
(0 -5.82304e-08 0)
(0 -5.80764e-08 0)
(0 -5.79206e-08 0)
(0 -5.77631e-08 0)
(0 -5.73389e-08 0)
(0 -5.71822e-08 0)
(0 -5.70233e-08 0)
(0 -5.68624e-08 0)
(0 -5.66992e-08 0)
(0 -5.65337e-08 0)
(0 -5.6115e-08 0)
(0 -5.59547e-08 0)
(0 -5.57918e-08 0)
(0 -5.56263e-08 0)
(0 -5.54582e-08 0)
(0 -5.52875e-08 0)
(0 -5.48747e-08 0)
(0 -5.47128e-08 0)
(0 -5.4548e-08 0)
(0 -5.43803e-08 0)
(0 -5.42097e-08 0)
(0 -5.40362e-08 0)
(0 -5.36301e-08 0)
(0 -5.34684e-08 0)
(0 -5.33036e-08 0)
(0 -5.31357e-08 0)
(0 -5.29648e-08 0)
(0 -5.27908e-08 0)
(0 -5.23924e-08 0)
(0 -5.22325e-08 0)
(0 -5.20694e-08 0)
(0 -5.19032e-08 0)
(0 -5.17338e-08 0)
(0 -5.15615e-08 0)
(0 -5.11719e-08 0)
(0 -5.10152e-08 0)
(0 -5.08554e-08 0)
(0 -5.06924e-08 0)
(0 -5.05263e-08 0)
(0 -5.03573e-08 0)
(0 -4.99779e-08 0)
(0 -4.98257e-08 0)
(0 -4.96703e-08 0)
(0 -4.95119e-08 0)
(0 -4.93505e-08 0)
(0 -4.91863e-08 0)
(0 -4.88186e-08 0)
(0 -4.86718e-08 0)
(0 -4.85219e-08 0)
(0 -4.83692e-08 0)
(0 -4.82137e-08 0)
(0 -4.80555e-08 0)
(0 -4.77009e-08 0)
(0 -4.75603e-08 0)
(0 -4.74168e-08 0)
(0 -4.72706e-08 0)
(0 -4.71218e-08 0)
(0 -4.69706e-08 0)
(0 -4.66305e-08 0)
(0 -4.64966e-08 0)
(0 -4.63601e-08 0)
(0 -4.6221e-08 0)
(0 -4.60796e-08 0)
(0 -4.59361e-08 0)
(0 -4.56119e-08 0)
(0 -4.54851e-08 0)
(0 -4.53558e-08 0)
(0 -4.52243e-08 0)
(0 -4.50908e-08 0)
(0 -4.49553e-08 0)
(0 -4.40304e-08 0)
(0 -4.31625e-08 0)
(0 -4.23517e-08 0)
(0 -4.15974e-08 0)
(0 -4.08981e-08 0)
(0 -4.02518e-08 0)
(0 -3.96561e-08 0)
(0 -3.91081e-08 0)
(0 -3.86051e-08 0)
(0 -3.81438e-08 0)
(0 -3.77214e-08 0)
(0 -3.7335e-08 0)
(0 -3.69818e-08 0)
(0 -3.66593e-08 0)
(0 -3.63654e-08 0)
(0 -3.60981e-08 0)
(0 -3.58557e-08 0)
(0 -3.56367e-08 0)
(0 -3.544e-08 0)
(0 -3.52648e-08 0)
(0 -3.51102e-08 0)
(0 -3.49756e-08 0)
(0 -3.48608e-08 0)
(0 -3.47655e-08 0)
(0 -3.46893e-08 0)
(0 -3.46323e-08 0)
(0 -3.45943e-08 0)
(0 -3.45754e-08 0)
(0 -4.41576e-08 0)
(0 -4.32814e-08 0)
(0 -4.24625e-08 0)
(0 -4.17005e-08 0)
(0 -4.09938e-08 0)
(0 -4.03407e-08 0)
(0 -3.97388e-08 0)
(0 -3.91852e-08 0)
(0 -3.86772e-08 0)
(0 -3.82116e-08 0)
(0 -3.77854e-08 0)
(0 -3.73958e-08 0)
(0 -3.70399e-08 0)
(0 -3.67152e-08 0)
(0 -3.64195e-08 0)
(0 -3.61507e-08 0)
(0 -3.59071e-08 0)
(0 -3.56873e-08 0)
(0 -3.54899e-08 0)
(0 -3.53141e-08 0)
(0 -3.51591e-08 0)
(0 -3.50244e-08 0)
(0 -3.49094e-08 0)
(0 -3.48139e-08 0)
(0 -3.47377e-08 0)
(0 -3.46806e-08 0)
(0 -3.46426e-08 0)
(0 -3.46236e-08 0)
(0 -4.42831e-08 0)
(0 -4.3399e-08 0)
(0 -4.25723e-08 0)
(0 -4.18026e-08 0)
(0 -4.10889e-08 0)
(0 -4.04292e-08 0)
(0 -3.98212e-08 0)
(0 -3.92622e-08 0)
(0 -3.87493e-08 0)
(0 -3.82794e-08 0)
(0 -3.78496e-08 0)
(0 -3.74568e-08 0)
(0 -3.70983e-08 0)
(0 -3.67714e-08 0)
(0 -3.64739e-08 0)
(0 -3.62037e-08 0)
(0 -3.59589e-08 0)
(0 -3.57382e-08 0)
(0 -3.55402e-08 0)
(0 -3.53639e-08 0)
(0 -3.52085e-08 0)
(0 -3.50735e-08 0)
(0 -3.49583e-08 0)
(0 -3.48627e-08 0)
(0 -3.47864e-08 0)
(0 -3.47293e-08 0)
(0 -3.46912e-08 0)
(0 -3.46722e-08 0)
(0 -4.44069e-08 0)
(0 -4.3515e-08 0)
(0 -4.26807e-08 0)
(0 -4.19038e-08 0)
(0 -4.11832e-08 0)
(0 -4.0517e-08 0)
(0 -3.99032e-08 0)
(0 -3.93389e-08 0)
(0 -3.88212e-08 0)
(0 -3.83472e-08 0)
(0 -3.79138e-08 0)
(0 -3.7518e-08 0)
(0 -3.71568e-08 0)
(0 -3.68278e-08 0)
(0 -3.65286e-08 0)
(0 -3.62569e-08 0)
(0 -3.60111e-08 0)
(0 -3.57894e-08 0)
(0 -3.55907e-08 0)
(0 -3.54139e-08 0)
(0 -3.52582e-08 0)
(0 -3.51229e-08 0)
(0 -3.50075e-08 0)
(0 -3.49118e-08 0)
(0 -3.48354e-08 0)
(0 -3.47782e-08 0)
(0 -3.47401e-08 0)
(0 -3.47211e-08 0)
(0 -4.45287e-08 0)
(0 -4.36293e-08 0)
(0 -4.27877e-08 0)
(0 -4.20037e-08 0)
(0 -4.12764e-08 0)
(0 -4.06041e-08 0)
(0 -3.99846e-08 0)
(0 -3.94151e-08 0)
(0 -3.88929e-08 0)
(0 -3.84149e-08 0)
(0 -3.7978e-08 0)
(0 -3.75791e-08 0)
(0 -3.72155e-08 0)
(0 -3.68844e-08 0)
(0 -3.65834e-08 0)
(0 -3.63104e-08 0)
(0 -3.60634e-08 0)
(0 -3.58409e-08 0)
(0 -3.56415e-08 0)
(0 -3.54642e-08 0)
(0 -3.53081e-08 0)
(0 -3.51725e-08 0)
(0 -3.50569e-08 0)
(0 -3.4961e-08 0)
(0 -3.48845e-08 0)
(0 -3.48273e-08 0)
(0 -3.47892e-08 0)
(0 -3.47702e-08 0)
(0 -4.46483e-08 0)
(0 -4.37417e-08 0)
(0 -4.2893e-08 0)
(0 -4.21023e-08 0)
(0 -4.13686e-08 0)
(0 -4.06903e-08 0)
(0 -4.00652e-08 0)
(0 -3.94908e-08 0)
(0 -3.89642e-08 0)
(0 -3.84823e-08 0)
(0 -3.8042e-08 0)
(0 -3.76402e-08 0)
(0 -3.72741e-08 0)
(0 -3.6941e-08 0)
(0 -3.66383e-08 0)
(0 -3.63639e-08 0)
(0 -3.61158e-08 0)
(0 -3.58925e-08 0)
(0 -3.56924e-08 0)
(0 -3.55146e-08 0)
(0 -3.53581e-08 0)
(0 -3.52222e-08 0)
(0 -3.51065e-08 0)
(0 -3.50104e-08 0)
(0 -3.49338e-08 0)
(0 -3.48765e-08 0)
(0 -3.48384e-08 0)
(0 -3.48193e-08 0)
(0 -6.9081e-08 0)
(0 -6.90762e-08 0)
(0 -6.90666e-08 0)
(0 -6.90523e-08 0)
(0 -6.90331e-08 0)
(0 -6.9009e-08 0)
(0 -6.89801e-08 0)
(0 -6.89462e-08 0)
(0 -6.89074e-08 0)
(0 -6.88635e-08 0)
(0 -6.88146e-08 0)
(0 -6.87605e-08 0)
(0 -6.87012e-08 0)
(0 -6.86367e-08 0)
(0 -6.8567e-08 0)
(0 -6.8492e-08 0)
(0 -6.84118e-08 0)
(0 -6.83264e-08 0)
(0 -6.82357e-08 0)
(0 -6.814e-08 0)
(0 -6.80394e-08 0)
(0 -6.79339e-08 0)
(0 -6.7824e-08 0)
(0 -6.77098e-08 0)
(0 -6.75917e-08 0)
(0 -6.74702e-08 0)
(0 -6.73459e-08 0)
(0 -6.72195e-08 0)
(0 -6.70917e-08 0)
(0 -6.69635e-08 0)
(0 -6.6836e-08 0)
(0 -6.67107e-08 0)
(0 -6.6589e-08 0)
(0 -6.6473e-08 0)
(0 -6.63649e-08 0)
(0 -6.62677e-08 0)
(0 -6.61849e-08 0)
(0 -6.61214e-08 0)
(0 -6.60844e-08 0)
(0 -6.60853e-08 0)
(0 -6.8938e-08 0)
(0 -6.89332e-08 0)
(0 -6.89236e-08 0)
(0 -6.89093e-08 0)
(0 -6.88902e-08 0)
(0 -6.88662e-08 0)
(0 -6.88373e-08 0)
(0 -6.88035e-08 0)
(0 -6.87647e-08 0)
(0 -6.8721e-08 0)
(0 -6.86721e-08 0)
(0 -6.86181e-08 0)
(0 -6.8559e-08 0)
(0 -6.84946e-08 0)
(0 -6.84251e-08 0)
(0 -6.83502e-08 0)
(0 -6.82702e-08 0)
(0 -6.81849e-08 0)
(0 -6.80944e-08 0)
(0 -6.79989e-08 0)
(0 -6.78984e-08 0)
(0 -6.77931e-08 0)
(0 -6.76833e-08 0)
(0 -6.75693e-08 0)
(0 -6.74513e-08 0)
(0 -6.73299e-08 0)
(0 -6.72057e-08 0)
(0 -6.70792e-08 0)
(0 -6.69512e-08 0)
(0 -6.68228e-08 0)
(0 -6.6695e-08 0)
(0 -6.65691e-08 0)
(0 -6.64467e-08 0)
(0 -6.63295e-08 0)
(0 -6.62197e-08 0)
(0 -6.612e-08 0)
(0 -6.60336e-08 0)
(0 -6.59642e-08 0)
(0 -6.59167e-08 0)
(0 -6.58964e-08 0)
(0 -6.86537e-08 0)
(0 -6.8649e-08 0)
(0 -6.86395e-08 0)
(0 -6.86252e-08 0)
(0 -6.86062e-08 0)
(0 -6.85823e-08 0)
(0 -6.85535e-08 0)
(0 -6.85199e-08 0)
(0 -6.84813e-08 0)
(0 -6.84376e-08 0)
(0 -6.8389e-08 0)
(0 -6.83352e-08 0)
(0 -6.82763e-08 0)
(0 -6.82123e-08 0)
(0 -6.8143e-08 0)
(0 -6.80684e-08 0)
(0 -6.79887e-08 0)
(0 -6.79037e-08 0)
(0 -6.78136e-08 0)
(0 -6.77184e-08 0)
(0 -6.76183e-08 0)
(0 -6.75133e-08 0)
(0 -6.74038e-08 0)
(0 -6.72901e-08 0)
(0 -6.71723e-08 0)
(0 -6.70511e-08 0)
(0 -6.69269e-08 0)
(0 -6.68004e-08 0)
(0 -6.66723e-08 0)
(0 -6.65434e-08 0)
(0 -6.6415e-08 0)
(0 -6.6288e-08 0)
(0 -6.61641e-08 0)
(0 -6.60447e-08 0)
(0 -6.59319e-08 0)
(0 -6.58278e-08 0)
(0 -6.57349e-08 0)
(0 -6.56562e-08 0)
(0 -6.55942e-08 0)
(0 -6.55512e-08 0)
(0 -6.82319e-08 0)
(0 -6.82272e-08 0)
(0 -6.82177e-08 0)
(0 -6.82035e-08 0)
(0 -6.81846e-08 0)
(0 -6.81609e-08 0)
(0 -6.81323e-08 0)
(0 -6.80988e-08 0)
(0 -6.80605e-08 0)
(0 -6.80171e-08 0)
(0 -6.79688e-08 0)
(0 -6.79154e-08 0)
(0 -6.78568e-08 0)
(0 -6.77931e-08 0)
(0 -6.77243e-08 0)
(0 -6.76502e-08 0)
(0 -6.75709e-08 0)
(0 -6.74865e-08 0)
(0 -6.73968e-08 0)
(0 -6.73022e-08 0)
(0 -6.72025e-08 0)
(0 -6.70981e-08 0)
(0 -6.69891e-08 0)
(0 -6.68757e-08 0)
(0 -6.67584e-08 0)
(0 -6.66374e-08 0)
(0 -6.65134e-08 0)
(0 -6.63868e-08 0)
(0 -6.62585e-08 0)
(0 -6.61291e-08 0)
(0 -6.59997e-08 0)
(0 -6.58714e-08 0)
(0 -6.57454e-08 0)
(0 -6.56231e-08 0)
(0 -6.55062e-08 0)
(0 -6.53965e-08 0)
(0 -6.52958e-08 0)
(0 -6.52061e-08 0)
(0 -6.51289e-08 0)
(0 -6.50651e-08 0)
(0 -6.76777e-08 0)
(0 -6.7673e-08 0)
(0 -6.76636e-08 0)
(0 -6.76495e-08 0)
(0 -6.76307e-08 0)
(0 -6.76072e-08 0)
(0 -6.75789e-08 0)
(0 -6.75457e-08 0)
(0 -6.75076e-08 0)
(0 -6.74647e-08 0)
(0 -6.74167e-08 0)
(0 -6.73637e-08 0)
(0 -6.73057e-08 0)
(0 -6.72425e-08 0)
(0 -6.71742e-08 0)
(0 -6.71007e-08 0)
(0 -6.70221e-08 0)
(0 -6.69383e-08 0)
(0 -6.68494e-08 0)
(0 -6.67554e-08 0)
(0 -6.66564e-08 0)
(0 -6.65527e-08 0)
(0 -6.64443e-08 0)
(0 -6.63316e-08 0)
(0 -6.62147e-08 0)
(0 -6.60942e-08 0)
(0 -6.59704e-08 0)
(0 -6.58439e-08 0)
(0 -6.57153e-08 0)
(0 -6.55854e-08 0)
(0 -6.5455e-08 0)
(0 -6.5325e-08 0)
(0 -6.51967e-08 0)
(0 -6.50711e-08 0)
(0 -6.49496e-08 0)
(0 -6.48337e-08 0)
(0 -6.47246e-08 0)
(0 -6.46237e-08 0)
(0 -6.4532e-08 0)
(0 -6.44498e-08 0)
(0 -6.69979e-08 0)
(0 -6.69933e-08 0)
(0 -6.6984e-08 0)
(0 -6.69701e-08 0)
(0 -6.69515e-08 0)
(0 -6.69282e-08 0)
(0 -6.69001e-08 0)
(0 -6.68673e-08 0)
(0 -6.68296e-08 0)
(0 -6.67871e-08 0)
(0 -6.67396e-08 0)
(0 -6.66872e-08 0)
(0 -6.66297e-08 0)
(0 -6.65672e-08 0)
(0 -6.64996e-08 0)
(0 -6.64269e-08 0)
(0 -6.6349e-08 0)
(0 -6.62661e-08 0)
(0 -6.6178e-08 0)
(0 -6.60849e-08 0)
(0 -6.59868e-08 0)
(0 -6.58839e-08 0)
(0 -6.57764e-08 0)
(0 -6.56644e-08 0)
(0 -6.55483e-08 0)
(0 -6.54283e-08 0)
(0 -6.53049e-08 0)
(0 -6.51786e-08 0)
(0 -6.50499e-08 0)
(0 -6.49195e-08 0)
(0 -6.47881e-08 0)
(0 -6.46565e-08 0)
(0 -6.45257e-08 0)
(0 -6.43967e-08 0)
(0 -6.42705e-08 0)
(0 -6.41483e-08 0)
(0 -6.40309e-08 0)
(0 -6.39195e-08 0)
(0 -6.38144e-08 0)
(0 -6.3716e-08 0)
(0 -6.6201e-08 0)
(0 -6.61964e-08 0)
(0 -6.61872e-08 0)
(0 -6.61735e-08 0)
(0 -6.61551e-08 0)
(0 -6.61321e-08 0)
(0 -6.61044e-08 0)
(0 -6.60719e-08 0)
(0 -6.60347e-08 0)
(0 -6.59927e-08 0)
(0 -6.59459e-08 0)
(0 -6.58941e-08 0)
(0 -6.58374e-08 0)
(0 -6.57756e-08 0)
(0 -6.57089e-08 0)
(0 -6.5637e-08 0)
(0 -6.55601e-08 0)
(0 -6.54781e-08 0)
(0 -6.53911e-08 0)
(0 -6.5299e-08 0)
(0 -6.5202e-08 0)
(0 -6.51002e-08 0)
(0 -6.49937e-08 0)
(0 -6.48827e-08 0)
(0 -6.47674e-08 0)
(0 -6.46482e-08 0)
(0 -6.45254e-08 0)
(0 -6.43995e-08 0)
(0 -6.42708e-08 0)
(0 -6.414e-08 0)
(0 -6.40078e-08 0)
(0 -6.38747e-08 0)
(0 -6.37416e-08 0)
(0 -6.36093e-08 0)
(0 -6.34787e-08 0)
(0 -6.33505e-08 0)
(0 -6.32256e-08 0)
(0 -6.31044e-08 0)
(0 -6.29875e-08 0)
(0 -6.2875e-08 0)
(0 -6.52966e-08 0)
(0 -6.5292e-08 0)
(0 -6.5283e-08 0)
(0 -6.52695e-08 0)
(0 -6.52513e-08 0)
(0 -6.52286e-08 0)
(0 -6.52013e-08 0)
(0 -6.51694e-08 0)
(0 -6.51327e-08 0)
(0 -6.50913e-08 0)
(0 -6.50451e-08 0)
(0 -6.49941e-08 0)
(0 -6.49382e-08 0)
(0 -6.48773e-08 0)
(0 -6.48115e-08 0)
(0 -6.47407e-08 0)
(0 -6.46649e-08 0)
(0 -6.45841e-08 0)
(0 -6.44982e-08 0)
(0 -6.44074e-08 0)
(0 -6.43117e-08 0)
(0 -6.42111e-08 0)
(0 -6.41058e-08 0)
(0 -6.3996e-08 0)
(0 -6.38819e-08 0)
(0 -6.37637e-08 0)
(0 -6.36417e-08 0)
(0 -6.35163e-08 0)
(0 -6.3388e-08 0)
(0 -6.32571e-08 0)
(0 -6.31242e-08 0)
(0 -6.29899e-08 0)
(0 -6.28549e-08 0)
(0 -6.27197e-08 0)
(0 -6.25851e-08 0)
(0 -6.24517e-08 0)
(0 -6.23199e-08 0)
(0 -6.21904e-08 0)
(0 -6.20633e-08 0)
(0 -6.19387e-08 0)
(0 -6.42955e-08 0)
(0 -6.42911e-08 0)
(0 -6.42822e-08 0)
(0 -6.42689e-08 0)
(0 -6.4251e-08 0)
(0 -6.42287e-08 0)
(0 -6.42018e-08 0)
(0 -6.41704e-08 0)
(0 -6.41343e-08 0)
(0 -6.40936e-08 0)
(0 -6.40482e-08 0)
(0 -6.3998e-08 0)
(0 -6.3943e-08 0)
(0 -6.38832e-08 0)
(0 -6.38185e-08 0)
(0 -6.37488e-08 0)
(0 -6.36743e-08 0)
(0 -6.35947e-08 0)
(0 -6.35102e-08 0)
(0 -6.34208e-08 0)
(0 -6.33265e-08 0)
(0 -6.32274e-08 0)
(0 -6.31236e-08 0)
(0 -6.30153e-08 0)
(0 -6.29025e-08 0)
(0 -6.27855e-08 0)
(0 -6.26646e-08 0)
(0 -6.25401e-08 0)
(0 -6.24123e-08 0)
(0 -6.22817e-08 0)
(0 -6.21486e-08 0)
(0 -6.20135e-08 0)
(0 -6.1877e-08 0)
(0 -6.17395e-08 0)
(0 -6.16016e-08 0)
(0 -6.14637e-08 0)
(0 -6.13263e-08 0)
(0 -6.11897e-08 0)
(0 -6.10541e-08 0)
(0 -6.09195e-08 0)
(0 -6.32097e-08 0)
(0 -6.32053e-08 0)
(0 -6.31966e-08 0)
(0 -6.31835e-08 0)
(0 -6.3166e-08 0)
(0 -6.3144e-08 0)
(0 -6.31177e-08 0)
(0 -6.30868e-08 0)
(0 -6.30514e-08 0)
(0 -6.30114e-08 0)
(0 -6.29668e-08 0)
(0 -6.29176e-08 0)
(0 -6.28636e-08 0)
(0 -6.28049e-08 0)
(0 -6.27414e-08 0)
(0 -6.26731e-08 0)
(0 -6.25999e-08 0)
(0 -6.25218e-08 0)
(0 -6.24389e-08 0)
(0 -6.2351e-08 0)
(0 -6.22584e-08 0)
(0 -6.2161e-08 0)
(0 -6.20588e-08 0)
(0 -6.19521e-08 0)
(0 -6.1841e-08 0)
(0 -6.17255e-08 0)
(0 -6.1606e-08 0)
(0 -6.14827e-08 0)
(0 -6.13559e-08 0)
(0 -6.12258e-08 0)
(0 -6.10929e-08 0)
(0 -6.09576e-08 0)
(0 -6.08201e-08 0)
(0 -6.0681e-08 0)
(0 -6.05406e-08 0)
(0 -6.03994e-08 0)
(0 -6.02575e-08 0)
(0 -6.01152e-08 0)
(0 -5.99728e-08 0)
(0 -5.98302e-08 0)
(0 -6.20516e-08 0)
(0 -6.20473e-08 0)
(0 -6.20387e-08 0)
(0 -6.20259e-08 0)
(0 -6.20087e-08 0)
(0 -6.19872e-08 0)
(0 -6.19614e-08 0)
(0 -6.19311e-08 0)
(0 -6.18965e-08 0)
(0 -6.18573e-08 0)
(0 -6.18136e-08 0)
(0 -6.17654e-08 0)
(0 -6.17126e-08 0)
(0 -6.16551e-08 0)
(0 -6.15929e-08 0)
(0 -6.1526e-08 0)
(0 -6.14543e-08 0)
(0 -6.13778e-08 0)
(0 -6.12966e-08 0)
(0 -6.12105e-08 0)
(0 -6.11197e-08 0)
(0 -6.10241e-08 0)
(0 -6.09239e-08 0)
(0 -6.08191e-08 0)
(0 -6.07098e-08 0)
(0 -6.05962e-08 0)
(0 -6.04784e-08 0)
(0 -6.03566e-08 0)
(0 -6.02311e-08 0)
(0 -6.01021e-08 0)
(0 -5.99699e-08 0)
(0 -5.98348e-08 0)
(0 -5.96972e-08 0)
(0 -5.95572e-08 0)
(0 -5.94153e-08 0)
(0 -5.92716e-08 0)
(0 -5.91265e-08 0)
(0 -5.89802e-08 0)
(0 -5.88326e-08 0)
(0 -5.86839e-08 0)
(0 -6.08343e-08 0)
(0 -6.08301e-08 0)
(0 -6.08217e-08 0)
(0 -6.08092e-08 0)
(0 -6.07924e-08 0)
(0 -6.07714e-08 0)
(0 -6.07461e-08 0)
(0 -6.07165e-08 0)
(0 -6.06826e-08 0)
(0 -6.06443e-08 0)
(0 -6.06016e-08 0)
(0 -6.05545e-08 0)
(0 -6.05028e-08 0)
(0 -6.04466e-08 0)
(0 -6.03859e-08 0)
(0 -6.03205e-08 0)
(0 -6.02504e-08 0)
(0 -6.01757e-08 0)
(0 -6.00963e-08 0)
(0 -6.00122e-08 0)
(0 -5.99234e-08 0)
(0 -5.98299e-08 0)
(0 -5.97318e-08 0)
(0 -5.96291e-08 0)
(0 -5.9522e-08 0)
(0 -5.94104e-08 0)
(0 -5.92947e-08 0)
(0 -5.91748e-08 0)
(0 -5.90511e-08 0)
(0 -5.89236e-08 0)
(0 -5.87926e-08 0)
(0 -5.86584e-08 0)
(0 -5.85212e-08 0)
(0 -5.83812e-08 0)
(0 -5.82387e-08 0)
(0 -5.80938e-08 0)
(0 -5.79468e-08 0)
(0 -5.77977e-08 0)
(0 -5.76467e-08 0)
(0 -5.74938e-08 0)
(0 -5.95712e-08 0)
(0 -5.95671e-08 0)
(0 -5.95589e-08 0)
(0 -5.95467e-08 0)
(0 -5.95303e-08 0)
(0 -5.95098e-08 0)
(0 -5.94851e-08 0)
(0 -5.94562e-08 0)
(0 -5.94231e-08 0)
(0 -5.93857e-08 0)
(0 -5.93441e-08 0)
(0 -5.92981e-08 0)
(0 -5.92477e-08 0)
(0 -5.91929e-08 0)
(0 -5.91337e-08 0)
(0 -5.90699e-08 0)
(0 -5.90016e-08 0)
(0 -5.89288e-08 0)
(0 -5.88514e-08 0)
(0 -5.87693e-08 0)
(0 -5.86827e-08 0)
(0 -5.85915e-08 0)
(0 -5.84957e-08 0)
(0 -5.83954e-08 0)
(0 -5.82906e-08 0)
(0 -5.81815e-08 0)
(0 -5.80681e-08 0)
(0 -5.79505e-08 0)
(0 -5.78289e-08 0)
(0 -5.77034e-08 0)
(0 -5.75743e-08 0)
(0 -5.74416e-08 0)
(0 -5.73055e-08 0)
(0 -5.71663e-08 0)
(0 -5.70241e-08 0)
(0 -5.68791e-08 0)
(0 -5.67314e-08 0)
(0 -5.6581e-08 0)
(0 -5.64282e-08 0)
(0 -5.62728e-08 0)
(0 -5.82757e-08 0)
(0 -5.82718e-08 0)
(0 -5.82638e-08 0)
(0 -5.82518e-08 0)
(0 -5.82358e-08 0)
(0 -5.82158e-08 0)
(0 -5.81918e-08 0)
(0 -5.81636e-08 0)
(0 -5.81314e-08 0)
(0 -5.8095e-08 0)
(0 -5.80544e-08 0)
(0 -5.80096e-08 0)
(0 -5.79606e-08 0)
(0 -5.79073e-08 0)
(0 -5.78496e-08 0)
(0 -5.77876e-08 0)
(0 -5.77212e-08 0)
(0 -5.76503e-08 0)
(0 -5.7575e-08 0)
(0 -5.74951e-08 0)
(0 -5.74108e-08 0)
(0 -5.73221e-08 0)
(0 -5.72288e-08 0)
(0 -5.71311e-08 0)
(0 -5.7029e-08 0)
(0 -5.69225e-08 0)
(0 -5.68118e-08 0)
(0 -5.66968e-08 0)
(0 -5.65778e-08 0)
(0 -5.64548e-08 0)
(0 -5.63279e-08 0)
(0 -5.61974e-08 0)
(0 -5.60632e-08 0)
(0 -5.59256e-08 0)
(0 -5.57847e-08 0)
(0 -5.56406e-08 0)
(0 -5.54933e-08 0)
(0 -5.53431e-08 0)
(0 -5.51899e-08 0)
(0 -5.50338e-08 0)
(0 -5.69611e-08 0)
(0 -5.69572e-08 0)
(0 -5.69495e-08 0)
(0 -5.69378e-08 0)
(0 -5.69223e-08 0)
(0 -5.69028e-08 0)
(0 -5.68794e-08 0)
(0 -5.6852e-08 0)
(0 -5.68206e-08 0)
(0 -5.67852e-08 0)
(0 -5.67458e-08 0)
(0 -5.67023e-08 0)
(0 -5.66546e-08 0)
(0 -5.66028e-08 0)
(0 -5.65468e-08 0)
(0 -5.64866e-08 0)
(0 -5.64221e-08 0)
(0 -5.63533e-08 0)
(0 -5.62802e-08 0)
(0 -5.62027e-08 0)
(0 -5.61209e-08 0)
(0 -5.60347e-08 0)
(0 -5.59441e-08 0)
(0 -5.58492e-08 0)
(0 -5.57499e-08 0)
(0 -5.56464e-08 0)
(0 -5.55386e-08 0)
(0 -5.54266e-08 0)
(0 -5.53106e-08 0)
(0 -5.51905e-08 0)
(0 -5.50664e-08 0)
(0 -5.49386e-08 0)
(0 -5.4807e-08 0)
(0 -5.46717e-08 0)
(0 -5.45329e-08 0)
(0 -5.43907e-08 0)
(0 -5.42451e-08 0)
(0 -5.40962e-08 0)
(0 -5.3944e-08 0)
(0 -5.37887e-08 0)
(0 -5.56401e-08 0)
(0 -5.56363e-08 0)
(0 -5.56287e-08 0)
(0 -5.56174e-08 0)
(0 -5.56023e-08 0)
(0 -5.55834e-08 0)
(0 -5.55606e-08 0)
(0 -5.5534e-08 0)
(0 -5.55036e-08 0)
(0 -5.54692e-08 0)
(0 -5.54309e-08 0)
(0 -5.53887e-08 0)
(0 -5.53425e-08 0)
(0 -5.52922e-08 0)
(0 -5.52379e-08 0)
(0 -5.51796e-08 0)
(0 -5.51171e-08 0)
(0 -5.50504e-08 0)
(0 -5.49796e-08 0)
(0 -5.49045e-08 0)
(0 -5.48253e-08 0)
(0 -5.47418e-08 0)
(0 -5.46541e-08 0)
(0 -5.45621e-08 0)
(0 -5.44659e-08 0)
(0 -5.43656e-08 0)
(0 -5.4261e-08 0)
(0 -5.41523e-08 0)
(0 -5.40396e-08 0)
(0 -5.39228e-08 0)
(0 -5.3802e-08 0)
(0 -5.36774e-08 0)
(0 -5.3549e-08 0)
(0 -5.34168e-08 0)
(0 -5.32809e-08 0)
(0 -5.31415e-08 0)
(0 -5.29985e-08 0)
(0 -5.28521e-08 0)
(0 -5.27022e-08 0)
(0 -5.2549e-08 0)
(0 -5.43247e-08 0)
(0 -5.43211e-08 0)
(0 -5.43137e-08 0)
(0 -5.43027e-08 0)
(0 -5.42881e-08 0)
(0 -5.42697e-08 0)
(0 -5.42476e-08 0)
(0 -5.42218e-08 0)
(0 -5.41923e-08 0)
(0 -5.4159e-08 0)
(0 -5.41219e-08 0)
(0 -5.4081e-08 0)
(0 -5.40362e-08 0)
(0 -5.39876e-08 0)
(0 -5.3935e-08 0)
(0 -5.38785e-08 0)
(0 -5.38181e-08 0)
(0 -5.37536e-08 0)
(0 -5.36852e-08 0)
(0 -5.36126e-08 0)
(0 -5.35361e-08 0)
(0 -5.34554e-08 0)
(0 -5.33706e-08 0)
(0 -5.32818e-08 0)
(0 -5.31888e-08 0)
(0 -5.30918e-08 0)
(0 -5.29907e-08 0)
(0 -5.28855e-08 0)
(0 -5.27764e-08 0)
(0 -5.26633e-08 0)
(0 -5.25462e-08 0)
(0 -5.24253e-08 0)
(0 -5.23006e-08 0)
(0 -5.21721e-08 0)
(0 -5.20399e-08 0)
(0 -5.1904e-08 0)
(0 -5.17646e-08 0)
(0 -5.16216e-08 0)
(0 -5.14751e-08 0)
(0 -5.13252e-08 0)
(0 -5.30264e-08 0)
(0 -5.30229e-08 0)
(0 -5.30158e-08 0)
(0 -5.30051e-08 0)
(0 -5.29909e-08 0)
(0 -5.29731e-08 0)
(0 -5.29517e-08 0)
(0 -5.29267e-08 0)
(0 -5.2898e-08 0)
(0 -5.28658e-08 0)
(0 -5.28299e-08 0)
(0 -5.27903e-08 0)
(0 -5.2747e-08 0)
(0 -5.27e-08 0)
(0 -5.26492e-08 0)
(0 -5.25946e-08 0)
(0 -5.25363e-08 0)
(0 -5.24741e-08 0)
(0 -5.2408e-08 0)
(0 -5.2338e-08 0)
(0 -5.22642e-08 0)
(0 -5.21864e-08 0)
(0 -5.21047e-08 0)
(0 -5.20191e-08 0)
(0 -5.19295e-08 0)
(0 -5.18359e-08 0)
(0 -5.17384e-08 0)
(0 -5.16371e-08 0)
(0 -5.15318e-08 0)
(0 -5.14226e-08 0)
(0 -5.13096e-08 0)
(0 -5.11928e-08 0)
(0 -5.10722e-08 0)
(0 -5.09479e-08 0)
(0 -5.082e-08 0)
(0 -5.06884e-08 0)
(0 -5.05532e-08 0)
(0 -5.04145e-08 0)
(0 -5.02724e-08 0)
(0 -5.01268e-08 0)
(0 -5.17554e-08 0)
(0 -5.17519e-08 0)
(0 -5.1745e-08 0)
(0 -5.17347e-08 0)
(0 -5.17209e-08 0)
(0 -5.17037e-08 0)
(0 -5.16829e-08 0)
(0 -5.16587e-08 0)
(0 -5.16311e-08 0)
(0 -5.15999e-08 0)
(0 -5.15651e-08 0)
(0 -5.15269e-08 0)
(0 -5.14851e-08 0)
(0 -5.14397e-08 0)
(0 -5.13906e-08 0)
(0 -5.1338e-08 0)
(0 -5.12817e-08 0)
(0 -5.12218e-08 0)
(0 -5.11581e-08 0)
(0 -5.10908e-08 0)
(0 -5.10197e-08 0)
(0 -5.09449e-08 0)
(0 -5.08663e-08 0)
(0 -5.07839e-08 0)
(0 -5.06977e-08 0)
(0 -5.06078e-08 0)
(0 -5.05141e-08 0)
(0 -5.04166e-08 0)
(0 -5.03154e-08 0)
(0 -5.02104e-08 0)
(0 -5.01017e-08 0)
(0 -4.99893e-08 0)
(0 -4.98733e-08 0)
(0 -4.97537e-08 0)
(0 -4.96304e-08 0)
(0 -4.95036e-08 0)
(0 -4.93734e-08 0)
(0 -4.92397e-08 0)
(0 -4.91026e-08 0)
(0 -4.89622e-08 0)
(0 -5.05206e-08 0)
(0 -5.05173e-08 0)
(0 -5.05106e-08 0)
(0 -5.05006e-08 0)
(0 -5.04873e-08 0)
(0 -5.04706e-08 0)
(0 -5.04506e-08 0)
(0 -5.04272e-08 0)
(0 -5.04004e-08 0)
(0 -5.03702e-08 0)
(0 -5.03367e-08 0)
(0 -5.02998e-08 0)
(0 -5.02594e-08 0)
(0 -5.02156e-08 0)
(0 -5.01684e-08 0)
(0 -5.01176e-08 0)
(0 -5.00634e-08 0)
(0 -5.00057e-08 0)
(0 -4.99445e-08 0)
(0 -4.98798e-08 0)
(0 -4.98114e-08 0)
(0 -4.97395e-08 0)
(0 -4.96641e-08 0)
(0 -4.9585e-08 0)
(0 -4.95023e-08 0)
(0 -4.94161e-08 0)
(0 -4.93262e-08 0)
(0 -4.92327e-08 0)
(0 -4.91357e-08 0)
(0 -4.90351e-08 0)
(0 -4.89309e-08 0)
(0 -4.88232e-08 0)
(0 -4.8712e-08 0)
(0 -4.85973e-08 0)
(0 -4.84791e-08 0)
(0 -4.83576e-08 0)
(0 -4.82327e-08 0)
(0 -4.81045e-08 0)
(0 -4.79731e-08 0)
(0 -4.78385e-08 0)
(0 -4.93301e-08 0)
(0 -4.93269e-08 0)
(0 -4.93204e-08 0)
(0 -4.93107e-08 0)
(0 -4.92978e-08 0)
(0 -4.92817e-08 0)
(0 -4.92623e-08 0)
(0 -4.92397e-08 0)
(0 -4.92138e-08 0)
(0 -4.91847e-08 0)
(0 -4.91523e-08 0)
(0 -4.91167e-08 0)
(0 -4.90778e-08 0)
(0 -4.90356e-08 0)
(0 -4.899e-08 0)
(0 -4.89412e-08 0)
(0 -4.88891e-08 0)
(0 -4.88336e-08 0)
(0 -4.87748e-08 0)
(0 -4.87126e-08 0)
(0 -4.8647e-08 0)
(0 -4.8578e-08 0)
(0 -4.85057e-08 0)
(0 -4.84299e-08 0)
(0 -4.83507e-08 0)
(0 -4.82682e-08 0)
(0 -4.81822e-08 0)
(0 -4.80928e-08 0)
(0 -4.8e-08 0)
(0 -4.79038e-08 0)
(0 -4.78042e-08 0)
(0 -4.77013e-08 0)
(0 -4.75951e-08 0)
(0 -4.74855e-08 0)
(0 -4.73727e-08 0)
(0 -4.72567e-08 0)
(0 -4.71376e-08 0)
(0 -4.70153e-08 0)
(0 -4.689e-08 0)
(0 -4.67617e-08 0)
(0 -4.81902e-08 0)
(0 -4.81871e-08 0)
(0 -4.81809e-08 0)
(0 -4.81715e-08 0)
(0 -4.8159e-08 0)
(0 -4.81434e-08 0)
(0 -4.81247e-08 0)
(0 -4.81028e-08 0)
(0 -4.80778e-08 0)
(0 -4.80497e-08 0)
(0 -4.80185e-08 0)
(0 -4.79841e-08 0)
(0 -4.79466e-08 0)
(0 -4.79059e-08 0)
(0 -4.78621e-08 0)
(0 -4.78151e-08 0)
(0 -4.7765e-08 0)
(0 -4.77117e-08 0)
(0 -4.76552e-08 0)
(0 -4.75955e-08 0)
(0 -4.75326e-08 0)
(0 -4.74665e-08 0)
(0 -4.73973e-08 0)
(0 -4.73248e-08 0)
(0 -4.7249e-08 0)
(0 -4.71701e-08 0)
(0 -4.7088e-08 0)
(0 -4.70026e-08 0)
(0 -4.69141e-08 0)
(0 -4.68223e-08 0)
(0 -4.67274e-08 0)
(0 -4.66294e-08 0)
(0 -4.65282e-08 0)
(0 -4.6424e-08 0)
(0 -4.63167e-08 0)
(0 -4.62064e-08 0)
(0 -4.60931e-08 0)
(0 -4.59769e-08 0)
(0 -4.5858e-08 0)
(0 -4.57363e-08 0)
(0 -4.47657e-08 0)
(0 -4.38521e-08 0)
(0 -4.29967e-08 0)
(0 -4.21994e-08 0)
(0 -4.14595e-08 0)
(0 -4.07754e-08 0)
(0 -4.01451e-08 0)
(0 -3.95659e-08 0)
(0 -3.9035e-08 0)
(0 -3.85493e-08 0)
(0 -3.81057e-08 0)
(0 -3.77011e-08 0)
(0 -3.73327e-08 0)
(0 -3.69975e-08 0)
(0 -3.66932e-08 0)
(0 -3.64175e-08 0)
(0 -3.61683e-08 0)
(0 -3.59441e-08 0)
(0 -3.57434e-08 0)
(0 -3.55651e-08 0)
(0 -3.54082e-08 0)
(0 -3.5272e-08 0)
(0 -3.5156e-08 0)
(0 -3.50599e-08 0)
(0 -3.49832e-08 0)
(0 -3.49258e-08 0)
(0 -3.48876e-08 0)
(0 -3.48685e-08 0)
(0 -4.48807e-08 0)
(0 -4.39604e-08 0)
(0 -4.30984e-08 0)
(0 -4.22948e-08 0)
(0 -4.1549e-08 0)
(0 -4.08594e-08 0)
(0 -4.0224e-08 0)
(0 -3.96402e-08 0)
(0 -3.91051e-08 0)
(0 -3.86158e-08 0)
(0 -3.8169e-08 0)
(0 -3.77618e-08 0)
(0 -3.7391e-08 0)
(0 -3.70539e-08 0)
(0 -3.6748e-08 0)
(0 -3.64709e-08 0)
(0 -3.62208e-08 0)
(0 -3.59957e-08 0)
(0 -3.57943e-08 0)
(0 -3.56155e-08 0)
(0 -3.54582e-08 0)
(0 -3.53218e-08 0)
(0 -3.52056e-08 0)
(0 -3.51093e-08 0)
(0 -3.50325e-08 0)
(0 -3.4975e-08 0)
(0 -3.49368e-08 0)
(0 -3.49177e-08 0)
(0 -4.49932e-08 0)
(0 -4.40665e-08 0)
(0 -4.31982e-08 0)
(0 -4.23886e-08 0)
(0 -4.1637e-08 0)
(0 -4.09421e-08 0)
(0 -4.03018e-08 0)
(0 -3.97135e-08 0)
(0 -3.91745e-08 0)
(0 -3.86817e-08 0)
(0 -3.82319e-08 0)
(0 -3.7822e-08 0)
(0 -3.7449e-08 0)
(0 -3.711e-08 0)
(0 -3.68026e-08 0)
(0 -3.65243e-08 0)
(0 -3.6273e-08 0)
(0 -3.60472e-08 0)
(0 -3.58452e-08 0)
(0 -3.56658e-08 0)
(0 -3.55082e-08 0)
(0 -3.53715e-08 0)
(0 -3.52551e-08 0)
(0 -3.51586e-08 0)
(0 -3.50817e-08 0)
(0 -3.50242e-08 0)
(0 -3.49859e-08 0)
(0 -3.49668e-08 0)
(0 -4.51031e-08 0)
(0 -4.41703e-08 0)
(0 -4.32959e-08 0)
(0 -4.24805e-08 0)
(0 -4.17235e-08 0)
(0 -4.10234e-08 0)
(0 -4.03784e-08 0)
(0 -3.97859e-08 0)
(0 -3.92431e-08 0)
(0 -3.87469e-08 0)
(0 -3.82942e-08 0)
(0 -3.78818e-08 0)
(0 -3.75066e-08 0)
(0 -3.71659e-08 0)
(0 -3.68569e-08 0)
(0 -3.65773e-08 0)
(0 -3.63251e-08 0)
(0 -3.60985e-08 0)
(0 -3.58958e-08 0)
(0 -3.5716e-08 0)
(0 -3.5558e-08 0)
(0 -3.54209e-08 0)
(0 -3.53043e-08 0)
(0 -3.52077e-08 0)
(0 -3.51307e-08 0)
(0 -3.50731e-08 0)
(0 -3.50348e-08 0)
(0 -3.50156e-08 0)
(0 -4.52104e-08 0)
(0 -4.42716e-08 0)
(0 -4.33915e-08 0)
(0 -4.25705e-08 0)
(0 -4.18082e-08 0)
(0 -4.11033e-08 0)
(0 -4.04538e-08 0)
(0 -3.98572e-08 0)
(0 -3.93108e-08 0)
(0 -3.88114e-08 0)
(0 -3.83558e-08 0)
(0 -3.7941e-08 0)
(0 -3.75637e-08 0)
(0 -3.72212e-08 0)
(0 -3.69108e-08 0)
(0 -3.66301e-08 0)
(0 -3.63769e-08 0)
(0 -3.61495e-08 0)
(0 -3.59462e-08 0)
(0 -3.57659e-08 0)
(0 -3.56075e-08 0)
(0 -3.54702e-08 0)
(0 -3.53534e-08 0)
(0 -3.52566e-08 0)
(0 -3.51794e-08 0)
(0 -3.51218e-08 0)
(0 -3.50834e-08 0)
(0 -3.50642e-08 0)
(0 -4.5315e-08 0)
(0 -4.43705e-08 0)
(0 -4.34848e-08 0)
(0 -4.26586e-08 0)
(0 -4.18912e-08 0)
(0 -4.11817e-08 0)
(0 -4.05279e-08 0)
(0 -3.99274e-08 0)
(0 -3.93775e-08 0)
(0 -3.8875e-08 0)
(0 -3.84167e-08 0)
(0 -3.79995e-08 0)
(0 -3.76203e-08 0)
(0 -3.72761e-08 0)
(0 -3.69643e-08 0)
(0 -3.66824e-08 0)
(0 -3.64283e-08 0)
(0 -3.62001e-08 0)
(0 -3.59962e-08 0)
(0 -3.58154e-08 0)
(0 -3.56567e-08 0)
(0 -3.55191e-08 0)
(0 -3.5402e-08 0)
(0 -3.53051e-08 0)
(0 -3.52278e-08 0)
(0 -3.51701e-08 0)
(0 -3.51317e-08 0)
(0 -3.51125e-08 0)
(0 -4.54168e-08 0)
(0 -4.44668e-08 0)
(0 -4.35759e-08 0)
(0 -4.27445e-08 0)
(0 -4.19724e-08 0)
(0 -4.12584e-08 0)
(0 -4.06005e-08 0)
(0 -3.99963e-08 0)
(0 -3.94431e-08 0)
(0 -3.89376e-08 0)
(0 -3.84768e-08 0)
(0 -3.80574e-08 0)
(0 -3.76762e-08 0)
(0 -3.73304e-08 0)
(0 -3.70173e-08 0)
(0 -3.67343e-08 0)
(0 -3.64792e-08 0)
(0 -3.62503e-08 0)
(0 -3.60458e-08 0)
(0 -3.58646e-08 0)
(0 -3.57054e-08 0)
(0 -3.55676e-08 0)
(0 -3.54503e-08 0)
(0 -3.53532e-08 0)
(0 -3.52758e-08 0)
(0 -3.5218e-08 0)
(0 -3.51795e-08 0)
(0 -3.51603e-08 0)
(0 -4.55157e-08 0)
(0 -4.45606e-08 0)
(0 -4.36646e-08 0)
(0 -4.28284e-08 0)
(0 -4.20517e-08 0)
(0 -4.13334e-08 0)
(0 -4.06716e-08 0)
(0 -4.00639e-08 0)
(0 -3.95075e-08 0)
(0 -3.89992e-08 0)
(0 -3.85359e-08 0)
(0 -3.81144e-08 0)
(0 -3.77314e-08 0)
(0 -3.73841e-08 0)
(0 -3.70696e-08 0)
(0 -3.67855e-08 0)
(0 -3.65296e-08 0)
(0 -3.62999e-08 0)
(0 -3.60949e-08 0)
(0 -3.59132e-08 0)
(0 -3.57537e-08 0)
(0 -3.56155e-08 0)
(0 -3.54981e-08 0)
(0 -3.54008e-08 0)
(0 -3.53233e-08 0)
(0 -3.52654e-08 0)
(0 -3.52269e-08 0)
(0 -3.52076e-08 0)
(0 -4.56118e-08 0)
(0 -4.46517e-08 0)
(0 -4.37509e-08 0)
(0 -4.29101e-08 0)
(0 -4.21291e-08 0)
(0 -4.14067e-08 0)
(0 -4.07412e-08 0)
(0 -4.01302e-08 0)
(0 -3.95707e-08 0)
(0 -3.90598e-08 0)
(0 -3.85941e-08 0)
(0 -3.81705e-08 0)
(0 -3.77858e-08 0)
(0 -3.7437e-08 0)
(0 -3.71213e-08 0)
(0 -3.68362e-08 0)
(0 -3.65794e-08 0)
(0 -3.6349e-08 0)
(0 -3.61434e-08 0)
(0 -3.59613e-08 0)
(0 -3.58014e-08 0)
(0 -3.5663e-08 0)
(0 -3.55453e-08 0)
(0 -3.54478e-08 0)
(0 -3.53702e-08 0)
(0 -3.53122e-08 0)
(0 -3.52737e-08 0)
(0 -3.52544e-08 0)
(0 -4.5705e-08 0)
(0 -4.47401e-08 0)
(0 -4.38347e-08 0)
(0 -4.29895e-08 0)
(0 -4.22044e-08 0)
(0 -4.14782e-08 0)
(0 -4.08092e-08 0)
(0 -4.0195e-08 0)
(0 -3.96326e-08 0)
(0 -3.91191e-08 0)
(0 -3.86513e-08 0)
(0 -3.82257e-08 0)
(0 -3.78393e-08 0)
(0 -3.74891e-08 0)
(0 -3.71722e-08 0)
(0 -3.68861e-08 0)
(0 -3.66285e-08 0)
(0 -3.63974e-08 0)
(0 -3.61913e-08 0)
(0 -3.60087e-08 0)
(0 -3.58485e-08 0)
(0 -3.57098e-08 0)
(0 -3.55919e-08 0)
(0 -3.54942e-08 0)
(0 -3.54165e-08 0)
(0 -3.53585e-08 0)
(0 -3.53198e-08 0)
(0 -3.53005e-08 0)
(0 -4.57953e-08 0)
(0 -4.48259e-08 0)
(0 -4.39161e-08 0)
(0 -4.30667e-08 0)
(0 -4.22777e-08 0)
(0 -4.15479e-08 0)
(0 -4.08755e-08 0)
(0 -4.02582e-08 0)
(0 -3.96932e-08 0)
(0 -3.91773e-08 0)
(0 -3.87073e-08 0)
(0 -3.82799e-08 0)
(0 -3.78919e-08 0)
(0 -3.75403e-08 0)
(0 -3.72222e-08 0)
(0 -3.69352e-08 0)
(0 -3.66768e-08 0)
(0 -3.64451e-08 0)
(0 -3.62384e-08 0)
(0 -3.60554e-08 0)
(0 -3.58948e-08 0)
(0 -3.57558e-08 0)
(0 -3.56377e-08 0)
(0 -3.55399e-08 0)
(0 -3.54621e-08 0)
(0 -3.54039e-08 0)
(0 -3.53653e-08 0)
(0 -3.53459e-08 0)
(0 -4.58826e-08 0)
(0 -4.49089e-08 0)
(0 -4.39949e-08 0)
(0 -4.31417e-08 0)
(0 -4.23489e-08 0)
(0 -4.16157e-08 0)
(0 -4.09401e-08 0)
(0 -4.03199e-08 0)
(0 -3.97523e-08 0)
(0 -3.92341e-08 0)
(0 -3.87621e-08 0)
(0 -3.83329e-08 0)
(0 -3.79434e-08 0)
(0 -3.75905e-08 0)
(0 -3.72714e-08 0)
(0 -3.69834e-08 0)
(0 -3.67242e-08 0)
(0 -3.64919e-08 0)
(0 -3.62847e-08 0)
(0 -3.61013e-08 0)
(0 -3.59404e-08 0)
(0 -3.58011e-08 0)
(0 -3.56828e-08 0)
(0 -3.55849e-08 0)
(0 -3.55069e-08 0)
(0 -3.54487e-08 0)
(0 -3.54099e-08 0)
(0 -3.53906e-08 0)
(0 -4.5967e-08 0)
(0 -4.49892e-08 0)
(0 -4.40713e-08 0)
(0 -4.32142e-08 0)
(0 -4.2418e-08 0)
(0 -4.16815e-08 0)
(0 -4.10029e-08 0)
(0 -4.038e-08 0)
(0 -3.981e-08 0)
(0 -3.92896e-08 0)
(0 -3.88156e-08 0)
(0 -3.83848e-08 0)
(0 -3.79939e-08 0)
(0 -3.76398e-08 0)
(0 -3.73196e-08 0)
(0 -3.70307e-08 0)
(0 -3.67708e-08 0)
(0 -3.65378e-08 0)
(0 -3.63302e-08 0)
(0 -3.61463e-08 0)
(0 -3.59851e-08 0)
(0 -3.58456e-08 0)
(0 -3.5727e-08 0)
(0 -3.56289e-08 0)
(0 -3.55509e-08 0)
(0 -3.54925e-08 0)
(0 -3.54537e-08 0)
(0 -3.54344e-08 0)
(0 -4.60483e-08 0)
(0 -4.50666e-08 0)
(0 -4.4145e-08 0)
(0 -4.32845e-08 0)
(0 -4.24849e-08 0)
(0 -4.17453e-08 0)
(0 -4.10639e-08 0)
(0 -4.04385e-08 0)
(0 -3.98661e-08 0)
(0 -3.93436e-08 0)
(0 -3.88679e-08 0)
(0 -3.84355e-08 0)
(0 -3.80432e-08 0)
(0 -3.76879e-08 0)
(0 -3.73667e-08 0)
(0 -3.70769e-08 0)
(0 -3.68163e-08 0)
(0 -3.65828e-08 0)
(0 -3.63747e-08 0)
(0 -3.61904e-08 0)
(0 -3.60288e-08 0)
(0 -3.58891e-08 0)
(0 -3.57703e-08 0)
(0 -3.56721e-08 0)
(0 -3.55939e-08 0)
(0 -3.55355e-08 0)
(0 -3.54966e-08 0)
(0 -3.54772e-08 0)
(0 -4.61267e-08 0)
(0 -4.51413e-08 0)
(0 -4.42162e-08 0)
(0 -4.33523e-08 0)
(0 -4.25496e-08 0)
(0 -4.18071e-08 0)
(0 -4.11231e-08 0)
(0 -4.04952e-08 0)
(0 -3.99206e-08 0)
(0 -3.93962e-08 0)
(0 -3.89187e-08 0)
(0 -3.84848e-08 0)
(0 -3.80912e-08 0)
(0 -3.77348e-08 0)
(0 -3.74127e-08 0)
(0 -3.71221e-08 0)
(0 -3.68608e-08 0)
(0 -3.66268e-08 0)
(0 -3.64181e-08 0)
(0 -3.62335e-08 0)
(0 -3.60716e-08 0)
(0 -3.59316e-08 0)
(0 -3.58127e-08 0)
(0 -3.57142e-08 0)
(0 -3.56359e-08 0)
(0 -3.55774e-08 0)
(0 -3.55385e-08 0)
(0 -3.55191e-08 0)
(0 -4.6202e-08 0)
(0 -4.52132e-08 0)
(0 -4.42847e-08 0)
(0 -4.34177e-08 0)
(0 -4.2612e-08 0)
(0 -4.18668e-08 0)
(0 -4.11803e-08 0)
(0 -4.05501e-08 0)
(0 -3.99735e-08 0)
(0 -3.94473e-08 0)
(0 -3.89682e-08 0)
(0 -3.85329e-08 0)
(0 -3.8138e-08 0)
(0 -3.77805e-08 0)
(0 -3.74575e-08 0)
(0 -3.71662e-08 0)
(0 -3.69042e-08 0)
(0 -3.66696e-08 0)
(0 -3.64605e-08 0)
(0 -3.62755e-08 0)
(0 -3.61133e-08 0)
(0 -3.59731e-08 0)
(0 -3.58539e-08 0)
(0 -3.57554e-08 0)
(0 -3.56769e-08 0)
(0 -3.56183e-08 0)
(0 -3.55794e-08 0)
(0 -3.55599e-08 0)
(0 -4.62744e-08 0)
(0 -4.52823e-08 0)
(0 -4.43507e-08 0)
(0 -4.34807e-08 0)
(0 -4.26723e-08 0)
(0 -4.19245e-08 0)
(0 -4.12356e-08 0)
(0 -4.06032e-08 0)
(0 -4.00247e-08 0)
(0 -3.94967e-08 0)
(0 -3.90161e-08 0)
(0 -3.85795e-08 0)
(0 -3.81835e-08 0)
(0 -3.7825e-08 0)
(0 -3.7501e-08 0)
(0 -3.7209e-08 0)
(0 -3.69464e-08 0)
(0 -3.67113e-08 0)
(0 -3.65018e-08 0)
(0 -3.63164e-08 0)
(0 -3.61539e-08 0)
(0 -3.60134e-08 0)
(0 -3.58941e-08 0)
(0 -3.57953e-08 0)
(0 -3.57168e-08 0)
(0 -3.56581e-08 0)
(0 -3.56191e-08 0)
(0 -3.55996e-08 0)
(0 -4.63437e-08 0)
(0 -4.53485e-08 0)
(0 -4.4414e-08 0)
(0 -4.35412e-08 0)
(0 -4.27302e-08 0)
(0 -4.198e-08 0)
(0 -4.12889e-08 0)
(0 -4.06545e-08 0)
(0 -4.00741e-08 0)
(0 -3.95446e-08 0)
(0 -3.90625e-08 0)
(0 -3.86246e-08 0)
(0 -3.82275e-08 0)
(0 -3.78681e-08 0)
(0 -3.75433e-08 0)
(0 -3.72505e-08 0)
(0 -3.69874e-08 0)
(0 -3.67517e-08 0)
(0 -3.65418e-08 0)
(0 -3.63561e-08 0)
(0 -3.61933e-08 0)
(0 -3.60526e-08 0)
(0 -3.5933e-08 0)
(0 -3.58342e-08 0)
(0 -3.57555e-08 0)
(0 -3.56967e-08 0)
(0 -3.56577e-08 0)
(0 -3.56382e-08 0)
(0 -4.641e-08 0)
(0 -4.54119e-08 0)
(0 -4.44747e-08 0)
(0 -4.35993e-08 0)
(0 -4.27858e-08 0)
(0 -4.20333e-08 0)
(0 -4.13401e-08 0)
(0 -4.07039e-08 0)
(0 -4.01218e-08 0)
(0 -3.95907e-08 0)
(0 -3.91073e-08 0)
(0 -3.86682e-08 0)
(0 -3.82701e-08 0)
(0 -3.79097e-08 0)
(0 -3.75842e-08 0)
(0 -3.72908e-08 0)
(0 -3.7027e-08 0)
(0 -3.67909e-08 0)
(0 -3.65806e-08 0)
(0 -3.63945e-08 0)
(0 -3.62315e-08 0)
(0 -3.60905e-08 0)
(0 -3.59708e-08 0)
(0 -3.58717e-08 0)
(0 -3.5793e-08 0)
(0 -3.57341e-08 0)
(0 -3.5695e-08 0)
(0 -3.56755e-08 0)
(0 -4.64733e-08 0)
(0 -4.54725e-08 0)
(0 -4.45327e-08 0)
(0 -4.36548e-08 0)
(0 -4.28391e-08 0)
(0 -4.20845e-08 0)
(0 -4.13894e-08 0)
(0 -4.07514e-08 0)
(0 -4.01677e-08 0)
(0 -3.96352e-08 0)
(0 -3.91505e-08 0)
(0 -3.87103e-08 0)
(0 -3.83111e-08 0)
(0 -3.79499e-08 0)
(0 -3.76236e-08 0)
(0 -3.73296e-08 0)
(0 -3.70653e-08 0)
(0 -3.68287e-08 0)
(0 -3.6618e-08 0)
(0 -3.64316e-08 0)
(0 -3.62683e-08 0)
(0 -3.61271e-08 0)
(0 -3.60072e-08 0)
(0 -3.5908e-08 0)
(0 -3.58291e-08 0)
(0 -3.57702e-08 0)
(0 -3.5731e-08 0)
(0 -3.57115e-08 0)
(0 -4.65335e-08 0)
(0 -4.55302e-08 0)
(0 -4.4588e-08 0)
(0 -4.37079e-08 0)
(0 -4.289e-08 0)
(0 -4.21335e-08 0)
(0 -4.14365e-08 0)
(0 -4.07969e-08 0)
(0 -4.02117e-08 0)
(0 -3.96778e-08 0)
(0 -3.9192e-08 0)
(0 -3.87507e-08 0)
(0 -3.83506e-08 0)
(0 -3.79886e-08 0)
(0 -3.76616e-08 0)
(0 -3.7367e-08 0)
(0 -3.71022e-08 0)
(0 -3.68652e-08 0)
(0 -3.6654e-08 0)
(0 -3.64673e-08 0)
(0 -3.63038e-08 0)
(0 -3.61623e-08 0)
(0 -3.60423e-08 0)
(0 -3.5943e-08 0)
(0 -3.5864e-08 0)
(0 -3.5805e-08 0)
(0 -3.57657e-08 0)
(0 -3.57461e-08 0)
(0 -4.65908e-08 0)
(0 -4.55851e-08 0)
(0 -4.46406e-08 0)
(0 -4.37584e-08 0)
(0 -4.29386e-08 0)
(0 -4.21802e-08 0)
(0 -4.14815e-08 0)
(0 -4.08404e-08 0)
(0 -4.02538e-08 0)
(0 -3.97187e-08 0)
(0 -3.92317e-08 0)
(0 -3.87894e-08 0)
(0 -3.83885e-08 0)
(0 -3.80257e-08 0)
(0 -3.76981e-08 0)
(0 -3.74028e-08 0)
(0 -3.71376e-08 0)
(0 -3.69001e-08 0)
(0 -3.66886e-08 0)
(0 -3.65016e-08 0)
(0 -3.63378e-08 0)
(0 -3.61962e-08 0)
(0 -3.60759e-08 0)
(0 -3.59765e-08 0)
(0 -3.58974e-08 0)
(0 -3.58383e-08 0)
(0 -3.5799e-08 0)
(0 -3.57794e-08 0)
(0 -4.6645e-08 0)
(0 -4.56372e-08 0)
(0 -4.46906e-08 0)
(0 -4.38064e-08 0)
(0 -4.29847e-08 0)
(0 -4.22246e-08 0)
(0 -4.15244e-08 0)
(0 -4.08818e-08 0)
(0 -4.02939e-08 0)
(0 -3.97576e-08 0)
(0 -3.92696e-08 0)
(0 -3.88264e-08 0)
(0 -3.84246e-08 0)
(0 -3.80612e-08 0)
(0 -3.77329e-08 0)
(0 -3.74371e-08 0)
(0 -3.71714e-08 0)
(0 -3.69335e-08 0)
(0 -3.67217e-08 0)
(0 -3.65344e-08 0)
(0 -3.63704e-08 0)
(0 -3.62285e-08 0)
(0 -3.61081e-08 0)
(0 -3.60086e-08 0)
(0 -3.59293e-08 0)
(0 -3.58702e-08 0)
(0 -3.58309e-08 0)
(0 -3.58112e-08 0)
(0 -4.66962e-08 0)
(0 -4.56864e-08 0)
(0 -4.47378e-08 0)
(0 -4.38519e-08 0)
(0 -4.30284e-08 0)
(0 -4.22668e-08 0)
(0 -4.15651e-08 0)
(0 -4.09211e-08 0)
(0 -4.03321e-08 0)
(0 -3.97947e-08 0)
(0 -3.93057e-08 0)
(0 -3.88616e-08 0)
(0 -3.84591e-08 0)
(0 -3.80949e-08 0)
(0 -3.77661e-08 0)
(0 -3.74698e-08 0)
(0 -3.72037e-08 0)
(0 -3.69654e-08 0)
(0 -3.67533e-08 0)
(0 -3.65657e-08 0)
(0 -3.64014e-08 0)
(0 -3.62594e-08 0)
(0 -3.61388e-08 0)
(0 -3.60391e-08 0)
(0 -3.59598e-08 0)
(0 -3.59006e-08 0)
(0 -3.58612e-08 0)
(0 -3.58416e-08 0)
(0 -4.67444e-08 0)
(0 -4.57327e-08 0)
(0 -4.47824e-08 0)
(0 -4.38947e-08 0)
(0 -4.30697e-08 0)
(0 -4.23066e-08 0)
(0 -4.16036e-08 0)
(0 -4.09584e-08 0)
(0 -4.03682e-08 0)
(0 -3.98298e-08 0)
(0 -3.93399e-08 0)
(0 -3.8895e-08 0)
(0 -3.84918e-08 0)
(0 -3.8127e-08 0)
(0 -3.77976e-08 0)
(0 -3.75009e-08 0)
(0 -3.72343e-08 0)
(0 -3.69957e-08 0)
(0 -3.67833e-08 0)
(0 -3.65954e-08 0)
(0 -3.64309e-08 0)
(0 -3.62887e-08 0)
(0 -3.6168e-08 0)
(0 -3.60681e-08 0)
(0 -3.59887e-08 0)
(0 -3.59294e-08 0)
(0 -3.589e-08 0)
(0 -3.58703e-08 0)
(0 -4.67896e-08 0)
(0 -4.57761e-08 0)
(0 -4.48242e-08 0)
(0 -4.3935e-08 0)
(0 -4.31086e-08 0)
(0 -4.23441e-08 0)
(0 -4.16398e-08 0)
(0 -4.09935e-08 0)
(0 -4.04022e-08 0)
(0 -3.98629e-08 0)
(0 -3.93722e-08 0)
(0 -3.89265e-08 0)
(0 -3.85227e-08 0)
(0 -3.81573e-08 0)
(0 -3.78274e-08 0)
(0 -3.75302e-08 0)
(0 -3.72632e-08 0)
(0 -3.70243e-08 0)
(0 -3.68116e-08 0)
(0 -3.66235e-08 0)
(0 -3.64588e-08 0)
(0 -3.63164e-08 0)
(0 -3.61955e-08 0)
(0 -3.60956e-08 0)
(0 -3.60161e-08 0)
(0 -3.59567e-08 0)
(0 -3.59172e-08 0)
(0 -3.58975e-08 0)
(0 -4.68317e-08 0)
(0 -4.58167e-08 0)
(0 -4.48633e-08 0)
(0 -4.39727e-08 0)
(0 -4.31449e-08 0)
(0 -4.23792e-08 0)
(0 -4.16738e-08 0)
(0 -4.10264e-08 0)
(0 -4.04342e-08 0)
(0 -3.9894e-08 0)
(0 -3.94025e-08 0)
(0 -3.89562e-08 0)
(0 -3.85517e-08 0)
(0 -3.81858e-08 0)
(0 -3.78554e-08 0)
(0 -3.75578e-08 0)
(0 -3.72904e-08 0)
(0 -3.70512e-08 0)
(0 -3.68382e-08 0)
(0 -3.66499e-08 0)
(0 -3.6485e-08 0)
(0 -3.63424e-08 0)
(0 -3.62214e-08 0)
(0 -3.61213e-08 0)
(0 -3.60418e-08 0)
(0 -3.59823e-08 0)
(0 -3.59428e-08 0)
(0 -3.59231e-08 0)
(0 -4.68709e-08 0)
(0 -4.58545e-08 0)
(0 -4.48997e-08 0)
(0 -4.40077e-08 0)
(0 -4.31788e-08 0)
(0 -4.24119e-08 0)
(0 -4.17055e-08 0)
(0 -4.10571e-08 0)
(0 -4.0464e-08 0)
(0 -3.99231e-08 0)
(0 -3.94308e-08 0)
(0 -3.89839e-08 0)
(0 -3.85788e-08 0)
(0 -3.82124e-08 0)
(0 -3.78816e-08 0)
(0 -3.75836e-08 0)
(0 -3.73159e-08 0)
(0 -3.70763e-08 0)
(0 -3.68631e-08 0)
(0 -3.66746e-08 0)
(0 -3.65095e-08 0)
(0 -3.63667e-08 0)
(0 -3.62456e-08 0)
(0 -3.61455e-08 0)
(0 -3.60658e-08 0)
(0 -3.60063e-08 0)
(0 -3.59667e-08 0)
(0 -3.5947e-08 0)
(0 -4.69071e-08 0)
(0 -4.58893e-08 0)
(0 -4.49333e-08 0)
(0 -4.40402e-08 0)
(0 -4.32101e-08 0)
(0 -4.24422e-08 0)
(0 -4.17348e-08 0)
(0 -4.10856e-08 0)
(0 -4.04917e-08 0)
(0 -3.995e-08 0)
(0 -3.94571e-08 0)
(0 -3.90096e-08 0)
(0 -3.8604e-08 0)
(0 -3.82371e-08 0)
(0 -3.79059e-08 0)
(0 -3.76075e-08 0)
(0 -3.73395e-08 0)
(0 -3.70997e-08 0)
(0 -3.68862e-08 0)
(0 -3.66975e-08 0)
(0 -3.65322e-08 0)
(0 -3.63894e-08 0)
(0 -3.62681e-08 0)
(0 -3.61678e-08 0)
(0 -3.60881e-08 0)
(0 -3.60286e-08 0)
(0 -3.5989e-08 0)
(0 -3.59692e-08 0)
(0 -4.69402e-08 0)
(0 -4.59213e-08 0)
(0 -4.49641e-08 0)
(0 -4.40699e-08 0)
(0 -4.32389e-08 0)
(0 -4.247e-08 0)
(0 -4.17618e-08 0)
(0 -4.11118e-08 0)
(0 -4.05172e-08 0)
(0 -3.99748e-08 0)
(0 -3.94813e-08 0)
(0 -3.90333e-08 0)
(0 -3.86272e-08 0)
(0 -3.82599e-08 0)
(0 -3.79283e-08 0)
(0 -3.76296e-08 0)
(0 -3.73613e-08 0)
(0 -3.71213e-08 0)
(0 -3.69076e-08 0)
(0 -3.67186e-08 0)
(0 -3.65532e-08 0)
(0 -3.64102e-08 0)
(0 -3.62888e-08 0)
(0 -3.61885e-08 0)
(0 -3.61087e-08 0)
(0 -3.60491e-08 0)
(0 -3.60095e-08 0)
(0 -3.59897e-08 0)
(0 -4.69704e-08 0)
(0 -4.59504e-08 0)
(0 -4.49922e-08 0)
(0 -4.40971e-08 0)
(0 -4.32651e-08 0)
(0 -4.24954e-08 0)
(0 -4.17864e-08 0)
(0 -4.11357e-08 0)
(0 -4.05405e-08 0)
(0 -3.99975e-08 0)
(0 -3.95035e-08 0)
(0 -3.90549e-08 0)
(0 -3.86484e-08 0)
(0 -3.82807e-08 0)
(0 -3.79488e-08 0)
(0 -3.76498e-08 0)
(0 -3.73813e-08 0)
(0 -3.7141e-08 0)
(0 -3.69271e-08 0)
(0 -3.6738e-08 0)
(0 -3.65724e-08 0)
(0 -3.64293e-08 0)
(0 -3.63078e-08 0)
(0 -3.62074e-08 0)
(0 -3.61275e-08 0)
(0 -3.60678e-08 0)
(0 -3.60282e-08 0)
(0 -3.60084e-08 0)
(0 -4.69975e-08 0)
(0 -4.59766e-08 0)
(0 -4.50175e-08 0)
(0 -4.41215e-08 0)
(0 -4.32888e-08 0)
(0 -4.25184e-08 0)
(0 -4.18086e-08 0)
(0 -4.11573e-08 0)
(0 -4.05615e-08 0)
(0 -4.0018e-08 0)
(0 -3.95235e-08 0)
(0 -3.90745e-08 0)
(0 -3.86676e-08 0)
(0 -3.82996e-08 0)
(0 -3.79673e-08 0)
(0 -3.76681e-08 0)
(0 -3.73993e-08 0)
(0 -3.71588e-08 0)
(0 -3.69447e-08 0)
(0 -3.67555e-08 0)
(0 -3.65897e-08 0)
(0 -3.64465e-08 0)
(0 -3.63249e-08 0)
(0 -3.62244e-08 0)
(0 -3.61445e-08 0)
(0 -3.60848e-08 0)
(0 -3.60451e-08 0)
(0 -3.60253e-08 0)
(0 -4.70216e-08 0)
(0 -4.59999e-08 0)
(0 -4.504e-08 0)
(0 -4.41433e-08 0)
(0 -4.33098e-08 0)
(0 -4.25388e-08 0)
(0 -4.18285e-08 0)
(0 -4.11765e-08 0)
(0 -4.05802e-08 0)
(0 -4.00363e-08 0)
(0 -3.95413e-08 0)
(0 -3.9092e-08 0)
(0 -3.86847e-08 0)
(0 -3.83164e-08 0)
(0 -3.79839e-08 0)
(0 -3.76844e-08 0)
(0 -3.74154e-08 0)
(0 -3.71747e-08 0)
(0 -3.69605e-08 0)
(0 -3.67711e-08 0)
(0 -3.66052e-08 0)
(0 -3.64619e-08 0)
(0 -3.63402e-08 0)
(0 -3.62397e-08 0)
(0 -3.61597e-08 0)
(0 -3.60999e-08 0)
(0 -3.60602e-08 0)
(0 -3.60404e-08 0)
(0 -4.70427e-08 0)
(0 -4.60203e-08 0)
(0 -4.50598e-08 0)
(0 -4.41624e-08 0)
(0 -4.33283e-08 0)
(0 -4.25567e-08 0)
(0 -4.18458e-08 0)
(0 -4.11934e-08 0)
(0 -4.05966e-08 0)
(0 -4.00523e-08 0)
(0 -3.9557e-08 0)
(0 -3.91073e-08 0)
(0 -3.86998e-08 0)
(0 -3.83312e-08 0)
(0 -3.79984e-08 0)
(0 -3.76987e-08 0)
(0 -3.74295e-08 0)
(0 -3.71887e-08 0)
(0 -3.69743e-08 0)
(0 -3.67848e-08 0)
(0 -3.66188e-08 0)
(0 -3.64754e-08 0)
(0 -3.63537e-08 0)
(0 -3.6253e-08 0)
(0 -3.6173e-08 0)
(0 -3.61132e-08 0)
(0 -3.60735e-08 0)
(0 -3.60537e-08 0)
(0 -4.70609e-08 0)
(0 -4.60378e-08 0)
(0 -4.50767e-08 0)
(0 -4.41788e-08 0)
(0 -4.33442e-08 0)
(0 -4.25721e-08 0)
(0 -4.18608e-08 0)
(0 -4.12079e-08 0)
(0 -4.06108e-08 0)
(0 -4.00661e-08 0)
(0 -3.95705e-08 0)
(0 -3.91205e-08 0)
(0 -3.87127e-08 0)
(0 -3.83439e-08 0)
(0 -3.80109e-08 0)
(0 -3.7711e-08 0)
(0 -3.74417e-08 0)
(0 -3.72007e-08 0)
(0 -3.69862e-08 0)
(0 -3.67966e-08 0)
(0 -3.66305e-08 0)
(0 -3.6487e-08 0)
(0 -3.63652e-08 0)
(0 -3.62645e-08 0)
(0 -3.61845e-08 0)
(0 -3.61247e-08 0)
(0 -3.60849e-08 0)
(0 -3.60651e-08 0)
(0 -4.70759e-08 0)
(0 -4.60524e-08 0)
(0 -4.50908e-08 0)
(0 -4.41924e-08 0)
(0 -4.33574e-08 0)
(0 -4.25849e-08 0)
(0 -4.18732e-08 0)
(0 -4.12201e-08 0)
(0 -4.06226e-08 0)
(0 -4.00776e-08 0)
(0 -3.95817e-08 0)
(0 -3.91315e-08 0)
(0 -3.87235e-08 0)
(0 -3.83545e-08 0)
(0 -3.80214e-08 0)
(0 -3.77213e-08 0)
(0 -3.74518e-08 0)
(0 -3.72107e-08 0)
(0 -3.69961e-08 0)
(0 -3.68064e-08 0)
(0 -3.66403e-08 0)
(0 -3.64967e-08 0)
(0 -3.63749e-08 0)
(0 -3.62742e-08 0)
(0 -3.6194e-08 0)
(0 -3.61342e-08 0)
(0 -3.60944e-08 0)
(0 -3.60746e-08 0)
(0 -4.7088e-08 0)
(0 -4.60641e-08 0)
(0 -4.51021e-08 0)
(0 -4.42034e-08 0)
(0 -4.3368e-08 0)
(0 -4.25952e-08 0)
(0 -4.18832e-08 0)
(0 -4.12298e-08 0)
(0 -4.0632e-08 0)
(0 -4.00868e-08 0)
(0 -3.95907e-08 0)
(0 -3.91403e-08 0)
(0 -3.87322e-08 0)
(0 -3.8363e-08 0)
(0 -3.80297e-08 0)
(0 -3.77296e-08 0)
(0 -3.746e-08 0)
(0 -3.72188e-08 0)
(0 -3.70041e-08 0)
(0 -3.68143e-08 0)
(0 -3.66481e-08 0)
(0 -3.65045e-08 0)
(0 -3.63826e-08 0)
(0 -3.62819e-08 0)
(0 -3.62017e-08 0)
(0 -3.61419e-08 0)
(0 -3.61021e-08 0)
(0 -3.60822e-08 0)
(0 -4.70971e-08 0)
(0 -4.60728e-08 0)
(0 -4.51106e-08 0)
(0 -4.42116e-08 0)
(0 -4.3376e-08 0)
(0 -4.26029e-08 0)
(0 -4.18907e-08 0)
(0 -4.12371e-08 0)
(0 -4.06392e-08 0)
(0 -4.00938e-08 0)
(0 -3.95975e-08 0)
(0 -3.9147e-08 0)
(0 -3.87387e-08 0)
(0 -3.83694e-08 0)
(0 -3.8036e-08 0)
(0 -3.77358e-08 0)
(0 -3.74661e-08 0)
(0 -3.72248e-08 0)
(0 -3.70101e-08 0)
(0 -3.68202e-08 0)
(0 -3.6654e-08 0)
(0 -3.65104e-08 0)
(0 -3.63885e-08 0)
(0 -3.62876e-08 0)
(0 -3.62075e-08 0)
(0 -3.61476e-08 0)
(0 -3.61078e-08 0)
(0 -3.6088e-08 0)
(0 -4.71031e-08 0)
(0 -4.60787e-08 0)
(0 -4.51162e-08 0)
(0 -4.4217e-08 0)
(0 -4.33813e-08 0)
(0 -4.2608e-08 0)
(0 -4.18957e-08 0)
(0 -4.12419e-08 0)
(0 -4.06439e-08 0)
(0 -4.00984e-08 0)
(0 -3.9602e-08 0)
(0 -3.91514e-08 0)
(0 -3.8743e-08 0)
(0 -3.83737e-08 0)
(0 -3.80402e-08 0)
(0 -3.77399e-08 0)
(0 -3.74702e-08 0)
(0 -3.72289e-08 0)
(0 -3.70141e-08 0)
(0 -3.68242e-08 0)
(0 -3.6658e-08 0)
(0 -3.65143e-08 0)
(0 -3.63923e-08 0)
(0 -3.62915e-08 0)
(0 -3.62113e-08 0)
(0 -3.61515e-08 0)
(0 -3.61117e-08 0)
(0 -3.60918e-08 0)
(0 -4.71061e-08 0)
(0 -4.60816e-08 0)
(0 -4.51191e-08 0)
(0 -4.42198e-08 0)
(0 -4.33839e-08 0)
(0 -4.26106e-08 0)
(0 -4.18982e-08 0)
(0 -4.12444e-08 0)
(0 -4.06463e-08 0)
(0 -4.01007e-08 0)
(0 -3.96043e-08 0)
(0 -3.91536e-08 0)
(0 -3.87452e-08 0)
(0 -3.83758e-08 0)
(0 -3.80423e-08 0)
(0 -3.7742e-08 0)
(0 -3.74722e-08 0)
(0 -3.72309e-08 0)
(0 -3.70161e-08 0)
(0 -3.68262e-08 0)
(0 -3.66599e-08 0)
(0 -3.65162e-08 0)
(0 -3.63943e-08 0)
(0 -3.62934e-08 0)
(0 -3.62133e-08 0)
(0 -3.61534e-08 0)
(0 -3.61136e-08 0)
(0 -3.60937e-08 0)
)
;

boundaryField
{
    bc-2
    {
        type            empty;
    }
    bc-3
    {
        type            empty;
    }
    bottom
    {
        type            zeroGradient;
    }
    leftSide
    {
        type            zeroGradient;
    }
    naturalSurface
    {
        type            zeroGradient;
    }
    rightSide
    {
        type            zeroGradient;
    }
    slopesurface
    {
        type            zeroGradient;
    }
    subGradeSurface
    {
        type            zeroGradient;
    }
}


// ************************************************************************* //
