# Supplementary material for: A finite volume-based model for the hydrothermal behavior of soil under freeze–thaw cycles
Source: PLoS One. 2021 Jun 3;16(6):e0252680. doi: 10.1371/journal.pone.0252680 (PMC8174737; doi:10.1371/journal.pone.0252680)
Supplement: S2 Data — (ZIP) [file pone.0252680.s002.zip › 土柱计算数据/1/2.92896e+08/solidTemperature]

/*--------------------------------*- C++ -*----------------------------------*\
| =========                 |                                                 |
| \\      /  F ield         | OpenFOAM: The Open Source CFD Toolbox           |
|  \\    /   O peration     | Version:  2.4.0                                 |
|   \\  /    A nd           | Web:      www.OpenFOAM.org                      |
|    \\/     M anipulation  |                                                 |
\*---------------------------------------------------------------------------*/
FoamFile
{
    version     2.0;
    format      ascii;
    class       volScalarField;
    location    "2.92896e+08";
    object      solidTemperature;
}
// * * * * * * * * * * * * * * * * * * * * * * * * * * * * * * * * * * * * * //

dimensions      [0 0 0 1 0 0 0];

internalField   nonuniform List<scalar> 
9554
(
279.003
281.742
283.14
283.6
283.459
282.981
282.357
281.715
281.132
280.647
280.272
280.004
279.827
279.725
279.678
279.67
279.687
279.717
279.754
279.791
279.826
279.857
279.003
281.742
283.14
283.6
283.459
282.981
282.357
281.715
281.132
280.647
280.273
280.004
279.828
279.725
279.678
279.67
279.687
279.717
279.754
279.791
279.827
279.858
279.003
281.742
283.14
283.6
283.459
282.981
282.357
281.715
281.132
280.647
280.273
280.004
279.828
279.725
279.678
279.67
279.687
279.718
279.754
279.792
279.827
279.858
279.003
281.742
283.14
283.6
283.459
282.981
282.358
281.715
281.132
280.647
280.273
280.004
279.828
279.725
279.679
279.671
279.687
279.718
279.754
279.792
279.827
279.858
279.003
281.743
283.14
283.6
283.459
282.982
282.358
281.716
281.133
280.648
280.273
280.005
279.828
279.726
279.679
279.671
279.688
279.718
279.755
279.792
279.827
279.858
279.003
281.743
283.14
283.6
283.459
282.982
282.358
281.716
281.133
280.648
280.273
280.005
279.829
279.726
279.679
279.671
279.688
279.719
279.755
279.793
279.828
279.859
279.003
281.743
283.141
283.6
283.46
282.982
282.358
281.716
281.133
280.648
280.274
280.005
279.829
279.727
279.68
279.672
279.688
279.719
279.756
279.793
279.828
279.859
279.003
281.743
283.141
283.6
283.46
282.982
282.358
281.717
281.134
280.649
280.274
280.006
279.829
279.727
279.68
279.672
279.689
279.72
279.756
279.794
279.829
279.86
279.003
281.743
283.141
283.601
283.46
282.983
282.359
281.717
281.134
280.649
280.275
280.006
279.83
279.728
279.681
279.673
279.69
279.72
279.757
279.794
279.83
279.861
279.003
281.743
283.141
283.601
283.46
282.983
282.359
281.717
281.134
280.65
280.275
280.007
279.831
279.728
279.682
279.674
279.69
279.721
279.758
279.795
279.83
279.861
279.003
281.743
283.141
283.601
283.461
282.983
282.36
281.718
281.135
280.65
280.276
280.008
279.831
279.729
279.682
279.674
279.691
279.722
279.759
279.796
279.831
279.862
279.003
281.743
283.141
283.601
283.461
282.984
282.36
281.718
281.136
280.651
280.277
280.008
279.832
279.73
279.683
279.675
279.692
279.723
279.76
279.797
279.832
279.863
279.003
281.743
283.141
283.602
283.461
282.984
282.361
281.719
281.136
280.652
280.277
280.009
279.833
279.731
279.684
279.676
279.693
279.724
279.761
279.798
279.833
279.864
279.003
281.743
283.142
283.602
283.462
282.985
282.361
281.72
281.137
280.652
280.278
280.01
279.834
279.732
279.685
279.677
279.694
279.725
279.762
279.799
279.834
279.866
279.003
281.743
283.142
283.602
283.462
282.985
282.362
281.72
281.138
280.653
280.279
280.011
279.835
279.733
279.686
279.678
279.695
279.726
279.763
279.801
279.836
279.867
279.003
281.743
283.142
283.603
283.463
282.986
282.363
281.721
281.139
280.654
280.28
280.012
279.836
279.734
279.687
279.68
279.697
279.727
279.764
279.802
279.837
279.868
279.004
281.744
283.142
283.603
283.463
282.986
282.363
281.722
281.14
280.655
280.281
280.013
279.837
279.735
279.689
279.681
279.698
279.729
279.766
279.803
279.839
279.87
279.004
281.744
283.143
283.603
283.464
282.987
282.364
281.723
281.141
280.656
280.283
280.015
279.839
279.737
279.69
279.683
279.7
279.73
279.767
279.805
279.84
279.871
279.004
281.744
283.143
283.604
283.465
282.988
282.365
281.724
281.142
280.658
280.284
280.016
279.84
279.738
279.692
279.684
279.701
279.732
279.769
279.807
279.842
279.873
279.004
281.744
283.144
283.605
283.465
282.989
282.366
281.725
281.143
280.659
280.285
280.018
279.842
279.74
279.693
279.686
279.703
279.734
279.771
279.808
279.844
279.875
279.004
281.744
283.144
283.605
283.466
282.99
282.368
281.727
281.145
280.661
280.287
280.019
279.844
279.742
279.695
279.688
279.705
279.736
279.773
279.81
279.846
279.877
279.004
281.745
283.145
283.606
283.467
282.991
282.369
281.728
281.147
280.663
280.289
280.021
279.846
279.744
279.697
279.69
279.707
279.738
279.775
279.812
279.848
279.879
279.004
281.745
283.145
283.607
283.468
282.993
282.371
281.73
281.149
280.665
280.291
280.023
279.848
279.746
279.7
279.692
279.709
279.74
279.777
279.815
279.85
279.881
279.004
281.745
283.146
283.608
283.47
282.994
282.372
281.732
281.151
280.667
280.293
280.026
279.85
279.748
279.702
279.694
279.712
279.742
279.779
279.817
279.852
279.883
279.004
281.746
283.146
283.609
283.471
282.996
282.374
281.734
281.153
280.669
280.296
280.029
279.853
279.751
279.705
279.697
279.714
279.745
279.782
279.82
279.855
279.886
279.004
281.746
283.147
283.609
283.472
282.997
282.376
281.736
281.155
280.672
280.299
280.031
279.856
279.754
279.708
279.7
279.717
279.748
279.785
279.822
279.858
279.889
279.004
281.746
283.147
283.61
283.472
282.998
282.377
281.738
281.157
280.675
280.302
280.035
279.859
279.758
279.711
279.703
279.72
279.751
279.788
279.825
279.86
279.891
279.004
281.746
283.147
283.61
283.473
282.998
282.378
281.739
281.159
280.677
280.305
280.038
279.863
279.761
279.715
279.707
279.724
279.755
279.791
279.829
279.864
279.895
279.004
281.745
283.145
283.608
283.471
282.998
282.378
281.74
281.161
280.679
280.307
280.041
279.866
279.765
279.719
279.711
279.728
279.758
279.795
279.832
279.867
279.898
279.003
281.743
283.143
283.605
283.469
282.995
282.377
281.74
281.161
280.681
280.31
280.044
279.87
279.769
279.723
279.715
279.732
279.762
279.799
279.836
279.871
279.901
279.002
281.74
283.139
283.6
283.463
282.99
282.373
281.737
281.16
280.681
280.311
280.047
279.873
279.773
279.727
279.72
279.736
279.767
279.803
279.84
279.874
279.905
279
281.736
283.132
283.592
283.454
282.982
282.365
281.731
281.157
280.679
280.312
280.049
279.876
279.777
279.732
279.724
279.741
279.771
279.807
279.844
279.878
279.909
278.998
281.729
283.121
283.579
283.44
282.968
282.353
281.722
281.15
280.675
280.31
280.049
279.879
279.78
279.736
279.729
279.746
279.776
279.812
279.849
279.883
279.913
278.995
281.719
283.106
283.56
283.42
282.949
282.336
281.707
281.139
280.668
280.307
280.049
279.88
279.784
279.74
279.734
279.751
279.782
279.817
279.854
279.888
279.917
278.991
281.707
283.087
283.536
283.393
282.922
282.311
281.686
281.123
280.657
280.3
280.046
279.881
279.786
279.745
279.739
279.757
279.787
279.823
279.859
279.892
279.922
278.987
281.694
283.064
283.505
283.358
282.886
282.278
281.658
281.101
280.641
280.29
280.041
279.88
279.788
279.748
279.744
279.763
279.793
279.829
279.864
279.898
279.927
278.985
281.684
283.042
283.471
283.316
282.841
282.236
281.622
281.072
280.62
280.276
280.034
279.877
279.789
279.752
279.749
279.768
279.799
279.835
279.87
279.903
279.932
278.995
281.69
283.028
283.437
283.268
282.788
282.184
281.577
281.036
280.594
280.259
280.023
279.873
279.789
279.755
279.754
279.774
279.806
279.841
279.877
279.909
279.938
279.044
281.741
283.042
283.412
283.218
282.728
282.124
281.524
280.993
280.562
280.237
280.011
279.867
279.789
279.758
279.759
279.781
279.812
279.848
279.883
279.915
279.943
279.244
281.905
283.112
283.408
283.171
282.662
282.056
281.462
280.943
280.525
280.212
279.995
279.86
279.787
279.761
279.764
279.787
279.819
279.855
279.89
279.922
279.949
277.494
277.587
277.516
278.761
278.125
278.909
278.816
280.836
278.093
281.55
279.518
280.926
277.81
281.043
278.549
279.936
278.861
278.854
281.186
278.396
277.638
281.497
278.559
280.693
280.209
279.112
278.381
280.141
279.649
277.366
280.294
277.734
277.536
280.307
282.537
281.813
282.965
280.518
281.216
281.614
281.212
281.38
280.038
280.939
279.967
281.507
280.635
282.972
282.127
283.425
278.944
283.015
282.554
283.38
281.431
280.411
281.866
280.665
281.97
278.897
282.201
283.617
283.475
283.515
281.523
282.651
283.479
283.523
283.75
282.869
283.749
282.377
283.736
283.476
283.368
281.829
283.775
281.634
283.023
282.633
282.863
280.935
283.013
282.347
282.265
281.222
283.357
281.89
282.45
280.97
281.585
280.746
282.709
281.886
280.925
280.822
282.383
280.686
282.57
281.807
281.839
280.812
282.274
281.711
282.553
282.515
282.819
282.755
280.672
280.712
283.053
283.292
280.446
283.534
278.013
283.106
282.85
283.298
282.6
281.387
283.705
283.376
281.355
280.948
283.322
278.884
283.473
282.958
280.878
281.869
282.86
282.035
283.122
283.221
280.184
282.809
283.524
282.031
281.122
281.491
280.791
283.753
282.697
283.508
282.251
281.92
280.716
282.147
283.465
283.31
281.74
280.491
281.676
280.515
281.732
283.632
282.366
283.426
283.039
283.457
282.62
282.192
278.317
281.312
280.222
280.975
280.844
281.609
282.791
280.498
281.397
282.075
282.802
280.525
281.398
280.723
281.799
283.486
282.492
283.601
283.369
279.015
283.137
282.909
283.63
282.591
282.065
283.493
283.843
282.864
281.49
283.585
282.61
281.492
280.472
282.186
283.152
282.279
281.009
283.705
283.697
281.909
281.357
283.696
282.139
282.954
282.139
278.919
282.615
280.399
281.192
281.009
281.794
281.041
281.775
282.123
281.086
282.403
281.355
283.371
281.792
280.675
279.073
282.449
283.204
283.318
281.452
283.568
283.635
283.676
282.593
282.686
283.184
283.546
283.225
280.555
281.179
283.45
283.86
280.482
281.253
283.018
283.662
281.338
282.612
283.232
282.396
280.385
281.065
280.75
280.414
281.133
278.727
282.177
283.031
282.953
282.287
283.203
283.145
280.846
281.497
282.825
283.045
283.732
283.541
283.012
282.245
282.386
282.525
280.834
280.68
281.402
283.122
282.46
280.199
282.493
282.962
283.175
282.361
283.009
282.143
281.808
277.618
281.345
282.179
283.228
281.534
281.763
282.694
282.241
282.047
281.413
282.27
283.599
282.733
281.24
280.728
280.856
280.575
283.807
283.597
283.206
283.683
281.907
282.037
283.437
283.663
283.297
283.619
281.572
282.254
283.821
283.174
283.734
283.288
281.142
281.7
282.636
281.664
283.682
283.581
282.987
283.089
280.598
280.981
281.135
281.468
281.219
281.125
282.593
281.996
278.874
282.221
283.433
283.544
282.552
282.865
281.544
282.651
282.101
282.826
282.097
281.908
280.784
281.24
281.968
281.567
283.548
283.112
281.787
282.437
281.257
280.938
282.983
283.374
280.568
277.763
281.651
282.314
281.614
281.328
283.467
283.65
281.31
280.985
282.164
281.765
282.689
281.119
283.709
283.532
282.586
282.063
283.417
283.019
282.323
282.805
282.49
281.831
281.654
282.268
281.705
281.388
281.236
281.001
282.849
282.877
283.661
283.467
282.999
282.692
281.549
281.944
280.409
280.701
283.168
282.576
282.939
283.41
281.085
281.388
281.694
281.344
283.127
282.206
280.568
280.763
283.26
282.844
283.141
283.599
281.273
281.044
280.11
277.597
283.341
283.697
281.983
282.846
283.42
283.114
283.015
282.432
282.723
283.023
283.394
283.638
278.511
280.597
281.867
280.114
281.26
280.822
283.725
283.547
280.925
281.272
283.422
283.598
281.325
282.218
280.664
280.393
282.544
282.996
280.489
280.476
280.522
280.493
280.992
280.608
283.814
283.654
282.325
282.742
282.857
282.844
283.039
282.606
283.68
283.748
282.033
282.468
281.6
282.162
283.74
283.285
283.395
283.469
283.383
283.073
283.307
283.527
282.439
282.877
283.179
283.061
279.634
277.487
277.641
280.71
280.697
281.021
282.317
282.383
281.456
281.721
280.602
277.372
281.38
283.247
277.374
278.585
277.717
278.588
277.747
280.665
277.98
281.922
278.854
282.166
278.97
281.315
280.676
281.528
278.769
283.577
279.175
281.96
283.603
283.361
283.61
279.61
279.907
283.963
281.165
283.959
282.667
283.956
282.499
283.996
283.887
283.853
282.372
283.715
281.556
283.628
283.211
283.37
281.474
283.489
283.613
283.632
282.649
283.325
282.609
283.596
282.277
283.306
280.876
283.403
283.572
283.565
283.38
281.237
281.148
283.93
283.441
283.097
283.516
282.213
282.056
283.66
282.809
283.946
281.494
283.98
283.582
281.218
283.411
282.399
281.252
283.617
283.716
283.668
283.768
283.385
283.254
282.806
282.883
279.143
282.458
281.458
283.551
281.226
283.623
283.441
281.553
283.818
281.533
283.603
278.449
283.129
283.863
283.707
283.968
283.816
283.957
283.642
282.377
282.447
283.43
283.392
283.695
283.653
280.66
283.413
283.561
283.254
280.649
283.552
283.561
283.279
283.706
283.538
282.05
278.782
278.102
282.585
280.651
283.575
283.584
283.132
281.318
280.078
283.936
283.834
283.407
281.467
283.132
283.256
282.631
280.538
283.734
282.855
283.619
282.773
283.49
283.751
284.005
283.877
283.647
282.88
282.803
283.786
278.687
281.061
283.894
283.671
281.591
280.541
281.499
279.408
283.454
283.759
277.773
281.521
281.528
281.309
283.613
283.267
282.066
280.634
280.404
282.68
280.347
282.683
282.381
282.829
283.905
283.412
283.015
283.809
280.581
282.422
282.348
283.391
282.856
282.13
283.563
283.417
283.237
283.597
283.52
283.235
283.308
283.595
283.666
283.865
283.363
283.654
283.353
283.661
282.129
280.529
283.491
283.587
280.607
282.606
279.568
281.68
283.138
283.287
282.994
283.336
277.74
280.45
283.556
283.934
283.963
283.95
280.623
282.548
283.566
283.252
283.582
283.468
283.609
283.696
280.202
278.812
282.185
281.41
280.561
277.775
282.64
281.74
283.506
282.556
283.619
283.635
283.808
283.75
282.536
283.359
282.451
283.456
283.811
283.85
282.187
280.919
281.416
281.185
283.19
283.204
282.589
283.274
283.201
282.876
277.605
280.183
283.631
283.624
282.689
283.304
283.568
283.366
282.406
281.799
283.799
283.546
283.572
283.579
283.336
282.463
283.953
283.818
283.316
283.753
280.032
278.856
283.31
282.926
282.934
283.374
283.258
282.879
279.929
280.622
283.638
283.56
283.908
283.986
281.085
281.08
283.759
283.815
283.834
283.827
284.007
283.911
283.597
283.88
283.607
283.63
280.139
277.57
283.357
283.498
277.276
277.35
277.952
278.996
277.963
278.984
277.957
278.97
277.954
278.964
277.953
278.967
277.954
278.964
277.954
278.967
277.953
278.962
277.952
278.962
277.953
278.97
277.957
278.977
277.956
278.968
277.946
278.935
277.912
278.816
277.758
278.228
277.277
277.335
277.951
278.995
277.961
278.978
277.958
278.973
277.955
278.969
277.956
278.971
277.952
278.958
277.951
278.963
277.953
278.964
277.953
278.964
277.954
278.968
277.955
278.972
277.956
278.972
277.949
278.942
277.915
278.82
277.761
278.231
283.357
277.435
281.388
283.241
277.402
278.661
277.698
278.729
279.184
280.31
280.79
280.627
278.051
281.216
278.434
282.354
277.977
281.341
278.713
283.724
278.437
282.883
283.607
280.585
280.27
283.939
283.474
283.972
283.326
284.058
281.443
283.855
283.934
283.508
282.74
283.69
282.697
283.685
283.391
283.408
281.957
283.541
283.635
283.578
282.561
283.295
282.404
283.604
283.218
283.286
283.351
281.263
282.878
283.589
283.57
283.57
283.391
281.786
280.973
283.953
283.98
281.055
283.887
282.044
281.334
283.485
281.179
283.49
283.487
280.916
283.987
283.182
283.632
283.325
283.907
283.791
281.352
283.67
283.326
281.533
280.654
282.989
284.043
280.541
283.363
281.283
277.628
283.413
283.714
283.845
283.324
283.451
283.507
283.554
283.634
280.51
282.413
282.54
283.566
283.238
280.129
281.54
283.919
283.883
283.585
284.051
281.28
279.839
281.514
282.895
283.338
283.639
283.595
283.788
282.787
280.624
283.699
280.678
283.212
283.666
283.411
281.005
283.222
283.617
283.069
281.062
278.568
282.642
283.455
283.3
283.631
283.357
281.271
277.776
283.068
283.73
282.824
283.605
283.538
283.995
282.151
281.083
278.086
282.26
281.118
279.834
283.647
283.448
283.782
283.493
282.887
283.623
283.322
283.762
283.513
283.94
283.657
284.014
282.491
282.917
283.433
282.244
282.932
280.448
283.229
283.639
281.014
282.029
283.379
283.789
282.705
280.591
277.933
280.981
283.866
284.065
277.866
281.554
282.496
283.599
283.609
283.225
280.641
282.857
282.53
281.989
282.391
281.073
282.139
280.614
283.599
283.39
283.547
283.387
283.628
283.372
283.715
282.876
280.609
283.038
283.85
283.986
282.343
280.646
280.632
282.822
280.932
282.214
284.033
283.943
283.521
283.275
283.654
283.955
283.402
283.625
283.708
283.895
283.61
282.788
283.56
283.595
280.925
278.978
281.395
282.867
282.694
283.877
283.914
283.86
283.246
283.079
283.603
283.657
282.977
283.062
284.044
283.989
278.823
280.191
281.864
282.43
282.795
283.399
281.678
282.336
279.047
279.96
283.733
283.726
282.662
283.537
283.348
283.972
282.022
280.317
280.211
278.896
283.577
283.381
283.583
283.752
283.874
283.848
282.555
283.282
283.866
283.802
283.683
282.723
282.612
283.289
283.38
283.504
282.733
283.737
282.17
281.808
283.581
283.568
283.41
283.739
283.902
283.936
283.617
282.682
279.052
278.922
283.631
283.638
283.261
282.874
283.713
283.675
280.339
281.944
283.448
283.636
283.634
283.7
283.94
283.723
283.887
283.87
283.529
283.688
283.306
282.425
281.207
282.092
280.314
281.831
279.727
277.453
283.484
283.182
283.421
283.501
280.698
281.83
282.78
280.412
281.228
281.627
280.054
280.175
278.922
281.42
278.362
282.283
278.285
282.067
281.837
281.675
279.654
281.828
278.514
281.608
282.312
281.19
282.812
280.485
280.493
282.295
278.246
283.055
280.699
283.29
282.893
283.43
282.865
283.581
283.407
283.075
283.539
282.784
283.707
282.728
283.357
282.114
283.445
282.578
283.611
281.931
282.197
282.97
283.009
281.398
283.219
281.19
281.681
281.829
282.943
280.951
281.367
281.353
282.446
281.591
282.574
280.925
282.289
281.357
282.247
280.559
282.725
281.08
281.199
281.316
282.229
281.356
281.225
280.671
282.518
280.495
282.516
282.791
280.781
280.995
282.959
283.12
281.206
283.577
281.933
283.782
282.389
283.471
283.541
283.367
281.809
282.218
282.779
282.926
281.216
283.444
282.206
282.995
280.983
280.684
282.157
282.836
282.691
282.836
283.639
281.922
283.471
281.689
281.648
282.79
283.567
283.839
282.639
282.554
283.615
281.113
280.437
281.101
280.572
282.917
281.82
282.64
281.004
278.495
282.068
283.493
283.338
281.57
280.52
282.112
282.253
283.147
283.754
280.812
280.416
279.858
282.681
281.133
280.612
283.537
283.426
282.793
281.597
281.113
280.748
282.691
283.332
278.443
282.869
283.23
283.418
283.047
281.749
280.925
280.437
281.313
281.858
283.559
283.385
281.596
282.965
283.109
282.246
283.456
283.794
281.765
282.482
283.339
283.021
281.593
279.651
283.551
283.203
282.983
282.175
283.168
282.061
281.168
281.618
283.51
283.406
281.292
282.134
281.443
283.072
280.559
277.965
279.747
280.081
281.45
282.18
281.114
282.183
281.565
281.946
280.787
280.562
280.867
280.623
282.925
282.924
282.718
281.913
283.208
282.554
280.475
280.94
283.654
283.284
283.638
283.12
280.47
280.915
280.663
280.39
283.407
283.421
283.437
282.906
282.36
282.906
282.441
283.071
280.917
281.218
282.838
282.217
282.904
282.13
281.186
281.946
280.475
280.957
282.504
282.951
282.415
282.803
280.628
281.062
280.798
280.66
281.642
281.714
281.869
279.003
283.352
282.7
283.622
283.688
282.598
282.896
281.865
281.733
282.694
281.709
283.185
283.207
282.656
283.345
281.702
280.989
283.638
283.83
278.649
280.888
282.871
283.312
283.372
282.541
282.311
281.661
282.607
282.95
283.477
283.306
282.179
282.415
280.83
281.534
281.686
281.846
283.483
283.43
282.319
283.023
283.176
283.743
282.607
282.022
282.866
282.461
281.64
281.384
281.907
281.475
282.358
281.814
283.716
283.623
282.95
283.456
281
281.1
282.253
282.236
283.795
283.577
283.366
283.103
283.538
283.122
282.522
280.847
280.856
281.562
282.442
281.859
282.009
281.816
280.851
281.385
281.266
281.844
281.403
281.229
281.173
281.765
281.171
277.759
281.387
282.319
282.21
281.413
281.786
282.022
282.791
282.525
283.21
283.497
281.339
280.851
283.518
283.626
282.878
282.138
283.505
283.348
281.335
281.361
280.983
281.513
282.434
282.787
282.447
282.299
280.68
280.395
282.823
282.647
281.264
281.109
281.407
281.789
281.741
282.35
281.329
280.848
277.736
280.576
281.931
282.104
283.312
282.74
281.071
281.044
283.413
283.544
283.694
283.608
282.995
283.348
280.725
280.796
282.852
282.874
282.212
282.209
280.495
280.668
282.845
282.547
283.31
283.658
283.556
283.39
282.022
281.527
280.383
280.675
280.756
280.482
283.595
283.655
282.505
282.966
282.992
282.527
280.534
280.903
283.571
283.217
283.47
283.184
283.227
283.539
283.588
283.377
283.013
283.366
282.791
283.009
280.975
281.317
283.779
283.716
282.185
280.961
280.603
280.377
282.695
283.178
282.461
283.199
283.202
283.12
280.043
277.505
279.504
279.621
279.493
277.396
277.585
279.886
282.5
282.073
280.832
280.782
281.618
281.316
278.755
277.51
277.588
277.496
278.868
277.768
279.047
277.639
280.284
279.407
280.717
279.238
280.912
279.157
280.871
278.829
280.304
278.124
277.238
281.125
278.146
281.593
278.081
281.471
277.738
281.2
278.205
280.434
278.456
278.789
278.914
280.221
279.204
277.273
279.884
279.906
279.924
279.94
279.953
279.964
279.974
279.983
279.992
280
280.009
280.017
280.026
280.035
280.043
280.052
280.06
280.068
280.077
280.085
280.093
280.101
280.108
280.116
280.124
280.131
280.139
280.146
279.884
279.906
279.925
279.94
279.953
279.964
279.974
279.983
279.992
280
280.009
280.017
280.026
280.035
280.043
280.052
280.06
280.068
280.077
280.085
280.093
280.101
280.108
280.116
280.124
280.131
280.139
280.146
279.884
279.906
279.925
279.94
279.953
279.964
279.974
279.983
279.992
280.001
280.009
280.018
280.026
280.035
280.043
280.052
280.06
280.068
280.077
280.085
280.093
280.101
280.108
280.116
280.124
280.131
280.139
280.146
279.885
279.907
279.925
279.94
279.953
279.964
279.974
279.983
279.992
280.001
280.009
280.018
280.026
280.035
280.043
280.052
280.06
280.069
280.077
280.085
280.093
280.101
280.108
280.116
280.124
280.131
280.139
280.146
279.885
279.907
279.925
279.941
279.953
279.964
279.974
279.984
279.992
280.001
280.01
280.018
280.027
280.035
280.044
280.052
280.06
280.069
280.077
280.085
280.093
280.101
280.109
280.116
280.124
280.131
280.139
280.146
279.885
279.907
279.926
279.941
279.954
279.965
279.975
279.984
279.993
280.001
280.01
280.018
280.027
280.035
280.044
280.052
280.061
280.069
280.077
280.085
280.093
280.101
280.109
280.116
280.124
280.131
280.139
280.146
279.886
279.908
279.926
279.942
279.954
279.965
279.975
279.985
279.993
280.002
280.01
280.019
280.027
280.036
280.044
280.053
280.061
280.069
280.077
280.085
280.093
280.101
280.109
280.116
280.124
280.131
280.139
280.146
279.886
279.909
279.927
279.942
279.955
279.966
279.976
279.985
279.994
280.002
280.011
280.019
280.028
280.036
280.045
280.053
280.061
280.07
280.078
280.086
280.094
280.101
280.109
280.117
280.124
280.132
280.139
280.146
279.887
279.909
279.928
279.943
279.956
279.967
279.977
279.986
279.995
280.003
280.012
280.02
280.028
280.037
280.045
280.054
280.062
280.07
280.078
280.086
280.094
280.102
280.109
280.117
280.124
280.132
280.139
280.146
279.888
279.91
279.928
279.944
279.956
279.967
279.977
279.987
279.995
280.004
280.012
280.021
280.029
280.037
280.046
280.054
280.062
280.07
280.079
280.086
280.094
280.102
280.11
280.117
280.124
280.132
280.139
280.146
279.889
279.911
279.929
279.945
279.957
279.968
279.978
279.987
279.996
280.005
280.013
280.021
280.03
280.038
280.046
280.055
280.063
280.071
280.079
280.087
280.095
280.102
280.11
280.117
280.125
280.132
280.139
280.146
279.89
279.912
279.93
279.946
279.958
279.969
279.979
279.988
279.997
280.005
280.014
280.022
280.03
280.039
280.047
280.055
280.063
280.072
280.079
280.087
280.095
280.103
280.11
280.117
280.125
280.132
280.139
280.146
279.891
279.913
279.931
279.947
279.959
279.97
279.98
279.989
279.998
280.006
280.015
280.023
280.031
280.04
280.048
280.056
280.064
280.072
280.08
280.088
280.095
280.103
280.11
280.118
280.125
280.132
280.139
280.146
279.892
279.914
279.933
279.948
279.961
279.972
279.981
279.99
279.999
280.007
280.016
280.024
280.032
280.04
280.049
280.057
280.065
280.073
280.081
280.088
280.096
280.103
280.111
280.118
280.125
280.132
280.139
280.146
279.893
279.916
279.934
279.949
279.962
279.973
279.983
279.992
280
280.009
280.017
280.025
280.033
280.041
280.05
280.058
280.066
280.074
280.081
280.089
280.096
280.104
280.111
280.118
280.125
280.133
280.14
280.147
279.895
279.917
279.935
279.95
279.963
279.974
279.984
279.993
280.001
280.01
280.018
280.026
280.034
280.042
280.051
280.059
280.066
280.074
280.082
280.09
280.097
280.104
280.112
280.119
280.126
280.133
280.14
280.147
279.896
279.919
279.937
279.952
279.965
279.976
279.985
279.994
280.003
280.011
280.019
280.027
280.035
280.044
280.052
280.06
280.067
280.075
280.083
280.09
280.098
280.105
280.112
280.119
280.126
280.133
280.14
280.147
279.898
279.92
279.938
279.954
279.966
279.977
279.987
279.996
280.004
280.013
280.021
280.029
280.037
280.045
280.053
280.061
280.068
280.076
280.084
280.091
280.098
280.105
280.113
280.119
280.126
280.133
280.14
280.147
279.9
279.922
279.94
279.955
279.968
279.979
279.988
279.997
280.006
280.014
280.022
280.03
280.038
280.046
280.054
280.062
280.069
280.077
280.084
280.092
280.099
280.106
280.113
280.12
280.127
280.133
280.14
280.147
279.902
279.924
279.942
279.957
279.97
279.981
279.99
279.999
280.007
280.016
280.024
280.032
280.039
280.047
280.055
280.063
280.07
280.078
280.085
280.093
280.1
280.107
280.114
280.12
280.127
280.134
280.14
280.147
279.903
279.926
279.944
279.959
279.972
279.982
279.992
280.001
280.009
280.017
280.025
280.033
280.041
280.049
280.056
280.064
280.072
280.079
280.086
280.093
280.101
280.107
280.114
280.121
280.127
280.134
280.14
280.147
279.906
279.928
279.946
279.961
279.974
279.984
279.994
280.003
280.011
280.019
280.027
280.035
280.043
280.05
280.058
280.065
280.073
280.08
280.087
280.094
280.101
280.108
280.115
280.121
280.128
280.134
280.141
280.147
279.908
279.93
279.948
279.963
279.976
279.986
279.996
280.005
280.013
280.021
280.029
280.037
280.044
280.052
280.059
280.067
280.074
280.081
280.088
280.095
280.102
280.109
280.115
280.122
280.128
280.134
280.141
280.147
279.91
279.932
279.95
279.965
279.978
279.989
279.998
280.007
280.015
280.023
280.031
280.038
280.046
280.053
280.061
280.068
280.076
280.083
280.09
280.096
280.103
280.11
280.116
280.122
280.129
280.135
280.141
280.147
279.913
279.935
279.953
279.968
279.98
279.991
280
280.009
280.017
280.025
280.033
280.04
280.048
280.055
280.063
280.07
280.077
280.084
280.091
280.098
280.104
280.111
280.117
280.123
280.129
280.135
280.141
280.147
279.915
279.937
279.955
279.97
279.983
279.993
280.003
280.011
280.019
280.027
280.035
280.042
280.05
280.057
280.064
280.071
280.078
280.085
280.092
280.099
280.105
280.111
280.118
280.124
280.13
280.135
280.141
280.147
279.918
279.94
279.958
279.973
279.985
279.996
280.005
280.014
280.022
280.03
280.037
280.044
280.052
280.059
280.066
280.073
280.08
280.087
280.093
280.1
280.106
280.112
280.118
280.124
280.13
280.136
280.142
280.147
279.921
279.943
279.961
279.976
279.988
279.999
280.008
280.016
280.024
280.032
280.039
280.047
280.054
280.061
280.068
280.075
280.082
280.088
280.095
280.101
280.107
280.113
280.119
280.125
280.131
280.136
280.142
280.147
279.924
279.946
279.964
279.979
279.991
280.001
280.011
280.019
280.027
280.034
280.042
280.049
280.056
280.063
280.07
280.077
280.083
280.09
280.096
280.102
280.108
280.114
280.12
280.126
280.131
280.137
280.142
280.147
279.927
279.949
279.967
279.982
279.994
280.004
280.013
280.022
280.03
280.037
280.044
280.051
280.058
280.065
280.072
280.079
280.085
280.092
280.098
280.104
280.11
280.115
280.121
280.126
280.132
280.137
280.142
280.147
279.931
279.952
279.97
279.985
279.997
280.007
280.016
280.025
280.032
280.04
280.047
280.054
280.061
280.067
280.074
280.081
280.087
280.093
280.099
280.105
280.111
280.116
280.122
280.127
280.132
280.137
280.142
280.147
279.935
279.956
279.974
279.988
280
280.011
280.019
280.028
280.035
280.042
280.05
280.056
280.063
280.07
280.076
280.083
280.089
280.095
280.101
280.107
280.112
280.118
280.123
280.128
280.133
280.138
280.143
280.148
279.939
279.96
279.977
279.992
280.004
280.014
280.023
280.031
280.038
280.045
280.052
280.059
280.066
280.072
280.079
280.085
280.091
280.097
280.103
280.108
280.113
280.119
280.124
280.129
280.134
280.138
280.143
280.148
279.943
279.964
279.981
279.995
280.007
280.017
280.026
280.034
280.041
280.048
280.055
280.062
280.068
280.075
280.081
280.087
280.093
280.099
280.104
280.11
280.115
280.12
280.125
280.13
280.134
280.139
280.143
280.148
279.947
279.968
279.985
279.999
280.011
280.021
280.029
280.037
280.045
280.051
280.058
280.065
280.071
280.077
280.083
280.089
280.095
280.101
280.106
280.111
280.116
280.121
280.126
280.13
280.135
280.139
280.144
280.148
279.952
279.972
279.989
280.003
280.015
280.024
280.033
280.041
280.048
280.055
280.061
280.068
280.074
280.08
280.086
280.092
280.097
280.103
280.108
280.113
280.118
280.122
280.127
280.131
280.136
280.14
280.144
280.148
279.957
279.977
279.993
280.007
280.018
280.028
280.037
280.044
280.051
280.058
280.064
280.071
280.077
280.083
280.089
280.094
280.1
280.105
280.11
280.115
280.119
280.124
280.128
280.132
280.136
280.14
280.144
280.148
279.962
279.982
279.998
280.011
280.023
280.032
280.04
280.048
280.055
280.061
280.068
280.074
280.08
280.086
280.091
280.097
280.102
280.107
280.112
280.116
280.121
280.125
280.129
280.133
280.137
280.141
280.144
280.148
279.967
279.987
280.003
280.016
280.027
280.036
280.044
280.052
280.058
280.065
280.071
280.077
280.083
280.088
280.094
280.099
280.104
280.109
280.114
280.118
280.122
280.126
280.13
280.134
280.138
280.141
280.145
280.148
279.972
279.992
280.007
280.02
280.031
280.04
280.048
280.055
280.062
280.068
280.074
280.08
280.086
280.091
280.097
280.102
280.107
280.111
280.116
280.12
280.124
280.128
280.132
280.135
280.139
280.142
280.145
280.148
282.887
282.798
282.525
281.983
281.128
280.068
283.582
283.574
283.454
283.187
282.773
282.289
283.619
283.682
283.68
283.598
283.445
283.26
283.258
283.368
283.439
283.467
283.458
283.429
282.698
282.827
282.934
283.017
283.079
283.127
282.075
282.203
282.319
282.422
282.512
282.591
281.481
281.595
281.703
281.803
281.895
281.979
280.965
281.059
281.15
281.236
281.318
281.393
280.55
280.621
280.692
280.76
280.826
280.887
280.239
280.289
280.34
280.389
280.437
280.483
280.022
280.054
280.087
280.12
280.153
280.183
279.885
279.903
279.921
279.941
279.96
279.978
279.81
279.817
279.825
279.834
279.843
279.852
279.781
279.78
279.781
279.782
279.784
279.786
279.783
279.777
279.773
279.769
279.766
279.763
279.804
279.796
279.788
279.782
279.775
279.77
279.835
279.826
279.817
279.809
279.801
279.794
279.87
279.861
279.852
279.843
279.835
279.827
279.905
279.896
279.887
279.878
279.87
279.862
279.937
279.929
279.92
279.912
279.904
279.897
279.966
279.958
279.95
279.942
279.935
279.928
279.989
279.982
279.975
279.968
279.962
279.955
279.978
279.997
280.012
280.025
280.035
280.044
280.052
280.059
280.066
280.072
280.078
280.084
280.089
280.094
280.1
280.104
280.109
280.114
280.118
280.122
280.126
280.129
280.133
280.136
280.139
280.142
280.145
280.148
279.984
280.002
280.017
280.03
280.04
280.049
280.056
280.063
280.07
280.076
280.081
280.087
280.092
280.097
280.102
280.107
280.112
280.116
280.12
280.124
280.127
280.131
280.134
280.137
280.14
280.143
280.146
280.149
279.99
280.008
280.023
280.034
280.044
280.053
280.06
280.067
280.073
280.079
280.085
280.09
280.096
280.101
280.105
280.11
280.114
280.118
280.122
280.126
280.129
280.132
280.135
280.138
280.141
280.144
280.146
280.149
279.996
280.014
280.028
280.039
280.049
280.057
280.065
280.071
280.077
280.083
280.089
280.094
280.099
280.104
280.108
280.113
280.117
280.121
280.124
280.128
280.131
280.134
280.136
280.139
280.142
280.144
280.147
280.149
280.003
280.019
280.033
280.044
280.054
280.062
280.069
280.075
280.081
280.087
280.092
280.097
280.102
280.107
280.111
280.115
280.119
280.123
280.126
280.13
280.132
280.135
280.138
280.14
280.143
280.145
280.147
280.149
280.009
280.025
280.039
280.05
280.059
280.066
280.073
280.08
280.086
280.091
280.096
280.101
280.106
280.11
280.114
280.118
280.122
280.125
280.129
280.132
280.134
280.137
280.139
280.141
280.143
280.145
280.147
280.149
282.889
283.525
283.511
283.121
282.552
281.937
281.362
280.869
280.479
280.189
279.991
279.869
279.805
279.783
279.789
279.813
279.845
279.881
279.915
279.946
279.974
279.997
282.875
283.443
283.38
282.966
282.394
281.793
281.239
280.773
280.408
280.141
279.962
279.854
279.801
279.786
279.797
279.822
279.856
279.891
279.925
279.955
279.982
280.004
282.897
283.365
283.24
282.798
282.226
281.642
281.114
280.676
280.338
280.095
279.935
279.841
279.798
279.79
279.805
279.833
279.867
279.902
279.935
279.965
279.99
280.012
283.005
283.307
283.097
282.623
282.052
281.486
280.986
280.578
280.268
280.05
279.909
279.83
279.797
279.796
279.814
279.844
279.878
279.913
279.945
279.974
279.999
280.019
283.164
283.257
282.948
282.439
281.87
281.326
280.857
280.481
280.201
280.007
279.886
279.821
279.798
279.802
279.825
279.856
279.89
279.925
279.956
279.984
280.007
280.026
283.299
283.187
282.782
282.242
281.68
281.163
280.727
280.385
280.135
279.966
279.864
279.814
279.8
279.81
279.836
279.868
279.903
279.936
279.967
279.993
280.015
280.034
283.355
283.073
282.59
282.032
281.485
280.998
280.598
280.291
280.072
279.928
279.845
279.808
279.803
279.819
279.847
279.881
279.915
279.948
279.977
280.002
280.024
280.041
283.317
282.906
282.372
281.81
281.285
280.834
280.472
280.201
280.013
279.894
279.829
279.805
279.808
279.829
279.86
279.894
279.928
279.96
279.988
280.012
280.032
280.048
283.189
282.692
282.13
281.578
281.084
280.673
280.351
280.117
279.959
279.863
279.816
279.804
279.815
279.84
279.872
279.907
279.941
279.971
279.998
280.021
280.04
280.055
282.99
282.442
281.874
281.345
280.888
280.518
280.238
280.039
279.91
279.837
279.806
279.805
279.823
279.852
279.886
279.92
279.953
279.983
280.008
280.029
280.047
280.062
282.743
282.17
281.613
281.115
280.7
280.374
280.134
279.97
279.868
279.816
279.8
279.809
279.832
279.864
279.899
279.934
279.966
279.994
280.018
280.038
280.055
280.069
282.463
281.888
281.355
280.896
280.525
280.243
280.041
279.909
279.834
279.8
279.797
279.815
279.843
279.878
279.913
279.947
279.978
280.005
280.027
280.046
280.062
280.075
282.172
281.61
281.11
280.693
280.367
280.126
279.961
279.859
279.806
279.79
279.798
279.823
279.855
279.891
279.927
279.96
279.99
280.015
280.036
280.054
280.069
280.081
281.884
281.345
280.882
280.509
280.226
280.025
279.894
279.819
279.786
279.784
279.803
279.833
279.868
279.905
279.941
279.973
280.001
280.025
280.045
280.062
280.076
280.087
281.61
281.1
280.677
280.347
280.105
279.94
279.839
279.788
279.773
279.783
279.81
279.844
279.882
279.92
279.954
279.985
280.012
280.035
280.053
280.069
280.082
280.093
281.355
280.879
280.497
280.208
280.003
279.871
279.797
279.766
279.766
279.787
279.819
279.857
279.896
279.934
279.967
279.997
280.022
280.044
280.061
280.076
280.088
280.098
281.126
280.685
280.341
280.09
279.92
279.817
279.765
279.752
279.764
279.793
279.83
279.871
279.91
279.947
279.98
280.008
280.032
280.052
280.068
280.082
280.093
280.103
280.924
280.518
280.211
279.994
279.854
279.775
279.744
279.745
279.767
279.802
279.843
279.885
279.924
279.96
279.992
280.019
280.041
280.06
280.075
280.088
280.098
280.107
280.751
280.378
280.104
279.917
279.803
279.746
279.73
279.743
279.773
279.813
279.856
279.899
279.938
279.973
280.003
280.028
280.049
280.067
280.081
280.093
280.103
280.112
280.608
280.264
280.018
279.858
279.766
279.726
279.724
279.746
279.782
279.825
279.87
279.912
279.951
279.984
280.013
280.037
280.057
280.073
280.087
280.098
280.107
280.116
280.491
280.173
279.952
279.814
279.74
279.715
279.723
279.752
279.792
279.838
279.883
279.925
279.963
279.995
280.022
280.045
280.064
280.079
280.092
280.102
280.111
280.119
280.397
280.102
279.903
279.783
279.724
279.71
279.726
279.76
279.804
279.85
279.896
279.937
279.974
280.005
280.031
280.052
280.07
280.084
280.096
280.106
280.115
280.123
280.325
280.049
279.867
279.762
279.715
279.71
279.732
279.77
279.815
279.863
279.908
279.948
279.984
280.013
280.038
280.058
280.075
280.089
280.1
280.11
280.118
280.126
280.271
280.011
279.843
279.75
279.712
279.713
279.739
279.78
279.827
279.874
279.919
279.958
279.992
280.021
280.045
280.064
280.08
280.093
280.104
280.113
280.121
280.129
280.233
279.985
279.828
279.743
279.712
279.718
279.748
279.79
279.838
279.885
279.928
279.967
280
280.028
280.05
280.069
280.084
280.096
280.107
280.116
280.124
280.131
280.205
279.968
279.82
279.742
279.716
279.725
279.757
279.8
279.847
279.894
279.937
279.975
280.007
280.033
280.055
280.073
280.087
280.099
280.109
280.118
280.126
280.133
280.188
279.958
279.816
279.743
279.721
279.732
279.765
279.809
279.856
279.902
279.944
279.981
280.012
280.038
280.059
280.076
280.09
280.102
280.112
280.12
280.128
280.135
280.178
279.953
279.815
279.746
279.726
279.74
279.773
279.817
279.864
279.909
279.951
279.987
280.017
280.042
280.062
280.079
280.092
280.104
280.114
280.122
280.13
280.137
280.171
279.951
279.817
279.75
279.732
279.746
279.78
279.824
279.87
279.915
279.956
279.991
280.02
280.045
280.065
280.081
280.094
280.105
280.115
280.123
280.131
280.138
280.168
279.951
279.819
279.754
279.737
279.751
279.786
279.829
279.875
279.92
279.96
279.994
280.023
280.047
280.067
280.083
280.096
280.107
280.116
280.125
280.132
280.139
280.167
279.952
279.821
279.757
279.74
279.756
279.79
279.833
279.879
279.923
279.962
279.997
280.025
280.049
280.068
280.084
280.097
280.108
280.117
280.125
280.133
280.14
280.168
279.953
279.823
279.759
279.743
279.758
279.793
279.836
279.881
279.925
279.964
279.998
280.027
280.05
280.069
280.085
280.097
280.108
280.118
280.126
280.133
280.14
280.169
279.954
279.824
279.76
279.744
279.76
279.794
279.837
279.882
279.926
279.965
279.999
280.027
280.05
280.069
280.085
280.098
280.109
280.118
280.126
280.134
280.141
280.016
280.031
280.044
280.055
280.063
280.071
280.078
280.084
280.09
280.095
280.1
280.105
280.109
280.113
280.117
280.121
280.125
280.128
280.131
280.134
280.136
280.138
280.14
280.142
280.144
280.146
280.148
280.149
280.022
280.037
280.05
280.06
280.068
280.076
280.082
280.088
280.094
280.099
280.104
280.108
280.113
280.117
280.121
280.124
280.127
280.13
280.133
280.136
280.138
280.14
280.142
280.143
280.145
280.147
280.148
280.149
280.029
280.043
280.055
280.065
280.073
280.08
280.087
280.092
280.098
280.103
280.108
280.112
280.116
280.12
280.124
280.127
280.13
280.133
280.135
280.138
280.14
280.141
280.143
280.145
280.146
280.147
280.148
280.149
280.036
280.049
280.061
280.07
280.078
280.085
280.091
280.097
280.102
280.107
280.111
280.116
280.12
280.123
280.127
280.13
280.133
280.135
280.138
280.14
280.141
280.143
280.144
280.146
280.147
280.148
280.149
280.15
280.042
280.055
280.066
280.075
280.083
280.09
280.096
280.101
280.106
280.111
280.115
280.119
280.123
280.127
280.13
280.133
280.135
280.138
280.14
280.142
280.143
280.145
280.146
280.147
280.148
280.148
280.149
280.15
280.049
280.061
280.072
280.08
280.088
280.094
280.1
280.105
280.11
280.115
280.119
280.123
280.127
280.13
280.133
280.136
280.138
280.14
280.142
280.144
280.145
280.146
280.147
280.148
280.148
280.149
280.149
280.15
280.055
280.067
280.077
280.085
280.092
280.099
280.104
280.11
280.114
280.119
280.123
280.127
280.13
280.133
280.136
280.139
280.141
280.143
280.144
280.146
280.147
280.148
280.148
280.149
280.149
280.15
280.15
280.15
280.062
280.073
280.082
280.09
280.097
280.103
280.109
280.114
280.118
280.123
280.127
280.13
280.134
280.137
280.139
280.141
280.143
280.145
280.146
280.148
280.148
280.149
280.15
280.15
280.15
280.15
280.15
280.15
280.068
280.079
280.088
280.095
280.102
280.108
280.113
280.118
280.122
280.127
280.13
280.134
280.137
280.14
280.142
280.144
280.146
280.148
280.149
280.15
280.15
280.151
280.151
280.151
280.151
280.151
280.15
280.15
280.074
280.084
280.093
280.1
280.106
280.112
280.117
280.122
280.126
280.13
280.134
280.137
280.14
280.143
280.145
280.147
280.149
280.15
280.151
280.152
280.152
280.152
280.152
280.152
280.152
280.151
280.151
280.15
280.08
280.09
280.098
280.105
280.111
280.117
280.122
280.126
280.13
280.134
280.138
280.141
280.144
280.146
280.148
280.15
280.151
280.152
280.153
280.153
280.154
280.154
280.153
280.153
280.152
280.152
280.151
280.15
280.086
280.095
280.103
280.109
280.115
280.121
280.126
280.13
280.134
280.138
280.141
280.144
280.147
280.149
280.151
280.153
280.154
280.155
280.155
280.155
280.155
280.155
280.155
280.154
280.153
280.152
280.151
280.15
280.091
280.1
280.107
280.114
280.12
280.125
280.13
280.134
280.138
280.142
280.145
280.148
280.15
280.152
280.154
280.155
280.156
280.157
280.157
280.157
280.157
280.156
280.156
280.155
280.154
280.153
280.152
280.151
280.097
280.105
280.112
280.118
280.124
280.129
280.134
280.138
280.142
280.145
280.148
280.151
280.153
280.155
280.157
280.158
280.159
280.159
280.159
280.159
280.158
280.158
280.157
280.156
280.155
280.153
280.152
280.151
280.102
280.109
280.116
280.122
280.128
280.133
280.138
280.142
280.145
280.149
280.152
280.154
280.156
280.158
280.159
280.16
280.161
280.161
280.161
280.161
280.16
280.159
280.158
280.157
280.155
280.154
280.152
280.151
280.106
280.114
280.121
280.126
280.132
280.137
280.141
280.145
280.149
280.152
280.155
280.157
280.159
280.161
280.162
280.163
280.163
280.163
280.163
280.162
280.162
280.16
280.159
280.158
280.156
280.154
280.153
280.151
280.111
280.118
280.125
280.13
280.136
280.14
280.145
280.149
280.152
280.155
280.158
280.16
280.162
280.164
280.165
280.165
280.165
280.165
280.165
280.164
280.163
280.162
280.16
280.159
280.157
280.155
280.153
280.151
280.115
280.122
280.128
280.134
280.139
280.144
280.148
280.152
280.156
280.159
280.161
280.163
280.165
280.166
280.167
280.167
280.167
280.167
280.166
280.165
280.164
280.163
280.161
280.159
280.157
280.155
280.153
280.151
280.119
280.126
280.132
280.138
280.143
280.147
280.152
280.155
280.159
280.162
280.164
280.166
280.167
280.169
280.169
280.169
280.169
280.169
280.168
280.167
280.166
280.164
280.162
280.16
280.158
280.156
280.154
280.151
280.123
280.13
280.136
280.141
280.146
280.151
280.155
280.158
280.162
280.164
280.167
280.169
280.17
280.171
280.171
280.172
280.171
280.171
280.17
280.168
280.167
280.165
280.163
280.161
280.159
280.156
280.154
280.151
280.126
280.133
280.139
280.144
280.149
280.154
280.158
280.161
280.164
280.167
280.169
280.171
280.172
280.173
280.173
280.173
280.173
280.172
280.171
280.17
280.168
280.166
280.164
280.162
280.159
280.157
280.154
280.151
280.13
280.136
280.142
280.147
280.152
280.156
280.16
280.164
280.167
280.17
280.172
280.173
280.174
280.175
280.175
280.175
280.175
280.174
280.172
280.171
280.169
280.167
280.165
280.162
280.16
280.157
280.154
280.151
280.133
280.139
280.145
280.15
280.155
280.159
280.163
280.167
280.169
280.172
280.174
280.175
280.177
280.177
280.177
280.177
280.176
280.175
280.174
280.172
280.17
280.168
280.165
280.163
280.16
280.157
280.154
280.151
280.135
280.141
280.147
280.152
280.157
280.162
280.165
280.169
280.172
280.174
280.176
280.177
280.178
280.179
280.179
280.178
280.178
280.176
280.175
280.173
280.171
280.169
280.166
280.163
280.161
280.158
280.155
280.152
280.138
280.144
280.149
280.155
280.159
280.164
280.168
280.171
280.174
280.176
280.178
280.179
280.18
280.18
280.18
280.18
280.179
280.178
280.176
280.174
280.172
280.169
280.167
280.164
280.161
280.158
280.155
280.152
280.14
280.146
280.151
280.157
280.161
280.166
280.17
280.173
280.176
280.178
280.18
280.181
280.182
280.182
280.182
280.181
280.18
280.179
280.177
280.175
280.173
280.17
280.167
280.164
280.161
280.158
280.155
280.152
280.142
280.148
280.153
280.158
280.163
280.167
280.171
280.174
280.177
280.179
280.181
280.182
280.183
280.183
280.183
280.182
280.181
280.18
280.178
280.176
280.173
280.171
280.168
280.165
280.162
280.158
280.155
280.152
280.143
280.149
280.155
280.16
280.165
280.169
280.173
280.176
280.179
280.181
280.182
280.183
280.184
280.184
280.184
280.183
280.182
280.18
280.178
280.176
280.174
280.171
280.168
280.165
280.162
280.159
280.155
280.152
280.145
280.151
280.156
280.161
280.166
280.17
280.174
280.177
280.18
280.182
280.183
280.184
280.185
280.185
280.185
280.184
280.183
280.181
280.179
280.177
280.174
280.172
280.169
280.165
280.162
280.159
280.155
280.152
280.146
280.152
280.157
280.162
280.167
280.171
280.175
280.178
280.181
280.183
280.184
280.185
280.186
280.186
280.185
280.184
280.183
280.182
280.18
280.177
280.175
280.172
280.169
280.166
280.162
280.159
280.155
280.152
280.146
280.152
280.158
280.163
280.168
280.172
280.176
280.179
280.181
280.183
280.185
280.186
280.186
280.186
280.186
280.185
280.184
280.182
280.18
280.178
280.175
280.172
280.169
280.166
280.162
280.159
280.155
280.152
280.147
280.153
280.158
280.164
280.168
280.172
280.176
280.179
280.182
280.184
280.185
280.186
280.187
280.187
280.186
280.185
280.184
280.182
280.18
280.178
280.175
280.172
280.169
280.166
280.163
280.159
280.155
280.152
280.147
280.153
280.159
280.164
280.168
280.173
280.176
280.179
280.182
280.184
280.185
280.186
280.187
280.187
280.186
280.185
280.184
280.182
280.18
280.178
280.175
280.172
280.169
280.166
280.163
280.159
280.155
280.152
279.994
279.971
279.943
279.912
279.877
279.841
279.809
279.785
279.779
279.801
279.866
279.991
280.192
280.484
280.88
281.377
281.959
282.578
283.151
283.543
283.554
282.912
280.002
279.979
279.952
279.922
279.887
279.852
279.818
279.792
279.782
279.797
279.852
279.963
280.146
280.417
280.788
281.261
281.821
282.429
283.005
283.42
283.477
282.897
280.009
279.987
279.962
279.932
279.898
279.863
279.828
279.8
279.786
279.795
279.84
279.937
280.101
280.35
280.695
281.142
281.679
282.272
282.849
283.288
283.402
282.911
280.016
279.996
279.971
279.942
279.909
279.874
279.839
279.81
279.792
279.794
279.83
279.912
280.058
280.284
280.603
281.022
281.533
282.108
282.685
283.155
283.348
283.007
280.024
280.004
279.98
279.952
279.92
279.886
279.851
279.82
279.798
279.795
279.821
279.89
280.017
280.22
280.511
280.9
281.383
281.938
282.514
283.018
283.303
283.152
280.031
280.012
279.989
279.963
279.932
279.898
279.863
279.831
279.806
279.797
279.814
279.869
279.978
280.157
280.419
280.776
281.228
281.76
282.331
282.866
283.245
283.289
280.038
280.02
279.999
279.973
279.943
279.91
279.876
279.842
279.815
279.801
279.809
279.851
279.942
280.096
280.329
280.653
281.071
281.575
282.135
282.692
283.149
283.363
280.045
280.028
280.008
279.983
279.955
279.923
279.888
279.854
279.825
279.805
279.805
279.835
279.908
280.038
280.242
280.531
280.912
281.384
281.924
282.49
283.006
283.356
280.052
280.036
280.017
279.994
279.966
279.935
279.901
279.867
279.835
279.812
279.804
279.822
279.877
279.984
280.158
280.411
280.755
281.189
281.702
282.264
282.815
283.265
280.059
280.044
280.026
280.004
279.978
279.948
279.915
279.88
279.847
279.82
279.805
279.811
279.851
279.935
280.08
280.298
280.601
280.995
281.474
282.018
282.583
283.098
280.066
280.052
280.034
280.014
279.989
279.96
279.928
279.893
279.859
279.829
279.808
279.804
279.828
279.892
280.008
280.192
280.455
280.806
281.246
281.762
282.324
282.878
280.072
280.059
280.043
280.023
280
279.972
279.941
279.907
279.872
279.839
279.813
279.8
279.811
279.854
279.944
280.095
280.319
280.627
281.024
281.504
282.049
282.616
280.079
280.066
280.051
280.032
280.01
279.984
279.954
279.921
279.885
279.85
279.82
279.8
279.798
279.824
279.89
280.009
280.195
280.461
280.813
281.254
281.771
282.336
280.084
280.073
280.058
280.041
280.021
279.996
279.967
279.935
279.899
279.863
279.829
279.802
279.79
279.8
279.844
279.935
280.086
280.31
280.619
281.017
281.5
282.052
280.09
280.079
280.066
280.05
280.03
280.007
279.98
279.948
279.913
279.876
279.84
279.808
279.787
279.783
279.808
279.874
279.992
280.178
280.444
280.798
281.243
281.77
280.096
280.085
280.073
280.058
280.039
280.018
279.992
279.961
279.927
279.89
279.852
279.816
279.787
279.773
279.781
279.824
279.914
280.064
280.29
280.601
281.005
281.499
280.101
280.091
280.079
280.065
280.048
280.028
280.003
279.974
279.941
279.904
279.865
279.826
279.792
279.768
279.762
279.786
279.85
279.969
280.157
280.428
280.792
281.25
280.105
280.096
280.085
280.072
280.056
280.037
280.014
279.986
279.954
279.918
279.878
279.838
279.799
279.768
279.751
279.758
279.8
279.891
280.047
280.281
280.605
281.026
280.11
280.101
280.091
280.078
280.063
280.046
280.024
279.998
279.967
279.932
279.892
279.85
279.809
279.772
279.746
279.739
279.763
279.831
279.957
280.158
280.447
280.835
280.114
280.105
280.096
280.084
280.07
280.053
280.033
280.008
279.979
279.945
279.906
279.864
279.82
279.779
279.745
279.728
279.737
279.785
279.886
280.058
280.315
280.671
280.118
280.11
280.1
280.089
280.076
280.061
280.041
280.018
279.99
279.957
279.919
279.877
279.832
279.788
279.749
279.724
279.72
279.752
279.833
279.979
280.209
280.535
280.121
280.113
280.105
280.094
280.082
280.067
280.049
280.027
280
279.969
279.932
279.89
279.845
279.798
279.756
279.724
279.711
279.73
279.794
279.92
280.126
280.427
280.125
280.117
280.108
280.098
280.087
280.073
280.056
280.035
280.01
279.979
279.943
279.902
279.857
279.81
279.765
279.728
279.708
279.717
279.767
279.877
280.064
280.344
280.127
280.12
280.112
280.102
280.091
280.078
280.062
280.042
280.018
279.988
279.954
279.914
279.869
279.821
279.775
279.735
279.71
279.71
279.751
279.847
280.019
280.282
280.13
280.123
280.115
280.105
280.095
280.082
280.067
280.048
280.025
279.997
279.963
279.924
279.88
279.833
279.785
279.743
279.714
279.709
279.742
279.828
279.987
280.236
280.132
280.125
280.117
280.108
280.098
280.086
280.071
280.053
280.031
280.004
279.971
279.933
279.89
279.843
279.795
279.752
279.721
279.712
279.738
279.817
279.967
280.205
280.134
280.127
280.119
280.111
280.101
280.089
280.075
280.057
280.036
280.01
279.978
279.941
279.899
279.852
279.805
279.761
279.728
279.716
279.739
279.812
279.955
280.185
280.136
280.129
280.121
280.113
280.103
280.091
280.078
280.061
280.04
280.015
279.984
279.948
279.906
279.861
279.813
279.769
279.736
279.722
279.742
279.812
279.949
280.174
280.138
280.131
280.123
280.114
280.105
280.094
280.08
280.064
280.044
280.019
279.989
279.954
279.913
279.868
279.821
279.777
279.743
279.728
279.746
279.813
279.948
280.169
280.139
280.132
280.124
280.116
280.106
280.095
280.082
280.066
280.046
280.022
279.993
279.958
279.918
279.873
279.827
279.783
279.749
279.734
279.751
279.816
279.948
280.165
280.14
280.133
280.125
280.117
280.107
280.096
280.083
280.068
280.048
280.025
279.996
279.961
279.922
279.878
279.832
279.788
279.754
279.738
279.755
279.819
279.949
280.165
280.14
280.133
280.126
280.117
280.108
280.097
280.084
280.069
280.05
280.026
279.998
279.964
279.924
279.881
279.835
279.792
279.757
279.742
279.758
279.822
279.952
280.167
280.141
280.134
280.126
280.118
280.108
280.098
280.085
280.069
280.05
280.027
279.999
279.965
279.926
279.882
279.837
279.793
279.759
279.744
279.76
279.824
279.953
280.169
280.149
280.147
280.146
280.144
280.142
280.14
280.138
280.135
280.133
280.13
280.127
280.124
280.12
280.116
280.112
280.108
280.103
280.098
280.093
280.088
280.082
280.076
280.069
280.062
280.053
280.042
280.029
280.014
280.149
280.148
280.146
280.145
280.143
280.141
280.139
280.137
280.135
280.132
280.129
280.126
280.123
280.119
280.115
280.111
280.107
280.102
280.097
280.092
280.086
280.08
280.074
280.066
280.058
280.047
280.035
280.02
280.149
280.148
280.147
280.146
280.144
280.142
280.141
280.139
280.137
280.134
280.132
280.129
280.126
280.122
280.119
280.115
280.11
280.106
280.101
280.096
280.091
280.085
280.078
280.071
280.063
280.053
280.041
280.027
280.15
280.149
280.147
280.146
280.145
280.144
280.142
280.141
280.139
280.137
280.134
280.132
280.129
280.125
280.122
280.118
280.114
280.11
280.105
280.1
280.095
280.089
280.083
280.076
280.068
280.058
280.047
280.033
280.15
280.149
280.148
280.147
280.146
280.145
280.144
280.142
280.141
280.139
280.137
280.134
280.132
280.129
280.125
280.122
280.118
280.114
280.109
280.104
280.099
280.094
280.088
280.081
280.073
280.064
280.053
280.04
280.15
280.149
280.149
280.148
280.147
280.146
280.145
280.144
280.143
280.141
280.139
280.137
280.134
280.132
280.129
280.125
280.121
280.117
280.113
280.108
280.103
280.098
280.092
280.086
280.078
280.069
280.059
280.046
280.15
280.15
280.149
280.149
280.148
280.148
280.147
280.146
280.145
280.143
280.142
280.14
280.137
280.135
280.132
280.129
280.125
280.121
280.117
280.113
280.108
280.102
280.097
280.09
280.083
280.075
280.065
280.053
280.15
280.15
280.15
280.15
280.149
280.149
280.148
280.148
280.147
280.146
280.144
280.142
280.14
280.138
280.135
280.132
280.129
280.125
280.121
280.117
280.112
280.107
280.101
280.095
280.088
280.08
280.071
280.059
280.15
280.15
280.15
280.151
280.15
280.15
280.15
280.149
280.149
280.148
280.146
280.145
280.143
280.141
280.138
280.136
280.132
280.129
280.125
280.121
280.116
280.111
280.106
280.1
280.093
280.085
280.076
280.066
280.15
280.151
280.151
280.151
280.152
280.152
280.151
280.151
280.151
280.15
280.149
280.148
280.146
280.144
280.142
280.139
280.136
280.133
280.129
280.125
280.12
280.116
280.11
280.104
280.098
280.091
280.082
280.072
280.15
280.151
280.152
280.152
280.153
280.153
280.153
280.153
280.153
280.152
280.151
280.15
280.149
280.147
280.145
280.142
280.139
280.136
280.133
280.129
280.124
280.12
280.115
280.109
280.103
280.096
280.087
280.078
280.15
280.151
280.152
280.153
280.154
280.154
280.154
280.155
280.154
280.154
280.154
280.153
280.151
280.15
280.148
280.146
280.143
280.14
280.136
280.133
280.128
280.124
280.119
280.113
280.107
280.101
280.093
280.083
280.151
280.152
280.153
280.154
280.155
280.155
280.156
280.156
280.156
280.156
280.156
280.155
280.154
280.153
280.151
280.149
280.146
280.143
280.14
280.136
280.132
280.128
280.123
280.118
280.112
280.105
280.098
280.089
280.151
280.152
280.153
280.154
280.156
280.156
280.157
280.158
280.158
280.158
280.158
280.158
280.157
280.155
280.154
280.152
280.15
280.147
280.144
280.14
280.136
280.132
280.127
280.122
280.116
280.11
280.103
280.094
280.151
280.152
280.154
280.155
280.156
280.158
280.159
280.159
280.16
280.16
280.16
280.16
280.159
280.158
280.157
280.155
280.153
280.15
280.147
280.144
280.14
280.136
280.131
280.126
280.121
280.114
280.107
280.099
280.151
280.153
280.154
280.156
280.157
280.159
280.16
280.161
280.162
280.162
280.162
280.162
280.162
280.161
280.16
280.158
280.156
280.154
280.151
280.147
280.144
280.14
280.135
280.13
280.125
280.119
280.112
280.104
280.151
280.153
280.155
280.157
280.158
280.16
280.161
280.162
280.163
280.164
280.164
280.164
280.164
280.163
280.162
280.161
280.159
280.157
280.154
280.151
280.147
280.143
280.139
280.134
280.129
280.123
280.116
280.109
280.151
280.153
280.155
280.157
280.159
280.161
280.162
280.164
280.165
280.166
280.166
280.166
280.166
280.166
280.165
280.164
280.162
280.16
280.157
280.154
280.151
280.147
280.143
280.138
280.133
280.127
280.12
280.113
280.151
280.153
280.156
280.158
280.16
280.162
280.164
280.165
280.166
280.167
280.168
280.169
280.169
280.168
280.168
280.166
280.165
280.163
280.16
280.157
280.154
280.15
280.146
280.141
280.136
280.131
280.124
280.118
280.151
280.154
280.156
280.158
280.161
280.163
280.165
280.166
280.168
280.169
280.17
280.17
280.171
280.17
280.17
280.169
280.167
280.166
280.163
280.16
280.157
280.153
280.149
280.145
280.14
280.134
280.128
280.121
280.151
280.154
280.156
280.159
280.161
280.164
280.166
280.167
280.169
280.17
280.172
280.172
280.173
280.173
280.172
280.171
280.17
280.168
280.166
280.163
280.16
280.156
280.152
280.148
280.143
280.137
280.131
280.125
280.151
280.154
280.157
280.159
280.162
280.164
280.167
280.169
280.17
280.172
280.173
280.174
280.174
280.175
280.174
280.174
280.172
280.171
280.169
280.166
280.163
280.159
280.155
280.151
280.146
280.14
280.135
280.128
280.151
280.154
280.157
280.16
280.163
280.165
280.168
280.17
280.172
280.173
280.175
280.176
280.176
280.176
280.176
280.176
280.175
280.173
280.171
280.168
280.165
280.162
280.158
280.154
280.149
280.143
280.138
280.131
280.152
280.155
280.158
280.16
280.163
280.166
280.168
280.171
280.173
280.174
280.176
280.177
280.178
280.178
280.178
280.178
280.177
280.175
280.173
280.171
280.168
280.164
280.16
280.156
280.151
280.146
280.14
280.134
280.152
280.155
280.158
280.161
280.164
280.167
280.169
280.171
280.174
280.176
280.177
280.178
280.179
280.18
280.18
280.179
280.178
280.177
280.175
280.173
280.17
280.167
280.163
280.158
280.154
280.148
280.143
280.137
280.152
280.155
280.158
280.161
280.164
280.167
280.17
280.172
280.175
280.177
280.178
280.18
280.18
280.181
280.181
280.181
280.18
280.179
280.177
280.175
280.172
280.169
280.165
280.161
280.156
280.151
280.145
280.139
280.152
280.155
280.158
280.162
280.165
280.168
280.17
280.173
280.175
280.177
280.179
280.181
280.182
280.182
280.183
280.182
280.182
280.18
280.179
280.177
280.174
280.171
280.167
280.162
280.158
280.153
280.147
280.141
280.152
280.155
280.159
280.162
280.165
280.168
280.171
280.174
280.176
280.178
280.18
280.182
280.183
280.183
280.184
280.184
280.183
280.182
280.18
280.178
280.175
280.172
280.168
280.164
280.159
280.154
280.149
280.143
280.152
280.155
280.159
280.162
280.165
280.168
280.171
280.174
280.177
280.179
280.181
280.182
280.183
280.184
280.185
280.185
280.184
280.183
280.181
280.179
280.177
280.173
280.17
280.165
280.161
280.156
280.15
280.144
280.152
280.155
280.159
280.162
280.166
280.169
280.172
280.175
280.177
280.179
280.181
280.183
280.184
280.185
280.185
280.185
280.185
280.184
280.182
280.18
280.178
280.175
280.171
280.167
280.162
280.157
280.151
280.145
280.152
280.155
280.159
280.162
280.166
280.169
280.172
280.175
280.177
280.18
280.182
280.183
280.185
280.186
280.186
280.186
280.186
280.185
280.183
280.181
280.178
280.175
280.172
280.167
280.163
280.158
280.152
280.146
280.152
280.155
280.159
280.163
280.166
280.169
280.172
280.175
280.178
280.18
280.182
280.184
280.185
280.186
280.186
280.187
280.186
280.185
280.184
280.182
280.179
280.176
280.172
280.168
280.163
280.158
280.153
280.147
280.152
280.155
280.159
280.163
280.166
280.169
280.172
280.175
280.178
280.18
280.182
280.184
280.185
280.186
280.187
280.187
280.186
280.185
280.184
280.182
280.179
280.176
280.173
280.168
280.164
280.159
280.153
280.147
280.07
281.135
281.993
282.549
282.824
282.913
282.291
282.778
283.196
283.47
283.595
283.607
283.261
283.449
283.606
283.692
283.7
283.643
283.43
283.46
283.473
283.449
283.383
283.28
283.127
283.08
283.021
282.941
282.839
282.716
282.589
282.512
282.424
282.325
282.213
282.09
281.978
281.894
281.804
281.706
281.601
281.491
281.391
281.316
281.235
281.15
281.062
280.971
280.884
280.823
280.758
280.691
280.622
280.553
280.48
280.434
280.387
280.338
280.288
280.239
280.18
280.149
280.117
280.084
280.052
280.021
279.975
279.956
279.937
279.918
279.899
279.882
279.849
279.839
279.83
279.821
279.813
279.806
279.783
279.78
279.778
279.777
279.776
279.777
279.76
279.763
279.766
279.769
279.773
279.779
279.767
279.773
279.778
279.785
279.792
279.8
279.791
279.798
279.806
279.814
279.822
279.832
279.824
279.832
279.84
279.849
279.858
279.867
279.86
279.868
279.876
279.884
279.893
279.902
279.895
279.902
279.91
279.918
279.926
279.935
279.926
279.933
279.94
279.948
279.955
279.963
279.953
279.96
279.966
279.973
279.98
279.987
280.007
280.023
280.037
280.048
280.057
280.065
280.072
280.078
280.084
280.089
280.095
280.1
280.104
280.109
280.113
280.117
280.121
280.124
280.128
280.131
280.133
280.136
280.139
280.141
280.143
280.145
280.147
280.149
280.001
280.017
280.031
280.042
280.052
280.06
280.067
280.074
280.08
280.085
280.091
280.096
280.101
280.106
280.11
280.114
280.118
280.122
280.125
280.129
280.132
280.135
280.137
280.14
280.142
280.144
280.147
280.149
279.994
280.012
280.026
280.038
280.047
280.056
280.063
280.07
280.076
280.082
280.087
280.092
280.098
280.102
280.107
280.111
280.116
280.12
280.123
280.127
280.13
280.133
280.136
280.139
280.141
280.144
280.146
280.149
279.988
280.006
280.021
280.033
280.043
280.051
280.059
280.066
280.072
280.078
280.083
280.089
280.094
280.099
280.104
280.109
280.113
280.117
280.121
280.125
280.128
280.132
280.135
280.138
280.141
280.143
280.146
280.149
279.982
280
280.015
280.028
280.038
280.047
280.055
280.062
280.068
280.074
280.08
280.086
280.091
280.096
280.101
280.106
280.111
280.115
280.119
280.123
280.127
280.13
280.133
280.137
280.14
280.143
280.146
280.149
279.976
279.995
280.01
280.023
280.034
280.043
280.05
280.058
280.064
280.07
280.076
280.082
280.088
280.093
280.098
280.103
280.108
280.113
280.117
280.121
280.125
280.129
280.132
280.136
280.139
280.142
280.145
280.148
279.003
279.003
279.003
279.003
279.003
279.003
279.003
279.003
279.003
279.003
279.003
279.003
279.003
279.003
279.003
279.003
279.003
279.004
279.004
279.004
279.004
279.004
279.004
279.004
279.004
279.004
279.004
279.004
279.004
279.003
279.002
279
278.998
278.995
278.991
278.986
278.985
278.994
279.044
279.244
281.742
281.742
281.742
281.742
281.742
281.743
281.743
281.743
281.743
281.743
281.743
281.743
281.743
281.743
281.743
281.743
281.744
281.744
281.744
281.744
281.744
281.745
281.745
281.745
281.746
281.746
281.746
281.746
281.745
281.743
281.74
281.735
281.728
281.719
281.707
281.693
281.684
281.689
281.741
281.906
283.14
283.14
283.14
283.14
283.14
283.14
283.14
283.141
283.141
283.141
283.141
283.141
283.141
283.142
283.142
283.142
283.142
283.143
283.143
283.143
283.144
283.144
283.145
283.146
283.146
283.147
283.147
283.146
283.145
283.143
283.138
283.131
283.121
283.106
283.086
283.063
283.041
283.027
283.041
283.111
283.6
283.6
283.6
283.6
283.6
283.6
283.6
283.6
283.6
283.601
283.601
283.601
283.601
283.602
283.602
283.602
283.603
283.603
283.604
283.604
283.605
283.606
283.607
283.608
283.608
283.609
283.61
283.609
283.608
283.605
283.6
283.591
283.578
283.56
283.535
283.504
283.469
283.435
283.411
283.408
283.459
283.459
283.459
283.459
283.459
283.459
283.459
283.46
283.46
283.46
283.46
283.461
283.461
283.462
283.462
283.463
283.463
283.464
283.464
283.465
283.466
283.467
283.468
283.469
283.47
283.471
283.472
283.472
283.471
283.468
283.463
283.453
283.439
283.419
283.392
283.356
283.314
283.266
283.217
283.17
282.981
282.981
282.981
282.981
282.981
282.982
282.982
282.982
282.982
282.983
282.983
282.983
282.984
282.984
282.985
282.985
282.986
282.987
282.988
282.989
282.99
282.991
282.992
282.994
282.995
282.997
282.998
282.998
282.997
282.995
282.99
282.981
282.967
282.948
282.92
282.884
282.839
282.786
282.726
282.66
282.357
282.357
282.357
282.357
282.357
282.358
282.358
282.358
282.359
282.359
282.359
282.36
282.36
282.361
282.362
282.362
282.363
282.364
282.365
282.366
282.367
282.369
282.37
282.372
282.374
282.375
282.377
282.378
282.377
282.376
282.372
282.364
282.352
282.334
282.309
282.276
282.233
282.182
282.122
282.053
281.715
281.715
281.715
281.715
281.715
281.716
281.716
281.716
281.717
281.717
281.718
281.718
281.719
281.719
281.72
281.721
281.722
281.723
281.724
281.725
281.726
281.728
281.73
281.732
281.734
281.736
281.737
281.739
281.739
281.739
281.736
281.73
281.721
281.706
281.685
281.656
281.62
281.574
281.521
281.46
281.132
281.132
281.132
281.132
281.132
281.133
281.133
281.133
281.134
281.134
281.135
281.135
281.136
281.137
281.137
281.138
281.139
281.14
281.142
281.143
281.144
281.146
281.148
281.15
281.152
281.155
281.157
281.159
281.16
281.16
281.159
281.155
281.149
281.137
281.121
281.099
281.07
281.033
280.99
280.94
280.647
280.647
280.647
280.647
280.647
280.648
280.648
280.648
280.649
280.649
280.65
280.65
280.651
280.652
280.653
280.654
280.655
280.656
280.657
280.659
280.66
280.662
280.664
280.666
280.669
280.671
280.674
280.676
280.678
280.68
280.68
280.678
280.674
280.667
280.655
280.639
280.618
280.591
280.559
280.522
280.272
280.272
280.272
280.273
280.273
280.273
280.273
280.274
280.274
280.275
280.275
280.276
280.277
280.278
280.279
280.28
280.281
280.282
280.283
280.285
280.286
280.288
280.29
280.293
280.295
280.298
280.301
280.304
280.306
280.309
280.31
280.31
280.309
280.305
280.298
280.288
280.274
280.256
280.234
280.209
280.004
280.004
280.004
280.004
280.004
280.005
280.005
280.005
280.006
280.007
280.007
280.008
280.009
280.01
280.011
280.012
280.013
280.014
280.015
280.017
280.019
280.021
280.023
280.025
280.028
280.031
280.034
280.037
280.04
280.043
280.046
280.047
280.048
280.047
280.044
280.039
280.031
280.021
280.008
279.992
279.827
279.827
279.827
279.828
279.828
279.828
279.829
279.829
279.83
279.83
279.831
279.832
279.832
279.833
279.834
279.836
279.837
279.838
279.839
279.841
279.843
279.845
279.847
279.849
279.852
279.855
279.858
279.862
279.865
279.869
279.872
279.875
279.877
279.879
279.879
279.878
279.875
279.871
279.865
279.857
279.725
279.725
279.725
279.725
279.725
279.726
279.726
279.727
279.727
279.728
279.729
279.729
279.73
279.731
279.732
279.733
279.735
279.736
279.738
279.739
279.741
279.743
279.745
279.748
279.75
279.753
279.757
279.76
279.764
279.768
279.772
279.776
279.779
279.782
279.785
279.786
279.787
279.787
279.786
279.785
279.678
279.678
279.678
279.678
279.679
279.679
279.679
279.68
279.68
279.681
279.682
279.683
279.684
279.685
279.686
279.687
279.688
279.69
279.691
279.693
279.695
279.697
279.699
279.701
279.704
279.707
279.71
279.714
279.718
279.722
279.726
279.73
279.735
279.739
279.743
279.747
279.75
279.753
279.756
279.758
279.67
279.67
279.67
279.67
279.67
279.671
279.671
279.672
279.672
279.673
279.674
279.675
279.676
279.677
279.678
279.679
279.68
279.682
279.683
279.685
279.687
279.689
279.691
279.694
279.696
279.699
279.702
279.706
279.71
279.714
279.718
279.723
279.728
279.733
279.738
279.743
279.747
279.752
279.757
279.762
279.686
279.686
279.687
279.687
279.687
279.688
279.688
279.689
279.689
279.69
279.691
279.692
279.693
279.694
279.695
279.696
279.697
279.699
279.7
279.702
279.704
279.706
279.708
279.711
279.713
279.716
279.719
279.723
279.727
279.731
279.735
279.74
279.745
279.75
279.755
279.761
279.767
279.772
279.779
279.785
279.717
279.717
279.717
279.717
279.718
279.718
279.719
279.719
279.72
279.721
279.721
279.722
279.723
279.724
279.726
279.727
279.728
279.73
279.731
279.733
279.735
279.737
279.739
279.742
279.744
279.747
279.75
279.753
279.757
279.761
279.765
279.77
279.775
279.78
279.786
279.791
279.797
279.804
279.81
279.817
279.754
279.754
279.754
279.754
279.754
279.755
279.755
279.756
279.757
279.757
279.758
279.759
279.76
279.761
279.762
279.764
279.765
279.767
279.768
279.77
279.772
279.774
279.776
279.778
279.781
279.784
279.787
279.79
279.794
279.797
279.802
279.806
279.811
279.816
279.821
279.827
279.833
279.839
279.846
279.853
279.791
279.791
279.791
279.791
279.792
279.792
279.793
279.793
279.794
279.795
279.796
279.797
279.798
279.799
279.8
279.801
279.803
279.804
279.806
279.808
279.81
279.812
279.814
279.816
279.819
279.821
279.824
279.827
279.831
279.835
279.839
279.843
279.847
279.852
279.857
279.863
279.869
279.875
279.881
279.888
279.826
279.826
279.826
279.827
279.827
279.827
279.828
279.828
279.829
279.83
279.831
279.832
279.833
279.834
279.835
279.836
279.838
279.839
279.841
279.843
279.845
279.847
279.849
279.851
279.854
279.856
279.859
279.862
279.866
279.869
279.873
279.877
279.881
279.886
279.891
279.896
279.902
279.907
279.913
279.92
279.857
279.857
279.857
279.858
279.858
279.858
279.859
279.859
279.86
279.861
279.862
279.863
279.864
279.865
279.866
279.868
279.869
279.871
279.872
279.874
279.876
279.878
279.88
279.882
279.885
279.888
279.89
279.893
279.897
279.9
279.904
279.907
279.912
279.916
279.92
279.925
279.93
279.936
279.941
279.947
279.971
279.99
280.006
280.019
280.029
280.038
280.046
280.054
280.06
280.067
280.073
280.079
280.085
280.09
280.095
280.101
280.106
280.11
280.115
280.119
280.123
280.127
280.131
280.135
280.138
280.142
280.145
280.148
279.965
279.985
280.001
280.014
280.025
280.034
280.043
280.05
280.057
280.063
280.07
280.076
280.082
280.087
280.093
280.098
280.103
280.108
280.113
280.117
280.122
280.126
280.13
280.134
280.137
280.141
280.145
280.148
279.96
279.98
279.996
280.01
280.021
280.03
280.039
280.046
280.053
280.06
280.066
280.072
280.079
280.084
280.09
280.096
280.101
280.106
280.111
280.116
280.12
280.124
280.129
280.133
280.137
280.141
280.144
280.148
279.955
279.975
279.992
280.006
280.017
280.027
280.035
280.043
280.05
280.057
280.063
280.069
280.076
280.082
280.087
280.093
280.099
280.104
280.109
280.114
280.119
280.123
280.128
280.132
280.136
280.14
280.144
280.148
279.95
279.971
279.988
280.001
280.013
280.023
280.031
280.039
280.046
280.053
280.06
280.066
280.073
280.079
280.085
280.091
280.096
280.102
280.107
280.112
280.117
280.122
280.126
280.131
280.135
280.14
280.144
280.148
279.946
279.966
279.984
279.998
280.009
280.019
280.028
280.036
280.043
280.05
280.057
280.064
280.07
280.076
280.082
280.088
280.094
280.1
280.105
280.111
280.116
280.121
280.125
280.13
280.135
280.139
280.143
280.148
279.941
279.962
279.98
279.994
280.006
280.016
280.025
280.033
280.04
280.047
280.054
280.061
280.067
280.074
280.08
280.086
280.092
280.098
280.104
280.109
280.114
280.119
280.124
280.129
280.134
280.139
280.143
280.148
279.937
279.958
279.976
279.99
280.002
280.012
280.021
280.029
280.037
280.044
280.051
280.058
280.065
280.071
280.078
280.084
280.09
280.096
280.102
280.107
280.113
280.118
280.123
280.128
280.133
280.138
280.143
280.148
279.933
279.955
279.972
279.987
279.999
280.009
280.018
280.026
280.034
280.041
280.048
280.055
280.062
280.069
280.075
280.082
280.088
280.094
280.1
280.106
280.112
280.117
280.122
280.128
280.133
280.138
280.143
280.148
279.93
279.951
279.969
279.984
279.996
280.006
280.015
280.023
280.031
280.039
280.046
280.053
280.06
280.067
280.073
280.08
280.086
280.093
280.099
280.105
280.11
280.116
280.121
280.127
280.132
280.137
280.142
280.147
279.926
279.948
279.966
279.98
279.993
280.003
280.012
280.021
280.028
280.036
280.043
280.05
280.057
280.064
280.071
280.078
280.084
280.091
280.097
280.103
280.109
280.115
280.121
280.126
280.131
280.137
280.142
280.147
279.923
279.945
279.963
279.977
279.99
280
280.009
280.018
280.026
280.033
280.041
280.048
280.055
280.062
280.069
280.076
280.083
280.089
280.096
280.102
280.108
280.114
280.12
280.125
280.131
280.136
280.142
280.147
279.92
279.942
279.96
279.975
279.987
279.997
280.007
280.015
280.023
280.031
280.038
280.046
280.053
280.06
280.067
280.074
280.081
280.088
280.094
280.101
280.107
280.113
280.119
280.125
280.13
280.136
280.142
280.147
279.917
279.939
279.957
279.972
279.984
279.995
280.004
280.013
280.021
280.029
280.036
280.044
280.051
280.058
280.065
280.072
280.079
280.086
280.093
280.099
280.106
280.112
280.118
280.124
280.13
280.136
280.141
280.147
279.914
279.936
279.954
279.969
279.982
279.992
280.002
280.01
280.018
280.026
280.034
280.041
280.049
280.056
280.064
280.071
280.078
280.085
280.092
280.098
280.105
280.111
280.117
280.123
280.129
280.135
280.141
280.147
279.911
279.934
279.952
279.967
279.979
279.99
279.999
280.008
280.016
280.024
280.032
280.039
280.047
280.054
280.062
280.069
280.076
280.083
280.09
280.097
280.104
280.11
280.117
280.123
280.129
280.135
280.141
280.147
279.909
279.931
279.949
279.964
279.977
279.988
279.997
280.006
280.014
280.022
280.03
280.038
280.045
280.053
280.06
280.068
280.075
280.082
280.089
280.096
280.103
280.109
280.116
280.122
280.128
280.135
280.141
280.147
279.907
279.929
279.947
279.962
279.975
279.986
279.995
280.004
280.012
280.02
280.028
280.036
280.043
280.051
280.059
280.066
280.074
280.081
280.088
280.095
280.102
280.109
280.115
280.122
280.128
280.134
280.141
280.147
279.905
279.927
279.945
279.96
279.973
279.984
279.993
280.002
280.01
280.018
280.026
280.034
280.042
280.05
280.057
280.065
280.072
280.08
280.087
280.094
280.101
280.108
280.115
280.121
280.128
280.134
280.14
280.147
279.903
279.925
279.943
279.958
279.971
279.982
279.991
280
280.008
280.017
280.024
280.032
280.04
280.048
280.056
280.064
280.071
280.079
280.086
280.093
280.1
280.107
280.114
280.121
280.127
280.134
280.14
280.147
279.901
279.923
279.941
279.956
279.969
279.98
279.989
279.998
280.007
280.015
280.023
280.031
280.039
280.047
280.055
280.062
280.07
280.078
280.085
280.092
280.099
280.106
280.113
280.12
280.127
280.134
280.14
280.147
279.899
279.921
279.939
279.954
279.967
279.978
279.988
279.997
280.005
280.013
280.021
280.029
280.037
280.045
280.053
280.061
280.069
280.077
280.084
280.091
280.099
280.106
280.113
280.12
280.127
280.133
280.14
280.147
279.897
279.919
279.938
279.953
279.965
279.976
279.986
279.995
280.004
280.012
280.02
280.028
280.036
280.044
280.052
280.06
280.068
280.076
280.083
280.091
280.098
280.105
280.112
280.119
280.126
280.133
280.14
280.147
279.896
279.918
279.936
279.951
279.964
279.975
279.985
279.994
280.002
280.01
280.019
280.027
280.035
280.043
280.051
280.059
280.067
280.075
280.082
280.09
280.097
280.105
280.112
280.119
280.126
280.133
280.14
280.147
279.894
279.916
279.935
279.95
279.962
279.973
279.983
279.992
280.001
280.009
280.017
280.026
280.034
280.042
280.05
280.058
280.066
280.074
280.082
280.089
280.097
280.104
280.111
280.119
280.126
280.133
280.14
280.147
279.893
279.915
279.933
279.948
279.961
279.972
279.982
279.991
280
280.008
280.016
280.025
280.033
280.041
280.049
280.057
280.065
280.073
280.081
280.089
280.096
280.104
280.111
280.118
280.125
280.132
280.139
280.146
279.892
279.914
279.932
279.947
279.96
279.971
279.981
279.99
279.998
280.007
280.015
280.023
280.032
280.04
280.048
280.056
280.064
280.072
280.08
280.088
280.096
280.103
280.111
280.118
280.125
280.132
280.139
280.146
279.89
279.913
279.931
279.946
279.959
279.97
279.98
279.989
279.997
280.006
280.014
280.023
280.031
280.039
280.047
280.056
280.064
280.072
280.08
280.088
280.095
280.103
280.11
280.118
280.125
280.132
280.139
280.146
279.889
279.911
279.93
279.945
279.958
279.969
279.979
279.988
279.996
280.005
280.013
280.022
280.03
280.038
280.047
280.055
280.063
280.071
280.079
280.087
280.095
280.102
280.11
280.117
280.125
280.132
280.139
280.146
279.888
279.91
279.929
279.944
279.957
279.968
279.978
279.987
279.996
280.004
280.013
280.021
280.029
280.038
280.046
280.054
280.063
280.071
280.079
280.087
280.094
280.102
280.11
280.117
280.125
280.132
280.139
280.146
279.887
279.91
279.928
279.943
279.956
279.967
279.977
279.986
279.995
280.003
280.012
280.02
280.029
280.037
280.045
280.054
280.062
280.07
280.078
280.086
280.094
280.102
280.109
280.117
280.124
280.132
280.139
280.146
279.887
279.909
279.927
279.942
279.955
279.966
279.976
279.985
279.994
280.003
280.011
280.02
280.028
280.036
280.045
280.053
280.062
280.07
280.078
280.086
280.094
280.101
280.109
280.117
280.124
280.132
280.139
280.146
279.886
279.908
279.926
279.942
279.954
279.966
279.975
279.985
279.993
280.002
280.011
280.019
280.027
280.036
280.044
280.053
280.061
280.069
280.078
280.086
280.093
280.101
280.109
280.117
280.124
280.132
280.139
280.146
279.885
279.908
279.926
279.941
279.954
279.965
279.975
279.984
279.993
280.002
280.01
280.019
280.027
280.036
280.044
280.052
280.061
280.069
280.077
280.085
280.093
280.101
280.109
280.116
280.124
280.131
280.139
280.146
279.885
279.907
279.925
279.941
279.953
279.964
279.974
279.984
279.992
280.001
280.01
280.018
280.027
280.035
280.044
280.052
280.06
280.069
280.077
280.085
280.093
280.101
280.109
280.116
280.124
280.131
280.139
280.146
279.884
279.907
279.925
279.94
279.953
279.964
279.974
279.983
279.992
280.001
280.009
280.018
280.026
280.035
280.043
280.052
280.06
280.069
280.077
280.085
280.093
280.101
280.108
280.116
280.124
280.131
280.139
280.146
279.884
279.906
279.925
279.94
279.953
279.964
279.974
279.983
279.992
280
280.009
280.017
280.026
280.035
280.043
280.052
280.06
280.068
280.077
280.085
280.093
280.101
280.108
280.116
280.124
280.131
280.139
280.146
279.884
279.906
279.924
279.94
279.952
279.963
279.973
279.983
279.992
280
280.009
280.017
280.026
280.034
280.043
280.051
280.06
280.068
280.076
280.085
280.093
280.1
280.108
280.116
280.124
280.131
280.139
280.146
279.884
279.906
279.924
279.939
279.952
279.963
279.973
279.983
279.991
280
280.009
280.017
280.026
280.034
280.043
280.051
280.06
280.068
280.076
280.084
280.092
280.1
280.108
280.116
280.124
280.131
280.139
280.146
279.884
279.906
279.924
279.939
279.952
279.963
279.973
279.982
279.991
280
280.009
280.017
280.026
280.034
280.043
280.051
280.06
280.068
280.076
280.084
280.092
280.1
280.108
280.116
280.124
280.131
280.139
280.146
)
;

boundaryField
{
    bc-2
    {
        type            empty;
    }
    bc-3
    {
        type            empty;
    }
    bottom
    {
        type            fixedValue;
        value           uniform 280.15;
    }
    leftSide
    {
        type            zeroGradient;
    }
    naturalSurface
    {
        type            codedFixedValue;
        value           uniform 276.621;
        redirectType    seasonalFixedValue;
        code            #{
             scalar  t = this->db().time().value()/365/24/60/60;
             scalar  T0 = 6.5+273.15  ;  // average temperature
             scalar  A  = 14.5 ;          // ampitude
             scalar  p  = 8760/24/365 ;    //cycle
             scalar  R0 = 0.04;
             operator==(T0+A*Foam::sin(2*3.1415926/p*t+3.1415926/2)+R0*t); 
        #};
    }
    rightSide
    {
        type            zeroGradient;
    }
    slopesurface
    {
        type            codedFixedValue;
        value           uniform 276.621;
        redirectType    seasonalFixedValue;
        code            #{
             scalar  t = this->db().time().value()/365/24/60/60;
             scalar  T0 = 6.5+273.15  ;  // average temperature
             scalar  A  = 14.5 ;          // ampitude
             scalar  p  = 8760/24/365 ;    //cycle
             scalar  R0 = 0.04;
             operator==(T0+A*Foam::sin(2*3.1415926/p*t+3.1415926/2)+R0*t); 
        #};
    }
    subGradeSurface
    {
        type            codedFixedValue;
        value           uniform 276.621;
        redirectType    seasonalFixedValue;
        code            #{
             scalar  t = this->db().time().value()/365/24/60/60;
             scalar  T0 = 6.5+273.15  ;  // average temperature
             scalar  A  = 14.5 ;          // ampitude
             scalar  p  = 8760/24/365 ;    //cycle
             scalar  R0 = 0.04;
             operator==(T0+A*Foam::sin(2*3.1415926/p*t+3.1415926/2)+R0*t); 
        #};
    }
}


// ************************************************************************* //
