# Supplementary material for: A finite volume-based model for the hydrothermal behavior of soil under freeze–thaw cycles
Source: PLoS One. 2021 Jun 3;16(6):e0252680. doi: 10.1371/journal.pone.0252680 (PMC8174737; doi:10.1371/journal.pone.0252680)
Supplement: S2 Data — (ZIP) [file pone.0252680.s002.zip › 土柱计算数据/1/2.92896e+08/volContOfUnfrozenWater]

/*--------------------------------*- C++ -*----------------------------------*\
| =========                 |                                                 |
| \\      /  F ield         | OpenFOAM: The Open Source CFD Toolbox           |
|  \\    /   O peration     | Version:  2.4.0                                 |
|   \\  /    A nd           | Web:      www.OpenFOAM.org                      |
|    \\/     M anipulation  |                                                 |
\*---------------------------------------------------------------------------*/
FoamFile
{
    version     2.0;
    format      ascii;
    class       volScalarField;
    location    "2.92896e+08";
    object      volContOfUnfrozenWater;
}
// * * * * * * * * * * * * * * * * * * * * * * * * * * * * * * * * * * * * * //

dimensions      [0 0 0 0 0 0 0];

internalField   nonuniform List<scalar> 
9554
(
0.10553
0.105499
0.105437
0.105345
0.105223
0.105072
0.104894
0.104689
0.10446
0.104208
0.103934
0.103643
0.103334
0.103012
0.102679
0.102337
0.101989
0.101639
0.101289
0.100942
0.1006
0.100266
0.105529
0.105498
0.105436
0.105344
0.105222
0.105071
0.104893
0.104688
0.104459
0.104207
0.103933
0.103641
0.103333
0.103011
0.102678
0.102336
0.101988
0.101638
0.101288
0.100941
0.100599
0.100265
0.105526
0.105495
0.105434
0.105341
0.10522
0.105069
0.104891
0.104686
0.104457
0.104205
0.103931
0.103639
0.103331
0.103009
0.102676
0.102334
0.101986
0.101636
0.101286
0.100939
0.100597
0.100263
0.105523
0.105492
0.10543
0.105338
0.105216
0.105066
0.104888
0.104683
0.104454
0.104202
0.103928
0.103636
0.103328
0.103006
0.102673
0.102331
0.101983
0.101633
0.101283
0.100936
0.100594
0.10026
0.105519
0.105488
0.105426
0.105334
0.105212
0.105062
0.104883
0.104679
0.10445
0.104197
0.103924
0.103632
0.103324
0.103002
0.102669
0.102327
0.101979
0.101629
0.10128
0.100932
0.100591
0.100257
0.105514
0.105483
0.105421
0.105329
0.105207
0.105056
0.104878
0.104674
0.104444
0.104192
0.103919
0.103627
0.103319
0.102997
0.102663
0.102322
0.101975
0.101625
0.101275
0.100928
0.100586
0.100252
0.105508
0.105477
0.105415
0.105323
0.105201
0.10505
0.104872
0.104667
0.104438
0.104186
0.103913
0.103621
0.103313
0.102991
0.102657
0.102316
0.101969
0.101619
0.101269
0.100922
0.10058
0.100246
0.1055
0.105469
0.105407
0.105315
0.105193
0.105043
0.104865
0.10466
0.104431
0.104179
0.103906
0.103614
0.103306
0.102984
0.10265
0.102309
0.101962
0.101612
0.101262
0.100915
0.100574
0.10024
0.105492
0.105461
0.105399
0.105307
0.105185
0.105034
0.104856
0.104652
0.104422
0.10417
0.103897
0.103605
0.103297
0.102975
0.102642
0.102301
0.101954
0.101604
0.101254
0.100907
0.100566
0.100232
0.105482
0.105451
0.105389
0.105297
0.105175
0.105025
0.104847
0.104642
0.104413
0.104161
0.103888
0.103596
0.103288
0.102966
0.102633
0.102292
0.101945
0.101595
0.101246
0.100899
0.100557
0.100224
0.105471
0.10544
0.105378
0.105286
0.105165
0.105014
0.104836
0.104631
0.104402
0.10415
0.103877
0.103586
0.103278
0.102956
0.102623
0.102282
0.101935
0.101585
0.101236
0.100889
0.100548
0.100215
0.105459
0.105428
0.105367
0.105274
0.105153
0.105002
0.104824
0.10462
0.104391
0.104139
0.103866
0.103574
0.103266
0.102944
0.102612
0.10227
0.101924
0.101574
0.101225
0.100879
0.100538
0.100204
0.105446
0.105415
0.105354
0.105261
0.10514
0.104989
0.104811
0.104607
0.104378
0.104126
0.103853
0.103561
0.103254
0.102932
0.102599
0.102258
0.101912
0.101562
0.101213
0.100867
0.100526
0.100193
0.105432
0.105401
0.105339
0.105247
0.105126
0.104975
0.104797
0.104593
0.104364
0.104112
0.103839
0.103548
0.10324
0.102918
0.102586
0.102245
0.101898
0.101549
0.1012
0.100854
0.100514
0.100181
0.105417
0.105386
0.105324
0.105232
0.10511
0.10496
0.104782
0.104578
0.104349
0.104097
0.103824
0.103533
0.103225
0.102904
0.102571
0.10223
0.101884
0.101535
0.101187
0.100841
0.1005
0.100168
0.1054
0.105369
0.105307
0.105215
0.105094
0.104943
0.104765
0.104561
0.104332
0.10408
0.103808
0.103517
0.103209
0.102888
0.102556
0.102215
0.101869
0.10152
0.101172
0.100826
0.100486
0.100154
0.105382
0.105352
0.10529
0.105198
0.105076
0.104926
0.104748
0.104544
0.104315
0.104063
0.103791
0.103499
0.103192
0.102871
0.102539
0.102198
0.101853
0.101504
0.101156
0.10081
0.100471
0.100139
0.105364
0.105333
0.105271
0.105179
0.105057
0.104907
0.104729
0.104525
0.104296
0.104044
0.103772
0.103481
0.103174
0.102853
0.102521
0.102181
0.101835
0.101487
0.101139
0.100794
0.100454
0.100123
0.105344
0.105313
0.105251
0.105159
0.105037
0.104887
0.104709
0.104505
0.104276
0.104025
0.103752
0.103461
0.103154
0.102833
0.102502
0.102162
0.101816
0.101468
0.101121
0.100776
0.100437
0.100106
0.105322
0.105291
0.10523
0.105138
0.105016
0.104866
0.104688
0.104484
0.104255
0.104004
0.103731
0.103441
0.103134
0.102813
0.102481
0.102142
0.101797
0.101449
0.101102
0.100757
0.100419
0.100088
0.1053
0.105269
0.105207
0.105115
0.104994
0.104843
0.104665
0.104461
0.104233
0.103981
0.103709
0.103419
0.103112
0.102791
0.10246
0.102121
0.101776
0.101428
0.101082
0.100738
0.100399
0.100069
0.105276
0.105245
0.105184
0.105092
0.10497
0.10482
0.104642
0.104438
0.104209
0.103958
0.103686
0.103395
0.103089
0.102768
0.102437
0.102098
0.101754
0.101407
0.10106
0.100717
0.100379
0.100049
0.105252
0.105221
0.105159
0.105067
0.104945
0.104795
0.104617
0.104413
0.104185
0.103933
0.103661
0.103371
0.103064
0.102744
0.102414
0.102075
0.101731
0.101384
0.101038
0.100695
0.100357
0.100028
0.105226
0.105195
0.105134
0.105042
0.10492
0.104769
0.104592
0.104388
0.104159
0.103908
0.103636
0.103345
0.103039
0.102719
0.102389
0.10205
0.101706
0.10136
0.101014
0.100672
0.100335
0.100006
0.1052
0.105169
0.105107
0.105015
0.104893
0.104743
0.104565
0.104361
0.104132
0.103881
0.103609
0.103319
0.103012
0.102693
0.102362
0.102024
0.101681
0.101335
0.10099
0.100648
0.100311
0.0999826
0.105173
0.105142
0.10508
0.104988
0.104866
0.104715
0.104537
0.104333
0.104104
0.103853
0.103581
0.103291
0.102985
0.102665
0.102335
0.101997
0.101654
0.101309
0.100964
0.100622
0.100286
0.0999586
0.105145
0.105114
0.105052
0.104959
0.104837
0.104687
0.104508
0.104304
0.104075
0.103824
0.103552
0.103262
0.102956
0.102636
0.102306
0.101969
0.101626
0.101281
0.100937
0.100596
0.100261
0.0999336
0.105116
0.105085
0.105023
0.104931
0.104809
0.104658
0.104479
0.104275
0.104046
0.103794
0.103522
0.103232
0.102926
0.102606
0.102277
0.101939
0.101597
0.101253
0.100909
0.100569
0.100234
0.0999075
0.105088
0.105056
0.104994
0.104901
0.104779
0.104628
0.104449
0.104244
0.104015
0.103763
0.103491
0.103201
0.102895
0.102575
0.102246
0.101909
0.101567
0.101223
0.10088
0.10054
0.100206
0.0998804
0.105059
0.105027
0.104965
0.104872
0.104749
0.104598
0.104418
0.104213
0.103984
0.103731
0.103459
0.103168
0.102862
0.102543
0.102214
0.101877
0.101535
0.101192
0.100849
0.10051
0.100177
0.0998523
0.10503
0.104999
0.104936
0.104842
0.104719
0.104567
0.104387
0.104182
0.103952
0.103699
0.103426
0.103135
0.102829
0.10251
0.102181
0.101844
0.101503
0.10116
0.100818
0.100479
0.100147
0.0998231
0.105002
0.10497
0.104907
0.104813
0.104689
0.104537
0.104356
0.10415
0.103919
0.103666
0.103393
0.103101
0.102795
0.102476
0.102146
0.10181
0.101469
0.101127
0.100785
0.100448
0.100116
0.0997929
0.104974
0.104942
0.104879
0.104784
0.10466
0.104506
0.104325
0.104118
0.103886
0.103632
0.103358
0.103067
0.10276
0.10244
0.102111
0.101775
0.101434
0.101092
0.100751
0.100415
0.100084
0.0997617
0.104948
0.104916
0.104852
0.104756
0.104631
0.104476
0.104294
0.104085
0.103853
0.103598
0.103323
0.103031
0.102724
0.102404
0.102075
0.101739
0.101398
0.101057
0.100717
0.10038
0.100051
0.0997294
0.104924
0.104891
0.104826
0.10473
0.104603
0.104447
0.104263
0.104053
0.103819
0.103563
0.103288
0.102995
0.102687
0.102367
0.102037
0.101701
0.101361
0.10102
0.100681
0.100345
0.100016
0.0996961
0.104902
0.104869
0.104803
0.104705
0.104576
0.104418
0.104233
0.104021
0.103786
0.103529
0.103252
0.102958
0.102649
0.102329
0.101999
0.101663
0.101323
0.100982
0.100643
0.100309
0.0999809
0.0996618
0.104883
0.104849
0.104782
0.104682
0.104551
0.104391
0.104203
0.10399
0.103753
0.103494
0.103215
0.10292
0.102611
0.10229
0.101959
0.101623
0.101284
0.100943
0.100605
0.100271
0.0999445
0.0996265
0.104869
0.104834
0.104764
0.104661
0.104528
0.104365
0.104175
0.103959
0.103719
0.103459
0.103179
0.102882
0.102571
0.10225
0.101919
0.101583
0.101243
0.100903
0.100566
0.100233
0.099907
0.0995902
0.104862
0.104824
0.10475
0.104644
0.104507
0.104341
0.104147
0.103929
0.103686
0.103423
0.103141
0.102843
0.102532
0.102209
0.101878
0.101541
0.101202
0.100862
0.100525
0.100193
0.0998684
0.099553
0.104863
0.10482
0.104741
0.10463
0.104488
0.104318
0.104121
0.103899
0.103654
0.103388
0.103104
0.102804
0.102491
0.102167
0.101835
0.101498
0.101159
0.10082
0.100484
0.100153
0.0998289
0.0995147
0.104918
0.104896
0.105169
0.105133
0.105115
0.105093
0.105066
0.10503
0.105044
0.105005
0.105005
0.105006
0.105001
0.104968
0.104989
0.104959
0.104943
0.104925
0.105036
0.105009
0.104983
0.104983
0.10503
0.104988
0.10506
0.10505
0.104967
0.104972
0.105018
0.105021
0.105073
0.105079
0.104956
0.104942
0.106295
0.105023
0.106416
0.105458
0.105059
0.105064
0.105096
0.10514
0.105125
0.105218
0.105249
0.105298
0.105338
0.105314
0.105399
0.10533
0.10549
0.105427
0.105537
0.10545
0.105932
0.105376
0.10609
0.105557
0.105679
0.105656
0.105874
0.10573
0.105514
0.105702
0.10597
0.105534
0.106002
0.105833
0.106084
0.105695
0.106168
0.105694
0.106114
0.106026
0.106057
0.105649
0.106317
0.105749
0.106064
0.1061
0.10611
0.105565
0.106229
0.106117
0.106063
0.105737
0.10636
0.106075
0.106174
0.1057
0.1059
0.105594
0.106311
0.106085
0.105693
0.10565
0.106232
0.105574
0.106302
0.106071
0.106082
0.105648
0.106217
0.106036
0.1063
0.106289
0.106375
0.106356
0.105562
0.105593
0.106421
0.106433
0.105414
0.105481
0.105799
0.106041
0.105494
0.106138
0.105625
0.105578
0.106237
0.106296
0.10565
0.105637
0.106389
0.105604
0.10545
0.106412
0.105685
0.106086
0.106373
0.106104
0.106381
0.105954
0.105904
0.10614
0.105792
0.105741
0.105502
0.105753
0.105536
0.106274
0.105718
0.106255
0.105863
0.106058
0.105543
0.106088
0.106366
0.106004
0.105547
0.105442
0.106026
0.105464
0.106037
0.105759
0.105541
0.105642
0.105454
0.105417
0.10568
0.105307
0.10534
0.10579
0.105664
0.105729
0.105662
0.106001
0.106368
0.105445
0.105919
0.106157
0.106369
0.105473
0.105918
0.10553
0.105957
0.106414
0.106214
0.105684
0.105433
0.105834
0.105742
0.106176
0.106355
0.106306
0.106152
0.1062
0.106311
0.105936
0.105486
0.105647
0.105468
0.105926
0.105412
0.106167
0.106435
0.105966
0.105546
0.106148
0.106051
0.106105
0.105902
0.10587
0.106037
0.105763
0.105553
0.105238
0.105202
0.105375
0.105836
0.105749
0.106066
0.105763
0.106058
0.10611
0.105747
0.106061
0.105775
0.106196
0.105776
0.105559
0.105437
0.105758
0.106081
0.105307
0.105477
0.105934
0.106008
0.105765
0.105828
0.106287
0.106382
0.105588
0.105516
0.105453
0.105766
0.106263
0.106351
0.105436
0.105851
0.10628
0.106413
0.105513
0.105995
0.106434
0.106213
0.105354
0.105775
0.105615
0.105386
0.105872
0.105748
0.106189
0.106429
0.106412
0.106223
0.105466
0.105344
0.105495
0.105782
0.10622
0.10632
0.106174
0.106249
0.106419
0.106204
0.106251
0.106292
0.105656
0.105567
0.10602
0.105913
0.105923
0.10595
0.106272
0.10639
0.105651
0.105492
0.106428
0.106179
0.105578
0.105584
0.105899
0.10619
0.105567
0.105634
0.105504
0.105757
0.10573
0.105572
0.105912
0.106204
0.106074
0.106093
0.105702
0.105483
0.105671
0.105503
0.106253
0.106143
0.105888
0.106111
0.105954
0.105921
0.105798
0.105878
0.105457
0.10561
0.105988
0.106213
0.106378
0.106203
0.106048
0.106194
0.105548
0.105703
0.106237
0.105945
0.105919
0.105986
0.105641
0.105571
0.105492
0.105686
0.105731
0.105885
0.105846
0.105802
0.105892
0.105772
0.10519
0.105148
0.10537
0.105526
0.105923
0.10608
0.105243
0.105253
0.10597
0.106199
0.106164
0.106105
0.105627
0.105854
0.106048
0.105935
0.10559
0.105629
0.106033
0.106233
0.105861
0.105716
0.105854
0.10586
0.105406
0.105394
0.106013
0.106226
0.106003
0.105894
0.10564
0.105826
0.105862
0.105729
0.105899
0.105827
0.105742
0.105739
0.105934
0.105935
0.106193
0.106044
0.105963
0.105905
0.105799
0.105872
0.106107
0.105906
0.106017
0.106217
0.106019
0.10591
0.105854
0.105745
0.10638
0.106384
0.105714
0.105845
0.106386
0.106315
0.105556
0.10564
0.105385
0.105584
0.106226
0.106055
0.106311
0.106429
0.105762
0.105876
0.105901
0.105805
0.105799
0.105789
0.105488
0.105594
0.105574
0.105438
0.106023
0.106175
0.105865
0.105766
0.105724
0.105703
0.105805
0.105966
0.106088
0.106008
0.106146
0.106124
0.105248
0.105352
0.106285
0.106383
0.105716
0.105811
0.105878
0.105828
0.105096
0.105156
0.105863
0.10565
0.106231
0.106195
0.105476
0.105652
0.105695
0.105569
0.105425
0.105451
0.105558
0.105364
0.106297
0.106424
0.105438
0.105426
0.10547
0.105446
0.105639
0.105449
0.106295
0.106249
0.10592
0.105993
0.106386
0.106382
0.105534
0.105466
0.106344
0.106327
0.105482
0.105634
0.105163
0.105201
0.106405
0.106298
0.105358
0.105386
0.105522
0.105412
0.105391
0.105505
0.106127
0.106265
0.105837
0.105714
0.105315
0.105292
0.105516
0.105513
0.105575
0.105751
0.106232
0.106251
0.105942
0.10604
0.106869
0.105899
0.106859
0.106498
0.105961
0.105982
0.10607
0.10611
0.106154
0.106173
0.106241
0.106239
0.106355
0.106269
0.106395
0.106328
0.106448
0.106454
0.106595
0.106398
0.106688
0.106547
0.106708
0.106533
0.106703
0.10671
0.106635
0.106508
0.106786
0.106565
0.106761
0.106487
0.106775
0.106594
0.106676
0.106676
0.106803
0.106477
0.106834
0.106549
0.106778
0.106762
0.106847
0.106549
0.106703
0.106699
0.106815
0.106496
0.106818
0.106625
0.106831
0.106771
0.106864
0.106546
0.106615
0.106726
0.106537
0.10686
0.106734
0.106445
0.106552
0.106789
0.106536
0.106832
0.10683
0.106545
0.106783
0.106573
0.106746
0.106635
0.106347
0.106523
0.106538
0.106824
0.106856
0.106697
0.106663
0.106598
0.106525
0.10674
0.106775
0.106805
0.106306
0.106489
0.10673
0.106802
0.106666
0.106698
0.10669
0.106555
0.10683
0.106696
0.106851
0.106718
0.106646
0.106589
0.106537
0.106468
0.106617
0.106469
0.106458
0.106609
0.106833
0.106827
0.106755
0.106544
0.106676
0.106629
0.106864
0.106754
0.106612
0.106498
0.106848
0.106742
0.106726
0.1065
0.10671
0.106495
0.106667
0.106732
0.106564
0.106457
0.106826
0.106716
0.106715
0.106791
0.106198
0.106279
0.106662
0.106582
0.106755
0.106855
0.106454
0.106351
0.106811
0.106862
0.106631
0.106656
0.106703
0.10681
0.10675
0.106634
0.106579
0.106442
0.106701
0.106803
0.106792
0.106686
0.106279
0.10612
0.106672
0.106677
0.10685
0.106866
0.106586
0.106531
0.106502
0.106617
0.106421
0.106367
0.10681
0.106825
0.10664
0.1065
0.106828
0.106857
0.106785
0.106739
0.106855
0.106806
0.106359
0.106255
0.106403
0.106549
0.106506
0.106384
0.106863
0.106824
0.106606
0.106508
0.106812
0.106838
0.106607
0.10655
0.106494
0.10663
0.106592
0.106494
0.106502
0.106617
0.10652
0.106624
0.106496
0.106609
0.106764
0.106644
0.106766
0.106807
0.106555
0.106605
0.106868
0.106821
0.106764
0.10671
0.106788
0.106773
0.106695
0.106714
0.106677
0.106656
0.106732
0.106628
0.106556
0.106503
0.106838
0.106804
0.106725
0.106775
0.106623
0.10675
0.106719
0.106702
0.106048
0.106192
0.106834
0.106855
0.106407
0.106472
0.106687
0.106647
0.106748
0.106809
0.106643
0.106661
0.106644
0.106686
0.106787
0.106753
0.10682
0.106754
0.106523
0.106502
0.106187
0.106249
0.106849
0.106854
0.106781
0.106778
0.106823
0.106777
0.106781
0.106806
0.106326
0.106327
0.106658
0.106678
0.106389
0.106297
0.106729
0.106763
0.106426
0.106486
0.106698
0.10674
0.106718
0.106619
0.106766
0.106823
0.106595
0.106572
0.10662
0.106525
0.106096
0.106033
0.106729
0.106766
0.10679
0.106758
0.106774
0.106803
0.106745
0.106768
0.106657
0.106723
0.106429
0.106525
0.106846
0.106849
0.106704
0.10661
0.106421
0.106482
0.106557
0.106643
0.106483
0.106587
0.106646
0.106672
0.106603
0.106624
0.106767
0.106745
0.106768
0.10674
0.106885
0.106881
0.106884
0.10688
0.106882
0.106879
0.106882
0.106878
0.10688
0.106877
0.106879
0.106875
0.106877
0.106873
0.106874
0.10687
0.106871
0.106865
0.106865
0.106859
0.106857
0.10685
0.106847
0.106837
0.106833
0.106821
0.106815
0.1068
0.106793
0.106776
0.106776
0.106746
0.106886
0.106883
0.106887
0.106884
0.106887
0.106884
0.106888
0.106885
0.106889
0.106885
0.106889
0.106885
0.106888
0.106884
0.106886
0.106882
0.106883
0.106878
0.106878
0.106871
0.10687
0.106862
0.106859
0.106849
0.106844
0.106831
0.106825
0.10681
0.106803
0.106784
0.106534
0.105804
0.106859
0.106497
0.105875
0.105898
0.105999
0.106042
0.106129
0.105969
0.106219
0.106186
0.106308
0.106279
0.106438
0.106191
0.106554
0.106398
0.106589
0.106325
0.106735
0.106527
0.106707
0.106705
0.106636
0.106409
0.106683
0.106431
0.106744
0.106576
0.106832
0.106568
0.106684
0.10675
0.106807
0.106567
0.106823
0.1066
0.106776
0.106775
0.106846
0.106571
0.106706
0.106606
0.10683
0.106783
0.106835
0.10663
0.106788
0.106782
0.106533
0.106862
0.106811
0.106719
0.106614
0.106617
0.106545
0.106852
0.10673
0.106403
0.106529
0.106823
0.10656
0.106833
0.106862
0.106529
0.106865
0.10658
0.106283
0.106523
0.106454
0.106682
0.106697
0.106524
0.106612
0.106481
0.106854
0.106619
0.106782
0.10686
0.106364
0.106249
0.106553
0.106798
0.106751
0.10684
0.106624
0.106577
0.106581
0.106327
0.106511
0.106766
0.106509
0.106758
0.106704
0.106874
0.106832
0.106828
0.10673
0.106497
0.106264
0.106133
0.106687
0.106471
0.106533
0.106533
0.106644
0.10677
0.106861
0.106812
0.106525
0.106663
0.106506
0.10671
0.106747
0.106836
0.106738
0.10686
0.106474
0.106715
0.106761
0.106866
0.106494
0.106652
0.106802
0.106865
0.106514
0.106429
0.106411
0.106331
0.106687
0.106768
0.106046
0.10621
0.106443
0.106421
0.106647
0.106707
0.106756
0.106603
0.106754
0.106804
0.106687
0.106677
0.106566
0.106502
0.106637
0.106769
0.106633
0.106764
0.106811
0.106702
0.10649
0.106687
0.106456
0.106661
0.106459
0.106585
0.106307
0.106192
0.106508
0.106607
0.106787
0.106852
0.106488
0.106645
0.106778
0.106729
0.106484
0.106617
0.106824
0.106873
0.106094
0.1061
0.106422
0.106581
0.106394
0.106315
0.106833
0.106723
0.106639
0.106494
0.106866
0.106811
0.106807
0.106804
0.106831
0.106862
0.106841
0.10687
0.106631
0.106543
0.106605
0.106545
0.106619
0.106533
0.106708
0.106814
0.106871
0.1068
0.106639
0.10666
0.106838
0.106873
0.106872
0.106819
0.106868
0.106842
0.10652
0.106471
0.106595
0.106508
0.106616
0.106493
0.106767
0.106646
0.106733
0.106663
0.106723
0.10682
0.106735
0.106632
0.106437
0.106359
0.106679
0.10661
0.106767
0.106671
0.106359
0.106492
0.106783
0.106796
0.106627
0.106698
0.106794
0.106795
0.106615
0.106661
0.106654
0.106593
0.10646
0.106389
0.106348
0.10624
0.10623
0.106125
0.106709
0.106748
0.106671
0.106635
0.106825
0.106754
0.106712
0.106632
0.106792
0.106821
0.106022
0.105954
0.106729
0.10677
0.106749
0.106711
0.106693
0.106607
0.106702
0.106648
0.106671
0.106689
0.106726
0.106788
0.106825
0.106776
0.106516
0.106567
0.106497
0.106455
0.106571
0.106498
0.106724
0.106616
0.106466
0.106565
0.106605
0.106538
0.10675
0.106816
0.106178
0.106268
0.106657
0.106686
0.106782
0.106811
0.106675
0.106696
0.106872
0.106847
0.106762
0.106719
0.106503
0.106492
0.106535
0.106433
0.106446
0.106371
0.10636
0.106276
0.106777
0.106832
0.106849
0.106827
0.106874
0.10685
0.106453
0.106472
0.106579
0.106481
0.10676
0.106745
0.105576
0.105019
0.106365
0.105379
0.105051
0.105054
0.10511
0.105136
0.105166
0.105214
0.105288
0.105308
0.105374
0.105179
0.105408
0.105362
0.105449
0.10553
0.105725
0.106
0.106231
0.105832
0.106376
0.10544
0.105447
0.105697
0.105779
0.105501
0.105637
0.105579
0.10581
0.10548
0.106081
0.105728
0.106006
0.105581
0.105908
0.105694
0.106063
0.10545
0.106016
0.105713
0.106142
0.105706
0.106209
0.105726
0.10589
0.106025
0.106187
0.10558
0.106327
0.105685
0.105904
0.105935
0.106301
0.105646
0.105899
0.105877
0.106233
0.105929
0.106288
0.105719
0.106211
0.105909
0.106216
0.105505
0.106354
0.105797
0.105846
0.105896
0.106212
0.105904
0.105854
0.10557
0.106294
0.105463
0.106295
0.106364
0.105619
0.105644
0.106357
0.106259
0.105627
0.1063
0.105563
0.106174
0.105582
0.105626
0.106035
0.105304
0.105823
0.10621
0.106368
0.106404
0.105853
0.105399
0.105941
0.105304
0.105522
0.105528
0.106097
0.106189
0.10623
0.106055
0.106349
0.105507
0.105984
0.105746
0.105598
0.106002
0.105708
0.106268
0.105847
0.105489
0.105927
0.105807
0.105417
0.105806
0.105504
0.106369
0.106034
0.106199
0.105535
0.105466
0.105273
0.105715
0.105421
0.10599
0.10546
0.106171
0.106217
0.105683
0.106156
0.10565
0.105398
0.105858
0.105734
0.1058
0.105514
0.105593
0.105349
0.106371
0.106003
0.105729
0.10549
0.106124
0.106331
0.105633
0.105557
0.105274
0.105493
0.106414
0.10603
0.105719
0.105421
0.105886
0.10609
0.105851
0.106131
0.106005
0.106419
0.105887
0.105497
0.105936
0.106232
0.105594
0.105914
0.10577
0.105443
0.105141
0.105268
0.106225
0.106097
0.106412
0.106185
0.106399
0.10605
0.105551
0.105783
0.105526
0.105549
0.105888
0.106183
0.105928
0.105849
0.105355
0.105512
0.105613
0.105773
0.105938
0.106194
0.105749
0.106162
0.105903
0.105926
0.105645
0.105507
0.105649
0.105461
0.10542
0.105218
0.106058
0.105755
0.106031
0.105737
0.105443
0.105716
0.105915
0.105864
0.1059
0.105939
0.10544
0.105713
0.105559
0.105368
0.105748
0.105917
0.105727
0.105642
0.106252
0.106404
0.106207
0.1064
0.105553
0.105726
0.106382
0.106205
0.106404
0.106183
0.105515
0.105836
0.105429
0.105721
0.106289
0.106413
0.106257
0.106373
0.105515
0.105753
0.10565
0.105572
0.106022
0.106048
0.105081
0.105205
0.106378
0.106175
0.106182
0.106002
0.106262
0.106308
0.106093
0.106051
0.10548
0.105593
0.105564
0.10546
0.105387
0.105366
0.106029
0.105745
0.106151
0.106309
0.105552
0.105464
0.106241
0.106404
0.10566
0.105645
0.105739
0.105509
0.105549
0.105707
0.106326
0.106219
0.106048
0.106044
0.105659
0.105979
0.106033
0.106071
0.105466
0.105387
0.105986
0.106164
0.106151
0.106327
0.106239
0.106086
0.105886
0.105866
0.105691
0.105513
0.106037
0.105913
0.106245
0.106073
0.106081
0.106129
0.105984
0.106114
0.105742
0.105793
0.105587
0.105672
0.106219
0.106095
0.105821
0.10584
0.105803
0.105712
0.105179
0.105268
0.105684
0.105993
0.105987
0.105867
0.106144
0.106079
0.105488
0.105719
0.105869
0.106083
0.105121
0.105083
0.105836
0.106065
0.105296
0.105332
0.105714
0.105599
0.10601
0.105756
0.106071
0.106146
0.106372
0.106297
0.105652
0.105799
0.105904
0.105676
0.105954
0.105832
0.105902
0.106005
0.105526
0.105377
0.10581
0.105856
0.105724
0.105947
0.106266
0.106356
0.106179
0.106102
0.105584
0.105386
0.10636
0.106298
0.105874
0.105773
0.105813
0.105963
0.105882
0.106078
0.105902
0.10568
0.105687
0.105681
0.10608
0.106151
0.106163
0.105993
0.105786
0.105769
0.105604
0.105651
0.106042
0.106048
0.105601
0.105462
0.105538
0.105539
0.105841
0.105763
0.105862
0.105785
0.105454
0.105565
0.105275
0.105224
0.105961
0.106103
0.105702
0.105807
0.105892
0.105719
0.105356
0.105568
0.105614
0.105432
0.10587
0.106
0.106291
0.10642
0.106426
0.106295
0.105442
0.105656
0.105959
0.105799
0.105549
0.105402
0.106259
0.106372
0.105765
0.105621
0.106033
0.106085
0.105512
0.105489
0.105483
0.105639
0.106262
0.106288
0.105128
0.105189
0.105532
0.105367
0.105904
0.105989
0.105799
0.105753
0.106359
0.10637
0.105213
0.105247
0.105811
0.105718
0.105387
0.105419
0.105596
0.105562
0.106286
0.106158
0.105655
0.105628
0.106005
0.105886
0.105117
0.105148
0.104905
0.104926
0.104933
0.104965
0.104951
0.104997
0.10497
0.105001
0.10499
0.105026
0.105008
0.105047
0.105028
0.10506
0.105065
0.105103
0.105005
0.10497
0.105042
0.105004
0.105022
0.104987
0.105072
0.105031
0.104978
0.10495
0.105011
0.104994
0.105083
0.105054
0.104981
0.10499
0.0999416
0.0996291
0.09933
0.0990455
0.0987765
0.0985235
0.0982869
0.0980666
0.0978624
0.0976739
0.0975004
0.0973412
0.0971956
0.0970627
0.0969418
0.0968321
0.096733
0.0966437
0.0965639
0.096493
0.0964307
0.0963766
0.0963306
0.0962925
0.0962621
0.0962394
0.0962242
0.0962167
0.0999407
0.0996282
0.0993291
0.0990446
0.0987756
0.0985227
0.0982861
0.0980658
0.0978616
0.0976731
0.0974996
0.0973404
0.0971948
0.0970619
0.096941
0.0968313
0.0967322
0.096643
0.0965632
0.0964923
0.09643
0.0963759
0.0963299
0.0962918
0.0962614
0.0962386
0.0962235
0.0962159
0.0999388
0.0996264
0.0993274
0.0990429
0.0987739
0.098521
0.0982844
0.0980641
0.09786
0.0976715
0.097498
0.0973388
0.0971932
0.0970604
0.0969395
0.0968298
0.0967307
0.0966415
0.0965617
0.0964908
0.0964285
0.0963744
0.0963284
0.0962903
0.0962599
0.0962372
0.096222
0.0962145
0.0999361
0.0996237
0.0993247
0.0990402
0.0987713
0.0985184
0.0982819
0.0980617
0.0978575
0.097669
0.0974956
0.0973365
0.0971909
0.097058
0.0969372
0.0968275
0.0967284
0.0966392
0.0965594
0.0964886
0.0964263
0.0963722
0.0963262
0.0962881
0.0962577
0.096235
0.0962198
0.0962123
0.0999324
0.0996201
0.0993211
0.0990367
0.0987678
0.098515
0.0982785
0.0980583
0.0978543
0.0976658
0.0974924
0.0973333
0.0971878
0.097055
0.0969341
0.0968245
0.0967254
0.0966362
0.0965564
0.0964856
0.0964233
0.0963693
0.0963233
0.0962851
0.0962548
0.096232
0.0962169
0.0962094
0.0999278
0.0996156
0.0993167
0.0990323
0.0987635
0.0985107
0.0982743
0.0980542
0.0978502
0.0976618
0.0974884
0.0973294
0.0971839
0.0970511
0.0969303
0.0968207
0.0967216
0.0966325
0.0965527
0.0964819
0.0964196
0.0963656
0.0963196
0.0962815
0.0962511
0.0962284
0.0962133
0.0962057
0.0999223
0.0996101
0.0993113
0.0990271
0.0987583
0.0985056
0.0982693
0.0980493
0.0978453
0.097657
0.0974837
0.0973247
0.0971792
0.0970465
0.0969257
0.0968162
0.0967171
0.096628
0.0965483
0.0964774
0.0964152
0.0963612
0.0963152
0.0962771
0.0962467
0.096224
0.0962089
0.0962013
0.0999159
0.0996038
0.0993051
0.0990209
0.0987523
0.0984997
0.0982634
0.0980435
0.0978396
0.0976514
0.0974781
0.0973192
0.0971738
0.0970411
0.0969204
0.0968109
0.0967119
0.0966228
0.0965431
0.0964723
0.09641
0.0963561
0.0963101
0.096272
0.0962416
0.0962189
0.0962038
0.0961963
0.0999085
0.0995966
0.099298
0.0990139
0.0987454
0.0984929
0.0982567
0.0980369
0.0978331
0.097645
0.0974718
0.0973129
0.0971676
0.097035
0.0969143
0.0968049
0.0967059
0.0966169
0.0965372
0.0964664
0.0964042
0.0963502
0.0963043
0.0962662
0.0962358
0.0962131
0.096198
0.0961905
0.0999003
0.0995884
0.09929
0.0990061
0.0987376
0.0984853
0.0982493
0.0980295
0.0978259
0.0976378
0.0974647
0.097306
0.0971607
0.0970282
0.0969076
0.0967981
0.0966992
0.0966102
0.0965306
0.0964598
0.0963976
0.0963437
0.0962978
0.0962597
0.0962293
0.0962067
0.0961915
0.096184
0.0998911
0.0995794
0.0992811
0.0989973
0.0987291
0.0984768
0.0982409
0.0980214
0.0978178
0.0976299
0.0974569
0.0972982
0.097153
0.0970206
0.0969
0.0967907
0.0966918
0.0966029
0.0965233
0.0964525
0.0963904
0.0963365
0.0962905
0.0962525
0.0962222
0.0961995
0.0961844
0.0961768
0.099881
0.0995695
0.0992713
0.0989877
0.0987196
0.0984676
0.0982318
0.0980124
0.097809
0.0976212
0.0974483
0.0972897
0.0971447
0.0970123
0.0968918
0.0967825
0.0966837
0.0965948
0.0965152
0.0964446
0.0963824
0.0963285
0.0962826
0.0962446
0.0962143
0.0961916
0.0961765
0.096169
0.0998699
0.0995586
0.0992607
0.0989773
0.0987094
0.0984575
0.0982219
0.0980027
0.0977994
0.0976117
0.097439
0.0972805
0.0971356
0.0970033
0.0968829
0.0967737
0.096675
0.0965861
0.0965066
0.0964359
0.0963738
0.0963199
0.0962741
0.0962361
0.0962058
0.0961831
0.096168
0.0961605
0.099858
0.0995469
0.0992491
0.098966
0.0986983
0.0984466
0.0982112
0.0979921
0.0977891
0.0976015
0.097429
0.0972706
0.0971258
0.0969936
0.0968733
0.0967642
0.0966655
0.0965767
0.0964972
0.0964266
0.0963645
0.0963107
0.0962649
0.0962268
0.0961966
0.0961739
0.0961588
0.0961513
0.0998451
0.0995342
0.0992367
0.0989538
0.0986863
0.0984349
0.0981998
0.0979809
0.097778
0.0975906
0.0974182
0.09726
0.0971153
0.0969832
0.096863
0.096754
0.0966554
0.0965666
0.0964872
0.0964167
0.0963546
0.0963008
0.096255
0.096217
0.0961867
0.0961641
0.096149
0.0961415
0.0998312
0.0995207
0.0992235
0.0989408
0.0986736
0.0984224
0.0981875
0.0979688
0.0977661
0.097579
0.0974067
0.0972487
0.0971041
0.0969722
0.0968521
0.0967431
0.0966446
0.0965559
0.0964766
0.0964061
0.0963441
0.0962903
0.0962445
0.0962065
0.0961763
0.0961536
0.0961386
0.096131
0.0998165
0.0995062
0.0992093
0.0989269
0.09866
0.0984091
0.0981745
0.0979561
0.0977536
0.0975667
0.0973946
0.0972367
0.0970923
0.0969605
0.0968405
0.0967316
0.0966332
0.0965446
0.0964653
0.0963948
0.0963329
0.0962791
0.0962334
0.0961954
0.0961652
0.0961425
0.0961275
0.09612
0.0998008
0.0994909
0.0991943
0.0989122
0.0986457
0.0983951
0.0981607
0.0979425
0.0977403
0.0975536
0.0973818
0.0972241
0.0970798
0.0969481
0.0968283
0.0967195
0.0966212
0.0965326
0.0964534
0.096383
0.0963211
0.0962674
0.0962216
0.0961837
0.0961535
0.0961309
0.0961158
0.0961083
0.0997841
0.0994746
0.0991784
0.0988967
0.0986305
0.0983802
0.0981462
0.0979283
0.0977264
0.0975399
0.0973683
0.0972108
0.0970667
0.0969352
0.0968155
0.0967068
0.0966086
0.0965201
0.0964409
0.0963706
0.0963087
0.096255
0.0962093
0.0961714
0.0961412
0.0961186
0.0961036
0.096096
0.0997666
0.0994574
0.0991616
0.0988803
0.0986145
0.0983646
0.0981309
0.0979134
0.0977117
0.0975255
0.0973542
0.0971969
0.097053
0.0969216
0.096802
0.0966935
0.0965954
0.096507
0.0964279
0.0963576
0.0962958
0.0962421
0.0961964
0.0961586
0.0961284
0.0961058
0.0960907
0.0960832
0.099748
0.0994393
0.0991439
0.0988631
0.0985977
0.0983482
0.0981149
0.0978977
0.0976964
0.0975105
0.0973394
0.0971824
0.0970386
0.0969075
0.096788
0.0966797
0.0965816
0.0964933
0.0964143
0.0963441
0.0962823
0.0962287
0.096183
0.0961452
0.096115
0.0960924
0.0960774
0.0960699
0.0997285
0.0994203
0.0991254
0.098845
0.0985801
0.098331
0.0980981
0.0978813
0.0976804
0.0974948
0.097324
0.0971672
0.0970237
0.0968928
0.0967735
0.0966652
0.0965673
0.0964791
0.0964002
0.09633
0.0962683
0.0962147
0.0961691
0.0961312
0.0961011
0.0960785
0.0960635
0.096056
0.0997081
0.0994004
0.099106
0.0988262
0.0985617
0.0983131
0.0980807
0.0978643
0.0976637
0.0974785
0.097308
0.0971515
0.0970083
0.0968775
0.0967584
0.0966503
0.0965525
0.0964644
0.0963855
0.0963154
0.0962537
0.0962002
0.0961546
0.0961168
0.0960867
0.0960641
0.0960491
0.0960416
0.0996866
0.0993795
0.0990857
0.0988064
0.0985425
0.0982945
0.0980625
0.0978466
0.0976465
0.0974616
0.0972914
0.0971352
0.0969922
0.0968617
0.0967428
0.0966348
0.0965372
0.0964492
0.0963704
0.0963003
0.0962387
0.0961852
0.0961397
0.0961019
0.0960717
0.0960492
0.0960342
0.0960267
0.0996642
0.0993577
0.0990645
0.0987859
0.0985225
0.0982751
0.0980436
0.0978282
0.0976285
0.0974441
0.0972743
0.0971184
0.0969757
0.0968454
0.0967267
0.0966189
0.0965214
0.0964335
0.0963548
0.0962848
0.0962232
0.0961698
0.0961242
0.0960865
0.0960564
0.0960338
0.0960188
0.0960113
0.0996409
0.099335
0.0990425
0.0987645
0.0985018
0.0982549
0.0980241
0.0978092
0.09761
0.097426
0.0972566
0.0971011
0.0969586
0.0968286
0.0967101
0.0966025
0.0965051
0.0964173
0.0963387
0.0962688
0.0962073
0.0961539
0.0961084
0.0960707
0.0960406
0.096018
0.096003
0.0959955
0.0996165
0.0993114
0.0990196
0.0987423
0.0984803
0.0982341
0.0980039
0.0977896
0.0975909
0.0974074
0.0972384
0.0970832
0.0969411
0.0968113
0.0966931
0.0965856
0.0964884
0.0964008
0.0963222
0.0962524
0.096191
0.0961376
0.0960921
0.0960544
0.0960243
0.0960018
0.0959868
0.0959793
0.0995912
0.0992868
0.0989958
0.0987193
0.098458
0.0982125
0.097983
0.0977693
0.0975712
0.0973882
0.0972196
0.0970649
0.0969231
0.0967936
0.0966756
0.0965684
0.0964713
0.0963838
0.0963054
0.0962356
0.0961742
0.0961209
0.0960755
0.0960378
0.0960077
0.0959852
0.0959702
0.0959627
0.0995649
0.0992614
0.0989712
0.0986954
0.098435
0.0981902
0.0979614
0.0977484
0.0975509
0.0973684
0.0972004
0.097046
0.0969047
0.0967755
0.0966577
0.0965507
0.0964538
0.0963664
0.0962881
0.0962184
0.0961571
0.0961038
0.0960584
0.0960207
0.0959907
0.0959682
0.0959532
0.0959457
0.0995376
0.0992349
0.0989456
0.0986708
0.0984112
0.0981673
0.0979392
0.0977269
0.0975301
0.0973482
0.0971807
0.0970268
0.0968858
0.0967569
0.0966394
0.0965327
0.0964359
0.0963487
0.0962705
0.0962009
0.0961396
0.0960864
0.096041
0.0960034
0.0959733
0.0959509
0.0959359
0.0959284
0.0995094
0.0992076
0.0989192
0.0986453
0.0983866
0.0981436
0.0979164
0.0977048
0.0975087
0.0973275
0.0971605
0.0970071
0.0968665
0.096738
0.0966208
0.0965143
0.0964177
0.0963307
0.0962526
0.0961831
0.0961219
0.0960687
0.0960233
0.0959857
0.0959557
0.0959332
0.0959182
0.0959108
0.0994801
0.0991793
0.098892
0.0986191
0.0983614
0.0981193
0.0978929
0.0976822
0.0974868
0.0973063
0.0971399
0.096987
0.0968469
0.0967187
0.0966019
0.0964956
0.0963992
0.0963123
0.0962344
0.096165
0.0961038
0.0960507
0.0960054
0.0959677
0.0959377
0.0959153
0.0959003
0.0958928
0.0994499
0.0991502
0.0988639
0.098592
0.0983354
0.0980943
0.0978689
0.0976591
0.0974645
0.0972846
0.0971189
0.0969666
0.0968269
0.0966991
0.0965826
0.0964766
0.0963805
0.0962937
0.0962159
0.0961466
0.0960855
0.0960324
0.0959871
0.0959495
0.0959195
0.0958971
0.0958821
0.0958746
0.0994187
0.0991201
0.0988349
0.0985642
0.0983087
0.0980686
0.0978443
0.0976354
0.0974416
0.0972625
0.0970975
0.0969457
0.0968066
0.0966793
0.0965631
0.0964573
0.0963614
0.0962748
0.0961971
0.0961279
0.0960669
0.0960139
0.0959686
0.0959311
0.0959011
0.0958786
0.0958637
0.0958562
0.0993865
0.0990891
0.0988052
0.0985357
0.0982813
0.0980424
0.0978191
0.0976112
0.0974183
0.0972401
0.0970757
0.0969246
0.096786
0.0966591
0.0965433
0.0964378
0.0963422
0.0962558
0.0961782
0.0961091
0.0960481
0.0959952
0.0959499
0.0959124
0.0958824
0.09586
0.095845
0.0958375
0.0993534
0.0990572
0.0987746
0.0985063
0.0982532
0.0980155
0.0977933
0.0975865
0.0973946
0.0972172
0.0970536
0.0969032
0.0967651
0.0966387
0.0965233
0.0964181
0.0963227
0.0962365
0.0961591
0.0960901
0.0960292
0.0959763
0.0959311
0.0958935
0.0958636
0.0958411
0.0958262
0.0958187
0.0993193
0.0990245
0.0987432
0.0984763
0.0982245
0.0979881
0.0977671
0.0975614
0.0973705
0.097194
0.0970313
0.0968815
0.096744
0.0966181
0.0965031
0.0963983
0.0963031
0.0962171
0.0961398
0.0960709
0.0960101
0.0959572
0.0959121
0.0958745
0.0958446
0.0958222
0.0958072
0.0957997
0.0992844
0.0989909
0.098711
0.0984455
0.0981951
0.0979601
0.0977404
0.0975358
0.0973461
0.0971705
0.0970086
0.0968596
0.0967227
0.0965973
0.0964827
0.0963782
0.0962833
0.0961975
0.0961204
0.0960516
0.0959909
0.0959381
0.0958929
0.0958554
0.0958255
0.0958031
0.0957881
0.0957806
0.0992485
0.0989564
0.098678
0.0984141
0.0981652
0.0979316
0.0977132
0.0975099
0.0973213
0.0971467
0.0969857
0.0968374
0.0967012
0.0965764
0.0964622
0.0963581
0.0962635
0.0961779
0.0961009
0.0960322
0.0959716
0.0959188
0.0958737
0.0958362
0.0958063
0.0957839
0.0957689
0.0957614
0.0992117
0.0989212
0.0986444
0.098382
0.0981347
0.0979025
0.0976856
0.0974836
0.0972962
0.0971227
0.0969626
0.0968151
0.0966796
0.0965553
0.0964416
0.0963379
0.0962436
0.0961582
0.0960814
0.0960128
0.0959522
0.0958995
0.0958544
0.095817
0.095787
0.0957646
0.0957497
0.0957422
0.104957
0.10494
0.104925
0.104911
0.104895
0.104878
0.104864
0.104854
0.104845
0.104837
0.104829
0.104823
0.104742
0.104738
0.104735
0.104734
0.104735
0.104736
0.10459
0.104593
0.104598
0.104603
0.10461
0.104619
0.104411
0.104421
0.104432
0.104444
0.104457
0.104472
0.104207
0.104223
0.10424
0.104258
0.104277
0.104297
0.103979
0.104001
0.104024
0.104047
0.104071
0.104095
0.103729
0.103757
0.103785
0.103813
0.103841
0.10387
0.10346
0.103492
0.103524
0.103557
0.103589
0.103621
0.103173
0.103209
0.103246
0.103281
0.103317
0.103353
0.102871
0.102911
0.10295
0.102989
0.103028
0.103066
0.102556
0.102599
0.102641
0.102683
0.102724
0.102764
0.102231
0.102276
0.10232
0.102364
0.102407
0.102449
0.101898
0.101945
0.101991
0.102036
0.102081
0.102124
0.101561
0.101609
0.101656
0.101702
0.101747
0.101792
0.101221
0.101269
0.101317
0.101364
0.10141
0.101455
0.100881
0.10093
0.100978
0.101025
0.10107
0.101115
0.100544
0.100593
0.10064
0.100687
0.100732
0.100776
0.100213
0.10026
0.100307
0.100352
0.100397
0.100441
0.0998879
0.0999342
0.0999798
0.100024
0.100068
0.100111
0.0995723
0.0996172
0.0996613
0.0997045
0.0997469
0.0997884
0.0992674
0.0993105
0.099353
0.0993947
0.0994356
0.0994756
0.0991741
0.0988852
0.09861
0.0983494
0.0981036
0.0978731
0.0976576
0.097457
0.0972708
0.0970984
0.0969393
0.0967927
0.0966579
0.0965342
0.096421
0.0963176
0.0962236
0.0961384
0.0960618
0.0959934
0.0959329
0.0958802
0.0958351
0.0957977
0.0957678
0.0957453
0.0957304
0.0957229
0.0991356
0.0988484
0.098575
0.0983161
0.0980721
0.0978432
0.0976293
0.0974301
0.0972452
0.097074
0.0969159
0.0967702
0.0966361
0.096513
0.0964003
0.0962973
0.0962036
0.0961187
0.0960422
0.0959739
0.0959135
0.0958609
0.0958158
0.0957784
0.0957485
0.095726
0.0957111
0.0957036
0.0990964
0.098811
0.0985394
0.0982823
0.0980401
0.0978129
0.0976006
0.0974029
0.0972194
0.0970494
0.0968924
0.0967476
0.0966143
0.0964918
0.0963796
0.0962771
0.0961837
0.096099
0.0960227
0.0959545
0.0958942
0.0958416
0.0957966
0.0957592
0.0957292
0.0957068
0.0956918
0.0956844
0.0990565
0.0987729
0.0985032
0.098248
0.0980077
0.0977823
0.0975717
0.0973756
0.0971935
0.0970248
0.0968688
0.096725
0.0965925
0.0964707
0.096359
0.0962569
0.0961638
0.0960794
0.0960032
0.0959351
0.0958749
0.0958223
0.0957774
0.09574
0.09571
0.0956876
0.0956726
0.0956652
0.0990158
0.0987342
0.0984665
0.0982134
0.097975
0.0977515
0.0975426
0.0973481
0.0971675
0.0970001
0.0968453
0.0967024
0.0965707
0.0964496
0.0963385
0.0962368
0.096144
0.0960598
0.0959839
0.0959159
0.0958557
0.0958032
0.0957583
0.0957209
0.095691
0.0956685
0.0956535
0.0956461
0.0989746
0.098695
0.0984294
0.0981783
0.097942
0.0977204
0.0975134
0.0973206
0.0971414
0.0969754
0.0968217
0.0966798
0.096549
0.0964286
0.096318
0.0962168
0.0961244
0.0960404
0.0959646
0.0958968
0.0958367
0.0957842
0.0957393
0.0957019
0.095672
0.0956495
0.0956346
0.0956271
0.104978
0.104878
0.104748
0.104589
0.104403
0.104192
0.103957
0.103702
0.103427
0.103136
0.10283
0.102512
0.102185
0.10185
0.101512
0.101171
0.100832
0.100495
0.100164
0.0998409
0.0995269
0.0992238
0.105003
0.104895
0.104756
0.104589
0.104395
0.104177
0.103936
0.103674
0.103395
0.103099
0.102789
0.102468
0.102138
0.101802
0.101462
0.101121
0.100781
0.100445
0.100115
0.0997934
0.099481
0.0991798
0.105036
0.104916
0.104767
0.10459
0.104388
0.104162
0.103914
0.103647
0.103361
0.103061
0.102747
0.102423
0.10209
0.101752
0.101411
0.10107
0.10073
0.100395
0.100066
0.0997453
0.0994346
0.0991354
0.105073
0.10494
0.104779
0.104593
0.104381
0.104147
0.103892
0.103619
0.103328
0.103022
0.102705
0.102377
0.102042
0.101702
0.10136
0.101018
0.100679
0.100344
0.100016
0.0996966
0.0993878
0.0990906
0.105112
0.104965
0.104793
0.104595
0.104375
0.104133
0.10387
0.10359
0.103293
0.102983
0.102661
0.10233
0.101993
0.101651
0.101308
0.100966
0.100626
0.100292
0.0999652
0.0996476
0.0993406
0.0990455
0.10515
0.10499
0.104805
0.104598
0.104368
0.104117
0.103847
0.10356
0.103258
0.102943
0.102617
0.102283
0.101943
0.1016
0.101255
0.100912
0.100573
0.10024
0.0999142
0.0995982
0.0992931
0.0990003
0.105185
0.105012
0.104817
0.104599
0.10436
0.104101
0.103824
0.10353
0.103222
0.102902
0.102572
0.102235
0.101892
0.101547
0.101202
0.100859
0.10052
0.100187
0.0998629
0.0995486
0.0992456
0.0989551
0.105216
0.105032
0.104826
0.104598
0.10435
0.104083
0.103799
0.103499
0.103185
0.10286
0.102526
0.102186
0.101841
0.101494
0.101148
0.100804
0.100466
0.100134
0.0998114
0.099499
0.0991981
0.09891
0.105243
0.105049
0.104833
0.104596
0.104339
0.104064
0.103772
0.103466
0.103147
0.102818
0.10248
0.102136
0.101789
0.101441
0.101094
0.10075
0.100412
0.100081
0.09976
0.0994494
0.0991508
0.0988651
0.105267
0.105062
0.104837
0.10459
0.104325
0.104043
0.103744
0.103432
0.103108
0.102774
0.102432
0.102086
0.101736
0.101387
0.101039
0.100695
0.100358
0.100028
0.0997087
0.0994001
0.0991037
0.0988206
0.105287
0.105073
0.104838
0.104583
0.10431
0.10402
0.103715
0.103397
0.103068
0.102729
0.102384
0.102035
0.101684
0.101333
0.100984
0.100641
0.100304
0.0999757
0.0996577
0.0993511
0.0990572
0.0987766
0.105302
0.105079
0.104836
0.104573
0.104292
0.103996
0.103684
0.10336
0.103026
0.102684
0.102335
0.101984
0.10163
0.101278
0.10093
0.100586
0.10025
0.0999234
0.0996072
0.0993028
0.0990112
0.0987333
0.105313
0.105082
0.10483
0.10456
0.104273
0.103969
0.103652
0.103323
0.102984
0.102638
0.102286
0.101932
0.101577
0.101224
0.100875
0.100532
0.100197
0.0998717
0.0995573
0.0992551
0.0989661
0.0986908
0.105321
0.105082
0.104823
0.104545
0.104251
0.103941
0.103618
0.103284
0.102941
0.102591
0.102237
0.10188
0.101524
0.10117
0.100821
0.100479
0.100145
0.0998208
0.0995083
0.0992084
0.0989219
0.0986492
0.105325
0.105078
0.104812
0.104528
0.104227
0.103912
0.103584
0.103245
0.102898
0.102544
0.102187
0.101829
0.101471
0.101117
0.100768
0.100426
0.100093
0.0997709
0.0994604
0.0991628
0.0988788
0.0986088
0.105325
0.105072
0.104799
0.104508
0.104202
0.103881
0.103548
0.103205
0.102854
0.102498
0.102138
0.101778
0.101419
0.101064
0.100716
0.100374
0.100043
0.0997221
0.0994137
0.0991184
0.098837
0.0985697
0.105322
0.105062
0.104783
0.104487
0.104175
0.103849
0.103511
0.103164
0.10281
0.102451
0.102089
0.101728
0.101368
0.101013
0.100664
0.100324
0.0999937
0.0996748
0.0993685
0.0990755
0.0987966
0.098532
0.105316
0.10505
0.104766
0.104464
0.104147
0.103816
0.103475
0.103124
0.102767
0.102405
0.102041
0.101678
0.101318
0.100963
0.100615
0.100275
0.0999462
0.0996291
0.0993248
0.0990343
0.0987579
0.0984959
0.105308
0.105037
0.104747
0.10444
0.104118
0.103783
0.103438
0.103084
0.102724
0.10236
0.101994
0.10163
0.101269
0.100914
0.100566
0.100228
0.0999005
0.0995852
0.099283
0.0989948
0.0987208
0.0984614
0.105297
0.105021
0.104726
0.104415
0.104089
0.10375
0.103401
0.103044
0.102682
0.102316
0.101949
0.101584
0.101222
0.100867
0.10052
0.100183
0.0998568
0.0995433
0.0992432
0.0989572
0.0986857
0.0984288
0.105285
0.105004
0.104705
0.10439
0.10406
0.103718
0.103366
0.103006
0.102641
0.102273
0.101905
0.101539
0.101178
0.100823
0.100476
0.10014
0.0998153
0.0995036
0.0992055
0.0989218
0.0986526
0.0983981
0.105271
0.104986
0.104683
0.104364
0.104031
0.103686
0.103331
0.102968
0.102601
0.102232
0.101863
0.101496
0.101135
0.10078
0.100435
0.100099
0.0997763
0.0994663
0.0991702
0.0988886
0.0986217
0.0983695
0.105256
0.104968
0.104662
0.104339
0.104003
0.103655
0.103297
0.102933
0.102564
0.102193
0.101823
0.101456
0.101095
0.100741
0.100396
0.100062
0.0997399
0.0994316
0.0991374
0.0988578
0.098593
0.098343
0.105242
0.10495
0.104641
0.104315
0.103976
0.103625
0.103266
0.102899
0.102529
0.102157
0.101786
0.101419
0.101057
0.100704
0.10036
0.100027
0.0997063
0.0993996
0.0991072
0.0988295
0.0985668
0.0983187
0.105227
0.104932
0.10462
0.104292
0.103951
0.103598
0.103236
0.102868
0.102497
0.102124
0.101752
0.101385
0.101023
0.10067
0.100327
0.0999947
0.0996757
0.0993705
0.0990798
0.0988039
0.0985429
0.0982967
0.105212
0.104916
0.104601
0.104271
0.103927
0.103572
0.103209
0.10284
0.102467
0.102093
0.101722
0.101354
0.100992
0.10064
0.100297
0.099966
0.0996482
0.0993444
0.0990552
0.098781
0.0985217
0.0982772
0.105199
0.1049
0.104583
0.104251
0.103906
0.103549
0.103185
0.102814
0.102441
0.102066
0.101694
0.101326
0.100965
0.100613
0.100271
0.0999407
0.099624
0.0993215
0.0990337
0.0987608
0.098503
0.09826
0.105187
0.104886
0.104568
0.104234
0.103887
0.103529
0.103164
0.102792
0.102418
0.102043
0.10167
0.101303
0.100942
0.100589
0.100248
0.099919
0.0996032
0.0993018
0.0990151
0.0987436
0.0984871
0.0982454
0.105176
0.104874
0.104555
0.10422
0.103871
0.103513
0.103146
0.102774
0.102399
0.102023
0.101651
0.101283
0.100922
0.10057
0.100229
0.0999009
0.099586
0.0992854
0.0989998
0.0987293
0.0984739
0.0982332
0.105168
0.104865
0.104544
0.104208
0.103859
0.103499
0.103132
0.102759
0.102383
0.102008
0.101635
0.101267
0.100906
0.100555
0.100214
0.0998865
0.0995723
0.0992725
0.0989876
0.098718
0.0984634
0.0982237
0.105162
0.104858
0.104536
0.104199
0.10385
0.103489
0.103121
0.102748
0.102372
0.101996
0.101623
0.101255
0.100895
0.100544
0.100203
0.099876
0.0995622
0.099263
0.0989788
0.0987097
0.0984558
0.0982167
0.105159
0.104854
0.104532
0.104194
0.103844
0.103483
0.103115
0.102741
0.102365
0.101989
0.101616
0.101248
0.100887
0.100536
0.100197
0.0998693
0.0995559
0.099257
0.0989732
0.0987045
0.098451
0.0982123
0.105158
0.104853
0.10453
0.104192
0.103842
0.103481
0.103112
0.102738
0.102362
0.101986
0.101613
0.101245
0.100884
0.100533
0.100194
0.0998666
0.0995533
0.0992546
0.0989709
0.0987024
0.098449
0.0982105
0.098933
0.0986555
0.0983921
0.0981431
0.0979089
0.0976893
0.0974842
0.0972931
0.0971155
0.0969508
0.0967984
0.0966575
0.0965275
0.0964078
0.0962978
0.096197
0.0961049
0.0960212
0.0959457
0.0958779
0.0958179
0.0957655
0.0957206
0.0956832
0.0956533
0.0956308
0.0956158
0.0956083
0.0988911
0.0986158
0.0983546
0.0981078
0.0978758
0.0976583
0.0974551
0.0972657
0.0970897
0.0969265
0.0967753
0.0966354
0.0965063
0.0963873
0.0962779
0.0961775
0.0960858
0.0960024
0.0959269
0.0958593
0.0957994
0.095747
0.0957021
0.0956647
0.0956348
0.0956123
0.0955973
0.0955898
0.0988488
0.0985758
0.0983168
0.0980724
0.0978426
0.0976272
0.097426
0.0972385
0.0970641
0.0969023
0.0967523
0.0966135
0.0964853
0.096367
0.0962582
0.0961583
0.0960669
0.0959837
0.0959084
0.095841
0.0957811
0.0957287
0.0956839
0.0956465
0.0956165
0.095594
0.095579
0.0955715
0.0988062
0.0985355
0.098279
0.098037
0.0978094
0.0975962
0.097397
0.0972113
0.0970386
0.0968783
0.0967296
0.0965919
0.0964645
0.096347
0.0962387
0.0961393
0.0960482
0.0959653
0.0958902
0.0958228
0.095763
0.0957107
0.0956659
0.0956285
0.0955985
0.095576
0.095561
0.0955535
0.0987635
0.0984952
0.0982412
0.0980015
0.0977763
0.0975653
0.0973682
0.0971844
0.0970134
0.0968545
0.0967071
0.0965705
0.0964441
0.0963273
0.0962196
0.0961206
0.0960299
0.0959472
0.0958723
0.095805
0.0957453
0.095693
0.0956481
0.0956107
0.0955808
0.0955583
0.0955432
0.0955357
0.0987207
0.0984549
0.0982034
0.0979662
0.0977434
0.0975347
0.0973397
0.0971578
0.0969885
0.0968311
0.096685
0.0965495
0.096424
0.0963079
0.0962008
0.0961022
0.0960118
0.0959294
0.0958547
0.0957875
0.0957278
0.0956756
0.0956307
0.0955933
0.0955633
0.0955408
0.0955258
0.0955182
0.0986779
0.0984147
0.0981657
0.0979311
0.0977108
0.0975044
0.0973115
0.0971315
0.096964
0.0968081
0.0966632
0.0965288
0.0964042
0.0962889
0.0961824
0.0960842
0.0959942
0.095912
0.0958374
0.0957703
0.0957107
0.0956585
0.0956136
0.0955762
0.0955462
0.0955237
0.0955086
0.0955011
0.0986354
0.0983747
0.0981284
0.0978964
0.0976785
0.0974744
0.0972837
0.0971057
0.0969398
0.0967855
0.0966419
0.0965086
0.0963849
0.0962703
0.0961643
0.0960667
0.0959769
0.095895
0.0958205
0.0957536
0.095694
0.0956418
0.0955969
0.0955595
0.0955295
0.0955069
0.0954918
0.0954843
0.0985931
0.0983351
0.0980915
0.0978621
0.0976467
0.0974449
0.0972564
0.0970803
0.0969162
0.0967634
0.0966211
0.0964889
0.096366
0.0962522
0.0961468
0.0960495
0.0959601
0.0958783
0.0958041
0.0957372
0.0956777
0.0956255
0.0955806
0.0955432
0.0955131
0.0954905
0.0954754
0.0954679
0.0985512
0.098296
0.098055
0.0978283
0.0976154
0.097416
0.0972296
0.0970555
0.0968931
0.0967418
0.0966008
0.0964696
0.0963477
0.0962345
0.0961297
0.0960328
0.0959437
0.0958622
0.0957881
0.0957213
0.0956618
0.0956096
0.0955647
0.0955272
0.0954972
0.0954746
0.0954595
0.0954519
0.0985099
0.0982575
0.0980192
0.0977951
0.0975848
0.0973878
0.0972035
0.0970313
0.0968707
0.0967208
0.0965811
0.096451
0.0963299
0.0962174
0.0961131
0.0960167
0.0959279
0.0958465
0.0957725
0.0957058
0.0956463
0.0955941
0.0955493
0.0955118
0.0954817
0.095459
0.0954439
0.0954364
0.0984693
0.0982196
0.0979842
0.0977627
0.0975549
0.0973602
0.0971781
0.0970079
0.0968489
0.0967005
0.096562
0.0964329
0.0963127
0.0962009
0.0960971
0.096001
0.0959125
0.0958313
0.0957575
0.0956908
0.0956314
0.0955792
0.0955343
0.0954968
0.0954666
0.095444
0.0954289
0.0954213
0.0984296
0.0981827
0.09795
0.0977312
0.0975258
0.0973335
0.0971535
0.0969851
0.0968278
0.0966808
0.0965436
0.0964155
0.0962961
0.0961849
0.0960816
0.0959859
0.0958977
0.0958167
0.0957429
0.0956763
0.0956169
0.0955647
0.0955198
0.0954823
0.0954521
0.0954294
0.0954143
0.0954067
0.0983908
0.0981467
0.0979167
0.0977005
0.0974977
0.0973076
0.0971297
0.0969632
0.0968075
0.0966619
0.0965259
0.0963987
0.0962801
0.0961696
0.0960668
0.0959714
0.0958834
0.0958026
0.095729
0.0956624
0.095603
0.0955508
0.0955059
0.0954683
0.0954381
0.0954154
0.0954002
0.0953927
0.0983532
0.0981118
0.0978846
0.097671
0.0974706
0.0972827
0.0971068
0.0969422
0.096788
0.0966438
0.0965089
0.0963827
0.0962648
0.0961549
0.0960525
0.0959575
0.0958698
0.0957891
0.0957156
0.0956491
0.0955897
0.0955375
0.0954925
0.0954549
0.0954247
0.0954019
0.0953867
0.0953791
0.0983168
0.0980782
0.0978536
0.0976425
0.0974445
0.0972589
0.0970849
0.096922
0.0967694
0.0966265
0.0964927
0.0963674
0.0962503
0.0961409
0.096039
0.0959443
0.0958567
0.0957762
0.0957027
0.0956363
0.0955769
0.0955247
0.0954797
0.095442
0.0954118
0.095389
0.0953738
0.0953662
0.0982818
0.0980459
0.0978239
0.0976153
0.0974196
0.0972361
0.0970641
0.0969029
0.0967517
0.0966101
0.0964773
0.0963529
0.0962364
0.0961276
0.0960261
0.0959317
0.0958444
0.095764
0.0956906
0.0956241
0.0955647
0.0955125
0.0954675
0.0954298
0.0953995
0.0953767
0.0953615
0.0953538
0.0982483
0.098015
0.0977956
0.0975894
0.097396
0.0972145
0.0970443
0.0968847
0.096735
0.0965945
0.0964628
0.0963392
0.0962234
0.096115
0.0960139
0.0959198
0.0958326
0.0957524
0.095679
0.0956126
0.0955532
0.0955009
0.0954559
0.0954181
0.0953878
0.095365
0.0953497
0.0953421
0.0982165
0.0979857
0.0977687
0.0975649
0.0973736
0.0971941
0.0970257
0.0968676
0.0967192
0.0965799
0.0964491
0.0963263
0.0962111
0.0961032
0.0960024
0.0959085
0.0958216
0.0957414
0.0956681
0.0956017
0.0955423
0.09549
0.0954449
0.0954071
0.0953768
0.0953539
0.0953386
0.095331
0.0981864
0.097958
0.0977434
0.0975418
0.0973525
0.0971749
0.0970082
0.0968516
0.0967045
0.0965662
0.0964363
0.0963142
0.0961995
0.0960921
0.0959916
0.095898
0.0958112
0.0957311
0.0956579
0.0955915
0.0955321
0.0954797
0.0954346
0.0953968
0.0953664
0.0953435
0.0953282
0.0953206
0.0981581
0.0979321
0.0977197
0.0975202
0.0973329
0.0971571
0.0969919
0.0968367
0.0966908
0.0965535
0.0964244
0.0963029
0.0961888
0.0960818
0.0959816
0.0958882
0.0958015
0.0957215
0.0956483
0.0955819
0.0955225
0.0954701
0.095425
0.0953871
0.0953567
0.0953338
0.0953185
0.0953108
0.0981317
0.097908
0.0976977
0.0975002
0.0973147
0.0971405
0.0969768
0.0968229
0.0966781
0.0965418
0.0964134
0.0962926
0.096179
0.0960723
0.0959724
0.0958792
0.0957926
0.0957127
0.0956395
0.0955731
0.0955136
0.0954612
0.095416
0.0953781
0.0953477
0.0953247
0.0953094
0.0953017
0.0981073
0.0978857
0.0976774
0.0974818
0.097298
0.0971253
0.096963
0.0968103
0.0966665
0.096531
0.0964033
0.0962831
0.0961699
0.0960636
0.0959639
0.0958708
0.0957844
0.0957045
0.0956313
0.0955649
0.0955055
0.095453
0.0954078
0.0953699
0.0953394
0.0953164
0.095301
0.0952934
0.0980851
0.0978654
0.0976589
0.097465
0.0972828
0.0971115
0.0969505
0.0967988
0.0966559
0.0965212
0.0963942
0.0962745
0.0961617
0.0960556
0.0959562
0.0958633
0.0957769
0.0956971
0.0956239
0.0955575
0.095498
0.0954456
0.0954003
0.0953623
0.0953318
0.0953088
0.0952934
0.0952857
0.0980649
0.097847
0.0976422
0.0974499
0.0972691
0.0970991
0.0969392
0.0967885
0.0966465
0.0965125
0.096386
0.0962667
0.0961543
0.0960485
0.0959493
0.0958565
0.0957702
0.0956904
0.0956172
0.0955508
0.0954913
0.0954388
0.0953935
0.0953555
0.0953249
0.0953019
0.0952865
0.0952788
0.098047
0.0978307
0.0976274
0.0974364
0.097257
0.0970881
0.0969292
0.0967794
0.0966381
0.0965047
0.0963788
0.0962599
0.0961478
0.0960422
0.0959431
0.0958504
0.0957642
0.0956845
0.0956113
0.0955449
0.0954853
0.0954328
0.0953875
0.0953494
0.0953189
0.0952958
0.0952804
0.0952727
0.0980313
0.0978164
0.0976145
0.0974247
0.0972464
0.0970786
0.0969205
0.0967715
0.0966309
0.096498
0.0963725
0.0962539
0.0961421
0.0960367
0.0959378
0.0958452
0.095759
0.0956793
0.0956061
0.0955397
0.0954801
0.0954276
0.0953822
0.0953441
0.0953135
0.0952905
0.095275
0.0952673
0.098018
0.0978042
0.0976034
0.0974148
0.0972374
0.0970704
0.0969131
0.0967648
0.0966247
0.0964923
0.0963671
0.0962489
0.0961372
0.0960321
0.0959332
0.0958407
0.0957546
0.0956749
0.0956017
0.0955353
0.0954757
0.0954231
0.0953777
0.0953396
0.095309
0.0952859
0.0952705
0.0952627
0.0980069
0.0977942
0.0975943
0.0974065
0.0972299
0.0970637
0.0969071
0.0967592
0.0966196
0.0964876
0.0963627
0.0962447
0.0961333
0.0960282
0.0959295
0.095837
0.0957509
0.0956712
0.0955981
0.0955316
0.095472
0.0954194
0.095374
0.0953358
0.0953052
0.0952821
0.0952667
0.0952589
0.0979981
0.0977862
0.0975871
0.0974001
0.0972241
0.0970584
0.0969023
0.0967549
0.0966156
0.0964839
0.0963593
0.0962414
0.0961301
0.0960252
0.0959265
0.0958341
0.095748
0.0956683
0.0955952
0.0955287
0.0954691
0.0954164
0.095371
0.0953329
0.0953022
0.0952791
0.0952636
0.0952559
0.0979918
0.0977804
0.0975819
0.0973953
0.0972198
0.0970546
0.0968988
0.0967517
0.0966127
0.0964812
0.0963567
0.096239
0.0961278
0.0960229
0.0959243
0.095832
0.0957459
0.0956662
0.095593
0.0955266
0.0954669
0.0954143
0.0953688
0.0953307
0.0953
0.0952769
0.0952614
0.0952537
0.0979878
0.0977768
0.0975786
0.0973924
0.0972172
0.0970522
0.0968966
0.0967497
0.0966108
0.0964795
0.0963551
0.0962375
0.0961264
0.0960216
0.095923
0.0958306
0.0957445
0.0956649
0.0955917
0.0955252
0.0954656
0.0954129
0.0953674
0.0953293
0.0952986
0.0952755
0.09526
0.0952523
0.0979861
0.0977753
0.0975773
0.0973912
0.0972161
0.0970512
0.0968957
0.0967489
0.0966101
0.0964788
0.0963545
0.0962369
0.0961258
0.096021
0.0959224
0.09583
0.095744
0.0956643
0.0955911
0.0955246
0.095465
0.0954123
0.0953669
0.0953287
0.095298
0.0952749
0.0952594
0.0952517
0.0992429
0.0995468
0.0998615
0.100186
0.100517
0.100854
0.101193
0.101534
0.101872
0.102206
0.102533
0.102849
0.103154
0.103444
0.103717
0.10397
0.104202
0.104411
0.104594
0.10475
0.104878
0.104975
0.0991995
0.0995015
0.0998147
0.100137
0.100468
0.100804
0.101144
0.101485
0.101824
0.10216
0.102489
0.102809
0.103117
0.103411
0.103689
0.103948
0.104186
0.104402
0.104592
0.104756
0.104892
0.104997
0.0991556
0.0994557
0.0997672
0.100089
0.100418
0.100754
0.101094
0.101435
0.101776
0.102113
0.102444
0.102767
0.10308
0.103378
0.103661
0.103926
0.104171
0.104394
0.104592
0.104765
0.10491
0.105024
0.0991113
0.0994095
0.0997192
0.100039
0.100368
0.100703
0.101042
0.101384
0.101726
0.102065
0.102399
0.102725
0.103042
0.103345
0.103633
0.103904
0.104156
0.104386
0.104593
0.104775
0.104931
0.105057
0.0990668
0.0993628
0.0996707
0.0999892
0.100317
0.100651
0.100991
0.101333
0.101676
0.102017
0.102353
0.102683
0.103003
0.103311
0.103605
0.103882
0.104141
0.104379
0.104595
0.104787
0.104954
0.105093
0.099022
0.0993159
0.0996219
0.0999387
0.100265
0.100599
0.100938
0.101281
0.101625
0.101968
0.102307
0.102639
0.102963
0.103276
0.103576
0.10386
0.104126
0.104372
0.104597
0.104799
0.104977
0.10513
0.0989772
0.0992688
0.0995728
0.099888
0.100213
0.100546
0.100885
0.101228
0.101573
0.101918
0.102259
0.102595
0.102923
0.103241
0.103546
0.103836
0.10411
0.104364
0.104599
0.104811
0.105
0.105166
0.0989324
0.0992217
0.0995236
0.099837
0.100161
0.100493
0.100831
0.101175
0.101521
0.101867
0.102211
0.10255
0.102882
0.103204
0.103515
0.103812
0.104093
0.104356
0.104599
0.104821
0.105021
0.105199
0.0988877
0.0991746
0.0994744
0.0997859
0.100108
0.100439
0.100778
0.101121
0.101468
0.101816
0.102162
0.102504
0.10284
0.103167
0.103483
0.103787
0.104074
0.104345
0.104597
0.104829
0.10504
0.105228
0.0988434
0.0991278
0.0994253
0.099735
0.100056
0.100386
0.100723
0.101067
0.101415
0.101764
0.102112
0.102457
0.102797
0.103129
0.10345
0.10376
0.104055
0.104333
0.104594
0.104835
0.105056
0.105254
0.0987995
0.0990814
0.0993766
0.0996842
0.100003
0.100332
0.100669
0.101013
0.101361
0.101711
0.102062
0.10241
0.102753
0.103089
0.103416
0.103732
0.104033
0.104319
0.104588
0.104838
0.105068
0.105277
0.0987562
0.0990355
0.0993283
0.0996338
0.099951
0.100279
0.100615
0.100959
0.101307
0.101659
0.102011
0.102362
0.102709
0.103049
0.103381
0.103702
0.10401
0.104304
0.10458
0.104839
0.105078
0.105296
0.0987136
0.0989903
0.0992806
0.099584
0.0998994
0.100226
0.100561
0.100904
0.101253
0.101606
0.10196
0.102313
0.102663
0.103008
0.103344
0.103671
0.103985
0.104286
0.10457
0.104836
0.105084
0.105311
0.0986718
0.0989459
0.0992338
0.0995349
0.0998484
0.100173
0.100508
0.100851
0.1012
0.101553
0.101909
0.102264
0.102617
0.102966
0.103307
0.103639
0.103959
0.104266
0.104557
0.104831
0.105087
0.105323
0.0986311
0.0989025
0.0991878
0.0994867
0.0997983
0.100121
0.100455
0.100797
0.101146
0.101501
0.101858
0.102215
0.102571
0.102923
0.103268
0.103605
0.103931
0.104243
0.104541
0.104823
0.105086
0.10533
0.0985915
0.0988602
0.0991431
0.0994396
0.0997492
0.100071
0.100403
0.100745
0.101094
0.101449
0.101807
0.102166
0.102525
0.10288
0.103229
0.10357
0.103901
0.10422
0.104524
0.104812
0.105082
0.105333
0.0985533
0.0988193
0.0990996
0.0993939
0.0997013
0.100021
0.100352
0.100693
0.101042
0.101397
0.101756
0.102118
0.102478
0.102836
0.103189
0.103535
0.10387
0.104194
0.104504
0.104798
0.105075
0.105333
0.0985165
0.0987799
0.0990577
0.0993496
0.099655
0.0999731
0.100303
0.100643
0.100991
0.101347
0.101707
0.102069
0.102432
0.102793
0.103149
0.103498
0.103838
0.104167
0.104482
0.104782
0.105065
0.105329
0.0984813
0.0987421
0.0990174
0.0993069
0.0996103
0.0999266
0.100255
0.100594
0.100942
0.101298
0.101658
0.102022
0.102387
0.10275
0.103109
0.103462
0.103806
0.104139
0.104459
0.104764
0.105052
0.105322
0.0984478
0.0987061
0.0989789
0.0992662
0.0995674
0.099882
0.100209
0.100547
0.100894
0.10125
0.101611
0.101976
0.102342
0.102707
0.103069
0.103425
0.103773
0.10411
0.104435
0.104744
0.105038
0.105312
0.0984161
0.0986719
0.0989424
0.0992274
0.0995266
0.0998394
0.100165
0.100502
0.100849
0.101204
0.101565
0.101931
0.102299
0.102666
0.10303
0.103389
0.10374
0.104081
0.104409
0.104723
0.105021
0.1053
0.0983864
0.0986399
0.0989081
0.0991909
0.0994881
0.0997991
0.100123
0.100459
0.100805
0.10116
0.101522
0.101888
0.102257
0.102626
0.102992
0.103354
0.103708
0.104052
0.104384
0.104702
0.105003
0.105287
0.0983587
0.09861
0.098876
0.0991567
0.099452
0.0997613
0.100084
0.100419
0.100764
0.101119
0.10148
0.101847
0.102217
0.102587
0.102956
0.103319
0.103676
0.104023
0.104358
0.10468
0.104985
0.105272
0.0983332
0.0985824
0.0988463
0.099125
0.0994185
0.0997261
0.100047
0.100381
0.100726
0.10108
0.101442
0.101809
0.102179
0.102551
0.102921
0.103286
0.103645
0.103995
0.104333
0.104658
0.104966
0.105257
0.0983099
0.0985571
0.0988191
0.099096
0.0993877
0.0996938
0.100014
0.100346
0.10069
0.101044
0.101405
0.101773
0.102144
0.102517
0.102888
0.103255
0.103616
0.103969
0.104309
0.104636
0.104948
0.105241
0.0982889
0.0985344
0.0987946
0.0990698
0.0993599
0.0996645
0.099983
0.100314
0.100658
0.101011
0.101373
0.10174
0.102112
0.102485
0.102858
0.103227
0.103589
0.103944
0.104286
0.104616
0.10493
0.105225
0.0982703
0.0985142
0.0987728
0.0990465
0.0993351
0.0996384
0.0999557
0.100286
0.100629
0.100981
0.101343
0.101711
0.102083
0.102457
0.10283
0.103201
0.103565
0.103921
0.104265
0.104597
0.104913
0.105211
0.0982542
0.0984966
0.0987539
0.0990261
0.0993134
0.0996155
0.0999318
0.100261
0.100603
0.100956
0.101317
0.101685
0.102057
0.102432
0.102806
0.103177
0.103543
0.1039
0.104247
0.10458
0.104897
0.105197
0.0982405
0.0984817
0.0987378
0.0990089
0.0992951
0.0995961
0.0999115
0.10024
0.100582
0.100934
0.101295
0.101663
0.102035
0.10241
0.102785
0.103157
0.103524
0.103882
0.10423
0.104565
0.104884
0.105186
0.0982293
0.0984696
0.0987246
0.0989948
0.09928
0.0995802
0.0998949
0.100223
0.100564
0.100915
0.101276
0.101644
0.102017
0.102393
0.102768
0.103141
0.103508
0.103867
0.104216
0.104552
0.104872
0.105175
0.0982207
0.0984602
0.0987145
0.0989839
0.0992684
0.099568
0.099882
0.10021
0.10055
0.100901
0.101262
0.10163
0.102003
0.102379
0.102754
0.103128
0.103496
0.103856
0.104206
0.104542
0.104864
0.105167
0.0982147
0.0984537
0.0987074
0.0989762
0.0992603
0.0995594
0.099873
0.1002
0.10054
0.100891
0.101252
0.10162
0.101993
0.102369
0.102745
0.103119
0.103487
0.103848
0.104198
0.104535
0.104857
0.105162
0.0982113
0.0984499
0.0987034
0.0989719
0.0992557
0.0995545
0.0998678
0.100195
0.100535
0.100886
0.101246
0.101614
0.101987
0.102363
0.102739
0.103113
0.103482
0.103843
0.104193
0.104531
0.104854
0.105159
0.0956169
0.0956244
0.0956394
0.0956618
0.0956918
0.0957292
0.0957741
0.0958266
0.0958867
0.0959545
0.0960302
0.096114
0.0962062
0.0963072
0.0964175
0.0965375
0.0966678
0.0968091
0.096962
0.0971272
0.0973055
0.0974973
0.0977031
0.0979235
0.0981586
0.0984085
0.0986728
0.0989512
0.0955983
0.0956058
0.0956208
0.0956433
0.0956732
0.0957107
0.0957556
0.095808
0.095868
0.0959357
0.0960112
0.0960948
0.0961867
0.0962873
0.0963969
0.0965162
0.0966457
0.096786
0.0969377
0.0971016
0.0972783
0.0974683
0.0976723
0.0978907
0.0981237
0.0983714
0.0986336
0.0989098
0.09558
0.0955875
0.0956025
0.0956249
0.0956549
0.0956923
0.0957372
0.0957896
0.0958496
0.0959171
0.0959925
0.0960758
0.0961674
0.0962675
0.0963766
0.0964952
0.0966238
0.0967631
0.0969136
0.0970761
0.0972511
0.0974394
0.0976415
0.0978578
0.0980886
0.0983341
0.098594
0.0988681
0.0955618
0.0955693
0.0955843
0.0956068
0.0956368
0.0956742
0.0957191
0.0957715
0.0958314
0.0958988
0.095974
0.0960571
0.0961483
0.096248
0.0963566
0.0964745
0.0966022
0.0967404
0.0968897
0.0970507
0.0972241
0.0974106
0.0976107
0.0978249
0.0980535
0.0982966
0.0985542
0.098826
0.0955439
0.0955514
0.0955665
0.095589
0.095619
0.0956564
0.0957013
0.0957536
0.0958134
0.0958808
0.0959558
0.0960386
0.0961295
0.0962288
0.0963368
0.096454
0.0965808
0.0967179
0.096866
0.0970255
0.0971973
0.097382
0.09758
0.097792
0.0980183
0.0982591
0.0985143
0.0987837
0.0955263
0.0955339
0.0955489
0.0955714
0.0956014
0.0956389
0.0956838
0.0957361
0.0957958
0.0958631
0.0959379
0.0960205
0.0961111
0.0962099
0.0963173
0.0964338
0.0965597
0.0966958
0.0968425
0.0970006
0.0971708
0.0973535
0.0975495
0.0977593
0.0979832
0.0982215
0.0984743
0.0987412
0.095509
0.0955166
0.0955316
0.0955542
0.0955842
0.0956217
0.0956665
0.0957188
0.0957785
0.0958457
0.0959204
0.0960028
0.096093
0.0961914
0.0962982
0.096414
0.096539
0.096674
0.0968195
0.0969761
0.0971445
0.0973254
0.0975193
0.0977268
0.0979483
0.0981842
0.0984344
0.0986988
0.0954921
0.0954997
0.0955147
0.0955373
0.0955673
0.0956048
0.0956497
0.095702
0.0957616
0.0958287
0.0959032
0.0959854
0.0960753
0.0961732
0.0962795
0.0963945
0.0965187
0.0966526
0.0967968
0.0969519
0.0971187
0.0972976
0.0974894
0.0976946
0.0979137
0.098147
0.0983946
0.0986565
0.0954755
0.0954831
0.0954982
0.0955208
0.0955508
0.0955883
0.0956332
0.0956855
0.0957451
0.0958121
0.0958865
0.0959684
0.096058
0.0961555
0.0962613
0.0963756
0.0964989
0.0966317
0.0967746
0.0969283
0.0970932
0.0972703
0.0974599
0.0976628
0.0978795
0.0981102
0.0983552
0.0986144
0.0954594
0.0954669
0.095482
0.0955047
0.0955347
0.0955723
0.0956172
0.0956694
0.095729
0.0957959
0.0958701
0.0959518
0.0960412
0.0961383
0.0962435
0.0963571
0.0964795
0.0966113
0.0967529
0.0969051
0.0970684
0.0972434
0.097431
0.0976316
0.0978457
0.0980738
0.0983161
0.0985727
0.0954437
0.0954512
0.0954663
0.095489
0.0955191
0.0955566
0.0956015
0.0956538
0.0957133
0.0957801
0.0958543
0.0959358
0.0960248
0.0961215
0.0962262
0.0963391
0.0964607
0.0965914
0.0967318
0.0968825
0.097044
0.0972172
0.0974026
0.0976008
0.0978125
0.098038
0.0982776
0.0985315
0.0954284
0.095436
0.0954511
0.0954738
0.0955039
0.0955415
0.0955864
0.0956386
0.0956981
0.0957649
0.0958389
0.0959202
0.096009
0.0961053
0.0962094
0.0963217
0.0964424
0.0965721
0.0967113
0.0968605
0.0970204
0.0971916
0.0973749
0.0975708
0.09778
0.0980028
0.0982397
0.0984908
0.0954136
0.0954212
0.0954363
0.095459
0.0954892
0.0955268
0.0955717
0.095624
0.0956834
0.0957501
0.095824
0.0959052
0.0959936
0.0960896
0.0961932
0.0963048
0.0964247
0.0965534
0.0966914
0.0968392
0.0969974
0.0971668
0.0973479
0.0975416
0.0977482
0.0979684
0.0982026
0.0984509
0.0953993
0.0954069
0.0954221
0.0954448
0.095475
0.0955126
0.0955576
0.0956098
0.0956693
0.0957359
0.0958097
0.0958907
0.0959789
0.0960745
0.0961776
0.0962886
0.0964077
0.0965354
0.0966722
0.0968186
0.0969752
0.0971427
0.0973218
0.0975131
0.0977173
0.0979349
0.0981663
0.0984119
0.0953855
0.0953931
0.0954083
0.0954311
0.0954613
0.095499
0.095544
0.0955962
0.0956557
0.0957223
0.095796
0.0958768
0.0959648
0.09606
0.0961627
0.0962731
0.0963914
0.0965182
0.0966538
0.0967988
0.0969538
0.0971195
0.0972966
0.0974857
0.0976874
0.0979024
0.0981311
0.098374
0.0953723
0.0953799
0.0953952
0.0954179
0.0954482
0.0954859
0.0955309
0.0955832
0.0956426
0.0957092
0.0957828
0.0958635
0.0959512
0.0960461
0.0961484
0.0962582
0.0963758
0.0965017
0.0966362
0.0967799
0.0969333
0.0970973
0.0972723
0.0974592
0.0976585
0.097871
0.098097
0.0983372
0.0953597
0.0953673
0.0953826
0.0954054
0.0954357
0.0954734
0.0955185
0.0955707
0.0956302
0.0956967
0.0957702
0.0958508
0.0959383
0.0960329
0.0961348
0.096244
0.0963609
0.0964859
0.0966193
0.0967618
0.0969138
0.097076
0.0972491
0.0974338
0.0976308
0.0978408
0.0980642
0.0983016
0.0953477
0.0953553
0.0953706
0.0953934
0.0954237
0.0954615
0.0955066
0.0955589
0.0956184
0.0956849
0.0957583
0.0958387
0.0959261
0.0960204
0.0961219
0.0962306
0.0963468
0.096471
0.0966034
0.0967446
0.0968952
0.0970557
0.097227
0.0974096
0.0976043
0.0978118
0.0980327
0.0982675
0.0953363
0.0953439
0.0953592
0.0953821
0.0954124
0.0954502
0.0954954
0.0955477
0.0956072
0.0956736
0.095747
0.0958273
0.0959145
0.0960086
0.0961097
0.0962179
0.0963335
0.0964569
0.0965883
0.0967284
0.0968776
0.0970365
0.097206
0.0973866
0.0975792
0.0977843
0.0980027
0.0982349
0.0953255
0.0953332
0.0953485
0.0953714
0.0954018
0.0954396
0.0954848
0.0955372
0.0955966
0.0956631
0.0957364
0.0958166
0.0959036
0.0959975
0.0960982
0.096206
0.096321
0.0964436
0.0965742
0.0967131
0.096861
0.0970185
0.0971862
0.0973649
0.0975554
0.0977582
0.0979742
0.0982039
0.0953154
0.0953231
0.0953384
0.0953614
0.0953918
0.0954297
0.0954749
0.0955273
0.0955867
0.0956532
0.0957265
0.0958066
0.0958935
0.0959871
0.0960875
0.0961949
0.0963094
0.0964313
0.096561
0.0966989
0.0968455
0.0970016
0.0971677
0.0973446
0.097533
0.0977337
0.0979474
0.0981747
0.095306
0.0953137
0.0953291
0.095352
0.0953825
0.0954204
0.0954656
0.0955181
0.0955775
0.095644
0.0957173
0.0957973
0.095884
0.0959775
0.0960776
0.0961846
0.0962986
0.0964198
0.0965487
0.0966856
0.0968311
0.0969859
0.0971504
0.0973256
0.0975121
0.0977108
0.0979223
0.0981473
0.0952973
0.095305
0.0953204
0.0953434
0.0953739
0.0954118
0.0954571
0.0955095
0.0955691
0.0956355
0.0957088
0.0957887
0.0958753
0.0959686
0.0960685
0.0961751
0.0962886
0.0964092
0.0965374
0.0966734
0.0968179
0.0969714
0.0971345
0.0973081
0.0974928
0.0976896
0.097899
0.0981218
0.0952894
0.0952971
0.0953124
0.0953354
0.095366
0.095404
0.0954493
0.0955017
0.0955613
0.0956277
0.095701
0.0957809
0.0958674
0.0959605
0.0960601
0.0961664
0.0962795
0.0963996
0.0965271
0.0966623
0.0968058
0.0969581
0.0971199
0.097292
0.0974751
0.0976701
0.0978776
0.0980984
0.0952821
0.0952898
0.0953052
0.0953282
0.0953588
0.0953968
0.0954421
0.0954947
0.0955542
0.0956207
0.0956939
0.0957737
0.0958602
0.0959531
0.0960525
0.0961585
0.0962713
0.0963909
0.0965177
0.0966522
0.0967948
0.0969461
0.0971067
0.0972774
0.097459
0.0976523
0.0978581
0.098077
0.0952756
0.0952833
0.0952987
0.0953218
0.0953524
0.0953904
0.0954358
0.0954883
0.0955479
0.0956144
0.0956876
0.0957674
0.0958537
0.0959465
0.0960458
0.0961515
0.0962639
0.0963831
0.0965094
0.0966432
0.096785
0.0969353
0.0970949
0.0972644
0.0974446
0.0976364
0.0978406
0.0980578
0.0952699
0.0952776
0.095293
0.0953161
0.0953467
0.0953848
0.0954301
0.0954827
0.0955423
0.0956088
0.095682
0.0957618
0.095848
0.0959407
0.0960398
0.0961454
0.0962574
0.0963762
0.0965021
0.0966353
0.0967763
0.0969259
0.0970845
0.0972529
0.0974319
0.0976223
0.0978251
0.0980408
0.0952649
0.0952726
0.0952881
0.0953111
0.0953418
0.0953799
0.0954253
0.0954779
0.0955375
0.095604
0.0956771
0.0957569
0.0958431
0.0959357
0.0960347
0.09614
0.0962518
0.0963703
0.0964957
0.0966284
0.0967689
0.0969177
0.0970754
0.0972429
0.0974209
0.0976101
0.0978116
0.098026
0.0952607
0.0952684
0.0952839
0.095307
0.0953376
0.0953757
0.0954212
0.0954738
0.0955334
0.0955999
0.0956731
0.0957528
0.095839
0.0959315
0.0960304
0.0961355
0.0962471
0.0963653
0.0964904
0.0966227
0.0967626
0.0969108
0.0970678
0.0972345
0.0974115
0.0975999
0.0978002
0.0980135
0.0952573
0.095265
0.0952805
0.0953036
0.0953343
0.0953724
0.0954178
0.0954705
0.0955301
0.0955966
0.0956698
0.0957495
0.0958356
0.0959281
0.0960268
0.0961319
0.0962433
0.0963613
0.0964861
0.096618
0.0967575
0.0969052
0.0970616
0.0972276
0.097404
0.0975915
0.097791
0.0980033
0.0952547
0.0952624
0.0952779
0.095301
0.0953317
0.0953698
0.0954153
0.0954679
0.0955276
0.0955941
0.0956672
0.095747
0.0958331
0.0959255
0.0960242
0.0961291
0.0962404
0.0963582
0.0964827
0.0966144
0.0967536
0.0969009
0.0970569
0.0972224
0.0973981
0.097585
0.0977839
0.0979955
0.0952529
0.0952606
0.0952761
0.0952992
0.0953299
0.095368
0.0954135
0.0954662
0.0955258
0.0955923
0.0956655
0.0957452
0.0958313
0.0959237
0.0960223
0.0961271
0.0962383
0.096356
0.0964804
0.0966119
0.0967508
0.0968979
0.0970536
0.0972187
0.0973941
0.0975805
0.0977789
0.09799
0.0952519
0.0952596
0.0952751
0.0952982
0.0953289
0.0953671
0.0954125
0.0954652
0.0955248
0.0955913
0.0956645
0.0957442
0.0958303
0.0959226
0.0960212
0.096126
0.0962372
0.0963548
0.0964791
0.0966104
0.0967493
0.0968961
0.0970517
0.0972166
0.0973917
0.0975779
0.097776
0.0979869
0.104888
0.104903
0.104918
0.104931
0.104943
0.104957
0.104834
0.104839
0.104845
0.104851
0.104858
0.104867
0.104748
0.104745
0.104744
0.104744
0.104744
0.104746
0.104631
0.104622
0.104614
0.104607
0.104602
0.104597
0.104485
0.10447
0.104456
0.104443
0.104431
0.104421
0.104311
0.104291
0.104271
0.104253
0.104235
0.104218
0.10411
0.104085
0.104061
0.104038
0.104015
0.103992
0.103885
0.103856
0.103828
0.1038
0.103772
0.103744
0.103637
0.103605
0.103573
0.103541
0.103509
0.103476
0.103369
0.103334
0.103299
0.103263
0.103227
0.103191
0.103083
0.103045
0.103007
0.102969
0.102929
0.10289
0.102782
0.102742
0.102701
0.10266
0.102618
0.102576
0.102467
0.102426
0.102383
0.10234
0.102296
0.102251
0.102142
0.102099
0.102056
0.102011
0.101966
0.101919
0.10181
0.101766
0.101721
0.101676
0.101629
0.101582
0.101472
0.101428
0.101383
0.101337
0.10129
0.101242
0.101133
0.101089
0.101044
0.100998
0.100951
0.100902
0.100794
0.10075
0.100705
0.10066
0.100613
0.100565
0.100458
0.100415
0.100371
0.100326
0.10028
0.100233
0.100127
0.100085
0.100042
0.0999983
0.0999535
0.0999078
0.0998045
0.0997636
0.0997219
0.0996792
0.0996358
0.0995915
0.0994911
0.0994517
0.0994114
0.0993703
0.0993284
0.0992859
0.0989923
0.0987119
0.0984454
0.0981935
0.0979563
0.097734
0.0975262
0.0973328
0.097153
0.0969865
0.0968324
0.0966901
0.0965589
0.0964382
0.0963274
0.096226
0.0961334
0.0960494
0.0959735
0.0959056
0.0958454
0.0957929
0.095748
0.0957106
0.0956806
0.0956582
0.0956432
0.0956357
0.099033
0.0987506
0.0984821
0.0982281
0.097989
0.0977648
0.0975553
0.0973601
0.0971789
0.097011
0.0968558
0.0967125
0.0965806
0.0964592
0.0963479
0.096246
0.0961531
0.0960688
0.0959928
0.0959247
0.0958645
0.095812
0.095767
0.0957296
0.0956997
0.0956772
0.0956622
0.0956547
0.099073
0.0987887
0.0985183
0.0982624
0.0980214
0.0977953
0.0975841
0.0973874
0.0972048
0.0970356
0.0968793
0.0967351
0.0966023
0.0964803
0.0963684
0.0962661
0.0961729
0.0960884
0.0960122
0.095944
0.0958837
0.0958311
0.0957862
0.0957487
0.0957188
0.0956963
0.0956814
0.0956739
0.0991124
0.0988263
0.0985541
0.0982963
0.0980534
0.0978256
0.0976128
0.0974145
0.0972305
0.0970602
0.0969027
0.0967576
0.096624
0.0965014
0.096389
0.0962863
0.0961928
0.096108
0.0960316
0.0959634
0.095903
0.0958504
0.0958054
0.0957679
0.095738
0.0957155
0.0957006
0.0956931
0.0991511
0.0988633
0.0985892
0.0983297
0.0980851
0.0978556
0.0976411
0.0974415
0.0972561
0.0970846
0.0969261
0.0967801
0.0966458
0.0965225
0.0964096
0.0963065
0.0962127
0.0961277
0.0960512
0.0959828
0.0959224
0.0958697
0.0958247
0.0957872
0.0957573
0.0957348
0.0957199
0.0957124
0.099189
0.0988996
0.0986238
0.0983626
0.0981163
0.0978852
0.0976692
0.0974682
0.0972816
0.0971089
0.0969494
0.0968026
0.0966675
0.0965437
0.0964303
0.0963268
0.0962327
0.0961474
0.0960707
0.0960023
0.0959417
0.095889
0.095844
0.0958065
0.0957765
0.0957541
0.0957392
0.0957317
0.105537
0.105536
0.105534
0.105531
0.105526
0.105521
0.105515
0.105507
0.105499
0.105489
0.105479
0.105467
0.105454
0.10544
0.105425
0.105408
0.105391
0.105372
0.105352
0.105331
0.105309
0.105286
0.105262
0.105236
0.10521
0.105183
0.105156
0.105128
0.105099
0.105071
0.105042
0.105014
0.104987
0.104961
0.104937
0.104915
0.104897
0.104882
0.104874
0.104874
0.105506
0.105505
0.105503
0.1055
0.105495
0.10549
0.105484
0.105476
0.105468
0.105458
0.105448
0.105436
0.105423
0.105409
0.105394
0.105377
0.10536
0.105341
0.105321
0.1053
0.105278
0.105255
0.105231
0.105205
0.105179
0.105152
0.105125
0.105097
0.105068
0.105039
0.105011
0.104983
0.104955
0.104929
0.104904
0.104882
0.104862
0.104847
0.104836
0.104832
0.105444
0.105443
0.105441
0.105438
0.105434
0.105428
0.105422
0.105415
0.105406
0.105397
0.105386
0.105374
0.105361
0.105347
0.105332
0.105316
0.105298
0.105279
0.105259
0.105238
0.105216
0.105193
0.105169
0.105144
0.105117
0.10509
0.105063
0.105034
0.105006
0.104977
0.104948
0.10492
0.104892
0.104865
0.10484
0.104816
0.104795
0.104777
0.104763
0.104754
0.105352
0.105351
0.105349
0.105346
0.105341
0.105336
0.10533
0.105323
0.105314
0.105305
0.105294
0.105282
0.105269
0.105255
0.10524
0.105224
0.105206
0.105187
0.105167
0.105146
0.105124
0.105101
0.105077
0.105051
0.105025
0.104998
0.10497
0.104942
0.104913
0.104884
0.104855
0.104826
0.104797
0.10477
0.104743
0.104718
0.104695
0.104675
0.104657
0.104643
0.10523
0.105229
0.105227
0.105224
0.10522
0.105214
0.105208
0.105201
0.105192
0.105183
0.105172
0.10516
0.105148
0.105133
0.105118
0.105102
0.105084
0.105066
0.105046
0.105025
0.105003
0.104979
0.104955
0.10493
0.104903
0.104876
0.104848
0.10482
0.104791
0.104761
0.104732
0.104702
0.104673
0.104644
0.104616
0.10459
0.104565
0.104542
0.104521
0.104502
0.105079
0.105078
0.105076
0.105073
0.105069
0.105064
0.105058
0.10505
0.105042
0.105032
0.105022
0.10501
0.104997
0.104983
0.104968
0.104952
0.104934
0.104915
0.104896
0.104875
0.104852
0.104829
0.104805
0.104779
0.104753
0.104726
0.104698
0.104669
0.104639
0.10461
0.10458
0.104549
0.104519
0.10449
0.104461
0.104432
0.104405
0.104379
0.104355
0.104332
0.104901
0.1049
0.104898
0.104895
0.104891
0.104886
0.104879
0.104872
0.104864
0.104854
0.104844
0.104832
0.104819
0.104805
0.10479
0.104774
0.104756
0.104737
0.104718
0.104697
0.104675
0.104651
0.104627
0.104601
0.104575
0.104548
0.104519
0.10449
0.104461
0.10443
0.1044
0.104369
0.104338
0.104307
0.104277
0.104247
0.104218
0.104189
0.104162
0.104136
0.104697
0.104696
0.104694
0.10469
0.104686
0.104681
0.104675
0.104668
0.104659
0.10465
0.104639
0.104627
0.104615
0.104601
0.104586
0.104569
0.104552
0.104533
0.104514
0.104493
0.10447
0.104447
0.104423
0.104397
0.104371
0.104343
0.104315
0.104286
0.104256
0.104225
0.104194
0.104163
0.104131
0.104099
0.104067
0.104036
0.104005
0.103974
0.103944
0.103914
0.104467
0.104466
0.104464
0.104461
0.104457
0.104452
0.104446
0.104438
0.10443
0.104421
0.10441
0.104398
0.104386
0.104372
0.104357
0.10434
0.104323
0.104305
0.104285
0.104264
0.104242
0.104219
0.104194
0.104169
0.104142
0.104115
0.104086
0.104057
0.104027
0.103996
0.103964
0.103932
0.103899
0.103867
0.103834
0.103801
0.103768
0.103735
0.103702
0.10367
0.104215
0.104214
0.104212
0.104209
0.104205
0.1042
0.104194
0.104186
0.104178
0.104169
0.104158
0.104146
0.104134
0.10412
0.104105
0.104089
0.104071
0.104053
0.104033
0.104013
0.103991
0.103967
0.103943
0.103918
0.103891
0.103863
0.103835
0.103805
0.103775
0.103744
0.103712
0.103679
0.103646
0.103612
0.103578
0.103543
0.103509
0.103474
0.103439
0.103404
0.103942
0.103941
0.103939
0.103936
0.103932
0.103927
0.10392
0.103913
0.103905
0.103896
0.103885
0.103874
0.103861
0.103847
0.103832
0.103816
0.103799
0.103781
0.103761
0.10374
0.103718
0.103695
0.103671
0.103646
0.103619
0.103592
0.103563
0.103533
0.103503
0.103471
0.103439
0.103406
0.103372
0.103337
0.103302
0.103267
0.103231
0.103194
0.103158
0.103121
0.10365
0.103649
0.103647
0.103644
0.10364
0.103635
0.103629
0.103621
0.103613
0.103604
0.103593
0.103582
0.103569
0.103556
0.103541
0.103525
0.103508
0.10349
0.10347
0.10345
0.103428
0.103405
0.103381
0.103355
0.103329
0.103301
0.103273
0.103243
0.103212
0.103181
0.103148
0.103114
0.10308
0.103045
0.103009
0.102973
0.102936
0.102898
0.10286
0.102821
0.103342
0.103341
0.103339
0.103336
0.103332
0.103327
0.10332
0.103313
0.103305
0.103296
0.103286
0.103274
0.103262
0.103248
0.103233
0.103217
0.1032
0.103182
0.103163
0.103143
0.103121
0.103098
0.103074
0.103049
0.103023
0.102995
0.102967
0.102937
0.102906
0.102874
0.102842
0.102808
0.102773
0.102738
0.102701
0.102664
0.102626
0.102588
0.102548
0.102508
0.10302
0.103019
0.103017
0.103014
0.103009
0.103004
0.102998
0.102991
0.102983
0.102974
0.102964
0.102952
0.10294
0.102927
0.102912
0.102896
0.102879
0.102861
0.102842
0.102822
0.1028
0.102778
0.102754
0.102729
0.102703
0.102676
0.102647
0.102618
0.102587
0.102555
0.102522
0.102489
0.102454
0.102418
0.102381
0.102344
0.102305
0.102266
0.102225
0.102184
0.102686
0.102685
0.102683
0.10268
0.102676
0.102671
0.102665
0.102658
0.10265
0.102641
0.102631
0.10262
0.102607
0.102594
0.10258
0.102564
0.102547
0.102529
0.102511
0.10249
0.102469
0.102447
0.102423
0.102398
0.102373
0.102345
0.102317
0.102288
0.102257
0.102226
0.102193
0.102159
0.102124
0.102088
0.102052
0.102014
0.101975
0.101935
0.101894
0.101852
0.102344
0.102343
0.102341
0.102339
0.102335
0.10233
0.102324
0.102317
0.102309
0.1023
0.10229
0.102278
0.102266
0.102253
0.102239
0.102223
0.102207
0.102189
0.102171
0.102151
0.10213
0.102108
0.102084
0.10206
0.102034
0.102007
0.101979
0.10195
0.10192
0.101889
0.101856
0.101823
0.101788
0.101752
0.101715
0.101677
0.101638
0.101598
0.101557
0.101515
0.101997
0.101996
0.101994
0.101991
0.101987
0.101982
0.101976
0.10197
0.101962
0.101953
0.101943
0.101932
0.10192
0.101907
0.101893
0.101877
0.101861
0.101844
0.101825
0.101806
0.101785
0.101763
0.10174
0.101716
0.101691
0.101664
0.101637
0.101608
0.101578
0.101547
0.101515
0.101482
0.101447
0.101412
0.101375
0.101337
0.101299
0.101259
0.101218
0.101176
0.101647
0.101646
0.101644
0.101641
0.101637
0.101632
0.101627
0.10162
0.101612
0.101603
0.101593
0.101582
0.101571
0.101558
0.101544
0.101529
0.101513
0.101496
0.101477
0.101458
0.101438
0.101416
0.101393
0.10137
0.101345
0.101319
0.101292
0.101263
0.101234
0.101203
0.101172
0.101139
0.101105
0.10107
0.101034
0.100996
0.100958
0.100919
0.100878
0.100837
0.101297
0.101296
0.101294
0.101291
0.101287
0.101283
0.101277
0.10127
0.101262
0.101254
0.101244
0.101233
0.101221
0.101209
0.101195
0.10118
0.101164
0.101148
0.10113
0.101111
0.101091
0.101069
0.101047
0.101024
0.100999
0.100974
0.100947
0.10092
0.100891
0.100861
0.10083
0.100797
0.100764
0.10073
0.100694
0.100657
0.10062
0.100581
0.100541
0.1005
0.10095
0.100949
0.100947
0.100944
0.10094
0.100935
0.10093
0.100923
0.100915
0.100907
0.100897
0.100887
0.100875
0.100863
0.100849
0.100835
0.100819
0.100802
0.100785
0.100766
0.100747
0.100726
0.100704
0.100681
0.100657
0.100632
0.100606
0.100579
0.100551
0.100521
0.100491
0.100459
0.100427
0.100393
0.100358
0.100322
0.100286
0.100248
0.100209
0.100168
0.100608
0.100607
0.100605
0.100602
0.100598
0.100594
0.100588
0.100582
0.100574
0.100566
0.100556
0.100546
0.100534
0.100522
0.100509
0.100494
0.100479
0.100463
0.100446
0.100427
0.100408
0.100388
0.100366
0.100344
0.100321
0.100296
0.100271
0.100244
0.100217
0.100188
0.100158
0.100128
0.100096
0.100063
0.100029
0.0999942
0.0999583
0.0999213
0.0998833
0.0998444
0.100274
0.100273
0.100271
0.100268
0.100264
0.10026
0.100254
0.100248
0.10024
0.100232
0.100223
0.100212
0.100201
0.100189
0.100176
0.100162
0.100147
0.100131
0.100114
0.100096
0.100078
0.100058
0.100037
0.100015
0.0999922
0.0999684
0.0999436
0.0999177
0.0998909
0.099863
0.0998342
0.0998043
0.0997734
0.0997415
0.0997087
0.0996748
0.0996399
0.0996041
0.0995674
0.0995297
0.0992261
0.0989351
0.0986577
0.0983949
0.098147
0.0979144
0.097697
0.0974946
0.0973068
0.097133
0.0969726
0.0968249
0.0966892
0.0965647
0.0964509
0.096347
0.0962526
0.0961672
0.0960903
0.0960217
0.0959611
0.0959083
0.0958633
0.0958258
0.0957958
0.0957734
0.0957584
0.095751
0.0992624
0.0989699
0.098691
0.0984266
0.0981772
0.0979431
0.0977244
0.0975207
0.0973317
0.0971569
0.0969956
0.0968471
0.0967107
0.0965857
0.0964714
0.0963672
0.0962725
0.0961869
0.0961098
0.0960411
0.0959805
0.0959276
0.0958825
0.095845
0.0958151
0.0957926
0.0957777
0.0957702
0.0992978
0.0990039
0.0987235
0.0984577
0.0982068
0.0979714
0.0977513
0.0975464
0.0973564
0.0971806
0.0970184
0.0968692
0.0967321
0.0966066
0.0964919
0.0963873
0.0962923
0.0962065
0.0961293
0.0960605
0.0959997
0.0959469
0.0959017
0.0958642
0.0958343
0.0958118
0.0957969
0.0957894
0.0993324
0.0990371
0.0987554
0.0984881
0.0982359
0.0979991
0.0977778
0.0975718
0.0973807
0.0972039
0.0970409
0.096891
0.0967534
0.0966273
0.0965122
0.0964073
0.0963121
0.096226
0.0961487
0.0960797
0.0960189
0.095966
0.0959208
0.0958833
0.0958533
0.0958309
0.095816
0.0958085
0.099366
0.0990694
0.0987864
0.0985178
0.0982644
0.0980263
0.0978039
0.0975967
0.0974046
0.097227
0.0970632
0.0969126
0.0967744
0.0966479
0.0965323
0.0964271
0.0963316
0.0962454
0.0961679
0.0960989
0.096038
0.095985
0.0959398
0.0959023
0.0958723
0.0958499
0.0958349
0.0958274
0.0993987
0.0991009
0.0988167
0.0985468
0.0982922
0.098053
0.0978294
0.0976212
0.0974282
0.0972497
0.0970852
0.0969339
0.0967952
0.0966682
0.0965523
0.0964468
0.096351
0.0962646
0.096187
0.0961179
0.0960569
0.0960039
0.0959587
0.0959211
0.0958911
0.0958687
0.0958537
0.0958462
0.0994305
0.0991316
0.0988461
0.0985751
0.0983193
0.098079
0.0978544
0.0976453
0.0974513
0.0972721
0.0971069
0.096955
0.0968157
0.0966883
0.096572
0.0964662
0.0963703
0.0962836
0.0962059
0.0961367
0.0960756
0.0960226
0.0959773
0.0959397
0.0959097
0.0958873
0.0958723
0.0958648
0.0994613
0.0991614
0.0988748
0.0986027
0.0983458
0.0981044
0.0978788
0.0976688
0.097474
0.097294
0.0971282
0.0969757
0.0968359
0.0967081
0.0965915
0.0964854
0.0963892
0.0963025
0.0962246
0.0961552
0.0960941
0.096041
0.0959958
0.0959581
0.0959281
0.0959057
0.0958907
0.0958832
0.0994912
0.0991902
0.0989026
0.0986295
0.0983716
0.0981293
0.0979027
0.0976918
0.0974963
0.0973156
0.0971491
0.0969961
0.0968559
0.0967276
0.0966107
0.0965043
0.096408
0.096321
0.096243
0.0961736
0.0961124
0.0960593
0.096014
0.0959763
0.0959463
0.0959238
0.0959089
0.0959014
0.0995202
0.0992182
0.0989296
0.0986555
0.0983966
0.0981534
0.097926
0.0977143
0.097518
0.0973367
0.0971696
0.0970161
0.0968754
0.0967468
0.0966296
0.096523
0.0964264
0.0963393
0.0962612
0.0961917
0.0961304
0.0960772
0.0960319
0.0959942
0.0959642
0.0959417
0.0959268
0.0959193
0.0995482
0.0992453
0.0989558
0.0986808
0.098421
0.0981769
0.0979487
0.0977363
0.0975393
0.0973573
0.0971897
0.0970357
0.0968946
0.0967657
0.0966481
0.0965413
0.0964445
0.0963573
0.0962791
0.0962095
0.0961482
0.0960949
0.0960495
0.0960119
0.0959818
0.0959593
0.0959444
0.0959369
0.0995752
0.0992715
0.0989811
0.0987052
0.0984446
0.0981997
0.0979708
0.0977576
0.09756
0.0973774
0.0972093
0.0970549
0.0969134
0.0967842
0.0966663
0.0965593
0.0964623
0.0963749
0.0962966
0.0962269
0.0961656
0.0961123
0.0960669
0.0960292
0.0959991
0.0959766
0.0959616
0.0959541
0.0996013
0.0992968
0.0990056
0.0987289
0.0984675
0.0982219
0.0979922
0.0977784
0.0975802
0.0973971
0.0972284
0.0970736
0.0969318
0.0968022
0.0966842
0.0965769
0.0964798
0.0963922
0.0963138
0.096244
0.0961826
0.0961293
0.0960838
0.0960461
0.096016
0.0959935
0.0959786
0.0959711
0.0996264
0.0993211
0.0990292
0.0987518
0.0984896
0.0982433
0.098013
0.0977986
0.0975998
0.0974162
0.0972471
0.0970919
0.0969497
0.0968199
0.0967016
0.0965941
0.0964968
0.0964092
0.0963306
0.0962608
0.0961993
0.0961459
0.0961004
0.0960627
0.0960326
0.0960101
0.0959951
0.0959876
0.0996505
0.0993446
0.0990519
0.0987738
0.098511
0.098264
0.0980331
0.0978181
0.0976188
0.0974347
0.0972653
0.0971097
0.0969672
0.0968371
0.0967185
0.0966109
0.0965135
0.0964257
0.096347
0.0962771
0.0962156
0.0961622
0.0961166
0.0960789
0.0960488
0.0960263
0.0960113
0.0960038
0.0996737
0.0993671
0.0990738
0.0987951
0.0985316
0.0982841
0.0980525
0.097837
0.0976373
0.0974528
0.0972829
0.0971269
0.0969842
0.0968538
0.0967351
0.0966272
0.0965297
0.0964418
0.096363
0.096293
0.0962314
0.096178
0.0961324
0.0960947
0.0960645
0.096042
0.096027
0.0960195
0.0996959
0.0993887
0.0990948
0.0988155
0.0985515
0.0983033
0.0980713
0.0978553
0.0976551
0.0974702
0.0973
0.0971437
0.0970007
0.09687
0.0967511
0.0966431
0.0965454
0.0964574
0.0963786
0.0963085
0.0962469
0.0961934
0.0961478
0.09611
0.0960798
0.0960573
0.0960423
0.0960348
0.0997172
0.0994094
0.099115
0.0988351
0.0985705
0.0983219
0.0980894
0.0978729
0.0976723
0.097487
0.0973165
0.0971599
0.0970166
0.0968858
0.0967667
0.0966585
0.0965607
0.0964726
0.0963936
0.0963235
0.0962618
0.0962083
0.0961627
0.0961248
0.0960947
0.0960721
0.0960571
0.0960496
0.0997375
0.0994292
0.0991343
0.0988539
0.0985888
0.0983397
0.0981068
0.0978899
0.0976889
0.0975032
0.0973324
0.0971755
0.097032
0.096901
0.0967817
0.0966734
0.0965754
0.0964872
0.0964082
0.096338
0.0962763
0.0962227
0.0961771
0.0961392
0.096109
0.0960865
0.0960715
0.0960639
0.0997569
0.0994481
0.0991527
0.0988718
0.0986063
0.0983568
0.0981234
0.0979062
0.0977048
0.0975188
0.0973477
0.0971906
0.0970469
0.0969156
0.0967962
0.0966877
0.0965897
0.0965014
0.0964223
0.096352
0.0962902
0.0962366
0.096191
0.0961531
0.0961229
0.0961003
0.0960853
0.0960778
0.0997753
0.0994661
0.0991703
0.098889
0.098623
0.0983731
0.0981393
0.0979218
0.0977201
0.0975338
0.0973624
0.0972051
0.0970611
0.0969297
0.0968101
0.0967015
0.0966034
0.096515
0.0964358
0.0963655
0.0963037
0.09625
0.0962043
0.0961664
0.0961362
0.0961136
0.0960986
0.0960911
0.0997928
0.0994832
0.099187
0.0989052
0.098639
0.0983886
0.0981545
0.0979366
0.0977346
0.0975481
0.0973765
0.0972189
0.0970748
0.0969432
0.0968235
0.0967148
0.0966165
0.096528
0.0964488
0.0963784
0.0963165
0.0962628
0.0962171
0.0961792
0.096149
0.0961264
0.0961113
0.0961038
0.0998094
0.0994994
0.0992028
0.0989207
0.0986541
0.0984034
0.098169
0.0979508
0.0977485
0.0975618
0.0973899
0.0972322
0.0970878
0.0969561
0.0968362
0.0967274
0.096629
0.0965405
0.0964612
0.0963908
0.0963289
0.0962751
0.0962294
0.0961914
0.0961612
0.0961386
0.0961235
0.096116
0.099825
0.0995147
0.0992177
0.0989353
0.0986684
0.0984174
0.0981827
0.0979642
0.0977617
0.0975747
0.0974026
0.0972447
0.0971002
0.0969684
0.0968484
0.0967395
0.096641
0.0965524
0.096473
0.0964026
0.0963406
0.0962868
0.096241
0.0962031
0.0961728
0.0961502
0.0961351
0.0961276
0.0998397
0.0995291
0.0992318
0.0989491
0.0986819
0.0984306
0.0981957
0.097977
0.0977742
0.097587
0.0974147
0.0972566
0.097112
0.09698
0.0968599
0.0967509
0.0966523
0.0965636
0.0964842
0.0964137
0.0963517
0.0962979
0.0962521
0.0962141
0.0961839
0.0961612
0.0961461
0.0961386
0.0998534
0.0995425
0.099245
0.0989621
0.0986946
0.0984431
0.0982079
0.0979889
0.097786
0.0975986
0.0974261
0.0972679
0.0971231
0.096991
0.0968708
0.0967617
0.0966631
0.0965743
0.0964948
0.0964243
0.0963622
0.0963084
0.0962625
0.0962246
0.0961943
0.0961716
0.0961565
0.096149
0.0998662
0.0995551
0.0992573
0.0989741
0.0987064
0.0984547
0.0982193
0.0980001
0.097797
0.0976094
0.0974368
0.0972785
0.0971335
0.0970013
0.096881
0.0967718
0.0966731
0.0965843
0.0965048
0.0964342
0.0963721
0.0963182
0.0962724
0.0962344
0.0962041
0.0961814
0.0961663
0.0961588
0.0998781
0.0995668
0.0992688
0.0989854
0.0987175
0.0984655
0.0982299
0.0980106
0.0978073
0.0976196
0.0974468
0.0972883
0.0971433
0.097011
0.0968906
0.0967813
0.0966825
0.0965936
0.0965141
0.0964434
0.0963813
0.0963274
0.0962815
0.0962435
0.0962132
0.0961905
0.0961754
0.0961679
0.0998891
0.0995776
0.0992794
0.0989958
0.0987277
0.0984756
0.0982398
0.0980203
0.0978168
0.097629
0.0974561
0.0972975
0.0971523
0.0970199
0.0968994
0.0967901
0.0966913
0.0966023
0.0965227
0.096452
0.0963899
0.096336
0.0962901
0.096252
0.0962217
0.096199
0.0961839
0.0961764
0.0998992
0.0995875
0.0992891
0.0990053
0.098737
0.0984848
0.0982488
0.0980292
0.0978256
0.0976376
0.0974646
0.0973059
0.0971607
0.0970282
0.0969076
0.0967982
0.0966993
0.0966103
0.0965307
0.09646
0.0963978
0.0963438
0.0962979
0.0962599
0.0962295
0.0962068
0.0961917
0.0961842
0.0999083
0.0995965
0.099298
0.099014
0.0987456
0.0984932
0.0982571
0.0980373
0.0978336
0.0976455
0.0974724
0.0973136
0.0971683
0.0970357
0.0969151
0.0968056
0.0967067
0.0966176
0.096538
0.0964672
0.096405
0.096351
0.0963051
0.096267
0.0962367
0.096214
0.0961989
0.0961913
0.0999165
0.0996045
0.0993059
0.0990219
0.0987533
0.0985008
0.0982646
0.0980447
0.0978409
0.0976526
0.0974794
0.0973205
0.0971752
0.0970425
0.0969218
0.0968123
0.0967133
0.0966242
0.0965445
0.0964737
0.0964115
0.0963575
0.0963116
0.0962735
0.0962431
0.0962204
0.0962053
0.0961978
0.0999238
0.0996117
0.099313
0.0990288
0.0987601
0.0985075
0.0982712
0.0980512
0.0978473
0.097659
0.0974857
0.0973267
0.0971813
0.0970486
0.0969278
0.0968183
0.0967193
0.0966301
0.0965504
0.0964796
0.0964173
0.0963633
0.0963174
0.0962793
0.0962489
0.0962262
0.0962111
0.0962035
0.0999302
0.099618
0.0993192
0.0990349
0.0987661
0.0985134
0.098277
0.098057
0.097853
0.0976646
0.0974912
0.0973322
0.0971867
0.0970539
0.0969331
0.0968235
0.0967245
0.0966353
0.0965556
0.0964847
0.0964224
0.0963684
0.0963224
0.0962843
0.0962539
0.0962312
0.0962161
0.0962086
0.0999357
0.0996234
0.0993245
0.0990402
0.0987713
0.0985185
0.098282
0.0980619
0.0978578
0.0976694
0.097496
0.0973369
0.0971913
0.0970585
0.0969377
0.096828
0.096729
0.0966398
0.09656
0.0964891
0.0964268
0.0963728
0.0963268
0.0962887
0.0962583
0.0962356
0.0962204
0.0962129
0.0999403
0.0996279
0.0993289
0.0990445
0.0987756
0.0985227
0.0982862
0.098066
0.0978619
0.0976734
0.0974999
0.0973408
0.0971952
0.0970623
0.0969415
0.0968318
0.0967327
0.0966435
0.0965637
0.0964928
0.0964305
0.0963765
0.0963305
0.0962923
0.0962619
0.0962392
0.0962241
0.0962165
0.0999439
0.0996315
0.0993325
0.099048
0.098779
0.0985261
0.0982895
0.0980693
0.0978651
0.0976766
0.0975031
0.0973439
0.0971983
0.0970654
0.0969445
0.0968348
0.0967357
0.0966465
0.0965667
0.0964958
0.0964334
0.0963794
0.0963334
0.0962952
0.0962648
0.0962421
0.096227
0.0962194
0.0999467
0.0996342
0.0993351
0.0990506
0.0987816
0.0985287
0.098292
0.0980718
0.0978676
0.097679
0.0975055
0.0973463
0.0972006
0.0970677
0.0969468
0.0968371
0.096738
0.0966487
0.0965689
0.096498
0.0964357
0.0963816
0.0963356
0.0962974
0.096267
0.0962443
0.0962292
0.0962216
0.0999485
0.099636
0.0993369
0.0990524
0.0987833
0.0985304
0.0982937
0.0980734
0.0978692
0.0976806
0.0975071
0.0973478
0.0972022
0.0970693
0.0969483
0.0968386
0.0967395
0.0966502
0.0965704
0.0964995
0.0964371
0.0963831
0.096337
0.0962989
0.0962685
0.0962458
0.0962306
0.0962231
0.0999494
0.0996369
0.0993378
0.0990533
0.0987842
0.0985312
0.0982946
0.0980742
0.09787
0.0976814
0.0975078
0.0973486
0.0972029
0.09707
0.0969491
0.0968394
0.0967402
0.096651
0.0965711
0.0965002
0.0964379
0.0963838
0.0963378
0.0962996
0.0962692
0.0962465
0.0962313
0.0962238
)
;

boundaryField
{
    bc-2
    {
        type            empty;
    }
    bc-3
    {
        type            empty;
    }
    bottom
    {
        type            zeroGradient;
    }
    leftSide
    {
        type            zeroGradient;
    }
    naturalSurface
    {
        type            zeroGradient;
    }
    rightSide
    {
        type            zeroGradient;
    }
    slopesurface
    {
        type            zeroGradient;
    }
    subGradeSurface
    {
        type            zeroGradient;
    }
}


// ************************************************************************* //
