# Supplementary material for: A finite volume-based model for the hydrothermal behavior of soil under freeze–thaw cycles
Source: PLoS One. 2021 Jun 3;16(6):e0252680. doi: 10.1371/journal.pone.0252680 (PMC8174737; doi:10.1371/journal.pone.0252680)
Supplement: S2 Data — (ZIP) [file pone.0252680.s002.zip › 土柱计算数据/1/2.92896e+08/volContOfWater]

/*--------------------------------*- C++ -*----------------------------------*\
| =========                 |                                                 |
| \\      /  F ield         | OpenFOAM: The Open Source CFD Toolbox           |
|  \\    /   O peration     | Version:  2.4.0                                 |
|   \\  /    A nd           | Web:      www.OpenFOAM.org                      |
|    \\/     M anipulation  |                                                 |
\*---------------------------------------------------------------------------*/
FoamFile
{
    version     2.0;
    format      ascii;
    class       volScalarField;
    location    "2.92896e+08";
    object      volContOfWater;
}
// * * * * * * * * * * * * * * * * * * * * * * * * * * * * * * * * * * * * * //

dimensions      [0 0 0 0 0 0 0];

internalField   nonuniform List<scalar> 
9554
(
0.105538
0.105507
0.105445
0.105353
0.105231
0.10508
0.104901
0.104696
0.104466
0.104213
0.103939
0.103646
0.103337
0.103014
0.10268
0.102337
0.101989
0.101638
0.101288
0.10094
0.100597
0.100263
0.105537
0.105506
0.105444
0.105352
0.10523
0.105079
0.1049
0.104695
0.104465
0.104212
0.103938
0.103645
0.103336
0.103013
0.102679
0.102336
0.101988
0.101637
0.101287
0.100939
0.100596
0.100262
0.105535
0.105504
0.105442
0.10535
0.105228
0.105077
0.104898
0.104693
0.104463
0.10421
0.103936
0.103643
0.103334
0.103011
0.102677
0.102334
0.101986
0.101635
0.101285
0.100937
0.100595
0.10026
0.105532
0.105501
0.105439
0.105347
0.105224
0.105073
0.104895
0.10469
0.10446
0.104207
0.103933
0.10364
0.103331
0.103008
0.102674
0.102331
0.101983
0.101632
0.101282
0.100934
0.100592
0.100257
0.105528
0.105497
0.105435
0.105342
0.10522
0.105069
0.104891
0.104685
0.104455
0.104203
0.103929
0.103636
0.103327
0.103004
0.10267
0.102327
0.101979
0.101629
0.101278
0.10093
0.100588
0.100254
0.105523
0.105492
0.10543
0.105337
0.105215
0.105064
0.104885
0.10468
0.10445
0.104197
0.103923
0.103631
0.103322
0.102999
0.102665
0.102322
0.101974
0.101624
0.101273
0.100925
0.100583
0.100249
0.105516
0.105485
0.105423
0.105331
0.105209
0.105058
0.104879
0.104674
0.104444
0.104191
0.103917
0.103625
0.103316
0.102993
0.102659
0.102316
0.101968
0.101618
0.101267
0.10092
0.100578
0.100243
0.105509
0.105478
0.105416
0.105324
0.105201
0.10505
0.104872
0.104667
0.104437
0.104184
0.10391
0.103617
0.103308
0.102986
0.102652
0.102309
0.101961
0.101611
0.101261
0.100913
0.100571
0.100237
0.105501
0.105469
0.105407
0.105315
0.105193
0.105042
0.104863
0.104658
0.104428
0.104175
0.103902
0.103609
0.1033
0.102977
0.102644
0.102301
0.101953
0.101603
0.101253
0.100905
0.100563
0.100229
0.105491
0.10546
0.105398
0.105305
0.105183
0.105032
0.104854
0.104649
0.104419
0.104166
0.103892
0.1036
0.103291
0.102968
0.102634
0.102292
0.101945
0.101594
0.101244
0.100897
0.100555
0.100221
0.10548
0.105449
0.105387
0.105295
0.105173
0.105022
0.104843
0.104638
0.104408
0.104155
0.103882
0.103589
0.10328
0.102958
0.102624
0.102282
0.101935
0.101584
0.101234
0.100887
0.100545
0.100212
0.105468
0.105437
0.105375
0.105283
0.105161
0.10501
0.104831
0.104626
0.104396
0.104144
0.10387
0.103578
0.103269
0.102947
0.102613
0.102271
0.101923
0.101573
0.101223
0.100876
0.100535
0.100201
0.105455
0.105424
0.105362
0.10527
0.105148
0.104997
0.104818
0.104613
0.104384
0.104131
0.103857
0.103565
0.103256
0.102934
0.102601
0.102259
0.101911
0.101561
0.101212
0.100865
0.100524
0.10019
0.105441
0.10541
0.105348
0.105256
0.105134
0.104983
0.104804
0.104599
0.10437
0.104117
0.103844
0.103551
0.103243
0.10292
0.102587
0.102245
0.101898
0.101548
0.101199
0.100852
0.100511
0.100178
0.105426
0.105395
0.105333
0.10524
0.105118
0.104967
0.104789
0.104584
0.104354
0.104102
0.103828
0.103536
0.103228
0.102906
0.102573
0.102231
0.101884
0.101534
0.101185
0.100839
0.100498
0.100165
0.105409
0.105378
0.105316
0.105224
0.105102
0.104951
0.104772
0.104568
0.104338
0.104086
0.103812
0.10352
0.103212
0.10289
0.102557
0.102215
0.101869
0.101519
0.10117
0.100824
0.100483
0.100151
0.105391
0.10536
0.105298
0.105206
0.105084
0.104933
0.104755
0.10455
0.104321
0.104068
0.103795
0.103503
0.103195
0.102873
0.10254
0.102199
0.101852
0.101503
0.101154
0.100808
0.100468
0.100136
0.105372
0.105341
0.105279
0.105187
0.105065
0.104914
0.104736
0.104531
0.104302
0.10405
0.103776
0.103485
0.103177
0.102855
0.102522
0.102181
0.101835
0.101486
0.101137
0.100792
0.100452
0.10012
0.105352
0.105321
0.105259
0.105167
0.105045
0.104894
0.104716
0.104511
0.104282
0.10403
0.103757
0.103465
0.103157
0.102836
0.102503
0.102162
0.101816
0.101468
0.101119
0.100774
0.100434
0.100103
0.105331
0.1053
0.105238
0.105146
0.105024
0.104873
0.104695
0.10449
0.104261
0.104009
0.103736
0.103444
0.103136
0.102815
0.102483
0.102142
0.101796
0.101448
0.1011
0.100755
0.100416
0.100085
0.105309
0.105278
0.105216
0.105123
0.105001
0.104851
0.104672
0.104468
0.104239
0.103986
0.103714
0.103422
0.103115
0.102793
0.102461
0.102121
0.101776
0.101428
0.10108
0.100735
0.100397
0.100066
0.105285
0.105254
0.105192
0.1051
0.104978
0.104827
0.104649
0.104444
0.104215
0.103963
0.10369
0.103399
0.103092
0.102771
0.102439
0.102099
0.101754
0.101406
0.101059
0.100715
0.100376
0.100046
0.105261
0.10523
0.105168
0.105075
0.104953
0.104803
0.104624
0.10442
0.10419
0.103938
0.103666
0.103375
0.103067
0.102746
0.102415
0.102075
0.10173
0.101383
0.101036
0.100693
0.100355
0.100025
0.105235
0.105204
0.105142
0.10505
0.104928
0.104777
0.104598
0.104394
0.104165
0.103913
0.10364
0.103349
0.103042
0.102721
0.10239
0.10205
0.101706
0.101359
0.101013
0.10067
0.100332
0.100003
0.105209
0.105178
0.105116
0.105023
0.104901
0.10475
0.104572
0.104367
0.104138
0.103886
0.103613
0.103322
0.103015
0.102695
0.102364
0.102025
0.10168
0.101334
0.100988
0.100645
0.100309
0.0999797
0.105181
0.10515
0.105088
0.104996
0.104874
0.104723
0.104544
0.104339
0.10411
0.103858
0.103585
0.103294
0.102987
0.102667
0.102336
0.101997
0.101654
0.101308
0.100962
0.10062
0.100284
0.0999557
0.105154
0.105122
0.10506
0.104968
0.104845
0.104694
0.104515
0.10431
0.104081
0.103829
0.103556
0.103265
0.102958
0.102638
0.102308
0.101969
0.101626
0.10128
0.100935
0.100594
0.100258
0.0999306
0.105125
0.105094
0.105032
0.104939
0.104816
0.104665
0.104486
0.104281
0.104051
0.103799
0.103526
0.103235
0.102928
0.102608
0.102278
0.10194
0.101597
0.101252
0.100907
0.100566
0.100231
0.0999046
0.105096
0.105065
0.105003
0.10491
0.104787
0.104635
0.104456
0.10425
0.10402
0.103768
0.103495
0.103204
0.102897
0.102577
0.102247
0.101909
0.101566
0.101222
0.100878
0.100538
0.100204
0.0998775
0.105067
0.105036
0.104973
0.10488
0.104757
0.104605
0.104425
0.104219
0.103989
0.103736
0.103463
0.103172
0.102865
0.102545
0.102215
0.101877
0.101535
0.101191
0.100848
0.100508
0.100175
0.0998493
0.105038
0.105007
0.104944
0.10485
0.104727
0.104574
0.104394
0.104188
0.103957
0.103704
0.10343
0.103139
0.102832
0.102512
0.102182
0.101844
0.101502
0.101159
0.100816
0.100477
0.100145
0.0998201
0.10501
0.104978
0.104915
0.104821
0.104697
0.104544
0.104363
0.104156
0.103924
0.103671
0.103397
0.103105
0.102797
0.102477
0.102147
0.10181
0.101469
0.101126
0.100784
0.100445
0.100113
0.0997899
0.104983
0.104951
0.104887
0.104792
0.104667
0.104513
0.104331
0.104123
0.103891
0.103637
0.103362
0.10307
0.102762
0.102442
0.102112
0.101775
0.101434
0.101091
0.10075
0.100412
0.100081
0.0997587
0.104956
0.104924
0.10486
0.104764
0.104638
0.104483
0.1043
0.104091
0.103858
0.103603
0.103327
0.103034
0.102726
0.102406
0.102076
0.101739
0.101398
0.101056
0.100715
0.100378
0.100048
0.0997264
0.104932
0.104899
0.104834
0.104737
0.10461
0.104454
0.104269
0.104059
0.103825
0.103568
0.103292
0.102998
0.102689
0.102368
0.102038
0.101701
0.101361
0.101019
0.100679
0.100343
0.100014
0.0996931
0.10491
0.104877
0.10481
0.104712
0.104583
0.104425
0.104239
0.104027
0.103791
0.103533
0.103256
0.102961
0.102651
0.10233
0.102
0.101663
0.101322
0.100981
0.100642
0.100307
0.0999782
0.0996588
0.104891
0.104857
0.104789
0.104689
0.104558
0.104398
0.104209
0.103995
0.103758
0.103498
0.103219
0.102923
0.102613
0.102291
0.10196
0.101623
0.101283
0.100942
0.100603
0.100269
0.0999418
0.0996235
0.104877
0.104842
0.104772
0.104669
0.104535
0.104372
0.104181
0.103964
0.103724
0.103463
0.103182
0.102885
0.102574
0.102251
0.10192
0.101583
0.101242
0.100902
0.100564
0.10023
0.0999043
0.0995872
0.10487
0.104831
0.104758
0.104651
0.104514
0.104347
0.104153
0.103934
0.103691
0.103427
0.103145
0.102846
0.102533
0.10221
0.101878
0.101541
0.101201
0.100861
0.100523
0.100191
0.0998657
0.0995499
0.104871
0.104828
0.104749
0.104637
0.104495
0.104324
0.104127
0.103904
0.103658
0.103392
0.103107
0.102807
0.102493
0.102168
0.101836
0.101498
0.101158
0.100818
0.100482
0.10015
0.0998261
0.0995116
0.104926
0.104904
0.105177
0.10514
0.105123
0.105101
0.105074
0.105038
0.105052
0.105013
0.105013
0.105014
0.105009
0.104976
0.104997
0.104967
0.10495
0.104933
0.105043
0.105017
0.10499
0.104991
0.105037
0.104996
0.105068
0.105058
0.104975
0.10498
0.105026
0.105029
0.105081
0.105087
0.104964
0.10495
0.106302
0.105031
0.106424
0.105463
0.105066
0.105072
0.105103
0.105148
0.105132
0.105225
0.105256
0.105305
0.105346
0.105321
0.105407
0.105337
0.105497
0.105435
0.105545
0.105457
0.105938
0.105381
0.106096
0.105562
0.105687
0.105664
0.105882
0.105738
0.105522
0.10571
0.105978
0.10554
0.10601
0.105841
0.106092
0.105702
0.106176
0.105701
0.106123
0.106034
0.106065
0.105656
0.106326
0.105756
0.106072
0.106108
0.106117
0.105571
0.106237
0.106124
0.10607
0.105744
0.106368
0.106082
0.106181
0.105706
0.105906
0.105599
0.106319
0.106092
0.105699
0.105655
0.106239
0.10558
0.106309
0.106078
0.106088
0.105653
0.106224
0.106043
0.106307
0.106296
0.106382
0.106363
0.105567
0.105598
0.106429
0.106441
0.105419
0.105488
0.105807
0.106049
0.105501
0.106147
0.105632
0.105584
0.106245
0.106304
0.105657
0.105643
0.106397
0.105612
0.105457
0.106419
0.10569
0.106093
0.106381
0.106111
0.106389
0.105962
0.105912
0.106149
0.1058
0.105747
0.105508
0.105759
0.105541
0.106282
0.105725
0.106263
0.10587
0.106065
0.105548
0.106095
0.106374
0.106011
0.105553
0.105447
0.106033
0.105469
0.106044
0.105767
0.105548
0.10565
0.105461
0.105424
0.105688
0.105315
0.105348
0.105798
0.105672
0.105734
0.105667
0.106007
0.106375
0.10545
0.105925
0.106164
0.106377
0.105478
0.105924
0.105536
0.105964
0.106422
0.106222
0.105692
0.10544
0.105842
0.10575
0.106184
0.106363
0.106313
0.106159
0.106208
0.10632
0.105944
0.105492
0.105655
0.105475
0.105933
0.105417
0.106174
0.106442
0.105974
0.105552
0.106156
0.106059
0.106111
0.105908
0.105878
0.106045
0.10577
0.105559
0.105246
0.10521
0.10538
0.105841
0.105755
0.106073
0.105769
0.106065
0.106117
0.105753
0.106068
0.105781
0.106204
0.105783
0.105567
0.105445
0.105765
0.106089
0.105314
0.105485
0.105942
0.106016
0.105773
0.105836
0.106294
0.10639
0.105596
0.105523
0.105458
0.105772
0.106271
0.106359
0.105441
0.105857
0.106288
0.106421
0.105519
0.106003
0.106442
0.10622
0.105358
0.10578
0.10562
0.10539
0.10588
0.105756
0.106196
0.106437
0.10642
0.10623
0.105473
0.105351
0.1055
0.105789
0.106228
0.106328
0.106182
0.106257
0.106426
0.106211
0.106258
0.106299
0.105661
0.105572
0.106028
0.105921
0.105932
0.105958
0.106279
0.106398
0.105658
0.105499
0.106436
0.106185
0.105586
0.105592
0.105905
0.106197
0.105574
0.105642
0.10551
0.105764
0.105737
0.105578
0.105918
0.106211
0.106082
0.106101
0.105708
0.105488
0.105676
0.105508
0.106261
0.106151
0.105896
0.106119
0.10596
0.105928
0.105806
0.105886
0.105464
0.105618
0.105994
0.10622
0.106386
0.10621
0.106057
0.106202
0.105554
0.10571
0.106245
0.105952
0.105927
0.105994
0.105648
0.105578
0.105497
0.105692
0.105737
0.105892
0.105852
0.105807
0.105899
0.105779
0.105198
0.105156
0.105377
0.105534
0.105931
0.106088
0.10525
0.105261
0.105977
0.106207
0.106171
0.106111
0.105632
0.105859
0.106055
0.105942
0.105597
0.105637
0.10604
0.106241
0.105867
0.105721
0.105861
0.105867
0.105414
0.105402
0.10602
0.106233
0.106009
0.1059
0.105647
0.105834
0.105868
0.105735
0.105906
0.105834
0.10575
0.105747
0.105942
0.105944
0.106201
0.106051
0.105971
0.105913
0.105806
0.105879
0.106114
0.105913
0.106023
0.106224
0.106026
0.105916
0.10586
0.10575
0.106387
0.106392
0.105722
0.105853
0.106393
0.106323
0.105562
0.105647
0.105389
0.105589
0.106233
0.106063
0.106319
0.106437
0.105768
0.105882
0.105907
0.105811
0.105807
0.105797
0.105493
0.105599
0.105581
0.105445
0.106031
0.106183
0.105871
0.105772
0.105733
0.105711
0.105813
0.105974
0.106096
0.106017
0.106154
0.106131
0.105255
0.10536
0.106293
0.106391
0.105724
0.105819
0.105886
0.105836
0.105103
0.105163
0.105869
0.105655
0.10624
0.106204
0.105482
0.105658
0.105703
0.105576
0.105432
0.105459
0.105563
0.105368
0.106304
0.106431
0.105443
0.105431
0.105475
0.105451
0.105645
0.105455
0.106303
0.106258
0.105927
0.106001
0.106393
0.106389
0.105542
0.105474
0.106352
0.106335
0.105489
0.105641
0.10517
0.105209
0.106414
0.106306
0.105365
0.105393
0.105529
0.105419
0.105398
0.105512
0.106134
0.106273
0.105844
0.105721
0.105323
0.1053
0.105524
0.105521
0.10558
0.105757
0.106239
0.106258
0.105948
0.106047
0.106878
0.105908
0.106867
0.106505
0.105969
0.105991
0.106078
0.106119
0.106162
0.106181
0.10625
0.106248
0.106364
0.106278
0.106404
0.106337
0.106457
0.106463
0.106604
0.106407
0.106697
0.106556
0.106716
0.106541
0.106711
0.106719
0.106644
0.106517
0.106796
0.106573
0.10677
0.106496
0.106784
0.106603
0.106685
0.106685
0.106812
0.106486
0.106843
0.106557
0.106787
0.106771
0.106855
0.106557
0.106711
0.106707
0.106824
0.106503
0.106827
0.106633
0.10684
0.106779
0.106873
0.106554
0.106623
0.106735
0.106545
0.106868
0.106743
0.106453
0.10656
0.106798
0.106544
0.10684
0.106838
0.106553
0.106792
0.106582
0.106755
0.106644
0.106356
0.106532
0.106546
0.106833
0.106865
0.106705
0.106672
0.106606
0.106533
0.106749
0.106784
0.106814
0.106315
0.106498
0.10674
0.106811
0.106675
0.106707
0.106698
0.106562
0.106839
0.106705
0.106859
0.106726
0.106655
0.106598
0.106546
0.106477
0.106626
0.106477
0.106467
0.106618
0.106841
0.106836
0.106764
0.106551
0.106685
0.106637
0.106873
0.106762
0.10662
0.106505
0.106857
0.106751
0.106734
0.106507
0.106719
0.106504
0.106676
0.106741
0.106573
0.106466
0.106836
0.106725
0.106724
0.106799
0.106207
0.106288
0.10667
0.10659
0.106764
0.106863
0.106463
0.106359
0.10682
0.10687
0.10664
0.106665
0.106711
0.106819
0.106758
0.106642
0.106588
0.10645
0.106709
0.106811
0.106801
0.106695
0.106288
0.106128
0.106681
0.106686
0.106859
0.106875
0.106595
0.10654
0.10651
0.106625
0.10643
0.106376
0.106819
0.106834
0.106648
0.106508
0.106837
0.106866
0.106795
0.106748
0.106864
0.106815
0.106368
0.106264
0.106411
0.106558
0.106515
0.106393
0.106872
0.106833
0.106615
0.106517
0.10682
0.106847
0.106615
0.106558
0.106502
0.106638
0.1066
0.106501
0.10651
0.106625
0.106528
0.106632
0.106504
0.106617
0.106773
0.106652
0.106775
0.106817
0.106563
0.106613
0.106876
0.10683
0.106773
0.106719
0.106797
0.106781
0.106704
0.106723
0.106686
0.106665
0.106741
0.106637
0.106565
0.106511
0.106847
0.106813
0.106733
0.106784
0.10663
0.106758
0.106728
0.106711
0.106056
0.106201
0.106843
0.106863
0.106416
0.106481
0.106696
0.106656
0.106757
0.106818
0.106651
0.106669
0.106653
0.106694
0.106796
0.106762
0.106828
0.106763
0.106531
0.10651
0.106195
0.106257
0.106858
0.106863
0.106789
0.106787
0.106832
0.106785
0.10679
0.106814
0.106335
0.106336
0.106666
0.106686
0.106397
0.106306
0.106738
0.106772
0.106434
0.106495
0.106707
0.106749
0.106727
0.106627
0.106775
0.106832
0.106604
0.106581
0.106629
0.106533
0.106105
0.106041
0.106738
0.106775
0.106799
0.106767
0.106783
0.106812
0.106754
0.106777
0.106665
0.106731
0.106438
0.106534
0.106855
0.106858
0.106713
0.106618
0.10643
0.106491
0.106566
0.106652
0.106491
0.106595
0.106654
0.10668
0.106612
0.106633
0.106775
0.106754
0.106777
0.10675
0.106894
0.10689
0.106892
0.106889
0.106891
0.106888
0.10689
0.106887
0.106889
0.106885
0.106888
0.106884
0.106886
0.106882
0.106883
0.106879
0.10688
0.106874
0.106874
0.106868
0.106867
0.106859
0.106856
0.106846
0.106842
0.10683
0.106825
0.10681
0.106803
0.106785
0.106785
0.106756
0.106895
0.106892
0.106895
0.106892
0.106896
0.106893
0.106897
0.106894
0.106897
0.106894
0.106897
0.106894
0.106897
0.106893
0.106895
0.106891
0.106892
0.106887
0.106887
0.10688
0.106879
0.106871
0.106868
0.106858
0.106853
0.106841
0.106835
0.106819
0.106812
0.106794
0.106541
0.105812
0.106868
0.106504
0.105883
0.105906
0.106007
0.10605
0.106137
0.105977
0.106228
0.106194
0.106316
0.106288
0.106447
0.1062
0.106563
0.106407
0.106598
0.106334
0.106744
0.106536
0.106715
0.106714
0.106646
0.106418
0.106692
0.106439
0.106753
0.106585
0.106842
0.106577
0.106693
0.106759
0.106816
0.106575
0.106832
0.106609
0.106785
0.106784
0.106855
0.106579
0.106714
0.106614
0.106839
0.106792
0.106843
0.106638
0.106796
0.10679
0.106541
0.10687
0.106819
0.106727
0.106622
0.106625
0.106553
0.10686
0.106739
0.106412
0.106538
0.106832
0.106569
0.106842
0.106871
0.106537
0.106874
0.106588
0.106291
0.106532
0.106463
0.106692
0.106706
0.106532
0.10662
0.10649
0.106863
0.106628
0.10679
0.106869
0.106373
0.106258
0.106562
0.106807
0.10676
0.106849
0.106634
0.106586
0.10659
0.106336
0.106519
0.106774
0.106518
0.106767
0.106712
0.106882
0.106841
0.106837
0.106738
0.106504
0.106273
0.106142
0.106695
0.10648
0.106542
0.106542
0.106653
0.10678
0.10687
0.106821
0.106533
0.106671
0.106515
0.106719
0.106756
0.106846
0.106747
0.106869
0.106482
0.106723
0.106769
0.106875
0.106501
0.10666
0.106811
0.106874
0.106524
0.106438
0.10642
0.10634
0.106695
0.106776
0.106054
0.106218
0.106451
0.106429
0.106656
0.106716
0.106765
0.106612
0.106763
0.106813
0.106697
0.106687
0.106575
0.106511
0.106645
0.106778
0.106641
0.106773
0.106819
0.10671
0.106498
0.106696
0.106464
0.10667
0.106467
0.106594
0.106316
0.106201
0.106517
0.106616
0.106796
0.106862
0.106495
0.106653
0.106787
0.106739
0.106492
0.106625
0.106832
0.106882
0.106102
0.106108
0.10643
0.10659
0.106403
0.106324
0.106841
0.106731
0.106647
0.106502
0.106875
0.10682
0.106816
0.106813
0.10684
0.106871
0.10685
0.106879
0.106639
0.106551
0.106613
0.106553
0.106627
0.106541
0.106717
0.106823
0.10688
0.106809
0.106648
0.106669
0.106847
0.106881
0.106881
0.106828
0.106876
0.106851
0.106528
0.106479
0.106602
0.106516
0.106625
0.106502
0.106775
0.106654
0.106742
0.106672
0.106732
0.106829
0.106743
0.10664
0.106446
0.106368
0.106688
0.106619
0.106777
0.10668
0.106367
0.106501
0.106792
0.106804
0.106635
0.106706
0.106803
0.106804
0.106624
0.10667
0.106664
0.106603
0.106469
0.106398
0.106357
0.106249
0.106239
0.106133
0.106718
0.106757
0.10668
0.106643
0.106834
0.106763
0.106721
0.106641
0.106801
0.10683
0.106031
0.105962
0.106737
0.106779
0.106758
0.106719
0.106702
0.106615
0.106711
0.106657
0.10668
0.106698
0.106735
0.106797
0.106833
0.106784
0.106524
0.106575
0.106506
0.106464
0.10658
0.106507
0.106733
0.106624
0.106474
0.106573
0.106614
0.106547
0.106759
0.106825
0.106186
0.106277
0.106665
0.106694
0.106791
0.10682
0.106683
0.106704
0.106881
0.106856
0.106771
0.106727
0.106511
0.1065
0.106543
0.106441
0.106455
0.106379
0.106369
0.106284
0.106785
0.106841
0.106858
0.106836
0.106883
0.106859
0.106462
0.106482
0.106587
0.106488
0.106768
0.106753
0.105581
0.105026
0.106372
0.105383
0.105059
0.105062
0.105118
0.105144
0.105174
0.105222
0.105295
0.105315
0.105381
0.105186
0.105416
0.10537
0.105456
0.105538
0.105733
0.106006
0.106238
0.105837
0.106383
0.105444
0.105452
0.105705
0.105787
0.105508
0.105645
0.105587
0.105818
0.105487
0.10609
0.105735
0.106015
0.105588
0.105915
0.105701
0.106071
0.105457
0.106024
0.10572
0.10615
0.105713
0.106218
0.105733
0.105897
0.106032
0.106194
0.105586
0.106334
0.105691
0.105911
0.105942
0.106308
0.105652
0.105905
0.105883
0.106241
0.105936
0.106296
0.105725
0.106219
0.105916
0.106223
0.10551
0.106362
0.105802
0.105852
0.105902
0.106218
0.105909
0.105859
0.105575
0.106301
0.105468
0.106302
0.106372
0.105624
0.10565
0.106365
0.106267
0.105633
0.106309
0.10557
0.106183
0.105589
0.105634
0.106043
0.105311
0.105831
0.106217
0.106376
0.106412
0.105859
0.105406
0.105949
0.105312
0.10553
0.105533
0.106104
0.106197
0.106238
0.106062
0.106357
0.105513
0.105992
0.105753
0.105604
0.10601
0.105715
0.106276
0.105855
0.105495
0.105935
0.105812
0.105422
0.105811
0.105509
0.106377
0.106041
0.106206
0.105541
0.105474
0.10528
0.105723
0.105429
0.105996
0.105465
0.106177
0.106224
0.105691
0.106164
0.105655
0.105402
0.105866
0.105742
0.105806
0.10552
0.105601
0.105356
0.106378
0.106009
0.105735
0.105496
0.106132
0.106339
0.105641
0.105565
0.105282
0.1055
0.106422
0.106036
0.105725
0.105425
0.105892
0.106097
0.105859
0.106139
0.106011
0.106427
0.105895
0.105504
0.105944
0.10624
0.105601
0.105921
0.105777
0.10545
0.105148
0.105276
0.106233
0.106105
0.10642
0.106192
0.106407
0.106057
0.105557
0.105789
0.105534
0.105556
0.105894
0.10619
0.105936
0.105857
0.105363
0.10552
0.105621
0.105781
0.105944
0.106201
0.105755
0.106169
0.10591
0.105933
0.10565
0.105512
0.105655
0.105467
0.105428
0.105225
0.106066
0.105762
0.106039
0.105745
0.105448
0.105722
0.105923
0.105871
0.105908
0.105947
0.105445
0.105718
0.105564
0.105372
0.105756
0.105925
0.105734
0.105649
0.106259
0.106412
0.106215
0.106407
0.105558
0.105733
0.106389
0.106212
0.106411
0.10619
0.105521
0.105843
0.105434
0.105727
0.106296
0.106421
0.106264
0.10638
0.105521
0.105759
0.105655
0.105577
0.106028
0.106054
0.105089
0.105212
0.106386
0.106182
0.10619
0.10601
0.106269
0.106316
0.1061
0.106057
0.105488
0.105601
0.105571
0.105468
0.105394
0.105374
0.106036
0.105751
0.106159
0.106318
0.10556
0.105472
0.106249
0.106412
0.105667
0.105653
0.105746
0.105516
0.105556
0.105715
0.106334
0.106227
0.106055
0.106051
0.105664
0.105985
0.106039
0.106077
0.105473
0.105395
0.105993
0.106172
0.106159
0.106335
0.106246
0.106093
0.105894
0.105873
0.105698
0.105519
0.106044
0.10592
0.106252
0.10608
0.10609
0.106137
0.105992
0.106122
0.105747
0.105798
0.105593
0.105679
0.106227
0.106103
0.105828
0.105847
0.105811
0.10572
0.105186
0.105276
0.105689
0.105999
0.105994
0.105874
0.106151
0.106086
0.105494
0.105726
0.105875
0.106089
0.105129
0.105091
0.105842
0.106071
0.105304
0.10534
0.105722
0.105607
0.106018
0.105762
0.106077
0.106153
0.10638
0.106304
0.105659
0.105807
0.10591
0.105682
0.105962
0.10584
0.10591
0.106014
0.105533
0.105384
0.105816
0.105862
0.10573
0.105953
0.106274
0.106364
0.106187
0.106109
0.105589
0.105391
0.106368
0.106305
0.105882
0.105782
0.10582
0.10597
0.105888
0.106085
0.105908
0.105685
0.105695
0.10569
0.106087
0.106158
0.10617
0.106
0.105792
0.105774
0.105612
0.105658
0.10605
0.106056
0.105609
0.10547
0.105543
0.105545
0.105849
0.105771
0.105869
0.105792
0.105458
0.10557
0.105282
0.105232
0.105968
0.106111
0.10571
0.105815
0.105899
0.105725
0.10536
0.105573
0.105619
0.105437
0.105877
0.106009
0.106299
0.106428
0.106433
0.106302
0.105447
0.105662
0.105967
0.105807
0.105556
0.105409
0.106267
0.106381
0.105773
0.105628
0.106042
0.106093
0.105519
0.105496
0.105488
0.105645
0.10627
0.106296
0.105135
0.105196
0.105537
0.105371
0.105911
0.105997
0.105807
0.105761
0.106367
0.106378
0.10522
0.105254
0.105819
0.105726
0.105394
0.105427
0.105604
0.10557
0.106293
0.106164
0.10566
0.105633
0.106011
0.105892
0.105125
0.105156
0.104913
0.104934
0.104941
0.104973
0.104959
0.105005
0.104978
0.105009
0.104997
0.105034
0.105015
0.105055
0.105035
0.105068
0.105073
0.105111
0.105013
0.104978
0.10505
0.105012
0.10503
0.104995
0.10508
0.105039
0.104986
0.104958
0.105019
0.105002
0.105091
0.105062
0.104989
0.104998
0.0999383
0.0996256
0.0993263
0.0990417
0.0987726
0.0985197
0.0982832
0.0980631
0.0978591
0.0976707
0.0974974
0.0973384
0.097193
0.0970603
0.0969396
0.0968301
0.0967311
0.096642
0.0965623
0.0964915
0.0964292
0.0963752
0.0963292
0.0962911
0.0962607
0.096238
0.0962229
0.0962153
0.0999374
0.0996247
0.0993254
0.0990408
0.0987718
0.0985189
0.0982824
0.0980622
0.0978582
0.0976699
0.0974966
0.0973376
0.0971922
0.0970595
0.0969388
0.0968293
0.0967303
0.0966412
0.0965615
0.0964907
0.0964285
0.0963745
0.0963285
0.0962904
0.09626
0.0962373
0.0962222
0.0962146
0.0999355
0.0996229
0.0993236
0.099039
0.09877
0.0985172
0.0982807
0.0980606
0.0978566
0.0976683
0.097495
0.097336
0.0971906
0.097058
0.0969373
0.0968278
0.0967288
0.0966397
0.09656
0.0964892
0.096427
0.096373
0.096327
0.0962889
0.0962585
0.0962358
0.0962207
0.0962131
0.0999328
0.0996201
0.0993209
0.0990364
0.0987674
0.0985146
0.0982782
0.0980581
0.0978541
0.0976658
0.0974926
0.0973337
0.0971883
0.0970557
0.096935
0.0968255
0.0967265
0.0966375
0.0965578
0.096487
0.0964247
0.0963708
0.0963248
0.0962867
0.0962563
0.0962336
0.0962185
0.0962109
0.0999291
0.0996165
0.0993174
0.0990329
0.098764
0.0985112
0.0982748
0.0980548
0.0978509
0.0976626
0.0974894
0.0973305
0.0971852
0.0970526
0.0969319
0.0968225
0.0967235
0.0966345
0.0965548
0.096484
0.0964218
0.0963678
0.0963219
0.0962838
0.0962534
0.0962307
0.0962156
0.096208
0.0999245
0.099612
0.0993129
0.0990285
0.0987596
0.0985069
0.0982706
0.0980506
0.0978468
0.0976586
0.0974854
0.0973266
0.0971813
0.0970487
0.0969281
0.0968187
0.0967197
0.0966307
0.0965511
0.0964803
0.0964181
0.0963641
0.0963182
0.0962801
0.0962497
0.096227
0.0962119
0.0962044
0.099919
0.0996066
0.0993076
0.0990232
0.0987545
0.0985018
0.0982656
0.0980457
0.0978419
0.0976538
0.0974807
0.0973219
0.0971766
0.0970441
0.0969235
0.0968141
0.0967152
0.0966262
0.0965466
0.0964759
0.0964137
0.0963597
0.0963138
0.0962757
0.0962454
0.0962227
0.0962076
0.0962
0.0999126
0.0996002
0.0993013
0.0990171
0.0987484
0.0984959
0.0982597
0.0980399
0.0978362
0.0976482
0.0974751
0.0973164
0.0971712
0.0970387
0.0969182
0.0968088
0.09671
0.096621
0.0965414
0.0964707
0.0964085
0.0963546
0.0963087
0.0962706
0.0962403
0.0962176
0.0962025
0.0961949
0.0999052
0.099593
0.0992942
0.0990101
0.0987415
0.0984891
0.098253
0.0980333
0.0978297
0.0976418
0.0974688
0.0973102
0.097165
0.0970326
0.0969121
0.0968028
0.096704
0.0966151
0.0965355
0.0964648
0.0964027
0.0963488
0.0963029
0.0962648
0.0962345
0.0962118
0.0961967
0.0961892
0.099897
0.0995849
0.0992862
0.0990022
0.0987338
0.0984815
0.0982456
0.098026
0.0978225
0.0976346
0.0974617
0.0973032
0.0971581
0.0970258
0.0969053
0.0967961
0.0966973
0.0966084
0.0965289
0.0964582
0.0963961
0.0963422
0.0962963
0.0962583
0.096228
0.0962053
0.0961902
0.0961827
0.0998878
0.0995758
0.0992773
0.0989935
0.0987252
0.098473
0.0982372
0.0980178
0.0978144
0.0976267
0.0974539
0.0972954
0.0971505
0.0970182
0.0968978
0.0967886
0.0966899
0.0966011
0.0965216
0.096451
0.0963889
0.096335
0.0962891
0.0962511
0.0962208
0.0961981
0.096183
0.0961755
0.0998777
0.0995659
0.0992676
0.0989839
0.0987158
0.0984638
0.0982281
0.0980088
0.0978056
0.097618
0.0974453
0.097287
0.0971421
0.0970099
0.0968896
0.0967805
0.0966818
0.096593
0.0965136
0.096443
0.0963809
0.0963271
0.0962812
0.0962432
0.0962129
0.0961903
0.0961752
0.0961676
0.0998666
0.0995551
0.0992569
0.0989735
0.0987055
0.0984537
0.0982182
0.0979991
0.097796
0.0976085
0.097436
0.0972778
0.097133
0.0970009
0.0968807
0.0967716
0.0966731
0.0965843
0.0965049
0.0964343
0.0963723
0.0963185
0.0962727
0.0962347
0.0962044
0.0961817
0.0961667
0.0961591
0.0998547
0.0995433
0.0992454
0.0989622
0.0986944
0.0984428
0.0982075
0.0979886
0.0977857
0.0975983
0.097426
0.0972679
0.0971232
0.0969912
0.0968711
0.0967621
0.0966636
0.0965749
0.0964955
0.096425
0.096363
0.0963092
0.0962634
0.0962255
0.0961952
0.0961725
0.0961575
0.09615
0.0998418
0.0995307
0.099233
0.09895
0.0986825
0.0984311
0.0981961
0.0979773
0.0977746
0.0975874
0.0974152
0.0972572
0.0971127
0.0969808
0.0968608
0.0967519
0.0966535
0.0965649
0.0964855
0.0964151
0.0963531
0.0962993
0.0962536
0.0962156
0.0961854
0.0961627
0.0961477
0.0961401
0.0998279
0.0995171
0.0992197
0.098937
0.0986698
0.0984186
0.0981838
0.0979653
0.0977628
0.0975758
0.0974038
0.0972459
0.0971015
0.0969698
0.0968499
0.0967411
0.0966427
0.0965541
0.0964749
0.0964045
0.0963425
0.0962888
0.0962431
0.0962051
0.0961749
0.0961523
0.0961372
0.0961297
0.0998132
0.0995027
0.0992056
0.0989231
0.0986562
0.0984054
0.0981708
0.0979525
0.0977502
0.0975635
0.0973916
0.097234
0.0970897
0.0969581
0.0968383
0.0967296
0.0966313
0.0965428
0.0964636
0.0963932
0.0963314
0.0962777
0.0962319
0.096194
0.0961638
0.0961412
0.0961261
0.0961186
0.0997975
0.0994873
0.0991906
0.0989085
0.0986418
0.0983913
0.098157
0.097939
0.097737
0.0975504
0.0973788
0.0972213
0.0970772
0.0969458
0.0968261
0.0967175
0.0966193
0.0965309
0.0964517
0.0963814
0.0963196
0.0962659
0.0962202
0.0961823
0.0961521
0.0961295
0.0961145
0.0961069
0.0997809
0.099471
0.0991747
0.0988929
0.0986267
0.0983764
0.0981425
0.0979248
0.097723
0.0975367
0.0973653
0.097208
0.0970641
0.0969328
0.0968133
0.0967048
0.0966067
0.0965183
0.0964393
0.096369
0.0963072
0.0962536
0.0962079
0.09617
0.0961398
0.0961172
0.0961022
0.0960947
0.0997633
0.0994539
0.0991579
0.0988765
0.0986107
0.0983608
0.0981272
0.0979098
0.0977084
0.0975224
0.0973512
0.0971941
0.0970504
0.0969192
0.0967998
0.0966915
0.0965935
0.0965052
0.0964262
0.096356
0.0962943
0.0962407
0.096195
0.0961572
0.096127
0.0961044
0.0960894
0.0960819
0.0997447
0.0994358
0.0991402
0.0988593
0.0985939
0.0983444
0.0981112
0.0978942
0.097693
0.0975073
0.0973364
0.0971796
0.0970361
0.0969051
0.0967859
0.0966776
0.0965797
0.0964916
0.0964126
0.0963425
0.0962808
0.0962272
0.0961816
0.0961438
0.0961136
0.096091
0.096076
0.0960685
0.0997252
0.0994168
0.0991217
0.0988413
0.0985763
0.0983273
0.0980945
0.0978778
0.0976771
0.0974917
0.097321
0.0971645
0.0970212
0.0968904
0.0967713
0.0966632
0.0965654
0.0964774
0.0963985
0.0963284
0.0962667
0.0962132
0.0961676
0.0961298
0.0960997
0.0960771
0.0960621
0.0960546
0.0997048
0.0993968
0.0991023
0.0988224
0.0985579
0.0983094
0.098077
0.0978608
0.0976604
0.0974754
0.0973051
0.0971488
0.0970057
0.0968751
0.0967562
0.0966483
0.0965506
0.0964626
0.0963838
0.0963138
0.0962522
0.0961987
0.0961532
0.0961154
0.0960853
0.0960627
0.0960477
0.0960402
0.0996834
0.099376
0.099082
0.0988027
0.0985387
0.0982907
0.0980589
0.0978431
0.0976431
0.0974585
0.0972885
0.0971325
0.0969897
0.0968593
0.0967406
0.0966328
0.0965353
0.0964474
0.0963687
0.0962988
0.0962372
0.0961837
0.0961382
0.0961005
0.0960704
0.0960478
0.0960328
0.0960253
0.099661
0.0993542
0.0990609
0.0987821
0.0985188
0.0982714
0.09804
0.0978247
0.0976252
0.097441
0.0972714
0.0971157
0.0969732
0.096843
0.0967245
0.0966169
0.0965195
0.0964317
0.0963531
0.0962832
0.0962217
0.0961683
0.0961228
0.0960851
0.096055
0.0960325
0.0960175
0.09601
0.0996376
0.0993315
0.0990389
0.0987608
0.0984981
0.0982512
0.0980205
0.0978057
0.0976067
0.0974229
0.0972537
0.0970983
0.0969561
0.0968262
0.0967079
0.0966005
0.0965032
0.0964156
0.096337
0.0962672
0.0962058
0.0961524
0.096107
0.0960692
0.0960392
0.0960167
0.0960017
0.0959942
0.0996133
0.0993079
0.099016
0.0987386
0.0984766
0.0982304
0.0980003
0.0977861
0.0975876
0.0974042
0.0972354
0.0970805
0.0969386
0.096809
0.0966909
0.0965836
0.0964865
0.096399
0.0963206
0.0962508
0.0961894
0.0961361
0.0960907
0.096053
0.0960229
0.0960004
0.0959854
0.095978
0.099588
0.0992833
0.0989922
0.0987156
0.0984543
0.0982088
0.0979794
0.0977658
0.0975679
0.0973851
0.0972167
0.0970621
0.0969206
0.0967913
0.0966734
0.0965663
0.0964694
0.096382
0.0963037
0.096234
0.0961727
0.0961194
0.096074
0.0960363
0.0960063
0.0959838
0.0959688
0.0959613
0.0995617
0.0992579
0.0989675
0.0986917
0.0984313
0.0981866
0.0979578
0.097745
0.0975476
0.0973653
0.0971975
0.0970433
0.0969021
0.0967731
0.0966555
0.0965487
0.0964519
0.0963647
0.0962864
0.0962169
0.0961556
0.0961023
0.096057
0.0960193
0.0959893
0.0959668
0.0959518
0.0959444
0.0995344
0.0992315
0.098942
0.0986671
0.0984075
0.0981636
0.0979356
0.0977235
0.0975268
0.0973451
0.0971778
0.0970241
0.0968833
0.0967546
0.0966373
0.0965306
0.0964341
0.0963469
0.0962688
0.0961993
0.0961381
0.0960849
0.0960396
0.096002
0.0959719
0.0959495
0.0959345
0.095927
0.0995061
0.0992041
0.0989156
0.0986416
0.098383
0.09814
0.0979128
0.0977014
0.0975055
0.0973244
0.0971576
0.0970044
0.096864
0.0967357
0.0966187
0.0965123
0.0964159
0.0963289
0.0962509
0.0961815
0.0961203
0.0960672
0.0960219
0.0959843
0.0959543
0.0959318
0.0959169
0.0959094
0.0994769
0.0991759
0.0988884
0.0986154
0.0983577
0.0981156
0.0978894
0.0976788
0.0974836
0.0973032
0.097137
0.0969844
0.0968444
0.0967164
0.0965997
0.0964936
0.0963974
0.0963106
0.0962327
0.0961634
0.0961023
0.0960492
0.0960039
0.0959663
0.0959363
0.0959139
0.0958989
0.0958914
0.0994466
0.0991467
0.0988603
0.0985884
0.0983317
0.0980907
0.0978654
0.0976557
0.0974613
0.0972816
0.097116
0.0969639
0.0968244
0.0966969
0.0965805
0.0964746
0.0963786
0.096292
0.0962142
0.096145
0.0960839
0.0960309
0.0959857
0.0959481
0.0959181
0.0958957
0.0958807
0.0958732
0.0994154
0.0991166
0.0988313
0.0985606
0.098305
0.0980651
0.0978408
0.097632
0.0974384
0.0972595
0.0970947
0.0969431
0.0968041
0.096677
0.0965609
0.0964553
0.0963596
0.0962731
0.0961955
0.0961263
0.0960654
0.0960124
0.0959672
0.0959296
0.0958997
0.0958772
0.0958623
0.0958548
0.0993833
0.0990856
0.0988016
0.098532
0.0982776
0.0980388
0.0978156
0.0976078
0.0974152
0.0972371
0.0970729
0.096922
0.0967836
0.0966568
0.0965412
0.0964359
0.0963403
0.096254
0.0961765
0.0961075
0.0960466
0.0959937
0.0959485
0.0959109
0.095881
0.0958586
0.0958436
0.0958361
0.0993501
0.0990538
0.098771
0.0985027
0.0982496
0.098012
0.0977899
0.0975832
0.0973915
0.0972143
0.0970509
0.0969006
0.0967627
0.0966365
0.0965212
0.0964162
0.0963209
0.0962348
0.0961574
0.0960885
0.0960277
0.0959748
0.0959296
0.0958921
0.0958621
0.0958397
0.0958248
0.0958173
0.0993161
0.099021
0.0987396
0.0984727
0.0982209
0.0979845
0.0977637
0.0975581
0.0973674
0.0971911
0.0970285
0.0968789
0.0967416
0.0966159
0.096501
0.0963963
0.0963013
0.0962154
0.0961382
0.0960693
0.0960086
0.0959557
0.0959106
0.0958731
0.0958432
0.0958207
0.0958058
0.0957983
0.0992811
0.0989874
0.0987074
0.0984419
0.0981916
0.0979566
0.097737
0.0975326
0.097343
0.0971676
0.0970059
0.096857
0.0967203
0.0965951
0.0964806
0.0963763
0.0962815
0.0961958
0.0961188
0.09605
0.0959894
0.0959366
0.0958915
0.095854
0.0958241
0.0958016
0.0957867
0.0957792
0.0992452
0.098953
0.0986745
0.0984105
0.0981616
0.0979281
0.0977098
0.0975067
0.0973182
0.0971438
0.096983
0.0968349
0.0966989
0.0965742
0.0964602
0.0963562
0.0962617
0.0961762
0.0960993
0.0960307
0.0959701
0.0959173
0.0958722
0.0958348
0.0958049
0.0957824
0.0957675
0.09576
0.0992084
0.0989177
0.0986408
0.0983784
0.0981311
0.0978991
0.0976822
0.0974804
0.0972931
0.0971198
0.0969599
0.0968126
0.0966773
0.0965532
0.0964396
0.096336
0.0962418
0.0961565
0.0960797
0.0960112
0.0959507
0.095898
0.095853
0.0958155
0.0957856
0.0957632
0.0957482
0.0957408
0.104964
0.104948
0.104933
0.104918
0.104902
0.104886
0.104872
0.104861
0.104852
0.104844
0.104837
0.104831
0.104749
0.104745
0.104743
0.104742
0.104742
0.104744
0.104597
0.1046
0.104604
0.10461
0.104617
0.104626
0.104418
0.104428
0.104439
0.104451
0.104464
0.104479
0.104213
0.104229
0.104246
0.104264
0.104283
0.104303
0.103984
0.104007
0.104029
0.104053
0.104077
0.104101
0.103734
0.103762
0.103789
0.103818
0.103846
0.103875
0.103464
0.103496
0.103529
0.103561
0.103593
0.103626
0.103176
0.103213
0.103249
0.103285
0.103321
0.103357
0.102873
0.102913
0.102953
0.102992
0.103031
0.103069
0.102557
0.102601
0.102643
0.102685
0.102726
0.102767
0.102232
0.102277
0.102322
0.102366
0.102409
0.102451
0.101898
0.101946
0.101992
0.102037
0.102082
0.102125
0.10156
0.101609
0.101656
0.101702
0.101748
0.101792
0.10122
0.101269
0.101317
0.101363
0.101409
0.101454
0.10088
0.100929
0.100977
0.101024
0.101069
0.101114
0.100542
0.100591
0.100638
0.100685
0.100731
0.100775
0.10021
0.100258
0.100305
0.10035
0.100395
0.100439
0.0998851
0.0999315
0.0999771
0.100022
0.100066
0.100108
0.0995692
0.0996141
0.0996583
0.0997016
0.0997441
0.0997856
0.0992641
0.0993073
0.0993498
0.0993915
0.0994324
0.0994725
0.0991707
0.0988817
0.0986065
0.0983458
0.0981001
0.0978696
0.0976543
0.0974538
0.0972678
0.0970956
0.0969366
0.0967902
0.0966556
0.096532
0.096419
0.0963157
0.0962218
0.0961367
0.0960602
0.0959918
0.0959313
0.0958787
0.0958337
0.0957962
0.0957663
0.0957439
0.0957289
0.0957215
0.0991323
0.0988449
0.0985715
0.0983125
0.0980686
0.0978397
0.0976259
0.0974269
0.0972422
0.0970712
0.0969133
0.0967677
0.0966338
0.0965109
0.0963983
0.0962955
0.0962018
0.096117
0.0960406
0.0959723
0.095912
0.0958594
0.0958144
0.0957769
0.095747
0.0957246
0.0957097
0.0957022
0.099093
0.0988075
0.0985358
0.0982787
0.0980366
0.0978095
0.0975973
0.0973998
0.0972164
0.0970466
0.0968898
0.0967451
0.096612
0.0964897
0.0963776
0.0962752
0.0961819
0.0960973
0.0960211
0.0959529
0.0958926
0.0958401
0.0957951
0.0957577
0.0957278
0.0957053
0.0956904
0.0956829
0.0990531
0.0987694
0.0984997
0.0982445
0.0980042
0.0977789
0.0975685
0.0973725
0.0971905
0.097022
0.0968662
0.0967225
0.0965902
0.0964686
0.096357
0.096255
0.096162
0.0960777
0.0960016
0.0959336
0.0958734
0.0958209
0.0957759
0.0957385
0.0957086
0.0956862
0.0956712
0.0956637
0.0990124
0.0987307
0.098463
0.0982098
0.0979715
0.0977481
0.0975394
0.0973451
0.0971646
0.0969973
0.0968427
0.0967
0.0965685
0.0964475
0.0963365
0.0962349
0.0961423
0.0960581
0.0959823
0.0959143
0.0958542
0.0958017
0.0957568
0.0957194
0.0956895
0.0956671
0.0956521
0.0956446
0.0989712
0.0986915
0.0984258
0.0981748
0.0979385
0.097717
0.0975102
0.0973175
0.0971386
0.0969727
0.0968192
0.0966775
0.0965468
0.0964265
0.0963161
0.0962149
0.0961226
0.0960387
0.095963
0.0958952
0.0958352
0.0957827
0.0957378
0.0957005
0.0956705
0.0956481
0.0956331
0.0956256
0.104985
0.104885
0.104755
0.104595
0.104409
0.104197
0.103962
0.103706
0.103431
0.103139
0.102832
0.102514
0.102185
0.10185
0.101511
0.10117
0.10083
0.100493
0.100162
0.0998381
0.0995237
0.0992205
0.105011
0.104902
0.104763
0.104595
0.104401
0.104182
0.10394
0.103678
0.103398
0.103101
0.102791
0.102469
0.102139
0.101802
0.101461
0.10112
0.10078
0.100443
0.100113
0.0997905
0.0994778
0.0991764
0.105043
0.104923
0.104774
0.104596
0.104394
0.104167
0.103919
0.103651
0.103365
0.103063
0.102749
0.102424
0.102091
0.101752
0.101411
0.101069
0.100729
0.100393
0.100063
0.0997423
0.0994314
0.099132
0.10508
0.104947
0.104786
0.104599
0.104387
0.104152
0.103897
0.103622
0.103331
0.103025
0.102706
0.102378
0.102042
0.101702
0.101359
0.101017
0.100677
0.100341
0.100013
0.0996936
0.0993844
0.0990871
0.105119
0.104972
0.104799
0.104601
0.10438
0.104137
0.103875
0.103593
0.103296
0.102985
0.102663
0.102331
0.101993
0.101651
0.101307
0.100964
0.100624
0.100289
0.0999624
0.0996444
0.0993372
0.099042
0.105157
0.104996
0.104812
0.104603
0.104373
0.104122
0.103851
0.103564
0.103261
0.102945
0.102619
0.102284
0.101943
0.101599
0.101254
0.100911
0.100571
0.100237
0.0999112
0.0995949
0.0992897
0.0989968
0.105192
0.105019
0.104823
0.104604
0.104365
0.104105
0.103827
0.103533
0.103225
0.102904
0.102573
0.102235
0.101892
0.101546
0.1012
0.100857
0.100517
0.100184
0.0998598
0.0995453
0.0992421
0.0989515
0.105223
0.105038
0.104832
0.104604
0.104355
0.104087
0.103802
0.103502
0.103187
0.102862
0.102527
0.102186
0.10184
0.101493
0.101146
0.100802
0.100463
0.100131
0.0998082
0.0994955
0.0991945
0.0989063
0.10525
0.105055
0.104838
0.104601
0.104344
0.104068
0.103776
0.103469
0.103149
0.102819
0.10248
0.102136
0.101788
0.101439
0.101092
0.100748
0.100409
0.100078
0.0997567
0.0994459
0.0991471
0.0988614
0.105274
0.105069
0.104842
0.104596
0.10433
0.104047
0.103748
0.103435
0.10311
0.102775
0.102433
0.102085
0.101735
0.101385
0.101037
0.100693
0.100355
0.100025
0.0997052
0.0993965
0.0991
0.0988168
0.105294
0.105079
0.104843
0.104588
0.104314
0.104024
0.103718
0.103399
0.103069
0.10273
0.102384
0.102034
0.101682
0.101331
0.100982
0.100638
0.100301
0.0999724
0.0996541
0.0993475
0.0990534
0.0987728
0.105308
0.105085
0.104841
0.104578
0.104296
0.103999
0.103687
0.103362
0.103027
0.102684
0.102335
0.101983
0.101629
0.101276
0.100927
0.100583
0.100247
0.09992
0.0996035
0.099299
0.0990074
0.0987294
0.10532
0.105088
0.104836
0.104565
0.104276
0.103972
0.103654
0.103325
0.102985
0.102638
0.102286
0.101931
0.101576
0.101222
0.100873
0.100529
0.100194
0.0998682
0.0995536
0.0992513
0.0989622
0.0986869
0.105327
0.105087
0.104828
0.104549
0.104254
0.103944
0.103621
0.103286
0.102942
0.102591
0.102236
0.101879
0.101522
0.101168
0.100818
0.100476
0.100141
0.0998171
0.0995045
0.0992045
0.0989179
0.0986454
0.105331
0.105084
0.104817
0.104532
0.10423
0.103914
0.103585
0.103246
0.102898
0.102544
0.102187
0.101827
0.101469
0.101114
0.100765
0.100423
0.10009
0.0997671
0.0994565
0.0991588
0.0988748
0.0986049
0.105331
0.105077
0.104803
0.104512
0.104205
0.103883
0.10355
0.103206
0.102854
0.102497
0.102137
0.101776
0.101417
0.101062
0.100712
0.100371
0.100039
0.0997182
0.0994097
0.0991144
0.098833
0.0985658
0.105328
0.105067
0.104788
0.104491
0.104178
0.103851
0.103513
0.103165
0.10281
0.10245
0.102088
0.101726
0.101366
0.10101
0.100661
0.10032
0.0999898
0.0996708
0.0993644
0.0990714
0.0987925
0.098528
0.105322
0.105055
0.10477
0.104468
0.10415
0.103818
0.103476
0.103124
0.102766
0.102404
0.10204
0.101676
0.101315
0.10096
0.100611
0.100271
0.0999422
0.099625
0.0993206
0.0990301
0.0987537
0.0984919
0.105313
0.105041
0.104751
0.104443
0.104121
0.103785
0.103439
0.103084
0.102723
0.102358
0.101993
0.101628
0.101266
0.100911
0.100563
0.100224
0.0998964
0.0995809
0.0992788
0.0989905
0.0987167
0.0984574
0.105303
0.105026
0.10473
0.104418
0.104091
0.103752
0.103402
0.103044
0.102681
0.102314
0.101947
0.101581
0.101219
0.100864
0.100516
0.100179
0.0998526
0.099539
0.0992389
0.0989529
0.0986816
0.0984248
0.10529
0.105009
0.104709
0.104393
0.104062
0.103719
0.103366
0.103005
0.10264
0.102271
0.101903
0.101536
0.101174
0.100819
0.100472
0.100136
0.099811
0.0994992
0.0992012
0.0989175
0.0986484
0.0983941
0.105276
0.104991
0.104687
0.104367
0.104033
0.103687
0.103331
0.102968
0.1026
0.10223
0.101861
0.101493
0.101131
0.100776
0.10043
0.100095
0.0997719
0.0994618
0.0991658
0.0988843
0.0986175
0.0983654
0.105261
0.104972
0.104665
0.104342
0.104005
0.103656
0.103297
0.102932
0.102563
0.102191
0.101821
0.101453
0.101091
0.100737
0.100391
0.100057
0.0997354
0.0994271
0.0991329
0.0988534
0.0985888
0.0983389
0.105246
0.104954
0.104644
0.104317
0.103977
0.103626
0.103265
0.102898
0.102527
0.102155
0.101784
0.101416
0.101054
0.1007
0.100355
0.100022
0.0997017
0.099395
0.0991027
0.0988251
0.0985625
0.0983147
0.105232
0.104936
0.104623
0.104294
0.103952
0.103598
0.103236
0.102867
0.102495
0.102121
0.101749
0.101381
0.101019
0.100666
0.100322
0.0999901
0.0996711
0.0993659
0.0990752
0.0987995
0.0985387
0.0982927
0.105217
0.104919
0.104604
0.104273
0.103928
0.103573
0.103209
0.102838
0.102465
0.102091
0.101718
0.10135
0.100988
0.100635
0.100292
0.0999614
0.0996435
0.0993397
0.0990506
0.0987765
0.0985174
0.0982731
0.105203
0.104903
0.104586
0.104253
0.103907
0.10355
0.103184
0.102813
0.102439
0.102064
0.101691
0.101323
0.100961
0.100608
0.100266
0.099936
0.0996193
0.0993168
0.099029
0.0987564
0.0984988
0.098256
0.105191
0.104889
0.10457
0.104236
0.103888
0.10353
0.103163
0.102791
0.102416
0.10204
0.101667
0.101299
0.100937
0.100585
0.100243
0.0999142
0.0995985
0.099297
0.0990105
0.0987391
0.0984828
0.0982413
0.10518
0.104877
0.104557
0.104221
0.103872
0.103513
0.103145
0.102772
0.102396
0.10202
0.101647
0.101279
0.100918
0.100566
0.100225
0.0998961
0.0995811
0.0992807
0.0989951
0.0987248
0.0984696
0.0982292
0.105172
0.104868
0.104546
0.104209
0.10386
0.103499
0.103131
0.102757
0.102381
0.102005
0.101631
0.101263
0.100902
0.10055
0.10021
0.0998817
0.0995674
0.0992677
0.098983
0.0987135
0.0984592
0.0982196
0.105166
0.104861
0.104539
0.104201
0.10385
0.103489
0.10312
0.102746
0.10237
0.101993
0.10162
0.101251
0.10089
0.100539
0.100199
0.0998711
0.0995574
0.0992582
0.0989741
0.0987052
0.0984515
0.0982127
0.105163
0.104857
0.104534
0.104196
0.103844
0.103483
0.103114
0.102739
0.102362
0.101986
0.101612
0.101244
0.100883
0.100532
0.100192
0.0998645
0.099551
0.0992522
0.0989685
0.0987
0.0984467
0.0982083
0.105162
0.104856
0.104532
0.104194
0.103842
0.10348
0.103111
0.102736
0.10236
0.101983
0.101609
0.101241
0.10088
0.100529
0.100189
0.0998617
0.0995484
0.0992497
0.0989662
0.0986979
0.0984448
0.0982065
0.0989295
0.098652
0.0983885
0.0981396
0.0979054
0.097686
0.097481
0.0972901
0.0971126
0.0969481
0.0967959
0.0966552
0.0965254
0.0964058
0.0962959
0.0961952
0.0961032
0.0960196
0.0959441
0.0958764
0.0958164
0.095764
0.0957191
0.0956817
0.0956518
0.0956293
0.0956144
0.0956069
0.0988876
0.0986122
0.098351
0.0981043
0.0978723
0.0976549
0.0974519
0.0972627
0.0970869
0.0969238
0.0967728
0.0966331
0.0965042
0.0963853
0.096276
0.0961757
0.0960841
0.0960007
0.0959253
0.0958578
0.0957979
0.0957455
0.0957006
0.0956632
0.0956333
0.0956108
0.0955959
0.0955884
0.0988453
0.0985722
0.0983133
0.0980689
0.0978392
0.0976239
0.0974228
0.0972355
0.0970613
0.0968996
0.0967498
0.0966112
0.0964832
0.096365
0.0962563
0.0961565
0.0960652
0.095982
0.0959069
0.0958394
0.0957796
0.0957272
0.0956824
0.095645
0.095615
0.0955926
0.0955776
0.0955701
0.0988027
0.0985319
0.0982754
0.0980334
0.097806
0.0975929
0.0973939
0.0972084
0.0970359
0.0968757
0.0967271
0.0965896
0.0964624
0.096345
0.0962369
0.0961375
0.0960465
0.0959637
0.0958886
0.0958213
0.0957615
0.0957092
0.0956644
0.095627
0.095597
0.0955745
0.0955595
0.095552
0.0987599
0.0984916
0.0982376
0.097998
0.0977729
0.0975621
0.0973651
0.0971815
0.0970107
0.096852
0.0967047
0.0965683
0.096442
0.0963253
0.0962178
0.0961188
0.0960282
0.0959456
0.0958707
0.0958035
0.0957438
0.0956915
0.0956467
0.0956092
0.0955793
0.0955568
0.0955417
0.0955342
0.0987171
0.0984513
0.0981998
0.0979627
0.0977401
0.0975315
0.0973366
0.0971549
0.0969858
0.0968286
0.0966826
0.0965473
0.0964219
0.096306
0.096199
0.0961005
0.0960102
0.0959278
0.0958531
0.095786
0.0957263
0.0956741
0.0956292
0.0955918
0.0955618
0.0955393
0.0955243
0.0955167
0.0986743
0.0984111
0.0981622
0.0979277
0.0977074
0.0975012
0.0973085
0.0971287
0.0969613
0.0968056
0.0966609
0.0965267
0.0964022
0.096287
0.0961806
0.0960825
0.0959925
0.0959104
0.0958358
0.0957688
0.0957092
0.095657
0.0956122
0.0955747
0.0955447
0.0955222
0.0955071
0.0954996
0.0986317
0.0983711
0.0981248
0.0978929
0.0976752
0.0974713
0.0972807
0.0971029
0.0969372
0.096783
0.0966397
0.0965065
0.0963829
0.0962684
0.0961626
0.096065
0.0959753
0.0958934
0.095819
0.095752
0.0956925
0.0956403
0.0955954
0.095558
0.095528
0.0955054
0.0954903
0.0954828
0.0985894
0.0983315
0.0980879
0.0978586
0.0976434
0.0974418
0.0972534
0.0970776
0.0969136
0.096761
0.0966189
0.0964868
0.0963641
0.0962503
0.096145
0.0960478
0.0959585
0.0958768
0.0958025
0.0957357
0.0956762
0.095624
0.0955791
0.0955416
0.0955116
0.095489
0.0954739
0.0954664
0.0985475
0.0982923
0.0980515
0.0978248
0.0976121
0.0974129
0.0972267
0.0970528
0.0968906
0.0967394
0.0965986
0.0964676
0.0963458
0.0962327
0.0961279
0.0960312
0.0959421
0.0958606
0.0957865
0.0957197
0.0956603
0.0956081
0.0955632
0.0955257
0.0954957
0.0954731
0.095458
0.0954504
0.0985062
0.0982538
0.0980157
0.0977917
0.0975815
0.0973847
0.0972006
0.0970287
0.0968682
0.0967185
0.0965789
0.096449
0.096328
0.0962156
0.0961114
0.096015
0.0959263
0.095845
0.095771
0.0957043
0.0956448
0.0955926
0.0955478
0.0955103
0.0954802
0.0954575
0.0954424
0.0954348
0.0984656
0.098216
0.0979806
0.0977593
0.0975517
0.0973572
0.0971753
0.0970052
0.0968464
0.0966982
0.0965599
0.0964309
0.0963108
0.0961991
0.0960954
0.0959994
0.0959109
0.0958298
0.0957559
0.0956893
0.0956299
0.0955777
0.0955328
0.0954953
0.0954651
0.0954425
0.0954273
0.0954198
0.0984258
0.098179
0.0979464
0.0977278
0.0975227
0.0973305
0.0971507
0.0969825
0.0968254
0.0966786
0.0965415
0.0964135
0.0962942
0.0961831
0.0960799
0.0959843
0.0958961
0.0958152
0.0957414
0.0956748
0.0956154
0.0955632
0.0955183
0.0954808
0.0954506
0.0954279
0.0954128
0.0954052
0.098387
0.098143
0.0979132
0.0976972
0.0974946
0.0973047
0.0971269
0.0969607
0.0968051
0.0966597
0.0965238
0.0963968
0.0962783
0.0961678
0.0960651
0.0959698
0.0958819
0.0958011
0.0957274
0.0956609
0.0956015
0.0955493
0.0955044
0.0954668
0.0954366
0.0954139
0.0953987
0.0953911
0.0983494
0.0981082
0.0978811
0.0976677
0.0974675
0.0972798
0.0971041
0.0969396
0.0967857
0.0966416
0.0965069
0.0963808
0.0962631
0.0961532
0.0960509
0.095956
0.0958682
0.0957876
0.0957141
0.0956476
0.0955882
0.095536
0.095491
0.0954534
0.0954231
0.0954004
0.0953852
0.0953776
0.098313
0.0980745
0.0978501
0.0976392
0.0974414
0.097256
0.0970823
0.0969196
0.0967671
0.0966244
0.0964907
0.0963656
0.0962485
0.0961392
0.0960373
0.0959427
0.0958552
0.0957747
0.0957012
0.0956348
0.0955754
0.0955232
0.0954782
0.0954405
0.0954102
0.0953875
0.0953723
0.0953646
0.098278
0.0980422
0.0978204
0.0976121
0.0974166
0.0972333
0.0970615
0.0969004
0.0967495
0.096608
0.0964754
0.0963511
0.0962347
0.0961259
0.0960245
0.0959301
0.0958428
0.0957625
0.0956891
0.0956226
0.0955632
0.095511
0.095466
0.0954282
0.095398
0.0953752
0.0953599
0.0953523
0.0982445
0.0980114
0.0977921
0.0975862
0.0973929
0.0972117
0.0970417
0.0968823
0.0967328
0.0965925
0.0964608
0.0963374
0.0962217
0.0961134
0.0960123
0.0959182
0.0958311
0.0957509
0.0956775
0.0956111
0.0955517
0.0954994
0.0954544
0.0954166
0.0953863
0.0953634
0.0953482
0.0953405
0.0982126
0.0979821
0.0977653
0.0975617
0.0973706
0.0971913
0.0970231
0.0968653
0.0967171
0.0965779
0.0964472
0.0963245
0.0962094
0.0961016
0.0960008
0.095907
0.0958201
0.0957399
0.0956666
0.0956002
0.0955408
0.0954885
0.0954434
0.0954056
0.0953752
0.0953524
0.0953371
0.0953294
0.0981825
0.0979544
0.09774
0.0975386
0.0973496
0.0971722
0.0970057
0.0968493
0.0967024
0.0965643
0.0964344
0.0963124
0.0961979
0.0960905
0.0959901
0.0958965
0.0958097
0.0957296
0.0956564
0.09559
0.0955306
0.0954782
0.0954331
0.0953952
0.0953648
0.095342
0.0953266
0.095319
0.0981542
0.0979285
0.0977163
0.0975171
0.09733
0.0971544
0.0969894
0.0968344
0.0966887
0.0965516
0.0964226
0.0963012
0.0961872
0.0960802
0.0959801
0.0958867
0.0958
0.0957201
0.0956468
0.0955804
0.095521
0.0954686
0.0954234
0.0953856
0.0953551
0.0953322
0.0953169
0.0953092
0.0981279
0.0979044
0.0976943
0.0974971
0.0973119
0.0971379
0.0969744
0.0968207
0.096676
0.0965398
0.0964116
0.0962909
0.0961773
0.0960707
0.0959709
0.0958777
0.0957911
0.0957112
0.095638
0.0955716
0.0955121
0.0954597
0.0954145
0.0953766
0.0953461
0.0953232
0.0953078
0.0953001
0.0981035
0.0978821
0.0976741
0.0974787
0.0972952
0.0971227
0.0969606
0.0968081
0.0966645
0.0965291
0.0964016
0.0962814
0.0961683
0.096062
0.0959624
0.0958694
0.0957829
0.095703
0.0956299
0.0955635
0.095504
0.0954515
0.0954063
0.0953683
0.0953378
0.0953148
0.0952995
0.0952918
0.0980813
0.0978618
0.0976556
0.0974619
0.09728
0.097109
0.0969481
0.0967967
0.096654
0.0965194
0.0963925
0.0962728
0.0961601
0.0960541
0.0959547
0.0958618
0.0957754
0.0956956
0.0956224
0.095556
0.0954965
0.095444
0.0953987
0.0953608
0.0953302
0.0953072
0.0952918
0.0952841
0.0980612
0.0978435
0.0976389
0.0974468
0.0972663
0.0970966
0.0969369
0.0967864
0.0966445
0.0965107
0.0963843
0.0962651
0.0961527
0.096047
0.0959478
0.095855
0.0957687
0.0956889
0.0956158
0.0955494
0.0954898
0.0954373
0.095392
0.095354
0.0953234
0.0953003
0.0952849
0.0952772
0.0980432
0.0978272
0.0976242
0.0974334
0.0972542
0.0970856
0.0969269
0.0967773
0.0966362
0.0965029
0.0963771
0.0962583
0.0961462
0.0960407
0.0959417
0.095849
0.0957628
0.095683
0.0956098
0.0955434
0.0954838
0.0954313
0.0953859
0.0953479
0.0953173
0.0952942
0.0952788
0.0952711
0.0980276
0.0978129
0.0976112
0.0974218
0.0972437
0.0970761
0.0969183
0.0967694
0.0966289
0.0964962
0.0963708
0.0962523
0.0961406
0.0960352
0.0959363
0.0958437
0.0957576
0.0956778
0.0956047
0.0955382
0.0954786
0.0954261
0.0953807
0.0953426
0.095312
0.0952889
0.0952734
0.0952657
0.0980142
0.0978007
0.0976002
0.0974118
0.0972347
0.097068
0.0969109
0.0967627
0.0966228
0.0964905
0.0963655
0.0962473
0.0961357
0.0960306
0.0959318
0.0958393
0.0957531
0.0956734
0.0956002
0.0955338
0.0954742
0.0954216
0.0953761
0.095338
0.0953074
0.0952843
0.0952689
0.0952611
0.0980031
0.0977907
0.0975911
0.0974036
0.0972273
0.0970613
0.0969048
0.0967572
0.0966177
0.0964858
0.0963611
0.0962431
0.0961317
0.0960267
0.095928
0.0958356
0.0957495
0.0956698
0.0955966
0.0955301
0.0954705
0.0954179
0.0953724
0.0953343
0.0953036
0.0952805
0.0952651
0.0952573
0.0979944
0.0977828
0.097584
0.0973972
0.0972215
0.097056
0.0969001
0.0967528
0.0966137
0.0964821
0.0963576
0.0962399
0.0961286
0.0960237
0.0959251
0.0958327
0.0957466
0.0956669
0.0955937
0.0955272
0.0954676
0.0954149
0.0953695
0.0953313
0.0953006
0.0952775
0.095262
0.0952543
0.097988
0.097777
0.0975788
0.0973924
0.0972172
0.0970522
0.0968966
0.0967497
0.0966108
0.0964794
0.0963551
0.0962375
0.0961263
0.0960215
0.0959229
0.0958305
0.0957445
0.0956648
0.0955916
0.0955251
0.0954654
0.0954128
0.0953673
0.0953291
0.0952984
0.0952753
0.0952598
0.0952521
0.097984
0.0977734
0.0975755
0.0973895
0.0972146
0.0970498
0.0968944
0.0967477
0.096609
0.0964777
0.0963535
0.096236
0.0961249
0.0960201
0.0959215
0.0958292
0.0957431
0.0956634
0.0955902
0.0955237
0.0954641
0.0954114
0.0953659
0.0953277
0.095297
0.0952739
0.0952584
0.0952507
0.0979824
0.0977719
0.0975742
0.0973883
0.0972135
0.0970488
0.0968935
0.0967469
0.0966083
0.0964771
0.0963529
0.0962354
0.0961243
0.0960195
0.095921
0.0958286
0.0957425
0.0956629
0.0955897
0.0955232
0.0954635
0.0954108
0.0953653
0.0953271
0.0952964
0.0952733
0.0952578
0.0952501
0.0992396
0.0995437
0.0998587
0.100183
0.100515
0.100852
0.101192
0.101533
0.101872
0.102207
0.102534
0.102852
0.103157
0.103448
0.103721
0.103975
0.104208
0.104417
0.1046
0.104757
0.104885
0.104982
0.0991961
0.0994984
0.0998118
0.100135
0.100466
0.100803
0.101143
0.101484
0.101824
0.102161
0.10249
0.102811
0.10312
0.103415
0.103693
0.103953
0.104192
0.104408
0.104599
0.104763
0.104899
0.105004
0.0991522
0.0994525
0.0997643
0.100086
0.100416
0.100752
0.101092
0.101434
0.101776
0.102114
0.102446
0.102769
0.103082
0.103382
0.103665
0.103931
0.104176
0.104399
0.104599
0.104772
0.104917
0.105032
0.0991079
0.0994062
0.0997162
0.100036
0.100365
0.100701
0.101041
0.101384
0.101726
0.102066
0.1024
0.102727
0.103044
0.103348
0.103637
0.103909
0.104161
0.104392
0.1046
0.104782
0.104937
0.105064
0.0990633
0.0993595
0.0996676
0.0999863
0.100314
0.100649
0.100989
0.101332
0.101675
0.102017
0.102354
0.102684
0.103005
0.103314
0.103608
0.103886
0.104146
0.104385
0.104601
0.104794
0.10496
0.1051
0.0990185
0.0993125
0.0996187
0.0999358
0.100262
0.100597
0.100936
0.10128
0.101624
0.101968
0.102307
0.102641
0.102965
0.103279
0.103579
0.103864
0.10413
0.104377
0.104603
0.104806
0.104984
0.105137
0.0989736
0.0992653
0.0995695
0.0998849
0.10021
0.100544
0.100883
0.101227
0.101572
0.101917
0.102259
0.102596
0.102925
0.103243
0.103549
0.10384
0.104114
0.10437
0.104604
0.104817
0.105007
0.105173
0.0989287
0.0992181
0.0995202
0.0998338
0.100158
0.10049
0.100829
0.101173
0.10152
0.101866
0.102211
0.102551
0.102883
0.103207
0.103518
0.103816
0.104097
0.104361
0.104604
0.104827
0.105028
0.105206
0.0988841
0.099171
0.0994709
0.0997827
0.100105
0.100437
0.100775
0.101119
0.101467
0.101815
0.102162
0.102505
0.102841
0.103169
0.103486
0.10379
0.104079
0.10435
0.104603
0.104835
0.105046
0.105235
0.0988397
0.0991242
0.0994218
0.0997316
0.100052
0.100383
0.100721
0.101065
0.101413
0.101763
0.102112
0.102458
0.102798
0.103131
0.103453
0.103763
0.104059
0.104338
0.104599
0.104841
0.105062
0.105261
0.0987957
0.0990777
0.0993729
0.0996807
0.0999999
0.100329
0.100667
0.101011
0.101359
0.10171
0.102061
0.10241
0.102754
0.103091
0.103419
0.103735
0.104037
0.104324
0.104593
0.104844
0.105075
0.105284
0.0987524
0.0990317
0.0993246
0.0996302
0.0999476
0.100275
0.100612
0.100956
0.101305
0.101657
0.10201
0.102362
0.102709
0.10305
0.103383
0.103705
0.104014
0.104308
0.104585
0.104844
0.105084
0.105302
0.0987097
0.0989864
0.0992768
0.0995803
0.0998959
0.100222
0.100558
0.100902
0.101251
0.101604
0.101959
0.102313
0.102664
0.103009
0.103346
0.103674
0.103989
0.10429
0.104574
0.104842
0.10509
0.105317
0.0986679
0.098942
0.0992299
0.0995311
0.0998448
0.10017
0.100505
0.100848
0.101197
0.101551
0.101908
0.102264
0.102618
0.102967
0.103308
0.103641
0.103962
0.104269
0.104561
0.104836
0.105093
0.105329
0.0986272
0.0988985
0.0991839
0.0994828
0.0997945
0.100118
0.100452
0.100794
0.101144
0.101499
0.101856
0.102215
0.102571
0.102924
0.10327
0.103607
0.103933
0.104247
0.104546
0.104828
0.105092
0.105336
0.0985876
0.0988562
0.0991391
0.0994357
0.0997453
0.100067
0.1004
0.100742
0.101091
0.101446
0.101805
0.102165
0.102524
0.10288
0.10323
0.103572
0.103904
0.104223
0.104528
0.104817
0.105088
0.105339
0.0985493
0.0988153
0.0990956
0.0993898
0.0996974
0.100017
0.100349
0.10069
0.101039
0.101395
0.101755
0.102116
0.102478
0.102836
0.10319
0.103536
0.103873
0.104197
0.104508
0.104803
0.10508
0.105339
0.0985125
0.0987758
0.0990535
0.0993454
0.0996509
0.0999692
0.100299
0.100639
0.100988
0.101344
0.101705
0.102068
0.102431
0.102793
0.10315
0.1035
0.10384
0.10417
0.104486
0.104786
0.10507
0.105335
0.0984773
0.098738
0.0990132
0.0993027
0.0996061
0.0999226
0.100251
0.10059
0.100939
0.101295
0.101656
0.10202
0.102386
0.102749
0.103109
0.103463
0.103808
0.104142
0.104462
0.104768
0.105057
0.105328
0.0984438
0.0987019
0.0989747
0.0992619
0.0995632
0.0998778
0.100205
0.100543
0.100891
0.101247
0.101609
0.101974
0.102341
0.102707
0.103069
0.103426
0.103775
0.104113
0.104438
0.104748
0.105042
0.105318
0.0984121
0.0986678
0.0989381
0.0992231
0.0995223
0.0998351
0.100161
0.100498
0.100845
0.101201
0.101563
0.101929
0.102297
0.102665
0.10303
0.10339
0.103741
0.104083
0.104412
0.104727
0.105025
0.105305
0.0983823
0.0986357
0.0989037
0.0991865
0.0994837
0.0997947
0.100119
0.100455
0.100801
0.101157
0.101519
0.101886
0.102255
0.102625
0.102992
0.103354
0.103709
0.104054
0.104387
0.104705
0.105008
0.105292
0.0983547
0.0986058
0.0988716
0.0991523
0.0994475
0.0997568
0.100079
0.100414
0.10076
0.101115
0.101477
0.101845
0.102215
0.102586
0.102955
0.103319
0.103677
0.104025
0.104361
0.104683
0.104989
0.105277
0.0983291
0.0985781
0.0988419
0.0991206
0.0994139
0.0997216
0.100043
0.100377
0.100722
0.101076
0.101438
0.101806
0.102177
0.102549
0.10292
0.103286
0.103646
0.103997
0.104336
0.104661
0.10497
0.105262
0.0983059
0.0985529
0.0988147
0.0990915
0.0993831
0.0996892
0.100009
0.100342
0.100686
0.10104
0.101402
0.10177
0.102142
0.102515
0.102887
0.103255
0.103617
0.10397
0.104311
0.104639
0.104951
0.105245
0.0982849
0.0985301
0.0987902
0.0990652
0.0993552
0.0996598
0.0999784
0.10031
0.100653
0.101007
0.101369
0.101737
0.10211
0.102484
0.102857
0.103226
0.10359
0.103945
0.104288
0.104619
0.104933
0.10523
0.0982663
0.0985099
0.0987684
0.0990419
0.0993304
0.0996337
0.0999511
0.100282
0.100624
0.100977
0.101339
0.101708
0.10208
0.102455
0.102829
0.1032
0.103565
0.103922
0.104267
0.1046
0.104916
0.105215
0.0982501
0.0984924
0.0987494
0.0990215
0.0993087
0.0996108
0.0999271
0.100257
0.100599
0.100952
0.101313
0.101682
0.102055
0.10243
0.102805
0.103177
0.103543
0.103901
0.104248
0.104582
0.104901
0.105201
0.0982365
0.0984775
0.0987333
0.0990042
0.0992903
0.0995913
0.0999068
0.100236
0.100577
0.100929
0.101291
0.101659
0.102033
0.102408
0.102784
0.103157
0.103524
0.103883
0.104232
0.104567
0.104887
0.10519
0.0982253
0.0984653
0.0987202
0.0989901
0.0992753
0.0995754
0.0998901
0.100218
0.100559
0.100911
0.101272
0.101641
0.102014
0.10239
0.102766
0.10314
0.103508
0.103868
0.104218
0.104554
0.104876
0.105179
0.0982167
0.098456
0.09871
0.0989792
0.0992636
0.0995631
0.0998772
0.100205
0.100545
0.100897
0.101258
0.101626
0.102
0.102376
0.102753
0.103127
0.103496
0.103856
0.104207
0.104545
0.104867
0.105171
0.0982107
0.0984494
0.0987029
0.0989716
0.0992555
0.0995545
0.0998681
0.100196
0.100536
0.100887
0.101248
0.101616
0.10199
0.102367
0.102743
0.103118
0.103487
0.103848
0.104199
0.104537
0.10486
0.105166
0.0982073
0.0984457
0.0986989
0.0989672
0.0992508
0.0995496
0.099863
0.10019
0.10053
0.100881
0.101242
0.101611
0.101984
0.102361
0.102738
0.103112
0.103482
0.103843
0.104195
0.104533
0.104857
0.105163
0.0956154
0.0956229
0.0956379
0.0956604
0.0956903
0.0957277
0.0957726
0.0958251
0.0958851
0.0959529
0.0960285
0.0961122
0.0962044
0.0963053
0.0964154
0.0965353
0.0966654
0.0968066
0.0969593
0.0971244
0.0973024
0.097494
0.0976998
0.0979201
0.0981551
0.0984049
0.0986693
0.0989478
0.0955969
0.0956044
0.0956193
0.0956418
0.0956718
0.0957092
0.0957541
0.0958065
0.0958665
0.0959341
0.0960096
0.0960931
0.0961849
0.0962853
0.0963949
0.0965141
0.0966434
0.0967835
0.0969351
0.0970988
0.0972752
0.0974651
0.097669
0.0978873
0.0981202
0.0983678
0.09863
0.0989063
0.0955785
0.095586
0.095601
0.0956235
0.0956534
0.0956909
0.0957357
0.0957881
0.095848
0.0959155
0.0959908
0.0960741
0.0961656
0.0962656
0.0963746
0.0964931
0.0966216
0.0967606
0.096911
0.0970733
0.0972481
0.0974363
0.0976382
0.0978544
0.0980851
0.0983305
0.0985904
0.0988645
0.0955603
0.0955678
0.0955829
0.0956054
0.0956353
0.0956728
0.0957176
0.09577
0.0958298
0.0958972
0.0959724
0.0960554
0.0961465
0.0962461
0.0963546
0.0964723
0.0965999
0.096738
0.0968871
0.0970479
0.0972212
0.0974075
0.0976074
0.0978215
0.09805
0.098293
0.0985506
0.0988224
0.0955424
0.09555
0.095565
0.0955875
0.0956175
0.0956549
0.0956998
0.0957521
0.0958119
0.0958792
0.0959542
0.096037
0.0961278
0.096227
0.0963348
0.0964519
0.0965786
0.0967155
0.0968634
0.0970228
0.0971944
0.0973789
0.0975768
0.0977886
0.0980148
0.0982555
0.0985106
0.0987801
0.0955248
0.0955324
0.0955474
0.0955699
0.0955999
0.0956374
0.0956823
0.0957345
0.0957943
0.0958615
0.0959363
0.0960189
0.0961094
0.0962081
0.0963154
0.0964317
0.0965575
0.0966934
0.09684
0.0969979
0.0971679
0.0973505
0.0975463
0.0977559
0.0979797
0.098218
0.0984707
0.0987376
0.0955075
0.0955151
0.0955301
0.0955527
0.0955827
0.0956202
0.095665
0.0957173
0.095777
0.0958441
0.0959188
0.0960011
0.0960913
0.0961896
0.0962963
0.0964119
0.0965369
0.0966717
0.096817
0.0969734
0.0971417
0.0973224
0.0975161
0.0977235
0.0979449
0.0981806
0.0984307
0.0986952
0.0954906
0.0954981
0.0955132
0.0955358
0.0955658
0.0956033
0.0956482
0.0957004
0.0957601
0.0958271
0.0959016
0.0959837
0.0960736
0.0961715
0.0962776
0.0963925
0.0965166
0.0966503
0.0967944
0.0969493
0.0971158
0.0972946
0.0974862
0.0976913
0.0979103
0.0981434
0.098391
0.0986528
0.095474
0.0954816
0.0954967
0.0955193
0.0955493
0.0955868
0.0956317
0.095684
0.0957435
0.0958105
0.0958849
0.0959668
0.0960563
0.0961538
0.0962594
0.0963736
0.0964968
0.0966294
0.0967722
0.0969257
0.0970905
0.0972673
0.0974568
0.0976595
0.097876
0.0981066
0.0983515
0.0986107
0.0954579
0.0954654
0.0954805
0.0955032
0.0955332
0.0955708
0.0956157
0.0956679
0.0957274
0.0957943
0.0958686
0.0959502
0.0960395
0.0961365
0.0962416
0.0963551
0.0964774
0.096609
0.0967505
0.0969025
0.0970656
0.0972405
0.0974279
0.0976283
0.0978423
0.0980702
0.0983124
0.098569
0.0954421
0.0954497
0.0954648
0.0954875
0.0955176
0.0955551
0.0956
0.0956523
0.0957118
0.0957786
0.0958527
0.0959342
0.0960231
0.0961198
0.0962244
0.0963372
0.0964586
0.0965892
0.0967294
0.0968799
0.0970414
0.0972143
0.0973995
0.0975976
0.0978091
0.0980344
0.0982739
0.0985277
0.0954268
0.0954344
0.0954496
0.0954722
0.0955024
0.0955399
0.0955849
0.0956371
0.0956966
0.0957633
0.0958373
0.0959186
0.0960073
0.0961036
0.0962076
0.0963198
0.0964404
0.0965699
0.096709
0.096858
0.0970177
0.0971888
0.0973719
0.0975676
0.0977766
0.0979993
0.098236
0.0984871
0.095412
0.0954196
0.0954348
0.0954575
0.0954877
0.0955253
0.0955702
0.0956225
0.0956819
0.0957486
0.0958225
0.0959036
0.095992
0.0960879
0.0961915
0.096303
0.0964228
0.0965513
0.0966891
0.0968367
0.0969948
0.097164
0.097345
0.0975384
0.0977448
0.0979649
0.0981989
0.0984472
0.0953977
0.0954053
0.0954205
0.0954433
0.0954735
0.0955111
0.0955561
0.0956083
0.0956678
0.0957344
0.0958082
0.0958891
0.0959773
0.0960728
0.0961759
0.0962868
0.0964058
0.0965334
0.09667
0.0968162
0.0969727
0.09714
0.0973189
0.09751
0.097714
0.0979314
0.0981627
0.0984082
0.095384
0.0953916
0.0954068
0.0954295
0.0954598
0.0954974
0.0955425
0.0955947
0.0956542
0.0957208
0.0957944
0.0958752
0.0959632
0.0960584
0.096161
0.0962713
0.0963895
0.0965161
0.0966516
0.0967965
0.0969513
0.0971168
0.0972937
0.0974825
0.0976841
0.0978989
0.0981275
0.0983702
0.0953708
0.0953784
0.0953936
0.0954164
0.0954467
0.0954844
0.0955294
0.0955817
0.0956411
0.0957077
0.0957813
0.0958619
0.0959496
0.0960445
0.0961467
0.0962564
0.0963739
0.0964997
0.096634
0.0967776
0.0969309
0.0970946
0.0972694
0.0974561
0.0976552
0.0978675
0.0980934
0.0983333
0.0953581
0.0953658
0.095381
0.0954038
0.0954341
0.0954719
0.0955169
0.0955692
0.0956287
0.0956952
0.0957687
0.0958492
0.0959368
0.0960313
0.0961331
0.0962423
0.0963591
0.0964839
0.0966172
0.0967595
0.0969113
0.0970734
0.0972463
0.0974308
0.0976275
0.0978373
0.0980605
0.0982978
0.0953461
0.0953538
0.095369
0.0953919
0.0954222
0.09546
0.0955051
0.0955574
0.0956169
0.0956834
0.0957568
0.0958372
0.0959245
0.0960188
0.0961202
0.0962289
0.096345
0.096469
0.0966013
0.0967424
0.0968928
0.0970531
0.0972242
0.0974066
0.0976011
0.0978084
0.0980291
0.0982637
0.0953347
0.0953424
0.0953577
0.0953805
0.0954109
0.0954487
0.0954939
0.0955462
0.0956057
0.0956721
0.0957456
0.0958258
0.095913
0.096007
0.0961081
0.0962162
0.0963318
0.096455
0.0965863
0.0967262
0.0968752
0.097034
0.0972032
0.0973836
0.0975759
0.0977809
0.0979991
0.098231
0.095324
0.0953316
0.0953469
0.0953698
0.0954003
0.0954381
0.0954833
0.0955357
0.0955951
0.0956616
0.095735
0.0958151
0.0959021
0.0959959
0.0960966
0.0962043
0.0963193
0.0964418
0.0965722
0.096711
0.0968587
0.097016
0.0971835
0.097362
0.0975522
0.0977548
0.0979706
0.0982001
0.0953139
0.0953215
0.0953369
0.0953598
0.0953903
0.0954281
0.0954734
0.0955258
0.0955853
0.0956517
0.095725
0.0958051
0.095892
0.0959856
0.0960859
0.0961932
0.0963076
0.0964294
0.096559
0.0966967
0.0968432
0.0969991
0.097165
0.0973417
0.0975299
0.0977303
0.0979438
0.0981709
0.0953045
0.0953122
0.0953275
0.0953505
0.0953809
0.0954189
0.0954641
0.0955166
0.0955761
0.0956425
0.0957158
0.0957958
0.0958826
0.0959759
0.096076
0.0961829
0.0962969
0.096418
0.0965468
0.0966835
0.0968289
0.0969834
0.0971478
0.0973227
0.097509
0.0977074
0.0979187
0.0981435
0.0952958
0.0953035
0.0953188
0.0953418
0.0953723
0.0954103
0.0954556
0.095508
0.0955676
0.095634
0.0957073
0.0957873
0.0958739
0.0959671
0.0960669
0.0961735
0.0962869
0.0964075
0.0965355
0.0966714
0.0968157
0.096969
0.0971319
0.0973052
0.0974898
0.0976862
0.0978954
0.098118
0.0952878
0.0952955
0.0953109
0.0953339
0.0953644
0.0954024
0.0954477
0.0955002
0.0955598
0.0956263
0.0956995
0.0957794
0.0958659
0.095959
0.0960586
0.0961648
0.0962778
0.0963979
0.0965252
0.0966603
0.0968036
0.0969557
0.0971173
0.0972892
0.0974721
0.0976668
0.097874
0.0980946
0.0952805
0.0952882
0.0953036
0.0953267
0.0953572
0.0953953
0.0954406
0.0954932
0.0955527
0.0956192
0.0956924
0.0957723
0.0958587
0.0959516
0.096051
0.096157
0.0962696
0.0963892
0.0965159
0.0966502
0.0967927
0.0969437
0.0971042
0.0972747
0.097456
0.097649
0.0978545
0.0980733
0.095274
0.0952817
0.0952971
0.0953202
0.0953508
0.0953889
0.0954343
0.0954868
0.0955464
0.0956129
0.0956861
0.0957659
0.0958523
0.0959451
0.0960443
0.09615
0.0962623
0.0963814
0.0965076
0.0966413
0.0967829
0.096933
0.0970924
0.0972616
0.0974416
0.0976332
0.097837
0.0980541
0.0952683
0.095276
0.0952914
0.0953145
0.0953451
0.0953832
0.0954286
0.0954812
0.0955408
0.0956073
0.0956805
0.0957603
0.0958466
0.0959393
0.0960383
0.0961438
0.0962558
0.0963746
0.0965003
0.0966333
0.0967743
0.0969236
0.097082
0.0972501
0.0974289
0.0976191
0.0978216
0.098037
0.0952633
0.095271
0.0952865
0.0953096
0.0953402
0.0953783
0.0954238
0.0954764
0.095536
0.0956025
0.0956757
0.0957555
0.0958417
0.0959343
0.0960332
0.0961385
0.0962503
0.0963687
0.096494
0.0966265
0.0967668
0.0969154
0.097073
0.0972402
0.0974179
0.0976069
0.0978081
0.0980223
0.0952591
0.0952668
0.0952823
0.0953054
0.0953361
0.0953742
0.0954197
0.0954723
0.0955319
0.0955984
0.0956716
0.0957514
0.0958376
0.0959301
0.0960289
0.096134
0.0962456
0.0963637
0.0964886
0.0966208
0.0967606
0.0969086
0.0970654
0.0972318
0.0974086
0.0975967
0.0977968
0.0980098
0.0952557
0.0952634
0.0952789
0.095302
0.0953327
0.0953709
0.0954163
0.095469
0.0955286
0.0955951
0.0956683
0.0957481
0.0958342
0.0959267
0.0960254
0.0961304
0.0962418
0.0963597
0.0964843
0.0966161
0.0967555
0.096903
0.0970592
0.097225
0.0974011
0.0975883
0.0977875
0.0979996
0.0952531
0.0952608
0.0952763
0.0952994
0.0953301
0.0953683
0.0954138
0.0954664
0.0955261
0.0955926
0.0956658
0.0957455
0.0958316
0.095924
0.0960227
0.0961276
0.0962388
0.0963566
0.096481
0.0966125
0.0967516
0.0968987
0.0970545
0.0972197
0.0973953
0.0975818
0.0977804
0.0979918
0.0952513
0.095259
0.0952745
0.0952976
0.0953283
0.0953665
0.095412
0.0954647
0.0955243
0.0955909
0.0956641
0.0957438
0.0958298
0.0959222
0.0960208
0.0961257
0.0962368
0.0963544
0.0964787
0.09661
0.0967488
0.0968957
0.0970512
0.0972161
0.0973912
0.0975773
0.0977754
0.0979863
0.0952503
0.095258
0.0952735
0.0952966
0.0953273
0.0953655
0.095411
0.0954637
0.0955234
0.0955899
0.0956631
0.0957428
0.0958288
0.0959212
0.0960198
0.0961246
0.0962356
0.0963532
0.0964774
0.0966086
0.0967473
0.096894
0.0970493
0.097214
0.0973889
0.0975748
0.0977726
0.0979832
0.104896
0.104911
0.104926
0.104938
0.104951
0.104965
0.104842
0.104847
0.104853
0.104859
0.104866
0.104874
0.104755
0.104753
0.104751
0.104751
0.104751
0.104753
0.104638
0.104629
0.104621
0.104614
0.104608
0.104604
0.104492
0.104477
0.104463
0.10445
0.104438
0.104427
0.104317
0.104297
0.104278
0.104259
0.104241
0.104224
0.104116
0.104091
0.104067
0.104043
0.10402
0.103997
0.10389
0.103861
0.103833
0.103805
0.103777
0.103749
0.103642
0.10361
0.103577
0.103545
0.103513
0.10348
0.103373
0.103338
0.103302
0.103267
0.10323
0.103194
0.103086
0.103049
0.10301
0.102971
0.102932
0.102892
0.102784
0.102744
0.102703
0.102662
0.10262
0.102577
0.102469
0.102427
0.102385
0.102341
0.102297
0.102252
0.102143
0.1021
0.102056
0.102012
0.101966
0.10192
0.10181
0.101766
0.101722
0.101676
0.101629
0.101582
0.101472
0.101428
0.101383
0.101337
0.101289
0.101241
0.101132
0.101088
0.101043
0.100996
0.100949
0.100901
0.100792
0.100749
0.100704
0.100658
0.100611
0.100563
0.100456
0.100413
0.100369
0.100324
0.100278
0.100231
0.100125
0.100083
0.10004
0.0999957
0.0999508
0.0999051
0.0998017
0.0997608
0.099719
0.0996763
0.0996328
0.0995885
0.099488
0.0994485
0.0994082
0.0993671
0.0993252
0.0992826
0.0989889
0.0987083
0.0984418
0.0981899
0.0979528
0.0977306
0.097523
0.0973297
0.0971501
0.0969837
0.0968298
0.0966877
0.0965567
0.0964361
0.0963255
0.0962241
0.0961317
0.0960477
0.0959719
0.095904
0.0958439
0.0957914
0.0957465
0.0957091
0.0956792
0.0956567
0.0956417
0.0956343
0.0990296
0.098747
0.0984785
0.0982246
0.0979855
0.0977614
0.097552
0.097357
0.097176
0.0970083
0.0968532
0.0967101
0.0965783
0.0964571
0.0963459
0.0962441
0.0961513
0.0960671
0.0959912
0.0959232
0.095863
0.0958105
0.0957655
0.0957281
0.0956982
0.0956757
0.0956608
0.0956533
0.0990696
0.0987852
0.0985147
0.0982588
0.0980179
0.0977919
0.0975808
0.0973843
0.0972018
0.0970328
0.0968767
0.0967326
0.0966
0.0964781
0.0963664
0.0962642
0.0961711
0.0960867
0.0960105
0.0959424
0.0958822
0.0958296
0.0957847
0.0957472
0.0957173
0.0956949
0.0956799
0.0956724
0.0991091
0.0988228
0.0985505
0.0982927
0.0980499
0.0978222
0.0976094
0.0974114
0.0972275
0.0970573
0.0969001
0.0967551
0.0966218
0.0964993
0.096387
0.0962844
0.096191
0.0961063
0.09603
0.0959618
0.0959015
0.0958489
0.0958039
0.0957665
0.0957365
0.0957141
0.0956991
0.0956917
0.0991478
0.0988598
0.0985857
0.0983261
0.0980815
0.0978521
0.0976378
0.0974383
0.0972531
0.0970817
0.0969235
0.0967776
0.0966435
0.0965204
0.0964076
0.0963046
0.0962109
0.096126
0.0960495
0.0959812
0.0959208
0.0958682
0.0958232
0.0957857
0.0957558
0.0957334
0.0957184
0.0957109
0.0991857
0.0988961
0.0986202
0.098359
0.0981127
0.0978817
0.0976659
0.097465
0.0972785
0.097106
0.0969468
0.0968001
0.0966652
0.0965415
0.0964283
0.0963249
0.0962309
0.0961457
0.0960691
0.0960007
0.0959402
0.0958875
0.0958425
0.095805
0.0957751
0.0957527
0.0957377
0.0957302
0.105546
0.105545
0.105543
0.105539
0.105535
0.10553
0.105524
0.105516
0.105508
0.105498
0.105488
0.105476
0.105463
0.105449
0.105434
0.105417
0.1054
0.105381
0.105361
0.10534
0.105318
0.105295
0.10527
0.105245
0.105219
0.105192
0.105164
0.105136
0.105108
0.105079
0.105051
0.105023
0.104995
0.104969
0.104945
0.104923
0.104905
0.10489
0.104882
0.104882
0.105515
0.105514
0.105511
0.105508
0.105504
0.105499
0.105493
0.105485
0.105477
0.105467
0.105457
0.105445
0.105432
0.105418
0.105403
0.105386
0.105369
0.10535
0.10533
0.105309
0.105287
0.105264
0.105239
0.105214
0.105188
0.105161
0.105133
0.105105
0.105077
0.105048
0.105019
0.104991
0.104964
0.104937
0.104912
0.10489
0.10487
0.104855
0.104844
0.104839
0.105453
0.105452
0.105449
0.105446
0.105442
0.105437
0.105431
0.105423
0.105415
0.105405
0.105395
0.105383
0.10537
0.105356
0.105341
0.105324
0.105307
0.105288
0.105268
0.105247
0.105225
0.105202
0.105177
0.105152
0.105126
0.105099
0.105071
0.105043
0.105014
0.104985
0.104956
0.104928
0.1049
0.104873
0.104847
0.104824
0.104803
0.104785
0.104771
0.104761
0.10536
0.105359
0.105357
0.105354
0.10535
0.105345
0.105338
0.105331
0.105322
0.105313
0.105302
0.10529
0.105278
0.105264
0.105248
0.105232
0.105214
0.105196
0.105176
0.105155
0.105133
0.105109
0.105085
0.10506
0.105033
0.105006
0.104979
0.10495
0.104921
0.104892
0.104863
0.104834
0.104805
0.104777
0.104751
0.104726
0.104703
0.104682
0.104665
0.10465
0.105238
0.105237
0.105235
0.105232
0.105228
0.105222
0.105216
0.105209
0.1052
0.105191
0.10518
0.105168
0.105156
0.105141
0.105126
0.10511
0.105092
0.105074
0.105054
0.105033
0.105011
0.104987
0.104963
0.104938
0.104911
0.104884
0.104856
0.104828
0.104798
0.104769
0.104739
0.10471
0.10468
0.104652
0.104624
0.104597
0.104572
0.104549
0.104528
0.104509
0.105087
0.105086
0.105084
0.105081
0.105077
0.105071
0.105065
0.105058
0.105049
0.10504
0.105029
0.105017
0.105005
0.104991
0.104975
0.104959
0.104942
0.104923
0.104903
0.104882
0.10486
0.104837
0.104812
0.104787
0.10476
0.104733
0.104705
0.104676
0.104647
0.104617
0.104587
0.104556
0.104526
0.104497
0.104467
0.104439
0.104412
0.104386
0.104362
0.104339
0.104908
0.104907
0.104905
0.104902
0.104898
0.104893
0.104886
0.104879
0.104871
0.104861
0.104851
0.104839
0.104826
0.104812
0.104797
0.104781
0.104763
0.104744
0.104725
0.104704
0.104682
0.104658
0.104634
0.104608
0.104582
0.104555
0.104526
0.104497
0.104467
0.104437
0.104407
0.104376
0.104345
0.104314
0.104283
0.104253
0.104224
0.104196
0.104168
0.104142
0.104703
0.104702
0.1047
0.104697
0.104693
0.104688
0.104681
0.104674
0.104666
0.104656
0.104646
0.104634
0.104621
0.104607
0.104592
0.104576
0.104558
0.10454
0.10452
0.104499
0.104477
0.104454
0.104429
0.104404
0.104377
0.10435
0.104321
0.104292
0.104262
0.104231
0.1042
0.104169
0.104137
0.104105
0.104073
0.104041
0.10401
0.103979
0.103949
0.103919
0.104473
0.104472
0.10447
0.104467
0.104463
0.104458
0.104452
0.104444
0.104436
0.104426
0.104416
0.104404
0.104391
0.104378
0.104363
0.104346
0.104329
0.10431
0.104291
0.10427
0.104248
0.104224
0.1042
0.104175
0.104148
0.10412
0.104092
0.104062
0.104032
0.104001
0.103969
0.103937
0.103905
0.103872
0.103839
0.103806
0.103773
0.10374
0.103707
0.103674
0.10422
0.104219
0.104217
0.104214
0.10421
0.104205
0.104199
0.104191
0.104183
0.104174
0.104163
0.104152
0.104139
0.104125
0.10411
0.104094
0.104077
0.104058
0.104038
0.104018
0.103996
0.103972
0.103948
0.103923
0.103896
0.103868
0.10384
0.10381
0.10378
0.103748
0.103716
0.103684
0.10365
0.103616
0.103582
0.103548
0.103513
0.103478
0.103443
0.103408
0.103946
0.103945
0.103943
0.10394
0.103936
0.103931
0.103925
0.103918
0.103909
0.1039
0.10389
0.103878
0.103865
0.103852
0.103837
0.103821
0.103803
0.103785
0.103765
0.103745
0.103723
0.1037
0.103675
0.10365
0.103623
0.103596
0.103567
0.103537
0.103507
0.103475
0.103443
0.10341
0.103376
0.103341
0.103306
0.10327
0.103234
0.103198
0.103161
0.103124
0.103654
0.103653
0.103651
0.103648
0.103643
0.103638
0.103632
0.103625
0.103617
0.103608
0.103597
0.103586
0.103573
0.103559
0.103545
0.103529
0.103511
0.103493
0.103474
0.103453
0.103431
0.103408
0.103384
0.103359
0.103332
0.103305
0.103276
0.103246
0.103216
0.103184
0.103151
0.103118
0.103083
0.103048
0.103012
0.102976
0.102939
0.102901
0.102863
0.102824
0.103345
0.103344
0.103342
0.103339
0.103334
0.103329
0.103323
0.103316
0.103308
0.103299
0.103288
0.103277
0.103264
0.103251
0.103236
0.10322
0.103203
0.103185
0.103166
0.103145
0.103124
0.103101
0.103077
0.103052
0.103025
0.102998
0.102969
0.10294
0.102909
0.102877
0.102844
0.10281
0.102776
0.10274
0.102704
0.102666
0.102628
0.10259
0.10255
0.10251
0.103022
0.103021
0.103019
0.103016
0.103012
0.103007
0.103
0.102993
0.102985
0.102976
0.102966
0.102955
0.102942
0.102929
0.102914
0.102898
0.102881
0.102863
0.102844
0.102824
0.102803
0.10278
0.102756
0.102731
0.102705
0.102678
0.102649
0.10262
0.102589
0.102557
0.102524
0.10249
0.102455
0.10242
0.102383
0.102345
0.102306
0.102267
0.102227
0.102185
0.102687
0.102686
0.102684
0.102682
0.102678
0.102673
0.102666
0.102659
0.102651
0.102642
0.102632
0.102621
0.102609
0.102595
0.102581
0.102565
0.102549
0.102531
0.102512
0.102492
0.10247
0.102448
0.102424
0.1024
0.102374
0.102347
0.102318
0.102289
0.102258
0.102227
0.102194
0.10216
0.102125
0.102089
0.102052
0.102015
0.101976
0.101936
0.101895
0.101853
0.102345
0.102344
0.102342
0.102339
0.102335
0.10233
0.102324
0.102317
0.102309
0.1023
0.10229
0.102279
0.102267
0.102254
0.102239
0.102224
0.102207
0.10219
0.102171
0.102151
0.10213
0.102108
0.102085
0.10206
0.102035
0.102008
0.10198
0.101951
0.10192
0.101889
0.101857
0.101823
0.101788
0.101752
0.101715
0.101677
0.101638
0.101598
0.101557
0.101515
0.101997
0.101996
0.101994
0.101991
0.101987
0.101982
0.101976
0.101969
0.101961
0.101952
0.101943
0.101932
0.10192
0.101906
0.101892
0.101877
0.101861
0.101843
0.101825
0.101805
0.101785
0.101763
0.10174
0.101716
0.10169
0.101664
0.101636
0.101608
0.101578
0.101547
0.101514
0.101481
0.101447
0.101411
0.101375
0.101337
0.101298
0.101258
0.101217
0.101175
0.101646
0.101645
0.101643
0.10164
0.101636
0.101632
0.101626
0.101619
0.101611
0.101602
0.101592
0.101582
0.10157
0.101557
0.101543
0.101528
0.101512
0.101495
0.101476
0.101457
0.101437
0.101415
0.101393
0.101369
0.101344
0.101318
0.101291
0.101262
0.101233
0.101202
0.101171
0.101138
0.101104
0.101069
0.101033
0.100995
0.100957
0.100917
0.100877
0.100835
0.101295
0.101294
0.101293
0.10129
0.101286
0.101281
0.101275
0.101268
0.101261
0.101252
0.101242
0.101232
0.10122
0.101207
0.101193
0.101179
0.101163
0.101146
0.101128
0.101109
0.101089
0.101068
0.101046
0.101022
0.100998
0.100972
0.100946
0.100918
0.100889
0.100859
0.100828
0.100796
0.100762
0.100728
0.100692
0.100656
0.100618
0.100579
0.100539
0.100498
0.100948
0.100947
0.100945
0.100942
0.100938
0.100933
0.100928
0.100921
0.100913
0.100905
0.100895
0.100885
0.100873
0.100861
0.100847
0.100832
0.100817
0.1008
0.100783
0.100764
0.100744
0.100724
0.100702
0.100679
0.100655
0.10063
0.100604
0.100577
0.100549
0.100519
0.100489
0.100457
0.100425
0.100391
0.100356
0.10032
0.100283
0.100245
0.100206
0.100166
0.100605
0.100604
0.100602
0.1006
0.100596
0.100591
0.100586
0.100579
0.100571
0.100563
0.100553
0.100543
0.100532
0.100519
0.100506
0.100492
0.100477
0.10046
0.100443
0.100425
0.100406
0.100385
0.100364
0.100342
0.100318
0.100294
0.100268
0.100242
0.100214
0.100186
0.100156
0.100125
0.100093
0.10006
0.100027
0.0999916
0.0999556
0.0999186
0.0998806
0.0998416
0.100271
0.10027
0.100268
0.100265
0.100261
0.100257
0.100251
0.100245
0.100237
0.100229
0.10022
0.100209
0.100198
0.100186
0.100173
0.100159
0.100144
0.100128
0.100111
0.100093
0.100075
0.100055
0.100034
0.100012
0.0999892
0.0999654
0.0999406
0.0999148
0.0998879
0.0998601
0.0998312
0.0998013
0.0997704
0.0997385
0.0997056
0.0996718
0.0996369
0.0996011
0.0995643
0.0995266
0.0992228
0.0989316
0.0986542
0.0983913
0.0981434
0.0979109
0.0976936
0.0974914
0.0973037
0.0971301
0.0969699
0.0968224
0.0966868
0.0965625
0.0964488
0.0963451
0.0962508
0.0961655
0.0960887
0.0960201
0.0959596
0.0959068
0.0958618
0.0958243
0.0957944
0.095772
0.095757
0.0957495
0.0992591
0.0989664
0.0986874
0.098423
0.0981736
0.0979396
0.097721
0.0975174
0.0973286
0.097154
0.0969929
0.0968446
0.0967084
0.0965835
0.0964694
0.0963653
0.0962707
0.0961851
0.0961082
0.0960395
0.0959789
0.0959261
0.0958811
0.0958436
0.0958136
0.0957912
0.0957763
0.0957688
0.0992945
0.0990004
0.09872
0.098454
0.0982032
0.0979679
0.0977479
0.0975432
0.0973532
0.0971776
0.0970156
0.0968666
0.0967298
0.0966044
0.0964898
0.0963854
0.0962905
0.0962048
0.0961277
0.0960589
0.0959982
0.0959454
0.0959003
0.0958628
0.0958328
0.0958104
0.0957955
0.095788
0.0993291
0.0990336
0.0987518
0.0984845
0.0982323
0.0979956
0.0977744
0.0975685
0.0973775
0.097201
0.0970382
0.0968884
0.096751
0.0966251
0.0965101
0.0964053
0.0963102
0.0962243
0.096147
0.0960782
0.0960174
0.0959645
0.0959194
0.0958819
0.0958519
0.0958295
0.0958145
0.0958071
0.0993627
0.099066
0.0987828
0.0985142
0.0982607
0.0980228
0.0978004
0.0975934
0.0974015
0.097224
0.0970604
0.09691
0.096772
0.0966456
0.0965302
0.0964252
0.0963298
0.0962436
0.0961663
0.0960973
0.0960365
0.0959835
0.0959384
0.0959008
0.0958709
0.0958484
0.0958335
0.095826
0.0993954
0.0990975
0.0988131
0.0985432
0.0982885
0.0980494
0.0978259
0.0976179
0.097425
0.0972467
0.0970824
0.0969313
0.0967928
0.0966659
0.0965502
0.0964448
0.0963492
0.0962629
0.0961853
0.0961163
0.0960554
0.0960024
0.0959572
0.0959197
0.0958897
0.0958672
0.0958523
0.0958448
0.0994272
0.0991281
0.0988425
0.0985715
0.0983156
0.0980754
0.0978509
0.0976419
0.0974481
0.0972691
0.097104
0.0969524
0.0968133
0.096686
0.0965699
0.0964642
0.0963684
0.0962819
0.0962042
0.0961351
0.0960741
0.0960211
0.0959759
0.0959383
0.0959083
0.0958859
0.0958709
0.0958634
0.0994581
0.0991579
0.0988712
0.098599
0.0983421
0.0981008
0.0978753
0.0976654
0.0974708
0.097291
0.0971253
0.0969731
0.0968335
0.0967058
0.0965894
0.0964834
0.0963874
0.0963007
0.0962229
0.0961537
0.0960926
0.0960396
0.0959943
0.0959567
0.0959267
0.0959043
0.0958893
0.0958818
0.099488
0.0991868
0.098899
0.0986258
0.0983679
0.0981256
0.0978992
0.0976884
0.0974931
0.0973125
0.0971462
0.0969934
0.0968534
0.0967253
0.0966086
0.0965024
0.0964061
0.0963193
0.0962414
0.096172
0.0961109
0.0960578
0.0960125
0.0959749
0.0959449
0.0959224
0.0959075
0.0959
0.0995169
0.0992147
0.098926
0.0986518
0.0983929
0.0981498
0.0979225
0.0977109
0.0975148
0.0973336
0.0971667
0.0970134
0.0968729
0.0967445
0.0966274
0.096521
0.0964245
0.0963375
0.0962595
0.0961901
0.0961289
0.0960758
0.0960304
0.0959928
0.0959628
0.0959403
0.0959254
0.0959179
0.0995449
0.0992418
0.0989522
0.0986771
0.0984173
0.0981732
0.0979451
0.0977328
0.097536
0.0973542
0.0971868
0.097033
0.0968921
0.0967634
0.096646
0.0965393
0.0964427
0.0963555
0.0962774
0.0962079
0.0961466
0.0960934
0.0960481
0.0960104
0.0959804
0.0959579
0.095943
0.0959355
0.0995719
0.099268
0.0989775
0.0987015
0.0984409
0.0981961
0.0979672
0.0977542
0.0975567
0.0973743
0.0972064
0.0970522
0.0969109
0.0967818
0.0966642
0.0965573
0.0964605
0.0963732
0.0962949
0.0962253
0.096164
0.0961108
0.0960654
0.0960277
0.0959977
0.0959752
0.0959602
0.0959528
0.099598
0.0992933
0.0990019
0.0987252
0.0984638
0.0982182
0.0979886
0.0977749
0.0975769
0.097394
0.0972255
0.0970709
0.0969293
0.0967999
0.096682
0.0965749
0.0964779
0.0963905
0.0963121
0.0962424
0.0961811
0.0961278
0.0960824
0.0960447
0.0960146
0.0959922
0.0959772
0.0959697
0.0996231
0.0993176
0.0990255
0.098748
0.0984859
0.0982396
0.0980094
0.0977951
0.0975965
0.0974131
0.0972442
0.0970892
0.0969472
0.0968175
0.0966994
0.0965921
0.0964949
0.0964074
0.0963289
0.0962592
0.0961978
0.0961444
0.096099
0.0960613
0.0960312
0.0960087
0.0959937
0.0959862
0.0996473
0.0993411
0.0990483
0.0987701
0.0985073
0.0982603
0.0980295
0.0978146
0.0976155
0.0974316
0.0972623
0.0971069
0.0969647
0.0968347
0.0967164
0.0966089
0.0965116
0.0964239
0.0963454
0.0962755
0.0962141
0.0961607
0.0961152
0.0960775
0.0960474
0.0960249
0.0960099
0.0960024
0.0996704
0.0993636
0.0990702
0.0987913
0.0985279
0.0982803
0.0980489
0.0978336
0.0976339
0.0974496
0.0972799
0.0971242
0.0969816
0.0968515
0.0967329
0.0966252
0.0965278
0.09644
0.0963614
0.0962914
0.0962299
0.0961765
0.096131
0.0960932
0.0960631
0.0960406
0.0960256
0.0960181
0.0996927
0.0993852
0.0990912
0.0988117
0.0985477
0.0982996
0.0980677
0.0978518
0.0976518
0.097467
0.097297
0.097141
0.0969981
0.0968677
0.0967489
0.0966411
0.0965435
0.0964556
0.0963769
0.0963069
0.0962453
0.0961919
0.0961463
0.0961086
0.0960785
0.0960559
0.0960409
0.0960334
0.0997139
0.0994059
0.0991113
0.0988313
0.0985668
0.0983182
0.0980857
0.0978694
0.097669
0.0974839
0.0973135
0.0971572
0.0970141
0.0968834
0.0967645
0.0966565
0.0965588
0.0964708
0.096392
0.0963219
0.0962603
0.0962068
0.0961612
0.0961234
0.0960933
0.0960708
0.0960557
0.0960483
0.0997343
0.0994257
0.0991306
0.0988501
0.098585
0.098336
0.0981031
0.0978864
0.0976855
0.0975001
0.0973294
0.0971728
0.0970295
0.0968986
0.0967795
0.0966714
0.0965735
0.0964854
0.0964066
0.0963364
0.0962748
0.0962212
0.0961756
0.0961378
0.0961077
0.0960851
0.0960701
0.0960626
0.0997536
0.0994446
0.099149
0.098868
0.0986025
0.098353
0.0981197
0.0979027
0.0977015
0.0975157
0.0973447
0.0971879
0.0970443
0.0969133
0.096794
0.0966857
0.0965878
0.0964996
0.0964206
0.0963505
0.0962887
0.0962351
0.0961895
0.0961517
0.0961215
0.0960989
0.0960839
0.0960764
0.099772
0.0994626
0.0991666
0.0988852
0.0986192
0.0983693
0.0981357
0.0979182
0.0977167
0.0975306
0.0973594
0.0972023
0.0970586
0.0969273
0.0968079
0.0966995
0.0966015
0.0965132
0.0964342
0.0963639
0.0963021
0.0962485
0.0962029
0.096165
0.0961348
0.0961123
0.0960972
0.0960897
0.0997895
0.0994797
0.0991833
0.0989015
0.0986351
0.0983849
0.0981509
0.0979331
0.0977313
0.0975449
0.0973735
0.0972162
0.0970722
0.0969408
0.0968213
0.0967127
0.0966146
0.0965262
0.0964471
0.0963768
0.096315
0.0962614
0.0962157
0.0961778
0.0961476
0.096125
0.09611
0.0961025
0.0998061
0.0994959
0.0991991
0.0989169
0.0986503
0.0983996
0.0981653
0.0979473
0.0977452
0.0975586
0.0973869
0.0972294
0.0970853
0.0969537
0.096834
0.0967254
0.0966272
0.0965387
0.0964595
0.0963892
0.0963273
0.0962737
0.0962279
0.09619
0.0961598
0.0961372
0.0961222
0.0961147
0.0998217
0.0995111
0.099214
0.0989315
0.0986646
0.0984136
0.098179
0.0979607
0.0977584
0.0975716
0.0973997
0.097242
0.0970977
0.096966
0.0968462
0.0967374
0.0966391
0.0965506
0.0964714
0.096401
0.0963391
0.0962853
0.0962396
0.0962017
0.0961715
0.0961488
0.0961338
0.0961263
0.0998363
0.0995255
0.0992281
0.0989453
0.098678
0.0984269
0.098192
0.0979734
0.0977708
0.0975838
0.0974117
0.0972539
0.0971094
0.0969776
0.0968577
0.0967489
0.0966505
0.0965619
0.0964826
0.0964121
0.0963502
0.0962964
0.0962507
0.0962127
0.0961825
0.0961599
0.0961448
0.0961373
0.0998501
0.099539
0.0992413
0.0989582
0.0986907
0.0984393
0.0982042
0.0979854
0.0977826
0.0975954
0.0974231
0.0972651
0.0971205
0.0969886
0.0968686
0.0967596
0.0966612
0.0965725
0.0964932
0.0964227
0.0963607
0.0963069
0.0962611
0.0962232
0.0961929
0.0961703
0.0961552
0.0961477
0.0998629
0.0995516
0.0992536
0.0989703
0.0987026
0.0984509
0.0982156
0.0979966
0.0977936
0.0976063
0.0974338
0.0972757
0.097131
0.0969989
0.0968788
0.0967698
0.0966712
0.0965825
0.0965031
0.0964326
0.0963706
0.0963168
0.0962709
0.096233
0.0962027
0.09618
0.096165
0.0961574
0.0998748
0.0995632
0.0992651
0.0989816
0.0987136
0.0984618
0.0982262
0.098007
0.0978039
0.0976164
0.0974438
0.0972855
0.0971407
0.0970086
0.0968883
0.0967793
0.0966806
0.0965919
0.0965124
0.0964419
0.0963798
0.096326
0.0962801
0.0962421
0.0962118
0.0961892
0.0961741
0.0961666
0.0998858
0.099574
0.0992757
0.098992
0.0987238
0.0984718
0.0982361
0.0980167
0.0978135
0.0976258
0.0974531
0.0972947
0.0971498
0.0970175
0.0968972
0.0967881
0.0966894
0.0966006
0.0965211
0.0964505
0.0963884
0.0963345
0.0962886
0.0962506
0.0962203
0.0961977
0.0961826
0.096175
0.0998958
0.0995839
0.0992854
0.0990015
0.0987332
0.098481
0.0982451
0.0980256
0.0978222
0.0976344
0.0974616
0.0973031
0.0971581
0.0970258
0.0969054
0.0967962
0.0966974
0.0966086
0.096529
0.0964584
0.0963963
0.0963424
0.0962965
0.0962585
0.0962281
0.0962055
0.0961904
0.0961828
0.099905
0.0995929
0.0992942
0.0990102
0.0987417
0.0984894
0.0982534
0.0980338
0.0978302
0.0976423
0.0974694
0.0973108
0.0971657
0.0970333
0.0969129
0.0968036
0.0967048
0.0966159
0.0965363
0.0964656
0.0964035
0.0963496
0.0963037
0.0962656
0.0962353
0.0962126
0.0961975
0.09619
0.0999132
0.099601
0.0993022
0.099018
0.0987494
0.098497
0.0982609
0.0980411
0.0978375
0.0976494
0.0974764
0.0973177
0.0971726
0.0970401
0.0969196
0.0968103
0.0967114
0.0966225
0.0965429
0.0964722
0.09641
0.0963561
0.0963102
0.0962721
0.0962418
0.0962191
0.096204
0.0961964
0.0999205
0.0996082
0.0993093
0.099025
0.0987563
0.0985037
0.0982675
0.0980476
0.0978439
0.0976558
0.0974827
0.097324
0.0971787
0.0970462
0.0969256
0.0968162
0.0967174
0.0966284
0.0965487
0.096478
0.0964158
0.0963619
0.0963159
0.0962779
0.0962475
0.0962248
0.0962097
0.0962022
0.0999269
0.0996145
0.0993155
0.0990311
0.0987623
0.0985096
0.0982733
0.0980534
0.0978496
0.0976614
0.0974882
0.0973294
0.0971841
0.0970515
0.0969309
0.0968215
0.0967226
0.0966336
0.0965539
0.0964831
0.0964209
0.096367
0.096321
0.0962829
0.0962526
0.0962299
0.0962148
0.0962072
0.0999324
0.0996199
0.0993208
0.0990363
0.0987674
0.0985147
0.0982783
0.0980583
0.0978544
0.0976662
0.097493
0.0973341
0.0971887
0.0970561
0.0969355
0.096826
0.0967271
0.096638
0.0965583
0.0964876
0.0964253
0.0963713
0.0963254
0.0962873
0.0962569
0.0962342
0.0962191
0.0962116
0.099937
0.0996244
0.0993252
0.0990407
0.0987717
0.0985189
0.0982825
0.0980624
0.0978585
0.0976702
0.0974969
0.097338
0.0971926
0.09706
0.0969393
0.0968298
0.0967308
0.0966417
0.096562
0.0964912
0.096429
0.096375
0.096329
0.0962909
0.0962606
0.0962379
0.0962227
0.0962152
0.0999406
0.099628
0.0993287
0.0990442
0.0987752
0.0985223
0.0982858
0.0980657
0.0978617
0.0976734
0.0975001
0.0973411
0.0971957
0.097063
0.0969423
0.0968328
0.0967338
0.0966447
0.096565
0.0964942
0.0964319
0.0963779
0.096332
0.0962939
0.0962635
0.0962408
0.0962256
0.0962181
0.0999433
0.0996307
0.0993314
0.0990468
0.0987778
0.0985248
0.0982883
0.0980682
0.0978642
0.0976758
0.0975025
0.0973435
0.097198
0.0970653
0.0969446
0.0968351
0.0967361
0.096647
0.0965672
0.0964964
0.0964341
0.0963801
0.0963342
0.096296
0.0962657
0.0962429
0.0962278
0.0962203
0.0999452
0.0996325
0.0993332
0.0990486
0.0987795
0.0985265
0.09829
0.0980698
0.0978658
0.0976774
0.0975041
0.097345
0.0971996
0.0970669
0.0969461
0.0968366
0.0967376
0.0966485
0.0965687
0.0964979
0.0964356
0.0963816
0.0963356
0.0962975
0.0962671
0.0962444
0.0962293
0.0962217
0.0999461
0.0996334
0.0993341
0.0990494
0.0987803
0.0985274
0.0982908
0.0980707
0.0978666
0.0976782
0.0975049
0.0973458
0.0972004
0.0970676
0.0969469
0.0968373
0.0967383
0.0966492
0.0965695
0.0964986
0.0964364
0.0963823
0.0963364
0.0962982
0.0962679
0.0962451
0.09623
0.0962225
)
;

boundaryField
{
    bc-2
    {
        type            empty;
    }
    bc-3
    {
        type            empty;
    }
    bottom
    {
        type            zeroGradient;
    }
    leftSide
    {
        type            zeroGradient;
    }
    naturalSurface
    {
        type            zeroGradient;
    }
    rightSide
    {
        type            zeroGradient;
    }
    slopesurface
    {
        type            zeroGradient;
    }
    subGradeSurface
    {
        type            zeroGradient;
    }
}


// ************************************************************************* //
