# Supplementary material for: A finite volume-based model for the hydrothermal behavior of soil under freeze–thaw cycles
Source: PLoS One. 2021 Jun 3;16(6):e0252680. doi: 10.1371/journal.pone.0252680 (PMC8174737; doi:10.1371/journal.pone.0252680)
Supplement: S2 Data — (ZIP) [file pone.0252680.s002.zip › 土柱计算数据/1/3.03264e+08/Bi]

/*--------------------------------*- C++ -*----------------------------------*\
| =========                 |                                                 |
| \\      /  F ield         | OpenFOAM: The Open Source CFD Toolbox           |
|  \\    /   O peration     | Version:  2.4.0                                 |
|   \\  /    A nd           | Web:      www.OpenFOAM.org                      |
|    \\/     M anipulation  |                                                 |
\*---------------------------------------------------------------------------*/
FoamFile
{
    version     2.0;
    format      ascii;
    class       volScalarField;
    location    "3.03264e+08";
    object      Bi;
}
// * * * * * * * * * * * * * * * * * * * * * * * * * * * * * * * * * * * * * //

dimensions      [0 0 0 0 0 0 0];

internalField   nonuniform List<scalar> 
9554
(
6.64349
4.83648
1.82946
0
0
0
0
0
0
0
0
0
0
0
0
0
0
0
0
0
0
0
6.64348
4.83646
1.82942
0
0
0
0
0
0
0
0
0
0
0
0
0
0
0
0
0
0
0
6.64347
4.83643
1.82935
0
0
0
0
0
0
0
0
0
0
0
0
0
0
0
0
0
0
0
6.64345
4.83637
1.82924
0
0
0
0
0
0
0
0
0
0
0
0
0
0
0
0
0
0
0
6.64343
4.8363
1.8291
0
0
0
0
0
0
0
0
0
0
0
0
0
0
0
0
0
0
0
6.64339
4.83621
1.82892
0
0
0
0
0
0
0
0
0
0
0
0
0
0
0
0
0
0
0
6.64335
4.83611
1.82871
0
0
0
0
0
0
0
0
0
0
0
0
0
0
0
0
0
0
0
6.6433
4.83598
1.82846
0
0
0
0
0
0
0
0
0
0
0
0
0
0
0
0
0
0
0
6.64325
4.83583
1.82816
0
0
0
0
0
0
0
0
0
0
0
0
0
0
0
0
0
0
0
6.64319
4.83567
1.82783
0
0
0
0
0
0
0
0
0
0
0
0
0
0
0
0
0
0
0
6.64312
4.83548
1.82745
0
0
0
0
0
0
0
0
0
0
0
0
0
0
0
0
0
0
0
6.64304
4.83527
1.82703
0
0
0
0
0
0
0
0
0
0
0
0
0
0
0
0
0
0
0
6.64296
4.83504
1.82657
0
0
0
0
0
0
0
0
0
0
0
0
0
0
0
0
0
0
0
6.64286
4.83478
1.82606
0
0
0
0
0
0
0
0
0
0
0
0
0
0
0
0
0
0
0
6.64276
4.83451
1.82551
0
0
0
0
0
0
0
0
0
0
0
0
0
0
0
0
0
0
0
6.64266
4.83421
1.82491
0
0
0
0
0
0
0
0
0
0
0
0
0
0
0
0
0
0
0
6.64254
4.8339
1.82428
0
0
0
0
0
0
0
0
0
0
0
0
0
0
0
0
0
0
0
6.64242
4.83357
1.82362
0
0
0
0
0
0
0
0
0
0
0
0
0
0
0
0
0
0
0
6.6423
4.83324
1.82295
0
0
0
0
0
0
0
0
0
0
0
0
0
0
0
0
0
0
0
6.64217
4.83291
1.8223
0
0
0
0
0
0
0
0
0
0
0
0
0
0
0
0
0
0
0
6.64206
4.8326
1.82168
0
0
0
0
0
0
0
0
0
0
0
0
0
0
0
0
0
0
0
6.64195
4.83233
1.82116
0
0
0
0
0
0
0
0
0
0
0
0
0
0
0
0
0
0
0
6.64185
4.83211
1.82076
0
0
0
0
0
0
0
0
0
0
0
0
0
0
0
0
0
0
0
6.64178
4.83197
1.82054
0
0
0
0
0
0
0
0
0
0
0
0
0
0
0
0
0
0
0
6.64174
4.83192
1.82053
0
0
0
0
0
0
0
0
0
0
0
0
0
0
0
0
0
0
0
6.64172
4.83196
1.82073
0
0
0
0
0
0
0
0
0
0
0
0
0
0
0
0
0
0
0
6.64171
4.83206
1.82109
0
0
0
0
0
0
0
0
0
0
0
0
0
0
0
0
0
0
0
6.64169
4.83212
1.82139
0
0
0
0
0
0
0
0
0
0
0
0
0
0
0
0
0
0
0
6.64159
4.83192
1.82124
0
0
0
0
0
0
0
0
0
0
0
0
0
0
0
0
0
0
0
6.64128
4.8311
1.81983
0
0
0
0
0
0
0
0
0
0
0
0
0
0
0
0
0
0
0
6.64055
4.82899
1.81583
0
0
0
0
0
0
0
0
0
0
0
0
0
0
0
0
0
0
0
6.63906
4.82446
1.80699
0
0
0
0
0
0
0
0
0
0
0
0
0
0
0
0
0
0
0
6.63622
4.81574
1.78974
0
0
0
0
0
0
0
0
0
0
0
0
0
0
0
0
0
0
0
6.63111
4.79998
1.7585
0
0
0
0
0
0
0
0
0
0
0
0
0
0
0
0
0
0
0
6.62223
4.77274
1.7047
0
0
0
0
0
0
0
0
0
0
0
0
0
0
0
0
0
0
0
6.60718
4.72698
1.6152
0
0
0
0
0
0
0
0
0
0
0
0
0
0
0
0
0
0
0
6.5818
4.65155
1.46991
0
0
0
0
0
0
0
0
0
0
0
0
0
0
0
0
0
0
0
6.53811
4.52806
1.23775
0
0
0
0
0
0
0
0
0
0
0
0
0
0
0
0
0
0
0
6.4587
4.32558
0.869386
0
0
0
0
0
0
0
0
0
0
0
0
0
0
0
0
0
0
0
6.29771
3.99127
0.279092
0
0
0
0
0
0
0
0
0
0
0
0
0
0
0
0
0
0
0
6.71949
6.64367
6.61266
6.31958
6.60352
6.4081
6.5163
5.61918
6.74889
5.0983
6.49139
5.72039
6.87676
5.78538
6.81773
6.34447
6.5924
6.51701
5.21023
6.765
6.85241
5.32203
6.69044
6.00841
5.84596
6.48535
6.75108
6.3023
6.39053
6.78634
5.69267
6.70969
6.77823
6.07004
0
4.36991
0
0
4.93693
4.40228
4.69738
4.27062
5.64288
4.63649
5.4996
4.11913
5.15623
0.637685
3.47682
0
6.37154
1.03721
3.02142
0
0
0
0
0
4.40354
6.51753
4.27782
0
0
0
5.13076
0
0.277654
0
0
0
0
0
0
0
0
0
0
0
0
0
0
0
0
0
0
0
0
0
0
0
0
0
0
0
0
0
0
0
0
0
0
0
0
0
0
0
0
0
0
0
0
0
0
0
6.75667
2.23245
0
1.5495
0
0
0
0
0
0
0
6.4662
0
0
0
0
0
0
0
1.87927
6.09195
3.13059
0
0
0
0
0
0
0
0
0
0
0
0
0
0
0
0
0
0
0
0
0
0
0
0
3.28411
3.04452
6.41295
5.26956
5.92069
0
0
0
0
0
0
0
0
0
0
0
0
0
0
0
0
6.56492
1.87432
0
0
0
0
0
0
0
0
0
0
0
0
0
0
0
0
0
0
0
0
0
4.33703
0
0
6.0973
1.58762
0
0
0
0
0
0
0
0
0
0
0
0
5.528
6.31141
0
0
0
4.62393
0
0
0
3.55654
0
0
0
0
0
0
0
0
0
0
0
0
0
0
0
0
0
0
0
0
5.43488
6.58755
0
0
0
0
0.198419
0
0
0
0
0
0
0.137259
0
0
0
0
0
0
5.23351
2.24532
3.86644
6.07915
0
0
0
0
0
0
4.48146
6.70811
0
0
0.90272
4.90748
0
0
0
0
0
0
0
3.28858
0
0
0
0
0
0
0
0
0
0
0.443991
0
0
0
0
0
0
0
0
1.64506
0
0
0
0
0
0
0
0
0
0
0
0
0
0
0
0
6.14741
2.67305
0
0
0
0
3.96844
1.65181
0
0
0
0
0
0
0
0
0
1.69046
0
0
0
0
0
0
5.3622
6.63894
0
0
0
0
0
0
0
0
0
0
3.24287
5.38657
0
0
0
0
0
0
0
0
0
0
0
0
0
0
0
0
0
0
0
0.32925
0
0
0
0
0
0
0
0
0
0
0
0
0
0
2.01773
4.18823
0
0
0
0
0
0
0
0
6.0344
6.7401
0
0
4.51861
3.00477
0
0
0
2.69929
0
0
0
0
6.6625
5.81858
3.62112
5.48012
0
0
0
0
0
0
0.101552
0
4.67133
3.44272
0
0
0
0
0
0
0
0
0
0
0
0
0
0
0
0
1.59569
2.67384
0
0
0
0
3.90054
2.82285
0
0
0
0
0
0
0
0
0
0
0
0
5.79189
6.61218
6.6887
5.43118
0
0
0
0
0
0
5.74908
6.7684
5.15444
0
6.75091
6.6155
6.74095
6.59805
6.73849
5.78655
6.73221
4.61958
6.56291
4.29274
6.5237
5.26422
5.78306
5.12299
6.63676
0.698872
6.66667
4.89509
0
0
0
6.60114
6.32019
0
5.90156
0
4.3285
0
4.5047
0
0
0
4.37866
0
5.15825
0
1.89277
1.63663
5.07112
0
0
0
3.33945
0
3.31522
0
3.92458
0.941168
5.56533
0
0
0
0
5.25819
5.91392
0
0
1.91284
0
4.10107
4.41612
0
3.7494
0
5.67826
0
0.391261
5.50615
0
3.82712
5.22914
0
0
0
0
2.49799
1.89533
2.95897
3.00355
6.51547
4.74005
5.59341
2.25793
5.78111
0
0
5.23163
0
5.00211
0
6.70583
3.16719
0
0.101473
0
0
0
1.58438
3.84182
3.66866
0
0
0
0
5.69704
0.0499062
0
0
5.80962
0.860449
0
0
0
0
5.05458
6.77676
6.74659
3.79114
5.99355
1.91961
0
1.84415
5.26597
6.05867
0
0
0.0486414
5.04126
2.68773
1.96255
3.44028
5.76884
1.25694
3.93405
0
2.90474
0.264713
0
0
0
0
2.64372
3.59193
0
6.57386
5.50226
0
1.72949
4.9388
5.75447
5.37597
6.47359
0
0
6.73984
5.09617
5.47776
5.50245
0
0
4.44556
5.73695
6.34918
4.40889
5.9041
3.47887
4.01542
3.07411
0
2.24952
3.14069
0
5.73937
3.70809
4.53773
2.12363
2.81691
4.18527
0
0
0
0
0
0
0
0
0
0
0
0
0.816944
0
5.06747
6.18181
0
0
5.73315
3.36317
6.62203
5.48109
1.77832
1.00881
3.82843
2.98636
6.7974
6.10292
1.6644
0
0
0
5.90833
3.9666
0
1.22733
0
0
0
0
6.00804
6.55431
4.09166
5.09112
5.8354
6.74157
4.39129
5.29816
0.660321
3.78465
0
0
0
0
4.28179
2.31002
3.74285
0.395442
0
0
4.24117
5.54575
5.12808
5.28734
1.64333
1.65706
3.42161
1.13143
1.46895
2.66108
6.74089
6.01563
0
0
3.53926
1.67044
0
0.662483
4.06405
4.91318
0
1.34024
0
0
0.728965
3.5976
0
0.12329
2.79901
0.327078
6.09811
6.55591
2.99314
3.67379
3.04625
1.97177
1.23901
2.64243
6.51318
6.25204
0
0
0
0
5.46551
5.4254
0
0
0
0
0
0
0
0
0
0
6.1726
6.77321
0.603009
0
6.81993
6.80317
6.7326
6.50796
6.71865
6.49729
6.71473
6.4908
6.71793
6.50118
6.71729
6.4921
6.71672
6.49614
6.71806
6.49739
6.71997
6.50331
6.72594
6.52114
6.73365
6.53637
6.74567
6.57328
6.76605
6.62391
6.79365
6.69252
6.83096
6.78242
6.8707
6.85102
6.82479
6.81385
6.73258
6.50811
6.72139
6.50495
6.71977
6.5005
6.72043
6.50271
6.71865
6.49636
6.71832
6.49837
6.71906
6.49951
6.72143
6.50695
6.72776
6.5251
6.73708
6.54697
6.75015
6.58078
6.76958
6.63041
6.79755
6.70098
6.83694
6.80011
6.87828
6.86424
0
6.73404
5.14456
0
6.72935
6.54696
6.7265
6.54768
6.45225
5.86908
5.6267
5.72404
6.71712
5.33025
6.64055
3.89573
6.76546
5.29554
6.65025
0
6.80245
3.57771
0
6.19966
6.21522
0
2.73672
0
3.09021
0
5.45736
0
0
2.02249
3.68366
0
3.3903
0
1.49531
1.14512
4.51646
0
0
0
3.47698
1.18744
3.75139
0
1.44334
1.10349
0
5.23855
2.75636
0
0
0
0
4.63967
6.04475
0
0
5.83782
0
4.59603
5.17555
0
5.29401
0
0.695487
5.70247
0
3.47721
0
0
0
0
5.27693
0
1.13629
4.98656
5.7777
2.66293
0
6.33538
2.85584
5.49984
6.78141
2.49165
1.36644
0
0
0.205255
0
0.36458
0
5.78469
3.78231
3.51213
0
0
5.98285
4.9522
0
0
1.67164
0
5.68064
6.60709
5.03633
2.63864
0
0
0
0
4.30426
6.0321
0.287157
5.80947
0
0
0.0503073
5.43732
0
0
2.31994
5.41219
6.62309
3.73237
1.44987
1.7687
0
0.580742
5.22502
6.72502
2.8519
0
4.0467
2.19241
1.57084
0
5.18124
5.96566
6.82959
4.89799
5.6239
6.22757
0
0.589419
0
1.35589
2.6276
0
0
0
0
0
0
0
3.80228
2.75041
2.06497
4.7349
3.66269
5.98441
0
0
6.11055
5.2781
0
0
3.18149
5.74114
6.71862
5.48585
0
0
6.73746
5.05739
3.61565
0
0
0
5.77775
3.22817
4.25037
5.09168
4.0266
5.43177
4.18041
5.74143
0
0
0
0
0
0
0
3.06038
5.73631
2.18253
0.917079
0
3.90543
5.70894
5.72321
3.00026
5.47714
4.09026
0
0
0
0
1.83402
0
0.286949
0
0.852562
0
0
3.00341
0
0
5.62997
6.52889
5.69002
3.85792
4.37379
0.605441
0
0
1.2983
2.01686
0
0
3.3214
2.83976
0
0
6.68917
6.18219
4.85772
4.0086
3.29423
1.05181
4.82384
3.88462
6.73055
6.53289
0
0
3.37619
0
3.11789
0
5.16642
6.25856
5.94093
6.50537
0
0.493812
0
0
0
0
4.60991
3.12189
0
0
1.46192
4.12461
3.3874
1.04493
0
0
3.75627
0.143712
4.72115
4.94187
0
0
0
0
0.258325
0
0.298233
3.64363
6.48253
6.50861
0
0
1.19566
2.67974
0
0
5.87889
4.50181
0
0
0
0
0
0
0
0
0.843553
0
0.981555
3.70836
5.45684
4.61274
5.86993
4.59108
6.25126
6.7516
0
0
0.12163
0
0
4.4091
0
0
4.98507
4.47055
5.69428
5.50775
6.18206
4.2085
6.40592
3.01109
6.4931
3.14918
4.08047
4.22658
5.9782
4.23836
6.55826
0
0
0
0
0
0
3.71087
6.5962
1.24151
5.52276
0
2.40767
0
2.76382
0
0.298026
0
0
0
0
0
0
0
0
0
0
0
0
0
0
0
0
0
0
0
0
0
0
0
0
0
0
0
0
0
0
0
0
0
0
0
0
0
0
0
0
0
0
0
0
0
0
0
0
0
0
0
0
0
0
0
4.5148
0
0
0
0
0
4.02381
0.596183
5.18386
0
0
0
0
0
0
0
0
0
0
2.91565
0
0
0
0
0
0
0
0
0
0
0
0
0
6.47287
3.34164
0
0
0
0
0
0
0
0
0
0
6.07607
2.9085
0
0
0
0
0
0
0
0
0
0
6.55647
2.11981
0
0
0
0
0
0
0
0
0
0.902652
0
0
0
0
0
0
0
0
0
0
4.01097
5.80419
0
0
0
0
0
0
0
0
0
0
0
0
5.02322
1.89075
5.33094
6.6654
6.06158
5.9363
0
0
0
0
0
0
0
0
0
0
1.54798
0.523607
0
0
0
0
0
0
0
0
0
1.78008
0
0
0
0
0
0
0
0
0
0
0
0
0
0
0
0
0
0
0
0
0
0
0
0
0
0
0
0
0
0
0
0
3.72921
6.12226
0
0
0
0
0
0
0
0
2.49244
4.49848
0
0
2.34236
0
0
0
0
0
6.49833
5.20735
0
0
0
3.16105
0
0
0
0
0
0
0
0
0
0
0
0
0
0
0
0
0
0
0
0
0
0
0
0
0
0
0
0
0
0
0
0
0
0
0
0
0
0
0
0
0
1.36253
2.06194
4.98083
0
0
0
0
0
0
0
0
0
0
4.33393
4.75731
0
0
4.71807
6.63925
4.9315
3.54983
0
0
0
0
0
0
0
0
0
0
0
0
2.58506
4.1593
0
0
0
0
0
0
0
0
0
0
0
0
0
0
5.16872
5.2191
0
0
0
0
0
0
6.71461
5.63672
0
0
0
0
0
0
0
0
0
0
1.66368
0
0
0
0
0
0
0
0
0
1.25429
2.10807
0
0
0
0
0
0
0
0
0
0
0
0
0
0
0
0
0
0
0
0
0
0
0
0
0
0
2.33779
0.891132
0
0
0
0
0
0
2.90726
4.69517
0
0
0
0
3.42317
1.05831
0
0
5.51078
6.61864
6.22842
6.14288
6.02208
6.69635
6.71181
5.95056
0
0
0
0
0
0
6.35507
6.6296
6.6428
6.71868
6.51292
6.78046
6.55326
6.82861
6.19106
6.57242
6.00968
6.58053
5.77311
6.48272
5.61531
6.5264
5.72618
6.62126
6.81146
5.71273
6.7471
5.08514
6.81758
5.40058
6.71585
5.23605
6.7776
5.99493
6.78484
6.71777
6.42811
5.86907
6.59648
6.81593
0
0
0
0
0
0
0
0
0
0
0
0
0
0
0
0
0
0
0
0
0
0
0
0
0
0
0
0
0
0
0
0
0
0
0
0
0
0
0
0
0
0
0
0
0
0
0
0
0
0
0
0
0
0
0
0
0
0
0
0
0
0
0
0
0
0
0
0
0
0
0
0
0
0
0
0
0
0
0
0
0
0
0
0
0
0
0
0
0
0
0
0
0
0
0
0
0
0
0
0
0
0
0
0
0
0
0
0
0
0
0
0
0
0
0
0
0
0
0
0
0
0
0
0
0
0
0
0
0
0
0
0
0
0
0
0
0
0
0
0
0
0
0
0
0
0
0
0
0
0
0
0
0
0
0
0
0
0
0
0
0
0
0
0
0
0
0
0
0
0
0
0
0
0
0
0
0
0
0
0
0
0
0
0
0
0
0
0
0
0
0
0
0
0
0
0
0
0
0
0
0
0
0
0
0
0
0
0
0
0
0
0
0
0
0
0
0
0
0
0
0
0
0
0
0
0
0
0
0
0
0
0
0
0
0
0
0
0
0
0
0
0
0
0
0
0
0
0
0
0
0
0
0
0
0
0
0
0
0
0
0
0
0
0
0
0
0
0
0
0
0
0
0
0
0
0
0
0
0
0
0
0
0
0
0
0
0
0
0
0
0
0
0
0
0
0
0
0
0
0
0
0
0
0
0
0
0
0
0
0
0
0
0
0
0
0
0
0
0
0
0
0
0
0
0
0
0
0
0
0
0
0
0
0
0
0
0
0
0
0
0
0
0
0
0
0
0
0
0
0
0
0
0
0
0
0
0
0
0
0
0
0
0
0
0
0
0
0
0
0
0
0
0
0
0
0
0
0
0
0
0
0
0
0
0
0
0
0
0
0
0
0
0
0
0
0
0
0
0
0
0
0
0
0
0
0
0
0
0
0
0
0
0
0
0
0
0
0
0
0
0
0
0
0
0
0
0
0
0
0
0
0
0
0
0
0
0
0
0
0
0
0
0
0
0
0
0
0
0
0
0
0
0
0
0
0
0
0
0
0
0
0
0
0
0
0
0
0
0
0
0
0
0
0
0
0
0
0
0
0
0
0
0
0
0
0
0
0
0
0
0
0
0
0
0
0
0
0
0
0
0
0
0
0
0
0
0
0
0
0
0
0
0
0
0
0
0
0
0
0
0
0
0
0
0
0
0
0
0
0
0
0
0
0
0
0
0
0
0
0
0
0
0
0
0
0
0
0
0
0
0
0
0
0
0
0
0
0
0
0
0
0
0
0
0
0
0
0
0
0
0
0
0
0
0
0
0
0
0
0
0
0
0
0
0
0
0
0
0
0
0
0
0
0
0
0
0
0
0
0
0
0
0
0
0
0
0
0
0
0
0
0
0
0
0
0
0
0
0
0
0
0
0
0
0
0
0
0
0
0
0
0
0
0
0
0
0
0
0
0
0
0
0
0
0
0
0
0
0
0
0
0
0
0
0
0
0
0
0
0
0
0
0
0
0
0
0
0
0
0
0
0
0
0
0
0
0
0
0
0
0
0
0
0
0
0
0
0
0
0
0
0
0
0
0
0
0
0
0
0
0
0
0
0
0
0
0
0
0
0
0
0
0
0
0
0
0
0
0
0
0
0
0
0
0
0
0
0
0
0
0
0
0
0
0
0
0
0
0
0
0
0
0
0
0
0
0
0
0
0
0
0
0
0
0
0
0
0
0
0
0
0
0
0
0
0
0
0
0
0
0
0
0
0
0
0
0
0
0
0
0
0
0
0
0
0
0
0
0
0
0
0
0
0
0
0
0
0
0
0
0
0
0
0
0
0
0
0
0
0
0
0
0
0
0
0
0
0
0
0
0
0
0
0
0
0
0
0
0
0
0
0
0
0
0
0
0
0
0
0
0
0
0
0
0
0
0
0
0
0
0
0
0
0
0
0
0
0
0
0
0
0
0
0
0
0
0
0
0
0
0
0
0
0
0
0
0
0
0
0
0
0
0
0
0
0
0
0
0
0
0
0
0
0
0
0
0
0
0
0
0
0
0
0
0
0
0
0
0
0
0
0
0
0
0
0
0
0
0
0
0
0
0
0
0
0
0
0
0
0
0
0
0
0
0
0
0
0
0
0
0
0
0
0
0
0
0
0
0
0
0
0
0
0
0
0
0
0
0
0
0
0
0
0
0
0
0
0
0
0
0
0
0
0
0
0
0
0
0
0
0
0
0
0
0
0
0
0
0
0
0
0
0
0
0
0
0
0
0
0
0
0
0
0
0
0
0
0
0
0
0
0
0
0
0
0
0
0
0
0
0
0
0
0
0
0
0
0
0
0
0
0
0
0
0
0
0
0
0
0
0
0
0
0
0
0
0
0
0
0
0
0
0
0
0
0
0
0
0
0
0
0
0
0
0
0
0
0
0
0
0
0
0
0
0
0
0
0
0
0
0
0
0
0
0
0
0
0
0
0
0
0
0
0
0
0
0
0
0
0
0
0
0
0
0
0
0
0
0
0
0
0
0
0
0
0
0
0
0
0
3.10557
3.61819
4.16679
4.76276
5.36457
5.91288
0
0.0151351
0.983948
1.87956
2.71721
3.44738
0
0
0
0
0
0
0
0
0
0
0
0
0
0
0
0
0
0
0
0
0
0
0
0
0
0
0
0
0
0
0
0
0
0
0
0
0
0
0
0
0
0
0
0
0
0
0
0
0
0
0
0
0
0
0
0
0
0
0
0
0
0
0
0
0
0
0
0
0
0
0
0
0
0
0
0
0
0
0
0
0
0
0
0
0
0
0
0
0
0
0
0
0
0
0
0
0
0
0
0
0
0
0
0
0
0
0
0
0
0
0
0
0
0
0
0
0
0
0
0
0
0
0
0
0
0
0
0
0
0
0
0
0
0
0
0
0
0
0
0
0
0
0
0
0
0
0
0
0
0
0
0
0
0
0
0
0
0
0
0
0
0
0
0
0
0
0
0
0
0
0
0
0
0
0
0
0
0
0
0
0
0
0
0
0
0
0
0
0
0
0
0
0
0
0
0
0
0
0
0
0
0
0
0
0
0
0
0
0
0
0
0
0
0
0
0
0
0
0
0
0
0
0
0
0
0
0
0
0
0
0
0
0
0
0
0
0
0
0
0
0
0
0
0
0
0
0
0
0
0
0
0
0
0
0
0
0
0
0
0
0
0
0
0
0
0
0
0
0
0
0
0
0
0
0
0
0
0
0
0
0
0
0
0
0
0
0
0
2.58868
0
0
0
0
0
0
0
0
0
0
0
0
0
0
0
0
0
0
0
0
0
1.99584
0
0
0
0
0
0
0
0
0
0
0
0
0
0
0
0
0
0
0
0
0
1.19949
0
0
0
0
0
0
0
0
0
0
0
0
0
0
0
0
0
0
0
0
0
0
0
0
0
0
0
0
0
0
0
0
0
0
0
0
0
0
0
0
0
0
0
0
0
0
0
0
0
0
0
0
0
0
0
0
0
0
0
0
0
0
0
0
0
0
0
0
0
0
0
0
0
0
0
0
0
0
0
0
0
0
0
0
0
0
0
0
0
0
0
0
0
0
0
0
0
0
0
0
0
0
0
0
0
0
0
0
0
0
0
0
0
0
0
0
0
0
0
0
0
0
0
0
0
0
0
0
0
0
0
0
0
0
0
0
0
0
0
0
0
0
0
0
0
0
0
0
0
0
0
0
0
0
0
0
0
0
0
0
0
0
0
0
0
0
0
0
0
0
0
0
0
0
0
0
0
0
0
0
0
0
0
0
0
0
0
0
0
0
0
0
0
0
0
0
0
0
0
0
0
0
0
0
0
0
0
0
0
0
0
0
0
0
0
0
0
0
0
0
0
0
0
0
0
0
0
0
0
0
0
0
0
0
0
0
0
0
0
0
0
0
0
0
0
0
0
0
0
0
0
0
0
0
0
0
0
0
0
0
0
0
0
0
0
0
0
0
0
0
0
0
0
0
0
0
0
0
0
0
0
0
0
0
0
0
0
0
0
0
0
0
0
0
0
0
0
0
0
0
0
0
0
0
0
0
0
0
0
0
0
0
0
0
0
0
0
0
0
0
0
0
0
0
0
0
0
0
0
0
0
0
0
0
0
0
0
0
0
0
0
0
0
0
0
0
0
0
0
0
0
0
0
0
0
0
0
0
0
0
0
0
0
0
0
0
0
0
0
0
0
0
0
0
0
0
0
0
0
0
0
0
0
0
0
0
0
0
0
0
0
0
0
0
0
0
0
0
0
0
0
0
0
0
0
0
0
0
0
0
0
0
0
0
0
0
0
0
0
0
0
0
0
0
0
0
0
0
0
0
0
0
0
0
0
0
0
0
0
0
0
0
0
0
0
0
0
0
0
0
0
0
0
0
0
0
0
0
0
0
0
0
0
0
0
0
0
0
0
0
0
0
0
0
0
0
0
0
0
0
0
0
0
0
0
0
0
0
0
0
0
0
0
0
0
0
0
0
0
0
0
0
0
0
0
0
0
0
0
0
0
0
0
0
0
0
0
0
0
0
0
0
0
0
0
0
0
0
0
0
0
0
0
0
0
0
0
0
0
0
0
0
0
0
0
0
0
0
0
0
0
0
0
0
0
0
0
0
0
0
0
0
0
0
0
0
0
0
0
0
0
0
0
0
0
0
0
0
0
0
0
0
0
0
0
0
0
0
0
0
0
0
0
0
0
0
0
0
0
0
0
0
0
0
0
0
0
0
0
0
0
0
0
0
0
0
0
0
0
0
0
0
0
0
0
0
0
0
0
0
0
0
0
0
0
0
0
0
0
0
0
0
0
0
0
0
0
0
0
0
0
0
0
0
0
0
0
0
0
0
0
0
0
0
0
0
0
0
0
0
0
0
0
0
0
0
0
0
0
0
0
0
0
0
0
0
0
0
0
0
0
0
0
0
0
0
0
0
0
0
0
0
0
0
0
0
0
0
0
0
0
0
0
0
0
0
0
0
0
0
0
0
0
0
0
0
0
0
0
0
0
0
0
0
0
0
0
0
0
0
0
0
0
0
0
0
0
0
0
0
0
0
0
0
0
0
0
0
0
0
0
0
0
0
0
0
0
0
0
0
0
0
0
0
0
0
0
0
0
0
0
0
0
0
0
0
0
0
0
0
0
0
0
0
0
0
0
0
0
0
0
0
0
0
0
0
0
0
0
0
0
0
0
0
0
0
0
0
0
0
0
0
0
0
0
0
0
0
0
0
0
0
0
0
0
0
0
0
0
0
0
0
0
0
0
0
0
0
0
0
0
0
0
0
0
0
0
0
0
0
0
0
0
0
0
0
0
0
0
0
0
0
0
0
0
0
0
0
0
0
0
0
0
0
0
0
0
0
0
0
0
0
0
0
0
0
0
0
0
0
0
0
0
0
0
0
0
0
0
0
0
0
0
0
0
0
0
0
0
0
0
0
0
0
0
0
0
0
0
0
0
0
0
0
0
0
0
0
0
0
0
0
0
0
0
0
0
0
0
0
0
0
0
0
0
0
0
0
0
0
0
0
0
0
0
0
0
0
0
0
0
0
0
0
0
0
0
0
0
0
0
0
0
0
0
0
0
0
0
0
0
0
0
0
0
0
0
0
0
0
0
0
0
0
0
0
0
0
0
0
0
0
0
0
0
0
0
0
0
0
0
0
0
0
0
0
0
0
0
0
0
0
0
0
0
0
0
0
0
0
0
0
0
0
0
0
0
0
0
0
0
0
0
0
0
0
0
0
0
0
0
0
0
0
0
0
0
0
0
0
0
0
0
0
0
0
0
0
0
0
0
0
0
0
0
0
0
0
0
0
0
0
0
0
0
0
0
0
0
0
0
0
0
0
0
0
0
0
0
0
0
0
0
0
0
0
0
0
0
0
0
0
0
0
0
0
0
0
0
0
0
0
0
0
0
0
0
0
0
0
0
0
0
0
0
0
0
0
0
0
0
0
0
0
0
0
0
0
0
0
0
0
0
0
0
0
0
0
0
0
0
0
0
0
0
0
0
0
0
0
0
0
0
0
0
0
0
0
0
0
0
0
0
0
0
0
0
0
0
0
0
0
0
0
0
0
0
0
0
0
0
0
0
0
0
0
0
0
0
0
0
0
0
0
0
0
0
0
0
0
0
0
0
0
0
0
0
0
0
0
0
0
0
0
0
0
0
0
0
0
0
0
0
0
0
0
0
0
0
0
0
0
0
0
0
0
0
0
0
0
0
0
0
0
0
0
0
0
0
0
0
0
0
0
0
0
0
0
0
0
0
0
0
0
0
0
0
0
0
0
0
0
0
0
0
0
0
0
0
0
0
0
0
0
0
0
0
0
0
0
0
0
0
0
0
0
0
0
0
0
0
0
0
0
0
0
0
0
0
0
0
0
0
0
0
0
0
0
0
0
0
0
0
0
0
0
0
0
0
0
0
0
0
0
0
0
0
0
0
0
0
0
0
0
0
0
0
0
0
0
0
0
0
0
0
0
0
0
0
0
0
0
0
0
0
0
0
0
0
0
0
0
0
0
0
0
0
0
0
0
0
0
0
0
0
0
0
0
0
0
0
0
0
0
0
0
0
0
0
0
0
0
0
0
0
0
0
0
0
0
0
0
0
0
0
0
0
0
0
0
0
0
0
0
0
0
0
0
0
0
0
0
0
0
0
0
0
0
0
0
0
0
0
0
0
0
0
0
0
0
0
0
0
0
0
0
0
0
0
0
0
0
0
0
0
0
0
0
0
0
0
0
0
0
0
0
0
0
0
0
0
0
0
0
0
0
0
0
0
0
0
0
0
0
0
0
0
0
0
0
0
0
0
0
0
0
0
0
0
0
0
0
0
0
0
0
0
0
0
0
0
0
0
0
0
0
0
0
0
0
0
0
0
0
0
0
0
0
0
0
0
0
0
0
0
0
0
0
0
0
0
0
0
0
0
0
0
0
0
0
0
0
0
0
0
0
0
0
0
0
0
0
0
0
0
0
0
0
0
0
0
0
0
0
0
0
0
0
0
0
0
0
0
0
0
0
2.6421
0
0
0
0
0
0
0
0
0
0
0
0
0
0
0
0
0
0
0
0
0
2.10397
0
0
0
0
0
0
0
0
0
0
0
0
0
0
0
0
0
0
0
0
0
1.40474
0
0
0
0
0
0
0
0
0
0
0
0
0
0
0
0
0
0
0
0
0
0.348783
0
0
0
0
0
0
0
0
0
0
0
0
0
0
0
0
0
0
0
0
0
0
0
0
0
0
0
0
0
0
0
0
0
0
0
0
0
0
0
0
0
0
0
0
0
0
0
0
0
0
0
0
0
0
0
0
0
0
0
0
0
0
0
0
0
0
0
0
0
0
0
0
0
0
0
0
0
0
0
0
0
0
0
0
0
0
0
0
0
0
0
0
0
0
0
0
0
0
0
0
0
0
0
0
0
0
0
0
0
0
0
0
0
0
0
0
0
0
0
0
0
0
0
0
0
0
0
0
0
0
0
0
0
0
0
0
0
0
0
0
0
0
0
0
0
0
0
0
0
0
0
0
0
0
0
0
0
0
0
0
0
0
0
0
0
0
0
0
0
0
0
0
0
0
0
0
0
0
0
0
0
0
0
0
0
0
0
0
0
0
0
0
0
0
0
0
0
0
0
0
0
0
0
0
0
0
0
0
0
0
0
0
0
0
0
0
0
0
0
0
0
0
0
0
0
0
0
0
0
0
0
0
0
0
0
0
0
0
0
0
0
0
0
0
0
0
0
0
0
0
0
0
0
0
0
0
0
0
0
0
0
0
0
0
0
0
0
0
0
0
0
0
0
0
0
0
0
0
0
0
0
0
0
0
0
0
0
0
0
0
0
0
0
0
0
0
0
0
0
0
0
0
0
0
0
0
0
0
0
0
0
0
0
0
0
0
0
0
0
0
0
0
0
0
0
0
0
0
0
0
0
0
0
0
0
0
0
0
0
0
0
0
0
0
0
0
0
0
0
0
0
0
0
0
0
0
0
0
0
0
0
0
0
0
0
0
0
0
0
0
0
0
0
0
0
0
0
0
0
0
0
0
0
0
0
0
0
0
0
0
0
0
0
0
0
0
0
0
0
0
0
0
0
0
0
0
0
0
0
0
0
0
0
0
0
0
0
0
0
0
0
0
0
0
0
0
0
0
0
0
0
0
0
0
0
0
0
0
0
0
0
0
0
0
0
0
0
0
0
0
0
0
0
0
0
0
0
0
0
0
0
0
0
0
0
0
0
0
0
0
0
0
0
0
0
0
0
0
0
0
0
0
0
0
0
0
0
0
0
0
0
0
0
0
0
0
0
0
0
0
0
0
0
0
0
0
0
0
0
0
0
0
0
0
0
0
0
0
0
0
0
0
0
0
0
0
0
0
0
0
0
0
0
0
0
0
0
0
0
0
0
0
0
0
0
0
0
0
0
0
0
0
0
0
0
0
0
0
0
0
0
0
0
0
0
0
0
0
0
0
0
0
0
0
0
0
0
0
0
0
0
0
0
0
0
0
0
0
0
0
0
0
0
0
0
0
0
0
0
0
0
0
0
0
0
0
0
0
0
0
0
0
0
0
0
0
0
0
0
0
0
0
0
0
0
0
0
0
0
0
0
0
0
0
0
0
0
0
0
0
0
0
0
0
0
0
0
0
0
0
0
0
0
0
0
0
0
0
0
0
0
0
0
0
0
0
0
0
0
0
0
0
0
0
0
0
0
0
0
0
0
0
0
0
0
0
0
0
0
0
0
0
0
0
0
0
0
0
0
0
0
0
0
0
0
0
0
0
0
0
0
0
0
0
0
0
0
0
0
0
0
0
0
0
0
0
0
0
0
0
0
0
0
0
0
0
0
0
0
0
0
0
0
0
0
0
0
0
0
0
0
0
0
0
0
0
0
0
0
0
0
0
0
0
0
0
0
0
0
0
0
0
0
0
0
0
0
0
0
0
0
0
0
0
0
0
0
0
0
0
0
0
0
0
0
0
0
0
0
0
0
0
0
0
0
0
0
0
0
0
0
0
0
0
0
0
0
0
0
0
0
0
0
0
0
0
0
0
0
0
0
0
0
0
0
0
0
0
0
0
0
0
0
0
0
0
0
0
0
0
0
0
0
0
0
0
0
0
0
0
0
0
0
0
0
0
0
0
0
0
0
0
0
0
0
0
0
0
0
0
0
0
0
0
0
0
0
0
0
0
0
0
0
0
0
0
0
0
0
0
0
0
0
0
0
0
0
0
0
0
0
0
0
0
0
0
0
0
0
0
0
0
0
0
0
0
0
0
0
0
0
0
0
0
0
0
0
0
0
0
0
0
0
0
0
0
0
0
0
0
0
0
0
0
0
0
0
0
0
0
0
0
0
0
0
0
0
0
0
0
0
0
0
0
0
0
0
0
0
0
0
0
0
0
0
0
0
0
0
0
0
0
0
0
0
0
0
0
0
0
0
0
0
0
0
0
0
0
0
0
0
0
0
0
0
0
0
0
0
0
0
0
0
0
0
0
0
0
0
0
0
0
0
0
0
0
0
0
0
0
0
0
0
0
0
0
0
0
0
0
0
0
0
0
0
0
0
0
0
0
0
0
0
0
0
0
0
0
0
0
0
0
0
0
0
0
0
0
0
0
0
0
0
0
0
0
0
0
0
0
0
0
0
0
0
0
0
0
0
0
0
0
0
0
0
0
0
0
0
0
0
0
0
0
0
0
0
0
0
0
0
0
0
0
0
0
0
0
0
0
0
0
0
0
0
0
0
0
0
0
0
0
0
0
0
0
0
0
0
0
0
0
0
0
0
0
0
0
0
0
0
0
0
0
0
0
0
0
0
0
0
0
0
0
0
0
0
0
0
0
0
0
0
0
0
0
0
0
0
0
0
0
0
0
0
0
0
0
0
0
0
0
0
0
0
0
0
0
0
0
0
0
0
0
0
0
0
0
0
0
0
0
0
0
0
0
0
0
0
0
0
0
0
0
0
0
0
0
0
0
0
0
0
0
0
0
0
0
0
0
0
0
0
0
0
0
0
0
0
0
0
0
0
0
0
0
0
0
0
0
0
0
0
0
0
0
0
0
0
0
0
0
0
0
0
0
0
0
0
0
0
0
0
0
0
0
0
0
0
0
0
0
0
0
0
0
0
0
0
0
0
0
0
0
0
0
0
0
0
0
0
0
0
0
0
0
0
0
0
0
0
0
0
0
0
0
0
0
0
0
0
0
0
0
0
0
0
0
0
0
0
0
0
0
0
0
0
0
0
0
0
0
0
0
0
0
0
0
0
0
0
0
0
0
0
0
0
0
0
0
0
0
0
0
0
0
0
0
0
0
0
0
0
0
0
0
0
0
0
0
0
0
0
0
0
0
0
0
0
0
0
0
0
0
0
0
0
0
0
0
0
0
0
0
0
0
0
0
0
0
0
0
0
0
0
0
0
0
0
0
0
0
0
0
0
0
0
0
0
0
0
0
0
0
0
0
0
0
0
0
0
0
0
0
0
0
0
0
0
0
0
0
0
0
0
0
0
0
0
0
0
0
0
0
0
0
0
0
0
0
0
0
0
0
0
0
0
0
0
0
0
0
0
0
0
0
0
0
0
0
0
0
0
0
0
0
0
0
0
0
0
0
0
0
0
0
0
0
0
0
0
0
0
0
0
0
0
0
0
0
0
0
0
0
0
0
0
0
0
0
0
0
0
0
0
0
0
0
0
0
0
0
5.90908
5.35627
4.7461
4.1511
3.61612
3.12465
3.44012
2.70563
1.86348
0.969921
0.0183581
0
0
0
0
0
0
0
0
0
0
0
0
0
0
0
0
0
0
0
0
0
0
0
0
0
0
0
0
0
0
0
0
0
0
0
0
0
0
0
0
0
0
0
0
0
0
0
0
0
0
0
0
0
0
0
0
0
0
0
0
0
0
0
0
0
0
0
0
0
0
0
0
0
0
0
0
0
0
0
0
0
0
0
0
0
0
0
0
0
0
0
0
0
0
0
0
0
0
0
0
0
0
0
0
0
0
0
0
0
0
0
0
0
0
0
0
0
0
0
0
0
0
0
0
0
0
0
0
0
0
0
0
0
0
0
0
0
0
0
0
0
0
0
0
0
0
0
0
0
0
0
0
0
0
0
0
0
0
0
0
0
0
0
0
0
0
0
0
0
0
0
0
0
0
0
0
0
0
0
0
0
0
0
0
0
0
0
0
0
0
0
0
0
0
0
0
0
0
0
0
0
0
0
0
0
0
0
0
0
0
0
0
0
0
0
0
0
0
0
0
0
0
0
0
0
0
0
0
0
0
0
0
0
0
0
0
0
0
0
0
0
0
0
0
0
0
0
0
0
0
0
0
0
0
0
0
0
0
0
0
0
0
0
0
0
0
0
0
0
0
0
0
0
0
0
0
0
0
0
0
0
0
0
0
0
0
0
0
0
6.64353
6.64352
6.64351
6.64349
6.64347
6.64343
6.64339
6.64335
6.64329
6.64323
6.64316
6.64309
6.643
6.64291
6.64281
6.64271
6.64259
6.64248
6.64236
6.64224
6.64212
6.64201
6.64192
6.64186
6.64182
6.6418
6.6418
6.64178
6.64168
6.64137
6.64065
6.63915
6.63629
6.63114
6.62221
6.60706
6.58154
6.53762
6.45783
6.29604
4.83658
4.83656
4.83653
4.83648
4.83641
4.83632
4.83621
4.83609
4.83594
4.83578
4.83559
4.83539
4.83516
4.83491
4.83464
4.83435
4.83404
4.83372
4.8334
4.83308
4.83277
4.83251
4.8323
4.83217
4.83214
4.83219
4.8323
4.83237
4.83219
4.83137
4.82925
4.8247
4.81592
4.80005
4.77263
4.72659
4.65072
4.52658
4.32307
3.98705
1.82964
1.82961
1.82954
1.82944
1.8293
1.82912
1.82891
1.82867
1.82838
1.82805
1.82768
1.82727
1.82682
1.82632
1.82577
1.82519
1.82457
1.82392
1.82327
1.82263
1.82203
1.82153
1.82115
1.82095
1.82097
1.82121
1.82159
1.82193
1.82179
1.8204
1.81638
1.80748
1.79011
1.75866
1.70449
1.6144
1.46821
1.23467
0.864116
0.269964
0
0
0
0
0
0
0
0
0
0
0
0
0
0
0
0
0
0
0
0
0
0
0
0
0
0
0
0
0
0
0
0
0
0
0
0
0
0
0
0
0
0
0
0
0
0
0
0
0
0
0
0
0
0
0
0
0
0
0
0
0
0
0
0
0
0
0
0
0
0
0
0
0
0
0
0
0
0
0
0
0
0
0
0
0
0
0
0
0
0
0
0
0
0
0
0
0
0
0
0
0
0
0
0
0
0
0
0
0
0
0
0
0
0
0
0
0
0
0
0
0
0
0
0
0
0
0
0
0
0
0
0
0
0
0
0
0
0
0
0
0
0
0
0
0
0
0
0
0
0
0
0
0
0
0
0
0
0
0
0
0
0
0
0
0
0
0
0
0
0
0
0
0
0
0
0
0
0
0
0
0
0
0
0
0
0
0
0
0
0
0
0
0
0
0
0
0
0
0
0
0
0
0
0
0
0
0
0
0
0
0
0
0
0
0
0
0
0
0
0
0
0
0
0
0
0
0
0
0
0
0
0
0
0
0
0
0
0
0
0
0
0
0
0
0
0
0
0
0
0
0
0
0
0
0
0
0
0
0
0
0
0
0
0
0
0
0
0
0
0
0
0
0
0
0
0
0
0
0
0
0
0
0
0
0
0
0
0
0
0
0
0
0
0
0
0
0
0
0
0
0
0
0
0
0
0
0
0
0
0
0
0
0
0
0
0
0
0
0
0
0
0
0
0
0
0
0
0
0
0
0
0
0
0
0
0
0
0
0
0
0
0
0
0
0
0
0
0
0
0
0
0
0
0
0
0
0
0
0
0
0
0
0
0
0
0
0
0
0
0
0
0
0
0
0
0
0
0
0
0
0
0
0
0
0
0
0
0
0
0
0
0
0
0
0
0
0
0
0
0
0
0
0
0
0
0
0
0
0
0
0
0
0
0
0
0
0
0
0
0
0
0
0
0
0
0
0
0
0
0
0
0
0
0
0
0
0
0
0
0
0
0
0
0
0
0
0
0
0
0
0
0
0
0
0
0
0
0
0
0
0
0
0
0
0
0
0
0
0
0
0
0
0
0
0
0
0
0
0
0
0
0
0
0
0
0
0
0
0
0
0
0
0
0
0
0
0
0
0
0
0
0
0
0
0
0
0
0
0
0
0
0
0
0
0
0
0
0
0
0
0
0
0
0
0
0
0
0
0
0
0
0
0
0
0
0
0
0
0
0
0
0
0
0
0
0
0
0
0
0
0
0
0
0
0
0
0
0
0
0
0
0
0
0
0
0
0
0
0
0
0
0
0
0
0
0
0
0
0
0
0
0
0
0
0
0
0
0
0
0
0
0
0
0
0
0
0
0
0
0
0
0
0
0
0
0
0
0
0
0
0
0
0
0
0
0
0
0
0
0
0
0
0
0
0
0
0
0
0
0
0
0
0
0
0
0
0
0
0
0
0
0
0
0
0
0
0
0
0
0
0
0
0
0
0
0
0
0
0
0
0
0
0
0
0
0
0
0
0
0
0
0
0
0
0
0
0
0
0
0
0
0
0
0
0
0
0
0
0
0
0
0
0
0
0
0
0
0
0
0
0
0
0
0
0
0
0
0
0
0
0
0
0
0
0
0
0
0
0
0
0
0
0
0
0
0
0
0
0
0
0
0
0
0
0
0
0
0
0
0
0
0
0
0
0
0
0
0
0
0
0
0
0
0
0
0
0
0
0
0
0
0
0
0
0
0
0
0
0
0
0
0
0
0
0
0
0
0
0
0
0
0
0
0
0
0
0
0
0
0
0
0
0
0
0
0
0
0
0
0
0
0
0
0
0
0
0
0
0
0
0
0
0
0
0
0
0
0
0
0
0
0
0
0
0
0
0
0
0
0
0
0
0
0
0
0
0
0
0
0
0
0
0
0
0
0
0
0
0
0
0
0
0
0
0
0
0
0
0
0
0
0
0
0
0
0
0
0
0
0
0
0
0
0
0
0
0
0
0
0
0
0
0
0
0
0
0
0
0
0
0
0
0
0
0
0
0
0
0
0
0
0
0
0
0
0
0
0
0
0
0
0
0
0
0
0
0
0
0
0
0
0
0
0
0
0
0
0
0
0
0
0
0
0
0
0
0
0
0
0
0
0
0
0
0
0
0
0
0
0
0
0
0
0
0
0
0
0
0
0
0
0
0
0
0
0
0
0
0
0
0
0
0
0
0
0
0
0
0
0
0
0
0
0
0
0
0
0
0
0
0
0
0
0
0
0
0
0
0
0
0
0
0
0
0
0
0
0
0
0
0
0
0
0
0
0
0
0
0
0
0
0
0
0
0
0
0
0
0
0
0
0
0
0
0
0
0
0
0
0
0
0
0
0
0
0
0
0
0
0
0
0
0
0
0
0
0
0
0
0
0
0
0
0
0
0
0
0
0
0
0
0
0
0
0
0
0
0
0
0
0
0
0
0
0
0
0
0
0
0
0
0
0
0
0
0
0
0
0
0
0
0
0
0
0
0
0
0
0
0
0
0
0
0
0
0
0
0
0
0
0
0
0
0
0
0
0
0
0
0
0
0
0
0
0
0
0
0
0
0
0
0
0
0
0
0
0
0
0
0
0
0
0
0
0
0
0
0
0
0
0
0
0
0
0
0
0
0
0
0
0
0
0
0
0
0
0
0
0
0
0
0
0
0
0
0
0
0
0
0
0
0
0
0
0
0
0
0
0
0
0
0
0
0
0
0
0
0
0
0
0
0
0
0
0
0
0
0
0
0
0
0
0
0
0
0
0
0
0
0
0
0
0
0
0
0
0
0
0
0
0
0
0
0
0
0
0
0
0
0
0
0
0
0
0
0
0
0
0
0
0
0
0
0
0
0
0
0
0
0
0
0
0
0
0
0
0
0
0
0
0
0
0
0
0
0
0
0
0
0
0
0
0
0
0
0
0
0
0
0
0
0
0
0
0
0
0
0
0
0
0
0
0
0
0
0
0
0
0
0
0
0
0
0
0
0
0
0
0
0
0
0
0
0
0
0
0
0
0
0
0
0
0
0
0
0
0
0
0
0
0
0
0
0
0
0
0
0
0
0
0
0
0
0
0
0
0
0
0
0
0
0
0
0
0
0
0
0
0
0
0
0
0
0
0
0
0
0
0
0
0
0
0
0
0
0
0
0
0
0
0
0
0
0
0
0
0
0
0
0
0
0
0
0
0
0
0
0
0
0
0
0
0
0
0
0
0
0
0
0
0
0
0
0
0
0
0
0
0
0
0
0
0
0
0
0
0
0
0
0
0
0
0
0
0
0
0
0
0
0
0
0
0
0
0
0
0
0
0
0
0
0
0
0
0
0
0
0
0
0
0
0
0
0
0
0
0
0
0
0
0
0
0
0
0
0
0
0
0
0
0
0
0
0
0
0
0
0
0
0
0
0
0
0
0
0
0
0
0
0
0
0
0
0
0
0
0
0
0
0
0
0
0
0
0
0
0
0
0
0
0
0
0
0
0
0
0
0
0
0
0
0
0
0
0
0
0
0
0
0
0
0
0
0
0
0
0
0
0
0
0
0
0
0
0
0
0
0
0
0
0
0
0
0
0
0
0
0
0
0
0
0
0
0
0
0
0
0
0
0
0
0
0
0
0
0
0
0
0
0
0
0
0
0
0
0
0
0
0
0
0
0
0
0
0
0
0
0
0
0
0
0
0
0
0
0
0
0
0
0
0
0
0
0
0
0
0
0
0
0
0
0
0
0
0
0
0
0
0
0
0
0
0
0
0
0
0
0
0
0
0
0
0
0
0
0
0
0
0
0
0
0
0
0
0
0
0
0
0
0
0
0
0
0
0
0
0
0
0
0
0
0
0
0
0
0
0
0
0
0
0
0
0
0
0
0
0
0
0
0
0
0
0
0
0
0
0
0
0
0
0
0
0
0
0
0
0
0
0
0
0
0
0
0
0
0
0
0
0
0
0
0
0
0
0
0
0
0
0
0
0
0
0
0
0
0
0
0
0
0
0
0
0
0
0
0
0
0
0
0
0
0
0
0
0
0
0
0
0
0
0
0
0
0
0
0
0
0
0
0
0
0
0
0
0
0
0
0
0
0
0
0
0
0
0
0
0
0
0
0
0
0
0
0
0
0
0
0
0
0
0
0
0
0
0
0
0
0
0
0
0
0
0
0
0
0
0
0
0
0
0
0
0
0
0
0
0
0
0
0
0
0
0
0
0
0
0
0
0
0
0
0
0
0
0
0
0
0
0
0
)
;

boundaryField
{
    bc-2
    {
        type            empty;
    }
    bc-3
    {
        type            empty;
    }
    bottom
    {
        type            zeroGradient;
    }
    leftSide
    {
        type            zeroGradient;
    }
    naturalSurface
    {
        type            zeroGradient;
    }
    rightSide
    {
        type            zeroGradient;
    }
    slopesurface
    {
        type            zeroGradient;
    }
    subGradeSurface
    {
        type            zeroGradient;
    }
}


// ************************************************************************* //
