# Supplementary material for: A finite volume-based model for the hydrothermal behavior of soil under freeze–thaw cycles
Source: PLoS One. 2021 Jun 3;16(6):e0252680. doi: 10.1371/journal.pone.0252680 (PMC8174737; doi:10.1371/journal.pone.0252680)
Supplement: S2 Data — (ZIP) [file pone.0252680.s002.zip › 土柱计算数据/1/3.03264e+08/K]

/*--------------------------------*- C++ -*----------------------------------*\
| =========                 |                                                 |
| \\      /  F ield         | OpenFOAM: The Open Source CFD Toolbox           |
|  \\    /   O peration     | Version:  2.4.0                                 |
|   \\  /    A nd           | Web:      www.OpenFOAM.org                      |
|    \\/     M anipulation  |                                                 |
\*---------------------------------------------------------------------------*/
FoamFile
{
    version     2.0;
    format      ascii;
    class       volScalarField;
    location    "3.03264e+08";
    object      K;
}
// * * * * * * * * * * * * * * * * * * * * * * * * * * * * * * * * * * * * * //

dimensions      [0 1 -1 0 0 0 0];

internalField   nonuniform List<scalar> 
9554
(
1.47778e-11
1.00462e-11
1.48486e-10
3.09752e-09
7.61348e-09
1.27495e-08
1.79568e-08
2.29363e-08
2.75232e-08
3.16323e-08
3.52271e-08
3.83024e-08
4.08734e-08
4.29678e-08
4.46219e-08
4.58765e-08
4.67751e-08
4.73618e-08
4.768e-08
4.77712e-08
4.76746e-08
4.74259e-08
1.4776e-11
1.00453e-11
1.48477e-10
3.09739e-09
7.61318e-09
1.2749e-08
1.7956e-08
2.29353e-08
2.7522e-08
3.16308e-08
3.52253e-08
3.83005e-08
4.08712e-08
4.29655e-08
4.46194e-08
4.58739e-08
4.67724e-08
4.7359e-08
4.76771e-08
4.77683e-08
4.76717e-08
4.7423e-08
1.47724e-11
1.00434e-11
1.4846e-10
3.09713e-09
7.61256e-09
1.27479e-08
1.79545e-08
2.29332e-08
2.75194e-08
3.16277e-08
3.52218e-08
3.82965e-08
4.08669e-08
4.29609e-08
4.46145e-08
4.58687e-08
4.6767e-08
4.73535e-08
4.76715e-08
4.77626e-08
4.76659e-08
4.74172e-08
1.4767e-11
1.00406e-11
1.48434e-10
3.09674e-09
7.61164e-09
1.27464e-08
1.79522e-08
2.29301e-08
2.75156e-08
3.16232e-08
3.52166e-08
3.82907e-08
4.08605e-08
4.29539e-08
4.4607e-08
4.58609e-08
4.67589e-08
4.73451e-08
4.7663e-08
4.7754e-08
4.76572e-08
4.74085e-08
1.47598e-11
1.00369e-11
1.484e-10
3.09622e-09
7.61042e-09
1.27443e-08
1.79491e-08
2.29261e-08
2.75105e-08
3.16171e-08
3.52096e-08
3.82828e-08
4.08518e-08
4.29446e-08
4.45972e-08
4.58505e-08
4.67481e-08
4.7334e-08
4.76516e-08
4.77425e-08
4.76457e-08
4.7397e-08
1.47509e-11
1.00323e-11
1.48358e-10
3.09558e-09
7.60889e-09
1.27416e-08
1.79453e-08
2.2921e-08
2.75041e-08
3.16095e-08
3.52008e-08
3.8273e-08
4.08411e-08
4.2933e-08
4.45848e-08
4.58375e-08
4.67346e-08
4.73202e-08
4.76375e-08
4.77282e-08
4.76312e-08
4.73825e-08
1.47401e-11
1.00267e-11
1.48307e-10
3.0948e-09
7.60706e-09
1.27385e-08
1.79407e-08
2.29149e-08
2.74965e-08
3.16004e-08
3.51903e-08
3.82612e-08
4.08281e-08
4.2919e-08
4.457e-08
4.5822e-08
4.67185e-08
4.73035e-08
4.76205e-08
4.7711e-08
4.76139e-08
4.73652e-08
1.47274e-11
1.00203e-11
1.48248e-10
3.0939e-09
7.60492e-09
1.27348e-08
1.79353e-08
2.29077e-08
2.74876e-08
3.15898e-08
3.51781e-08
3.82475e-08
4.08131e-08
4.29027e-08
4.45527e-08
4.58038e-08
4.66996e-08
4.72841e-08
4.76007e-08
4.76909e-08
4.75937e-08
4.7345e-08
1.4713e-11
1.00129e-11
1.48181e-10
3.09287e-09
7.60248e-09
1.27307e-08
1.79292e-08
2.28996e-08
2.74774e-08
3.15777e-08
3.51641e-08
3.82318e-08
4.07958e-08
4.28842e-08
4.45329e-08
4.57831e-08
4.66781e-08
4.7262e-08
4.75781e-08
4.7668e-08
4.75707e-08
4.73219e-08
1.46968e-11
1.00046e-11
1.48107e-10
3.09171e-09
7.59974e-09
1.2726e-08
1.79223e-08
2.28904e-08
2.7466e-08
3.1564e-08
3.51484e-08
3.82142e-08
4.07765e-08
4.28633e-08
4.45107e-08
4.57598e-08
4.66539e-08
4.7237e-08
4.75527e-08
4.76423e-08
4.75448e-08
4.7296e-08
1.46787e-11
9.99551e-12
1.48025e-10
3.09043e-09
7.5967e-09
1.27207e-08
1.79147e-08
2.28803e-08
2.74533e-08
3.15489e-08
3.5131e-08
3.81946e-08
4.0755e-08
4.28401e-08
4.44861e-08
4.57339e-08
4.6627e-08
4.72094e-08
4.75245e-08
4.76137e-08
4.7516e-08
4.72672e-08
1.46589e-11
9.98551e-12
1.47936e-10
3.08902e-09
7.59336e-09
1.2715e-08
1.79063e-08
2.28691e-08
2.74394e-08
3.15323e-08
3.51118e-08
3.81732e-08
4.07314e-08
4.28146e-08
4.4459e-08
4.57055e-08
4.65975e-08
4.7179e-08
4.74935e-08
4.75823e-08
4.74845e-08
4.72356e-08
1.46372e-11
9.97465e-12
1.47839e-10
3.0875e-09
7.58973e-09
1.27088e-08
1.78972e-08
2.2857e-08
2.74242e-08
3.15142e-08
3.5091e-08
3.81498e-08
4.07057e-08
4.27869e-08
4.44295e-08
4.56745e-08
4.65653e-08
4.71459e-08
4.74597e-08
4.75481e-08
4.74501e-08
4.72012e-08
1.46138e-11
9.96293e-12
1.47735e-10
3.08585e-09
7.5858e-09
1.2702e-08
1.78873e-08
2.28438e-08
2.74079e-08
3.14947e-08
3.50685e-08
3.81245e-08
4.0678e-08
4.2757e-08
4.43977e-08
4.56411e-08
4.65306e-08
4.71102e-08
4.74232e-08
4.75112e-08
4.74129e-08
4.7164e-08
1.45885e-11
9.95036e-12
1.47623e-10
3.08407e-09
7.58159e-09
1.26948e-08
1.78767e-08
2.28297e-08
2.73903e-08
3.14737e-08
3.50443e-08
3.80974e-08
4.06482e-08
4.27248e-08
4.43635e-08
4.56051e-08
4.64932e-08
4.70718e-08
4.7384e-08
4.74715e-08
4.73729e-08
4.7124e-08
1.45615e-11
9.93691e-12
1.47502e-10
3.08218e-09
7.57708e-09
1.26871e-08
1.78654e-08
2.28147e-08
2.73715e-08
3.14513e-08
3.50185e-08
3.80684e-08
4.06164e-08
4.26905e-08
4.43269e-08
4.55668e-08
4.64534e-08
4.70307e-08
4.73422e-08
4.7429e-08
4.73302e-08
4.70813e-08
1.45328e-11
9.92254e-12
1.47372e-10
3.08015e-09
7.57229e-09
1.26788e-08
1.78534e-08
2.27988e-08
2.73516e-08
3.14276e-08
3.49912e-08
3.80378e-08
4.05827e-08
4.26541e-08
4.42882e-08
4.55261e-08
4.6411e-08
4.69872e-08
4.72977e-08
4.73839e-08
4.72848e-08
4.70359e-08
1.45022e-11
9.90717e-12
1.47229e-10
3.07799e-09
7.56722e-09
1.26702e-08
1.78407e-08
2.2782e-08
2.73307e-08
3.14027e-08
3.49624e-08
3.80055e-08
4.05471e-08
4.26157e-08
4.42473e-08
4.54831e-08
4.63663e-08
4.69411e-08
4.72506e-08
4.73362e-08
4.72368e-08
4.69878e-08
1.44699e-11
9.8907e-12
1.47072e-10
3.0757e-09
7.56188e-09
1.26611e-08
1.78275e-08
2.27644e-08
2.73087e-08
3.13765e-08
3.49323e-08
3.79716e-08
4.05099e-08
4.25754e-08
4.42044e-08
4.54379e-08
4.63193e-08
4.68926e-08
4.72011e-08
4.7286e-08
4.71861e-08
4.69371e-08
1.44359e-11
9.87293e-12
1.46897e-10
3.07328e-09
7.55627e-09
1.26516e-08
1.78137e-08
2.27461e-08
2.7286e-08
3.13494e-08
3.4901e-08
3.79364e-08
4.04711e-08
4.25334e-08
4.41596e-08
4.53907e-08
4.62701e-08
4.68419e-08
4.71491e-08
4.72333e-08
4.7133e-08
4.68838e-08
1.44e-11
9.85366e-12
1.46701e-10
3.07071e-09
7.55043e-09
1.26417e-08
1.77994e-08
2.27272e-08
2.72625e-08
3.13214e-08
3.48687e-08
3.79e-08
4.0431e-08
4.24899e-08
4.41131e-08
4.53416e-08
4.62189e-08
4.6789e-08
4.7095e-08
4.71782e-08
4.70775e-08
4.68282e-08
1.43623e-11
9.83261e-12
1.4648e-10
3.06801e-09
7.54441e-09
1.26317e-08
1.77849e-08
2.27081e-08
2.72387e-08
3.12929e-08
3.48357e-08
3.78629e-08
4.03899e-08
4.24452e-08
4.40652e-08
4.5291e-08
4.61659e-08
4.67341e-08
4.70387e-08
4.7121e-08
4.70196e-08
4.67701e-08
1.43226e-11
9.80949e-12
1.46234e-10
3.06521e-09
7.5383e-09
1.26216e-08
1.77704e-08
2.2689e-08
2.72148e-08
3.12644e-08
3.48026e-08
3.78253e-08
4.03482e-08
4.23997e-08
4.40162e-08
4.5239e-08
4.61114e-08
4.66775e-08
4.69805e-08
4.70616e-08
4.69596e-08
4.67098e-08
1.42809e-11
9.7841e-12
1.45965e-10
3.06237e-09
7.53225e-09
1.26117e-08
1.77563e-08
2.26703e-08
2.71914e-08
3.12362e-08
3.47697e-08
3.77878e-08
4.03063e-08
4.23537e-08
4.39666e-08
4.51861e-08
4.60557e-08
4.66195e-08
4.69206e-08
4.70005e-08
4.68976e-08
4.66475e-08
1.42372e-11
9.75644e-12
1.45685e-10
3.05961e-09
7.52652e-09
1.26024e-08
1.7743e-08
2.26527e-08
2.71693e-08
3.12093e-08
3.47379e-08
3.77512e-08
4.02651e-08
4.23081e-08
4.39168e-08
4.51327e-08
4.59991e-08
4.65603e-08
4.68594e-08
4.69377e-08
4.68338e-08
4.65831e-08
1.41916e-11
9.72699e-12
1.45422e-10
3.05714e-09
7.52154e-09
1.25944e-08
1.77315e-08
2.26372e-08
2.71494e-08
3.11847e-08
3.47083e-08
3.77165e-08
4.02253e-08
4.22634e-08
4.38677e-08
4.50794e-08
4.59423e-08
4.65004e-08
4.67971e-08
4.68736e-08
4.67685e-08
4.65171e-08
1.41443e-11
9.69714e-12
1.45228e-10
3.05535e-09
7.51798e-09
1.25886e-08
1.77229e-08
2.26251e-08
2.71332e-08
3.11636e-08
3.4682e-08
3.76847e-08
4.0188e-08
4.22207e-08
4.38199e-08
4.5027e-08
4.58857e-08
4.64404e-08
4.67342e-08
4.68085e-08
4.67019e-08
4.64495e-08
1.40961e-11
9.66985e-12
1.45195e-10
3.05483e-09
7.51687e-09
1.25865e-08
1.7719e-08
2.26183e-08
2.71225e-08
3.11481e-08
3.46609e-08
3.76576e-08
4.01546e-08
4.21812e-08
4.37745e-08
4.49762e-08
4.58302e-08
4.63807e-08
4.66712e-08
4.67428e-08
4.66343e-08
4.63807e-08
1.40484e-11
9.65061e-12
1.45475e-10
3.05655e-09
7.51981e-09
1.25901e-08
1.77221e-08
2.26194e-08
2.71198e-08
3.11404e-08
3.46471e-08
3.7637e-08
4.01269e-08
4.21463e-08
4.37327e-08
4.49281e-08
4.57764e-08
4.63221e-08
4.66085e-08
4.6677e-08
4.6566e-08
4.63108e-08
1.40037e-11
9.64889e-12
1.46317e-10
3.06203e-09
7.52916e-09
1.26025e-08
1.77356e-08
2.26317e-08
2.71286e-08
3.11436e-08
3.46433e-08
3.76252e-08
4.01066e-08
4.21176e-08
4.3696e-08
4.48838e-08
4.57254e-08
4.62652e-08
4.65468e-08
4.66114e-08
4.64975e-08
4.62403e-08
1.39664e-11
9.68032e-12
1.48117e-10
3.07357e-09
7.54846e-09
1.2628e-08
1.77642e-08
2.26598e-08
2.71529e-08
3.11615e-08
3.46527e-08
3.7625e-08
4.00963e-08
4.20971e-08
4.36657e-08
4.48445e-08
4.56781e-08
4.6211e-08
4.64867e-08
4.65466e-08
4.64291e-08
4.61693e-08
1.39437e-11
9.77059e-12
1.51519e-10
3.09477e-09
7.58293e-09
1.26727e-08
1.78142e-08
2.27098e-08
2.71982e-08
3.11986e-08
3.46793e-08
3.76396e-08
4.00984e-08
4.20869e-08
4.36437e-08
4.48117e-08
4.56356e-08
4.61602e-08
4.64289e-08
4.64832e-08
4.63614e-08
4.60984e-08
1.3947e-11
9.96382e-12
1.57602e-10
3.13114e-09
7.64016e-09
1.2745e-08
1.78937e-08
2.2789e-08
2.72709e-08
3.12604e-08
3.47274e-08
3.76726e-08
4.01159e-08
4.20892e-08
4.36318e-08
4.47868e-08
4.55991e-08
4.61137e-08
4.63741e-08
4.64217e-08
4.62946e-08
4.60277e-08
1.39957e-11
1.03441e-11
1.68178e-10
3.19111e-09
7.73117e-09
1.28564e-08
1.80135e-08
2.29066e-08
2.73785e-08
3.13529e-08
3.48019e-08
3.77278e-08
4.01518e-08
4.21066e-08
4.36318e-08
4.47712e-08
4.55698e-08
4.60725e-08
4.63231e-08
4.63626e-08
4.62293e-08
4.59577e-08
1.4127e-11
1.10774e-11
1.86368e-10
3.2878e-09
7.87191e-09
1.30225e-08
1.81868e-08
2.30733e-08
2.75294e-08
3.14826e-08
3.49077e-08
3.78091e-08
4.02091e-08
4.21412e-08
4.36456e-08
4.47664e-08
4.55486e-08
4.60375e-08
4.62764e-08
4.63065e-08
4.61658e-08
4.58887e-08
1.44341e-11
1.24376e-11
2.18885e-10
3.44278e-09
8.08518e-09
1.32627e-08
1.8429e-08
2.33006e-08
2.77321e-08
3.16558e-08
3.50497e-08
3.79202e-08
4.02906e-08
4.21953e-08
4.36749e-08
4.47736e-08
4.55367e-08
4.60093e-08
4.62347e-08
4.62538e-08
4.61045e-08
4.58209e-08
1.51416e-11
1.50922e-11
2.79869e-10
3.69027e-09
8.4016e-09
1.35999e-08
1.87559e-08
2.35995e-08
2.79943e-08
3.1878e-08
3.5232e-08
3.8064e-08
4.03986e-08
4.22707e-08
4.3721e-08
4.4794e-08
4.55349e-08
4.59887e-08
4.61985e-08
4.62051e-08
4.60458e-08
4.57547e-08
1.65176e-11
2.06336e-11
4.10346e-10
4.08387e-09
8.85644e-09
1.40554e-08
1.91801e-08
2.39777e-08
2.83211e-08
3.21531e-08
3.54573e-08
3.82429e-08
4.0535e-08
4.23687e-08
4.37851e-08
4.48284e-08
4.55439e-08
4.59762e-08
4.61682e-08
4.61605e-08
4.599e-08
4.56903e-08
1.94028e-11
3.42508e-11
7.47634e-10
4.67697e-09
9.47034e-09
1.46373e-08
1.97052e-08
2.44372e-08
2.87142e-08
3.24823e-08
3.57269e-08
3.84579e-08
4.07006e-08
4.24903e-08
4.38678e-08
4.48774e-08
4.5564e-08
4.59721e-08
4.61442e-08
4.61203e-08
4.59371e-08
4.56277e-08
2.47922e-11
7.41024e-11
1.36232e-09
5.38043e-09
1.02111e-08
1.53294e-08
2.03219e-08
2.49729e-08
2.91707e-08
3.28645e-08
3.60405e-08
3.87091e-08
4.08957e-08
4.26355e-08
4.39693e-08
4.49411e-08
4.55955e-08
4.59765e-08
4.61264e-08
4.60847e-08
4.58874e-08
4.55673e-08
5.82628e-11
4.48373e-10
1.5572e-10
2.85436e-11
6.24868e-12
1.01178e-11
8.9329e-12
9.00207e-13
5.95407e-12
1.93784e-11
2.9723e-12
8.25016e-13
3.21743e-12
4.90317e-12
4.22582e-12
2.47257e-13
4.17359e-12
2.83166e-11
2.51644e-12
6.82747e-12
7.29197e-12
1.00523e-11
4.39327e-12
7.70172e-13
2.7403e-12
9.19006e-12
1.2212e-11
1.15922e-12
6.23501e-12
5.0572e-11
1.01304e-11
3.11983e-11
3.57571e-11
9.52048e-12
1.80381e-08
9.53799e-11
1.45516e-08
3.45466e-08
2.70433e-12
1.13069e-10
7.56449e-12
6.35368e-12
1.70789e-11
2.5384e-11
3.39914e-11
3.83113e-11
1.94275e-11
4.01395e-09
2.31178e-11
6.93579e-09
8.71631e-12
2.99158e-09
1.52027e-10
9.82817e-09
2.6621e-08
3.56388e-08
2.32353e-08
3.31053e-08
1.23635e-11
7.38306e-12
3.13826e-12
3.45223e-09
3.96835e-09
8.77936e-09
5.77076e-12
1.67825e-08
1.90151e-09
8.99409e-09
4.61412e-09
1.51029e-08
4.24957e-09
1.88684e-08
6.11374e-09
9.90032e-09
1.11135e-08
2.27941e-08
7.30219e-09
2.42193e-08
1.4173e-08
1.72409e-08
1.55551e-08
2.95721e-08
1.45616e-08
1.93045e-08
1.98534e-08
2.7364e-08
1.20409e-08
2.26281e-08
1.8581e-08
2.95733e-08
2.46918e-08
3.15594e-08
1.65846e-08
2.27175e-08
3.006e-08
3.10657e-08
1.90405e-08
3.24264e-08
1.76533e-08
2.351e-08
2.332e-08
3.16054e-08
1.99619e-08
2.44216e-08
1.79291e-08
1.82202e-08
1.57312e-08
1.62673e-08
3.29691e-08
3.24489e-08
1.37726e-08
1.21397e-08
3.46202e-08
6.62341e-09
6.81326e-12
8.05575e-10
1.5162e-08
8.69342e-10
1.71776e-08
2.60237e-08
7.67521e-09
1.17114e-08
2.62604e-08
2.95689e-08
1.22066e-08
9.17613e-12
4.85952e-09
1.45549e-08
3.08265e-08
2.29023e-08
1.53715e-08
2.1534e-08
1.35897e-08
8.18529e-10
2.08873e-12
7.19202e-11
8.88151e-09
2.13457e-08
2.80375e-08
2.52725e-08
3.0827e-08
3.11241e-09
1.64706e-08
1.03921e-08
1.97941e-08
2.23493e-08
3.16016e-08
2.07067e-08
1.11283e-08
1.15807e-08
2.34545e-08
3.466e-08
2.4542e-08
3.40203e-08
2.39e-08
6.7983e-09
1.89444e-08
2.48088e-09
1.34754e-08
8.28126e-09
9.71859e-11
2.76818e-10
5.47048e-11
5.07098e-12
8.41402e-12
3.03596e-08
3.14533e-08
2.51993e-08
1.60456e-08
3.46674e-08
2.67765e-08
2.15603e-08
1.58748e-08
3.40532e-08
2.65151e-08
3.14871e-08
2.31418e-08
1.09347e-08
1.82642e-08
3.71185e-09
4.16662e-09
6.62129e-12
1.28904e-09
1.52776e-08
9.56618e-09
1.74808e-08
2.14982e-08
1.02416e-08
4.52678e-09
1.5288e-08
2.52829e-08
7.44342e-09
1.7091e-08
2.55277e-08
3.40478e-08
2.04613e-08
1.29935e-08
1.96793e-08
2.89396e-08
3.42586e-09
6.69131e-09
2.28846e-08
2.71904e-08
5.25614e-09
1.89136e-11
1.44259e-08
2.05908e-08
2.49857e-11
3.39741e-09
3.54413e-08
2.83029e-08
2.99276e-08
2.37205e-08
2.93278e-08
2.36867e-08
2.08861e-08
2.85853e-08
1.88611e-08
2.63312e-08
1.14955e-08
2.30797e-08
3.38023e-12
1.58543e-11
1.8343e-08
1.26887e-08
5.60269e-09
2.15324e-11
8.60751e-09
2.99559e-09
5.11373e-09
6.07043e-11
1.68167e-08
1.32024e-08
7.91488e-09
1.17816e-08
3.31075e-08
2.77766e-08
1.09917e-08
5.66554e-09
3.40896e-08
2.74997e-08
1.45635e-08
9.33346e-09
2.63987e-08
1.72626e-08
1.24993e-08
1.8941e-08
3.5888e-08
2.95564e-08
3.20533e-08
3.5399e-08
6.38059e-12
9.47647e-12
2.07542e-08
1.38781e-08
1.46088e-08
1.99682e-08
2.8645e-09
4.27012e-09
3.02859e-08
2.5246e-08
1.5944e-08
1.43307e-08
6.78278e-09
1.82376e-09
1.41072e-08
2.0117e-08
1.91325e-08
1.80584e-08
3.15851e-08
3.29496e-08
1.57089e-12
3.68465e-10
2.74912e-11
2.44424e-12
1.82298e-08
1.45635e-08
1.24368e-08
1.89889e-08
1.41133e-08
2.10953e-08
1.7521e-11
5.00323e-11
2.70304e-08
2.07042e-08
1.72727e-09
9.81183e-13
2.33092e-08
1.64961e-08
1.98485e-08
2.12511e-08
2.62141e-08
1.98949e-08
2.57205e-09
2.58629e-11
2.71807e-08
3.13399e-08
3.08531e-08
3.32745e-08
4.72979e-09
8.80836e-09
1.23615e-08
7.41846e-09
2.2342e-08
2.1387e-08
1.42119e-09
3.59028e-09
1.09148e-08
5.88497e-09
2.54669e-08
2.02368e-08
7.1799e-09
1.32557e-08
4.3904e-09
8.22367e-10
2.78851e-08
2.37313e-08
1.72663e-08
2.41431e-08
6.59304e-09
8.53328e-09
1.414e-08
1.31565e-08
3.27757e-08
2.93836e-08
2.80869e-08
2.5602e-08
2.82346e-08
2.90821e-08
1.73327e-08
2.16078e-08
1.68771e-11
2.86038e-09
8.33671e-09
4.76126e-09
1.76581e-08
1.54894e-08
8.55649e-11
3.49811e-09
2.09576e-08
1.59396e-08
2.14571e-08
2.29043e-08
3.20334e-08
2.81556e-08
2.1979e-08
2.48983e-08
4.04502e-09
9.80284e-10
2.33532e-08
1.86347e-08
2.76785e-08
3.03932e-08
1.42436e-08
1.07619e-08
3.43463e-12
2.40483e-11
2.45799e-08
1.96131e-08
2.49466e-08
2.72497e-08
9.30859e-09
3.36825e-09
2.69519e-08
2.96357e-08
2.04597e-08
2.32917e-08
5.75583e-11
3.01032e-12
4.9156e-09
2.32362e-09
1.76277e-08
2.12813e-08
1.04301e-08
1.39918e-08
1.92555e-08
1.56853e-08
1.82785e-08
2.28624e-08
2.47759e-08
2.00712e-08
2.40257e-08
2.64973e-08
2.80324e-08
3.00355e-08
1.54552e-08
1.52114e-08
5.20995e-09
1.35536e-09
1.43669e-08
1.66861e-08
2.48327e-08
2.19665e-08
3.51745e-08
3.23699e-08
1.3354e-08
1.76054e-08
1.50751e-08
1.13746e-08
2.87044e-08
2.62595e-08
2.38691e-08
2.64659e-08
5.78317e-10
9.41498e-12
3.31915e-08
3.13318e-08
1.15197e-08
1.51785e-08
1.31323e-08
8.95084e-09
2.74416e-08
2.939e-08
3.87443e-12
4.17812e-11
1.10289e-08
6.492e-09
1.26674e-11
5.33183e-11
1.07731e-08
1.35453e-08
4.73456e-09
1.19109e-09
1.65662e-08
1.42099e-08
1.02597e-08
6.85891e-09
9.52989e-12
1.82266e-12
5.60408e-10
3.82536e-11
2.79262e-08
3.1619e-08
3.14667e-09
2.02355e-09
2.96181e-08
2.6898e-08
2.3004e-09
5.90299e-09
2.8466e-11
2.99628e-11
3.29988e-08
3.57253e-08
1.79275e-08
1.42087e-08
3.47821e-08
3.49588e-08
3.41449e-08
3.45413e-08
2.91716e-08
3.24911e-08
5.95398e-09
8.52343e-09
1.93049e-08
1.62837e-08
1.54531e-08
1.55411e-08
1.23289e-09
6.88977e-10
8.9291e-09
7.90942e-09
2.13624e-08
1.81605e-08
7.10405e-11
3.78914e-10
8.49845e-09
1.2503e-08
5.42698e-09
6.67547e-09
1.00234e-08
1.31012e-08
1.05092e-08
7.43773e-09
1.86559e-08
1.55709e-08
1.25811e-08
1.35581e-08
1.43682e-11
1.26833e-10
4.91338e-11
2.95316e-12
3.28333e-08
2.99728e-08
1.97799e-08
1.92563e-08
2.64181e-08
2.43568e-08
2.98864e-12
5.63598e-11
8.40798e-12
1.19364e-08
7.08638e-11
1.31789e-11
2.49018e-11
1.80775e-11
1.82912e-11
1.00162e-12
7.14355e-12
1.20957e-12
7.56155e-12
2.17982e-11
8.73322e-12
2.65712e-12
2.86373e-12
9.26627e-12
7.25294e-12
9.62847e-10
2.42106e-12
9.65953e-12
4.40784e-09
1.0726e-08
4.64637e-09
2.99996e-12
4.70733e-13
3.24723e-09
2.01348e-12
2.57997e-09
7.64522e-12
5.72633e-09
1.62742e-12
2.96697e-09
3.06963e-09
3.49306e-09
3.55246e-12
8.80274e-09
5.36065e-12
8.63335e-09
8.70838e-10
4.4734e-10
7.45038e-12
9.56479e-09
4.25787e-09
4.3623e-09
1.05186e-10
1.12993e-08
1.06119e-10
7.25015e-09
2.51148e-11
1.5797e-09
1.13618e-12
1.02219e-08
7.84913e-09
3.7449e-09
1.04702e-08
8.73647e-12
4.31811e-13
3.64661e-09
9.85807e-09
5.87446e-10
9.54908e-09
4.98737e-12
7.08384e-12
8.5223e-09
2.54714e-11
5.6755e-09
3.36405e-12
2.82085e-09
1.15003e-09
1.59415e-12
1.02489e-08
7.98874e-12
8.39662e-12
4.62783e-09
5.16128e-09
7.35742e-09
8.02826e-09
5.49831e-11
3.27424e-10
1.9206e-10
1.18638e-10
5.16876e-12
1.40789e-12
2.23126e-12
7.96784e-11
1.49115e-12
4.98513e-09
9.8411e-09
5.84906e-12
2.59115e-09
5.24878e-12
3.67226e-09
1.89149e-11
1.80431e-11
1.81343e-09
1.43714e-09
4.47666e-09
7.83229e-09
4.34579e-09
7.20811e-10
1.51552e-11
1.53612e-11
3.05678e-09
1.03948e-08
4.918e-09
6.81896e-09
4.29497e-12
2.20209e-09
7.8514e-09
1.18435e-08
3.28265e-12
1.09936e-09
3.53844e-09
1.1626e-08
2.83938e-09
9.97014e-09
2.93984e-12
3.1703e-12
1.26824e-11
2.62918e-11
1.72893e-12
5.91702e-10
4.18188e-09
5.48228e-10
7.4153e-12
2.91562e-12
2.91398e-09
6.63432e-09
2.40409e-09
1.23149e-11
2.16133e-10
5.59298e-10
6.0772e-11
3.6508e-12
6.76716e-10
1.12082e-11
4.40688e-09
1.86486e-10
1.67455e-09
5.82237e-09
4.45229e-09
6.79717e-09
4.28881e-09
3.00239e-10
4.31185e-11
3.4588e-09
1.70046e-11
3.99855e-12
2.21896e-09
5.68205e-10
6.8753e-12
3.20862e-12
1.4107e-12
7.77431e-12
1.04291e-08
6.21119e-09
2.89943e-11
7.22301e-12
3.46314e-12
5.32397e-12
6.79381e-09
1.17072e-08
6.35787e-12
3.15671e-12
5.03445e-13
5.63777e-12
3.59513e-12
7.15379e-11
1.132e-11
7.25388e-11
4.19698e-09
3.83999e-10
2.31493e-11
2.67042e-09
4.66006e-12
3.12001e-11
1.12306e-11
5.44761e-10
2.06832e-10
1.15758e-11
7.9678e-09
1.00928e-08
1.20338e-08
7.28131e-09
8.61621e-09
1.19991e-08
1.141e-08
7.41391e-09
8.79789e-09
5.36409e-09
1.10651e-08
7.14568e-09
1.87611e-09
6.36077e-09
2.01053e-12
1.76463e-12
9.50794e-09
7.85249e-09
2.40613e-12
6.75451e-11
1.25401e-12
3.89631e-12
1.63708e-09
2.04898e-09
1.64385e-11
3.00695e-11
3.87778e-11
7.79126e-12
8.36569e-10
4.56771e-09
5.64712e-09
6.08484e-09
2.55456e-12
5.22194e-12
3.61298e-09
1.43016e-09
7.53191e-09
3.11303e-09
3.26565e-09
3.45165e-09
8.38584e-12
2.03222e-11
5.87467e-12
6.48813e-12
2.58243e-12
4.27286e-11
1.16392e-12
8.90218e-13
1.23641e-09
6.24288e-12
6.61643e-09
5.82823e-09
4.99824e-09
3.88872e-09
2.31671e-12
9.95166e-11
8.64808e-12
1.66091e-09
7.68743e-09
7.39e-09
1.57242e-11
8.02352e-12
8.84897e-12
1.01313e-11
7.58048e-10
1.03564e-09
8.10584e-11
1.5062e-09
1.23358e-09
4.43817e-10
4.73164e-11
7.54838e-12
6.26403e-09
5.52905e-09
5.4884e-11
1.05446e-09
3.28072e-09
1.67386e-09
2.71982e-12
8.09569e-12
2.11631e-09
7.65789e-10
3.81538e-09
7.58376e-09
1.75915e-09
2.09559e-11
2.29877e-09
1.3864e-09
6.94502e-11
1.21429e-09
3.13819e-12
7.17214e-12
1.8085e-11
2.48134e-11
1.43299e-10
2.12457e-10
1.35999e-09
3.43217e-10
2.52663e-12
6.53295e-13
5.94711e-09
3.40262e-09
5.8772e-09
3.72558e-09
5.82269e-12
6.5128e-12
2.69304e-09
6.05435e-09
2.58254e-09
2.01676e-09
4.46853e-09
1.96679e-09
9.67191e-09
6.14661e-09
6.56308e-09
5.75167e-09
1.01278e-11
3.4389e-11
1.82785e-09
3.00464e-09
3.4543e-11
9.21522e-11
1.29978e-11
1.4893e-11
1.63172e-11
1.77919e-11
1.68269e-11
2.42164e-11
1.70956e-11
1.82719e-11
1.7127e-11
1.84201e-11
1.70426e-11
1.77032e-11
1.70651e-11
1.7432e-11
1.68304e-11
1.76286e-11
1.66724e-11
1.3112e-11
1.62969e-11
1.58787e-11
1.5553e-11
1.51232e-11
1.42996e-11
1.29269e-11
1.23468e-11
8.35475e-12
1.01317e-11
6.05944e-12
9.80176e-12
9.18333e-12
3.45968e-11
6.00174e-11
1.29497e-11
1.48556e-11
1.62045e-11
1.67937e-11
1.72415e-11
1.23443e-11
1.73131e-11
1.55226e-11
1.71644e-11
1.74597e-11
1.69366e-11
1.73527e-11
1.68132e-11
1.91145e-11
1.68538e-11
1.36043e-11
1.65821e-11
1.81456e-11
1.60413e-11
1.72883e-11
1.53861e-11
1.14405e-11
1.41549e-11
1.1892e-11
1.23878e-11
7.1755e-12
1.02149e-11
7.31703e-12
9.63836e-12
1.19972e-11
1.07753e-08
3.17082e-11
8.9236e-12
1.2001e-08
7.92777e-11
6.58621e-12
3.28036e-11
1.49157e-11
1.10367e-11
8.19217e-12
3.63699e-12
1.9932e-12
9.13166e-12
1.03265e-12
1.29097e-11
3.07477e-11
5.93325e-12
8.7388e-12
1.25127e-11
2.65039e-09
7.04618e-12
2.74218e-11
4.37037e-09
1.25558e-12
2.34328e-12
6.02074e-09
1.13655e-10
4.53356e-09
7.67982e-12
4.13549e-09
5.11501e-12
6.91724e-09
2.6454e-09
2.00232e-10
8.41125e-12
8.1027e-09
1.64892e-11
7.56843e-09
7.42257e-10
1.0973e-09
1.52229e-11
9.06433e-09
4.44782e-09
8.13595e-09
1.19872e-11
1.48977e-09
2.9471e-11
7.31131e-09
1.15415e-09
1.80959e-09
1.07991e-08
9.10303e-12
2.71328e-10
3.91477e-09
7.91155e-09
7.80849e-09
1.03787e-08
7.21162e-12
1.5112e-12
4.37003e-09
5.81763e-09
2.96058e-12
6.78147e-09
9.43279e-12
1.03082e-11
1.00983e-08
1.25854e-11
9.08743e-09
1.22937e-09
4.61467e-12
5.46281e-09
5.98702e-12
4.7583e-09
1.1079e-08
5.58826e-09
8.2336e-09
9.63645e-12
7.2689e-09
1.45368e-09
8.93602e-12
3.09322e-12
2.36569e-10
2.76675e-09
2.57968e-13
6.10017e-11
1.97517e-12
3.31897e-11
6.63931e-11
5.69248e-10
3.66908e-09
1.12975e-08
1.9703e-09
1.01549e-08
1.38561e-09
4.53484e-09
1.54521e-12
1.48883e-11
6.37612e-11
3.71804e-09
1.20399e-08
1.03818e-11
1.23862e-11
1.98353e-09
7.30563e-09
5.55174e-10
4.23826e-09
2.53196e-12
5.98004e-13
1.02842e-11
4.39788e-10
1.10087e-08
6.05809e-09
9.61415e-09
2.88525e-09
5.57026e-12
1.22775e-12
1.14801e-09
1.1641e-12
1.23902e-08
3.94568e-09
2.21401e-09
5.02585e-12
1.21472e-08
6.51451e-09
7.01766e-10
5.09792e-12
1.82362e-11
9.84646e-12
8.0507e-10
4.99548e-10
5.24263e-09
2.12907e-09
5.26707e-12
3.84484e-11
1.6887e-10
1.72253e-09
4.50677e-12
3.2235e-10
4.80762e-10
4.99154e-09
1.08771e-12
1.82278e-12
5.61255e-12
2.78056e-12
3.38461e-12
3.83123e-12
6.93082e-09
1.85964e-09
6.11006e-09
7.81989e-10
3.32225e-10
4.67894e-09
1.16118e-08
4.44547e-09
1.05885e-08
3.72348e-09
9.53025e-09
5.03351e-09
1.73324e-11
2.17572e-10
4.24603e-10
2.33361e-12
2.67385e-11
3.59797e-12
1.218e-08
6.72301e-09
1.90665e-12
8.77583e-13
1.13015e-08
6.44536e-09
1.48894e-10
3.3519e-12
1.88231e-11
9.76969e-13
7.44092e-09
3.28359e-09
1.59805e-11
8.16975e-12
1.38442e-11
3.83259e-09
6.98831e-09
1.21176e-08
1.39193e-12
1.02022e-10
4.48302e-12
3.81395e-12
1.13531e-11
6.83159e-12
1.08334e-11
2.92718e-12
7.3017e-09
1.04206e-08
8.25862e-09
1.04085e-08
7.53877e-09
1.0732e-08
3.8925e-09
1.57851e-10
1.59764e-12
3.0173e-10
6.4484e-10
2.16847e-09
1.4115e-11
4.55303e-12
1.79733e-12
1.99385e-10
9.31893e-12
7.48219e-12
3.29075e-09
6.55138e-09
8.59677e-09
1.16898e-08
2.73267e-10
2.71769e-09
2.10798e-09
6.72467e-09
7.7239e-10
4.24043e-09
3.85698e-09
2.15192e-10
3.65223e-09
7.27479e-09
2.2741e-12
1.20198e-11
1.81755e-12
1.83343e-11
7.47013e-12
9.7525e-10
4.98903e-09
2.00003e-09
1.31801e-09
9.6978e-10
7.38407e-09
4.72969e-09
7.07667e-11
2.02777e-10
3.49912e-09
3.10617e-09
9.1562e-12
2.90944e-12
9.45456e-12
5.52863e-12
8.35229e-11
1.16154e-09
8.87198e-12
2.27124e-11
4.71775e-12
1.52395e-12
5.42862e-09
6.49278e-09
1.73223e-11
2.59781e-09
1.23065e-11
1.59198e-09
1.99225e-12
1.50818e-12
3.59016e-12
8.33848e-12
3.59744e-09
1.85213e-09
2.45611e-09
3.29329e-09
2.82533e-09
6.14519e-09
5.72101e-12
5.11776e-11
4.22683e-09
3.91771e-09
7.15279e-10
6.04194e-12
4.51702e-11
1.75776e-09
1.0927e-08
9.34949e-09
4.33612e-12
1.37119e-09
4.0369e-12
5.41316e-12
3.72003e-09
7.83952e-09
1.12104e-08
7.77516e-09
8.30071e-10
2.02236e-09
1.35296e-09
8.31682e-12
7.79453e-12
1.00503e-11
6.28958e-09
5.20796e-09
1.4643e-09
2.72835e-10
5.40635e-09
4.65973e-09
3.8054e-12
1.82805e-11
2.53135e-09
3.82114e-09
9.37786e-09
8.97527e-09
6.39197e-09
8.9666e-09
2.59411e-09
3.34842e-09
1.29725e-09
2.55592e-09
1.60526e-09
2.11655e-11
6.30001e-12
1.23874e-11
3.24081e-12
1.24283e-11
1.09629e-11
5.21454e-11
9.12063e-09
1.25069e-08
2.29969e-09
3.04248e-09
3.28256e-08
8.79707e-11
1.6136e-08
3.56152e-08
2.39255e-12
9.63544e-11
1.5325e-11
2.73108e-11
1.55517e-11
6.40284e-11
4.56296e-11
4.28239e-10
2.37141e-11
1.63e-10
4.17245e-11
1.19174e-11
1.55105e-11
3.96193e-11
1.61575e-11
2.52313e-08
1.98145e-08
2.8558e-08
1.58196e-08
3.47971e-08
3.46843e-08
9.47323e-12
1.96125e-11
1.65867e-09
6.49129e-12
3.7819e-09
3.56463e-10
8.79502e-09
1.74361e-10
5.62941e-09
1.99728e-09
1.32082e-08
8.42207e-09
1.57165e-08
4.5579e-09
1.61102e-08
1.11058e-08
2.08095e-08
1.07885e-08
1.73569e-08
9.22262e-09
2.21332e-08
2.02989e-08
1.46662e-08
1.47098e-08
2.6002e-08
1.31968e-08
2.75673e-08
2.39812e-08
2.29234e-08
1.51192e-08
2.95146e-08
2.64788e-08
2.65059e-08
1.85901e-08
2.46685e-08
1.76167e-08
3.01798e-08
1.97181e-08
2.66865e-08
2.00918e-08
3.33564e-08
1.64839e-08
2.90594e-08
2.82776e-08
2.73058e-08
2.03632e-08
2.72005e-08
2.81891e-08
3.28894e-08
1.8121e-08
3.41437e-08
1.80599e-08
1.59142e-08
3.11459e-08
2.91292e-08
1.48481e-08
1.38882e-08
2.74333e-08
1.01134e-08
2.21159e-08
5.06219e-09
1.87755e-08
8.8394e-09
2.65462e-09
5.29121e-09
1.83235e-11
2.03605e-08
1.6049e-08
1.48233e-08
2.78246e-08
7.77486e-09
3.6409e-11
2.92682e-09
7.5143e-12
3.18133e-08
2.06571e-08
1.59553e-08
1.69491e-08
1.57806e-08
9.68307e-09
2.22145e-08
9.69777e-09
2.38759e-08
2.41744e-08
6.46739e-11
6.91506e-09
5.74707e-09
1.69861e-08
1.75397e-08
7.08591e-09
2.90499e-08
3.48908e-08
2.88383e-08
3.30825e-08
1.50551e-08
2.30588e-08
1.73247e-08
2.90099e-08
2.05143e-11
1.18502e-10
8.74628e-09
1.0063e-08
2.5494e-08
3.45262e-08
2.13341e-08
2.02153e-08
1.25993e-08
4.29188e-09
3.16751e-08
3.53109e-08
9.83392e-12
2.6863e-10
2.82898e-08
3.25929e-08
6.69992e-09
7.50886e-09
1.59452e-08
2.5188e-08
2.82399e-08
3.11376e-08
1.69466e-08
1.23207e-08
2.00282e-11
2.46858e-10
4.5241e-09
4.67336e-09
1.39372e-08
2.36003e-08
3.04499e-08
3.46181e-08
2.75317e-08
2.32906e-08
3.96983e-09
1.04076e-09
2.49605e-08
1.4437e-08
1.31599e-08
1.98451e-08
9.69795e-09
4.17226e-09
2.3325e-08
1.82396e-08
1.07665e-08
1.36526e-08
5.01117e-11
2.83549e-11
9.99469e-09
1.28724e-08
1.43844e-08
2.05625e-08
1.32822e-08
2.13307e-08
2.77273e-08
2.43968e-08
6.992e-09
9.6294e-09
2.74051e-08
2.10768e-08
3.80911e-12
1.40553e-09
1.80633e-11
4.91577e-12
4.16313e-12
1.59097e-11
2.58857e-08
2.05822e-08
2.82638e-08
2.04711e-08
2.48432e-08
2.20904e-08
3.17024e-08
3.36725e-08
3.03139e-08
3.23002e-08
1.4143e-09
3.22323e-09
1.6675e-08
2.22708e-08
1.26517e-08
1.75667e-08
3.40734e-08
2.98865e-08
5.48312e-09
1.1445e-08
4.8411e-09
1.5573e-09
3.46918e-08
3.06332e-08
3.31069e-08
3.57211e-08
3.42694e-09
2.86717e-09
9.59788e-09
1.47056e-08
1.93141e-08
1.49981e-08
1.8666e-08
1.39193e-08
2.97173e-08
2.7376e-08
1.56212e-08
2.0519e-08
1.49954e-08
2.10574e-08
2.75996e-08
2.20594e-08
3.49445e-08
3.05016e-08
1.83008e-08
1.46852e-08
1.87852e-08
1.58098e-08
3.23899e-08
2.87601e-08
3.12088e-08
3.26048e-08
2.47726e-08
2.41069e-08
4.33914e-10
1.63048e-11
1.21275e-08
1.69153e-08
2.56258e-09
5.16942e-09
1.75249e-08
1.54123e-08
2.32205e-08
2.41689e-08
1.49596e-10
1.08503e-11
1.2154e-08
1.17916e-08
5.59688e-10
4.33195e-09
2.40101e-08
2.95413e-08
8.45538e-09
6.68639e-09
1.03482e-11
7.30085e-12
1.57048e-08
1.22652e-08
3.69739e-09
1.47152e-10
1.93737e-08
2.4097e-08
1.71239e-08
1.43637e-08
1.11063e-08
1.23527e-08
2.05109e-08
1.88517e-08
3.15529e-08
2.57436e-08
2.42027e-08
2.29191e-08
6.31358e-09
5.38476e-09
1.94996e-08
1.45598e-08
1.32865e-08
8.38058e-09
1.74995e-08
2.16099e-08
1.52464e-08
1.83545e-08
2.42262e-08
2.61218e-08
2.24119e-08
2.55575e-08
1.94476e-08
2.36385e-08
6.17709e-09
2.65795e-09
1.47369e-08
1.0524e-08
3.01426e-08
2.92759e-08
1.9792e-08
1.99088e-08
6.22847e-09
8.90868e-09
1.05117e-08
1.31427e-08
4.04522e-09
2.14208e-09
2.59258e-09
3.92715e-12
3.09767e-08
2.53147e-08
1.86082e-08
2.26913e-08
2.18925e-08
2.32652e-08
3.02547e-08
2.6092e-08
2.73405e-08
2.29984e-08
4.60554e-12
6.33014e-12
2.8406e-08
2.38032e-08
2.41916e-11
8.38988e-12
2.25951e-11
8.23865e-11
2.02772e-08
2.58928e-08
2.37012e-08
2.19593e-08
1.59096e-08
1.79789e-08
1.1983e-08
8.86049e-09
2.72022e-08
3.12439e-08
3.03023e-09
5.49206e-09
8.08345e-11
2.25646e-11
6.09397e-09
9.70261e-09
2.65295e-08
2.63793e-08
2.94395e-08
2.53415e-08
1.86569e-08
1.59839e-08
1.86315e-08
1.96805e-08
3.25127e-08
3.52366e-08
1.57368e-08
1.70921e-08
1.73e-12
1.95497e-12
2.59693e-08
2.32256e-08
2.35352e-08
1.93251e-08
2.69973e-08
3.09039e-08
1.166e-11
1.64717e-12
2.22665e-08
2.10499e-08
1.21086e-08
1.64131e-08
2.94282e-08
2.97107e-08
4.18995e-09
5.27134e-09
6.21205e-09
8.109e-09
2.53864e-09
3.89637e-09
3.14209e-08
3.07525e-08
1.52961e-08
1.50266e-08
2.01704e-08
2.01436e-08
3.45681e-08
3.29724e-08
1.86448e-09
1.50308e-09
1.14106e-08
7.60638e-09
4.93153e-09
3.04031e-09
2.15453e-08
2.50502e-08
3.58878e-08
3.29756e-08
3.14291e-08
3.38578e-08
7.28355e-09
4.11623e-09
1.82071e-08
1.4451e-08
1.42702e-08
1.81319e-08
3.32197e-08
2.99746e-08
8.16127e-09
1.20122e-08
8.46905e-09
1.18918e-08
1.30786e-08
1.06206e-08
6.87914e-09
1.01264e-08
6.68028e-10
1.29228e-09
1.56229e-08
1.37815e-08
2.92465e-08
2.65985e-08
7.19291e-09
8.4433e-09
1.65461e-09
1.49467e-11
3.33737e-08
3.55955e-08
1.66335e-08
1.27971e-08
4.91435e-11
2.24745e-09
1.3226e-08
1.37277e-08
2.78042e-11
1.23139e-10
1.78944e-12
6.7683e-12
1.64353e-11
4.94241e-11
2.4855e-11
1.13349e-11
1.83315e-08
2.16367e-08
3.16027e-08
3.20373e-08
2.51413e-08
2.75331e-08
2.43448e-11
1.47399e-10
4.50519e-10
5.88309e-11
2.90383e-11
1.78299e-11
3.47662e-12
2.34066e-11
7.58665e-13
4.57939e-12
5.91648e-13
5.06938e-12
7.21089e-13
8.70257e-12
8.24893e-13
8.72964e-12
9.20374e-12
6.09465e-12
3.7198e-11
5.63738e-12
7.12931e-12
1.88422e-11
4.67689e-12
8.32069e-12
3.23163e-11
2.29086e-12
4.57724e-12
8.139e-12
2.53874e-12
8.09353e-13
9.78106e-12
2.60064e-12
4.77838e-12
1.71675e-11
4.70575e-08
4.65982e-08
4.60727e-08
4.55025e-08
4.49053e-08
4.42961e-08
4.36868e-08
4.30869e-08
4.25036e-08
4.19428e-08
4.14084e-08
4.09032e-08
4.04293e-08
3.99877e-08
3.9579e-08
3.92032e-08
3.88601e-08
3.85492e-08
3.82699e-08
3.80214e-08
3.78029e-08
3.76137e-08
3.74531e-08
3.73203e-08
3.72148e-08
3.71361e-08
3.70839e-08
3.70579e-08
4.70547e-08
4.65953e-08
4.60699e-08
4.54997e-08
4.49026e-08
4.42935e-08
4.36842e-08
4.30843e-08
4.25011e-08
4.19403e-08
4.1406e-08
4.09009e-08
4.0427e-08
3.99855e-08
3.95768e-08
3.92011e-08
3.8858e-08
3.85471e-08
3.82678e-08
3.80193e-08
3.78009e-08
3.76117e-08
3.74511e-08
3.73183e-08
3.72129e-08
3.71342e-08
3.7082e-08
3.70559e-08
4.70489e-08
4.65896e-08
4.60642e-08
4.54941e-08
4.48971e-08
4.42881e-08
4.36789e-08
4.30791e-08
4.24961e-08
4.19354e-08
4.14011e-08
4.08962e-08
4.04224e-08
3.9981e-08
3.95724e-08
3.91967e-08
3.88537e-08
3.8543e-08
3.82637e-08
3.80153e-08
3.77969e-08
3.76077e-08
3.74471e-08
3.73144e-08
3.7209e-08
3.71303e-08
3.70781e-08
3.70521e-08
4.70403e-08
4.6581e-08
4.60558e-08
4.54858e-08
4.48889e-08
4.428e-08
4.3671e-08
4.30714e-08
4.24886e-08
4.1928e-08
4.13939e-08
4.08891e-08
4.04155e-08
3.99742e-08
3.95658e-08
3.91902e-08
3.88474e-08
3.85367e-08
3.82575e-08
3.80092e-08
3.77908e-08
3.76018e-08
3.74412e-08
3.73085e-08
3.72031e-08
3.71245e-08
3.70723e-08
3.70463e-08
4.70287e-08
4.65696e-08
4.60445e-08
4.54746e-08
4.4878e-08
4.42693e-08
4.36605e-08
4.30611e-08
4.24785e-08
4.19182e-08
4.13843e-08
4.08797e-08
4.04063e-08
3.99652e-08
3.95569e-08
3.91816e-08
3.88389e-08
3.85283e-08
3.82493e-08
3.8001e-08
3.77828e-08
3.75938e-08
3.74333e-08
3.73007e-08
3.71954e-08
3.71168e-08
3.70646e-08
3.70386e-08
4.70144e-08
4.65553e-08
4.60304e-08
4.54607e-08
4.48644e-08
4.42559e-08
4.36474e-08
4.30483e-08
4.2466e-08
4.19059e-08
4.13723e-08
4.0868e-08
4.03949e-08
3.9954e-08
3.95459e-08
3.91708e-08
3.88283e-08
3.85179e-08
3.8239e-08
3.79909e-08
3.77728e-08
3.75839e-08
3.74235e-08
3.7291e-08
3.71857e-08
3.71072e-08
3.7055e-08
3.7029e-08
4.69971e-08
4.65382e-08
4.60135e-08
4.54441e-08
4.4848e-08
4.42399e-08
4.36317e-08
4.30329e-08
4.24509e-08
4.18912e-08
4.1358e-08
4.0854e-08
4.03811e-08
3.99405e-08
3.95328e-08
3.91579e-08
3.88156e-08
3.85054e-08
3.82267e-08
3.79788e-08
3.77608e-08
3.75721e-08
3.74118e-08
3.72793e-08
3.71741e-08
3.70956e-08
3.70435e-08
3.70175e-08
4.6977e-08
4.65183e-08
4.59937e-08
4.54247e-08
4.48289e-08
4.42212e-08
4.36134e-08
4.3015e-08
4.24334e-08
4.18741e-08
4.13413e-08
4.08376e-08
4.03651e-08
3.99249e-08
3.95174e-08
3.91428e-08
3.88008e-08
3.84909e-08
3.82124e-08
3.79646e-08
3.77469e-08
3.75583e-08
3.73981e-08
3.72658e-08
3.71606e-08
3.70822e-08
3.70301e-08
3.70042e-08
4.6954e-08
4.64955e-08
4.59712e-08
4.54025e-08
4.48071e-08
4.41998e-08
4.35925e-08
4.29946e-08
4.24134e-08
4.18546e-08
4.13222e-08
4.0819e-08
4.03469e-08
3.9907e-08
3.94999e-08
3.91257e-08
3.87839e-08
3.84743e-08
3.81961e-08
3.79486e-08
3.7731e-08
3.75426e-08
3.73826e-08
3.72503e-08
3.71453e-08
3.70669e-08
3.70149e-08
3.6989e-08
4.69282e-08
4.64699e-08
4.5946e-08
4.53776e-08
4.47827e-08
4.41758e-08
4.3569e-08
4.29716e-08
4.2391e-08
4.18327e-08
4.13008e-08
4.07981e-08
4.03264e-08
3.9887e-08
3.94803e-08
3.91064e-08
3.87651e-08
3.84557e-08
3.81778e-08
3.79305e-08
3.77132e-08
3.75249e-08
3.73651e-08
3.7233e-08
3.71281e-08
3.70498e-08
3.69978e-08
3.69719e-08
4.68996e-08
4.64415e-08
4.59179e-08
4.535e-08
4.47555e-08
4.41492e-08
4.3543e-08
4.29462e-08
4.23661e-08
4.18084e-08
4.1277e-08
4.07749e-08
4.03038e-08
3.98649e-08
3.94586e-08
3.90852e-08
3.87442e-08
3.84352e-08
3.81576e-08
3.79106e-08
3.76935e-08
3.75055e-08
3.73458e-08
3.72139e-08
3.71091e-08
3.70309e-08
3.6979e-08
3.69531e-08
4.68681e-08
4.64103e-08
4.58871e-08
4.53197e-08
4.47257e-08
4.412e-08
4.35144e-08
4.29182e-08
4.23388e-08
4.17818e-08
4.1251e-08
4.07495e-08
4.02789e-08
3.98406e-08
3.94348e-08
3.90618e-08
3.87213e-08
3.84127e-08
3.81354e-08
3.78888e-08
3.76719e-08
3.74842e-08
3.73247e-08
3.71929e-08
3.70882e-08
3.70102e-08
3.69583e-08
3.69325e-08
4.68338e-08
4.63763e-08
4.58536e-08
4.52866e-08
4.46933e-08
4.40882e-08
4.34833e-08
4.28878e-08
4.23092e-08
4.17528e-08
4.12227e-08
4.07218e-08
4.02519e-08
3.98142e-08
3.9409e-08
3.90365e-08
3.86964e-08
3.83883e-08
3.81114e-08
3.78651e-08
3.76485e-08
3.7461e-08
3.73018e-08
3.71702e-08
3.70657e-08
3.69877e-08
3.69359e-08
3.69101e-08
4.67968e-08
4.63396e-08
4.58173e-08
4.52509e-08
4.46583e-08
4.40539e-08
4.34497e-08
4.2855e-08
4.22771e-08
4.17215e-08
4.11922e-08
4.0692e-08
4.02228e-08
3.97857e-08
3.93811e-08
3.90092e-08
3.86696e-08
3.83619e-08
3.80855e-08
3.78395e-08
3.76233e-08
3.74361e-08
3.72771e-08
3.71457e-08
3.70413e-08
3.69635e-08
3.69118e-08
3.6886e-08
4.6757e-08
4.63002e-08
4.57783e-08
4.52126e-08
4.46206e-08
4.4017e-08
4.34136e-08
4.28198e-08
4.22427e-08
4.16879e-08
4.11595e-08
4.06601e-08
4.01916e-08
3.97552e-08
3.93513e-08
3.89799e-08
3.86409e-08
3.83338e-08
3.80578e-08
3.78122e-08
3.75964e-08
3.74094e-08
3.72507e-08
3.71195e-08
3.70153e-08
3.69376e-08
3.6886e-08
3.68603e-08
4.67144e-08
4.6258e-08
4.57367e-08
4.51716e-08
4.45804e-08
4.39776e-08
4.33751e-08
4.27822e-08
4.2206e-08
4.16521e-08
4.11245e-08
4.0626e-08
4.01583e-08
3.97226e-08
3.93194e-08
3.89488e-08
3.86104e-08
3.83037e-08
3.80282e-08
3.77831e-08
3.75677e-08
3.73811e-08
3.72226e-08
3.70917e-08
3.69877e-08
3.69101e-08
3.68586e-08
3.68329e-08
4.66692e-08
4.62132e-08
4.56924e-08
4.5128e-08
4.45376e-08
4.39358e-08
4.33342e-08
4.27422e-08
4.2167e-08
4.16141e-08
4.10874e-08
4.05898e-08
4.0123e-08
3.96881e-08
3.92857e-08
3.89157e-08
3.8578e-08
3.82719e-08
3.79969e-08
3.77523e-08
3.75373e-08
3.7351e-08
3.71929e-08
3.70622e-08
3.69584e-08
3.68809e-08
3.68295e-08
3.68039e-08
4.66213e-08
4.61657e-08
4.56456e-08
4.50819e-08
4.44924e-08
4.38914e-08
4.32908e-08
4.26999e-08
4.21257e-08
4.15738e-08
4.10482e-08
4.05515e-08
4.00856e-08
3.96516e-08
3.925e-08
3.88808e-08
3.85438e-08
3.82383e-08
3.79639e-08
3.77198e-08
3.75052e-08
3.73193e-08
3.71615e-08
3.70311e-08
3.69275e-08
3.68502e-08
3.67989e-08
3.67733e-08
4.65708e-08
4.61156e-08
4.55961e-08
4.50333e-08
4.44446e-08
4.38447e-08
4.32452e-08
4.26553e-08
4.20823e-08
4.15315e-08
4.10069e-08
4.05112e-08
4.00463e-08
3.96133e-08
3.92125e-08
3.88441e-08
3.85078e-08
3.82031e-08
3.79293e-08
3.76857e-08
3.74715e-08
3.72861e-08
3.71286e-08
3.69985e-08
3.68951e-08
3.6818e-08
3.67667e-08
3.67412e-08
4.65178e-08
4.6063e-08
4.55442e-08
4.49821e-08
4.43945e-08
4.37956e-08
4.31972e-08
4.26085e-08
4.20366e-08
4.1487e-08
4.09635e-08
4.04689e-08
4.00051e-08
3.9573e-08
3.91732e-08
3.88057e-08
3.84701e-08
3.81661e-08
3.78929e-08
3.76499e-08
3.74363e-08
3.72513e-08
3.70942e-08
3.69643e-08
3.68612e-08
3.67842e-08
3.67331e-08
3.67077e-08
4.64622e-08
4.6008e-08
4.54898e-08
4.49286e-08
4.43419e-08
4.37441e-08
4.31469e-08
4.25594e-08
4.19888e-08
4.14404e-08
4.09181e-08
4.04247e-08
3.9962e-08
3.9531e-08
3.91321e-08
3.87655e-08
3.84308e-08
3.81275e-08
3.7855e-08
3.76126e-08
3.73995e-08
3.7215e-08
3.70582e-08
3.69287e-08
3.68258e-08
3.67491e-08
3.66981e-08
3.66727e-08
4.64043e-08
4.59505e-08
4.5433e-08
4.48727e-08
4.4287e-08
4.36904e-08
4.30944e-08
4.25082e-08
4.19389e-08
4.13918e-08
4.08708e-08
4.03786e-08
3.99171e-08
3.94872e-08
3.90894e-08
3.87237e-08
3.83899e-08
3.80874e-08
3.78156e-08
3.75738e-08
3.73613e-08
3.71772e-08
3.70209e-08
3.68917e-08
3.67891e-08
3.67125e-08
3.66617e-08
3.66364e-08
4.63441e-08
4.58907e-08
4.53739e-08
4.48144e-08
4.42299e-08
4.36345e-08
4.30398e-08
4.24549e-08
4.18869e-08
4.13412e-08
4.08215e-08
4.03307e-08
3.98704e-08
3.94416e-08
3.90449e-08
3.86802e-08
3.83473e-08
3.80457e-08
3.77747e-08
3.75336e-08
3.73216e-08
3.71381e-08
3.69822e-08
3.68534e-08
3.6751e-08
3.66747e-08
3.6624e-08
3.65987e-08
4.62818e-08
4.58287e-08
4.53125e-08
4.4754e-08
4.41705e-08
4.35763e-08
4.2983e-08
4.23995e-08
4.1833e-08
4.12887e-08
4.07704e-08
4.02809e-08
3.98219e-08
3.93944e-08
3.89988e-08
3.86352e-08
3.83033e-08
3.80026e-08
3.77324e-08
3.7492e-08
3.72806e-08
3.70976e-08
3.69422e-08
3.68137e-08
3.67117e-08
3.66356e-08
3.6585e-08
3.65598e-08
4.62174e-08
4.57646e-08
4.5249e-08
4.46914e-08
4.4109e-08
4.35161e-08
4.29241e-08
4.23421e-08
4.17771e-08
4.12343e-08
4.07175e-08
4.02294e-08
3.97718e-08
3.93456e-08
3.89512e-08
3.85887e-08
3.82578e-08
3.7958e-08
3.76887e-08
3.7449e-08
3.72383e-08
3.70559e-08
3.69009e-08
3.67729e-08
3.66711e-08
3.65952e-08
3.65448e-08
3.65197e-08
4.61511e-08
4.56985e-08
4.51835e-08
4.46267e-08
4.40455e-08
4.34539e-08
4.28633e-08
4.22828e-08
4.17193e-08
4.11781e-08
4.06628e-08
4.01762e-08
3.972e-08
3.92951e-08
3.89021e-08
3.85407e-08
3.82109e-08
3.79121e-08
3.76436e-08
3.74048e-08
3.71948e-08
3.70129e-08
3.68585e-08
3.67308e-08
3.66294e-08
3.65538e-08
3.65035e-08
3.64785e-08
4.60831e-08
4.56306e-08
4.51161e-08
4.45602e-08
4.398e-08
4.33897e-08
4.28006e-08
4.22216e-08
4.16597e-08
4.11201e-08
4.06065e-08
4.01214e-08
3.96667e-08
3.92432e-08
3.88515e-08
3.84914e-08
3.81627e-08
3.78649e-08
3.75973e-08
3.73593e-08
3.715e-08
3.69688e-08
3.68149e-08
3.66876e-08
3.65866e-08
3.65112e-08
3.64611e-08
3.64361e-08
4.60136e-08
4.5561e-08
4.50469e-08
4.44917e-08
4.39126e-08
4.33236e-08
4.2736e-08
4.21587e-08
4.15984e-08
4.10604e-08
4.05484e-08
4.0065e-08
3.96119e-08
3.91899e-08
3.87995e-08
3.84407e-08
3.81132e-08
3.78165e-08
3.75499e-08
3.73127e-08
3.71042e-08
3.69236e-08
3.67702e-08
3.66434e-08
3.65427e-08
3.64676e-08
3.64177e-08
3.63928e-08
4.59429e-08
4.549e-08
4.49761e-08
4.44216e-08
4.38435e-08
4.32558e-08
4.26697e-08
4.20939e-08
4.15354e-08
4.09992e-08
4.04889e-08
4.00071e-08
3.95556e-08
3.91351e-08
3.87462e-08
3.83887e-08
3.80625e-08
3.77669e-08
3.75013e-08
3.7265e-08
3.70572e-08
3.68773e-08
3.67245e-08
3.65982e-08
3.64979e-08
3.6423e-08
3.63733e-08
3.63485e-08
4.58711e-08
4.54176e-08
4.49038e-08
4.43499e-08
4.37728e-08
4.31863e-08
4.26017e-08
4.20276e-08
4.14708e-08
4.09363e-08
4.04278e-08
3.99478e-08
3.94979e-08
3.90791e-08
3.86917e-08
3.83356e-08
3.80106e-08
3.77161e-08
3.74516e-08
3.72162e-08
3.70093e-08
3.68301e-08
3.66779e-08
3.65521e-08
3.64521e-08
3.63776e-08
3.63281e-08
3.63034e-08
4.57985e-08
4.53442e-08
4.48302e-08
4.42767e-08
4.37005e-08
4.31153e-08
4.25321e-08
4.19597e-08
4.14046e-08
4.0872e-08
4.03653e-08
3.98871e-08
3.9439e-08
3.90218e-08
3.86359e-08
3.82813e-08
3.79576e-08
3.76644e-08
3.74009e-08
3.71665e-08
3.69605e-08
3.6782e-08
3.66304e-08
3.65051e-08
3.64055e-08
3.63313e-08
3.6282e-08
3.62574e-08
4.57254e-08
4.52699e-08
4.47556e-08
4.42023e-08
4.36268e-08
4.30428e-08
4.24611e-08
4.18903e-08
4.13371e-08
4.08063e-08
4.03015e-08
3.98252e-08
3.93788e-08
3.89633e-08
3.85791e-08
3.8226e-08
3.79037e-08
3.76117e-08
3.73494e-08
3.7116e-08
3.69108e-08
3.6733e-08
3.65821e-08
3.64573e-08
3.63582e-08
3.62842e-08
3.62351e-08
3.62106e-08
4.56521e-08
4.5195e-08
4.468e-08
4.41267e-08
4.35519e-08
4.29689e-08
4.23887e-08
4.18196e-08
4.12682e-08
4.07393e-08
4.02364e-08
3.9762e-08
3.93175e-08
3.89038e-08
3.85212e-08
3.81696e-08
3.78488e-08
3.75581e-08
3.72969e-08
3.70646e-08
3.68603e-08
3.66834e-08
3.65331e-08
3.64089e-08
3.63102e-08
3.62365e-08
3.61876e-08
3.61632e-08
4.55788e-08
4.51197e-08
4.46036e-08
4.40502e-08
4.34758e-08
4.28939e-08
4.2315e-08
4.17475e-08
4.1198e-08
4.0671e-08
4.01702e-08
3.96977e-08
3.92551e-08
3.88432e-08
3.84624e-08
3.81124e-08
3.7793e-08
3.75037e-08
3.72437e-08
3.70125e-08
3.68091e-08
3.6633e-08
3.64834e-08
3.63598e-08
3.62615e-08
3.61882e-08
3.61395e-08
3.61152e-08
4.55059e-08
4.50442e-08
4.45267e-08
4.39728e-08
4.33987e-08
4.28177e-08
4.22401e-08
4.16743e-08
4.11266e-08
4.06017e-08
4.01028e-08
3.96323e-08
3.91917e-08
3.87817e-08
3.84026e-08
3.80543e-08
3.77365e-08
3.74486e-08
3.71899e-08
3.69597e-08
3.67573e-08
3.6582e-08
3.64332e-08
3.63101e-08
3.62123e-08
3.61393e-08
3.60909e-08
3.60667e-08
4.54334e-08
4.49686e-08
4.44493e-08
4.38947e-08
4.33208e-08
4.27405e-08
4.21642e-08
4.16001e-08
4.10542e-08
4.05312e-08
4.00344e-08
3.9566e-08
3.91274e-08
3.87194e-08
3.83421e-08
3.79955e-08
3.76793e-08
3.73928e-08
3.71353e-08
3.69063e-08
3.6705e-08
3.65305e-08
3.63824e-08
3.62599e-08
3.61626e-08
3.609e-08
3.60418e-08
3.60177e-08
4.53618e-08
4.48933e-08
4.43717e-08
4.38161e-08
4.32421e-08
4.26625e-08
4.20874e-08
4.15248e-08
4.09808e-08
4.04599e-08
3.99652e-08
3.94989e-08
3.90623e-08
3.86563e-08
3.82809e-08
3.79361e-08
3.76214e-08
3.73364e-08
3.70803e-08
3.68525e-08
3.66521e-08
3.64786e-08
3.63312e-08
3.62094e-08
3.61125e-08
3.60403e-08
3.59923e-08
3.59684e-08
4.52911e-08
4.48183e-08
4.42941e-08
4.37371e-08
4.31628e-08
4.25837e-08
4.20097e-08
4.14487e-08
4.09065e-08
4.03876e-08
3.98951e-08
3.94309e-08
3.89965e-08
3.85925e-08
3.8219e-08
3.7876e-08
3.7563e-08
3.72795e-08
3.70248e-08
3.67982e-08
3.65989e-08
3.64263e-08
3.62797e-08
3.61585e-08
3.60622e-08
3.59903e-08
3.59426e-08
3.59187e-08
4.52214e-08
4.47437e-08
4.42164e-08
4.36578e-08
4.30829e-08
4.25042e-08
4.19313e-08
4.13718e-08
4.08315e-08
4.03147e-08
3.98243e-08
3.93623e-08
3.89301e-08
3.85281e-08
3.81567e-08
3.78155e-08
3.75042e-08
3.72223e-08
3.69689e-08
3.67436e-08
3.65454e-08
3.63737e-08
3.62279e-08
3.61073e-08
3.60115e-08
3.594e-08
3.58926e-08
3.58689e-08
4.51531e-08
4.46698e-08
4.41389e-08
4.35783e-08
4.30027e-08
4.24242e-08
4.18522e-08
4.12943e-08
4.07558e-08
4.0241e-08
3.97528e-08
3.92931e-08
3.88631e-08
3.84633e-08
3.80938e-08
3.77546e-08
3.7445e-08
3.71647e-08
3.69128e-08
3.66887e-08
3.64916e-08
3.63209e-08
3.61759e-08
3.6056e-08
3.59608e-08
3.58897e-08
3.58424e-08
3.58189e-08
7.28839e-11
3.82493e-11
1.38629e-11
8.35435e-12
9.0525e-12
1.67385e-11
2.35267e-09
1.59497e-09
4.05704e-10
1.87448e-10
1.35414e-10
1.15069e-10
6.30724e-09
5.2431e-09
4.11863e-09
3.35194e-09
2.81976e-09
2.27121e-09
1.10398e-08
9.88897e-09
8.76794e-09
7.82721e-09
7.02419e-09
6.22421e-09
1.59816e-08
1.48495e-08
1.37727e-08
1.27986e-08
1.1911e-08
1.10534e-08
2.07981e-08
1.97357e-08
1.87301e-08
1.77959e-08
1.69276e-08
1.61056e-08
2.52977e-08
2.43314e-08
2.34171e-08
2.25603e-08
2.17605e-08
2.10131e-08
2.93752e-08
2.85178e-08
2.77064e-08
2.69443e-08
2.62335e-08
2.55749e-08
3.29791e-08
3.22346e-08
3.153e-08
3.08684e-08
3.02527e-08
2.96855e-08
3.60923e-08
3.54588e-08
3.48595e-08
3.42974e-08
3.37754e-08
3.32967e-08
3.87207e-08
3.81926e-08
3.76932e-08
3.72255e-08
3.67923e-08
3.63964e-08
4.08854e-08
4.04544e-08
4.00473e-08
3.96668e-08
3.93154e-08
3.89955e-08
4.26173e-08
4.22741e-08
4.19505e-08
4.16488e-08
4.13712e-08
4.11196e-08
4.39535e-08
4.36882e-08
4.34388e-08
4.32071e-08
4.2995e-08
4.2804e-08
4.49349e-08
4.47375e-08
4.45528e-08
4.43822e-08
4.42273e-08
4.40894e-08
4.56035e-08
4.54644e-08
4.53352e-08
4.52173e-08
4.51116e-08
4.50193e-08
4.60011e-08
4.59112e-08
4.58291e-08
4.57556e-08
4.56918e-08
4.56382e-08
4.61681e-08
4.61192e-08
4.60762e-08
4.60398e-08
4.60108e-08
4.59895e-08
4.61426e-08
4.61272e-08
4.61163e-08
4.61103e-08
4.61097e-08
4.6115e-08
4.59598e-08
4.59713e-08
4.59861e-08
4.60045e-08
4.60269e-08
4.60536e-08
4.56517e-08
4.56844e-08
4.57194e-08
4.5757e-08
4.57974e-08
4.58408e-08
4.52465e-08
4.52955e-08
4.5346e-08
4.53983e-08
4.54526e-08
4.55089e-08
4.50859e-08
4.45965e-08
4.40616e-08
4.34987e-08
4.29222e-08
4.23438e-08
4.17727e-08
4.12162e-08
4.06796e-08
4.01669e-08
3.96809e-08
3.92235e-08
3.87957e-08
3.8398e-08
3.80307e-08
3.76933e-08
3.73856e-08
3.71069e-08
3.68565e-08
3.66337e-08
3.64378e-08
3.6268e-08
3.61239e-08
3.60047e-08
3.59099e-08
3.58392e-08
3.57923e-08
3.57688e-08
4.50201e-08
4.4524e-08
4.39846e-08
4.34191e-08
4.28414e-08
4.2263e-08
4.16927e-08
4.11376e-08
4.06028e-08
4.00923e-08
3.96085e-08
3.91534e-08
3.87279e-08
3.83325e-08
3.79672e-08
3.76319e-08
3.7326e-08
3.70489e-08
3.68e-08
3.65786e-08
3.63838e-08
3.62151e-08
3.60718e-08
3.59533e-08
3.58591e-08
3.57888e-08
3.57421e-08
3.57188e-08
4.49556e-08
4.44522e-08
4.3908e-08
4.33395e-08
4.27605e-08
4.2182e-08
4.16124e-08
4.10587e-08
4.05258e-08
4.00173e-08
3.95359e-08
3.90831e-08
3.86599e-08
3.82668e-08
3.79037e-08
3.75704e-08
3.72663e-08
3.6991e-08
3.67436e-08
3.65235e-08
3.63299e-08
3.61622e-08
3.60198e-08
3.5902e-08
3.58083e-08
3.57384e-08
3.5692e-08
3.56689e-08
4.48923e-08
4.43811e-08
4.38317e-08
4.32601e-08
4.26796e-08
4.21008e-08
4.1532e-08
4.09796e-08
4.04485e-08
3.99422e-08
3.9463e-08
3.90126e-08
3.85918e-08
3.8201e-08
3.78401e-08
3.75088e-08
3.72067e-08
3.6933e-08
3.66872e-08
3.64685e-08
3.62761e-08
3.61095e-08
3.59679e-08
3.58508e-08
3.57578e-08
3.56883e-08
3.56422e-08
3.56192e-08
4.48303e-08
4.43108e-08
4.37559e-08
4.31809e-08
4.25988e-08
4.20195e-08
4.14514e-08
4.09003e-08
4.03711e-08
3.98669e-08
3.93901e-08
3.89421e-08
3.85237e-08
3.81352e-08
3.77765e-08
3.74473e-08
3.71471e-08
3.68753e-08
3.6631e-08
3.64137e-08
3.62226e-08
3.6057e-08
3.59163e-08
3.57999e-08
3.57074e-08
3.56384e-08
3.55926e-08
3.55697e-08
4.47693e-08
4.42412e-08
4.36805e-08
4.3102e-08
4.2518e-08
4.19384e-08
4.13707e-08
4.08211e-08
4.02937e-08
3.97917e-08
3.93172e-08
3.88717e-08
3.84557e-08
3.80696e-08
3.77132e-08
3.73861e-08
3.70878e-08
3.68177e-08
3.65751e-08
3.63592e-08
3.61693e-08
3.60048e-08
3.5865e-08
3.57494e-08
3.56575e-08
3.55889e-08
3.55433e-08
3.55206e-08
1.54072e-10
3.07928e-09
7.36967e-09
1.22253e-08
1.71641e-08
2.19121e-08
2.63108e-08
3.02731e-08
3.37578e-08
3.67545e-08
3.92728e-08
4.1336e-08
4.29764e-08
4.42317e-08
4.51426e-08
4.57507e-08
4.60972e-08
4.62218e-08
4.61616e-08
4.59511e-08
4.56211e-08
4.51992e-08
3.82747e-10
4.10145e-09
8.61996e-09
1.35307e-08
1.84307e-08
2.30895e-08
2.73735e-08
3.12105e-08
3.45684e-08
3.74424e-08
3.98455e-08
4.18033e-08
4.33489e-08
4.45205e-08
4.53586e-08
4.59045e-08
4.61985e-08
4.62795e-08
4.61838e-08
4.59447e-08
4.55923e-08
4.51533e-08
1.78204e-09
5.81783e-09
1.02101e-08
1.5021e-08
1.98104e-08
2.43432e-08
2.84915e-08
3.21897e-08
3.54114e-08
3.81557e-08
4.04383e-08
4.22863e-08
4.37338e-08
4.4819e-08
4.55822e-08
4.6064e-08
4.63042e-08
4.63405e-08
4.62084e-08
4.59401e-08
4.55649e-08
4.51084e-08
4.51526e-09
7.70493e-09
1.19787e-08
1.66447e-08
2.12849e-08
2.56651e-08
2.96595e-08
3.32064e-08
3.62829e-08
3.88907e-08
4.10478e-08
4.27823e-08
4.41286e-08
4.51251e-08
4.58116e-08
4.62279e-08
4.64131e-08
4.64039e-08
4.62348e-08
4.59369e-08
4.55385e-08
4.50642e-08
6.00804e-09
9.4544e-09
1.37459e-08
1.83165e-08
2.28148e-08
2.70355e-08
3.08665e-08
3.42532e-08
3.71772e-08
3.96431e-08
4.16704e-08
4.3288e-08
4.45307e-08
4.54366e-08
4.60449e-08
4.63947e-08
4.65241e-08
4.64689e-08
4.62623e-08
4.59346e-08
4.55127e-08
4.50205e-08
7.05652e-09
1.10332e-08
1.54703e-08
2.00003e-08
2.43746e-08
2.84375e-08
3.21008e-08
3.53217e-08
3.8088e-08
4.04076e-08
4.23017e-08
4.37999e-08
4.49372e-08
4.5751e-08
4.62802e-08
4.65629e-08
4.66361e-08
4.65345e-08
4.62903e-08
4.59325e-08
4.54873e-08
4.49772e-08
8.37416e-09
1.26906e-08
1.72272e-08
2.17093e-08
2.5958e-08
2.98605e-08
3.33522e-08
3.64032e-08
3.90082e-08
4.11786e-08
4.29372e-08
4.43143e-08
4.53449e-08
4.6066e-08
4.65156e-08
4.67309e-08
4.67477e-08
4.65998e-08
4.6318e-08
4.59304e-08
4.54618e-08
4.4934e-08
9.97104e-09
1.44943e-08
1.90557e-08
2.34551e-08
2.75625e-08
3.12965e-08
3.46118e-08
3.74896e-08
3.99307e-08
4.195e-08
4.35718e-08
4.48272e-08
4.57507e-08
4.63789e-08
4.67489e-08
4.6897e-08
4.68578e-08
4.66638e-08
4.63448e-08
4.59276e-08
4.5436e-08
4.48907e-08
1.18752e-08
1.64522e-08
2.0958e-08
2.5234e-08
2.91801e-08
3.2736e-08
3.58699e-08
3.85719e-08
4.08478e-08
4.27155e-08
4.42005e-08
4.53342e-08
4.61511e-08
4.6687e-08
4.69781e-08
4.70596e-08
4.6965e-08
4.67256e-08
4.63699e-08
4.59236e-08
4.54095e-08
4.48472e-08
1.39651e-08
1.85089e-08
2.29053e-08
2.70275e-08
3.07964e-08
3.41664e-08
3.71157e-08
3.96408e-08
4.17518e-08
4.34686e-08
4.48179e-08
4.58313e-08
4.65427e-08
4.69876e-08
4.72011e-08
4.72171e-08
4.70682e-08
4.67843e-08
4.63928e-08
4.59182e-08
4.53821e-08
4.48032e-08
1.6134e-08
2.06021e-08
2.48595e-08
2.88101e-08
3.23928e-08
3.55731e-08
3.83372e-08
4.06867e-08
4.26346e-08
4.42028e-08
4.54187e-08
4.6314e-08
4.69223e-08
4.72781e-08
4.74157e-08
4.7368e-08
4.71662e-08
4.68391e-08
4.64128e-08
4.59108e-08
4.53535e-08
4.47587e-08
1.83393e-08
2.26872e-08
2.67859e-08
3.05563e-08
3.39499e-08
3.69413e-08
3.95227e-08
4.16998e-08
4.34885e-08
4.49117e-08
4.59979e-08
4.67784e-08
4.72865e-08
4.75561e-08
4.76202e-08
4.75109e-08
4.7258e-08
4.68892e-08
4.64295e-08
4.59011e-08
4.53236e-08
4.47135e-08
2.05027e-08
2.47182e-08
2.8653e-08
3.22428e-08
3.54501e-08
3.82569e-08
4.06609e-08
4.26713e-08
4.43061e-08
4.55896e-08
4.65507e-08
4.72208e-08
4.76326e-08
4.78193e-08
4.78129e-08
4.76444e-08
4.73426e-08
4.6934e-08
4.64424e-08
4.5889e-08
4.52922e-08
4.46677e-08
2.25825e-08
2.66628e-08
3.04359e-08
3.38504e-08
3.68781e-08
3.95079e-08
4.17421e-08
4.35932e-08
4.50811e-08
4.62314e-08
4.70733e-08
4.76381e-08
4.79581e-08
4.80658e-08
4.79923e-08
4.77676e-08
4.74194e-08
4.6973e-08
4.64513e-08
4.58742e-08
4.52592e-08
4.46213e-08
2.45454e-08
2.84979e-08
3.21168e-08
3.53646e-08
3.82221e-08
4.06845e-08
4.27584e-08
4.44592e-08
4.58085e-08
4.6833e-08
4.75623e-08
4.80276e-08
4.8261e-08
4.82941e-08
4.81574e-08
4.78798e-08
4.74878e-08
4.7006e-08
4.64559e-08
4.58567e-08
4.52248e-08
4.45744e-08
2.63865e-08
3.02121e-08
3.36842e-08
3.67753e-08
3.94737e-08
4.17798e-08
4.37041e-08
4.52644e-08
4.64843e-08
4.73912e-08
4.80152e-08
4.83875e-08
4.85399e-08
4.85033e-08
4.83075e-08
4.79803e-08
4.75476e-08
4.70327e-08
4.64562e-08
4.58365e-08
4.5189e-08
4.45271e-08
2.80931e-08
3.17963e-08
3.51303e-08
3.80759e-08
4.06271e-08
4.2789e-08
4.45752e-08
4.60058e-08
4.71059e-08
4.7904e-08
4.84305e-08
4.87167e-08
4.87939e-08
4.86927e-08
4.8442e-08
4.80691e-08
4.75986e-08
4.70532e-08
4.64524e-08
4.58138e-08
4.5152e-08
4.44796e-08
2.96605e-08
3.32444e-08
3.64502e-08
3.92623e-08
4.16793e-08
4.37095e-08
4.53695e-08
4.66816e-08
4.76721e-08
4.83705e-08
4.88075e-08
4.90145e-08
4.90228e-08
4.88622e-08
4.85611e-08
4.81461e-08
4.76411e-08
4.70676e-08
4.64447e-08
4.57889e-08
4.51141e-08
4.44323e-08
3.10695e-08
3.45495e-08
3.76407e-08
4.03332e-08
4.26292e-08
4.45408e-08
4.60869e-08
4.72916e-08
4.81828e-08
4.87905e-08
4.91462e-08
4.92812e-08
4.92266e-08
4.90119e-08
4.86651e-08
4.82117e-08
4.76752e-08
4.70764e-08
4.64334e-08
4.5762e-08
4.50756e-08
4.43853e-08
3.23204e-08
3.57114e-08
3.87026e-08
4.12894e-08
4.34782e-08
4.52841e-08
4.67283e-08
4.78369e-08
4.86388e-08
4.9165e-08
4.94474e-08
4.95175e-08
4.94062e-08
4.91427e-08
4.87544e-08
4.82665e-08
4.77016e-08
4.70799e-08
4.64189e-08
4.57336e-08
4.50368e-08
4.4339e-08
3.34192e-08
3.67352e-08
3.96399e-08
4.21346e-08
4.42293e-08
4.59421e-08
4.72962e-08
4.83194e-08
4.9042e-08
4.94956e-08
4.97125e-08
4.97246e-08
4.95625e-08
4.92553e-08
4.883e-08
4.83112e-08
4.7721e-08
4.70789e-08
4.64018e-08
4.57042e-08
4.49982e-08
4.42939e-08
3.43817e-08
3.76291e-08
4.04588e-08
4.28738e-08
4.48871e-08
4.65186e-08
4.7794e-08
4.87423e-08
4.93949e-08
4.97844e-08
4.99435e-08
4.99041e-08
4.96971e-08
4.93511e-08
4.8893e-08
4.83467e-08
4.77341e-08
4.70739e-08
4.63827e-08
4.56742e-08
4.49603e-08
4.42503e-08
3.5207e-08
3.8399e-08
4.1166e-08
4.35136e-08
4.54571e-08
4.70188e-08
4.82259e-08
4.91091e-08
4.97007e-08
5.00341e-08
5.01425e-08
5.0058e-08
4.98114e-08
4.94314e-08
4.89444e-08
4.83741e-08
4.77417e-08
4.70658e-08
4.63622e-08
4.56443e-08
4.49234e-08
4.42087e-08
3.59039e-08
3.90535e-08
4.17697e-08
4.40611e-08
4.59457e-08
4.74479e-08
4.85967e-08
4.94238e-08
4.99628e-08
5.02477e-08
5.0312e-08
5.01884e-08
4.99074e-08
4.94978e-08
4.89856e-08
4.83944e-08
4.77449e-08
4.70553e-08
4.6341e-08
4.5615e-08
4.48882e-08
4.41694e-08
3.64836e-08
3.96037e-08
4.22792e-08
4.45243e-08
4.63598e-08
4.7812e-08
4.89113e-08
4.96908e-08
5.01849e-08
5.04282e-08
5.04548e-08
5.02974e-08
4.99869e-08
4.95518e-08
4.9018e-08
4.84088e-08
4.77446e-08
4.70432e-08
4.63198e-08
4.55869e-08
4.48551e-08
4.41328e-08
3.69783e-08
4.00644e-08
4.27047e-08
4.49115e-08
4.67064e-08
4.8117e-08
4.9175e-08
4.99145e-08
5.03706e-08
5.05788e-08
5.05735e-08
5.03875e-08
5.00519e-08
4.95951e-08
4.90429e-08
4.84184e-08
4.77417e-08
4.70304e-08
4.62992e-08
4.55605e-08
4.48245e-08
4.40994e-08
3.73756e-08
4.04401e-08
4.30538e-08
4.52301e-08
4.69921e-08
4.83687e-08
4.93927e-08
5.00991e-08
5.05238e-08
5.07027e-08
5.06707e-08
5.04608e-08
5.01041e-08
4.96292e-08
4.90616e-08
4.84242e-08
4.77371e-08
4.70175e-08
4.62798e-08
4.55363e-08
4.47969e-08
4.40695e-08
3.76848e-08
4.07399e-08
4.33345e-08
4.54873e-08
4.72233e-08
4.85727e-08
4.95692e-08
5.02487e-08
5.06478e-08
5.08028e-08
5.07488e-08
5.05193e-08
5.01454e-08
4.96555e-08
4.90752e-08
4.84274e-08
4.77317e-08
4.70052e-08
4.62623e-08
4.55149e-08
4.47727e-08
4.40435e-08
3.79386e-08
4.09772e-08
4.35555e-08
4.56899e-08
4.74057e-08
4.87338e-08
4.97087e-08
5.0367e-08
5.07457e-08
5.08816e-08
5.08102e-08
5.0565e-08
5.01772e-08
4.96754e-08
4.9085e-08
4.84287e-08
4.77261e-08
4.69942e-08
4.62471e-08
4.54966e-08
4.47523e-08
4.40216e-08
3.81244e-08
4.11547e-08
4.37221e-08
4.58433e-08
4.75443e-08
4.88564e-08
4.9815e-08
5.04571e-08
5.08202e-08
5.09415e-08
5.08566e-08
5.05994e-08
5.0201e-08
4.96899e-08
4.90917e-08
4.84289e-08
4.77211e-08
4.6985e-08
4.62348e-08
4.54819e-08
4.47358e-08
4.40041e-08
3.82505e-08
4.1278e-08
4.38395e-08
4.59523e-08
4.76431e-08
4.89442e-08
4.98911e-08
5.05216e-08
5.08736e-08
5.09843e-08
5.08898e-08
5.06239e-08
5.02178e-08
4.97001e-08
4.90962e-08
4.84288e-08
4.77172e-08
4.69781e-08
4.62255e-08
4.54709e-08
4.47237e-08
4.39912e-08
3.83213e-08
4.13522e-08
4.39122e-08
4.60208e-08
4.77056e-08
4.89998e-08
4.99395e-08
5.05626e-08
5.09075e-08
5.10116e-08
5.09109e-08
5.06394e-08
5.02284e-08
4.97065e-08
4.90991e-08
4.84287e-08
4.77147e-08
4.69737e-08
4.62196e-08
4.54639e-08
4.4716e-08
4.3983e-08
3.83457e-08
4.13834e-08
4.39446e-08
4.60519e-08
4.77342e-08
4.90252e-08
4.99616e-08
5.05814e-08
5.0923e-08
5.10241e-08
5.09206e-08
5.06466e-08
5.02335e-08
4.97097e-08
4.91007e-08
4.84289e-08
4.77138e-08
4.6972e-08
4.62173e-08
4.54612e-08
4.47128e-08
4.39797e-08
4.47095e-08
4.41725e-08
4.36057e-08
4.30235e-08
4.24377e-08
4.18576e-08
4.12905e-08
4.07422e-08
4.02166e-08
3.97168e-08
3.92448e-08
3.88017e-08
3.83882e-08
3.80044e-08
3.76503e-08
3.73254e-08
3.70291e-08
3.67608e-08
3.65198e-08
3.63053e-08
3.61167e-08
3.59532e-08
3.58143e-08
3.56994e-08
3.56081e-08
3.554e-08
3.54947e-08
3.54721e-08
4.46508e-08
4.41047e-08
4.35318e-08
4.29458e-08
4.2358e-08
4.17773e-08
4.12109e-08
4.06638e-08
4.01401e-08
3.96425e-08
3.91729e-08
3.87323e-08
3.83212e-08
3.79399e-08
3.75881e-08
3.72653e-08
3.6971e-08
3.67045e-08
3.64651e-08
3.62521e-08
3.60647e-08
3.59023e-08
3.57643e-08
3.56502e-08
3.55595e-08
3.54917e-08
3.54467e-08
3.54243e-08
4.45928e-08
4.40375e-08
4.34582e-08
4.28683e-08
4.22786e-08
4.16974e-08
4.11315e-08
4.05858e-08
4.00639e-08
3.95686e-08
3.91014e-08
3.86633e-08
3.82547e-08
3.78758e-08
3.75263e-08
3.72057e-08
3.69134e-08
3.66487e-08
3.6411e-08
3.61994e-08
3.60133e-08
3.5852e-08
3.57149e-08
3.56015e-08
3.55114e-08
3.54441e-08
3.53994e-08
3.53771e-08
4.45355e-08
4.39707e-08
4.33851e-08
4.27913e-08
4.21995e-08
4.16179e-08
4.10525e-08
4.05082e-08
3.99882e-08
3.94951e-08
3.90304e-08
3.85948e-08
3.81888e-08
3.78124e-08
3.74652e-08
3.71467e-08
3.68564e-08
3.65936e-08
3.63575e-08
3.61473e-08
3.59625e-08
3.58023e-08
3.56662e-08
3.55535e-08
3.5464e-08
3.53971e-08
3.53527e-08
3.53305e-08
4.44786e-08
4.39044e-08
4.33124e-08
4.27147e-08
4.2121e-08
4.15388e-08
4.09741e-08
4.04311e-08
3.99131e-08
3.94223e-08
3.896e-08
3.8527e-08
3.81235e-08
3.77496e-08
3.74047e-08
3.70885e-08
3.68002e-08
3.65392e-08
3.63047e-08
3.60961e-08
3.59125e-08
3.57534e-08
3.56181e-08
3.55063e-08
3.54173e-08
3.53509e-08
3.53067e-08
3.52847e-08
4.44221e-08
4.38384e-08
4.32402e-08
4.26387e-08
4.2043e-08
4.14604e-08
4.08963e-08
4.03548e-08
3.98387e-08
3.93502e-08
3.88904e-08
3.846e-08
3.80591e-08
3.76876e-08
3.73451e-08
3.70311e-08
3.67448e-08
3.64857e-08
3.62528e-08
3.60456e-08
3.58633e-08
3.57053e-08
3.5571e-08
3.54598e-08
3.53714e-08
3.53055e-08
3.52616e-08
3.52397e-08
4.43658e-08
4.37729e-08
4.31684e-08
4.25632e-08
4.19657e-08
4.13827e-08
4.08193e-08
4.02792e-08
3.97652e-08
3.9279e-08
3.88217e-08
3.83939e-08
3.79956e-08
3.76266e-08
3.72864e-08
3.69746e-08
3.66904e-08
3.6433e-08
3.62018e-08
3.59961e-08
3.5815e-08
3.56581e-08
3.55247e-08
3.54143e-08
3.53265e-08
3.52609e-08
3.52174e-08
3.51957e-08
4.43096e-08
4.37076e-08
4.30972e-08
4.24883e-08
4.18891e-08
4.13058e-08
4.07432e-08
4.02046e-08
3.96927e-08
3.92088e-08
3.87541e-08
3.83288e-08
3.79331e-08
3.75666e-08
3.72288e-08
3.69192e-08
3.66369e-08
3.63814e-08
3.61519e-08
3.59476e-08
3.57678e-08
3.56119e-08
3.54794e-08
3.53697e-08
3.52825e-08
3.52174e-08
3.51741e-08
3.51525e-08
4.42535e-08
4.36427e-08
4.30265e-08
4.24142e-08
4.18134e-08
4.12299e-08
4.06681e-08
4.01311e-08
3.96212e-08
3.91398e-08
3.86876e-08
3.8265e-08
3.78718e-08
3.75077e-08
3.71723e-08
3.68649e-08
3.65847e-08
3.6331e-08
3.6103e-08
3.59001e-08
3.57216e-08
3.55668e-08
3.54352e-08
3.53263e-08
3.52396e-08
3.51749e-08
3.51319e-08
3.51105e-08
4.41974e-08
4.35782e-08
4.29564e-08
4.23409e-08
4.17386e-08
4.11551e-08
4.05942e-08
4.00589e-08
3.95511e-08
3.90721e-08
3.86224e-08
3.82024e-08
3.78118e-08
3.74502e-08
3.71171e-08
3.68118e-08
3.65336e-08
3.62817e-08
3.60554e-08
3.58539e-08
3.56766e-08
3.55229e-08
3.53921e-08
3.52839e-08
3.51978e-08
3.51336e-08
3.50908e-08
3.50695e-08
4.41413e-08
4.3514e-08
4.2887e-08
4.22685e-08
4.1665e-08
4.10815e-08
4.05216e-08
3.9988e-08
3.94824e-08
3.90058e-08
3.85587e-08
3.81413e-08
3.77532e-08
3.73941e-08
3.70633e-08
3.67602e-08
3.64839e-08
3.62338e-08
3.6009e-08
3.58089e-08
3.56329e-08
3.54801e-08
3.53503e-08
3.52428e-08
3.51572e-08
3.50934e-08
3.50509e-08
3.50298e-08
4.40851e-08
4.34502e-08
4.28183e-08
4.21971e-08
4.15926e-08
4.10093e-08
4.04505e-08
3.99187e-08
3.94152e-08
3.89411e-08
3.84966e-08
3.80817e-08
3.76962e-08
3.73395e-08
3.7011e-08
3.67099e-08
3.64356e-08
3.61872e-08
3.59641e-08
3.57653e-08
3.55904e-08
3.54387e-08
3.53097e-08
3.52029e-08
3.51179e-08
3.50545e-08
3.50123e-08
3.49912e-08
4.4029e-08
4.3387e-08
4.27506e-08
4.2127e-08
4.15216e-08
4.09386e-08
4.03811e-08
3.9851e-08
3.93498e-08
3.88781e-08
3.84361e-08
3.80238e-08
3.76408e-08
3.72865e-08
3.69602e-08
3.66613e-08
3.63889e-08
3.61422e-08
3.59205e-08
3.57232e-08
3.55494e-08
3.53987e-08
3.52705e-08
3.51644e-08
3.50799e-08
3.50169e-08
3.4975e-08
3.4954e-08
4.39729e-08
4.33244e-08
4.26839e-08
4.20582e-08
4.14522e-08
4.08697e-08
4.03135e-08
3.97853e-08
3.92863e-08
3.8817e-08
3.83775e-08
3.79678e-08
3.75872e-08
3.72353e-08
3.69112e-08
3.66143e-08
3.63437e-08
3.60987e-08
3.58786e-08
3.56825e-08
3.55099e-08
3.53602e-08
3.52328e-08
3.51273e-08
3.50434e-08
3.49807e-08
3.4939e-08
3.49182e-08
4.39171e-08
4.32626e-08
4.26185e-08
4.19909e-08
4.13845e-08
4.08027e-08
4.02478e-08
3.97215e-08
3.92247e-08
3.87579e-08
3.8321e-08
3.79137e-08
3.75355e-08
3.71859e-08
3.6864e-08
3.65691e-08
3.63003e-08
3.6057e-08
3.58382e-08
3.56434e-08
3.54719e-08
3.53231e-08
3.51965e-08
3.50917e-08
3.50083e-08
3.49459e-08
3.49045e-08
3.48838e-08
4.38617e-08
4.32018e-08
4.25545e-08
4.19254e-08
4.13188e-08
4.07377e-08
4.01843e-08
3.96599e-08
3.91654e-08
3.87009e-08
3.82665e-08
3.78616e-08
3.74859e-08
3.71385e-08
3.68187e-08
3.65257e-08
3.62587e-08
3.60169e-08
3.57996e-08
3.5606e-08
3.54356e-08
3.52877e-08
3.51618e-08
3.50576e-08
3.49747e-08
3.49127e-08
3.48715e-08
3.48509e-08
4.38069e-08
4.31421e-08
4.24921e-08
4.18618e-08
4.12552e-08
4.0675e-08
4.01231e-08
3.96007e-08
3.91084e-08
3.86463e-08
3.82143e-08
3.78118e-08
3.74383e-08
3.70931e-08
3.67754e-08
3.64842e-08
3.6219e-08
3.59787e-08
3.57627e-08
3.55703e-08
3.54009e-08
3.52539e-08
3.51288e-08
3.50251e-08
3.49427e-08
3.4881e-08
3.48401e-08
3.48196e-08
4.37529e-08
4.3084e-08
4.24316e-08
4.18004e-08
4.11939e-08
4.06147e-08
4.00645e-08
3.9544e-08
3.90539e-08
3.85942e-08
3.81645e-08
3.77643e-08
3.73931e-08
3.705e-08
3.67342e-08
3.64448e-08
3.61812e-08
3.59424e-08
3.57277e-08
3.55364e-08
3.5368e-08
3.52218e-08
3.50974e-08
3.49943e-08
3.49123e-08
3.4851e-08
3.48102e-08
3.47899e-08
4.37002e-08
4.30276e-08
4.23732e-08
4.17414e-08
4.11353e-08
4.05572e-08
4.00085e-08
3.949e-08
3.90021e-08
3.85446e-08
3.81171e-08
3.77192e-08
3.73501e-08
3.7009e-08
3.66951e-08
3.64075e-08
3.61454e-08
3.5908e-08
3.56946e-08
3.55044e-08
3.53369e-08
3.51915e-08
3.50677e-08
3.49652e-08
3.48836e-08
3.48226e-08
3.4782e-08
3.47618e-08
4.36489e-08
4.29731e-08
4.23172e-08
4.1685e-08
4.10794e-08
4.05025e-08
3.99554e-08
3.94389e-08
3.8953e-08
3.84977e-08
3.80725e-08
3.76767e-08
3.73097e-08
3.69705e-08
3.66584e-08
3.63724e-08
3.61118e-08
3.58757e-08
3.56634e-08
3.54743e-08
3.53077e-08
3.5163e-08
3.50399e-08
3.49379e-08
3.48566e-08
3.47959e-08
3.47556e-08
3.47354e-08
4.35994e-08
4.29211e-08
4.22638e-08
4.16315e-08
4.10265e-08
4.04508e-08
3.99053e-08
3.93907e-08
3.89069e-08
3.84537e-08
3.80305e-08
3.76368e-08
3.72717e-08
3.69344e-08
3.66239e-08
3.63395e-08
3.60803e-08
3.58455e-08
3.56343e-08
3.54461e-08
3.52803e-08
3.51364e-08
3.50139e-08
3.49123e-08
3.48315e-08
3.4771e-08
3.47309e-08
3.47108e-08
4.35521e-08
4.28716e-08
4.22134e-08
4.15811e-08
4.09768e-08
4.04024e-08
3.98585e-08
3.93457e-08
3.88638e-08
3.84126e-08
3.79915e-08
3.75997e-08
3.72364e-08
3.69008e-08
3.65919e-08
3.6309e-08
3.60511e-08
3.58174e-08
3.56073e-08
3.542e-08
3.5255e-08
3.51117e-08
3.49897e-08
3.48886e-08
3.48081e-08
3.47479e-08
3.47079e-08
3.46879e-08
4.35073e-08
4.28251e-08
4.21662e-08
4.1534e-08
4.09306e-08
4.03574e-08
3.98151e-08
3.9304e-08
3.8824e-08
3.83747e-08
3.79554e-08
3.75654e-08
3.72038e-08
3.68698e-08
3.65624e-08
3.62808e-08
3.60241e-08
3.57916e-08
3.55824e-08
3.53959e-08
3.52317e-08
3.5089e-08
3.49675e-08
3.48668e-08
3.47866e-08
3.47267e-08
3.46868e-08
3.46669e-08
4.34654e-08
4.27818e-08
4.21225e-08
4.14906e-08
4.0888e-08
4.0316e-08
3.97752e-08
3.92657e-08
3.87875e-08
3.83399e-08
3.79223e-08
3.7534e-08
3.7174e-08
3.68415e-08
3.65355e-08
3.62551e-08
3.59995e-08
3.5768e-08
3.55597e-08
3.5374e-08
3.52104e-08
3.50682e-08
3.49472e-08
3.48469e-08
3.4767e-08
3.47073e-08
3.46676e-08
3.46477e-08
4.34267e-08
4.2742e-08
4.20825e-08
4.1451e-08
4.08492e-08
4.02784e-08
3.9739e-08
3.92311e-08
3.87544e-08
3.83084e-08
3.78924e-08
3.75056e-08
3.71471e-08
3.68159e-08
3.65111e-08
3.62319e-08
3.59773e-08
3.57467e-08
3.55392e-08
3.53542e-08
3.51912e-08
3.50495e-08
3.49289e-08
3.4829e-08
3.47493e-08
3.46898e-08
3.46502e-08
3.46304e-08
4.33916e-08
4.27061e-08
4.20465e-08
4.14154e-08
4.08144e-08
4.02447e-08
3.97065e-08
3.92e-08
3.87248e-08
3.82803e-08
3.78658e-08
3.74803e-08
3.71231e-08
3.67931e-08
3.64895e-08
3.62112e-08
3.59576e-08
3.57277e-08
3.55209e-08
3.53366e-08
3.51741e-08
3.50329e-08
3.49127e-08
3.4813e-08
3.47336e-08
3.46743e-08
3.46348e-08
3.46151e-08
4.33604e-08
4.26743e-08
4.20147e-08
4.1384e-08
4.07838e-08
4.0215e-08
3.96781e-08
3.91728e-08
3.86989e-08
3.82557e-08
3.78424e-08
3.74582e-08
3.71021e-08
3.67732e-08
3.64705e-08
3.61931e-08
3.59403e-08
3.57111e-08
3.5505e-08
3.53212e-08
3.51591e-08
3.50184e-08
3.48985e-08
3.47991e-08
3.47199e-08
3.46607e-08
3.46213e-08
3.46016e-08
4.33333e-08
4.26468e-08
4.19872e-08
4.13569e-08
4.07575e-08
4.01896e-08
3.96537e-08
3.91495e-08
3.86767e-08
3.82346e-08
3.78224e-08
3.74392e-08
3.70841e-08
3.67561e-08
3.64543e-08
3.61777e-08
3.59255e-08
3.5697e-08
3.54914e-08
3.5308e-08
3.51464e-08
3.50059e-08
3.48863e-08
3.47871e-08
3.47081e-08
3.4649e-08
3.46098e-08
3.45901e-08
4.33106e-08
4.26238e-08
4.19643e-08
4.13344e-08
4.07356e-08
4.01685e-08
3.96334e-08
3.91302e-08
3.86583e-08
3.82171e-08
3.78059e-08
3.74235e-08
3.70692e-08
3.6742e-08
3.64408e-08
3.61649e-08
3.59133e-08
3.56853e-08
3.54801e-08
3.52971e-08
3.51358e-08
3.49956e-08
3.48763e-08
3.47773e-08
3.46984e-08
3.46394e-08
3.46002e-08
3.45806e-08
4.32926e-08
4.26055e-08
4.19461e-08
4.13166e-08
4.07182e-08
4.01517e-08
3.96173e-08
3.91148e-08
3.86437e-08
3.82033e-08
3.77927e-08
3.74111e-08
3.70575e-08
3.67308e-08
3.64302e-08
3.61548e-08
3.59036e-08
3.5676e-08
3.54712e-08
3.52885e-08
3.51274e-08
3.49875e-08
3.48683e-08
3.47695e-08
3.46907e-08
3.46318e-08
3.45927e-08
3.45731e-08
4.32792e-08
4.2592e-08
4.19327e-08
4.13034e-08
4.07054e-08
4.01394e-08
3.96056e-08
3.91036e-08
3.8633e-08
3.81932e-08
3.77831e-08
3.7402e-08
3.70488e-08
3.67226e-08
3.64224e-08
3.61473e-08
3.58965e-08
3.56692e-08
3.54646e-08
3.52822e-08
3.51213e-08
3.49815e-08
3.48625e-08
3.47637e-08
3.46851e-08
3.46262e-08
3.45871e-08
3.45676e-08
4.32708e-08
4.25835e-08
4.19243e-08
4.12951e-08
4.06974e-08
4.01316e-08
3.95981e-08
3.90965e-08
3.86263e-08
3.81867e-08
3.7777e-08
3.73962e-08
3.70434e-08
3.67174e-08
3.64175e-08
3.61426e-08
3.5892e-08
3.56649e-08
3.54605e-08
3.52782e-08
3.51174e-08
3.49778e-08
3.48588e-08
3.47601e-08
3.46815e-08
3.46227e-08
3.45836e-08
3.45641e-08
4.32673e-08
4.258e-08
4.19208e-08
4.12917e-08
4.0694e-08
4.01284e-08
3.9595e-08
3.90935e-08
3.86234e-08
3.81841e-08
3.77745e-08
3.73938e-08
3.70411e-08
3.67153e-08
3.64154e-08
3.61407e-08
3.58901e-08
3.5663e-08
3.54587e-08
3.52765e-08
3.51158e-08
3.49761e-08
3.48572e-08
3.47585e-08
3.46799e-08
3.46212e-08
3.45821e-08
3.45626e-08
4.52338e-08
4.5652e-08
4.59772e-08
4.61814e-08
4.62337e-08
4.60996e-08
4.57417e-08
4.51202e-08
4.4194e-08
4.29215e-08
4.12623e-08
3.91788e-08
3.66394e-08
3.36214e-08
3.01158e-08
2.61346e-08
2.17202e-08
1.69622e-08
1.20232e-08
7.1857e-09
2.94591e-09
1.35831e-10
4.5187e-08
4.56219e-08
4.59688e-08
4.62008e-08
4.62876e-08
4.61956e-08
4.58884e-08
4.53271e-08
4.4471e-08
4.32789e-08
4.17104e-08
3.97275e-08
3.72972e-08
3.43947e-08
3.1007e-08
2.71397e-08
2.28252e-08
1.81363e-08
1.32088e-08
8.28264e-09
3.79227e-09
3.01294e-10
4.51412e-08
4.55931e-08
4.59622e-08
4.62225e-08
4.63446e-08
4.62959e-08
4.60408e-08
4.55412e-08
4.47572e-08
4.3648e-08
4.21733e-08
4.02948e-08
3.79784e-08
3.51973e-08
3.19355e-08
2.81933e-08
2.39955e-08
1.94043e-08
1.45416e-08
9.63517e-09
5.11943e-09
1.06745e-09
4.50961e-08
4.55654e-08
4.59571e-08
4.62461e-08
4.64042e-08
4.63996e-08
4.61977e-08
4.57612e-08
4.50511e-08
4.4027e-08
4.2649e-08
4.08784e-08
3.86806e-08
3.60272e-08
3.28995e-08
2.92943e-08
2.52312e-08
2.07655e-08
1.60115e-08
1.11894e-08
6.72908e-09
2.99094e-09
4.50516e-08
4.55383e-08
4.59528e-08
4.6271e-08
4.64655e-08
4.65056e-08
4.63578e-08
4.59856e-08
4.53508e-08
4.44138e-08
4.31349e-08
4.14757e-08
3.94008e-08
3.68807e-08
3.38947e-08
3.04366e-08
2.65213e-08
2.2198e-08
1.75724e-08
1.2848e-08
8.4008e-09
4.87811e-09
4.50075e-08
4.55117e-08
4.59491e-08
4.62966e-08
4.65278e-08
4.66131e-08
4.65198e-08
4.62127e-08
4.56545e-08
4.48062e-08
4.36286e-08
4.20835e-08
4.01352e-08
3.77533e-08
3.49152e-08
3.16114e-08
2.78514e-08
2.36753e-08
1.91711e-08
1.45061e-08
9.97726e-09
6.08375e-09
4.49636e-08
4.54852e-08
4.59455e-08
4.63223e-08
4.65902e-08
4.67208e-08
4.66824e-08
4.6441e-08
4.596e-08
4.52016e-08
4.41269e-08
4.26983e-08
4.08797e-08
3.864e-08
3.59548e-08
3.28112e-08
2.92127e-08
2.51878e-08
2.08026e-08
1.61785e-08
1.15177e-08
7.13307e-09
4.49198e-08
4.54586e-08
4.59416e-08
4.63475e-08
4.6652e-08
4.68277e-08
4.68443e-08
4.66686e-08
4.62653e-08
4.55973e-08
4.46267e-08
4.3316e-08
4.16295e-08
3.95352e-08
3.70073e-08
3.40297e-08
3.06004e-08
2.6738e-08
2.24911e-08
1.79506e-08
1.3269e-08
8.68781e-09
4.48758e-08
4.54315e-08
4.59368e-08
4.63714e-08
4.67122e-08
4.69327e-08
4.70039e-08
4.68937e-08
4.65679e-08
4.59904e-08
4.51242e-08
4.39323e-08
4.23793e-08
4.04327e-08
3.80656e-08
3.52593e-08
3.20076e-08
2.83218e-08
2.42391e-08
1.98342e-08
1.52391e-08
1.06787e-08
4.48315e-08
4.54037e-08
4.59309e-08
4.63937e-08
4.677e-08
4.70347e-08
4.71597e-08
4.71142e-08
4.68653e-08
4.63777e-08
4.56155e-08
4.45424e-08
4.31232e-08
4.13253e-08
3.9121e-08
3.64899e-08
3.34221e-08
2.99239e-08
2.60239e-08
2.17839e-08
1.73156e-08
1.28078e-08
4.47867e-08
4.5375e-08
4.59233e-08
4.64136e-08
4.68246e-08
4.71324e-08
4.73102e-08
4.73283e-08
4.71549e-08
4.67561e-08
4.60966e-08
4.51411e-08
4.38548e-08
4.22052e-08
4.0164e-08
3.77092e-08
3.48286e-08
3.15236e-08
2.78153e-08
2.37524e-08
1.94225e-08
1.49642e-08
4.47415e-08
4.53451e-08
4.59139e-08
4.64306e-08
4.68752e-08
4.72249e-08
4.7454e-08
4.75341e-08
4.74344e-08
4.71222e-08
4.65633e-08
4.57232e-08
4.45676e-08
4.30641e-08
4.11842e-08
3.89046e-08
3.62106e-08
3.30995e-08
2.95854e-08
2.57054e-08
2.15283e-08
1.71665e-08
4.46958e-08
4.53139e-08
4.59022e-08
4.64443e-08
4.69212e-08
4.73112e-08
4.75897e-08
4.77296e-08
4.77012e-08
4.7473e-08
4.70118e-08
4.62837e-08
4.52552e-08
4.38942e-08
4.21716e-08
4.00633e-08
3.75522e-08
3.46318e-08
3.13095e-08
2.76111e-08
2.35871e-08
1.93189e-08
4.46494e-08
4.52814e-08
4.58881e-08
4.64543e-08
4.6962e-08
4.73904e-08
4.77162e-08
4.79134e-08
4.79534e-08
4.78058e-08
4.74383e-08
4.68181e-08
4.5912e-08
4.46882e-08
4.31172e-08
4.11741e-08
3.88397e-08
3.61038e-08
3.29678e-08
2.94476e-08
2.55774e-08
2.14126e-08
4.46026e-08
4.52474e-08
4.58715e-08
4.64604e-08
4.69971e-08
4.7462e-08
4.78326e-08
4.80841e-08
4.81891e-08
4.81181e-08
4.78399e-08
4.73223e-08
4.65327e-08
4.54396e-08
4.40132e-08
4.22274e-08
4.00615e-08
3.75019e-08
3.45449e-08
3.11988e-08
2.74862e-08
2.34457e-08
4.45554e-08
4.52121e-08
4.58524e-08
4.64625e-08
4.70264e-08
4.75253e-08
4.79381e-08
4.82407e-08
4.84069e-08
4.84082e-08
4.82141e-08
4.77932e-08
4.71135e-08
4.61434e-08
4.48531e-08
4.32155e-08
4.12082e-08
3.88151e-08
3.60282e-08
3.28502e-08
2.9297e-08
2.54004e-08
4.45079e-08
4.51756e-08
4.58307e-08
4.64605e-08
4.70496e-08
4.75803e-08
4.80323e-08
4.83826e-08
4.86059e-08
4.86745e-08
4.8559e-08
4.82284e-08
4.76512e-08
4.67959e-08
4.56323e-08
4.41327e-08
4.2273e-08
4.00347e-08
3.74067e-08
3.43873e-08
3.09866e-08
2.72299e-08
4.44605e-08
4.51381e-08
4.58068e-08
4.64545e-08
4.70669e-08
4.76268e-08
4.8115e-08
4.85094e-08
4.87855e-08
4.89164e-08
4.88735e-08
4.86264e-08
4.81438e-08
4.73944e-08
4.63477e-08
4.4975e-08
4.32509e-08
4.11549e-08
3.86728e-08
3.5799e-08
3.25391e-08
2.89153e-08
4.44132e-08
4.50998e-08
4.57808e-08
4.64449e-08
4.70784e-08
4.76651e-08
4.81864e-08
4.86211e-08
4.89455e-08
4.91336e-08
4.91572e-08
4.89865e-08
4.85905e-08
4.79378e-08
4.69976e-08
4.57404e-08
4.41395e-08
4.21723e-08
3.9822e-08
3.70788e-08
3.3942e-08
3.04191e-08
4.43666e-08
4.5061e-08
4.57531e-08
4.64319e-08
4.70845e-08
4.76954e-08
4.82467e-08
4.87181e-08
4.90864e-08
4.93263e-08
4.94103e-08
4.93088e-08
4.89912e-08
4.8426e-08
4.75818e-08
4.64286e-08
4.49382e-08
4.30864e-08
4.08536e-08
3.82275e-08
3.52041e-08
3.17912e-08
4.43208e-08
4.50223e-08
4.57241e-08
4.64161e-08
4.70858e-08
4.77184e-08
4.82967e-08
4.88009e-08
4.92087e-08
4.94953e-08
4.96335e-08
4.95943e-08
4.93469e-08
4.88599e-08
4.81016e-08
4.70408e-08
4.56485e-08
4.38984e-08
4.17691e-08
3.92452e-08
3.632e-08
3.29981e-08
4.42764e-08
4.49839e-08
4.56944e-08
4.63979e-08
4.70827e-08
4.77346e-08
4.83369e-08
4.88705e-08
4.93135e-08
4.96416e-08
4.98282e-08
4.98442e-08
4.96593e-08
4.92416e-08
4.8559e-08
4.75797e-08
4.62732e-08
4.46119e-08
4.25719e-08
4.01352e-08
3.72919e-08
3.40429e-08
4.42336e-08
4.49464e-08
4.56643e-08
4.6378e-08
4.70761e-08
4.7745e-08
4.83685e-08
4.89279e-08
4.9402e-08
4.97668e-08
4.99959e-08
5.00606e-08
4.99306e-08
4.95736e-08
4.89573e-08
4.80488e-08
4.68167e-08
4.52316e-08
4.32676e-08
4.09042e-08
3.81272e-08
3.49313e-08
4.41929e-08
4.49102e-08
4.56345e-08
4.6357e-08
4.70666e-08
4.77503e-08
4.83922e-08
4.89743e-08
4.94755e-08
4.98723e-08
5.01386e-08
5.02458e-08
5.01634e-08
4.98592e-08
4.93e-08
4.84525e-08
4.72841e-08
4.57638e-08
4.3864e-08
4.15616e-08
3.88395e-08
3.56876e-08
4.41548e-08
4.48757e-08
4.56055e-08
4.63355e-08
4.70551e-08
4.77515e-08
4.84094e-08
4.90109e-08
4.95356e-08
4.996e-08
5.02584e-08
5.04022e-08
5.03608e-08
5.01018e-08
4.95915e-08
4.87959e-08
4.76813e-08
4.62154e-08
4.43691e-08
4.21175e-08
3.94419e-08
3.63333e-08
4.41195e-08
4.48435e-08
4.55779e-08
4.63142e-08
4.70423e-08
4.77495e-08
4.8421e-08
4.90392e-08
4.95838e-08
5.00319e-08
5.03576e-08
5.05326e-08
5.0526e-08
5.03052e-08
4.98362e-08
4.90841e-08
4.80143e-08
4.65936e-08
4.4791e-08
4.25803e-08
3.9941e-08
3.68617e-08
4.40875e-08
4.48141e-08
4.55522e-08
4.62938e-08
4.70289e-08
4.77452e-08
4.84281e-08
4.90604e-08
4.96219e-08
5.00898e-08
5.04385e-08
5.06395e-08
5.06621e-08
5.04733e-08
5.00385e-08
4.93224e-08
4.82895e-08
4.69053e-08
4.51379e-08
4.29592e-08
4.03472e-08
3.72884e-08
4.40591e-08
4.47877e-08
4.55289e-08
4.62748e-08
4.70157e-08
4.77396e-08
4.84319e-08
4.90757e-08
4.96511e-08
5.01355e-08
5.05031e-08
5.07257e-08
5.07723e-08
5.06096e-08
5.02028e-08
4.95159e-08
4.85126e-08
4.71577e-08
4.54178e-08
4.32635e-08
4.06712e-08
3.76267e-08
4.40346e-08
4.47649e-08
4.55085e-08
4.62579e-08
4.70034e-08
4.77333e-08
4.84333e-08
4.90864e-08
4.96731e-08
5.01707e-08
5.05536e-08
5.07935e-08
5.08593e-08
5.07176e-08
5.03331e-08
4.96693e-08
4.86894e-08
4.73572e-08
4.56383e-08
4.35021e-08
4.09225e-08
3.78782e-08
4.40144e-08
4.47458e-08
4.54913e-08
4.62434e-08
4.69926e-08
4.77272e-08
4.84331e-08
4.90935e-08
4.9689e-08
5.01969e-08
5.05917e-08
5.08451e-08
5.09259e-08
5.08003e-08
5.0433e-08
4.9787e-08
4.88248e-08
4.75097e-08
4.58066e-08
4.36842e-08
4.1117e-08
3.809e-08
4.39987e-08
4.47309e-08
4.54778e-08
4.62318e-08
4.69837e-08
4.77217e-08
4.8432e-08
4.90979e-08
4.96998e-08
5.02154e-08
5.06191e-08
5.08824e-08
5.09741e-08
5.08605e-08
5.05057e-08
4.98725e-08
4.89231e-08
4.76201e-08
4.59278e-08
4.38142e-08
4.12528e-08
3.82265e-08
4.39875e-08
4.47204e-08
4.54682e-08
4.62235e-08
4.69771e-08
4.77175e-08
4.84307e-08
4.91002e-08
4.97065e-08
5.02272e-08
5.06368e-08
5.09067e-08
5.10058e-08
5.09001e-08
5.05536e-08
4.99289e-08
4.89878e-08
4.76925e-08
4.60068e-08
4.38977e-08
4.13375e-08
3.8307e-08
4.39812e-08
4.47143e-08
4.54626e-08
4.62186e-08
4.69732e-08
4.77148e-08
4.84296e-08
4.91011e-08
4.97097e-08
5.02331e-08
5.06458e-08
5.09193e-08
5.10222e-08
5.09206e-08
5.05785e-08
4.99582e-08
4.90213e-08
4.77299e-08
4.60473e-08
4.39398e-08
4.13784e-08
3.83397e-08
3.54948e-08
3.55174e-08
3.55628e-08
3.56312e-08
3.57228e-08
3.5838e-08
3.59773e-08
3.61413e-08
3.63305e-08
3.65456e-08
3.67874e-08
3.70565e-08
3.73537e-08
3.76796e-08
3.80348e-08
3.84197e-08
3.88344e-08
3.92787e-08
3.97519e-08
4.02529e-08
4.07796e-08
4.1329e-08
4.18968e-08
4.24775e-08
4.30635e-08
4.36454e-08
4.42113e-08
4.47466e-08
3.54468e-08
3.54693e-08
3.55144e-08
3.55823e-08
3.56734e-08
3.57878e-08
3.59263e-08
3.60891e-08
3.62771e-08
3.64908e-08
3.6731e-08
3.69983e-08
3.72935e-08
3.76173e-08
3.79703e-08
3.83528e-08
3.8765e-08
3.92069e-08
3.96778e-08
4.01766e-08
4.07014e-08
4.12494e-08
4.18167e-08
4.23979e-08
4.29857e-08
4.35713e-08
4.41432e-08
4.46874e-08
3.53993e-08
3.54217e-08
3.54665e-08
3.5534e-08
3.56245e-08
3.57382e-08
3.58757e-08
3.60375e-08
3.62242e-08
3.64365e-08
3.66751e-08
3.69406e-08
3.72339e-08
3.75555e-08
3.79062e-08
3.82862e-08
3.8696e-08
3.91354e-08
3.96039e-08
4.01005e-08
4.06234e-08
4.11702e-08
4.17369e-08
4.23185e-08
4.29083e-08
4.34977e-08
4.40757e-08
4.46289e-08
3.53525e-08
3.53747e-08
3.54193e-08
3.54864e-08
3.55762e-08
3.56892e-08
3.58258e-08
3.59865e-08
3.6172e-08
3.63828e-08
3.66197e-08
3.68835e-08
3.71747e-08
3.74942e-08
3.78426e-08
3.82202e-08
3.86275e-08
3.90644e-08
3.95304e-08
4.00248e-08
4.05459e-08
4.10912e-08
4.16574e-08
4.22395e-08
4.28312e-08
4.34244e-08
4.40086e-08
4.4571e-08
3.53064e-08
3.53285e-08
3.53728e-08
3.54394e-08
3.55287e-08
3.56409e-08
3.57766e-08
3.59363e-08
3.61204e-08
3.63298e-08
3.65651e-08
3.6827e-08
3.71163e-08
3.74336e-08
3.77796e-08
3.81549e-08
3.85596e-08
3.89939e-08
3.94576e-08
3.99497e-08
4.04688e-08
4.10128e-08
4.15783e-08
4.21609e-08
4.27546e-08
4.33515e-08
4.39419e-08
4.45136e-08
3.52611e-08
3.5283e-08
3.5327e-08
3.53932e-08
3.54819e-08
3.55934e-08
3.57282e-08
3.58868e-08
3.60697e-08
3.62776e-08
3.65113e-08
3.67714e-08
3.70587e-08
3.73738e-08
3.77175e-08
3.80902e-08
3.84924e-08
3.89242e-08
3.93854e-08
3.98752e-08
4.03924e-08
4.0935e-08
4.14998e-08
4.20829e-08
4.26784e-08
4.32791e-08
4.38757e-08
4.44565e-08
3.52166e-08
3.52384e-08
3.52821e-08
3.53479e-08
3.5436e-08
3.55468e-08
3.56807e-08
3.58382e-08
3.60198e-08
3.62263e-08
3.64584e-08
3.67166e-08
3.70019e-08
3.73148e-08
3.76562e-08
3.80265e-08
3.84261e-08
3.88554e-08
3.9314e-08
3.98015e-08
4.03167e-08
4.08578e-08
4.1422e-08
4.20054e-08
4.26027e-08
4.32071e-08
4.38098e-08
4.43998e-08
3.51731e-08
3.51948e-08
3.52382e-08
3.53035e-08
3.53911e-08
3.55011e-08
3.56341e-08
3.57905e-08
3.59709e-08
3.6176e-08
3.64064e-08
3.66629e-08
3.69461e-08
3.72569e-08
3.75959e-08
3.79637e-08
3.83608e-08
3.87874e-08
3.92436e-08
3.97287e-08
4.02419e-08
4.07815e-08
4.1345e-08
4.19286e-08
4.25277e-08
4.31356e-08
4.37443e-08
4.43432e-08
3.51306e-08
3.51521e-08
3.51953e-08
3.52602e-08
3.53471e-08
3.54565e-08
3.55885e-08
3.57439e-08
3.59231e-08
3.61267e-08
3.63555e-08
3.66102e-08
3.68914e-08
3.72e-08
3.75367e-08
3.7902e-08
3.82966e-08
3.87206e-08
3.91742e-08
3.9657e-08
4.01682e-08
4.07062e-08
4.12688e-08
4.18527e-08
4.24533e-08
4.30647e-08
4.36791e-08
4.42868e-08
3.50892e-08
3.51106e-08
3.51534e-08
3.52179e-08
3.53043e-08
3.54129e-08
3.55441e-08
3.56984e-08
3.58764e-08
3.60786e-08
3.63058e-08
3.65587e-08
3.68379e-08
3.71444e-08
3.74787e-08
3.78416e-08
3.82336e-08
3.8655e-08
3.91061e-08
3.95865e-08
4.00955e-08
4.06319e-08
4.11936e-08
4.17776e-08
4.23797e-08
4.29943e-08
4.36142e-08
4.42304e-08
3.50489e-08
3.50702e-08
3.51127e-08
3.51768e-08
3.52627e-08
3.53706e-08
3.55009e-08
3.56542e-08
3.58309e-08
3.60318e-08
3.62574e-08
3.65084e-08
3.67857e-08
3.709e-08
3.74221e-08
3.77825e-08
3.8172e-08
3.85908e-08
3.90393e-08
3.95173e-08
4.00242e-08
4.05589e-08
4.11196e-08
4.17036e-08
4.23069e-08
4.29246e-08
4.35498e-08
4.4174e-08
3.50098e-08
3.5031e-08
3.50733e-08
3.5137e-08
3.52223e-08
3.53295e-08
3.54589e-08
3.56112e-08
3.57868e-08
3.59862e-08
3.62103e-08
3.64596e-08
3.6735e-08
3.70371e-08
3.73669e-08
3.77249e-08
3.81118e-08
3.85281e-08
3.8974e-08
3.94496e-08
3.99544e-08
4.04873e-08
4.1047e-08
4.16307e-08
4.22352e-08
4.28556e-08
4.34857e-08
4.41177e-08
3.4972e-08
3.4993e-08
3.50351e-08
3.50984e-08
3.51832e-08
3.52897e-08
3.54183e-08
3.55696e-08
3.5744e-08
3.59421e-08
3.61646e-08
3.64122e-08
3.66857e-08
3.69858e-08
3.73133e-08
3.76689e-08
3.80533e-08
3.8467e-08
3.89104e-08
3.93835e-08
3.98861e-08
4.04173e-08
4.09757e-08
4.15592e-08
4.21646e-08
4.27875e-08
4.34222e-08
4.40614e-08
3.49356e-08
3.49565e-08
3.49983e-08
3.50612e-08
3.51454e-08
3.52513e-08
3.53791e-08
3.55294e-08
3.57027e-08
3.58995e-08
3.61205e-08
3.63664e-08
3.6638e-08
3.6936e-08
3.72613e-08
3.76146e-08
3.79965e-08
3.84077e-08
3.88485e-08
3.93192e-08
3.98196e-08
4.03489e-08
4.09061e-08
4.14892e-08
4.20952e-08
4.27204e-08
4.33593e-08
4.40052e-08
3.49006e-08
3.49213e-08
3.49629e-08
3.50254e-08
3.51092e-08
3.52144e-08
3.53414e-08
3.54908e-08
3.56629e-08
3.58584e-08
3.6078e-08
3.63222e-08
3.6592e-08
3.6888e-08
3.72111e-08
3.75621e-08
3.79416e-08
3.83503e-08
3.87886e-08
3.92569e-08
3.9755e-08
4.02825e-08
4.08383e-08
4.14207e-08
4.20273e-08
4.26544e-08
4.32971e-08
4.39492e-08
3.4867e-08
3.48876e-08
3.4929e-08
3.49911e-08
3.50744e-08
3.5179e-08
3.53053e-08
3.54537e-08
3.56247e-08
3.5819e-08
3.60371e-08
3.62798e-08
3.65478e-08
3.68419e-08
3.71629e-08
3.75115e-08
3.78886e-08
3.82949e-08
3.87307e-08
3.91966e-08
3.96925e-08
4.0218e-08
4.07724e-08
4.13542e-08
4.1961e-08
4.25897e-08
4.32358e-08
4.38935e-08
3.4835e-08
3.48555e-08
3.48966e-08
3.49584e-08
3.50412e-08
3.51452e-08
3.52707e-08
3.54182e-08
3.55883e-08
3.57813e-08
3.59981e-08
3.62392e-08
3.65055e-08
3.67977e-08
3.71166e-08
3.7463e-08
3.78378e-08
3.82416e-08
3.86751e-08
3.91386e-08
3.96322e-08
4.01558e-08
4.07087e-08
4.12896e-08
4.18965e-08
4.25266e-08
4.31756e-08
4.38384e-08
3.48045e-08
3.48249e-08
3.48658e-08
3.49273e-08
3.50096e-08
3.5113e-08
3.52378e-08
3.53845e-08
3.55535e-08
3.57454e-08
3.59609e-08
3.62005e-08
3.64651e-08
3.67555e-08
3.70724e-08
3.74167e-08
3.77893e-08
3.81907e-08
3.86218e-08
3.90829e-08
3.95743e-08
4.0096e-08
4.06473e-08
4.12273e-08
4.18341e-08
4.24652e-08
4.31168e-08
4.3784e-08
3.47756e-08
3.47959e-08
3.48366e-08
3.48978e-08
3.49797e-08
3.50825e-08
3.52067e-08
3.53525e-08
3.55206e-08
3.57114e-08
3.59256e-08
3.61638e-08
3.64268e-08
3.67154e-08
3.70304e-08
3.73727e-08
3.7743e-08
3.81422e-08
3.8571e-08
3.90298e-08
3.9519e-08
4.00387e-08
4.05885e-08
4.11674e-08
4.17739e-08
4.24057e-08
4.30595e-08
4.37306e-08
3.47484e-08
3.47686e-08
3.48091e-08
3.487e-08
3.49515e-08
3.50538e-08
3.51773e-08
3.53224e-08
3.54896e-08
3.56793e-08
3.58923e-08
3.61291e-08
3.63906e-08
3.66775e-08
3.69907e-08
3.7331e-08
3.76993e-08
3.80963e-08
3.85228e-08
3.89794e-08
3.94665e-08
3.99842e-08
4.05323e-08
4.11101e-08
4.17162e-08
4.23485e-08
4.3004e-08
4.36786e-08
3.4723e-08
3.47431e-08
3.47834e-08
3.4844e-08
3.49251e-08
3.50269e-08
3.51498e-08
3.52942e-08
3.54605e-08
3.56492e-08
3.5861e-08
3.60966e-08
3.63566e-08
3.6642e-08
3.69534e-08
3.72918e-08
3.76581e-08
3.8053e-08
3.84773e-08
3.89318e-08
3.94168e-08
3.99326e-08
4.04791e-08
4.10557e-08
4.16612e-08
4.22938e-08
4.29507e-08
4.36281e-08
3.46992e-08
3.47193e-08
3.47594e-08
3.48197e-08
3.49004e-08
3.50018e-08
3.51242e-08
3.52678e-08
3.54333e-08
3.56212e-08
3.58319e-08
3.60663e-08
3.63249e-08
3.66088e-08
3.69185e-08
3.72552e-08
3.76195e-08
3.80125e-08
3.84348e-08
3.88872e-08
3.93702e-08
3.98842e-08
4.0429e-08
4.10044e-08
4.16092e-08
4.22419e-08
4.28999e-08
4.35796e-08
3.46773e-08
3.46973e-08
3.47372e-08
3.47973e-08
3.48777e-08
3.49786e-08
3.51005e-08
3.52435e-08
3.54082e-08
3.55952e-08
3.58049e-08
3.60382e-08
3.62956e-08
3.6578e-08
3.68862e-08
3.72212e-08
3.75838e-08
3.79748e-08
3.83952e-08
3.88457e-08
3.93268e-08
3.98389e-08
4.03822e-08
4.09563e-08
4.15604e-08
4.2193e-08
4.28517e-08
4.35334e-08
3.46572e-08
3.46771e-08
3.47169e-08
3.47768e-08
3.48568e-08
3.49574e-08
3.50787e-08
3.52212e-08
3.53852e-08
3.55714e-08
3.57802e-08
3.60124e-08
3.62686e-08
3.65497e-08
3.68565e-08
3.71899e-08
3.75509e-08
3.79402e-08
3.83588e-08
3.88074e-08
3.92867e-08
3.97971e-08
4.03389e-08
4.09118e-08
4.1515e-08
4.21473e-08
4.28067e-08
4.34899e-08
3.4639e-08
3.46588e-08
3.46985e-08
3.47581e-08
3.48379e-08
3.49381e-08
3.5059e-08
3.52009e-08
3.53643e-08
3.55497e-08
3.57577e-08
3.59889e-08
3.62441e-08
3.6524e-08
3.68295e-08
3.71615e-08
3.75209e-08
3.79086e-08
3.83255e-08
3.87724e-08
3.92501e-08
3.97589e-08
4.02992e-08
4.08709e-08
4.14733e-08
4.21053e-08
4.27649e-08
4.34494e-08
3.46227e-08
3.46424e-08
3.4682e-08
3.47414e-08
3.4821e-08
3.49208e-08
3.50413e-08
3.51827e-08
3.53456e-08
3.55303e-08
3.57375e-08
3.59679e-08
3.62221e-08
3.65009e-08
3.68052e-08
3.71359e-08
3.7494e-08
3.78802e-08
3.82956e-08
3.8741e-08
3.92171e-08
3.97244e-08
4.02634e-08
4.08339e-08
4.14354e-08
4.2067e-08
4.27268e-08
4.34122e-08
3.46082e-08
3.46279e-08
3.46674e-08
3.47267e-08
3.4806e-08
3.49056e-08
3.50257e-08
3.51667e-08
3.5329e-08
3.55132e-08
3.57197e-08
3.59493e-08
3.62026e-08
3.64805e-08
3.67838e-08
3.71133e-08
3.74701e-08
3.7855e-08
3.82691e-08
3.87131e-08
3.91878e-08
3.96938e-08
4.02315e-08
4.08009e-08
4.14016e-08
4.20327e-08
4.26926e-08
4.33787e-08
3.45958e-08
3.46154e-08
3.46548e-08
3.47139e-08
3.4793e-08
3.48924e-08
3.50122e-08
3.51528e-08
3.53147e-08
3.54983e-08
3.57043e-08
3.59332e-08
3.61858e-08
3.64628e-08
3.67651e-08
3.70937e-08
3.74494e-08
3.78332e-08
3.8246e-08
3.86888e-08
3.91623e-08
3.96671e-08
4.02037e-08
4.07721e-08
4.13721e-08
4.20028e-08
4.26626e-08
4.33491e-08
3.45852e-08
3.46049e-08
3.46441e-08
3.47032e-08
3.47821e-08
3.48812e-08
3.50008e-08
3.51411e-08
3.53026e-08
3.54858e-08
3.56913e-08
3.59196e-08
3.61715e-08
3.64479e-08
3.67494e-08
3.70771e-08
3.74319e-08
3.78147e-08
3.82265e-08
3.86683e-08
3.91407e-08
3.96445e-08
4.01801e-08
4.07477e-08
4.1347e-08
4.19772e-08
4.26369e-08
4.33238e-08
3.45767e-08
3.45963e-08
3.46355e-08
3.46944e-08
3.47732e-08
3.48722e-08
3.49915e-08
3.51316e-08
3.52928e-08
3.54756e-08
3.56807e-08
3.59085e-08
3.616e-08
3.64357e-08
3.67366e-08
3.70636e-08
3.74177e-08
3.77997e-08
3.82107e-08
3.86515e-08
3.91231e-08
3.9626e-08
4.01608e-08
4.07277e-08
4.13264e-08
4.19563e-08
4.26158e-08
4.33029e-08
3.45702e-08
3.45897e-08
3.46289e-08
3.46877e-08
3.47664e-08
3.48652e-08
3.49844e-08
3.51243e-08
3.52852e-08
3.54678e-08
3.56725e-08
3.59001e-08
3.61511e-08
3.64264e-08
3.67268e-08
3.70533e-08
3.74067e-08
3.77881e-08
3.81984e-08
3.86386e-08
3.91095e-08
3.96118e-08
4.0146e-08
4.07123e-08
4.13105e-08
4.194e-08
4.25995e-08
4.32867e-08
3.45656e-08
3.45852e-08
3.46243e-08
3.46831e-08
3.47617e-08
3.48604e-08
3.49795e-08
3.51192e-08
3.528e-08
3.54624e-08
3.56669e-08
3.58942e-08
3.61449e-08
3.64199e-08
3.67199e-08
3.7046e-08
3.73991e-08
3.778e-08
3.81899e-08
3.86296e-08
3.91e-08
3.96019e-08
4.01356e-08
4.07015e-08
4.12994e-08
4.19287e-08
4.2588e-08
4.32753e-08
3.45631e-08
3.45826e-08
3.46217e-08
3.46805e-08
3.47591e-08
3.48577e-08
3.49767e-08
3.51164e-08
3.52771e-08
3.54593e-08
3.56637e-08
3.58908e-08
3.61414e-08
3.64162e-08
3.67161e-08
3.7042e-08
3.73948e-08
3.77755e-08
3.81851e-08
3.86246e-08
3.90947e-08
3.95962e-08
4.01297e-08
4.06954e-08
4.12931e-08
4.19222e-08
4.25815e-08
4.32688e-08
1.69614e-11
9.26215e-12
8.60771e-12
1.38116e-11
3.61683e-11
6.73624e-11
1.1614e-10
1.36336e-10
1.87396e-10
3.9683e-10
1.5466e-09
2.29224e-09
2.27748e-09
2.82186e-09
3.34535e-09
4.09273e-09
5.19076e-09
6.2094e-09
6.22903e-09
7.02164e-09
7.81188e-09
8.73098e-09
9.81935e-09
1.09185e-08
1.10539e-08
1.1902e-08
1.27743e-08
1.37249e-08
1.47672e-08
1.58495e-08
1.61017e-08
1.69128e-08
1.77647e-08
1.86751e-08
1.96475e-08
2.06649e-08
2.10061e-08
2.17421e-08
2.25255e-08
2.33595e-08
2.42433e-08
2.51703e-08
2.55668e-08
2.62141e-08
2.69092e-08
2.76503e-08
2.84347e-08
2.92584e-08
2.96781e-08
3.02346e-08
3.08359e-08
3.14787e-08
3.21599e-08
3.28758e-08
3.32917e-08
3.37606e-08
3.42696e-08
3.48154e-08
3.53947e-08
3.60044e-08
3.6395e-08
3.6782e-08
3.7204e-08
3.76577e-08
3.81403e-08
3.86489e-08
3.89984e-08
3.93107e-08
3.96525e-08
4.00213e-08
4.04145e-08
4.08295e-08
4.11273e-08
4.13724e-08
4.1642e-08
4.1934e-08
4.22463e-08
4.25766e-08
4.28165e-08
4.30021e-08
4.32077e-08
4.34316e-08
4.3672e-08
4.3927e-08
4.41067e-08
4.42403e-08
4.43899e-08
4.45543e-08
4.47319e-08
4.49213e-08
4.50411e-08
4.513e-08
4.52315e-08
4.53446e-08
4.54682e-08
4.56012e-08
4.5664e-08
4.57149e-08
4.57757e-08
4.58454e-08
4.59234e-08
4.60085e-08
4.60188e-08
4.60381e-08
4.60649e-08
4.60985e-08
4.61384e-08
4.61837e-08
4.61472e-08
4.61406e-08
4.61395e-08
4.61435e-08
4.61522e-08
4.61651e-08
4.60882e-08
4.60607e-08
4.60372e-08
4.60174e-08
4.60011e-08
4.59878e-08
4.58773e-08
4.58333e-08
4.57922e-08
4.57537e-08
4.57177e-08
4.56839e-08
4.55466e-08
4.54901e-08
4.54355e-08
4.53826e-08
4.53315e-08
4.52819e-08
4.48068e-08
4.42802e-08
4.37201e-08
4.31418e-08
4.25576e-08
4.19774e-08
4.1409e-08
4.08583e-08
4.03298e-08
3.98266e-08
3.9351e-08
3.89043e-08
3.84871e-08
3.80999e-08
3.77425e-08
3.74144e-08
3.71153e-08
3.68444e-08
3.6601e-08
3.63845e-08
3.61941e-08
3.60291e-08
3.58889e-08
3.57729e-08
3.56807e-08
3.56119e-08
3.55662e-08
3.55434e-08
4.48682e-08
4.43499e-08
4.37955e-08
4.32207e-08
4.26382e-08
4.20583e-08
4.14893e-08
4.09373e-08
4.0407e-08
3.99017e-08
3.94237e-08
3.89746e-08
3.8555e-08
3.81655e-08
3.78058e-08
3.74757e-08
3.71746e-08
3.6902e-08
3.6657e-08
3.64391e-08
3.62474e-08
3.60814e-08
3.59403e-08
3.58236e-08
3.57308e-08
3.56616e-08
3.56156e-08
3.55927e-08
4.49306e-08
4.44203e-08
4.38713e-08
4.32997e-08
4.27188e-08
4.21393e-08
4.15696e-08
4.10163e-08
4.04841e-08
3.99767e-08
3.94964e-08
3.90449e-08
3.8623e-08
3.82311e-08
3.78693e-08
3.75371e-08
3.72341e-08
3.69597e-08
3.67132e-08
3.64939e-08
3.63011e-08
3.61339e-08
3.5992e-08
3.58746e-08
3.57813e-08
3.57116e-08
3.56654e-08
3.56423e-08
4.4994e-08
4.44913e-08
4.39474e-08
4.33788e-08
4.27994e-08
4.22201e-08
4.16498e-08
4.10951e-08
4.05611e-08
4.00516e-08
3.9569e-08
3.91152e-08
3.86909e-08
3.82968e-08
3.79328e-08
3.75986e-08
3.72937e-08
3.70176e-08
3.67696e-08
3.65489e-08
3.63549e-08
3.61867e-08
3.60439e-08
3.59258e-08
3.58319e-08
3.57619e-08
3.57153e-08
3.56921e-08
4.50586e-08
4.4563e-08
4.40238e-08
4.34581e-08
4.28799e-08
4.23008e-08
4.17297e-08
4.11736e-08
4.06378e-08
4.01262e-08
3.96414e-08
3.91852e-08
3.87587e-08
3.83623e-08
3.79962e-08
3.766e-08
3.73533e-08
3.70756e-08
3.6826e-08
3.6604e-08
3.64088e-08
3.62397e-08
3.6096e-08
3.59772e-08
3.58827e-08
3.58123e-08
3.57655e-08
3.57421e-08
4.51244e-08
4.46354e-08
4.41005e-08
4.35373e-08
4.29603e-08
4.23812e-08
4.18093e-08
4.12518e-08
4.07142e-08
4.02005e-08
3.97135e-08
3.9255e-08
3.88262e-08
3.84277e-08
3.80594e-08
3.77213e-08
3.74128e-08
3.71334e-08
3.68824e-08
3.66591e-08
3.64627e-08
3.62926e-08
3.61481e-08
3.60286e-08
3.59336e-08
3.58628e-08
3.58157e-08
3.57922e-08
1.47905e-11
1.47887e-11
1.47851e-11
1.47797e-11
1.47726e-11
1.47637e-11
1.47529e-11
1.47404e-11
1.4726e-11
1.47099e-11
1.4692e-11
1.46723e-11
1.46508e-11
1.46275e-11
1.46024e-11
1.45756e-11
1.45471e-11
1.45168e-11
1.44848e-11
1.4451e-11
1.44155e-11
1.4378e-11
1.43387e-11
1.42973e-11
1.4254e-11
1.42087e-11
1.41617e-11
1.41138e-11
1.40663e-11
1.40218e-11
1.39848e-11
1.39623e-11
1.39659e-11
1.40146e-11
1.41461e-11
1.44539e-11
1.51643e-11
1.65491e-11
1.94651e-11
2.49465e-11
1.00533e-11
1.00523e-11
1.00505e-11
1.00477e-11
1.0044e-11
1.00394e-11
1.00339e-11
1.00274e-11
1.00201e-11
1.00119e-11
1.00028e-11
9.99283e-12
9.98202e-12
9.97036e-12
9.95785e-12
9.94446e-12
9.93017e-12
9.91488e-12
9.89848e-12
9.88079e-12
9.86159e-12
9.8406e-12
9.81753e-12
9.79218e-12
9.76455e-12
9.73512e-12
9.70531e-12
9.6781e-12
9.65901e-12
9.65759e-12
9.68956e-12
9.78074e-12
9.97545e-12
1.03583e-11
1.10971e-11
1.24679e-11
1.51478e-11
2.07464e-11
3.45424e-11
7.51526e-11
1.4856e-10
1.48552e-10
1.48534e-10
1.48509e-10
1.48475e-10
1.48432e-10
1.48381e-10
1.48322e-10
1.48256e-10
1.48181e-10
1.48099e-10
1.4801e-10
1.47914e-10
1.47809e-10
1.47698e-10
1.47577e-10
1.47446e-10
1.47304e-10
1.47146e-10
1.46971e-10
1.46774e-10
1.46553e-10
1.46305e-10
1.46035e-10
1.45754e-10
1.4549e-10
1.45296e-10
1.45264e-10
1.45547e-10
1.46397e-10
1.48211e-10
1.51637e-10
1.57761e-10
1.68412e-10
1.86732e-10
2.19506e-10
2.8101e-10
4.12916e-10
7.55376e-10
1.37352e-09
3.09855e-09
3.09842e-09
3.09816e-09
3.09777e-09
3.09726e-09
3.09661e-09
3.09584e-09
3.09494e-09
3.09392e-09
3.09277e-09
3.09149e-09
3.0901e-09
3.08858e-09
3.08694e-09
3.08518e-09
3.08329e-09
3.08128e-09
3.07914e-09
3.07686e-09
3.07444e-09
3.07189e-09
3.0692e-09
3.06642e-09
3.06359e-09
3.06084e-09
3.05839e-09
3.05662e-09
3.05612e-09
3.05788e-09
3.0634e-09
3.07503e-09
3.09635e-09
3.13291e-09
3.19318e-09
3.29034e-09
3.44609e-09
3.69482e-09
4.09053e-09
4.68635e-09
5.38805e-09
7.61587e-09
7.61556e-09
7.61495e-09
7.61404e-09
7.61282e-09
7.6113e-09
7.60948e-09
7.60736e-09
7.60494e-09
7.60221e-09
7.5992e-09
7.59588e-09
7.59228e-09
7.58838e-09
7.58419e-09
7.57972e-09
7.57497e-09
7.56993e-09
7.56463e-09
7.55906e-09
7.55326e-09
7.54728e-09
7.54121e-09
7.53521e-09
7.52953e-09
7.5246e-09
7.52109e-09
7.52004e-09
7.52304e-09
7.53249e-09
7.55191e-09
7.58654e-09
7.64399e-09
7.73533e-09
7.87652e-09
8.09043e-09
8.40772e-09
8.86363e-09
9.47812e-09
1.02168e-08
1.27536e-08
1.27531e-08
1.2752e-08
1.27505e-08
1.27484e-08
1.27458e-08
1.27427e-08
1.2739e-08
1.27349e-08
1.27302e-08
1.2725e-08
1.27193e-08
1.27131e-08
1.27064e-08
1.26993e-08
1.26916e-08
1.26834e-08
1.26748e-08
1.26658e-08
1.26564e-08
1.26466e-08
1.26366e-08
1.26266e-08
1.26168e-08
1.26076e-08
1.25997e-08
1.2594e-08
1.2592e-08
1.25957e-08
1.26082e-08
1.26339e-08
1.26787e-08
1.27512e-08
1.2863e-08
1.30293e-08
1.32698e-08
1.36072e-08
1.40625e-08
1.46433e-08
1.53321e-08
1.79628e-08
1.7962e-08
1.79605e-08
1.79582e-08
1.79551e-08
1.79513e-08
1.79468e-08
1.79414e-08
1.79354e-08
1.79285e-08
1.7921e-08
1.79126e-08
1.79036e-08
1.78938e-08
1.78833e-08
1.7872e-08
1.78601e-08
1.78476e-08
1.78344e-08
1.78207e-08
1.78066e-08
1.77923e-08
1.77779e-08
1.77638e-08
1.77507e-08
1.77394e-08
1.77309e-08
1.77271e-08
1.77304e-08
1.77441e-08
1.77728e-08
1.78229e-08
1.79026e-08
1.80226e-08
1.81959e-08
1.84379e-08
1.87643e-08
1.91874e-08
1.97102e-08
2.03224e-08
2.29442e-08
2.29432e-08
2.29412e-08
2.29381e-08
2.29341e-08
2.2929e-08
2.29229e-08
2.29159e-08
2.29078e-08
2.28987e-08
2.28886e-08
2.28775e-08
2.28655e-08
2.28525e-08
2.28385e-08
2.28236e-08
2.28078e-08
2.27911e-08
2.27737e-08
2.27555e-08
2.27369e-08
2.27179e-08
2.26989e-08
2.26804e-08
2.2663e-08
2.26477e-08
2.26358e-08
2.26292e-08
2.26304e-08
2.26429e-08
2.26713e-08
2.27213e-08
2.28006e-08
2.29182e-08
2.30847e-08
2.33115e-08
2.36094e-08
2.39858e-08
2.44421e-08
2.49726e-08
2.75332e-08
2.75319e-08
2.75294e-08
2.75256e-08
2.75205e-08
2.75142e-08
2.75066e-08
2.74978e-08
2.74877e-08
2.74764e-08
2.74638e-08
2.745e-08
2.74349e-08
2.74187e-08
2.74012e-08
2.73826e-08
2.73629e-08
2.73421e-08
2.73204e-08
2.72978e-08
2.72746e-08
2.7251e-08
2.72273e-08
2.72041e-08
2.71822e-08
2.71626e-08
2.71466e-08
2.71361e-08
2.71337e-08
2.71426e-08
2.71672e-08
2.72126e-08
2.72853e-08
2.73927e-08
2.75432e-08
2.77452e-08
2.8006e-08
2.83305e-08
2.872e-08
2.91712e-08
3.16442e-08
3.16427e-08
3.16397e-08
3.16351e-08
3.16291e-08
3.16216e-08
3.16125e-08
3.1602e-08
3.159e-08
3.15765e-08
3.15614e-08
3.1545e-08
3.1527e-08
3.15076e-08
3.14868e-08
3.14646e-08
3.14411e-08
3.14164e-08
3.13905e-08
3.13635e-08
3.13358e-08
3.13076e-08
3.12793e-08
3.12514e-08
3.12248e-08
3.12004e-08
3.11797e-08
3.11644e-08
3.1157e-08
3.11604e-08
3.11785e-08
3.12157e-08
3.12774e-08
3.13697e-08
3.14989e-08
3.16712e-08
3.18918e-08
3.21644e-08
3.249e-08
3.28669e-08
3.52408e-08
3.52391e-08
3.52356e-08
3.52304e-08
3.52235e-08
3.52148e-08
3.52044e-08
3.51922e-08
3.51784e-08
3.51628e-08
3.51455e-08
3.51265e-08
3.51058e-08
3.50835e-08
3.50595e-08
3.50339e-08
3.50068e-08
3.49783e-08
3.49484e-08
3.49174e-08
3.48854e-08
3.48527e-08
3.48199e-08
3.47873e-08
3.47559e-08
3.47265e-08
3.47006e-08
3.46798e-08
3.46663e-08
3.46627e-08
3.46724e-08
3.4699e-08
3.47471e-08
3.48213e-08
3.49266e-08
3.50676e-08
3.52482e-08
3.54711e-08
3.57372e-08
3.60458e-08
3.8318e-08
3.8316e-08
3.83121e-08
3.83063e-08
3.82985e-08
3.82888e-08
3.82771e-08
3.82634e-08
3.82479e-08
3.82304e-08
3.8211e-08
3.81897e-08
3.81665e-08
3.81414e-08
3.81145e-08
3.80858e-08
3.80554e-08
3.80234e-08
3.79898e-08
3.79549e-08
3.79188e-08
3.7882e-08
3.78447e-08
3.78077e-08
3.77714e-08
3.7737e-08
3.77057e-08
3.76789e-08
3.76586e-08
3.76471e-08
3.76471e-08
3.76618e-08
3.76948e-08
3.77498e-08
3.78305e-08
3.79406e-08
3.80829e-08
3.82595e-08
3.84712e-08
3.8718e-08
4.08906e-08
4.08884e-08
4.08841e-08
4.08777e-08
4.08692e-08
4.08585e-08
4.08456e-08
4.08307e-08
4.08136e-08
4.07944e-08
4.07731e-08
4.07497e-08
4.07242e-08
4.06966e-08
4.06671e-08
4.06356e-08
4.06021e-08
4.05669e-08
4.053e-08
4.04915e-08
4.04518e-08
4.0411e-08
4.03696e-08
4.03282e-08
4.02873e-08
4.02479e-08
4.02111e-08
4.01781e-08
4.01507e-08
4.01308e-08
4.01207e-08
4.0123e-08
4.01405e-08
4.01761e-08
4.02329e-08
4.03136e-08
4.04202e-08
4.05545e-08
4.07173e-08
4.09085e-08
4.29865e-08
4.29842e-08
4.29796e-08
4.29726e-08
4.29634e-08
4.29519e-08
4.2938e-08
4.29219e-08
4.29034e-08
4.28827e-08
4.28597e-08
4.28344e-08
4.28069e-08
4.27772e-08
4.27453e-08
4.27113e-08
4.26752e-08
4.26371e-08
4.25972e-08
4.25555e-08
4.25124e-08
4.24681e-08
4.2423e-08
4.23775e-08
4.23322e-08
4.2288e-08
4.22458e-08
4.22067e-08
4.21722e-08
4.21438e-08
4.21236e-08
4.21136e-08
4.2116e-08
4.21332e-08
4.21674e-08
4.22207e-08
4.22949e-08
4.23913e-08
4.25103e-08
4.26523e-08
4.46419e-08
4.46394e-08
4.46345e-08
4.46271e-08
4.46173e-08
4.4605e-08
4.45903e-08
4.45731e-08
4.45535e-08
4.45315e-08
4.4507e-08
4.44802e-08
4.44509e-08
4.44193e-08
4.43854e-08
4.43492e-08
4.43107e-08
4.42702e-08
4.42276e-08
4.41832e-08
4.41371e-08
4.40896e-08
4.40411e-08
4.39919e-08
4.39426e-08
4.38939e-08
4.38466e-08
4.38017e-08
4.37604e-08
4.3724e-08
4.3694e-08
4.36723e-08
4.36605e-08
4.36605e-08
4.3674e-08
4.37027e-08
4.37479e-08
4.38106e-08
4.38913e-08
4.39901e-08
4.58976e-08
4.5895e-08
4.58899e-08
4.58821e-08
4.58718e-08
4.58589e-08
4.58435e-08
4.58255e-08
4.58049e-08
4.57817e-08
4.57561e-08
4.57278e-08
4.56971e-08
4.56639e-08
4.56283e-08
4.55902e-08
4.55499e-08
4.55072e-08
4.54624e-08
4.54156e-08
4.5367e-08
4.53167e-08
4.52652e-08
4.52128e-08
4.51598e-08
4.51071e-08
4.50551e-08
4.50049e-08
4.49572e-08
4.49134e-08
4.48745e-08
4.4842e-08
4.48172e-08
4.48017e-08
4.47967e-08
4.48036e-08
4.48233e-08
4.48566e-08
4.4904e-08
4.49656e-08
4.67972e-08
4.67945e-08
4.67892e-08
4.67811e-08
4.67704e-08
4.6757e-08
4.6741e-08
4.67223e-08
4.67009e-08
4.66768e-08
4.66502e-08
4.66209e-08
4.6589e-08
4.65545e-08
4.65174e-08
4.64779e-08
4.64359e-08
4.63915e-08
4.63449e-08
4.62961e-08
4.62454e-08
4.61928e-08
4.61388e-08
4.60835e-08
4.60275e-08
4.59712e-08
4.59151e-08
4.58601e-08
4.58068e-08
4.57563e-08
4.57094e-08
4.56673e-08
4.56311e-08
4.56019e-08
4.55807e-08
4.55686e-08
4.55663e-08
4.55745e-08
4.55935e-08
4.56233e-08
4.73847e-08
4.7382e-08
4.73765e-08
4.73682e-08
4.73572e-08
4.73434e-08
4.73269e-08
4.73076e-08
4.72856e-08
4.72609e-08
4.72334e-08
4.72033e-08
4.71704e-08
4.7135e-08
4.70968e-08
4.70561e-08
4.70129e-08
4.69672e-08
4.69191e-08
4.68688e-08
4.68163e-08
4.67619e-08
4.67058e-08
4.66482e-08
4.65896e-08
4.65303e-08
4.64708e-08
4.64116e-08
4.63535e-08
4.62972e-08
4.62434e-08
4.6193e-08
4.61469e-08
4.6106e-08
4.6071e-08
4.60428e-08
4.60219e-08
4.60089e-08
4.6004e-08
4.60073e-08
4.77036e-08
4.77008e-08
4.76951e-08
4.76867e-08
4.76754e-08
4.76614e-08
4.76445e-08
4.76249e-08
4.76024e-08
4.75772e-08
4.75492e-08
4.75184e-08
4.74849e-08
4.74487e-08
4.74098e-08
4.73682e-08
4.73241e-08
4.72774e-08
4.72282e-08
4.71767e-08
4.7123e-08
4.70672e-08
4.70095e-08
4.69501e-08
4.68894e-08
4.68277e-08
4.67654e-08
4.67029e-08
4.66407e-08
4.65796e-08
4.652e-08
4.64627e-08
4.64083e-08
4.63576e-08
4.63111e-08
4.62695e-08
4.62333e-08
4.62027e-08
4.61782e-08
4.61597e-08
4.77954e-08
4.77925e-08
4.77868e-08
4.77783e-08
4.77669e-08
4.77526e-08
4.77355e-08
4.77156e-08
4.76929e-08
4.76673e-08
4.76389e-08
4.76078e-08
4.75738e-08
4.75371e-08
4.74977e-08
4.74556e-08
4.74109e-08
4.73635e-08
4.73137e-08
4.72614e-08
4.72068e-08
4.715e-08
4.70912e-08
4.70305e-08
4.69683e-08
4.69047e-08
4.68402e-08
4.67751e-08
4.67098e-08
4.66448e-08
4.65805e-08
4.65176e-08
4.64566e-08
4.63979e-08
4.63421e-08
4.62897e-08
4.6241e-08
4.61964e-08
4.6156e-08
4.61199e-08
4.76991e-08
4.76962e-08
4.76905e-08
4.76819e-08
4.76704e-08
4.76561e-08
4.76389e-08
4.76188e-08
4.75959e-08
4.75702e-08
4.75417e-08
4.75103e-08
4.74761e-08
4.74392e-08
4.73995e-08
4.73572e-08
4.73121e-08
4.72644e-08
4.72142e-08
4.71615e-08
4.71064e-08
4.7049e-08
4.69895e-08
4.6928e-08
4.68647e-08
4.67999e-08
4.67339e-08
4.66668e-08
4.65992e-08
4.65312e-08
4.64634e-08
4.63962e-08
4.63299e-08
4.62651e-08
4.6202e-08
4.61411e-08
4.60826e-08
4.60269e-08
4.5974e-08
4.59241e-08
4.74507e-08
4.74478e-08
4.74421e-08
4.74335e-08
4.7422e-08
4.74076e-08
4.73904e-08
4.73703e-08
4.73474e-08
4.73217e-08
4.72931e-08
4.72617e-08
4.72275e-08
4.71906e-08
4.71509e-08
4.71085e-08
4.70634e-08
4.70156e-08
4.69653e-08
4.69125e-08
4.68572e-08
4.67997e-08
4.67399e-08
4.6678e-08
4.66142e-08
4.65487e-08
4.64817e-08
4.64134e-08
4.63441e-08
4.62741e-08
4.62038e-08
4.61334e-08
4.60633e-08
4.59938e-08
4.59252e-08
4.58579e-08
4.5792e-08
4.57278e-08
4.56655e-08
4.5605e-08
4.51914e-08
4.47085e-08
4.41775e-08
4.36165e-08
4.30404e-08
4.24612e-08
4.18884e-08
4.13295e-08
4.07901e-08
4.02743e-08
3.97851e-08
3.93244e-08
3.88934e-08
3.84927e-08
3.81224e-08
3.77824e-08
3.74722e-08
3.71912e-08
3.69387e-08
3.67141e-08
3.65166e-08
3.63455e-08
3.62002e-08
3.608e-08
3.59845e-08
3.59132e-08
3.58659e-08
3.58423e-08
4.52596e-08
4.47821e-08
4.42546e-08
4.36956e-08
4.31202e-08
4.25407e-08
4.1967e-08
4.14066e-08
4.08654e-08
4.03476e-08
3.98562e-08
3.93933e-08
3.89602e-08
3.85573e-08
3.81851e-08
3.78432e-08
3.75312e-08
3.72486e-08
3.69948e-08
3.67689e-08
3.65703e-08
3.63982e-08
3.62521e-08
3.61313e-08
3.60353e-08
3.59636e-08
3.59161e-08
3.58923e-08
4.5329e-08
4.48562e-08
4.43318e-08
4.37744e-08
4.31995e-08
4.26197e-08
4.20449e-08
4.1483e-08
4.094e-08
4.04201e-08
3.99267e-08
3.94616e-08
3.90263e-08
3.86215e-08
3.82473e-08
3.79035e-08
3.75899e-08
3.73058e-08
3.70505e-08
3.68234e-08
3.66238e-08
3.64508e-08
3.63039e-08
3.61824e-08
3.60859e-08
3.60139e-08
3.5966e-08
3.59422e-08
4.53993e-08
4.49308e-08
4.4409e-08
4.3853e-08
4.32783e-08
4.2698e-08
4.21221e-08
4.15587e-08
4.10138e-08
4.0492e-08
3.99964e-08
3.95292e-08
3.90919e-08
3.8685e-08
3.83089e-08
3.79634e-08
3.76481e-08
3.73625e-08
3.71059e-08
3.68776e-08
3.66769e-08
3.6503e-08
3.63553e-08
3.62333e-08
3.61362e-08
3.60639e-08
3.60158e-08
3.59918e-08
4.54706e-08
4.50057e-08
4.44861e-08
4.3931e-08
4.33565e-08
4.27755e-08
4.21985e-08
4.16335e-08
4.10868e-08
4.05629e-08
4.00653e-08
3.95961e-08
3.91567e-08
3.87479e-08
3.83699e-08
3.80227e-08
3.77058e-08
3.74187e-08
3.71608e-08
3.69314e-08
3.67296e-08
3.65549e-08
3.64065e-08
3.62838e-08
3.61863e-08
3.61135e-08
3.60652e-08
3.60411e-08
4.55425e-08
4.50807e-08
4.45629e-08
4.40086e-08
4.34339e-08
4.28522e-08
4.22739e-08
4.17073e-08
4.11588e-08
4.0633e-08
4.01333e-08
3.9662e-08
3.92207e-08
3.88099e-08
3.84302e-08
3.80813e-08
3.77628e-08
3.74744e-08
3.72152e-08
3.69846e-08
3.67819e-08
3.66063e-08
3.64571e-08
3.63339e-08
3.62359e-08
3.61628e-08
3.61143e-08
3.60901e-08
4.5615e-08
4.51557e-08
4.46393e-08
4.40854e-08
4.35105e-08
4.29278e-08
4.23482e-08
4.178e-08
4.12297e-08
4.07019e-08
4.02003e-08
3.9727e-08
3.92837e-08
3.88712e-08
3.84896e-08
3.81391e-08
3.78192e-08
3.75293e-08
3.72689e-08
3.70373e-08
3.68336e-08
3.66572e-08
3.65073e-08
3.63834e-08
3.6285e-08
3.62116e-08
3.61628e-08
3.61385e-08
4.56877e-08
4.52305e-08
4.47151e-08
4.41614e-08
4.3586e-08
4.30024e-08
4.24214e-08
4.18516e-08
4.12994e-08
4.07698e-08
4.02662e-08
3.9791e-08
3.93458e-08
3.89315e-08
3.85482e-08
3.81961e-08
3.78747e-08
3.75836e-08
3.7322e-08
3.70893e-08
3.68846e-08
3.67074e-08
3.65569e-08
3.64325e-08
3.63336e-08
3.62599e-08
3.62109e-08
3.61864e-08
4.57605e-08
4.53048e-08
4.47901e-08
4.42364e-08
4.36604e-08
4.30757e-08
4.24933e-08
4.19218e-08
4.13679e-08
4.08364e-08
4.03309e-08
3.98539e-08
3.94068e-08
3.89907e-08
3.86059e-08
3.82522e-08
3.79294e-08
3.7637e-08
3.73743e-08
3.71405e-08
3.6935e-08
3.6757e-08
3.66058e-08
3.64808e-08
3.63816e-08
3.63075e-08
3.62583e-08
3.62338e-08
4.5833e-08
4.53785e-08
4.48642e-08
4.43103e-08
4.37335e-08
4.31477e-08
4.25639e-08
4.19908e-08
4.1435e-08
4.09017e-08
4.03943e-08
3.99155e-08
3.94667e-08
3.90489e-08
3.86625e-08
3.83073e-08
3.79832e-08
3.76895e-08
3.74257e-08
3.71909e-08
3.69845e-08
3.68058e-08
3.6654e-08
3.65285e-08
3.64288e-08
3.63544e-08
3.6305e-08
3.62804e-08
4.59049e-08
4.54513e-08
4.49372e-08
4.43828e-08
4.38052e-08
4.32182e-08
4.2633e-08
4.20582e-08
4.15007e-08
4.09656e-08
4.04565e-08
3.99758e-08
3.95254e-08
3.91059e-08
3.87179e-08
3.83614e-08
3.80359e-08
3.77411e-08
3.74762e-08
3.72405e-08
3.70332e-08
3.68538e-08
3.67014e-08
3.65754e-08
3.64753e-08
3.64006e-08
3.6351e-08
3.63263e-08
4.59762e-08
4.55231e-08
4.50089e-08
4.4454e-08
4.38755e-08
4.32872e-08
4.27005e-08
4.21241e-08
4.15649e-08
4.10281e-08
4.05172e-08
4.00348e-08
3.95827e-08
3.91617e-08
3.87722e-08
3.84143e-08
3.80876e-08
3.77916e-08
3.75256e-08
3.7289e-08
3.7081e-08
3.69008e-08
3.67478e-08
3.66214e-08
3.65209e-08
3.64459e-08
3.63962e-08
3.63714e-08
4.60463e-08
4.55936e-08
4.50792e-08
4.45236e-08
4.39441e-08
4.33545e-08
4.27664e-08
4.21884e-08
4.16276e-08
4.1089e-08
4.05764e-08
4.00924e-08
3.96387e-08
3.92162e-08
3.88253e-08
3.8466e-08
3.81381e-08
3.7841e-08
3.75741e-08
3.73366e-08
3.71278e-08
3.6947e-08
3.67934e-08
3.66665e-08
3.65656e-08
3.64904e-08
3.64404e-08
3.64155e-08
4.61152e-08
4.56626e-08
4.51478e-08
4.45915e-08
4.40109e-08
4.34201e-08
4.28305e-08
4.2251e-08
4.16885e-08
4.11483e-08
4.06341e-08
4.01485e-08
3.96932e-08
3.92693e-08
3.8877e-08
3.85165e-08
3.81874e-08
3.78893e-08
3.76214e-08
3.7383e-08
3.71735e-08
3.6992e-08
3.68379e-08
3.67106e-08
3.66094e-08
3.65339e-08
3.64838e-08
3.64587e-08
4.61827e-08
4.57299e-08
4.52147e-08
4.46576e-08
4.40759e-08
4.34839e-08
4.28928e-08
4.23118e-08
4.17477e-08
4.12059e-08
4.06901e-08
4.0203e-08
3.97463e-08
3.93209e-08
3.89274e-08
3.85657e-08
3.82355e-08
3.79363e-08
3.76675e-08
3.74283e-08
3.72181e-08
3.7036e-08
3.68814e-08
3.67536e-08
3.66521e-08
3.65763e-08
3.6526e-08
3.6501e-08
4.62484e-08
4.57955e-08
4.52797e-08
4.47218e-08
4.4139e-08
4.35457e-08
4.29532e-08
4.23707e-08
4.18051e-08
4.12618e-08
4.07445e-08
4.02559e-08
3.97978e-08
3.93711e-08
3.89763e-08
3.86134e-08
3.82821e-08
3.7982e-08
3.77123e-08
3.74724e-08
3.72615e-08
3.70788e-08
3.69237e-08
3.67955e-08
3.66937e-08
3.66177e-08
3.65672e-08
3.65421e-08
4.63123e-08
4.58591e-08
4.53427e-08
4.47839e-08
4.42001e-08
4.36055e-08
4.30116e-08
4.24277e-08
4.18607e-08
4.13158e-08
4.07971e-08
4.03071e-08
3.98476e-08
3.94197e-08
3.90237e-08
3.86597e-08
3.83274e-08
3.80264e-08
3.77559e-08
3.75152e-08
3.73037e-08
3.71204e-08
3.69649e-08
3.68363e-08
3.67341e-08
3.66579e-08
3.66073e-08
3.6582e-08
4.63742e-08
4.59206e-08
4.54036e-08
4.48439e-08
4.4259e-08
4.36632e-08
4.3068e-08
4.24827e-08
4.19143e-08
4.1368e-08
4.08479e-08
4.03566e-08
3.98958e-08
3.94667e-08
3.90696e-08
3.87045e-08
3.83713e-08
3.80693e-08
3.77981e-08
3.75567e-08
3.73445e-08
3.71608e-08
3.70047e-08
3.68758e-08
3.67733e-08
3.66969e-08
3.66461e-08
3.66208e-08
4.64339e-08
4.598e-08
4.54623e-08
4.49017e-08
4.43158e-08
4.37188e-08
4.31223e-08
4.25357e-08
4.19659e-08
4.14183e-08
4.08969e-08
4.04043e-08
3.99423e-08
3.9512e-08
3.91138e-08
3.87478e-08
3.84136e-08
3.81108e-08
3.78388e-08
3.75968e-08
3.7384e-08
3.71998e-08
3.70433e-08
3.6914e-08
3.68112e-08
3.67346e-08
3.66837e-08
3.66583e-08
4.64914e-08
4.6037e-08
4.55187e-08
4.49573e-08
4.43703e-08
4.37721e-08
4.31745e-08
4.25866e-08
4.20155e-08
4.14667e-08
4.0944e-08
4.04501e-08
3.9987e-08
3.95556e-08
3.91564e-08
3.87894e-08
3.84544e-08
3.81508e-08
3.78781e-08
3.76354e-08
3.74221e-08
3.72374e-08
3.70805e-08
3.69508e-08
3.68478e-08
3.6771e-08
3.672e-08
3.66945e-08
4.65465e-08
4.60917e-08
4.55727e-08
4.50104e-08
4.44224e-08
4.38232e-08
4.32244e-08
4.26353e-08
4.2063e-08
4.1513e-08
4.09891e-08
4.04941e-08
4.00299e-08
3.95974e-08
3.91973e-08
3.88294e-08
3.84935e-08
3.81892e-08
3.79158e-08
3.76725e-08
3.74587e-08
3.72735e-08
3.71163e-08
3.69863e-08
3.6883e-08
3.6806e-08
3.67549e-08
3.67294e-08
4.65991e-08
4.61439e-08
4.56243e-08
4.50612e-08
4.44723e-08
4.3872e-08
4.32721e-08
4.26819e-08
4.21084e-08
4.15572e-08
4.10322e-08
4.05362e-08
4.00709e-08
3.96375e-08
3.92364e-08
3.88676e-08
3.8531e-08
3.8226e-08
3.7952e-08
3.77081e-08
3.74938e-08
3.73082e-08
3.71506e-08
3.70203e-08
3.69168e-08
3.68396e-08
3.67884e-08
3.67628e-08
4.66492e-08
4.61936e-08
4.56734e-08
4.51095e-08
4.45197e-08
4.39185e-08
4.33175e-08
4.27262e-08
4.21516e-08
4.15993e-08
4.10733e-08
4.05762e-08
4.011e-08
3.96756e-08
3.92737e-08
3.89042e-08
3.85668e-08
3.82611e-08
3.79865e-08
3.77421e-08
3.75273e-08
3.73413e-08
3.71834e-08
3.70528e-08
3.69491e-08
3.68717e-08
3.68204e-08
3.67948e-08
4.66968e-08
4.62407e-08
4.57199e-08
4.51553e-08
4.45647e-08
4.39625e-08
4.33606e-08
4.27682e-08
4.21927e-08
4.16394e-08
4.11123e-08
4.06143e-08
4.01471e-08
3.97119e-08
3.93092e-08
3.89389e-08
3.86009e-08
3.82946e-08
3.80194e-08
3.77745e-08
3.75593e-08
3.73729e-08
3.72146e-08
3.70838e-08
3.69799e-08
3.69023e-08
3.68509e-08
3.68252e-08
4.67417e-08
4.62853e-08
4.57639e-08
4.51986e-08
4.46071e-08
4.40041e-08
4.34012e-08
4.28079e-08
4.22314e-08
4.16772e-08
4.11492e-08
4.06503e-08
4.01823e-08
3.97463e-08
3.93428e-08
3.89718e-08
3.86331e-08
3.83262e-08
3.80505e-08
3.78052e-08
3.75895e-08
3.74028e-08
3.72442e-08
3.71132e-08
3.7009e-08
3.69314e-08
3.68798e-08
3.68541e-08
4.67839e-08
4.63271e-08
4.58052e-08
4.52393e-08
4.46471e-08
4.40432e-08
4.34395e-08
4.28453e-08
4.22679e-08
4.17128e-08
4.1184e-08
4.06842e-08
4.02154e-08
3.97787e-08
3.93744e-08
3.90028e-08
3.86635e-08
3.83561e-08
3.80799e-08
3.78342e-08
3.76181e-08
3.7431e-08
3.72722e-08
3.71409e-08
3.70366e-08
3.69588e-08
3.69072e-08
3.68814e-08
4.68235e-08
4.63663e-08
4.58439e-08
4.52774e-08
4.46845e-08
4.40799e-08
4.34754e-08
4.28804e-08
4.23021e-08
4.17462e-08
4.12165e-08
4.0716e-08
4.02465e-08
3.9809e-08
3.94042e-08
3.90319e-08
3.86921e-08
3.83842e-08
3.81075e-08
3.78614e-08
3.7645e-08
3.74576e-08
3.72985e-08
3.7167e-08
3.70625e-08
3.69846e-08
3.69328e-08
3.6907e-08
4.68603e-08
4.64028e-08
4.58799e-08
4.53129e-08
4.47193e-08
4.4114e-08
4.35088e-08
4.2913e-08
4.2334e-08
4.17773e-08
4.12469e-08
4.07457e-08
4.02755e-08
3.98374e-08
3.94319e-08
3.90591e-08
3.87188e-08
3.84104e-08
3.81333e-08
3.78868e-08
3.76701e-08
3.74824e-08
3.7323e-08
3.71913e-08
3.70867e-08
3.70087e-08
3.69569e-08
3.6931e-08
4.68943e-08
4.64365e-08
4.59133e-08
4.53457e-08
4.47516e-08
4.41456e-08
4.35397e-08
4.29432e-08
4.23635e-08
4.18061e-08
4.1275e-08
4.07732e-08
4.03023e-08
3.98636e-08
3.94576e-08
3.90843e-08
3.87435e-08
3.84347e-08
3.81572e-08
3.79104e-08
3.76934e-08
3.75054e-08
3.73459e-08
3.7214e-08
3.71092e-08
3.70311e-08
3.69792e-08
3.69533e-08
4.69255e-08
4.64675e-08
4.59439e-08
4.53758e-08
4.47812e-08
4.41746e-08
4.35681e-08
4.2971e-08
4.23906e-08
4.18326e-08
4.13009e-08
4.07984e-08
4.0327e-08
3.98878e-08
3.94813e-08
3.91075e-08
3.87663e-08
3.84571e-08
3.81793e-08
3.79321e-08
3.77148e-08
3.75267e-08
3.73669e-08
3.72348e-08
3.71299e-08
3.70517e-08
3.69997e-08
3.69738e-08
4.6954e-08
4.64957e-08
4.59717e-08
4.54033e-08
4.48081e-08
4.42011e-08
4.3594e-08
4.29963e-08
4.24154e-08
4.18568e-08
4.13245e-08
4.08215e-08
4.03496e-08
3.99099e-08
3.95029e-08
3.91287e-08
3.87871e-08
3.84776e-08
3.81994e-08
3.7952e-08
3.77344e-08
3.7546e-08
3.73861e-08
3.72539e-08
3.71489e-08
3.70705e-08
3.70185e-08
3.69926e-08
4.69796e-08
4.65212e-08
4.59969e-08
4.5428e-08
4.48325e-08
4.42249e-08
4.36173e-08
4.30191e-08
4.24377e-08
4.18786e-08
4.13458e-08
4.08423e-08
4.03699e-08
3.99298e-08
3.95224e-08
3.91479e-08
3.88059e-08
3.8496e-08
3.82176e-08
3.79699e-08
3.77521e-08
3.75636e-08
3.74034e-08
3.72711e-08
3.7166e-08
3.70876e-08
3.70355e-08
3.70095e-08
4.70025e-08
4.65438e-08
4.60192e-08
4.545e-08
4.48541e-08
4.42461e-08
4.36381e-08
4.30395e-08
4.24576e-08
4.1898e-08
4.13648e-08
4.08609e-08
4.03881e-08
3.99475e-08
3.95398e-08
3.91649e-08
3.88227e-08
3.85125e-08
3.82338e-08
3.79859e-08
3.77679e-08
3.75792e-08
3.74189e-08
3.72865e-08
3.71813e-08
3.71028e-08
3.70507e-08
3.70247e-08
4.70224e-08
4.65636e-08
4.60388e-08
4.54693e-08
4.48731e-08
4.42647e-08
4.36563e-08
4.30573e-08
4.2475e-08
4.1915e-08
4.13814e-08
4.08771e-08
4.0404e-08
3.99631e-08
3.95551e-08
3.91799e-08
3.88374e-08
3.8527e-08
3.82481e-08
3.8e-08
3.77818e-08
3.75929e-08
3.74325e-08
3.73e-08
3.71947e-08
3.71161e-08
3.7064e-08
3.7038e-08
4.70396e-08
4.65806e-08
4.60556e-08
4.54859e-08
4.48893e-08
4.42807e-08
4.36719e-08
4.30726e-08
4.24899e-08
4.19296e-08
4.13957e-08
4.08911e-08
4.04176e-08
3.99765e-08
3.95682e-08
3.91928e-08
3.885e-08
3.85394e-08
3.82603e-08
3.8012e-08
3.77938e-08
3.76047e-08
3.74442e-08
3.73116e-08
3.72062e-08
3.71276e-08
3.70754e-08
3.70494e-08
4.70539e-08
4.65948e-08
4.60696e-08
4.54997e-08
4.49029e-08
4.4294e-08
4.3685e-08
4.30853e-08
4.25024e-08
4.19418e-08
4.14076e-08
4.09028e-08
4.04291e-08
3.99877e-08
3.95791e-08
3.92035e-08
3.88606e-08
3.85498e-08
3.82705e-08
3.80221e-08
3.78037e-08
3.76146e-08
3.7454e-08
3.73213e-08
3.72158e-08
3.71372e-08
3.7085e-08
3.7059e-08
4.70653e-08
4.66062e-08
4.60809e-08
4.55108e-08
4.49138e-08
4.43047e-08
4.36954e-08
4.30955e-08
4.25124e-08
4.19516e-08
4.14172e-08
4.09121e-08
4.04382e-08
3.99966e-08
3.95879e-08
3.92121e-08
3.8869e-08
3.85581e-08
3.82787e-08
3.80302e-08
3.78117e-08
3.76225e-08
3.74618e-08
3.73291e-08
3.72236e-08
3.71449e-08
3.70927e-08
3.70666e-08
4.70739e-08
4.66147e-08
4.60893e-08
4.55191e-08
4.49219e-08
4.43127e-08
4.37033e-08
4.31032e-08
4.25199e-08
4.19589e-08
4.14244e-08
4.09191e-08
4.04451e-08
4.00033e-08
3.95945e-08
3.92186e-08
3.88754e-08
3.85643e-08
3.82849e-08
3.80363e-08
3.78177e-08
3.76284e-08
3.74677e-08
3.73349e-08
3.72294e-08
3.71507e-08
3.70984e-08
3.70724e-08
4.70796e-08
4.66203e-08
4.60949e-08
4.55246e-08
4.49274e-08
4.4318e-08
4.37085e-08
4.31083e-08
4.25249e-08
4.19638e-08
4.14291e-08
4.09238e-08
4.04496e-08
4.00078e-08
3.95989e-08
3.92229e-08
3.88796e-08
3.85685e-08
3.8289e-08
3.80403e-08
3.78217e-08
3.76324e-08
3.74716e-08
3.73388e-08
3.72333e-08
3.71545e-08
3.71023e-08
3.70762e-08
4.70825e-08
4.66232e-08
4.60977e-08
4.55274e-08
4.49301e-08
4.43207e-08
4.37111e-08
4.31109e-08
4.25274e-08
4.19663e-08
4.14315e-08
4.09261e-08
4.04519e-08
4.00101e-08
3.96011e-08
3.9225e-08
3.88817e-08
3.85706e-08
3.82911e-08
3.80424e-08
3.78237e-08
3.76344e-08
3.74736e-08
3.73407e-08
3.72352e-08
3.71565e-08
3.71042e-08
3.70781e-08
)
;

boundaryField
{
    bc-2
    {
        type            empty;
    }
    bc-3
    {
        type            empty;
    }
    bottom
    {
        type            zeroGradient;
    }
    leftSide
    {
        type            zeroGradient;
    }
    naturalSurface
    {
        type            zeroGradient;
    }
    rightSide
    {
        type            zeroGradient;
    }
    slopesurface
    {
        type            zeroGradient;
    }
    subGradeSurface
    {
        type            zeroGradient;
    }
}


// ************************************************************************* //
