# Supplementary material for: A finite volume-based model for the hydrothermal behavior of soil under freeze–thaw cycles
Source: PLoS One. 2021 Jun 3;16(6):e0252680. doi: 10.1371/journal.pone.0252680 (PMC8174737; doi:10.1371/journal.pone.0252680)
Supplement: S2 Data — (ZIP) [file pone.0252680.s002.zip › 土柱计算数据/1/3.03264e+08/Kg]

/*--------------------------------*- C++ -*----------------------------------*\
| =========                 |                                                 |
| \\      /  F ield         | OpenFOAM: The Open Source CFD Toolbox           |
|  \\    /   O peration     | Version:  2.4.0                                 |
|   \\  /    A nd           | Web:      www.OpenFOAM.org                      |
|    \\/     M anipulation  |                                                 |
\*---------------------------------------------------------------------------*/
FoamFile
{
    version     2.0;
    format      ascii;
    class       volVectorField;
    location    "3.03264e+08";
    object      Kg;
}
// * * * * * * * * * * * * * * * * * * * * * * * * * * * * * * * * * * * * * //

dimensions      [0 1 -1 0 0 0 0];

internalField   nonuniform List<vector> 
9554
(
(0 -1.211e-13 0)
(0 -3.67334e-13 0)
(0 -2.34995e-11 0)
(0 -3.09752e-09 0)
(0 -7.61348e-09 0)
(0 -1.27495e-08 0)
(0 -1.79568e-08 0)
(0 -2.29363e-08 0)
(0 -2.75232e-08 0)
(0 -3.16323e-08 0)
(0 -3.52271e-08 0)
(0 -3.83024e-08 0)
(0 -4.08734e-08 0)
(0 -4.29678e-08 0)
(0 -4.46219e-08 0)
(0 -4.58765e-08 0)
(0 -4.67751e-08 0)
(0 -4.73618e-08 0)
(0 -4.768e-08 0)
(0 -4.77712e-08 0)
(0 -4.76746e-08 0)
(0 -4.74259e-08 0)
(0 -1.21096e-13 0)
(0 -3.67321e-13 0)
(0 -2.34993e-11 0)
(0 -3.09739e-09 0)
(0 -7.61318e-09 0)
(0 -1.2749e-08 0)
(0 -1.7956e-08 0)
(0 -2.29353e-08 0)
(0 -2.7522e-08 0)
(0 -3.16308e-08 0)
(0 -3.52253e-08 0)
(0 -3.83005e-08 0)
(0 -4.08712e-08 0)
(0 -4.29655e-08 0)
(0 -4.46194e-08 0)
(0 -4.58739e-08 0)
(0 -4.67724e-08 0)
(0 -4.7359e-08 0)
(0 -4.76771e-08 0)
(0 -4.77683e-08 0)
(0 -4.76717e-08 0)
(0 -4.7423e-08 0)
(0 -1.21088e-13 0)
(0 -3.67294e-13 0)
(0 -2.3499e-11 0)
(0 -3.09713e-09 0)
(0 -7.61256e-09 0)
(0 -1.27479e-08 0)
(0 -1.79545e-08 0)
(0 -2.29332e-08 0)
(0 -2.75194e-08 0)
(0 -3.16277e-08 0)
(0 -3.52218e-08 0)
(0 -3.82965e-08 0)
(0 -4.08669e-08 0)
(0 -4.29609e-08 0)
(0 -4.46145e-08 0)
(0 -4.58687e-08 0)
(0 -4.6767e-08 0)
(0 -4.73535e-08 0)
(0 -4.76715e-08 0)
(0 -4.77626e-08 0)
(0 -4.76659e-08 0)
(0 -4.74172e-08 0)
(0 -1.21076e-13 0)
(0 -3.67254e-13 0)
(0 -2.34985e-11 0)
(0 -3.09674e-09 0)
(0 -7.61164e-09 0)
(0 -1.27464e-08 0)
(0 -1.79522e-08 0)
(0 -2.29301e-08 0)
(0 -2.75156e-08 0)
(0 -3.16232e-08 0)
(0 -3.52166e-08 0)
(0 -3.82907e-08 0)
(0 -4.08605e-08 0)
(0 -4.29539e-08 0)
(0 -4.4607e-08 0)
(0 -4.58609e-08 0)
(0 -4.67589e-08 0)
(0 -4.73451e-08 0)
(0 -4.7663e-08 0)
(0 -4.7754e-08 0)
(0 -4.76572e-08 0)
(0 -4.74085e-08 0)
(0 -1.2106e-13 0)
(0 -3.67201e-13 0)
(0 -2.34979e-11 0)
(0 -3.09622e-09 0)
(0 -7.61042e-09 0)
(0 -1.27443e-08 0)
(0 -1.79491e-08 0)
(0 -2.29261e-08 0)
(0 -2.75105e-08 0)
(0 -3.16171e-08 0)
(0 -3.52096e-08 0)
(0 -3.82828e-08 0)
(0 -4.08518e-08 0)
(0 -4.29446e-08 0)
(0 -4.45972e-08 0)
(0 -4.58505e-08 0)
(0 -4.67481e-08 0)
(0 -4.7334e-08 0)
(0 -4.76516e-08 0)
(0 -4.77425e-08 0)
(0 -4.76457e-08 0)
(0 -4.7397e-08 0)
(0 -1.2104e-13 0)
(0 -3.67135e-13 0)
(0 -2.34972e-11 0)
(0 -3.09558e-09 0)
(0 -7.60889e-09 0)
(0 -1.27416e-08 0)
(0 -1.79453e-08 0)
(0 -2.2921e-08 0)
(0 -2.75041e-08 0)
(0 -3.16095e-08 0)
(0 -3.52008e-08 0)
(0 -3.8273e-08 0)
(0 -4.08411e-08 0)
(0 -4.2933e-08 0)
(0 -4.45848e-08 0)
(0 -4.58375e-08 0)
(0 -4.67346e-08 0)
(0 -4.73202e-08 0)
(0 -4.76375e-08 0)
(0 -4.77282e-08 0)
(0 -4.76312e-08 0)
(0 -4.73825e-08 0)
(0 -1.21016e-13 0)
(0 -3.67055e-13 0)
(0 -2.34963e-11 0)
(0 -3.0948e-09 0)
(0 -7.60706e-09 0)
(0 -1.27385e-08 0)
(0 -1.79407e-08 0)
(0 -2.29149e-08 0)
(0 -2.74965e-08 0)
(0 -3.16004e-08 0)
(0 -3.51903e-08 0)
(0 -3.82612e-08 0)
(0 -4.08281e-08 0)
(0 -4.2919e-08 0)
(0 -4.457e-08 0)
(0 -4.5822e-08 0)
(0 -4.67185e-08 0)
(0 -4.73035e-08 0)
(0 -4.76205e-08 0)
(0 -4.7711e-08 0)
(0 -4.76139e-08 0)
(0 -4.73652e-08 0)
(0 -1.20989e-13 0)
(0 -3.66963e-13 0)
(0 -2.34955e-11 0)
(0 -3.0939e-09 0)
(0 -7.60492e-09 0)
(0 -1.27348e-08 0)
(0 -1.79353e-08 0)
(0 -2.29077e-08 0)
(0 -2.74876e-08 0)
(0 -3.15898e-08 0)
(0 -3.51781e-08 0)
(0 -3.82475e-08 0)
(0 -4.08131e-08 0)
(0 -4.29027e-08 0)
(0 -4.45527e-08 0)
(0 -4.58038e-08 0)
(0 -4.66996e-08 0)
(0 -4.72841e-08 0)
(0 -4.76007e-08 0)
(0 -4.76909e-08 0)
(0 -4.75937e-08 0)
(0 -4.7345e-08 0)
(0 -1.20957e-13 0)
(0 -3.66859e-13 0)
(0 -2.34946e-11 0)
(0 -3.09287e-09 0)
(0 -7.60248e-09 0)
(0 -1.27307e-08 0)
(0 -1.79292e-08 0)
(0 -2.28996e-08 0)
(0 -2.74774e-08 0)
(0 -3.15777e-08 0)
(0 -3.51641e-08 0)
(0 -3.82318e-08 0)
(0 -4.07958e-08 0)
(0 -4.28842e-08 0)
(0 -4.45329e-08 0)
(0 -4.57831e-08 0)
(0 -4.66781e-08 0)
(0 -4.7262e-08 0)
(0 -4.75781e-08 0)
(0 -4.7668e-08 0)
(0 -4.75707e-08 0)
(0 -4.73219e-08 0)
(0 -1.20921e-13 0)
(0 -3.66742e-13 0)
(0 -2.34939e-11 0)
(0 -3.09171e-09 0)
(0 -7.59974e-09 0)
(0 -1.2726e-08 0)
(0 -1.79223e-08 0)
(0 -2.28904e-08 0)
(0 -2.7466e-08 0)
(0 -3.1564e-08 0)
(0 -3.51484e-08 0)
(0 -3.82142e-08 0)
(0 -4.07765e-08 0)
(0 -4.28633e-08 0)
(0 -4.45107e-08 0)
(0 -4.57598e-08 0)
(0 -4.66539e-08 0)
(0 -4.7237e-08 0)
(0 -4.75527e-08 0)
(0 -4.76423e-08 0)
(0 -4.75448e-08 0)
(0 -4.7296e-08 0)
(0 -1.20881e-13 0)
(0 -3.66613e-13 0)
(0 -2.34932e-11 0)
(0 -3.09043e-09 0)
(0 -7.5967e-09 0)
(0 -1.27207e-08 0)
(0 -1.79147e-08 0)
(0 -2.28803e-08 0)
(0 -2.74533e-08 0)
(0 -3.15489e-08 0)
(0 -3.5131e-08 0)
(0 -3.81946e-08 0)
(0 -4.0755e-08 0)
(0 -4.28401e-08 0)
(0 -4.44861e-08 0)
(0 -4.57339e-08 0)
(0 -4.6627e-08 0)
(0 -4.72094e-08 0)
(0 -4.75245e-08 0)
(0 -4.76137e-08 0)
(0 -4.7516e-08 0)
(0 -4.72672e-08 0)
(0 -1.20837e-13 0)
(0 -3.66473e-13 0)
(0 -2.34927e-11 0)
(0 -3.08902e-09 0)
(0 -7.59336e-09 0)
(0 -1.2715e-08 0)
(0 -1.79063e-08 0)
(0 -2.28691e-08 0)
(0 -2.74394e-08 0)
(0 -3.15323e-08 0)
(0 -3.51118e-08 0)
(0 -3.81732e-08 0)
(0 -4.07314e-08 0)
(0 -4.28146e-08 0)
(0 -4.4459e-08 0)
(0 -4.57055e-08 0)
(0 -4.65975e-08 0)
(0 -4.7179e-08 0)
(0 -4.74935e-08 0)
(0 -4.75823e-08 0)
(0 -4.74845e-08 0)
(0 -4.72356e-08 0)
(0 -1.20789e-13 0)
(0 -3.66322e-13 0)
(0 -2.34924e-11 0)
(0 -3.0875e-09 0)
(0 -7.58973e-09 0)
(0 -1.27088e-08 0)
(0 -1.78972e-08 0)
(0 -2.2857e-08 0)
(0 -2.74242e-08 0)
(0 -3.15142e-08 0)
(0 -3.5091e-08 0)
(0 -3.81498e-08 0)
(0 -4.07057e-08 0)
(0 -4.27869e-08 0)
(0 -4.44295e-08 0)
(0 -4.56745e-08 0)
(0 -4.65653e-08 0)
(0 -4.71459e-08 0)
(0 -4.74597e-08 0)
(0 -4.75481e-08 0)
(0 -4.74501e-08 0)
(0 -4.72012e-08 0)
(0 -1.20737e-13 0)
(0 -3.66159e-13 0)
(0 -2.34923e-11 0)
(0 -3.08585e-09 0)
(0 -7.5858e-09 0)
(0 -1.2702e-08 0)
(0 -1.78873e-08 0)
(0 -2.28438e-08 0)
(0 -2.74079e-08 0)
(0 -3.14947e-08 0)
(0 -3.50685e-08 0)
(0 -3.81245e-08 0)
(0 -4.0678e-08 0)
(0 -4.2757e-08 0)
(0 -4.43977e-08 0)
(0 -4.56411e-08 0)
(0 -4.65306e-08 0)
(0 -4.71102e-08 0)
(0 -4.74232e-08 0)
(0 -4.75112e-08 0)
(0 -4.74129e-08 0)
(0 -4.7164e-08 0)
(0 -1.20681e-13 0)
(0 -3.65986e-13 0)
(0 -2.34923e-11 0)
(0 -3.08407e-09 0)
(0 -7.58159e-09 0)
(0 -1.26948e-08 0)
(0 -1.78767e-08 0)
(0 -2.28297e-08 0)
(0 -2.73903e-08 0)
(0 -3.14737e-08 0)
(0 -3.50443e-08 0)
(0 -3.80974e-08 0)
(0 -4.06482e-08 0)
(0 -4.27248e-08 0)
(0 -4.43635e-08 0)
(0 -4.56051e-08 0)
(0 -4.64932e-08 0)
(0 -4.70718e-08 0)
(0 -4.7384e-08 0)
(0 -4.74715e-08 0)
(0 -4.73729e-08 0)
(0 -4.7124e-08 0)
(0 -1.20621e-13 0)
(0 -3.658e-13 0)
(0 -2.34922e-11 0)
(0 -3.08218e-09 0)
(0 -7.57708e-09 0)
(0 -1.26871e-08 0)
(0 -1.78654e-08 0)
(0 -2.28147e-08 0)
(0 -2.73715e-08 0)
(0 -3.14513e-08 0)
(0 -3.50185e-08 0)
(0 -3.80684e-08 0)
(0 -4.06164e-08 0)
(0 -4.26905e-08 0)
(0 -4.43269e-08 0)
(0 -4.55668e-08 0)
(0 -4.64534e-08 0)
(0 -4.70307e-08 0)
(0 -4.73422e-08 0)
(0 -4.7429e-08 0)
(0 -4.73302e-08 0)
(0 -4.70813e-08 0)
(0 -1.20557e-13 0)
(0 -3.656e-13 0)
(0 -2.34919e-11 0)
(0 -3.08015e-09 0)
(0 -7.57229e-09 0)
(0 -1.26788e-08 0)
(0 -1.78534e-08 0)
(0 -2.27988e-08 0)
(0 -2.73516e-08 0)
(0 -3.14276e-08 0)
(0 -3.49912e-08 0)
(0 -3.80378e-08 0)
(0 -4.05827e-08 0)
(0 -4.26541e-08 0)
(0 -4.42882e-08 0)
(0 -4.55261e-08 0)
(0 -4.6411e-08 0)
(0 -4.69872e-08 0)
(0 -4.72977e-08 0)
(0 -4.73839e-08 0)
(0 -4.72848e-08 0)
(0 -4.70359e-08 0)
(0 -1.20488e-13 0)
(0 -3.65384e-13 0)
(0 -2.34907e-11 0)
(0 -3.07799e-09 0)
(0 -7.56722e-09 0)
(0 -1.26702e-08 0)
(0 -1.78407e-08 0)
(0 -2.2782e-08 0)
(0 -2.73307e-08 0)
(0 -3.14027e-08 0)
(0 -3.49624e-08 0)
(0 -3.80055e-08 0)
(0 -4.05471e-08 0)
(0 -4.26157e-08 0)
(0 -4.42473e-08 0)
(0 -4.54831e-08 0)
(0 -4.63663e-08 0)
(0 -4.69411e-08 0)
(0 -4.72506e-08 0)
(0 -4.73362e-08 0)
(0 -4.72368e-08 0)
(0 -4.69878e-08 0)
(0 -1.20416e-13 0)
(0 -3.65148e-13 0)
(0 -2.34881e-11 0)
(0 -3.0757e-09 0)
(0 -7.56188e-09 0)
(0 -1.26611e-08 0)
(0 -1.78275e-08 0)
(0 -2.27644e-08 0)
(0 -2.73087e-08 0)
(0 -3.13765e-08 0)
(0 -3.49323e-08 0)
(0 -3.79716e-08 0)
(0 -4.05099e-08 0)
(0 -4.25754e-08 0)
(0 -4.42044e-08 0)
(0 -4.54379e-08 0)
(0 -4.63193e-08 0)
(0 -4.68926e-08 0)
(0 -4.72011e-08 0)
(0 -4.7286e-08 0)
(0 -4.71861e-08 0)
(0 -4.69371e-08 0)
(0 -1.20338e-13 0)
(0 -3.64885e-13 0)
(0 -2.3483e-11 0)
(0 -3.07328e-09 0)
(0 -7.55627e-09 0)
(0 -1.26516e-08 0)
(0 -1.78137e-08 0)
(0 -2.27461e-08 0)
(0 -2.7286e-08 0)
(0 -3.13494e-08 0)
(0 -3.4901e-08 0)
(0 -3.79364e-08 0)
(0 -4.04711e-08 0)
(0 -4.25334e-08 0)
(0 -4.41596e-08 0)
(0 -4.53907e-08 0)
(0 -4.62701e-08 0)
(0 -4.68419e-08 0)
(0 -4.71491e-08 0)
(0 -4.72333e-08 0)
(0 -4.7133e-08 0)
(0 -4.68838e-08 0)
(0 -1.20255e-13 0)
(0 -3.64587e-13 0)
(0 -2.34743e-11 0)
(0 -3.07071e-09 0)
(0 -7.55043e-09 0)
(0 -1.26417e-08 0)
(0 -1.77994e-08 0)
(0 -2.27272e-08 0)
(0 -2.72625e-08 0)
(0 -3.13214e-08 0)
(0 -3.48687e-08 0)
(0 -3.79e-08 0)
(0 -4.0431e-08 0)
(0 -4.24899e-08 0)
(0 -4.41131e-08 0)
(0 -4.53416e-08 0)
(0 -4.62189e-08 0)
(0 -4.6789e-08 0)
(0 -4.7095e-08 0)
(0 -4.71782e-08 0)
(0 -4.70775e-08 0)
(0 -4.68282e-08 0)
(0 -1.20166e-13 0)
(0 -3.64245e-13 0)
(0 -2.34607e-11 0)
(0 -3.06801e-09 0)
(0 -7.54441e-09 0)
(0 -1.26317e-08 0)
(0 -1.77849e-08 0)
(0 -2.27081e-08 0)
(0 -2.72387e-08 0)
(0 -3.12929e-08 0)
(0 -3.48357e-08 0)
(0 -3.78629e-08 0)
(0 -4.03899e-08 0)
(0 -4.24452e-08 0)
(0 -4.40652e-08 0)
(0 -4.5291e-08 0)
(0 -4.61659e-08 0)
(0 -4.67341e-08 0)
(0 -4.70387e-08 0)
(0 -4.7121e-08 0)
(0 -4.70196e-08 0)
(0 -4.67701e-08 0)
(0 -1.2007e-13 0)
(0 -3.63848e-13 0)
(0 -2.3441e-11 0)
(0 -3.06521e-09 0)
(0 -7.5383e-09 0)
(0 -1.26216e-08 0)
(0 -1.77704e-08 0)
(0 -2.2689e-08 0)
(0 -2.72148e-08 0)
(0 -3.12644e-08 0)
(0 -3.48026e-08 0)
(0 -3.78253e-08 0)
(0 -4.03482e-08 0)
(0 -4.23997e-08 0)
(0 -4.40162e-08 0)
(0 -4.5239e-08 0)
(0 -4.61114e-08 0)
(0 -4.66775e-08 0)
(0 -4.69805e-08 0)
(0 -4.70616e-08 0)
(0 -4.69596e-08 0)
(0 -4.67098e-08 0)
(0 -1.19967e-13 0)
(0 -3.63387e-13 0)
(0 -2.34145e-11 0)
(0 -3.06237e-09 0)
(0 -7.53225e-09 0)
(0 -1.26117e-08 0)
(0 -1.77563e-08 0)
(0 -2.26703e-08 0)
(0 -2.71914e-08 0)
(0 -3.12362e-08 0)
(0 -3.47697e-08 0)
(0 -3.77878e-08 0)
(0 -4.03063e-08 0)
(0 -4.23537e-08 0)
(0 -4.39666e-08 0)
(0 -4.51861e-08 0)
(0 -4.60557e-08 0)
(0 -4.66195e-08 0)
(0 -4.69206e-08 0)
(0 -4.70005e-08 0)
(0 -4.68976e-08 0)
(0 -4.66475e-08 0)
(0 -1.19856e-13 0)
(0 -3.62858e-13 0)
(0 -2.33816e-11 0)
(0 -3.05961e-09 0)
(0 -7.52652e-09 0)
(0 -1.26024e-08 0)
(0 -1.7743e-08 0)
(0 -2.26527e-08 0)
(0 -2.71693e-08 0)
(0 -3.12093e-08 0)
(0 -3.47379e-08 0)
(0 -3.77512e-08 0)
(0 -4.02651e-08 0)
(0 -4.23081e-08 0)
(0 -4.39168e-08 0)
(0 -4.51327e-08 0)
(0 -4.59991e-08 0)
(0 -4.65603e-08 0)
(0 -4.68594e-08 0)
(0 -4.69377e-08 0)
(0 -4.68338e-08 0)
(0 -4.65831e-08 0)
(0 -1.19737e-13 0)
(0 -3.6227e-13 0)
(0 -2.33457e-11 0)
(0 -3.05714e-09 0)
(0 -7.52154e-09 0)
(0 -1.25944e-08 0)
(0 -1.77315e-08 0)
(0 -2.26372e-08 0)
(0 -2.71494e-08 0)
(0 -3.11847e-08 0)
(0 -3.47083e-08 0)
(0 -3.77165e-08 0)
(0 -4.02253e-08 0)
(0 -4.22634e-08 0)
(0 -4.38677e-08 0)
(0 -4.50794e-08 0)
(0 -4.59423e-08 0)
(0 -4.65004e-08 0)
(0 -4.67971e-08 0)
(0 -4.68736e-08 0)
(0 -4.67685e-08 0)
(0 -4.65171e-08 0)
(0 -1.19613e-13 0)
(0 -3.6166e-13 0)
(0 -2.33144e-11 0)
(0 -3.05535e-09 0)
(0 -7.51798e-09 0)
(0 -1.25886e-08 0)
(0 -1.77229e-08 0)
(0 -2.26251e-08 0)
(0 -2.71332e-08 0)
(0 -3.11636e-08 0)
(0 -3.4682e-08 0)
(0 -3.76847e-08 0)
(0 -4.0188e-08 0)
(0 -4.22207e-08 0)
(0 -4.38199e-08 0)
(0 -4.5027e-08 0)
(0 -4.58857e-08 0)
(0 -4.64404e-08 0)
(0 -4.67342e-08 0)
(0 -4.68085e-08 0)
(0 -4.67019e-08 0)
(0 -4.64495e-08 0)
(0 -1.19487e-13 0)
(0 -3.6111e-13 0)
(0 -2.33033e-11 0)
(0 -3.05483e-09 0)
(0 -7.51687e-09 0)
(0 -1.25865e-08 0)
(0 -1.7719e-08 0)
(0 -2.26183e-08 0)
(0 -2.71225e-08 0)
(0 -3.11481e-08 0)
(0 -3.46609e-08 0)
(0 -3.76576e-08 0)
(0 -4.01546e-08 0)
(0 -4.21812e-08 0)
(0 -4.37745e-08 0)
(0 -4.49762e-08 0)
(0 -4.58302e-08 0)
(0 -4.63807e-08 0)
(0 -4.66712e-08 0)
(0 -4.67428e-08 0)
(0 -4.66343e-08 0)
(0 -4.63807e-08 0)
(0 -1.19368e-13 0)
(0 -3.60778e-13 0)
(0 -2.33401e-11 0)
(0 -3.05655e-09 0)
(0 -7.51981e-09 0)
(0 -1.25901e-08 0)
(0 -1.77221e-08 0)
(0 -2.26194e-08 0)
(0 -2.71198e-08 0)
(0 -3.11404e-08 0)
(0 -3.46471e-08 0)
(0 -3.7637e-08 0)
(0 -4.01269e-08 0)
(0 -4.21463e-08 0)
(0 -4.37327e-08 0)
(0 -4.49281e-08 0)
(0 -4.57764e-08 0)
(0 -4.63221e-08 0)
(0 -4.66085e-08 0)
(0 -4.6677e-08 0)
(0 -4.6566e-08 0)
(0 -4.63108e-08 0)
(0 -1.19275e-13 0)
(0 -3.60945e-13 0)
(0 -2.34727e-11 0)
(0 -3.06203e-09 0)
(0 -7.52916e-09 0)
(0 -1.26025e-08 0)
(0 -1.77356e-08 0)
(0 -2.26317e-08 0)
(0 -2.71286e-08 0)
(0 -3.11436e-08 0)
(0 -3.46433e-08 0)
(0 -3.76252e-08 0)
(0 -4.01066e-08 0)
(0 -4.21176e-08 0)
(0 -4.3696e-08 0)
(0 -4.48838e-08 0)
(0 -4.57254e-08 0)
(0 -4.62652e-08 0)
(0 -4.65468e-08 0)
(0 -4.66114e-08 0)
(0 -4.64975e-08 0)
(0 -4.62403e-08 0)
(0 -1.19237e-13 0)
(0 -3.62086e-13 0)
(0 -2.37808e-11 0)
(0 -3.07357e-09 0)
(0 -7.54846e-09 0)
(0 -1.2628e-08 0)
(0 -1.77642e-08 0)
(0 -2.26598e-08 0)
(0 -2.71529e-08 0)
(0 -3.11615e-08 0)
(0 -3.46527e-08 0)
(0 -3.7625e-08 0)
(0 -4.00963e-08 0)
(0 -4.20971e-08 0)
(0 -4.36657e-08 0)
(0 -4.48445e-08 0)
(0 -4.56781e-08 0)
(0 -4.6211e-08 0)
(0 -4.64867e-08 0)
(0 -4.65466e-08 0)
(0 -4.64291e-08 0)
(0 -4.61693e-08 0)
(0 -1.19303e-13 0)
(0 -3.64985e-13 0)
(0 -2.4399e-11 0)
(0 -3.09477e-09 0)
(0 -7.58293e-09 0)
(0 -1.26727e-08 0)
(0 -1.78142e-08 0)
(0 -2.27098e-08 0)
(0 -2.71982e-08 0)
(0 -3.11986e-08 0)
(0 -3.46793e-08 0)
(0 -3.76396e-08 0)
(0 -4.00984e-08 0)
(0 -4.20869e-08 0)
(0 -4.36437e-08 0)
(0 -4.48117e-08 0)
(0 -4.56356e-08 0)
(0 -4.61602e-08 0)
(0 -4.64289e-08 0)
(0 -4.64832e-08 0)
(0 -4.63614e-08 0)
(0 -4.60984e-08 0)
(0 -1.19556e-13 0)
(0 -3.70972e-13 0)
(0 -2.55611e-11 0)
(0 -3.13114e-09 0)
(0 -7.64016e-09 0)
(0 -1.2745e-08 0)
(0 -1.78937e-08 0)
(0 -2.2789e-08 0)
(0 -2.72709e-08 0)
(0 -3.12604e-08 0)
(0 -3.47274e-08 0)
(0 -3.76726e-08 0)
(0 -4.01159e-08 0)
(0 -4.20892e-08 0)
(0 -4.36318e-08 0)
(0 -4.47868e-08 0)
(0 -4.55991e-08 0)
(0 -4.61137e-08 0)
(0 -4.63741e-08 0)
(0 -4.64217e-08 0)
(0 -4.62946e-08 0)
(0 -4.60277e-08 0)
(0 -1.20127e-13 0)
(0 -3.82463e-13 0)
(0 -2.76881e-11 0)
(0 -3.19111e-09 0)
(0 -7.73117e-09 0)
(0 -1.28564e-08 0)
(0 -1.80135e-08 0)
(0 -2.29066e-08 0)
(0 -2.73785e-08 0)
(0 -3.13529e-08 0)
(0 -3.48019e-08 0)
(0 -3.77278e-08 0)
(0 -4.01518e-08 0)
(0 -4.21066e-08 0)
(0 -4.36318e-08 0)
(0 -4.47712e-08 0)
(0 -4.55698e-08 0)
(0 -4.60725e-08 0)
(0 -4.63231e-08 0)
(0 -4.63626e-08 0)
(0 -4.62293e-08 0)
(0 -4.59577e-08 0)
(0 -1.21252e-13 0)
(0 -4.03988e-13 0)
(0 -3.15916e-11 0)
(0 -3.2878e-09 0)
(0 -7.87191e-09 0)
(0 -1.30225e-08 0)
(0 -1.81868e-08 0)
(0 -2.30733e-08 0)
(0 -2.75294e-08 0)
(0 -3.14826e-08 0)
(0 -3.49077e-08 0)
(0 -3.78091e-08 0)
(0 -4.02091e-08 0)
(0 -4.21412e-08 0)
(0 -4.36456e-08 0)
(0 -4.47664e-08 0)
(0 -4.55486e-08 0)
(0 -4.60375e-08 0)
(0 -4.62764e-08 0)
(0 -4.63065e-08 0)
(0 -4.61658e-08 0)
(0 -4.58887e-08 0)
(0 -1.23407e-13 0)
(0 -4.43128e-13 0)
(0 -3.91566e-11 0)
(0 -3.44278e-09 0)
(0 -8.08518e-09 0)
(0 -1.32627e-08 0)
(0 -1.8429e-08 0)
(0 -2.33006e-08 0)
(0 -2.77321e-08 0)
(0 -3.16558e-08 0)
(0 -3.50497e-08 0)
(0 -3.79202e-08 0)
(0 -4.02906e-08 0)
(0 -4.21953e-08 0)
(0 -4.36749e-08 0)
(0 -4.47736e-08 0)
(0 -4.55367e-08 0)
(0 -4.60093e-08 0)
(0 -4.62347e-08 0)
(0 -4.62538e-08 0)
(0 -4.61045e-08 0)
(0 -4.58209e-08 0)
(0 -1.27597e-13 0)
(0 -5.16953e-13 0)
(0 -5.5248e-11 0)
(0 -3.69027e-09 0)
(0 -8.4016e-09 0)
(0 -1.35999e-08 0)
(0 -1.87559e-08 0)
(0 -2.35995e-08 0)
(0 -2.79943e-08 0)
(0 -3.1878e-08 0)
(0 -3.5232e-08 0)
(0 -3.8064e-08 0)
(0 -4.03986e-08 0)
(0 -4.22707e-08 0)
(0 -4.3721e-08 0)
(0 -4.4794e-08 0)
(0 -4.55349e-08 0)
(0 -4.59887e-08 0)
(0 -4.61985e-08 0)
(0 -4.62051e-08 0)
(0 -4.60458e-08 0)
(0 -4.57547e-08 0)
(0 -1.35346e-13 0)
(0 -6.64585e-13 0)
(0 -9.68847e-11 0)
(0 -4.08387e-09 0)
(0 -8.85644e-09 0)
(0 -1.40554e-08 0)
(0 -1.91801e-08 0)
(0 -2.39777e-08 0)
(0 -2.83211e-08 0)
(0 -3.21531e-08 0)
(0 -3.54573e-08 0)
(0 -3.82429e-08 0)
(0 -4.0535e-08 0)
(0 -4.23687e-08 0)
(0 -4.37851e-08 0)
(0 -4.48284e-08 0)
(0 -4.55439e-08 0)
(0 -4.59762e-08 0)
(0 -4.61682e-08 0)
(0 -4.61605e-08 0)
(0 -4.599e-08 0)
(0 -4.56903e-08 0)
(0 -1.50808e-13 0)
(0 -1.00371e-12 0)
(0 -2.47586e-10 0)
(0 -4.67697e-09 0)
(0 -9.47034e-09 0)
(0 -1.46373e-08 0)
(0 -1.97052e-08 0)
(0 -2.44372e-08 0)
(0 -2.87142e-08 0)
(0 -3.24823e-08 0)
(0 -3.57269e-08 0)
(0 -3.84579e-08 0)
(0 -4.07006e-08 0)
(0 -4.24903e-08 0)
(0 -4.38678e-08 0)
(0 -4.48774e-08 0)
(0 -4.5564e-08 0)
(0 -4.59721e-08 0)
(0 -4.61442e-08 0)
(0 -4.61203e-08 0)
(0 -4.59371e-08 0)
(0 -4.56277e-08 0)
(0 -1.83509e-13 0)
(0 -1.94642e-12 0)
(0 -9.25404e-10 0)
(0 -5.38043e-09 0)
(0 -1.02111e-08 0)
(0 -1.53294e-08 0)
(0 -2.03219e-08 0)
(0 -2.49729e-08 0)
(0 -2.91707e-08 0)
(0 -3.28645e-08 0)
(0 -3.60405e-08 0)
(0 -3.87091e-08 0)
(0 -4.08957e-08 0)
(0 -4.26355e-08 0)
(0 -4.39693e-08 0)
(0 -4.49411e-08 0)
(0 -4.55955e-08 0)
(0 -4.59765e-08 0)
(0 -4.61264e-08 0)
(0 -4.60847e-08 0)
(0 -4.58874e-08 0)
(0 -4.55673e-08 0)
(0 -1.56612e-13 0)
(0 -1.75241e-13 0)
(0 -1.89926e-13 0)
(0 -1.87796e-13 0)
(0 -9.1911e-14 0)
(0 -1.2568e-13 0)
(0 -1.11533e-13 0)
(0 -5.94727e-14 0)
(0 -8.22277e-14 0)
(0 -4.19268e-13 0)
(0 -7.151e-14 0)
(0 -5.3723e-14 0)
(0 -5.92962e-14 0)
(0 -1.38073e-13 0)
(0 -6.87934e-14 0)
(0 -1.93557e-14 0)
(0 -7.84047e-14 0)
(0 -1.60191e-13 0)
(0 -1.35607e-13 0)
(0 -8.56955e-14 0)
(0 -8.29196e-14 0)
(0 -2.6359e-13 0)
(0 -7.55053e-14 0)
(0 -4.49597e-14 0)
(0 -9.93028e-14 0)
(0 -1.15085e-13 0)
(0 -1.05656e-13 0)
(0 -4.91653e-14 0)
(0 -1.05215e-13 0)
(0 -1.44572e-13 0)
(0 -2.05246e-13 0)
(0 -1.40543e-13 0)
(0 -1.36812e-13 0)
(0 -1.54565e-13 0)
(0 -1.80381e-08 0)
(0 -1.53093e-12 0)
(0 -1.45516e-08 0)
(0 -3.45466e-08 0)
(0 -1.65036e-13 0)
(0 -1.58776e-12 0)
(0 -3.45917e-13 0)
(0 -4.12212e-13 0)
(0 -2.64835e-13 0)
(0 -6.77018e-13 0)
(0 -3.84012e-13 0)
(0 -1.25813e-12 0)
(0 -4.01848e-13 0)
(0 -1.43043e-09 0)
(0 -1.58281e-12 0)
(0 -6.93579e-09 0)
(0 -1.21784e-13 0)
(0 -5.98615e-10 0)
(0 -7.16421e-12 0)
(0 -9.82817e-09 0)
(0 -2.6621e-08 0)
(0 -3.56388e-08 0)
(0 -2.32353e-08 0)
(0 -3.31053e-08 0)
(0 -5.54863e-13 0)
(0 -1.03695e-13 0)
(0 -2.63986e-13 0)
(0 -3.45223e-09 0)
(0 -3.96835e-09 0)
(0 -8.77936e-09 0)
(0 -2.25783e-13 0)
(0 -1.67825e-08 0)
(0 -1.27006e-09 0)
(0 -8.99409e-09 0)
(0 -4.61412e-09 0)
(0 -1.51029e-08 0)
(0 -4.24957e-09 0)
(0 -1.88684e-08 0)
(0 -6.11374e-09 0)
(0 -9.90032e-09 0)
(0 -1.11135e-08 0)
(0 -2.27941e-08 0)
(0 -7.30219e-09 0)
(0 -2.42193e-08 0)
(0 -1.4173e-08 0)
(0 -1.72409e-08 0)
(0 -1.55551e-08 0)
(0 -2.95721e-08 0)
(0 -1.45616e-08 0)
(0 -1.93045e-08 0)
(0 -1.98534e-08 0)
(0 -2.7364e-08 0)
(0 -1.20409e-08 0)
(0 -2.26281e-08 0)
(0 -1.8581e-08 0)
(0 -2.95733e-08 0)
(0 -2.46918e-08 0)
(0 -3.15594e-08 0)
(0 -1.65846e-08 0)
(0 -2.27175e-08 0)
(0 -3.006e-08 0)
(0 -3.10657e-08 0)
(0 -1.90405e-08 0)
(0 -3.24264e-08 0)
(0 -1.76533e-08 0)
(0 -2.351e-08 0)
(0 -2.332e-08 0)
(0 -3.16054e-08 0)
(0 -1.99619e-08 0)
(0 -2.44216e-08 0)
(0 -1.79291e-08 0)
(0 -1.82202e-08 0)
(0 -1.57312e-08 0)
(0 -1.62673e-08 0)
(0 -3.29691e-08 0)
(0 -3.24489e-08 0)
(0 -1.37726e-08 0)
(0 -1.21397e-08 0)
(0 -3.46202e-08 0)
(0 -6.62341e-09 0)
(0 -8.60919e-14 0)
(0 -4.57457e-11 0)
(0 -1.5162e-08 0)
(0 -1.1615e-10 0)
(0 -1.71776e-08 0)
(0 -2.60237e-08 0)
(0 -7.67521e-09 0)
(0 -1.17114e-08 0)
(0 -2.62604e-08 0)
(0 -2.95689e-08 0)
(0 -1.22066e-08 0)
(0 -1.16517e-13 0)
(0 -4.85952e-09 0)
(0 -1.45549e-08 0)
(0 -3.08265e-08 0)
(0 -2.29023e-08 0)
(0 -1.53715e-08 0)
(0 -2.1534e-08 0)
(0 -1.35897e-08 0)
(0 -7.27702e-11 0)
(0 -7.51491e-14 0)
(0 -4.19191e-12 0)
(0 -8.88151e-09 0)
(0 -2.13457e-08 0)
(0 -2.80375e-08 0)
(0 -2.52725e-08 0)
(0 -3.0827e-08 0)
(0 -3.11241e-09 0)
(0 -1.64706e-08 0)
(0 -1.03921e-08 0)
(0 -1.97941e-08 0)
(0 -2.23493e-08 0)
(0 -3.16016e-08 0)
(0 -2.07067e-08 0)
(0 -1.11283e-08 0)
(0 -1.15807e-08 0)
(0 -2.34545e-08 0)
(0 -3.466e-08 0)
(0 -2.4542e-08 0)
(0 -3.40203e-08 0)
(0 -2.39e-08 0)
(0 -6.7983e-09 0)
(0 -1.89444e-08 0)
(0 -2.48088e-09 0)
(0 -1.34754e-08 0)
(0 -8.28126e-09 0)
(0 -4.3186e-12 0)
(0 -9.66101e-12 0)
(0 -2.02702e-13 0)
(0 -1.93243e-13 0)
(0 -1.62267e-13 0)
(0 -3.03596e-08 0)
(0 -3.14533e-08 0)
(0 -2.51993e-08 0)
(0 -1.60456e-08 0)
(0 -3.46674e-08 0)
(0 -2.67765e-08 0)
(0 -2.15603e-08 0)
(0 -1.58748e-08 0)
(0 -3.40532e-08 0)
(0 -2.65151e-08 0)
(0 -3.14871e-08 0)
(0 -2.31418e-08 0)
(0 -1.09347e-08 0)
(0 -1.82642e-08 0)
(0 -3.71185e-09 0)
(0 -4.16662e-09 0)
(0 -9.63812e-14 0)
(0 -9.80162e-11 0)
(0 -1.52776e-08 0)
(0 -9.56618e-09 0)
(0 -1.74808e-08 0)
(0 -2.14982e-08 0)
(0 -1.02416e-08 0)
(0 -4.52678e-09 0)
(0 -1.5288e-08 0)
(0 -2.52829e-08 0)
(0 -7.44342e-09 0)
(0 -1.7091e-08 0)
(0 -2.55277e-08 0)
(0 -3.40478e-08 0)
(0 -2.04613e-08 0)
(0 -1.29935e-08 0)
(0 -1.96793e-08 0)
(0 -2.89396e-08 0)
(0 -3.42586e-09 0)
(0 -6.69131e-09 0)
(0 -2.28846e-08 0)
(0 -2.71904e-08 0)
(0 -5.25614e-09 0)
(0 -7.33622e-13 0)
(0 -1.44259e-08 0)
(0 -2.05908e-08 0)
(0 -2.15046e-13 0)
(0 -2.76625e-10 0)
(0 -3.54413e-08 0)
(0 -2.83029e-08 0)
(0 -2.99276e-08 0)
(0 -2.37205e-08 0)
(0 -2.93278e-08 0)
(0 -2.36867e-08 0)
(0 -2.08861e-08 0)
(0 -2.85853e-08 0)
(0 -1.88611e-08 0)
(0 -2.63312e-08 0)
(0 -1.14955e-08 0)
(0 -2.30797e-08 0)
(0 -1.33266e-13 0)
(0 -1.57699e-13 0)
(0 -1.8343e-08 0)
(0 -1.26887e-08 0)
(0 -5.60269e-09 0)
(0 -6.31115e-13 0)
(0 -8.60751e-09 0)
(0 -2.99559e-09 0)
(0 -5.11373e-09 0)
(0 -2.59774e-12 0)
(0 -1.68167e-08 0)
(0 -1.32024e-08 0)
(0 -7.91488e-09 0)
(0 -1.17816e-08 0)
(0 -3.31075e-08 0)
(0 -2.77766e-08 0)
(0 -1.09917e-08 0)
(0 -5.66554e-09 0)
(0 -3.40896e-08 0)
(0 -2.74997e-08 0)
(0 -1.45635e-08 0)
(0 -9.33346e-09 0)
(0 -2.63987e-08 0)
(0 -1.72626e-08 0)
(0 -1.24993e-08 0)
(0 -1.8941e-08 0)
(0 -3.5888e-08 0)
(0 -2.95564e-08 0)
(0 -3.20533e-08 0)
(0 -3.5399e-08 0)
(0 -1.9597e-13 0)
(0 -1.08598e-13 0)
(0 -2.07542e-08 0)
(0 -1.38781e-08 0)
(0 -1.46088e-08 0)
(0 -1.99682e-08 0)
(0 -2.10963e-09 0)
(0 -4.27012e-09 0)
(0 -3.02859e-08 0)
(0 -2.5246e-08 0)
(0 -1.5944e-08 0)
(0 -1.43307e-08 0)
(0 -6.78278e-09 0)
(0 -1.49568e-09 0)
(0 -1.41072e-08 0)
(0 -2.0117e-08 0)
(0 -1.91325e-08 0)
(0 -1.80584e-08 0)
(0 -3.15851e-08 0)
(0 -3.29496e-08 0)
(0 -1.01268e-13 0)
(0 -2.79671e-11 0)
(0 -1.29272e-12 0)
(0 -8.20866e-14 0)
(0 -1.82298e-08 0)
(0 -1.45635e-08 0)
(0 -1.24368e-08 0)
(0 -1.89889e-08 0)
(0 -1.41133e-08 0)
(0 -2.10953e-08 0)
(0 -6.32722e-13 0)
(0 -1.54392e-13 0)
(0 -2.70304e-08 0)
(0 -2.07042e-08 0)
(0 -4.73488e-10 0)
(0 -8.87837e-14 0)
(0 -2.33092e-08 0)
(0 -1.64961e-08 0)
(0 -1.98485e-08 0)
(0 -2.12511e-08 0)
(0 -2.62141e-08 0)
(0 -1.98949e-08 0)
(0 -2.57205e-09 0)
(0 -1.96468e-12 0)
(0 -2.71807e-08 0)
(0 -3.13399e-08 0)
(0 -3.08531e-08 0)
(0 -3.32745e-08 0)
(0 -4.72979e-09 0)
(0 -8.80836e-09 0)
(0 -1.23615e-08 0)
(0 -7.41846e-09 0)
(0 -2.2342e-08 0)
(0 -2.1387e-08 0)
(0 -7.65332e-10 0)
(0 -3.59028e-09 0)
(0 -1.09148e-08 0)
(0 -5.88497e-09 0)
(0 -2.54669e-08 0)
(0 -2.02368e-08 0)
(0 -7.1799e-09 0)
(0 -1.32557e-08 0)
(0 -4.3904e-09 0)
(0 -9.87094e-11 0)
(0 -2.78851e-08 0)
(0 -2.37313e-08 0)
(0 -1.72663e-08 0)
(0 -2.41431e-08 0)
(0 -6.59304e-09 0)
(0 -8.53328e-09 0)
(0 -1.414e-08 0)
(0 -1.31565e-08 0)
(0 -3.27757e-08 0)
(0 -2.93836e-08 0)
(0 -2.80869e-08 0)
(0 -2.5602e-08 0)
(0 -2.82346e-08 0)
(0 -2.90821e-08 0)
(0 -1.73327e-08 0)
(0 -2.16078e-08 0)
(0 -1.81717e-13 0)
(0 -4.64702e-11 0)
(0 -8.33671e-09 0)
(0 -4.76126e-09 0)
(0 -1.76581e-08 0)
(0 -1.54894e-08 0)
(0 -2.12767e-12 0)
(0 -2.54549e-10 0)
(0 -2.09576e-08 0)
(0 -1.59396e-08 0)
(0 -2.14571e-08 0)
(0 -2.29043e-08 0)
(0 -3.20334e-08 0)
(0 -2.81556e-08 0)
(0 -2.1979e-08 0)
(0 -2.48983e-08 0)
(0 -4.04502e-09 0)
(0 -1.0497e-10 0)
(0 -2.33532e-08 0)
(0 -1.86347e-08 0)
(0 -2.76785e-08 0)
(0 -3.03932e-08 0)
(0 -1.42436e-08 0)
(0 -1.07619e-08 0)
(0 -1.48128e-13 0)
(0 -1.39573e-13 0)
(0 -2.45799e-08 0)
(0 -1.96131e-08 0)
(0 -2.49466e-08 0)
(0 -2.72497e-08 0)
(0 -9.30859e-09 0)
(0 -3.36825e-09 0)
(0 -2.69519e-08 0)
(0 -2.96357e-08 0)
(0 -2.04597e-08 0)
(0 -2.32917e-08 0)
(0 -3.32433e-12 0)
(0 -1.3581e-13 0)
(0 -4.9156e-09 0)
(0 -2.32362e-09 0)
(0 -1.76277e-08 0)
(0 -2.12813e-08 0)
(0 -1.04301e-08 0)
(0 -1.39918e-08 0)
(0 -1.92555e-08 0)
(0 -1.56853e-08 0)
(0 -1.82785e-08 0)
(0 -2.28624e-08 0)
(0 -2.47759e-08 0)
(0 -2.00712e-08 0)
(0 -2.40257e-08 0)
(0 -2.64973e-08 0)
(0 -2.80324e-08 0)
(0 -3.00355e-08 0)
(0 -1.54552e-08 0)
(0 -1.52114e-08 0)
(0 -5.20995e-09 0)
(0 -8.59155e-10 0)
(0 -1.43669e-08 0)
(0 -1.66861e-08 0)
(0 -2.48327e-08 0)
(0 -2.19665e-08 0)
(0 -3.51745e-08 0)
(0 -3.23699e-08 0)
(0 -1.3354e-08 0)
(0 -1.76054e-08 0)
(0 -1.50751e-08 0)
(0 -1.13746e-08 0)
(0 -2.87044e-08 0)
(0 -2.62595e-08 0)
(0 -2.38691e-08 0)
(0 -2.64659e-08 0)
(0 -4.88181e-11 0)
(0 -5.50854e-13 0)
(0 -3.31915e-08 0)
(0 -3.13318e-08 0)
(0 -1.15197e-08 0)
(0 -1.51785e-08 0)
(0 -1.31323e-08 0)
(0 -8.95084e-09 0)
(0 -2.74416e-08 0)
(0 -2.939e-08 0)
(0 -1.05916e-13 0)
(0 -1.45518e-13 0)
(0 -1.10289e-08 0)
(0 -6.492e-09 0)
(0 -5.18408e-13 0)
(0 -3.908e-12 0)
(0 -1.07731e-08 0)
(0 -1.35453e-08 0)
(0 -4.73456e-09 0)
(0 -3.03846e-11 0)
(0 -1.65662e-08 0)
(0 -1.42099e-08 0)
(0 -1.02597e-08 0)
(0 -6.85891e-09 0)
(0 -1.03418e-13 0)
(0 -8.09678e-14 0)
(0 -6.76834e-12 0)
(0 -4.06727e-13 0)
(0 -2.79262e-08 0)
(0 -3.1619e-08 0)
(0 -3.14667e-09 0)
(0 -2.02355e-09 0)
(0 -2.96181e-08 0)
(0 -2.6898e-08 0)
(0 -1.97661e-09 0)
(0 -5.90299e-09 0)
(0 -6.9533e-13 0)
(0 -1.904e-12 0)
(0 -3.29988e-08 0)
(0 -3.57253e-08 0)
(0 -1.79275e-08 0)
(0 -1.42087e-08 0)
(0 -3.47821e-08 0)
(0 -3.49588e-08 0)
(0 -3.41449e-08 0)
(0 -3.45413e-08 0)
(0 -2.91716e-08 0)
(0 -3.24911e-08 0)
(0 -5.95398e-09 0)
(0 -8.52343e-09 0)
(0 -1.93049e-08 0)
(0 -1.62837e-08 0)
(0 -1.54531e-08 0)
(0 -1.55411e-08 0)
(0 -1.39433e-10 0)
(0 -2.39484e-11 0)
(0 -8.9291e-09 0)
(0 -7.90942e-09 0)
(0 -2.13624e-08 0)
(0 -1.81605e-08 0)
(0 -2.07102e-12 0)
(0 -1.46255e-11 0)
(0 -8.49845e-09 0)
(0 -1.2503e-08 0)
(0 -5.42698e-09 0)
(0 -6.67547e-09 0)
(0 -1.00234e-08 0)
(0 -1.31012e-08 0)
(0 -1.05092e-08 0)
(0 -7.43773e-09 0)
(0 -1.86559e-08 0)
(0 -1.55709e-08 0)
(0 -1.25811e-08 0)
(0 -1.35581e-08 0)
(0 -2.21683e-13 0)
(0 -1.88092e-13 0)
(0 -1.56507e-13 0)
(0 -1.30978e-13 0)
(0 -3.28333e-08 0)
(0 -2.99728e-08 0)
(0 -1.97799e-08 0)
(0 -1.92563e-08 0)
(0 -2.64181e-08 0)
(0 -2.43568e-08 0)
(0 -1.09831e-13 0)
(0 -1.49288e-13 0)
(0 -2.70394e-13 0)
(0 -1.19364e-08 0)
(0 -1.5635e-13 0)
(0 -1.19163e-13 0)
(0 -1.30067e-13 0)
(0 -1.33046e-13 0)
(0 -1.20231e-13 0)
(0 -5.84422e-14 0)
(0 -8.9017e-14 0)
(0 -1.17602e-13 0)
(0 -1.01581e-13 0)
(0 -8.17942e-13 0)
(0 -1.10054e-13 0)
(0 -1.35736e-13 0)
(0 -1.05327e-13 0)
(0 -2.90022e-13 0)
(0 -9.52718e-14 0)
(0 -3.83223e-10 0)
(0 -5.88717e-14 0)
(0 -3.45773e-13 0)
(0 -4.40784e-09 0)
(0 -1.0726e-08 0)
(0 -4.64637e-09 0)
(0 -6.7426e-14 0)
(0 -2.90882e-14 0)
(0 -3.24723e-09 0)
(0 -8.17486e-14 0)
(0 -2.57997e-09 0)
(0 -4.43516e-13 0)
(0 -5.72633e-09 0)
(0 -1.51849e-13 0)
(0 -2.96697e-09 0)
(0 -3.06963e-09 0)
(0 -3.49306e-09 0)
(0 -2.69327e-13 0)
(0 -8.80274e-09 0)
(0 -2.13333e-13 0)
(0 -8.63335e-09 0)
(0 -7.4446e-11 0)
(0 -6.47699e-11 0)
(0 -2.68491e-13 0)
(0 -9.56479e-09 0)
(0 -4.25787e-09 0)
(0 -4.3623e-09 0)
(0 -4.27743e-12 0)
(0 -1.12993e-08 0)
(0 -4.399e-12 0)
(0 -7.25015e-09 0)
(0 -1.17404e-12 0)
(0 -4.16917e-10 0)
(0 -7.0296e-14 0)
(0 -1.02219e-08 0)
(0 -7.84913e-09 0)
(0 -3.7449e-09 0)
(0 -1.04702e-08 0)
(0 -2.57145e-13 0)
(0 -3.29545e-14 0)
(0 -3.64661e-09 0)
(0 -9.85807e-09 0)
(0 -5.60916e-11 0)
(0 -9.54908e-09 0)
(0 -3.94611e-13 0)
(0 -4.00425e-13 0)
(0 -8.5223e-09 0)
(0 -1.35709e-12 0)
(0 -5.6755e-09 0)
(0 -1.21748e-13 0)
(0 -2.82085e-09 0)
(0 -6.7752e-10 0)
(0 -8.85474e-14 0)
(0 -1.02489e-08 0)
(0 -6.34291e-13 0)
(0 -2.57081e-13 0)
(0 -4.62783e-09 0)
(0 -5.16128e-09 0)
(0 -7.35742e-09 0)
(0 -8.02826e-09 0)
(0 -6.20216e-12 0)
(0 -3.85309e-11 0)
(0 -8.70369e-12 0)
(0 -6.33154e-12 0)
(0 -8.99646e-14 0)
(0 -1.22186e-13 0)
(0 -1.02356e-13 0)
(0 -9.94934e-12 0)
(0 -7.38042e-14 0)
(0 -4.98513e-09 0)
(0 -9.8411e-09 0)
(0 -2.13348e-13 0)
(0 -2.59115e-09 0)
(0 -2.32485e-13 0)
(0 -3.67226e-09 0)
(0 -1.24353e-13 0)
(0 -1.70862e-12 0)
(0 -1.81343e-09 0)
(0 -1.24728e-09 0)
(0 -4.47666e-09 0)
(0 -7.83229e-09 0)
(0 -4.34579e-09 0)
(0 -9.72093e-11 0)
(0 -9.32415e-13 0)
(0 -1.06612e-12 0)
(0 -3.05678e-09 0)
(0 -1.03948e-08 0)
(0 -4.918e-09 0)
(0 -6.81896e-09 0)
(0 -1.36481e-13 0)
(0 -2.04484e-09 0)
(0 -7.8514e-09 0)
(0 -1.18435e-08 0)
(0 -1.11344e-13 0)
(0 -3.45988e-10 0)
(0 -3.53844e-09 0)
(0 -1.1626e-08 0)
(0 -2.83938e-09 0)
(0 -9.97014e-09 0)
(0 -1.62135e-13 0)
(0 -6.24405e-14 0)
(0 -1.07262e-13 0)
(0 -1.33756e-12 0)
(0 -7.16566e-14 0)
(0 -5.58933e-11 0)
(0 -4.18188e-09 0)
(0 -5.82426e-11 0)
(0 -2.35745e-13 0)
(0 -9.08008e-14 0)
(0 -2.91398e-09 0)
(0 -6.63432e-09 0)
(0 -2.23457e-09 0)
(0 -3.53296e-13 0)
(0 -1.23956e-11 0)
(0 -5.11006e-11 0)
(0 -2.88142e-12 0)
(0 -1.2041e-13 0)
(0 -1.40072e-10 0)
(0 -7.2806e-13 0)
(0 -4.40688e-09 0)
(0 -9.05965e-12 0)
(0 -1.14766e-09 0)
(0 -5.82237e-09 0)
(0 -4.45229e-09 0)
(0 -6.79717e-09 0)
(0 -4.28881e-09 0)
(0 -1.57496e-11 0)
(0 -2.08337e-12 0)
(0 -3.4588e-09 0)
(0 -1.33006e-13 0)
(0 -1.47921e-13 0)
(0 -2.21896e-09 0)
(0 -6.86458e-11 0)
(0 -2.80445e-13 0)
(0 -1.13626e-13 0)
(0 -8.81303e-14 0)
(0 -1.08882e-13 0)
(0 -1.04291e-08 0)
(0 -6.21119e-09 0)
(0 -1.34942e-13 0)
(0 -2.59892e-13 0)
(0 -1.39043e-13 0)
(0 -1.71444e-13 0)
(0 -6.79381e-09 0)
(0 -1.17072e-08 0)
(0 -3.68661e-13 0)
(0 -1.13815e-13 0)
(0 -2.9892e-14 0)
(0 -3.51275e-13 0)
(0 -1.10305e-13 0)
(0 -3.04661e-12 0)
(0 -6.92129e-13 0)
(0 -4.43518e-12 0)
(0 -4.19698e-09 0)
(0 -2.85635e-11 0)
(0 -2.05305e-12 0)
(0 -2.67042e-09 0)
(0 -1.38536e-13 0)
(0 -1.57564e-12 0)
(0 -4.79113e-13 0)
(0 -4.12986e-11 0)
(0 -1.05365e-11 0)
(0 -6.22996e-13 0)
(0 -7.9678e-09 0)
(0 -1.00928e-08 0)
(0 -1.20338e-08 0)
(0 -7.28131e-09 0)
(0 -8.61621e-09 0)
(0 -1.19991e-08 0)
(0 -1.141e-08 0)
(0 -7.41391e-09 0)
(0 -8.79789e-09 0)
(0 -5.36409e-09 0)
(0 -1.10651e-08 0)
(0 -7.14568e-09 0)
(0 -5.73511e-10 0)
(0 -6.36077e-09 0)
(0 -1.28457e-13 0)
(0 -6.55401e-14 0)
(0 -9.50794e-09 0)
(0 -7.85249e-09 0)
(0 -9.87354e-14 0)
(0 -3.27612e-12 0)
(0 -4.3628e-14 0)
(0 -1.47773e-13 0)
(0 -1.3042e-10 0)
(0 -4.65419e-10 0)
(0 -9.88422e-13 0)
(0 -2.75004e-12 0)
(0 -1.36796e-13 0)
(0 -1.39154e-13 0)
(0 -9.74265e-11 0)
(0 -4.56771e-09 0)
(0 -5.64712e-09 0)
(0 -6.08484e-09 0)
(0 -9.24136e-14 0)
(0 -4.4176e-13 0)
(0 -3.61298e-09 0)
(0 -2.58021e-10 0)
(0 -7.53191e-09 0)
(0 -3.11303e-09 0)
(0 -3.26565e-09 0)
(0 -3.45165e-09 0)
(0 -1.52866e-13 0)
(0 -1.42235e-13 0)
(0 -4.40165e-13 0)
(0 -2.46441e-13 0)
(0 -9.68318e-14 0)
(0 -1.45941e-13 0)
(0 -1.28539e-13 0)
(0 -6.89716e-14 0)
(0 -5.01537e-10 0)
(0 -5.56309e-13 0)
(0 -6.61643e-09 0)
(0 -5.82823e-09 0)
(0 -4.99824e-09 0)
(0 -3.88872e-09 0)
(0 -2.1614e-13 0)
(0 -1.1053e-11 0)
(0 -7.05691e-13 0)
(0 -9.45184e-10 0)
(0 -7.68743e-09 0)
(0 -7.39e-09 0)
(0 -7.12252e-13 0)
(0 -2.03762e-13 0)
(0 -2.82404e-13 0)
(0 -2.70934e-13 0)
(0 -9.34661e-11 0)
(0 -1.13909e-10 0)
(0 -3.43717e-12 0)
(0 -3.07005e-10 0)
(0 -1.65854e-10 0)
(0 -1.92377e-11 0)
(0 -1.4869e-13 0)
(0 -1.45404e-13 0)
(0 -6.26403e-09 0)
(0 -5.52905e-09 0)
(0 -2.49499e-12 0)
(0 -1.13274e-10 0)
(0 -3.28072e-09 0)
(0 -6.50278e-10 0)
(0 -2.71622e-13 0)
(0 -3.1128e-13 0)
(0 -2.11631e-09 0)
(0 -1.38563e-10 0)
(0 -3.81538e-09 0)
(0 -7.58376e-09 0)
(0 -6.16938e-10 0)
(0 -1.35903e-12 0)
(0 -2.29877e-09 0)
(0 -1.16818e-09 0)
(0 -5.54004e-12 0)
(0 -7.77545e-10 0)
(0 -9.2066e-14 0)
(0 -1.00003e-13 0)
(0 -1.94798e-12 0)
(0 -1.41778e-12 0)
(0 -6.75938e-12 0)
(0 -2.62278e-11 0)
(0 -2.44417e-10 0)
(0 -1.70277e-11 0)
(0 -6.54475e-14 0)
(0 -3.64212e-14 0)
(0 -5.94711e-09 0)
(0 -3.40262e-09 0)
(0 -5.8772e-09 0)
(0 -3.72558e-09 0)
(0 -1.83576e-13 0)
(0 -1.99192e-13 0)
(0 -2.69304e-09 0)
(0 -6.05435e-09 0)
(0 -2.58254e-09 0)
(0 -2.01676e-09 0)
(0 -4.46853e-09 0)
(0 -1.96679e-09 0)
(0 -9.67191e-09 0)
(0 -6.14661e-09 0)
(0 -6.56308e-09 0)
(0 -5.75167e-09 0)
(0 -1.47732e-13 0)
(0 -1.36297e-13 0)
(0 -7.64596e-10 0)
(0 -3.00464e-09 0)
(0 -1.31311e-13 0)
(0 -1.5296e-13 0)
(0 -1.09167e-13 0)
(0 -1.33905e-13 0)
(0 -1.1811e-13 0)
(0 -1.42714e-13 0)
(0 -1.19512e-13 0)
(0 -1.56868e-13 0)
(0 -1.19774e-13 0)
(0 -1.4346e-13 0)
(0 -1.19894e-13 0)
(0 -1.44788e-13 0)
(0 -1.19775e-13 0)
(0 -1.42617e-13 0)
(0 -1.19702e-13 0)
(0 -1.41811e-13 0)
(0 -1.19059e-13 0)
(0 -1.41678e-13 0)
(0 -1.18215e-13 0)
(0 -1.2722e-13 0)
(0 -1.16776e-13 0)
(0 -1.33865e-13 0)
(0 -1.14188e-13 0)
(0 -1.28338e-13 0)
(0 -1.09748e-13 0)
(0 -1.17716e-13 0)
(0 -1.0289e-13 0)
(0 -9.67359e-14 0)
(0 -9.41237e-14 0)
(0 -8.10351e-14 0)
(0 -9.06164e-14 0)
(0 -8.9878e-14 0)
(0 -1.30831e-13 0)
(0 -1.44701e-13 0)
(0 -1.09042e-13 0)
(0 -1.33783e-13 0)
(0 -1.17635e-13 0)
(0 -1.39402e-13 0)
(0 -1.19903e-13 0)
(0 -1.26492e-13 0)
(0 -1.19986e-13 0)
(0 -1.36213e-13 0)
(0 -1.19849e-13 0)
(0 -1.41989e-13 0)
(0 -1.1942e-13 0)
(0 -1.41509e-13 0)
(0 -1.19103e-13 0)
(0 -1.456e-13 0)
(0 -1.18978e-13 0)
(0 -1.30097e-13 0)
(0 -1.17872e-13 0)
(0 -1.4063e-13 0)
(0 -1.15949e-13 0)
(0 -1.36356e-13 0)
(0 -1.13457e-13 0)
(0 -1.16514e-13 0)
(0 -1.09136e-13 0)
(0 -1.14014e-13 0)
(0 -1.02714e-13 0)
(0 -9.09973e-14 0)
(0 -9.39891e-14 0)
(0 -8.59083e-14 0)
(0 -8.9656e-14 0)
(0 -9.70412e-14 0)
(0 -1.07753e-08 0)
(0 -1.38305e-13 0)
(0 -2.80477e-13 0)
(0 -1.2001e-08 0)
(0 -1.61527e-13 0)
(0 -9.72997e-14 0)
(0 -1.4018e-13 0)
(0 -1.30173e-13 0)
(0 -1.25819e-13 0)
(0 -1.65994e-13 0)
(0 -1.30711e-13 0)
(0 -8.95167e-14 0)
(0 -9.81912e-14 0)
(0 -7.45217e-14 0)
(0 -1.16284e-13 0)
(0 -1.34387e-12 0)
(0 -8.12587e-14 0)
(0 -2.50818e-13 0)
(0 -1.14326e-13 0)
(0 -2.65039e-09 0)
(0 -8.4613e-14 0)
(0 -1.62181e-12 0)
(0 -4.37037e-09 0)
(0 -5.40869e-14 0)
(0 -7.44868e-14 0)
(0 -6.02074e-09 0)
(0 -7.99962e-12 0)
(0 -4.53356e-09 0)
(0 -1.00468e-12 0)
(0 -4.13549e-09 0)
(0 -1.72766e-13 0)
(0 -6.91724e-09 0)
(0 -2.6454e-09 0)
(0 -2.38539e-11 0)
(0 -7.21166e-13 0)
(0 -8.1027e-09 0)
(0 -1.36623e-12 0)
(0 -7.56843e-09 0)
(0 -1.11146e-10 0)
(0 -2.35679e-10 0)
(0 -5.72774e-13 0)
(0 -9.06433e-09 0)
(0 -4.44782e-09 0)
(0 -8.13595e-09 0)
(0 -1.04499e-12 0)
(0 -2.81404e-10 0)
(0 -1.47322e-12 0)
(0 -7.31131e-09 0)
(0 -1.63741e-10 0)
(0 -3.68058e-10 0)
(0 -1.07991e-08 0)
(0 -2.65891e-13 0)
(0 -1.3123e-11 0)
(0 -3.91477e-09 0)
(0 -7.91155e-09 0)
(0 -7.80849e-09 0)
(0 -1.03787e-08 0)
(0 -3.49741e-13 0)
(0 -6.48221e-14 0)
(0 -4.37003e-09 0)
(0 -5.81763e-09 0)
(0 -1.03862e-13 0)
(0 -6.78147e-09 0)
(0 -4.18271e-13 0)
(0 -2.94985e-13 0)
(0 -1.00983e-08 0)
(0 -2.98664e-13 0)
(0 -9.08743e-09 0)
(0 -4.75655e-10 0)
(0 -1.41014e-13 0)
(0 -5.46281e-09 0)
(0 -6.5801e-13 0)
(0 -4.7583e-09 0)
(0 -1.1079e-08 0)
(0 -5.58826e-09 0)
(0 -8.2336e-09 0)
(0 -2.66367e-13 0)
(0 -7.2689e-09 0)
(0 -2.96683e-10 0)
(0 -3.12147e-13 0)
(0 -1.09994e-13 0)
(0 -1.3424e-11 0)
(0 -2.76675e-09 0)
(0 -1.99549e-14 0)
(0 -4.84829e-12 0)
(0 -1.00562e-13 0)
(0 -1.34401e-13 0)
(0 -7.0935e-12 0)
(0 -1.07128e-10 0)
(0 -3.66908e-09 0)
(0 -1.12975e-08 0)
(0 -1.45982e-09 0)
(0 -1.01549e-08 0)
(0 -8.35058e-10 0)
(0 -4.53484e-09 0)
(0 -7.51676e-14 0)
(0 -9.63148e-13 0)
(0 -2.77615e-12 0)
(0 -3.71804e-09 0)
(0 -1.20399e-08 0)
(0 -1.6995e-13 0)
(0 -3.77256e-13 0)
(0 -1.98353e-09 0)
(0 -7.30563e-09 0)
(0 -7.24758e-11 0)
(0 -4.23826e-09 0)
(0 -1.04521e-13 0)
(0 -2.94101e-14 0)
(0 -3.24196e-13 0)
(0 -1.96541e-11 0)
(0 -1.10087e-08 0)
(0 -6.05809e-09 0)
(0 -9.61415e-09 0)
(0 -2.88525e-09 0)
(0 -3.72443e-13 0)
(0 -5.81499e-14 0)
(0 -7.78649e-10 0)
(0 -6.31024e-14 0)
(0 -1.23902e-08 0)
(0 -3.94568e-09 0)
(0 -2.05457e-09 0)
(0 -1.73352e-13 0)
(0 -1.21472e-08 0)
(0 -6.51451e-09 0)
(0 -3.77587e-11 0)
(0 -1.77372e-13 0)
(0 -1.30921e-13 0)
(0 -7.71926e-13 0)
(0 -1.24981e-10 0)
(0 -5.98533e-11 0)
(0 -5.24263e-09 0)
(0 -9.02795e-10 0)
(0 -2.0271e-13 0)
(0 -1.4503e-13 0)
(0 -9.04019e-12 0)
(0 -1.72253e-09 0)
(0 -3.82383e-13 0)
(0 -2.72757e-11 0)
(0 -7.37935e-11 0)
(0 -4.99154e-09 0)
(0 -8.28776e-14 0)
(0 -7.48413e-14 0)
(0 -7.63918e-14 0)
(0 -1.71555e-13 0)
(0 -1.26083e-13 0)
(0 -9.3897e-14 0)
(0 -6.93082e-09 0)
(0 -7.91652e-10 0)
(0 -6.11006e-09 0)
(0 -1.37976e-10 0)
(0 -1.69978e-11 0)
(0 -4.67894e-09 0)
(0 -1.16118e-08 0)
(0 -4.44547e-09 0)
(0 -1.05885e-08 0)
(0 -3.72348e-09 0)
(0 -9.53025e-09 0)
(0 -5.03351e-09 0)
(0 -1.03994e-12 0)
(0 -1.16409e-11 0)
(0 -3.77549e-11 0)
(0 -1.68923e-13 0)
(0 -1.49426e-12 0)
(0 -1.0524e-13 0)
(0 -1.218e-08 0)
(0 -6.72301e-09 0)
(0 -7.09221e-14 0)
(0 -6.90145e-14 0)
(0 -1.13015e-08 0)
(0 -6.44536e-09 0)
(0 -6.02572e-12 0)
(0 -1.17135e-13 0)
(0 -1.23002e-13 0)
(0 -6.67135e-14 0)
(0 -7.44092e-09 0)
(0 -3.28359e-09 0)
(0 -1.15789e-13 0)
(0 -2.84223e-13 0)
(0 -1.03834e-12 0)
(0 -3.83259e-09 0)
(0 -6.98831e-09 0)
(0 -1.21176e-08 0)
(0 -7.10879e-14 0)
(0 -4.679e-12 0)
(0 -3.36618e-13 0)
(0 -1.84217e-13 0)
(0 -6.87967e-13 0)
(0 -2.03138e-13 0)
(0 -6.01447e-13 0)
(0 -1.09115e-13 0)
(0 -7.3017e-09 0)
(0 -1.04206e-08 0)
(0 -8.25862e-09 0)
(0 -1.04085e-08 0)
(0 -7.53877e-09 0)
(0 -1.0732e-08 0)
(0 -3.8925e-09 0)
(0 -7.03241e-12 0)
(0 -7.8567e-14 0)
(0 -2.64237e-11 0)
(0 -2.0597e-10 0)
(0 -2.16847e-09 0)
(0 -8.53499e-13 0)
(0 -1.39519e-13 0)
(0 -8.45425e-14 0)
(0 -8.50858e-12 0)
(0 -2.28863e-13 0)
(0 -5.11942e-13 0)
(0 -3.29075e-09 0)
(0 -6.55138e-09 0)
(0 -8.59677e-09 0)
(0 -1.16898e-08 0)
(0 -3.63425e-11 0)
(0 -2.71769e-09 0)
(0 -1.38046e-09 0)
(0 -6.72467e-09 0)
(0 -2.59988e-10 0)
(0 -4.24043e-09 0)
(0 -3.85698e-09 0)
(0 -8.8396e-12 0)
(0 -3.65223e-09 0)
(0 -7.27479e-09 0)
(0 -1.01376e-13 0)
(0 -1.2287e-13 0)
(0 -8.65981e-14 0)
(0 -1.03151e-12 0)
(0 -4.24685e-13 0)
(0 -4.38391e-10 0)
(0 -4.98903e-09 0)
(0 -2.00003e-09 0)
(0 -2.19967e-10 0)
(0 -6.77369e-11 0)
(0 -7.38407e-09 0)
(0 -4.72969e-09 0)
(0 -3.49294e-12 0)
(0 -1.01699e-11 0)
(0 -3.49912e-09 0)
(0 -3.10617e-09 0)
(0 -1.00155e-13 0)
(0 -8.45126e-14 0)
(0 -3.50699e-13 0)
(0 -4.46356e-13 0)
(0 -3.93194e-12 0)
(0 -2.79529e-10 0)
(0 -3.4692e-13 0)
(0 -1.1441e-12 0)
(0 -7.58673e-14 0)
(0 -5.04832e-14 0)
(0 -5.42862e-09 0)
(0 -6.49278e-09 0)
(0 -1.42484e-12 0)
(0 -2.59781e-09 0)
(0 -1.36886e-12 0)
(0 -1.59198e-09 0)
(0 -1.21078e-13 0)
(0 -5.79282e-14 0)
(0 -1.0786e-13 0)
(0 -1.095e-13 0)
(0 -3.59744e-09 0)
(0 -9.05978e-10 0)
(0 -2.45611e-09 0)
(0 -3.29329e-09 0)
(0 -2.82533e-09 0)
(0 -6.14519e-09 0)
(0 -3.12169e-13 0)
(0 -3.4423e-12 0)
(0 -4.22683e-09 0)
(0 -3.91771e-09 0)
(0 -1.12851e-10 0)
(0 -4.38689e-13 0)
(0 -2.54426e-12 0)
(0 -3.91495e-10 0)
(0 -1.0927e-08 0)
(0 -9.34949e-09 0)
(0 -4.44766e-13 0)
(0 -1.12341e-09 0)
(0 -2.37553e-13 0)
(0 -2.45552e-13 0)
(0 -3.72003e-09 0)
(0 -7.83952e-09 0)
(0 -1.12104e-08 0)
(0 -7.77516e-09 0)
(0 -5.94761e-10 0)
(0 -2.02236e-09 0)
(0 -8.95359e-10 0)
(0 -7.35254e-13 0)
(0 -1.08351e-13 0)
(0 -1.17039e-13 0)
(0 -6.28958e-09 0)
(0 -5.20796e-09 0)
(0 -2.74556e-10 0)
(0 -1.43215e-11 0)
(0 -5.40635e-09 0)
(0 -4.65973e-09 0)
(0 -1.15179e-13 0)
(0 -6.37122e-13 0)
(0 -2.53135e-09 0)
(0 -3.82114e-09 0)
(0 -9.37786e-09 0)
(0 -8.97527e-09 0)
(0 -6.39197e-09 0)
(0 -8.9666e-09 0)
(0 -2.59411e-09 0)
(0 -3.34842e-09 0)
(0 -4.0641e-10 0)
(0 -2.55592e-09 0)
(0 -3.98846e-10 0)
(0 -1.25667e-12 0)
(0 -1.92013e-13 0)
(0 -4.79288e-13 0)
(0 -1.06801e-13 0)
(0 -4.8752e-13 0)
(0 -1.4427e-13 0)
(0 -1.49706e-13 0)
(0 -9.12063e-09 0)
(0 -1.25069e-08 0)
(0 -1.91763e-09 0)
(0 -3.04248e-09 0)
(0 -3.28256e-08 0)
(0 -1.42781e-12 0)
(0 -1.6136e-08 0)
(0 -3.56152e-08 0)
(0 -1.49264e-13 0)
(0 -1.39751e-12 0)
(0 -2.44157e-13 0)
(0 -3.52233e-13 0)
(0 -1.72157e-13 0)
(0 -1.49417e-12 0)
(0 -1.96457e-13 0)
(0 -1.25098e-11 0)
(0 -1.55684e-13 0)
(0 -6.53743e-12 0)
(0 -1.35696e-12 0)
(0 -6.15481e-13 0)
(0 -1.99522e-13 0)
(0 -1.15871e-12 0)
(0 -1.32454e-13 0)
(0 -2.52313e-08 0)
(0 -1.98145e-08 0)
(0 -2.8558e-08 0)
(0 -1.58196e-08 0)
(0 -3.47971e-08 0)
(0 -3.46843e-08 0)
(0 -7.64287e-13 0)
(0 -1.36412e-13 0)
(0 -2.82652e-10 0)
(0 -1.86806e-13 0)
(0 -3.7819e-09 0)
(0 -2.27512e-11 0)
(0 -8.79502e-09 0)
(0 -1.00846e-11 0)
(0 -5.62941e-09 0)
(0 -1.29114e-09 0)
(0 -1.32082e-08 0)
(0 -8.42207e-09 0)
(0 -1.57165e-08 0)
(0 -4.5579e-09 0)
(0 -1.61102e-08 0)
(0 -1.11058e-08 0)
(0 -2.08095e-08 0)
(0 -1.07885e-08 0)
(0 -1.73569e-08 0)
(0 -9.22262e-09 0)
(0 -2.21332e-08 0)
(0 -2.02989e-08 0)
(0 -1.46662e-08 0)
(0 -1.47098e-08 0)
(0 -2.6002e-08 0)
(0 -1.31968e-08 0)
(0 -2.75673e-08 0)
(0 -2.39812e-08 0)
(0 -2.29234e-08 0)
(0 -1.51192e-08 0)
(0 -2.95146e-08 0)
(0 -2.64788e-08 0)
(0 -2.65059e-08 0)
(0 -1.85901e-08 0)
(0 -2.46685e-08 0)
(0 -1.76167e-08 0)
(0 -3.01798e-08 0)
(0 -1.97181e-08 0)
(0 -2.66865e-08 0)
(0 -2.00918e-08 0)
(0 -3.33564e-08 0)
(0 -1.64839e-08 0)
(0 -2.90594e-08 0)
(0 -2.82776e-08 0)
(0 -2.73058e-08 0)
(0 -2.03632e-08 0)
(0 -2.72005e-08 0)
(0 -2.81891e-08 0)
(0 -3.28894e-08 0)
(0 -1.8121e-08 0)
(0 -3.41437e-08 0)
(0 -1.80599e-08 0)
(0 -1.59142e-08 0)
(0 -3.11459e-08 0)
(0 -2.91292e-08 0)
(0 -1.48481e-08 0)
(0 -1.38882e-08 0)
(0 -2.74333e-08 0)
(0 -1.01134e-08 0)
(0 -2.21159e-08 0)
(0 -5.06219e-09 0)
(0 -1.87755e-08 0)
(0 -8.8394e-09 0)
(0 -2.65462e-09 0)
(0 -5.29121e-09 0)
(0 -6.31745e-13 0)
(0 -2.03605e-08 0)
(0 -1.6049e-08 0)
(0 -1.48233e-08 0)
(0 -2.78246e-08 0)
(0 -7.77486e-09 0)
(0 -1.32591e-12 0)
(0 -1.16416e-09 0)
(0 -2.50461e-13 0)
(0 -3.18133e-08 0)
(0 -2.06571e-08 0)
(0 -1.59553e-08 0)
(0 -1.69491e-08 0)
(0 -1.57806e-08 0)
(0 -9.68307e-09 0)
(0 -2.22145e-08 0)
(0 -9.69777e-09 0)
(0 -2.38759e-08 0)
(0 -2.41744e-08 0)
(0 -4.76944e-12 0)
(0 -6.91506e-09 0)
(0 -5.74707e-09 0)
(0 -1.69861e-08 0)
(0 -1.75397e-08 0)
(0 -7.08591e-09 0)
(0 -2.90499e-08 0)
(0 -3.48908e-08 0)
(0 -2.88383e-08 0)
(0 -3.30825e-08 0)
(0 -1.50551e-08 0)
(0 -2.30588e-08 0)
(0 -1.73247e-08 0)
(0 -2.90099e-08 0)
(0 -1.517e-13 0)
(0 -4.54971e-12 0)
(0 -8.74628e-09 0)
(0 -1.0063e-08 0)
(0 -2.5494e-08 0)
(0 -3.45262e-08 0)
(0 -2.13341e-08 0)
(0 -2.02153e-08 0)
(0 -1.25993e-08 0)
(0 -4.29188e-09 0)
(0 -3.16751e-08 0)
(0 -3.53109e-08 0)
(0 -1.55969e-13 0)
(0 -1.10428e-11 0)
(0 -2.82898e-08 0)
(0 -3.25929e-08 0)
(0 -6.69992e-09 0)
(0 -7.50886e-09 0)
(0 -1.59452e-08 0)
(0 -2.5188e-08 0)
(0 -2.82399e-08 0)
(0 -3.11376e-08 0)
(0 -1.69466e-08 0)
(0 -1.23207e-08 0)
(0 -1.41409e-13 0)
(0 -2.47987e-11 0)
(0 -4.5241e-09 0)
(0 -4.67336e-09 0)
(0 -1.39372e-08 0)
(0 -2.36003e-08 0)
(0 -3.04499e-08 0)
(0 -3.46181e-08 0)
(0 -2.75317e-08 0)
(0 -2.32906e-08 0)
(0 -3.96983e-09 0)
(0 -3.12443e-10 0)
(0 -2.49605e-08 0)
(0 -1.4437e-08 0)
(0 -1.31599e-08 0)
(0 -1.98451e-08 0)
(0 -9.69795e-09 0)
(0 -4.17226e-09 0)
(0 -2.3325e-08 0)
(0 -1.82396e-08 0)
(0 -1.07665e-08 0)
(0 -1.36526e-08 0)
(0 -1.57914e-12 0)
(0 -2.82263e-13 0)
(0 -9.99469e-09 0)
(0 -1.28724e-08 0)
(0 -1.43844e-08 0)
(0 -2.05625e-08 0)
(0 -1.32822e-08 0)
(0 -2.13307e-08 0)
(0 -2.77273e-08 0)
(0 -2.43968e-08 0)
(0 -6.992e-09 0)
(0 -9.6294e-09 0)
(0 -2.74051e-08 0)
(0 -2.10768e-08 0)
(0 -1.91739e-13 0)
(0 -1.01147e-10 0)
(0 -3.41593e-13 0)
(0 -8.03036e-14 0)
(0 -1.07849e-13 0)
(0 -2.07683e-13 0)
(0 -2.58857e-08 0)
(0 -2.05822e-08 0)
(0 -2.82638e-08 0)
(0 -2.04711e-08 0)
(0 -2.48432e-08 0)
(0 -2.20904e-08 0)
(0 -3.17024e-08 0)
(0 -3.36725e-08 0)
(0 -3.03139e-08 0)
(0 -3.23002e-08 0)
(0 -1.63685e-10 0)
(0 -1.41824e-09 0)
(0 -1.6675e-08 0)
(0 -2.22708e-08 0)
(0 -1.26517e-08 0)
(0 -1.75667e-08 0)
(0 -3.40734e-08 0)
(0 -2.98865e-08 0)
(0 -5.48312e-09 0)
(0 -1.1445e-08 0)
(0 -4.8411e-09 0)
(0 -1.26014e-10 0)
(0 -3.46918e-08 0)
(0 -3.06332e-08 0)
(0 -3.31069e-08 0)
(0 -3.57211e-08 0)
(0 -3.42694e-09 0)
(0 -2.86717e-09 0)
(0 -9.59788e-09 0)
(0 -1.47056e-08 0)
(0 -1.93141e-08 0)
(0 -1.49981e-08 0)
(0 -1.8666e-08 0)
(0 -1.39193e-08 0)
(0 -2.97173e-08 0)
(0 -2.7376e-08 0)
(0 -1.56212e-08 0)
(0 -2.0519e-08 0)
(0 -1.49954e-08 0)
(0 -2.10574e-08 0)
(0 -2.75996e-08 0)
(0 -2.20594e-08 0)
(0 -3.49445e-08 0)
(0 -3.05016e-08 0)
(0 -1.83008e-08 0)
(0 -1.46852e-08 0)
(0 -1.87852e-08 0)
(0 -1.58098e-08 0)
(0 -3.23899e-08 0)
(0 -2.87601e-08 0)
(0 -3.12088e-08 0)
(0 -3.26048e-08 0)
(0 -2.47726e-08 0)
(0 -2.41069e-08 0)
(0 -5.4128e-12 0)
(0 -1.82878e-13 0)
(0 -1.21275e-08 0)
(0 -1.69153e-08 0)
(0 -2.56258e-09 0)
(0 -5.16942e-09 0)
(0 -1.75249e-08 0)
(0 -1.54123e-08 0)
(0 -2.32205e-08 0)
(0 -2.41689e-08 0)
(0 -1.21055e-11 0)
(0 -4.83103e-13 0)
(0 -1.2154e-08 0)
(0 -1.17916e-08 0)
(0 -3.21723e-11 0)
(0 -4.33195e-09 0)
(0 -2.40101e-08 0)
(0 -2.95413e-08 0)
(0 -8.45538e-09 0)
(0 -6.68639e-09 0)
(0 -1.19108e-13 0)
(0 -2.43035e-13 0)
(0 -1.57048e-08 0)
(0 -1.22652e-08 0)
(0 -3.69739e-09 0)
(0 -6.11206e-12 0)
(0 -1.93737e-08 0)
(0 -2.4097e-08 0)
(0 -1.71239e-08 0)
(0 -1.43637e-08 0)
(0 -1.11063e-08 0)
(0 -1.23527e-08 0)
(0 -2.05109e-08 0)
(0 -1.88517e-08 0)
(0 -3.15529e-08 0)
(0 -2.57436e-08 0)
(0 -2.42027e-08 0)
(0 -2.29191e-08 0)
(0 -6.31358e-09 0)
(0 -5.38476e-09 0)
(0 -1.94996e-08 0)
(0 -1.45598e-08 0)
(0 -1.32865e-08 0)
(0 -8.38058e-09 0)
(0 -1.74995e-08 0)
(0 -2.16099e-08 0)
(0 -1.52464e-08 0)
(0 -1.83545e-08 0)
(0 -2.42262e-08 0)
(0 -2.61218e-08 0)
(0 -2.24119e-08 0)
(0 -2.55575e-08 0)
(0 -1.94476e-08 0)
(0 -2.36385e-08 0)
(0 -6.17709e-09 0)
(0 -2.65795e-09 0)
(0 -1.47369e-08 0)
(0 -1.0524e-08 0)
(0 -3.01426e-08 0)
(0 -2.92759e-08 0)
(0 -1.9792e-08 0)
(0 -1.99088e-08 0)
(0 -6.22847e-09 0)
(0 -8.90868e-09 0)
(0 -1.05117e-08 0)
(0 -1.31427e-08 0)
(0 -4.04522e-09 0)
(0 -2.85681e-10 0)
(0 -1.12947e-10 0)
(0 -2.00103e-13 0)
(0 -3.09767e-08 0)
(0 -2.53147e-08 0)
(0 -1.86082e-08 0)
(0 -2.26913e-08 0)
(0 -2.18925e-08 0)
(0 -2.32652e-08 0)
(0 -3.02547e-08 0)
(0 -2.6092e-08 0)
(0 -2.73405e-08 0)
(0 -2.29984e-08 0)
(0 -3.25302e-13 0)
(0 -3.01188e-13 0)
(0 -2.8406e-08 0)
(0 -2.38032e-08 0)
(0 -6.20947e-13 0)
(0 -1.00384e-13 0)
(0 -5.10144e-13 0)
(0 -3.07958e-12 0)
(0 -2.02772e-08 0)
(0 -2.58928e-08 0)
(0 -2.37012e-08 0)
(0 -2.19593e-08 0)
(0 -1.59096e-08 0)
(0 -1.79789e-08 0)
(0 -1.1983e-08 0)
(0 -8.86049e-09 0)
(0 -2.72022e-08 0)
(0 -3.12439e-08 0)
(0 -3.03023e-09 0)
(0 -5.49206e-09 0)
(0 -7.43018e-12 0)
(0 -9.22923e-13 0)
(0 -6.09397e-09 0)
(0 -9.70261e-09 0)
(0 -2.65295e-08 0)
(0 -2.63793e-08 0)
(0 -2.94395e-08 0)
(0 -2.53415e-08 0)
(0 -1.86569e-08 0)
(0 -1.59839e-08 0)
(0 -1.86315e-08 0)
(0 -1.96805e-08 0)
(0 -3.25127e-08 0)
(0 -3.52366e-08 0)
(0 -1.57368e-08 0)
(0 -1.70921e-08 0)
(0 -1.11091e-13 0)
(0 -1.16357e-13 0)
(0 -2.59693e-08 0)
(0 -2.32256e-08 0)
(0 -2.35352e-08 0)
(0 -1.93251e-08 0)
(0 -2.69973e-08 0)
(0 -3.09039e-08 0)
(0 -1.06796e-13 0)
(0 -8.42467e-14 0)
(0 -2.22665e-08 0)
(0 -2.10499e-08 0)
(0 -1.21086e-08 0)
(0 -1.64131e-08 0)
(0 -2.94282e-08 0)
(0 -2.97107e-08 0)
(0 -4.18995e-09 0)
(0 -5.27134e-09 0)
(0 -6.21205e-09 0)
(0 -8.109e-09 0)
(0 -2.04124e-10 0)
(0 -3.89637e-09 0)
(0 -3.14209e-08 0)
(0 -3.07525e-08 0)
(0 -1.52961e-08 0)
(0 -1.50266e-08 0)
(0 -2.01704e-08 0)
(0 -2.01436e-08 0)
(0 -3.45681e-08 0)
(0 -3.29724e-08 0)
(0 -3.0269e-10 0)
(0 -7.76957e-11 0)
(0 -1.14106e-08 0)
(0 -7.60638e-09 0)
(0 -4.93153e-09 0)
(0 -3.04031e-09 0)
(0 -2.15453e-08 0)
(0 -2.50502e-08 0)
(0 -3.58878e-08 0)
(0 -3.29756e-08 0)
(0 -3.14291e-08 0)
(0 -3.38578e-08 0)
(0 -7.28355e-09 0)
(0 -4.11623e-09 0)
(0 -1.82071e-08 0)
(0 -1.4451e-08 0)
(0 -1.42702e-08 0)
(0 -1.81319e-08 0)
(0 -3.32197e-08 0)
(0 -2.99746e-08 0)
(0 -8.16127e-09 0)
(0 -1.20122e-08 0)
(0 -8.46905e-09 0)
(0 -1.18918e-08 0)
(0 -1.30786e-08 0)
(0 -1.06206e-08 0)
(0 -6.87914e-09 0)
(0 -1.01264e-08 0)
(0 -3.58818e-11 0)
(0 -3.79453e-10 0)
(0 -1.56229e-08 0)
(0 -1.37815e-08 0)
(0 -2.92465e-08 0)
(0 -2.65985e-08 0)
(0 -7.19291e-09 0)
(0 -8.4433e-09 0)
(0 -2.62854e-11 0)
(0 -4.9838e-13 0)
(0 -3.33737e-08 0)
(0 -3.55955e-08 0)
(0 -1.66335e-08 0)
(0 -1.27971e-08 0)
(0 -2.59169e-12 0)
(0 -4.64932e-10 0)
(0 -1.3226e-08 0)
(0 -1.37277e-08 0)
(0 -3.53745e-13 0)
(0 -1.86542e-13 0)
(0 -6.44008e-14 0)
(0 -1.27699e-13 0)
(0 -1.97395e-13 0)
(0 -1.55638e-13 0)
(0 -1.32994e-13 0)
(0 -1.80104e-13 0)
(0 -1.83315e-08 0)
(0 -2.16367e-08 0)
(0 -3.16027e-08 0)
(0 -3.20373e-08 0)
(0 -2.51413e-08 0)
(0 -2.75331e-08 0)
(0 -1.74568e-13 0)
(0 -1.86311e-13 0)
(0 -1.75315e-13 0)
(0 -1.5695e-13 0)
(0 -1.61746e-13 0)
(0 -1.15713e-13 0)
(0 -7.40879e-14 0)
(0 -1.197e-13 0)
(0 -4.08819e-14 0)
(0 -8.25562e-14 0)
(0 -3.83683e-14 0)
(0 -8.57088e-14 0)
(0 -4.82745e-14 0)
(0 -1.12971e-13 0)
(0 -5.64822e-14 0)
(0 -1.09839e-13 0)
(0 -1.92304e-13 0)
(0 -8.99889e-14 0)
(0 -1.3415e-13 0)
(0 -1.54576e-13 0)
(0 -8.80929e-14 0)
(0 -4.1811e-13 0)
(0 -7.16728e-14 0)
(0 -2.28311e-13 0)
(0 -1.40937e-13 0)
(0 -1.26565e-13 0)
(0 -7.2815e-14 0)
(0 -1.52255e-13 0)
(0 -5.63191e-14 0)
(0 -3.30243e-14 0)
(0 -1.22433e-13 0)
(0 -9.53655e-14 0)
(0 -8.28125e-14 0)
(0 -1.11542e-13 0)
(0 -4.70575e-08 0)
(0 -4.65982e-08 0)
(0 -4.60727e-08 0)
(0 -4.55025e-08 0)
(0 -4.49053e-08 0)
(0 -4.42961e-08 0)
(0 -4.36868e-08 0)
(0 -4.30869e-08 0)
(0 -4.25036e-08 0)
(0 -4.19428e-08 0)
(0 -4.14084e-08 0)
(0 -4.09032e-08 0)
(0 -4.04293e-08 0)
(0 -3.99877e-08 0)
(0 -3.9579e-08 0)
(0 -3.92032e-08 0)
(0 -3.88601e-08 0)
(0 -3.85492e-08 0)
(0 -3.82699e-08 0)
(0 -3.80214e-08 0)
(0 -3.78029e-08 0)
(0 -3.76137e-08 0)
(0 -3.74531e-08 0)
(0 -3.73203e-08 0)
(0 -3.72148e-08 0)
(0 -3.71361e-08 0)
(0 -3.70839e-08 0)
(0 -3.70579e-08 0)
(0 -4.70547e-08 0)
(0 -4.65953e-08 0)
(0 -4.60699e-08 0)
(0 -4.54997e-08 0)
(0 -4.49026e-08 0)
(0 -4.42935e-08 0)
(0 -4.36842e-08 0)
(0 -4.30843e-08 0)
(0 -4.25011e-08 0)
(0 -4.19403e-08 0)
(0 -4.1406e-08 0)
(0 -4.09009e-08 0)
(0 -4.0427e-08 0)
(0 -3.99855e-08 0)
(0 -3.95768e-08 0)
(0 -3.92011e-08 0)
(0 -3.8858e-08 0)
(0 -3.85471e-08 0)
(0 -3.82678e-08 0)
(0 -3.80193e-08 0)
(0 -3.78009e-08 0)
(0 -3.76117e-08 0)
(0 -3.74511e-08 0)
(0 -3.73183e-08 0)
(0 -3.72129e-08 0)
(0 -3.71342e-08 0)
(0 -3.7082e-08 0)
(0 -3.70559e-08 0)
(0 -4.70489e-08 0)
(0 -4.65896e-08 0)
(0 -4.60642e-08 0)
(0 -4.54941e-08 0)
(0 -4.48971e-08 0)
(0 -4.42881e-08 0)
(0 -4.36789e-08 0)
(0 -4.30791e-08 0)
(0 -4.24961e-08 0)
(0 -4.19354e-08 0)
(0 -4.14011e-08 0)
(0 -4.08962e-08 0)
(0 -4.04224e-08 0)
(0 -3.9981e-08 0)
(0 -3.95724e-08 0)
(0 -3.91967e-08 0)
(0 -3.88537e-08 0)
(0 -3.8543e-08 0)
(0 -3.82637e-08 0)
(0 -3.80153e-08 0)
(0 -3.77969e-08 0)
(0 -3.76077e-08 0)
(0 -3.74471e-08 0)
(0 -3.73144e-08 0)
(0 -3.7209e-08 0)
(0 -3.71303e-08 0)
(0 -3.70781e-08 0)
(0 -3.70521e-08 0)
(0 -4.70403e-08 0)
(0 -4.6581e-08 0)
(0 -4.60558e-08 0)
(0 -4.54858e-08 0)
(0 -4.48889e-08 0)
(0 -4.428e-08 0)
(0 -4.3671e-08 0)
(0 -4.30714e-08 0)
(0 -4.24886e-08 0)
(0 -4.1928e-08 0)
(0 -4.13939e-08 0)
(0 -4.08891e-08 0)
(0 -4.04155e-08 0)
(0 -3.99742e-08 0)
(0 -3.95658e-08 0)
(0 -3.91902e-08 0)
(0 -3.88474e-08 0)
(0 -3.85367e-08 0)
(0 -3.82575e-08 0)
(0 -3.80092e-08 0)
(0 -3.77908e-08 0)
(0 -3.76018e-08 0)
(0 -3.74412e-08 0)
(0 -3.73085e-08 0)
(0 -3.72031e-08 0)
(0 -3.71245e-08 0)
(0 -3.70723e-08 0)
(0 -3.70463e-08 0)
(0 -4.70287e-08 0)
(0 -4.65696e-08 0)
(0 -4.60445e-08 0)
(0 -4.54746e-08 0)
(0 -4.4878e-08 0)
(0 -4.42693e-08 0)
(0 -4.36605e-08 0)
(0 -4.30611e-08 0)
(0 -4.24785e-08 0)
(0 -4.19182e-08 0)
(0 -4.13843e-08 0)
(0 -4.08797e-08 0)
(0 -4.04063e-08 0)
(0 -3.99652e-08 0)
(0 -3.95569e-08 0)
(0 -3.91816e-08 0)
(0 -3.88389e-08 0)
(0 -3.85283e-08 0)
(0 -3.82493e-08 0)
(0 -3.8001e-08 0)
(0 -3.77828e-08 0)
(0 -3.75938e-08 0)
(0 -3.74333e-08 0)
(0 -3.73007e-08 0)
(0 -3.71954e-08 0)
(0 -3.71168e-08 0)
(0 -3.70646e-08 0)
(0 -3.70386e-08 0)
(0 -4.70144e-08 0)
(0 -4.65553e-08 0)
(0 -4.60304e-08 0)
(0 -4.54607e-08 0)
(0 -4.48644e-08 0)
(0 -4.42559e-08 0)
(0 -4.36474e-08 0)
(0 -4.30483e-08 0)
(0 -4.2466e-08 0)
(0 -4.19059e-08 0)
(0 -4.13723e-08 0)
(0 -4.0868e-08 0)
(0 -4.03949e-08 0)
(0 -3.9954e-08 0)
(0 -3.95459e-08 0)
(0 -3.91708e-08 0)
(0 -3.88283e-08 0)
(0 -3.85179e-08 0)
(0 -3.8239e-08 0)
(0 -3.79909e-08 0)
(0 -3.77728e-08 0)
(0 -3.75839e-08 0)
(0 -3.74235e-08 0)
(0 -3.7291e-08 0)
(0 -3.71857e-08 0)
(0 -3.71072e-08 0)
(0 -3.7055e-08 0)
(0 -3.7029e-08 0)
(0 -4.69971e-08 0)
(0 -4.65382e-08 0)
(0 -4.60135e-08 0)
(0 -4.54441e-08 0)
(0 -4.4848e-08 0)
(0 -4.42399e-08 0)
(0 -4.36317e-08 0)
(0 -4.30329e-08 0)
(0 -4.24509e-08 0)
(0 -4.18912e-08 0)
(0 -4.1358e-08 0)
(0 -4.0854e-08 0)
(0 -4.03811e-08 0)
(0 -3.99405e-08 0)
(0 -3.95328e-08 0)
(0 -3.91579e-08 0)
(0 -3.88156e-08 0)
(0 -3.85054e-08 0)
(0 -3.82267e-08 0)
(0 -3.79788e-08 0)
(0 -3.77608e-08 0)
(0 -3.75721e-08 0)
(0 -3.74118e-08 0)
(0 -3.72793e-08 0)
(0 -3.71741e-08 0)
(0 -3.70956e-08 0)
(0 -3.70435e-08 0)
(0 -3.70175e-08 0)
(0 -4.6977e-08 0)
(0 -4.65183e-08 0)
(0 -4.59937e-08 0)
(0 -4.54247e-08 0)
(0 -4.48289e-08 0)
(0 -4.42212e-08 0)
(0 -4.36134e-08 0)
(0 -4.3015e-08 0)
(0 -4.24334e-08 0)
(0 -4.18741e-08 0)
(0 -4.13413e-08 0)
(0 -4.08376e-08 0)
(0 -4.03651e-08 0)
(0 -3.99249e-08 0)
(0 -3.95174e-08 0)
(0 -3.91428e-08 0)
(0 -3.88008e-08 0)
(0 -3.84909e-08 0)
(0 -3.82124e-08 0)
(0 -3.79646e-08 0)
(0 -3.77469e-08 0)
(0 -3.75583e-08 0)
(0 -3.73981e-08 0)
(0 -3.72658e-08 0)
(0 -3.71606e-08 0)
(0 -3.70822e-08 0)
(0 -3.70301e-08 0)
(0 -3.70042e-08 0)
(0 -4.6954e-08 0)
(0 -4.64955e-08 0)
(0 -4.59712e-08 0)
(0 -4.54025e-08 0)
(0 -4.48071e-08 0)
(0 -4.41998e-08 0)
(0 -4.35925e-08 0)
(0 -4.29946e-08 0)
(0 -4.24134e-08 0)
(0 -4.18546e-08 0)
(0 -4.13222e-08 0)
(0 -4.0819e-08 0)
(0 -4.03469e-08 0)
(0 -3.9907e-08 0)
(0 -3.94999e-08 0)
(0 -3.91257e-08 0)
(0 -3.87839e-08 0)
(0 -3.84743e-08 0)
(0 -3.81961e-08 0)
(0 -3.79486e-08 0)
(0 -3.7731e-08 0)
(0 -3.75426e-08 0)
(0 -3.73826e-08 0)
(0 -3.72503e-08 0)
(0 -3.71453e-08 0)
(0 -3.70669e-08 0)
(0 -3.70149e-08 0)
(0 -3.6989e-08 0)
(0 -4.69282e-08 0)
(0 -4.64699e-08 0)
(0 -4.5946e-08 0)
(0 -4.53776e-08 0)
(0 -4.47827e-08 0)
(0 -4.41758e-08 0)
(0 -4.3569e-08 0)
(0 -4.29716e-08 0)
(0 -4.2391e-08 0)
(0 -4.18327e-08 0)
(0 -4.13008e-08 0)
(0 -4.07981e-08 0)
(0 -4.03264e-08 0)
(0 -3.9887e-08 0)
(0 -3.94803e-08 0)
(0 -3.91064e-08 0)
(0 -3.87651e-08 0)
(0 -3.84557e-08 0)
(0 -3.81778e-08 0)
(0 -3.79305e-08 0)
(0 -3.77132e-08 0)
(0 -3.75249e-08 0)
(0 -3.73651e-08 0)
(0 -3.7233e-08 0)
(0 -3.71281e-08 0)
(0 -3.70498e-08 0)
(0 -3.69978e-08 0)
(0 -3.69719e-08 0)
(0 -4.68996e-08 0)
(0 -4.64415e-08 0)
(0 -4.59179e-08 0)
(0 -4.535e-08 0)
(0 -4.47555e-08 0)
(0 -4.41492e-08 0)
(0 -4.3543e-08 0)
(0 -4.29462e-08 0)
(0 -4.23661e-08 0)
(0 -4.18084e-08 0)
(0 -4.1277e-08 0)
(0 -4.07749e-08 0)
(0 -4.03038e-08 0)
(0 -3.98649e-08 0)
(0 -3.94586e-08 0)
(0 -3.90852e-08 0)
(0 -3.87442e-08 0)
(0 -3.84352e-08 0)
(0 -3.81576e-08 0)
(0 -3.79106e-08 0)
(0 -3.76935e-08 0)
(0 -3.75055e-08 0)
(0 -3.73458e-08 0)
(0 -3.72139e-08 0)
(0 -3.71091e-08 0)
(0 -3.70309e-08 0)
(0 -3.6979e-08 0)
(0 -3.69531e-08 0)
(0 -4.68681e-08 0)
(0 -4.64103e-08 0)
(0 -4.58871e-08 0)
(0 -4.53197e-08 0)
(0 -4.47257e-08 0)
(0 -4.412e-08 0)
(0 -4.35144e-08 0)
(0 -4.29182e-08 0)
(0 -4.23388e-08 0)
(0 -4.17818e-08 0)
(0 -4.1251e-08 0)
(0 -4.07495e-08 0)
(0 -4.02789e-08 0)
(0 -3.98406e-08 0)
(0 -3.94348e-08 0)
(0 -3.90618e-08 0)
(0 -3.87213e-08 0)
(0 -3.84127e-08 0)
(0 -3.81354e-08 0)
(0 -3.78888e-08 0)
(0 -3.76719e-08 0)
(0 -3.74842e-08 0)
(0 -3.73247e-08 0)
(0 -3.71929e-08 0)
(0 -3.70882e-08 0)
(0 -3.70102e-08 0)
(0 -3.69583e-08 0)
(0 -3.69325e-08 0)
(0 -4.68338e-08 0)
(0 -4.63763e-08 0)
(0 -4.58536e-08 0)
(0 -4.52866e-08 0)
(0 -4.46933e-08 0)
(0 -4.40882e-08 0)
(0 -4.34833e-08 0)
(0 -4.28878e-08 0)
(0 -4.23092e-08 0)
(0 -4.17528e-08 0)
(0 -4.12227e-08 0)
(0 -4.07218e-08 0)
(0 -4.02519e-08 0)
(0 -3.98142e-08 0)
(0 -3.9409e-08 0)
(0 -3.90365e-08 0)
(0 -3.86964e-08 0)
(0 -3.83883e-08 0)
(0 -3.81114e-08 0)
(0 -3.78651e-08 0)
(0 -3.76485e-08 0)
(0 -3.7461e-08 0)
(0 -3.73018e-08 0)
(0 -3.71702e-08 0)
(0 -3.70657e-08 0)
(0 -3.69877e-08 0)
(0 -3.69359e-08 0)
(0 -3.69101e-08 0)
(0 -4.67968e-08 0)
(0 -4.63396e-08 0)
(0 -4.58173e-08 0)
(0 -4.52509e-08 0)
(0 -4.46583e-08 0)
(0 -4.40539e-08 0)
(0 -4.34497e-08 0)
(0 -4.2855e-08 0)
(0 -4.22771e-08 0)
(0 -4.17215e-08 0)
(0 -4.11922e-08 0)
(0 -4.0692e-08 0)
(0 -4.02228e-08 0)
(0 -3.97857e-08 0)
(0 -3.93811e-08 0)
(0 -3.90092e-08 0)
(0 -3.86696e-08 0)
(0 -3.83619e-08 0)
(0 -3.80855e-08 0)
(0 -3.78395e-08 0)
(0 -3.76233e-08 0)
(0 -3.74361e-08 0)
(0 -3.72771e-08 0)
(0 -3.71457e-08 0)
(0 -3.70413e-08 0)
(0 -3.69635e-08 0)
(0 -3.69118e-08 0)
(0 -3.6886e-08 0)
(0 -4.6757e-08 0)
(0 -4.63002e-08 0)
(0 -4.57783e-08 0)
(0 -4.52126e-08 0)
(0 -4.46206e-08 0)
(0 -4.4017e-08 0)
(0 -4.34136e-08 0)
(0 -4.28198e-08 0)
(0 -4.22427e-08 0)
(0 -4.16879e-08 0)
(0 -4.11595e-08 0)
(0 -4.06601e-08 0)
(0 -4.01916e-08 0)
(0 -3.97552e-08 0)
(0 -3.93513e-08 0)
(0 -3.89799e-08 0)
(0 -3.86409e-08 0)
(0 -3.83338e-08 0)
(0 -3.80578e-08 0)
(0 -3.78122e-08 0)
(0 -3.75964e-08 0)
(0 -3.74094e-08 0)
(0 -3.72507e-08 0)
(0 -3.71195e-08 0)
(0 -3.70153e-08 0)
(0 -3.69376e-08 0)
(0 -3.6886e-08 0)
(0 -3.68603e-08 0)
(0 -4.67144e-08 0)
(0 -4.6258e-08 0)
(0 -4.57367e-08 0)
(0 -4.51716e-08 0)
(0 -4.45804e-08 0)
(0 -4.39776e-08 0)
(0 -4.33751e-08 0)
(0 -4.27822e-08 0)
(0 -4.2206e-08 0)
(0 -4.16521e-08 0)
(0 -4.11245e-08 0)
(0 -4.0626e-08 0)
(0 -4.01583e-08 0)
(0 -3.97226e-08 0)
(0 -3.93194e-08 0)
(0 -3.89488e-08 0)
(0 -3.86104e-08 0)
(0 -3.83037e-08 0)
(0 -3.80282e-08 0)
(0 -3.77831e-08 0)
(0 -3.75677e-08 0)
(0 -3.73811e-08 0)
(0 -3.72226e-08 0)
(0 -3.70917e-08 0)
(0 -3.69877e-08 0)
(0 -3.69101e-08 0)
(0 -3.68586e-08 0)
(0 -3.68329e-08 0)
(0 -4.66692e-08 0)
(0 -4.62132e-08 0)
(0 -4.56924e-08 0)
(0 -4.5128e-08 0)
(0 -4.45376e-08 0)
(0 -4.39358e-08 0)
(0 -4.33342e-08 0)
(0 -4.27422e-08 0)
(0 -4.2167e-08 0)
(0 -4.16141e-08 0)
(0 -4.10874e-08 0)
(0 -4.05898e-08 0)
(0 -4.0123e-08 0)
(0 -3.96881e-08 0)
(0 -3.92857e-08 0)
(0 -3.89157e-08 0)
(0 -3.8578e-08 0)
(0 -3.82719e-08 0)
(0 -3.79969e-08 0)
(0 -3.77523e-08 0)
(0 -3.75373e-08 0)
(0 -3.7351e-08 0)
(0 -3.71929e-08 0)
(0 -3.70622e-08 0)
(0 -3.69584e-08 0)
(0 -3.68809e-08 0)
(0 -3.68295e-08 0)
(0 -3.68039e-08 0)
(0 -4.66213e-08 0)
(0 -4.61657e-08 0)
(0 -4.56456e-08 0)
(0 -4.50819e-08 0)
(0 -4.44924e-08 0)
(0 -4.38914e-08 0)
(0 -4.32908e-08 0)
(0 -4.26999e-08 0)
(0 -4.21257e-08 0)
(0 -4.15738e-08 0)
(0 -4.10482e-08 0)
(0 -4.05515e-08 0)
(0 -4.00856e-08 0)
(0 -3.96516e-08 0)
(0 -3.925e-08 0)
(0 -3.88808e-08 0)
(0 -3.85438e-08 0)
(0 -3.82383e-08 0)
(0 -3.79639e-08 0)
(0 -3.77198e-08 0)
(0 -3.75052e-08 0)
(0 -3.73193e-08 0)
(0 -3.71615e-08 0)
(0 -3.70311e-08 0)
(0 -3.69275e-08 0)
(0 -3.68502e-08 0)
(0 -3.67989e-08 0)
(0 -3.67733e-08 0)
(0 -4.65708e-08 0)
(0 -4.61156e-08 0)
(0 -4.55961e-08 0)
(0 -4.50333e-08 0)
(0 -4.44446e-08 0)
(0 -4.38447e-08 0)
(0 -4.32452e-08 0)
(0 -4.26553e-08 0)
(0 -4.20823e-08 0)
(0 -4.15315e-08 0)
(0 -4.10069e-08 0)
(0 -4.05112e-08 0)
(0 -4.00463e-08 0)
(0 -3.96133e-08 0)
(0 -3.92125e-08 0)
(0 -3.88441e-08 0)
(0 -3.85078e-08 0)
(0 -3.82031e-08 0)
(0 -3.79293e-08 0)
(0 -3.76857e-08 0)
(0 -3.74715e-08 0)
(0 -3.72861e-08 0)
(0 -3.71286e-08 0)
(0 -3.69985e-08 0)
(0 -3.68951e-08 0)
(0 -3.6818e-08 0)
(0 -3.67667e-08 0)
(0 -3.67412e-08 0)
(0 -4.65178e-08 0)
(0 -4.6063e-08 0)
(0 -4.55442e-08 0)
(0 -4.49821e-08 0)
(0 -4.43945e-08 0)
(0 -4.37956e-08 0)
(0 -4.31972e-08 0)
(0 -4.26085e-08 0)
(0 -4.20366e-08 0)
(0 -4.1487e-08 0)
(0 -4.09635e-08 0)
(0 -4.04689e-08 0)
(0 -4.00051e-08 0)
(0 -3.9573e-08 0)
(0 -3.91732e-08 0)
(0 -3.88057e-08 0)
(0 -3.84701e-08 0)
(0 -3.81661e-08 0)
(0 -3.78929e-08 0)
(0 -3.76499e-08 0)
(0 -3.74363e-08 0)
(0 -3.72513e-08 0)
(0 -3.70942e-08 0)
(0 -3.69643e-08 0)
(0 -3.68612e-08 0)
(0 -3.67842e-08 0)
(0 -3.67331e-08 0)
(0 -3.67077e-08 0)
(0 -4.64622e-08 0)
(0 -4.6008e-08 0)
(0 -4.54898e-08 0)
(0 -4.49286e-08 0)
(0 -4.43419e-08 0)
(0 -4.37441e-08 0)
(0 -4.31469e-08 0)
(0 -4.25594e-08 0)
(0 -4.19888e-08 0)
(0 -4.14404e-08 0)
(0 -4.09181e-08 0)
(0 -4.04247e-08 0)
(0 -3.9962e-08 0)
(0 -3.9531e-08 0)
(0 -3.91321e-08 0)
(0 -3.87655e-08 0)
(0 -3.84308e-08 0)
(0 -3.81275e-08 0)
(0 -3.7855e-08 0)
(0 -3.76126e-08 0)
(0 -3.73995e-08 0)
(0 -3.7215e-08 0)
(0 -3.70582e-08 0)
(0 -3.69287e-08 0)
(0 -3.68258e-08 0)
(0 -3.67491e-08 0)
(0 -3.66981e-08 0)
(0 -3.66727e-08 0)
(0 -4.64043e-08 0)
(0 -4.59505e-08 0)
(0 -4.5433e-08 0)
(0 -4.48727e-08 0)
(0 -4.4287e-08 0)
(0 -4.36904e-08 0)
(0 -4.30944e-08 0)
(0 -4.25082e-08 0)
(0 -4.19389e-08 0)
(0 -4.13918e-08 0)
(0 -4.08708e-08 0)
(0 -4.03786e-08 0)
(0 -3.99171e-08 0)
(0 -3.94872e-08 0)
(0 -3.90894e-08 0)
(0 -3.87237e-08 0)
(0 -3.83899e-08 0)
(0 -3.80874e-08 0)
(0 -3.78156e-08 0)
(0 -3.75738e-08 0)
(0 -3.73613e-08 0)
(0 -3.71772e-08 0)
(0 -3.70209e-08 0)
(0 -3.68917e-08 0)
(0 -3.67891e-08 0)
(0 -3.67125e-08 0)
(0 -3.66617e-08 0)
(0 -3.66364e-08 0)
(0 -4.63441e-08 0)
(0 -4.58907e-08 0)
(0 -4.53739e-08 0)
(0 -4.48144e-08 0)
(0 -4.42299e-08 0)
(0 -4.36345e-08 0)
(0 -4.30398e-08 0)
(0 -4.24549e-08 0)
(0 -4.18869e-08 0)
(0 -4.13412e-08 0)
(0 -4.08215e-08 0)
(0 -4.03307e-08 0)
(0 -3.98704e-08 0)
(0 -3.94416e-08 0)
(0 -3.90449e-08 0)
(0 -3.86802e-08 0)
(0 -3.83473e-08 0)
(0 -3.80457e-08 0)
(0 -3.77747e-08 0)
(0 -3.75336e-08 0)
(0 -3.73216e-08 0)
(0 -3.71381e-08 0)
(0 -3.69822e-08 0)
(0 -3.68534e-08 0)
(0 -3.6751e-08 0)
(0 -3.66747e-08 0)
(0 -3.6624e-08 0)
(0 -3.65987e-08 0)
(0 -4.62818e-08 0)
(0 -4.58287e-08 0)
(0 -4.53125e-08 0)
(0 -4.4754e-08 0)
(0 -4.41705e-08 0)
(0 -4.35763e-08 0)
(0 -4.2983e-08 0)
(0 -4.23995e-08 0)
(0 -4.1833e-08 0)
(0 -4.12887e-08 0)
(0 -4.07704e-08 0)
(0 -4.02809e-08 0)
(0 -3.98219e-08 0)
(0 -3.93944e-08 0)
(0 -3.89988e-08 0)
(0 -3.86352e-08 0)
(0 -3.83033e-08 0)
(0 -3.80026e-08 0)
(0 -3.77324e-08 0)
(0 -3.7492e-08 0)
(0 -3.72806e-08 0)
(0 -3.70976e-08 0)
(0 -3.69422e-08 0)
(0 -3.68137e-08 0)
(0 -3.67117e-08 0)
(0 -3.66356e-08 0)
(0 -3.6585e-08 0)
(0 -3.65598e-08 0)
(0 -4.62174e-08 0)
(0 -4.57646e-08 0)
(0 -4.5249e-08 0)
(0 -4.46914e-08 0)
(0 -4.4109e-08 0)
(0 -4.35161e-08 0)
(0 -4.29241e-08 0)
(0 -4.23421e-08 0)
(0 -4.17771e-08 0)
(0 -4.12343e-08 0)
(0 -4.07175e-08 0)
(0 -4.02294e-08 0)
(0 -3.97718e-08 0)
(0 -3.93456e-08 0)
(0 -3.89512e-08 0)
(0 -3.85887e-08 0)
(0 -3.82578e-08 0)
(0 -3.7958e-08 0)
(0 -3.76887e-08 0)
(0 -3.7449e-08 0)
(0 -3.72383e-08 0)
(0 -3.70559e-08 0)
(0 -3.69009e-08 0)
(0 -3.67729e-08 0)
(0 -3.66711e-08 0)
(0 -3.65952e-08 0)
(0 -3.65448e-08 0)
(0 -3.65197e-08 0)
(0 -4.61511e-08 0)
(0 -4.56985e-08 0)
(0 -4.51835e-08 0)
(0 -4.46267e-08 0)
(0 -4.40455e-08 0)
(0 -4.34539e-08 0)
(0 -4.28633e-08 0)
(0 -4.22828e-08 0)
(0 -4.17193e-08 0)
(0 -4.11781e-08 0)
(0 -4.06628e-08 0)
(0 -4.01762e-08 0)
(0 -3.972e-08 0)
(0 -3.92951e-08 0)
(0 -3.89021e-08 0)
(0 -3.85407e-08 0)
(0 -3.82109e-08 0)
(0 -3.79121e-08 0)
(0 -3.76436e-08 0)
(0 -3.74048e-08 0)
(0 -3.71948e-08 0)
(0 -3.70129e-08 0)
(0 -3.68585e-08 0)
(0 -3.67308e-08 0)
(0 -3.66294e-08 0)
(0 -3.65538e-08 0)
(0 -3.65035e-08 0)
(0 -3.64785e-08 0)
(0 -4.60831e-08 0)
(0 -4.56306e-08 0)
(0 -4.51161e-08 0)
(0 -4.45602e-08 0)
(0 -4.398e-08 0)
(0 -4.33897e-08 0)
(0 -4.28006e-08 0)
(0 -4.22216e-08 0)
(0 -4.16597e-08 0)
(0 -4.11201e-08 0)
(0 -4.06065e-08 0)
(0 -4.01214e-08 0)
(0 -3.96667e-08 0)
(0 -3.92432e-08 0)
(0 -3.88515e-08 0)
(0 -3.84914e-08 0)
(0 -3.81627e-08 0)
(0 -3.78649e-08 0)
(0 -3.75973e-08 0)
(0 -3.73593e-08 0)
(0 -3.715e-08 0)
(0 -3.69688e-08 0)
(0 -3.68149e-08 0)
(0 -3.66876e-08 0)
(0 -3.65866e-08 0)
(0 -3.65112e-08 0)
(0 -3.64611e-08 0)
(0 -3.64361e-08 0)
(0 -4.60136e-08 0)
(0 -4.5561e-08 0)
(0 -4.50469e-08 0)
(0 -4.44917e-08 0)
(0 -4.39126e-08 0)
(0 -4.33236e-08 0)
(0 -4.2736e-08 0)
(0 -4.21587e-08 0)
(0 -4.15984e-08 0)
(0 -4.10604e-08 0)
(0 -4.05484e-08 0)
(0 -4.0065e-08 0)
(0 -3.96119e-08 0)
(0 -3.91899e-08 0)
(0 -3.87995e-08 0)
(0 -3.84407e-08 0)
(0 -3.81132e-08 0)
(0 -3.78165e-08 0)
(0 -3.75499e-08 0)
(0 -3.73127e-08 0)
(0 -3.71042e-08 0)
(0 -3.69236e-08 0)
(0 -3.67702e-08 0)
(0 -3.66434e-08 0)
(0 -3.65427e-08 0)
(0 -3.64676e-08 0)
(0 -3.64177e-08 0)
(0 -3.63928e-08 0)
(0 -4.59429e-08 0)
(0 -4.549e-08 0)
(0 -4.49761e-08 0)
(0 -4.44216e-08 0)
(0 -4.38435e-08 0)
(0 -4.32558e-08 0)
(0 -4.26697e-08 0)
(0 -4.20939e-08 0)
(0 -4.15354e-08 0)
(0 -4.09992e-08 0)
(0 -4.04889e-08 0)
(0 -4.00071e-08 0)
(0 -3.95556e-08 0)
(0 -3.91351e-08 0)
(0 -3.87462e-08 0)
(0 -3.83887e-08 0)
(0 -3.80625e-08 0)
(0 -3.77669e-08 0)
(0 -3.75013e-08 0)
(0 -3.7265e-08 0)
(0 -3.70572e-08 0)
(0 -3.68773e-08 0)
(0 -3.67245e-08 0)
(0 -3.65982e-08 0)
(0 -3.64979e-08 0)
(0 -3.6423e-08 0)
(0 -3.63733e-08 0)
(0 -3.63485e-08 0)
(0 -4.58711e-08 0)
(0 -4.54176e-08 0)
(0 -4.49038e-08 0)
(0 -4.43499e-08 0)
(0 -4.37728e-08 0)
(0 -4.31863e-08 0)
(0 -4.26017e-08 0)
(0 -4.20276e-08 0)
(0 -4.14708e-08 0)
(0 -4.09363e-08 0)
(0 -4.04278e-08 0)
(0 -3.99478e-08 0)
(0 -3.94979e-08 0)
(0 -3.90791e-08 0)
(0 -3.86917e-08 0)
(0 -3.83356e-08 0)
(0 -3.80106e-08 0)
(0 -3.77161e-08 0)
(0 -3.74516e-08 0)
(0 -3.72162e-08 0)
(0 -3.70093e-08 0)
(0 -3.68301e-08 0)
(0 -3.66779e-08 0)
(0 -3.65521e-08 0)
(0 -3.64521e-08 0)
(0 -3.63776e-08 0)
(0 -3.63281e-08 0)
(0 -3.63034e-08 0)
(0 -4.57985e-08 0)
(0 -4.53442e-08 0)
(0 -4.48302e-08 0)
(0 -4.42767e-08 0)
(0 -4.37005e-08 0)
(0 -4.31153e-08 0)
(0 -4.25321e-08 0)
(0 -4.19597e-08 0)
(0 -4.14046e-08 0)
(0 -4.0872e-08 0)
(0 -4.03653e-08 0)
(0 -3.98871e-08 0)
(0 -3.9439e-08 0)
(0 -3.90218e-08 0)
(0 -3.86359e-08 0)
(0 -3.82813e-08 0)
(0 -3.79576e-08 0)
(0 -3.76644e-08 0)
(0 -3.74009e-08 0)
(0 -3.71665e-08 0)
(0 -3.69605e-08 0)
(0 -3.6782e-08 0)
(0 -3.66304e-08 0)
(0 -3.65051e-08 0)
(0 -3.64055e-08 0)
(0 -3.63313e-08 0)
(0 -3.6282e-08 0)
(0 -3.62574e-08 0)
(0 -4.57254e-08 0)
(0 -4.52699e-08 0)
(0 -4.47556e-08 0)
(0 -4.42023e-08 0)
(0 -4.36268e-08 0)
(0 -4.30428e-08 0)
(0 -4.24611e-08 0)
(0 -4.18903e-08 0)
(0 -4.13371e-08 0)
(0 -4.08063e-08 0)
(0 -4.03015e-08 0)
(0 -3.98252e-08 0)
(0 -3.93788e-08 0)
(0 -3.89633e-08 0)
(0 -3.85791e-08 0)
(0 -3.8226e-08 0)
(0 -3.79037e-08 0)
(0 -3.76117e-08 0)
(0 -3.73494e-08 0)
(0 -3.7116e-08 0)
(0 -3.69108e-08 0)
(0 -3.6733e-08 0)
(0 -3.65821e-08 0)
(0 -3.64573e-08 0)
(0 -3.63582e-08 0)
(0 -3.62842e-08 0)
(0 -3.62351e-08 0)
(0 -3.62106e-08 0)
(0 -4.56521e-08 0)
(0 -4.5195e-08 0)
(0 -4.468e-08 0)
(0 -4.41267e-08 0)
(0 -4.35519e-08 0)
(0 -4.29689e-08 0)
(0 -4.23887e-08 0)
(0 -4.18196e-08 0)
(0 -4.12682e-08 0)
(0 -4.07393e-08 0)
(0 -4.02364e-08 0)
(0 -3.9762e-08 0)
(0 -3.93175e-08 0)
(0 -3.89038e-08 0)
(0 -3.85212e-08 0)
(0 -3.81696e-08 0)
(0 -3.78488e-08 0)
(0 -3.75581e-08 0)
(0 -3.72969e-08 0)
(0 -3.70646e-08 0)
(0 -3.68603e-08 0)
(0 -3.66834e-08 0)
(0 -3.65331e-08 0)
(0 -3.64089e-08 0)
(0 -3.63102e-08 0)
(0 -3.62365e-08 0)
(0 -3.61876e-08 0)
(0 -3.61632e-08 0)
(0 -4.55788e-08 0)
(0 -4.51197e-08 0)
(0 -4.46036e-08 0)
(0 -4.40502e-08 0)
(0 -4.34758e-08 0)
(0 -4.28939e-08 0)
(0 -4.2315e-08 0)
(0 -4.17475e-08 0)
(0 -4.1198e-08 0)
(0 -4.0671e-08 0)
(0 -4.01702e-08 0)
(0 -3.96977e-08 0)
(0 -3.92551e-08 0)
(0 -3.88432e-08 0)
(0 -3.84624e-08 0)
(0 -3.81124e-08 0)
(0 -3.7793e-08 0)
(0 -3.75037e-08 0)
(0 -3.72437e-08 0)
(0 -3.70125e-08 0)
(0 -3.68091e-08 0)
(0 -3.6633e-08 0)
(0 -3.64834e-08 0)
(0 -3.63598e-08 0)
(0 -3.62615e-08 0)
(0 -3.61882e-08 0)
(0 -3.61395e-08 0)
(0 -3.61152e-08 0)
(0 -4.55059e-08 0)
(0 -4.50442e-08 0)
(0 -4.45267e-08 0)
(0 -4.39728e-08 0)
(0 -4.33987e-08 0)
(0 -4.28177e-08 0)
(0 -4.22401e-08 0)
(0 -4.16743e-08 0)
(0 -4.11266e-08 0)
(0 -4.06017e-08 0)
(0 -4.01028e-08 0)
(0 -3.96323e-08 0)
(0 -3.91917e-08 0)
(0 -3.87817e-08 0)
(0 -3.84026e-08 0)
(0 -3.80543e-08 0)
(0 -3.77365e-08 0)
(0 -3.74486e-08 0)
(0 -3.71899e-08 0)
(0 -3.69597e-08 0)
(0 -3.67573e-08 0)
(0 -3.6582e-08 0)
(0 -3.64332e-08 0)
(0 -3.63101e-08 0)
(0 -3.62123e-08 0)
(0 -3.61393e-08 0)
(0 -3.60909e-08 0)
(0 -3.60667e-08 0)
(0 -4.54334e-08 0)
(0 -4.49686e-08 0)
(0 -4.44493e-08 0)
(0 -4.38947e-08 0)
(0 -4.33208e-08 0)
(0 -4.27405e-08 0)
(0 -4.21642e-08 0)
(0 -4.16001e-08 0)
(0 -4.10542e-08 0)
(0 -4.05312e-08 0)
(0 -4.00344e-08 0)
(0 -3.9566e-08 0)
(0 -3.91274e-08 0)
(0 -3.87194e-08 0)
(0 -3.83421e-08 0)
(0 -3.79955e-08 0)
(0 -3.76793e-08 0)
(0 -3.73928e-08 0)
(0 -3.71353e-08 0)
(0 -3.69063e-08 0)
(0 -3.6705e-08 0)
(0 -3.65305e-08 0)
(0 -3.63824e-08 0)
(0 -3.62599e-08 0)
(0 -3.61626e-08 0)
(0 -3.609e-08 0)
(0 -3.60418e-08 0)
(0 -3.60177e-08 0)
(0 -4.53618e-08 0)
(0 -4.48933e-08 0)
(0 -4.43717e-08 0)
(0 -4.38161e-08 0)
(0 -4.32421e-08 0)
(0 -4.26625e-08 0)
(0 -4.20874e-08 0)
(0 -4.15248e-08 0)
(0 -4.09808e-08 0)
(0 -4.04599e-08 0)
(0 -3.99652e-08 0)
(0 -3.94989e-08 0)
(0 -3.90623e-08 0)
(0 -3.86563e-08 0)
(0 -3.82809e-08 0)
(0 -3.79361e-08 0)
(0 -3.76214e-08 0)
(0 -3.73364e-08 0)
(0 -3.70803e-08 0)
(0 -3.68525e-08 0)
(0 -3.66521e-08 0)
(0 -3.64786e-08 0)
(0 -3.63312e-08 0)
(0 -3.62094e-08 0)
(0 -3.61125e-08 0)
(0 -3.60403e-08 0)
(0 -3.59923e-08 0)
(0 -3.59684e-08 0)
(0 -4.52911e-08 0)
(0 -4.48183e-08 0)
(0 -4.42941e-08 0)
(0 -4.37371e-08 0)
(0 -4.31628e-08 0)
(0 -4.25837e-08 0)
(0 -4.20097e-08 0)
(0 -4.14487e-08 0)
(0 -4.09065e-08 0)
(0 -4.03876e-08 0)
(0 -3.98951e-08 0)
(0 -3.94309e-08 0)
(0 -3.89965e-08 0)
(0 -3.85925e-08 0)
(0 -3.8219e-08 0)
(0 -3.7876e-08 0)
(0 -3.7563e-08 0)
(0 -3.72795e-08 0)
(0 -3.70248e-08 0)
(0 -3.67982e-08 0)
(0 -3.65989e-08 0)
(0 -3.64263e-08 0)
(0 -3.62797e-08 0)
(0 -3.61585e-08 0)
(0 -3.60622e-08 0)
(0 -3.59903e-08 0)
(0 -3.59426e-08 0)
(0 -3.59187e-08 0)
(0 -4.52214e-08 0)
(0 -4.47437e-08 0)
(0 -4.42164e-08 0)
(0 -4.36578e-08 0)
(0 -4.30829e-08 0)
(0 -4.25042e-08 0)
(0 -4.19313e-08 0)
(0 -4.13718e-08 0)
(0 -4.08315e-08 0)
(0 -4.03147e-08 0)
(0 -3.98243e-08 0)
(0 -3.93623e-08 0)
(0 -3.89301e-08 0)
(0 -3.85281e-08 0)
(0 -3.81567e-08 0)
(0 -3.78155e-08 0)
(0 -3.75042e-08 0)
(0 -3.72223e-08 0)
(0 -3.69689e-08 0)
(0 -3.67436e-08 0)
(0 -3.65454e-08 0)
(0 -3.63737e-08 0)
(0 -3.62279e-08 0)
(0 -3.61073e-08 0)
(0 -3.60115e-08 0)
(0 -3.594e-08 0)
(0 -3.58926e-08 0)
(0 -3.58689e-08 0)
(0 -4.51531e-08 0)
(0 -4.46698e-08 0)
(0 -4.41389e-08 0)
(0 -4.35783e-08 0)
(0 -4.30027e-08 0)
(0 -4.24242e-08 0)
(0 -4.18522e-08 0)
(0 -4.12943e-08 0)
(0 -4.07558e-08 0)
(0 -4.0241e-08 0)
(0 -3.97528e-08 0)
(0 -3.92931e-08 0)
(0 -3.88631e-08 0)
(0 -3.84633e-08 0)
(0 -3.80938e-08 0)
(0 -3.77546e-08 0)
(0 -3.7445e-08 0)
(0 -3.71647e-08 0)
(0 -3.69128e-08 0)
(0 -3.66887e-08 0)
(0 -3.64916e-08 0)
(0 -3.63209e-08 0)
(0 -3.61759e-08 0)
(0 -3.6056e-08 0)
(0 -3.59608e-08 0)
(0 -3.58897e-08 0)
(0 -3.58424e-08 0)
(0 -3.58189e-08 0)
(0 -4.32228e-12 0)
(0 -1.90436e-12 0)
(0 -7.00165e-13 0)
(0 -3.49876e-13 0)
(0 -2.43573e-13 0)
(0 -2.15345e-13 0)
(0 -2.35267e-09 0)
(0 -1.56112e-09 0)
(0 -1.29025e-10 0)
(0 -2.64427e-11 0)
(0 -9.08197e-12 0)
(0 -4.04182e-12 0)
(0 -6.30724e-09 0)
(0 -5.2431e-09 0)
(0 -4.11863e-09 0)
(0 -3.35194e-09 0)
(0 -2.81976e-09 0)
(0 -2.27121e-09 0)
(0 -1.10398e-08 0)
(0 -9.88897e-09 0)
(0 -8.76794e-09 0)
(0 -7.82721e-09 0)
(0 -7.02419e-09 0)
(0 -6.22421e-09 0)
(0 -1.59816e-08 0)
(0 -1.48495e-08 0)
(0 -1.37727e-08 0)
(0 -1.27986e-08 0)
(0 -1.1911e-08 0)
(0 -1.10534e-08 0)
(0 -2.07981e-08 0)
(0 -1.97357e-08 0)
(0 -1.87301e-08 0)
(0 -1.77959e-08 0)
(0 -1.69276e-08 0)
(0 -1.61056e-08 0)
(0 -2.52977e-08 0)
(0 -2.43314e-08 0)
(0 -2.34171e-08 0)
(0 -2.25603e-08 0)
(0 -2.17605e-08 0)
(0 -2.10131e-08 0)
(0 -2.93752e-08 0)
(0 -2.85178e-08 0)
(0 -2.77064e-08 0)
(0 -2.69443e-08 0)
(0 -2.62335e-08 0)
(0 -2.55749e-08 0)
(0 -3.29791e-08 0)
(0 -3.22346e-08 0)
(0 -3.153e-08 0)
(0 -3.08684e-08 0)
(0 -3.02527e-08 0)
(0 -2.96855e-08 0)
(0 -3.60923e-08 0)
(0 -3.54588e-08 0)
(0 -3.48595e-08 0)
(0 -3.42974e-08 0)
(0 -3.37754e-08 0)
(0 -3.32967e-08 0)
(0 -3.87207e-08 0)
(0 -3.81926e-08 0)
(0 -3.76932e-08 0)
(0 -3.72255e-08 0)
(0 -3.67923e-08 0)
(0 -3.63964e-08 0)
(0 -4.08854e-08 0)
(0 -4.04544e-08 0)
(0 -4.00473e-08 0)
(0 -3.96668e-08 0)
(0 -3.93154e-08 0)
(0 -3.89955e-08 0)
(0 -4.26173e-08 0)
(0 -4.22741e-08 0)
(0 -4.19505e-08 0)
(0 -4.16488e-08 0)
(0 -4.13712e-08 0)
(0 -4.11196e-08 0)
(0 -4.39535e-08 0)
(0 -4.36882e-08 0)
(0 -4.34388e-08 0)
(0 -4.32071e-08 0)
(0 -4.2995e-08 0)
(0 -4.2804e-08 0)
(0 -4.49349e-08 0)
(0 -4.47375e-08 0)
(0 -4.45528e-08 0)
(0 -4.43822e-08 0)
(0 -4.42273e-08 0)
(0 -4.40894e-08 0)
(0 -4.56035e-08 0)
(0 -4.54644e-08 0)
(0 -4.53352e-08 0)
(0 -4.52173e-08 0)
(0 -4.51116e-08 0)
(0 -4.50193e-08 0)
(0 -4.60011e-08 0)
(0 -4.59112e-08 0)
(0 -4.58291e-08 0)
(0 -4.57556e-08 0)
(0 -4.56918e-08 0)
(0 -4.56382e-08 0)
(0 -4.61681e-08 0)
(0 -4.61192e-08 0)
(0 -4.60762e-08 0)
(0 -4.60398e-08 0)
(0 -4.60108e-08 0)
(0 -4.59895e-08 0)
(0 -4.61426e-08 0)
(0 -4.61272e-08 0)
(0 -4.61163e-08 0)
(0 -4.61103e-08 0)
(0 -4.61097e-08 0)
(0 -4.6115e-08 0)
(0 -4.59598e-08 0)
(0 -4.59713e-08 0)
(0 -4.59861e-08 0)
(0 -4.60045e-08 0)
(0 -4.60269e-08 0)
(0 -4.60536e-08 0)
(0 -4.56517e-08 0)
(0 -4.56844e-08 0)
(0 -4.57194e-08 0)
(0 -4.5757e-08 0)
(0 -4.57974e-08 0)
(0 -4.58408e-08 0)
(0 -4.52465e-08 0)
(0 -4.52955e-08 0)
(0 -4.5346e-08 0)
(0 -4.53983e-08 0)
(0 -4.54526e-08 0)
(0 -4.55089e-08 0)
(0 -4.50859e-08 0)
(0 -4.45965e-08 0)
(0 -4.40616e-08 0)
(0 -4.34987e-08 0)
(0 -4.29222e-08 0)
(0 -4.23438e-08 0)
(0 -4.17727e-08 0)
(0 -4.12162e-08 0)
(0 -4.06796e-08 0)
(0 -4.01669e-08 0)
(0 -3.96809e-08 0)
(0 -3.92235e-08 0)
(0 -3.87957e-08 0)
(0 -3.8398e-08 0)
(0 -3.80307e-08 0)
(0 -3.76933e-08 0)
(0 -3.73856e-08 0)
(0 -3.71069e-08 0)
(0 -3.68565e-08 0)
(0 -3.66337e-08 0)
(0 -3.64378e-08 0)
(0 -3.6268e-08 0)
(0 -3.61239e-08 0)
(0 -3.60047e-08 0)
(0 -3.59099e-08 0)
(0 -3.58392e-08 0)
(0 -3.57923e-08 0)
(0 -3.57688e-08 0)
(0 -4.50201e-08 0)
(0 -4.4524e-08 0)
(0 -4.39846e-08 0)
(0 -4.34191e-08 0)
(0 -4.28414e-08 0)
(0 -4.2263e-08 0)
(0 -4.16927e-08 0)
(0 -4.11376e-08 0)
(0 -4.06028e-08 0)
(0 -4.00923e-08 0)
(0 -3.96085e-08 0)
(0 -3.91534e-08 0)
(0 -3.87279e-08 0)
(0 -3.83325e-08 0)
(0 -3.79672e-08 0)
(0 -3.76319e-08 0)
(0 -3.7326e-08 0)
(0 -3.70489e-08 0)
(0 -3.68e-08 0)
(0 -3.65786e-08 0)
(0 -3.63838e-08 0)
(0 -3.62151e-08 0)
(0 -3.60718e-08 0)
(0 -3.59533e-08 0)
(0 -3.58591e-08 0)
(0 -3.57888e-08 0)
(0 -3.57421e-08 0)
(0 -3.57188e-08 0)
(0 -4.49556e-08 0)
(0 -4.44522e-08 0)
(0 -4.3908e-08 0)
(0 -4.33395e-08 0)
(0 -4.27605e-08 0)
(0 -4.2182e-08 0)
(0 -4.16124e-08 0)
(0 -4.10587e-08 0)
(0 -4.05258e-08 0)
(0 -4.00173e-08 0)
(0 -3.95359e-08 0)
(0 -3.90831e-08 0)
(0 -3.86599e-08 0)
(0 -3.82668e-08 0)
(0 -3.79037e-08 0)
(0 -3.75704e-08 0)
(0 -3.72663e-08 0)
(0 -3.6991e-08 0)
(0 -3.67436e-08 0)
(0 -3.65235e-08 0)
(0 -3.63299e-08 0)
(0 -3.61622e-08 0)
(0 -3.60198e-08 0)
(0 -3.5902e-08 0)
(0 -3.58083e-08 0)
(0 -3.57384e-08 0)
(0 -3.5692e-08 0)
(0 -3.56689e-08 0)
(0 -4.48923e-08 0)
(0 -4.43811e-08 0)
(0 -4.38317e-08 0)
(0 -4.32601e-08 0)
(0 -4.26796e-08 0)
(0 -4.21008e-08 0)
(0 -4.1532e-08 0)
(0 -4.09796e-08 0)
(0 -4.04485e-08 0)
(0 -3.99422e-08 0)
(0 -3.9463e-08 0)
(0 -3.90126e-08 0)
(0 -3.85918e-08 0)
(0 -3.8201e-08 0)
(0 -3.78401e-08 0)
(0 -3.75088e-08 0)
(0 -3.72067e-08 0)
(0 -3.6933e-08 0)
(0 -3.66872e-08 0)
(0 -3.64685e-08 0)
(0 -3.62761e-08 0)
(0 -3.61095e-08 0)
(0 -3.59679e-08 0)
(0 -3.58508e-08 0)
(0 -3.57578e-08 0)
(0 -3.56883e-08 0)
(0 -3.56422e-08 0)
(0 -3.56192e-08 0)
(0 -4.48303e-08 0)
(0 -4.43108e-08 0)
(0 -4.37559e-08 0)
(0 -4.31809e-08 0)
(0 -4.25988e-08 0)
(0 -4.20195e-08 0)
(0 -4.14514e-08 0)
(0 -4.09003e-08 0)
(0 -4.03711e-08 0)
(0 -3.98669e-08 0)
(0 -3.93901e-08 0)
(0 -3.89421e-08 0)
(0 -3.85237e-08 0)
(0 -3.81352e-08 0)
(0 -3.77765e-08 0)
(0 -3.74473e-08 0)
(0 -3.71471e-08 0)
(0 -3.68753e-08 0)
(0 -3.6631e-08 0)
(0 -3.64137e-08 0)
(0 -3.62226e-08 0)
(0 -3.6057e-08 0)
(0 -3.59163e-08 0)
(0 -3.57999e-08 0)
(0 -3.57074e-08 0)
(0 -3.56384e-08 0)
(0 -3.55926e-08 0)
(0 -3.55697e-08 0)
(0 -4.47693e-08 0)
(0 -4.42412e-08 0)
(0 -4.36805e-08 0)
(0 -4.3102e-08 0)
(0 -4.2518e-08 0)
(0 -4.19384e-08 0)
(0 -4.13707e-08 0)
(0 -4.08211e-08 0)
(0 -4.02937e-08 0)
(0 -3.97917e-08 0)
(0 -3.93172e-08 0)
(0 -3.88717e-08 0)
(0 -3.84557e-08 0)
(0 -3.80696e-08 0)
(0 -3.77132e-08 0)
(0 -3.73861e-08 0)
(0 -3.70878e-08 0)
(0 -3.68177e-08 0)
(0 -3.65751e-08 0)
(0 -3.63592e-08 0)
(0 -3.61693e-08 0)
(0 -3.60048e-08 0)
(0 -3.5865e-08 0)
(0 -3.57494e-08 0)
(0 -3.56575e-08 0)
(0 -3.55889e-08 0)
(0 -3.55433e-08 0)
(0 -3.55206e-08 0)
(0 -1.11894e-11 0)
(0 -3.07928e-09 0)
(0 -7.36967e-09 0)
(0 -1.22253e-08 0)
(0 -1.71641e-08 0)
(0 -2.19121e-08 0)
(0 -2.63108e-08 0)
(0 -3.02731e-08 0)
(0 -3.37578e-08 0)
(0 -3.67545e-08 0)
(0 -3.92728e-08 0)
(0 -4.1336e-08 0)
(0 -4.29764e-08 0)
(0 -4.42317e-08 0)
(0 -4.51426e-08 0)
(0 -4.57507e-08 0)
(0 -4.60972e-08 0)
(0 -4.62218e-08 0)
(0 -4.61616e-08 0)
(0 -4.59511e-08 0)
(0 -4.56211e-08 0)
(0 -4.51992e-08 0)
(0 -3.82054e-11 0)
(0 -4.10145e-09 0)
(0 -8.61996e-09 0)
(0 -1.35307e-08 0)
(0 -1.84307e-08 0)
(0 -2.30895e-08 0)
(0 -2.73735e-08 0)
(0 -3.12105e-08 0)
(0 -3.45684e-08 0)
(0 -3.74424e-08 0)
(0 -3.98455e-08 0)
(0 -4.18033e-08 0)
(0 -4.33489e-08 0)
(0 -4.45205e-08 0)
(0 -4.53586e-08 0)
(0 -4.59045e-08 0)
(0 -4.61985e-08 0)
(0 -4.62795e-08 0)
(0 -4.61838e-08 0)
(0 -4.59447e-08 0)
(0 -4.55923e-08 0)
(0 -4.51533e-08 0)
(0 -3.16764e-10 0)
(0 -5.81783e-09 0)
(0 -1.02101e-08 0)
(0 -1.5021e-08 0)
(0 -1.98104e-08 0)
(0 -2.43432e-08 0)
(0 -2.84915e-08 0)
(0 -3.21897e-08 0)
(0 -3.54114e-08 0)
(0 -3.81557e-08 0)
(0 -4.04383e-08 0)
(0 -4.22863e-08 0)
(0 -4.37338e-08 0)
(0 -4.4819e-08 0)
(0 -4.55822e-08 0)
(0 -4.6064e-08 0)
(0 -4.63042e-08 0)
(0 -4.63405e-08 0)
(0 -4.62084e-08 0)
(0 -4.59401e-08 0)
(0 -4.55649e-08 0)
(0 -4.51084e-08 0)
(0 -4.51526e-09 0)
(0 -7.70493e-09 0)
(0 -1.19787e-08 0)
(0 -1.66447e-08 0)
(0 -2.12849e-08 0)
(0 -2.56651e-08 0)
(0 -2.96595e-08 0)
(0 -3.32064e-08 0)
(0 -3.62829e-08 0)
(0 -3.88907e-08 0)
(0 -4.10478e-08 0)
(0 -4.27823e-08 0)
(0 -4.41286e-08 0)
(0 -4.51251e-08 0)
(0 -4.58116e-08 0)
(0 -4.62279e-08 0)
(0 -4.64131e-08 0)
(0 -4.64039e-08 0)
(0 -4.62348e-08 0)
(0 -4.59369e-08 0)
(0 -4.55385e-08 0)
(0 -4.50642e-08 0)
(0 -6.00804e-09 0)
(0 -9.4544e-09 0)
(0 -1.37459e-08 0)
(0 -1.83165e-08 0)
(0 -2.28148e-08 0)
(0 -2.70355e-08 0)
(0 -3.08665e-08 0)
(0 -3.42532e-08 0)
(0 -3.71772e-08 0)
(0 -3.96431e-08 0)
(0 -4.16704e-08 0)
(0 -4.3288e-08 0)
(0 -4.45307e-08 0)
(0 -4.54366e-08 0)
(0 -4.60449e-08 0)
(0 -4.63947e-08 0)
(0 -4.65241e-08 0)
(0 -4.64689e-08 0)
(0 -4.62623e-08 0)
(0 -4.59346e-08 0)
(0 -4.55127e-08 0)
(0 -4.50205e-08 0)
(0 -7.05652e-09 0)
(0 -1.10332e-08 0)
(0 -1.54703e-08 0)
(0 -2.00003e-08 0)
(0 -2.43746e-08 0)
(0 -2.84375e-08 0)
(0 -3.21008e-08 0)
(0 -3.53217e-08 0)
(0 -3.8088e-08 0)
(0 -4.04076e-08 0)
(0 -4.23017e-08 0)
(0 -4.37999e-08 0)
(0 -4.49372e-08 0)
(0 -4.5751e-08 0)
(0 -4.62802e-08 0)
(0 -4.65629e-08 0)
(0 -4.66361e-08 0)
(0 -4.65345e-08 0)
(0 -4.62903e-08 0)
(0 -4.59325e-08 0)
(0 -4.54873e-08 0)
(0 -4.49772e-08 0)
(0 -8.37416e-09 0)
(0 -1.26906e-08 0)
(0 -1.72272e-08 0)
(0 -2.17093e-08 0)
(0 -2.5958e-08 0)
(0 -2.98605e-08 0)
(0 -3.33522e-08 0)
(0 -3.64032e-08 0)
(0 -3.90082e-08 0)
(0 -4.11786e-08 0)
(0 -4.29372e-08 0)
(0 -4.43143e-08 0)
(0 -4.53449e-08 0)
(0 -4.6066e-08 0)
(0 -4.65156e-08 0)
(0 -4.67309e-08 0)
(0 -4.67477e-08 0)
(0 -4.65998e-08 0)
(0 -4.6318e-08 0)
(0 -4.59304e-08 0)
(0 -4.54618e-08 0)
(0 -4.4934e-08 0)
(0 -9.97104e-09 0)
(0 -1.44943e-08 0)
(0 -1.90557e-08 0)
(0 -2.34551e-08 0)
(0 -2.75625e-08 0)
(0 -3.12965e-08 0)
(0 -3.46118e-08 0)
(0 -3.74896e-08 0)
(0 -3.99307e-08 0)
(0 -4.195e-08 0)
(0 -4.35718e-08 0)
(0 -4.48272e-08 0)
(0 -4.57507e-08 0)
(0 -4.63789e-08 0)
(0 -4.67489e-08 0)
(0 -4.6897e-08 0)
(0 -4.68578e-08 0)
(0 -4.66638e-08 0)
(0 -4.63448e-08 0)
(0 -4.59276e-08 0)
(0 -4.5436e-08 0)
(0 -4.48907e-08 0)
(0 -1.18752e-08 0)
(0 -1.64522e-08 0)
(0 -2.0958e-08 0)
(0 -2.5234e-08 0)
(0 -2.91801e-08 0)
(0 -3.2736e-08 0)
(0 -3.58699e-08 0)
(0 -3.85719e-08 0)
(0 -4.08478e-08 0)
(0 -4.27155e-08 0)
(0 -4.42005e-08 0)
(0 -4.53342e-08 0)
(0 -4.61511e-08 0)
(0 -4.6687e-08 0)
(0 -4.69781e-08 0)
(0 -4.70596e-08 0)
(0 -4.6965e-08 0)
(0 -4.67256e-08 0)
(0 -4.63699e-08 0)
(0 -4.59236e-08 0)
(0 -4.54095e-08 0)
(0 -4.48472e-08 0)
(0 -1.39651e-08 0)
(0 -1.85089e-08 0)
(0 -2.29053e-08 0)
(0 -2.70275e-08 0)
(0 -3.07964e-08 0)
(0 -3.41664e-08 0)
(0 -3.71157e-08 0)
(0 -3.96408e-08 0)
(0 -4.17518e-08 0)
(0 -4.34686e-08 0)
(0 -4.48179e-08 0)
(0 -4.58313e-08 0)
(0 -4.65427e-08 0)
(0 -4.69876e-08 0)
(0 -4.72011e-08 0)
(0 -4.72171e-08 0)
(0 -4.70682e-08 0)
(0 -4.67843e-08 0)
(0 -4.63928e-08 0)
(0 -4.59182e-08 0)
(0 -4.53821e-08 0)
(0 -4.48032e-08 0)
(0 -1.6134e-08 0)
(0 -2.06021e-08 0)
(0 -2.48595e-08 0)
(0 -2.88101e-08 0)
(0 -3.23928e-08 0)
(0 -3.55731e-08 0)
(0 -3.83372e-08 0)
(0 -4.06867e-08 0)
(0 -4.26346e-08 0)
(0 -4.42028e-08 0)
(0 -4.54187e-08 0)
(0 -4.6314e-08 0)
(0 -4.69223e-08 0)
(0 -4.72781e-08 0)
(0 -4.74157e-08 0)
(0 -4.7368e-08 0)
(0 -4.71662e-08 0)
(0 -4.68391e-08 0)
(0 -4.64128e-08 0)
(0 -4.59108e-08 0)
(0 -4.53535e-08 0)
(0 -4.47587e-08 0)
(0 -1.83393e-08 0)
(0 -2.26872e-08 0)
(0 -2.67859e-08 0)
(0 -3.05563e-08 0)
(0 -3.39499e-08 0)
(0 -3.69413e-08 0)
(0 -3.95227e-08 0)
(0 -4.16998e-08 0)
(0 -4.34885e-08 0)
(0 -4.49117e-08 0)
(0 -4.59979e-08 0)
(0 -4.67784e-08 0)
(0 -4.72865e-08 0)
(0 -4.75561e-08 0)
(0 -4.76202e-08 0)
(0 -4.75109e-08 0)
(0 -4.7258e-08 0)
(0 -4.68892e-08 0)
(0 -4.64295e-08 0)
(0 -4.59011e-08 0)
(0 -4.53236e-08 0)
(0 -4.47135e-08 0)
(0 -2.05027e-08 0)
(0 -2.47182e-08 0)
(0 -2.8653e-08 0)
(0 -3.22428e-08 0)
(0 -3.54501e-08 0)
(0 -3.82569e-08 0)
(0 -4.06609e-08 0)
(0 -4.26713e-08 0)
(0 -4.43061e-08 0)
(0 -4.55896e-08 0)
(0 -4.65507e-08 0)
(0 -4.72208e-08 0)
(0 -4.76326e-08 0)
(0 -4.78193e-08 0)
(0 -4.78129e-08 0)
(0 -4.76444e-08 0)
(0 -4.73426e-08 0)
(0 -4.6934e-08 0)
(0 -4.64424e-08 0)
(0 -4.5889e-08 0)
(0 -4.52922e-08 0)
(0 -4.46677e-08 0)
(0 -2.25825e-08 0)
(0 -2.66628e-08 0)
(0 -3.04359e-08 0)
(0 -3.38504e-08 0)
(0 -3.68781e-08 0)
(0 -3.95079e-08 0)
(0 -4.17421e-08 0)
(0 -4.35932e-08 0)
(0 -4.50811e-08 0)
(0 -4.62314e-08 0)
(0 -4.70733e-08 0)
(0 -4.76381e-08 0)
(0 -4.79581e-08 0)
(0 -4.80658e-08 0)
(0 -4.79923e-08 0)
(0 -4.77676e-08 0)
(0 -4.74194e-08 0)
(0 -4.6973e-08 0)
(0 -4.64513e-08 0)
(0 -4.58742e-08 0)
(0 -4.52592e-08 0)
(0 -4.46213e-08 0)
(0 -2.45454e-08 0)
(0 -2.84979e-08 0)
(0 -3.21168e-08 0)
(0 -3.53646e-08 0)
(0 -3.82221e-08 0)
(0 -4.06845e-08 0)
(0 -4.27584e-08 0)
(0 -4.44592e-08 0)
(0 -4.58085e-08 0)
(0 -4.6833e-08 0)
(0 -4.75623e-08 0)
(0 -4.80276e-08 0)
(0 -4.8261e-08 0)
(0 -4.82941e-08 0)
(0 -4.81574e-08 0)
(0 -4.78798e-08 0)
(0 -4.74878e-08 0)
(0 -4.7006e-08 0)
(0 -4.64559e-08 0)
(0 -4.58567e-08 0)
(0 -4.52248e-08 0)
(0 -4.45744e-08 0)
(0 -2.63865e-08 0)
(0 -3.02121e-08 0)
(0 -3.36842e-08 0)
(0 -3.67753e-08 0)
(0 -3.94737e-08 0)
(0 -4.17798e-08 0)
(0 -4.37041e-08 0)
(0 -4.52644e-08 0)
(0 -4.64843e-08 0)
(0 -4.73912e-08 0)
(0 -4.80152e-08 0)
(0 -4.83875e-08 0)
(0 -4.85399e-08 0)
(0 -4.85033e-08 0)
(0 -4.83075e-08 0)
(0 -4.79803e-08 0)
(0 -4.75476e-08 0)
(0 -4.70327e-08 0)
(0 -4.64562e-08 0)
(0 -4.58365e-08 0)
(0 -4.5189e-08 0)
(0 -4.45271e-08 0)
(0 -2.80931e-08 0)
(0 -3.17963e-08 0)
(0 -3.51303e-08 0)
(0 -3.80759e-08 0)
(0 -4.06271e-08 0)
(0 -4.2789e-08 0)
(0 -4.45752e-08 0)
(0 -4.60058e-08 0)
(0 -4.71059e-08 0)
(0 -4.7904e-08 0)
(0 -4.84305e-08 0)
(0 -4.87167e-08 0)
(0 -4.87939e-08 0)
(0 -4.86927e-08 0)
(0 -4.8442e-08 0)
(0 -4.80691e-08 0)
(0 -4.75986e-08 0)
(0 -4.70532e-08 0)
(0 -4.64524e-08 0)
(0 -4.58138e-08 0)
(0 -4.5152e-08 0)
(0 -4.44796e-08 0)
(0 -2.96605e-08 0)
(0 -3.32444e-08 0)
(0 -3.64502e-08 0)
(0 -3.92623e-08 0)
(0 -4.16793e-08 0)
(0 -4.37095e-08 0)
(0 -4.53695e-08 0)
(0 -4.66816e-08 0)
(0 -4.76721e-08 0)
(0 -4.83705e-08 0)
(0 -4.88075e-08 0)
(0 -4.90145e-08 0)
(0 -4.90228e-08 0)
(0 -4.88622e-08 0)
(0 -4.85611e-08 0)
(0 -4.81461e-08 0)
(0 -4.76411e-08 0)
(0 -4.70676e-08 0)
(0 -4.64447e-08 0)
(0 -4.57889e-08 0)
(0 -4.51141e-08 0)
(0 -4.44323e-08 0)
(0 -3.10695e-08 0)
(0 -3.45495e-08 0)
(0 -3.76407e-08 0)
(0 -4.03332e-08 0)
(0 -4.26292e-08 0)
(0 -4.45408e-08 0)
(0 -4.60869e-08 0)
(0 -4.72916e-08 0)
(0 -4.81828e-08 0)
(0 -4.87905e-08 0)
(0 -4.91462e-08 0)
(0 -4.92812e-08 0)
(0 -4.92266e-08 0)
(0 -4.90119e-08 0)
(0 -4.86651e-08 0)
(0 -4.82117e-08 0)
(0 -4.76752e-08 0)
(0 -4.70764e-08 0)
(0 -4.64334e-08 0)
(0 -4.5762e-08 0)
(0 -4.50756e-08 0)
(0 -4.43853e-08 0)
(0 -3.23204e-08 0)
(0 -3.57114e-08 0)
(0 -3.87026e-08 0)
(0 -4.12894e-08 0)
(0 -4.34782e-08 0)
(0 -4.52841e-08 0)
(0 -4.67283e-08 0)
(0 -4.78369e-08 0)
(0 -4.86388e-08 0)
(0 -4.9165e-08 0)
(0 -4.94474e-08 0)
(0 -4.95175e-08 0)
(0 -4.94062e-08 0)
(0 -4.91427e-08 0)
(0 -4.87544e-08 0)
(0 -4.82665e-08 0)
(0 -4.77016e-08 0)
(0 -4.70799e-08 0)
(0 -4.64189e-08 0)
(0 -4.57336e-08 0)
(0 -4.50368e-08 0)
(0 -4.4339e-08 0)
(0 -3.34192e-08 0)
(0 -3.67352e-08 0)
(0 -3.96399e-08 0)
(0 -4.21346e-08 0)
(0 -4.42293e-08 0)
(0 -4.59421e-08 0)
(0 -4.72962e-08 0)
(0 -4.83194e-08 0)
(0 -4.9042e-08 0)
(0 -4.94956e-08 0)
(0 -4.97125e-08 0)
(0 -4.97246e-08 0)
(0 -4.95625e-08 0)
(0 -4.92553e-08 0)
(0 -4.883e-08 0)
(0 -4.83112e-08 0)
(0 -4.7721e-08 0)
(0 -4.70789e-08 0)
(0 -4.64018e-08 0)
(0 -4.57042e-08 0)
(0 -4.49982e-08 0)
(0 -4.42939e-08 0)
(0 -3.43817e-08 0)
(0 -3.76291e-08 0)
(0 -4.04588e-08 0)
(0 -4.28738e-08 0)
(0 -4.48871e-08 0)
(0 -4.65186e-08 0)
(0 -4.7794e-08 0)
(0 -4.87423e-08 0)
(0 -4.93949e-08 0)
(0 -4.97844e-08 0)
(0 -4.99435e-08 0)
(0 -4.99041e-08 0)
(0 -4.96971e-08 0)
(0 -4.93511e-08 0)
(0 -4.8893e-08 0)
(0 -4.83467e-08 0)
(0 -4.77341e-08 0)
(0 -4.70739e-08 0)
(0 -4.63827e-08 0)
(0 -4.56742e-08 0)
(0 -4.49603e-08 0)
(0 -4.42503e-08 0)
(0 -3.5207e-08 0)
(0 -3.8399e-08 0)
(0 -4.1166e-08 0)
(0 -4.35136e-08 0)
(0 -4.54571e-08 0)
(0 -4.70188e-08 0)
(0 -4.82259e-08 0)
(0 -4.91091e-08 0)
(0 -4.97007e-08 0)
(0 -5.00341e-08 0)
(0 -5.01425e-08 0)
(0 -5.0058e-08 0)
(0 -4.98114e-08 0)
(0 -4.94314e-08 0)
(0 -4.89444e-08 0)
(0 -4.83741e-08 0)
(0 -4.77417e-08 0)
(0 -4.70658e-08 0)
(0 -4.63622e-08 0)
(0 -4.56443e-08 0)
(0 -4.49234e-08 0)
(0 -4.42087e-08 0)
(0 -3.59039e-08 0)
(0 -3.90535e-08 0)
(0 -4.17697e-08 0)
(0 -4.40611e-08 0)
(0 -4.59457e-08 0)
(0 -4.74479e-08 0)
(0 -4.85967e-08 0)
(0 -4.94238e-08 0)
(0 -4.99628e-08 0)
(0 -5.02477e-08 0)
(0 -5.0312e-08 0)
(0 -5.01884e-08 0)
(0 -4.99074e-08 0)
(0 -4.94978e-08 0)
(0 -4.89856e-08 0)
(0 -4.83944e-08 0)
(0 -4.77449e-08 0)
(0 -4.70553e-08 0)
(0 -4.6341e-08 0)
(0 -4.5615e-08 0)
(0 -4.48882e-08 0)
(0 -4.41694e-08 0)
(0 -3.64836e-08 0)
(0 -3.96037e-08 0)
(0 -4.22792e-08 0)
(0 -4.45243e-08 0)
(0 -4.63598e-08 0)
(0 -4.7812e-08 0)
(0 -4.89113e-08 0)
(0 -4.96908e-08 0)
(0 -5.01849e-08 0)
(0 -5.04282e-08 0)
(0 -5.04548e-08 0)
(0 -5.02974e-08 0)
(0 -4.99869e-08 0)
(0 -4.95518e-08 0)
(0 -4.9018e-08 0)
(0 -4.84088e-08 0)
(0 -4.77446e-08 0)
(0 -4.70432e-08 0)
(0 -4.63198e-08 0)
(0 -4.55869e-08 0)
(0 -4.48551e-08 0)
(0 -4.41328e-08 0)
(0 -3.69783e-08 0)
(0 -4.00644e-08 0)
(0 -4.27047e-08 0)
(0 -4.49115e-08 0)
(0 -4.67064e-08 0)
(0 -4.8117e-08 0)
(0 -4.9175e-08 0)
(0 -4.99145e-08 0)
(0 -5.03706e-08 0)
(0 -5.05788e-08 0)
(0 -5.05735e-08 0)
(0 -5.03875e-08 0)
(0 -5.00519e-08 0)
(0 -4.95951e-08 0)
(0 -4.90429e-08 0)
(0 -4.84184e-08 0)
(0 -4.77417e-08 0)
(0 -4.70304e-08 0)
(0 -4.62992e-08 0)
(0 -4.55605e-08 0)
(0 -4.48245e-08 0)
(0 -4.40994e-08 0)
(0 -3.73756e-08 0)
(0 -4.04401e-08 0)
(0 -4.30538e-08 0)
(0 -4.52301e-08 0)
(0 -4.69921e-08 0)
(0 -4.83687e-08 0)
(0 -4.93927e-08 0)
(0 -5.00991e-08 0)
(0 -5.05238e-08 0)
(0 -5.07027e-08 0)
(0 -5.06707e-08 0)
(0 -5.04608e-08 0)
(0 -5.01041e-08 0)
(0 -4.96292e-08 0)
(0 -4.90616e-08 0)
(0 -4.84242e-08 0)
(0 -4.77371e-08 0)
(0 -4.70175e-08 0)
(0 -4.62798e-08 0)
(0 -4.55363e-08 0)
(0 -4.47969e-08 0)
(0 -4.40695e-08 0)
(0 -3.76848e-08 0)
(0 -4.07399e-08 0)
(0 -4.33345e-08 0)
(0 -4.54873e-08 0)
(0 -4.72233e-08 0)
(0 -4.85727e-08 0)
(0 -4.95692e-08 0)
(0 -5.02487e-08 0)
(0 -5.06478e-08 0)
(0 -5.08028e-08 0)
(0 -5.07488e-08 0)
(0 -5.05193e-08 0)
(0 -5.01454e-08 0)
(0 -4.96555e-08 0)
(0 -4.90752e-08 0)
(0 -4.84274e-08 0)
(0 -4.77317e-08 0)
(0 -4.70052e-08 0)
(0 -4.62623e-08 0)
(0 -4.55149e-08 0)
(0 -4.47727e-08 0)
(0 -4.40435e-08 0)
(0 -3.79386e-08 0)
(0 -4.09772e-08 0)
(0 -4.35555e-08 0)
(0 -4.56899e-08 0)
(0 -4.74057e-08 0)
(0 -4.87338e-08 0)
(0 -4.97087e-08 0)
(0 -5.0367e-08 0)
(0 -5.07457e-08 0)
(0 -5.08816e-08 0)
(0 -5.08102e-08 0)
(0 -5.0565e-08 0)
(0 -5.01772e-08 0)
(0 -4.96754e-08 0)
(0 -4.9085e-08 0)
(0 -4.84287e-08 0)
(0 -4.77261e-08 0)
(0 -4.69942e-08 0)
(0 -4.62471e-08 0)
(0 -4.54966e-08 0)
(0 -4.47523e-08 0)
(0 -4.40216e-08 0)
(0 -3.81244e-08 0)
(0 -4.11547e-08 0)
(0 -4.37221e-08 0)
(0 -4.58433e-08 0)
(0 -4.75443e-08 0)
(0 -4.88564e-08 0)
(0 -4.9815e-08 0)
(0 -5.04571e-08 0)
(0 -5.08202e-08 0)
(0 -5.09415e-08 0)
(0 -5.08566e-08 0)
(0 -5.05994e-08 0)
(0 -5.0201e-08 0)
(0 -4.96899e-08 0)
(0 -4.90917e-08 0)
(0 -4.84289e-08 0)
(0 -4.77211e-08 0)
(0 -4.6985e-08 0)
(0 -4.62348e-08 0)
(0 -4.54819e-08 0)
(0 -4.47358e-08 0)
(0 -4.40041e-08 0)
(0 -3.82505e-08 0)
(0 -4.1278e-08 0)
(0 -4.38395e-08 0)
(0 -4.59523e-08 0)
(0 -4.76431e-08 0)
(0 -4.89442e-08 0)
(0 -4.98911e-08 0)
(0 -5.05216e-08 0)
(0 -5.08736e-08 0)
(0 -5.09843e-08 0)
(0 -5.08898e-08 0)
(0 -5.06239e-08 0)
(0 -5.02178e-08 0)
(0 -4.97001e-08 0)
(0 -4.90962e-08 0)
(0 -4.84288e-08 0)
(0 -4.77172e-08 0)
(0 -4.69781e-08 0)
(0 -4.62255e-08 0)
(0 -4.54709e-08 0)
(0 -4.47237e-08 0)
(0 -4.39912e-08 0)
(0 -3.83213e-08 0)
(0 -4.13522e-08 0)
(0 -4.39122e-08 0)
(0 -4.60208e-08 0)
(0 -4.77056e-08 0)
(0 -4.89998e-08 0)
(0 -4.99395e-08 0)
(0 -5.05626e-08 0)
(0 -5.09075e-08 0)
(0 -5.10116e-08 0)
(0 -5.09109e-08 0)
(0 -5.06394e-08 0)
(0 -5.02284e-08 0)
(0 -4.97065e-08 0)
(0 -4.90991e-08 0)
(0 -4.84287e-08 0)
(0 -4.77147e-08 0)
(0 -4.69737e-08 0)
(0 -4.62196e-08 0)
(0 -4.54639e-08 0)
(0 -4.4716e-08 0)
(0 -4.3983e-08 0)
(0 -3.83457e-08 0)
(0 -4.13834e-08 0)
(0 -4.39446e-08 0)
(0 -4.60519e-08 0)
(0 -4.77342e-08 0)
(0 -4.90252e-08 0)
(0 -4.99616e-08 0)
(0 -5.05814e-08 0)
(0 -5.0923e-08 0)
(0 -5.10241e-08 0)
(0 -5.09206e-08 0)
(0 -5.06466e-08 0)
(0 -5.02335e-08 0)
(0 -4.97097e-08 0)
(0 -4.91007e-08 0)
(0 -4.84289e-08 0)
(0 -4.77138e-08 0)
(0 -4.6972e-08 0)
(0 -4.62173e-08 0)
(0 -4.54612e-08 0)
(0 -4.47128e-08 0)
(0 -4.39797e-08 0)
(0 -4.47095e-08 0)
(0 -4.41725e-08 0)
(0 -4.36057e-08 0)
(0 -4.30235e-08 0)
(0 -4.24377e-08 0)
(0 -4.18576e-08 0)
(0 -4.12905e-08 0)
(0 -4.07422e-08 0)
(0 -4.02166e-08 0)
(0 -3.97168e-08 0)
(0 -3.92448e-08 0)
(0 -3.88017e-08 0)
(0 -3.83882e-08 0)
(0 -3.80044e-08 0)
(0 -3.76503e-08 0)
(0 -3.73254e-08 0)
(0 -3.70291e-08 0)
(0 -3.67608e-08 0)
(0 -3.65198e-08 0)
(0 -3.63053e-08 0)
(0 -3.61167e-08 0)
(0 -3.59532e-08 0)
(0 -3.58143e-08 0)
(0 -3.56994e-08 0)
(0 -3.56081e-08 0)
(0 -3.554e-08 0)
(0 -3.54947e-08 0)
(0 -3.54721e-08 0)
(0 -4.46508e-08 0)
(0 -4.41047e-08 0)
(0 -4.35318e-08 0)
(0 -4.29458e-08 0)
(0 -4.2358e-08 0)
(0 -4.17773e-08 0)
(0 -4.12109e-08 0)
(0 -4.06638e-08 0)
(0 -4.01401e-08 0)
(0 -3.96425e-08 0)
(0 -3.91729e-08 0)
(0 -3.87323e-08 0)
(0 -3.83212e-08 0)
(0 -3.79399e-08 0)
(0 -3.75881e-08 0)
(0 -3.72653e-08 0)
(0 -3.6971e-08 0)
(0 -3.67045e-08 0)
(0 -3.64651e-08 0)
(0 -3.62521e-08 0)
(0 -3.60647e-08 0)
(0 -3.59023e-08 0)
(0 -3.57643e-08 0)
(0 -3.56502e-08 0)
(0 -3.55595e-08 0)
(0 -3.54917e-08 0)
(0 -3.54467e-08 0)
(0 -3.54243e-08 0)
(0 -4.45928e-08 0)
(0 -4.40375e-08 0)
(0 -4.34582e-08 0)
(0 -4.28683e-08 0)
(0 -4.22786e-08 0)
(0 -4.16974e-08 0)
(0 -4.11315e-08 0)
(0 -4.05858e-08 0)
(0 -4.00639e-08 0)
(0 -3.95686e-08 0)
(0 -3.91014e-08 0)
(0 -3.86633e-08 0)
(0 -3.82547e-08 0)
(0 -3.78758e-08 0)
(0 -3.75263e-08 0)
(0 -3.72057e-08 0)
(0 -3.69134e-08 0)
(0 -3.66487e-08 0)
(0 -3.6411e-08 0)
(0 -3.61994e-08 0)
(0 -3.60133e-08 0)
(0 -3.5852e-08 0)
(0 -3.57149e-08 0)
(0 -3.56015e-08 0)
(0 -3.55114e-08 0)
(0 -3.54441e-08 0)
(0 -3.53994e-08 0)
(0 -3.53771e-08 0)
(0 -4.45355e-08 0)
(0 -4.39707e-08 0)
(0 -4.33851e-08 0)
(0 -4.27913e-08 0)
(0 -4.21995e-08 0)
(0 -4.16179e-08 0)
(0 -4.10525e-08 0)
(0 -4.05082e-08 0)
(0 -3.99882e-08 0)
(0 -3.94951e-08 0)
(0 -3.90304e-08 0)
(0 -3.85948e-08 0)
(0 -3.81888e-08 0)
(0 -3.78124e-08 0)
(0 -3.74652e-08 0)
(0 -3.71467e-08 0)
(0 -3.68564e-08 0)
(0 -3.65936e-08 0)
(0 -3.63575e-08 0)
(0 -3.61473e-08 0)
(0 -3.59625e-08 0)
(0 -3.58023e-08 0)
(0 -3.56662e-08 0)
(0 -3.55535e-08 0)
(0 -3.5464e-08 0)
(0 -3.53971e-08 0)
(0 -3.53527e-08 0)
(0 -3.53305e-08 0)
(0 -4.44786e-08 0)
(0 -4.39044e-08 0)
(0 -4.33124e-08 0)
(0 -4.27147e-08 0)
(0 -4.2121e-08 0)
(0 -4.15388e-08 0)
(0 -4.09741e-08 0)
(0 -4.04311e-08 0)
(0 -3.99131e-08 0)
(0 -3.94223e-08 0)
(0 -3.896e-08 0)
(0 -3.8527e-08 0)
(0 -3.81235e-08 0)
(0 -3.77496e-08 0)
(0 -3.74047e-08 0)
(0 -3.70885e-08 0)
(0 -3.68002e-08 0)
(0 -3.65392e-08 0)
(0 -3.63047e-08 0)
(0 -3.60961e-08 0)
(0 -3.59125e-08 0)
(0 -3.57534e-08 0)
(0 -3.56181e-08 0)
(0 -3.55063e-08 0)
(0 -3.54173e-08 0)
(0 -3.53509e-08 0)
(0 -3.53067e-08 0)
(0 -3.52847e-08 0)
(0 -4.44221e-08 0)
(0 -4.38384e-08 0)
(0 -4.32402e-08 0)
(0 -4.26387e-08 0)
(0 -4.2043e-08 0)
(0 -4.14604e-08 0)
(0 -4.08963e-08 0)
(0 -4.03548e-08 0)
(0 -3.98387e-08 0)
(0 -3.93502e-08 0)
(0 -3.88904e-08 0)
(0 -3.846e-08 0)
(0 -3.80591e-08 0)
(0 -3.76876e-08 0)
(0 -3.73451e-08 0)
(0 -3.70311e-08 0)
(0 -3.67448e-08 0)
(0 -3.64857e-08 0)
(0 -3.62528e-08 0)
(0 -3.60456e-08 0)
(0 -3.58633e-08 0)
(0 -3.57053e-08 0)
(0 -3.5571e-08 0)
(0 -3.54598e-08 0)
(0 -3.53714e-08 0)
(0 -3.53055e-08 0)
(0 -3.52616e-08 0)
(0 -3.52397e-08 0)
(0 -4.43658e-08 0)
(0 -4.37729e-08 0)
(0 -4.31684e-08 0)
(0 -4.25632e-08 0)
(0 -4.19657e-08 0)
(0 -4.13827e-08 0)
(0 -4.08193e-08 0)
(0 -4.02792e-08 0)
(0 -3.97652e-08 0)
(0 -3.9279e-08 0)
(0 -3.88217e-08 0)
(0 -3.83939e-08 0)
(0 -3.79956e-08 0)
(0 -3.76266e-08 0)
(0 -3.72864e-08 0)
(0 -3.69746e-08 0)
(0 -3.66904e-08 0)
(0 -3.6433e-08 0)
(0 -3.62018e-08 0)
(0 -3.59961e-08 0)
(0 -3.5815e-08 0)
(0 -3.56581e-08 0)
(0 -3.55247e-08 0)
(0 -3.54143e-08 0)
(0 -3.53265e-08 0)
(0 -3.52609e-08 0)
(0 -3.52174e-08 0)
(0 -3.51957e-08 0)
(0 -4.43096e-08 0)
(0 -4.37076e-08 0)
(0 -4.30972e-08 0)
(0 -4.24883e-08 0)
(0 -4.18891e-08 0)
(0 -4.13058e-08 0)
(0 -4.07432e-08 0)
(0 -4.02046e-08 0)
(0 -3.96927e-08 0)
(0 -3.92088e-08 0)
(0 -3.87541e-08 0)
(0 -3.83288e-08 0)
(0 -3.79331e-08 0)
(0 -3.75666e-08 0)
(0 -3.72288e-08 0)
(0 -3.69192e-08 0)
(0 -3.66369e-08 0)
(0 -3.63814e-08 0)
(0 -3.61519e-08 0)
(0 -3.59476e-08 0)
(0 -3.57678e-08 0)
(0 -3.56119e-08 0)
(0 -3.54794e-08 0)
(0 -3.53697e-08 0)
(0 -3.52825e-08 0)
(0 -3.52174e-08 0)
(0 -3.51741e-08 0)
(0 -3.51525e-08 0)
(0 -4.42535e-08 0)
(0 -4.36427e-08 0)
(0 -4.30265e-08 0)
(0 -4.24142e-08 0)
(0 -4.18134e-08 0)
(0 -4.12299e-08 0)
(0 -4.06681e-08 0)
(0 -4.01311e-08 0)
(0 -3.96212e-08 0)
(0 -3.91398e-08 0)
(0 -3.86876e-08 0)
(0 -3.8265e-08 0)
(0 -3.78718e-08 0)
(0 -3.75077e-08 0)
(0 -3.71723e-08 0)
(0 -3.68649e-08 0)
(0 -3.65847e-08 0)
(0 -3.6331e-08 0)
(0 -3.6103e-08 0)
(0 -3.59001e-08 0)
(0 -3.57216e-08 0)
(0 -3.55668e-08 0)
(0 -3.54352e-08 0)
(0 -3.53263e-08 0)
(0 -3.52396e-08 0)
(0 -3.51749e-08 0)
(0 -3.51319e-08 0)
(0 -3.51105e-08 0)
(0 -4.41974e-08 0)
(0 -4.35782e-08 0)
(0 -4.29564e-08 0)
(0 -4.23409e-08 0)
(0 -4.17386e-08 0)
(0 -4.11551e-08 0)
(0 -4.05942e-08 0)
(0 -4.00589e-08 0)
(0 -3.95511e-08 0)
(0 -3.90721e-08 0)
(0 -3.86224e-08 0)
(0 -3.82024e-08 0)
(0 -3.78118e-08 0)
(0 -3.74502e-08 0)
(0 -3.71171e-08 0)
(0 -3.68118e-08 0)
(0 -3.65336e-08 0)
(0 -3.62817e-08 0)
(0 -3.60554e-08 0)
(0 -3.58539e-08 0)
(0 -3.56766e-08 0)
(0 -3.55229e-08 0)
(0 -3.53921e-08 0)
(0 -3.52839e-08 0)
(0 -3.51978e-08 0)
(0 -3.51336e-08 0)
(0 -3.50908e-08 0)
(0 -3.50695e-08 0)
(0 -4.41413e-08 0)
(0 -4.3514e-08 0)
(0 -4.2887e-08 0)
(0 -4.22685e-08 0)
(0 -4.1665e-08 0)
(0 -4.10815e-08 0)
(0 -4.05216e-08 0)
(0 -3.9988e-08 0)
(0 -3.94824e-08 0)
(0 -3.90058e-08 0)
(0 -3.85587e-08 0)
(0 -3.81413e-08 0)
(0 -3.77532e-08 0)
(0 -3.73941e-08 0)
(0 -3.70633e-08 0)
(0 -3.67602e-08 0)
(0 -3.64839e-08 0)
(0 -3.62338e-08 0)
(0 -3.6009e-08 0)
(0 -3.58089e-08 0)
(0 -3.56329e-08 0)
(0 -3.54801e-08 0)
(0 -3.53503e-08 0)
(0 -3.52428e-08 0)
(0 -3.51572e-08 0)
(0 -3.50934e-08 0)
(0 -3.50509e-08 0)
(0 -3.50298e-08 0)
(0 -4.40851e-08 0)
(0 -4.34502e-08 0)
(0 -4.28183e-08 0)
(0 -4.21971e-08 0)
(0 -4.15926e-08 0)
(0 -4.10093e-08 0)
(0 -4.04505e-08 0)
(0 -3.99187e-08 0)
(0 -3.94152e-08 0)
(0 -3.89411e-08 0)
(0 -3.84966e-08 0)
(0 -3.80817e-08 0)
(0 -3.76962e-08 0)
(0 -3.73395e-08 0)
(0 -3.7011e-08 0)
(0 -3.67099e-08 0)
(0 -3.64356e-08 0)
(0 -3.61872e-08 0)
(0 -3.59641e-08 0)
(0 -3.57653e-08 0)
(0 -3.55904e-08 0)
(0 -3.54387e-08 0)
(0 -3.53097e-08 0)
(0 -3.52029e-08 0)
(0 -3.51179e-08 0)
(0 -3.50545e-08 0)
(0 -3.50123e-08 0)
(0 -3.49912e-08 0)
(0 -4.4029e-08 0)
(0 -4.3387e-08 0)
(0 -4.27506e-08 0)
(0 -4.2127e-08 0)
(0 -4.15216e-08 0)
(0 -4.09386e-08 0)
(0 -4.03811e-08 0)
(0 -3.9851e-08 0)
(0 -3.93498e-08 0)
(0 -3.88781e-08 0)
(0 -3.84361e-08 0)
(0 -3.80238e-08 0)
(0 -3.76408e-08 0)
(0 -3.72865e-08 0)
(0 -3.69602e-08 0)
(0 -3.66613e-08 0)
(0 -3.63889e-08 0)
(0 -3.61422e-08 0)
(0 -3.59205e-08 0)
(0 -3.57232e-08 0)
(0 -3.55494e-08 0)
(0 -3.53987e-08 0)
(0 -3.52705e-08 0)
(0 -3.51644e-08 0)
(0 -3.50799e-08 0)
(0 -3.50169e-08 0)
(0 -3.4975e-08 0)
(0 -3.4954e-08 0)
(0 -4.39729e-08 0)
(0 -4.33244e-08 0)
(0 -4.26839e-08 0)
(0 -4.20582e-08 0)
(0 -4.14522e-08 0)
(0 -4.08697e-08 0)
(0 -4.03135e-08 0)
(0 -3.97853e-08 0)
(0 -3.92863e-08 0)
(0 -3.8817e-08 0)
(0 -3.83775e-08 0)
(0 -3.79678e-08 0)
(0 -3.75872e-08 0)
(0 -3.72353e-08 0)
(0 -3.69112e-08 0)
(0 -3.66143e-08 0)
(0 -3.63437e-08 0)
(0 -3.60987e-08 0)
(0 -3.58786e-08 0)
(0 -3.56825e-08 0)
(0 -3.55099e-08 0)
(0 -3.53602e-08 0)
(0 -3.52328e-08 0)
(0 -3.51273e-08 0)
(0 -3.50434e-08 0)
(0 -3.49807e-08 0)
(0 -3.4939e-08 0)
(0 -3.49182e-08 0)
(0 -4.39171e-08 0)
(0 -4.32626e-08 0)
(0 -4.26185e-08 0)
(0 -4.19909e-08 0)
(0 -4.13845e-08 0)
(0 -4.08027e-08 0)
(0 -4.02478e-08 0)
(0 -3.97215e-08 0)
(0 -3.92247e-08 0)
(0 -3.87579e-08 0)
(0 -3.8321e-08 0)
(0 -3.79137e-08 0)
(0 -3.75355e-08 0)
(0 -3.71859e-08 0)
(0 -3.6864e-08 0)
(0 -3.65691e-08 0)
(0 -3.63003e-08 0)
(0 -3.6057e-08 0)
(0 -3.58382e-08 0)
(0 -3.56434e-08 0)
(0 -3.54719e-08 0)
(0 -3.53231e-08 0)
(0 -3.51965e-08 0)
(0 -3.50917e-08 0)
(0 -3.50083e-08 0)
(0 -3.49459e-08 0)
(0 -3.49045e-08 0)
(0 -3.48838e-08 0)
(0 -4.38617e-08 0)
(0 -4.32018e-08 0)
(0 -4.25545e-08 0)
(0 -4.19254e-08 0)
(0 -4.13188e-08 0)
(0 -4.07377e-08 0)
(0 -4.01843e-08 0)
(0 -3.96599e-08 0)
(0 -3.91654e-08 0)
(0 -3.87009e-08 0)
(0 -3.82665e-08 0)
(0 -3.78616e-08 0)
(0 -3.74859e-08 0)
(0 -3.71385e-08 0)
(0 -3.68187e-08 0)
(0 -3.65257e-08 0)
(0 -3.62587e-08 0)
(0 -3.60169e-08 0)
(0 -3.57996e-08 0)
(0 -3.5606e-08 0)
(0 -3.54356e-08 0)
(0 -3.52877e-08 0)
(0 -3.51618e-08 0)
(0 -3.50576e-08 0)
(0 -3.49747e-08 0)
(0 -3.49127e-08 0)
(0 -3.48715e-08 0)
(0 -3.48509e-08 0)
(0 -4.38069e-08 0)
(0 -4.31421e-08 0)
(0 -4.24921e-08 0)
(0 -4.18618e-08 0)
(0 -4.12552e-08 0)
(0 -4.0675e-08 0)
(0 -4.01231e-08 0)
(0 -3.96007e-08 0)
(0 -3.91084e-08 0)
(0 -3.86463e-08 0)
(0 -3.82143e-08 0)
(0 -3.78118e-08 0)
(0 -3.74383e-08 0)
(0 -3.70931e-08 0)
(0 -3.67754e-08 0)
(0 -3.64842e-08 0)
(0 -3.6219e-08 0)
(0 -3.59787e-08 0)
(0 -3.57627e-08 0)
(0 -3.55703e-08 0)
(0 -3.54009e-08 0)
(0 -3.52539e-08 0)
(0 -3.51288e-08 0)
(0 -3.50251e-08 0)
(0 -3.49427e-08 0)
(0 -3.4881e-08 0)
(0 -3.48401e-08 0)
(0 -3.48196e-08 0)
(0 -4.37529e-08 0)
(0 -4.3084e-08 0)
(0 -4.24316e-08 0)
(0 -4.18004e-08 0)
(0 -4.11939e-08 0)
(0 -4.06147e-08 0)
(0 -4.00645e-08 0)
(0 -3.9544e-08 0)
(0 -3.90539e-08 0)
(0 -3.85942e-08 0)
(0 -3.81645e-08 0)
(0 -3.77643e-08 0)
(0 -3.73931e-08 0)
(0 -3.705e-08 0)
(0 -3.67342e-08 0)
(0 -3.64448e-08 0)
(0 -3.61812e-08 0)
(0 -3.59424e-08 0)
(0 -3.57277e-08 0)
(0 -3.55364e-08 0)
(0 -3.5368e-08 0)
(0 -3.52218e-08 0)
(0 -3.50974e-08 0)
(0 -3.49943e-08 0)
(0 -3.49123e-08 0)
(0 -3.4851e-08 0)
(0 -3.48102e-08 0)
(0 -3.47899e-08 0)
(0 -4.37002e-08 0)
(0 -4.30276e-08 0)
(0 -4.23732e-08 0)
(0 -4.17414e-08 0)
(0 -4.11353e-08 0)
(0 -4.05572e-08 0)
(0 -4.00085e-08 0)
(0 -3.949e-08 0)
(0 -3.90021e-08 0)
(0 -3.85446e-08 0)
(0 -3.81171e-08 0)
(0 -3.77192e-08 0)
(0 -3.73501e-08 0)
(0 -3.7009e-08 0)
(0 -3.66951e-08 0)
(0 -3.64075e-08 0)
(0 -3.61454e-08 0)
(0 -3.5908e-08 0)
(0 -3.56946e-08 0)
(0 -3.55044e-08 0)
(0 -3.53369e-08 0)
(0 -3.51915e-08 0)
(0 -3.50677e-08 0)
(0 -3.49652e-08 0)
(0 -3.48836e-08 0)
(0 -3.48226e-08 0)
(0 -3.4782e-08 0)
(0 -3.47618e-08 0)
(0 -4.36489e-08 0)
(0 -4.29731e-08 0)
(0 -4.23172e-08 0)
(0 -4.1685e-08 0)
(0 -4.10794e-08 0)
(0 -4.05025e-08 0)
(0 -3.99554e-08 0)
(0 -3.94389e-08 0)
(0 -3.8953e-08 0)
(0 -3.84977e-08 0)
(0 -3.80725e-08 0)
(0 -3.76767e-08 0)
(0 -3.73097e-08 0)
(0 -3.69705e-08 0)
(0 -3.66584e-08 0)
(0 -3.63724e-08 0)
(0 -3.61118e-08 0)
(0 -3.58757e-08 0)
(0 -3.56634e-08 0)
(0 -3.54743e-08 0)
(0 -3.53077e-08 0)
(0 -3.5163e-08 0)
(0 -3.50399e-08 0)
(0 -3.49379e-08 0)
(0 -3.48566e-08 0)
(0 -3.47959e-08 0)
(0 -3.47556e-08 0)
(0 -3.47354e-08 0)
(0 -4.35994e-08 0)
(0 -4.29211e-08 0)
(0 -4.22638e-08 0)
(0 -4.16315e-08 0)
(0 -4.10265e-08 0)
(0 -4.04508e-08 0)
(0 -3.99053e-08 0)
(0 -3.93907e-08 0)
(0 -3.89069e-08 0)
(0 -3.84537e-08 0)
(0 -3.80305e-08 0)
(0 -3.76368e-08 0)
(0 -3.72717e-08 0)
(0 -3.69344e-08 0)
(0 -3.66239e-08 0)
(0 -3.63395e-08 0)
(0 -3.60803e-08 0)
(0 -3.58455e-08 0)
(0 -3.56343e-08 0)
(0 -3.54461e-08 0)
(0 -3.52803e-08 0)
(0 -3.51364e-08 0)
(0 -3.50139e-08 0)
(0 -3.49123e-08 0)
(0 -3.48315e-08 0)
(0 -3.4771e-08 0)
(0 -3.47309e-08 0)
(0 -3.47108e-08 0)
(0 -4.35521e-08 0)
(0 -4.28716e-08 0)
(0 -4.22134e-08 0)
(0 -4.15811e-08 0)
(0 -4.09768e-08 0)
(0 -4.04024e-08 0)
(0 -3.98585e-08 0)
(0 -3.93457e-08 0)
(0 -3.88638e-08 0)
(0 -3.84126e-08 0)
(0 -3.79915e-08 0)
(0 -3.75997e-08 0)
(0 -3.72364e-08 0)
(0 -3.69008e-08 0)
(0 -3.65919e-08 0)
(0 -3.6309e-08 0)
(0 -3.60511e-08 0)
(0 -3.58174e-08 0)
(0 -3.56073e-08 0)
(0 -3.542e-08 0)
(0 -3.5255e-08 0)
(0 -3.51117e-08 0)
(0 -3.49897e-08 0)
(0 -3.48886e-08 0)
(0 -3.48081e-08 0)
(0 -3.47479e-08 0)
(0 -3.47079e-08 0)
(0 -3.46879e-08 0)
(0 -4.35073e-08 0)
(0 -4.28251e-08 0)
(0 -4.21662e-08 0)
(0 -4.1534e-08 0)
(0 -4.09306e-08 0)
(0 -4.03574e-08 0)
(0 -3.98151e-08 0)
(0 -3.9304e-08 0)
(0 -3.8824e-08 0)
(0 -3.83747e-08 0)
(0 -3.79554e-08 0)
(0 -3.75654e-08 0)
(0 -3.72038e-08 0)
(0 -3.68698e-08 0)
(0 -3.65624e-08 0)
(0 -3.62808e-08 0)
(0 -3.60241e-08 0)
(0 -3.57916e-08 0)
(0 -3.55824e-08 0)
(0 -3.53959e-08 0)
(0 -3.52317e-08 0)
(0 -3.5089e-08 0)
(0 -3.49675e-08 0)
(0 -3.48668e-08 0)
(0 -3.47866e-08 0)
(0 -3.47267e-08 0)
(0 -3.46868e-08 0)
(0 -3.46669e-08 0)
(0 -4.34654e-08 0)
(0 -4.27818e-08 0)
(0 -4.21225e-08 0)
(0 -4.14906e-08 0)
(0 -4.0888e-08 0)
(0 -4.0316e-08 0)
(0 -3.97752e-08 0)
(0 -3.92657e-08 0)
(0 -3.87875e-08 0)
(0 -3.83399e-08 0)
(0 -3.79223e-08 0)
(0 -3.7534e-08 0)
(0 -3.7174e-08 0)
(0 -3.68415e-08 0)
(0 -3.65355e-08 0)
(0 -3.62551e-08 0)
(0 -3.59995e-08 0)
(0 -3.5768e-08 0)
(0 -3.55597e-08 0)
(0 -3.5374e-08 0)
(0 -3.52104e-08 0)
(0 -3.50682e-08 0)
(0 -3.49472e-08 0)
(0 -3.48469e-08 0)
(0 -3.4767e-08 0)
(0 -3.47073e-08 0)
(0 -3.46676e-08 0)
(0 -3.46477e-08 0)
(0 -4.34267e-08 0)
(0 -4.2742e-08 0)
(0 -4.20825e-08 0)
(0 -4.1451e-08 0)
(0 -4.08492e-08 0)
(0 -4.02784e-08 0)
(0 -3.9739e-08 0)
(0 -3.92311e-08 0)
(0 -3.87544e-08 0)
(0 -3.83084e-08 0)
(0 -3.78924e-08 0)
(0 -3.75056e-08 0)
(0 -3.71471e-08 0)
(0 -3.68159e-08 0)
(0 -3.65111e-08 0)
(0 -3.62319e-08 0)
(0 -3.59773e-08 0)
(0 -3.57467e-08 0)
(0 -3.55392e-08 0)
(0 -3.53542e-08 0)
(0 -3.51912e-08 0)
(0 -3.50495e-08 0)
(0 -3.49289e-08 0)
(0 -3.4829e-08 0)
(0 -3.47493e-08 0)
(0 -3.46898e-08 0)
(0 -3.46502e-08 0)
(0 -3.46304e-08 0)
(0 -4.33916e-08 0)
(0 -4.27061e-08 0)
(0 -4.20465e-08 0)
(0 -4.14154e-08 0)
(0 -4.08144e-08 0)
(0 -4.02447e-08 0)
(0 -3.97065e-08 0)
(0 -3.92e-08 0)
(0 -3.87248e-08 0)
(0 -3.82803e-08 0)
(0 -3.78658e-08 0)
(0 -3.74803e-08 0)
(0 -3.71231e-08 0)
(0 -3.67931e-08 0)
(0 -3.64895e-08 0)
(0 -3.62112e-08 0)
(0 -3.59576e-08 0)
(0 -3.57277e-08 0)
(0 -3.55209e-08 0)
(0 -3.53366e-08 0)
(0 -3.51741e-08 0)
(0 -3.50329e-08 0)
(0 -3.49127e-08 0)
(0 -3.4813e-08 0)
(0 -3.47336e-08 0)
(0 -3.46743e-08 0)
(0 -3.46348e-08 0)
(0 -3.46151e-08 0)
(0 -4.33604e-08 0)
(0 -4.26743e-08 0)
(0 -4.20147e-08 0)
(0 -4.1384e-08 0)
(0 -4.07838e-08 0)
(0 -4.0215e-08 0)
(0 -3.96781e-08 0)
(0 -3.91728e-08 0)
(0 -3.86989e-08 0)
(0 -3.82557e-08 0)
(0 -3.78424e-08 0)
(0 -3.74582e-08 0)
(0 -3.71021e-08 0)
(0 -3.67732e-08 0)
(0 -3.64705e-08 0)
(0 -3.61931e-08 0)
(0 -3.59403e-08 0)
(0 -3.57111e-08 0)
(0 -3.5505e-08 0)
(0 -3.53212e-08 0)
(0 -3.51591e-08 0)
(0 -3.50184e-08 0)
(0 -3.48985e-08 0)
(0 -3.47991e-08 0)
(0 -3.47199e-08 0)
(0 -3.46607e-08 0)
(0 -3.46213e-08 0)
(0 -3.46016e-08 0)
(0 -4.33333e-08 0)
(0 -4.26468e-08 0)
(0 -4.19872e-08 0)
(0 -4.13569e-08 0)
(0 -4.07575e-08 0)
(0 -4.01896e-08 0)
(0 -3.96537e-08 0)
(0 -3.91495e-08 0)
(0 -3.86767e-08 0)
(0 -3.82346e-08 0)
(0 -3.78224e-08 0)
(0 -3.74392e-08 0)
(0 -3.70841e-08 0)
(0 -3.67561e-08 0)
(0 -3.64543e-08 0)
(0 -3.61777e-08 0)
(0 -3.59255e-08 0)
(0 -3.5697e-08 0)
(0 -3.54914e-08 0)
(0 -3.5308e-08 0)
(0 -3.51464e-08 0)
(0 -3.50059e-08 0)
(0 -3.48863e-08 0)
(0 -3.47871e-08 0)
(0 -3.47081e-08 0)
(0 -3.4649e-08 0)
(0 -3.46098e-08 0)
(0 -3.45901e-08 0)
(0 -4.33106e-08 0)
(0 -4.26238e-08 0)
(0 -4.19643e-08 0)
(0 -4.13344e-08 0)
(0 -4.07356e-08 0)
(0 -4.01685e-08 0)
(0 -3.96334e-08 0)
(0 -3.91302e-08 0)
(0 -3.86583e-08 0)
(0 -3.82171e-08 0)
(0 -3.78059e-08 0)
(0 -3.74235e-08 0)
(0 -3.70692e-08 0)
(0 -3.6742e-08 0)
(0 -3.64408e-08 0)
(0 -3.61649e-08 0)
(0 -3.59133e-08 0)
(0 -3.56853e-08 0)
(0 -3.54801e-08 0)
(0 -3.52971e-08 0)
(0 -3.51358e-08 0)
(0 -3.49956e-08 0)
(0 -3.48763e-08 0)
(0 -3.47773e-08 0)
(0 -3.46984e-08 0)
(0 -3.46394e-08 0)
(0 -3.46002e-08 0)
(0 -3.45806e-08 0)
(0 -4.32926e-08 0)
(0 -4.26055e-08 0)
(0 -4.19461e-08 0)
(0 -4.13166e-08 0)
(0 -4.07182e-08 0)
(0 -4.01517e-08 0)
(0 -3.96173e-08 0)
(0 -3.91148e-08 0)
(0 -3.86437e-08 0)
(0 -3.82033e-08 0)
(0 -3.77927e-08 0)
(0 -3.74111e-08 0)
(0 -3.70575e-08 0)
(0 -3.67308e-08 0)
(0 -3.64302e-08 0)
(0 -3.61548e-08 0)
(0 -3.59036e-08 0)
(0 -3.5676e-08 0)
(0 -3.54712e-08 0)
(0 -3.52885e-08 0)
(0 -3.51274e-08 0)
(0 -3.49875e-08 0)
(0 -3.48683e-08 0)
(0 -3.47695e-08 0)
(0 -3.46907e-08 0)
(0 -3.46318e-08 0)
(0 -3.45927e-08 0)
(0 -3.45731e-08 0)
(0 -4.32792e-08 0)
(0 -4.2592e-08 0)
(0 -4.19327e-08 0)
(0 -4.13034e-08 0)
(0 -4.07054e-08 0)
(0 -4.01394e-08 0)
(0 -3.96056e-08 0)
(0 -3.91036e-08 0)
(0 -3.8633e-08 0)
(0 -3.81932e-08 0)
(0 -3.77831e-08 0)
(0 -3.7402e-08 0)
(0 -3.70488e-08 0)
(0 -3.67226e-08 0)
(0 -3.64224e-08 0)
(0 -3.61473e-08 0)
(0 -3.58965e-08 0)
(0 -3.56692e-08 0)
(0 -3.54646e-08 0)
(0 -3.52822e-08 0)
(0 -3.51213e-08 0)
(0 -3.49815e-08 0)
(0 -3.48625e-08 0)
(0 -3.47637e-08 0)
(0 -3.46851e-08 0)
(0 -3.46262e-08 0)
(0 -3.45871e-08 0)
(0 -3.45676e-08 0)
(0 -4.32708e-08 0)
(0 -4.25835e-08 0)
(0 -4.19243e-08 0)
(0 -4.12951e-08 0)
(0 -4.06974e-08 0)
(0 -4.01316e-08 0)
(0 -3.95981e-08 0)
(0 -3.90965e-08 0)
(0 -3.86263e-08 0)
(0 -3.81867e-08 0)
(0 -3.7777e-08 0)
(0 -3.73962e-08 0)
(0 -3.70434e-08 0)
(0 -3.67174e-08 0)
(0 -3.64175e-08 0)
(0 -3.61426e-08 0)
(0 -3.5892e-08 0)
(0 -3.56649e-08 0)
(0 -3.54605e-08 0)
(0 -3.52782e-08 0)
(0 -3.51174e-08 0)
(0 -3.49778e-08 0)
(0 -3.48588e-08 0)
(0 -3.47601e-08 0)
(0 -3.46815e-08 0)
(0 -3.46227e-08 0)
(0 -3.45836e-08 0)
(0 -3.45641e-08 0)
(0 -4.32673e-08 0)
(0 -4.258e-08 0)
(0 -4.19208e-08 0)
(0 -4.12917e-08 0)
(0 -4.0694e-08 0)
(0 -4.01284e-08 0)
(0 -3.9595e-08 0)
(0 -3.90935e-08 0)
(0 -3.86234e-08 0)
(0 -3.81841e-08 0)
(0 -3.77745e-08 0)
(0 -3.73938e-08 0)
(0 -3.70411e-08 0)
(0 -3.67153e-08 0)
(0 -3.64154e-08 0)
(0 -3.61407e-08 0)
(0 -3.58901e-08 0)
(0 -3.5663e-08 0)
(0 -3.54587e-08 0)
(0 -3.52765e-08 0)
(0 -3.51158e-08 0)
(0 -3.49761e-08 0)
(0 -3.48572e-08 0)
(0 -3.47585e-08 0)
(0 -3.46799e-08 0)
(0 -3.46212e-08 0)
(0 -3.45821e-08 0)
(0 -3.45626e-08 0)
(0 -4.52338e-08 0)
(0 -4.5652e-08 0)
(0 -4.59772e-08 0)
(0 -4.61814e-08 0)
(0 -4.62337e-08 0)
(0 -4.60996e-08 0)
(0 -4.57417e-08 0)
(0 -4.51202e-08 0)
(0 -4.4194e-08 0)
(0 -4.29215e-08 0)
(0 -4.12623e-08 0)
(0 -3.91788e-08 0)
(0 -3.66394e-08 0)
(0 -3.36214e-08 0)
(0 -3.01158e-08 0)
(0 -2.61346e-08 0)
(0 -2.17202e-08 0)
(0 -1.69622e-08 0)
(0 -1.20232e-08 0)
(0 -7.1857e-09 0)
(0 -2.94591e-09 0)
(0 -9.80501e-12 0)
(0 -4.5187e-08 0)
(0 -4.56219e-08 0)
(0 -4.59688e-08 0)
(0 -4.62008e-08 0)
(0 -4.62876e-08 0)
(0 -4.61956e-08 0)
(0 -4.58884e-08 0)
(0 -4.53271e-08 0)
(0 -4.4471e-08 0)
(0 -4.32789e-08 0)
(0 -4.17104e-08 0)
(0 -3.97275e-08 0)
(0 -3.72972e-08 0)
(0 -3.43947e-08 0)
(0 -3.1007e-08 0)
(0 -2.71397e-08 0)
(0 -2.28252e-08 0)
(0 -1.81363e-08 0)
(0 -1.32088e-08 0)
(0 -8.28264e-09 0)
(0 -3.79227e-09 0)
(0 -2.88168e-11 0)
(0 -4.51412e-08 0)
(0 -4.55931e-08 0)
(0 -4.59622e-08 0)
(0 -4.62225e-08 0)
(0 -4.63446e-08 0)
(0 -4.62959e-08 0)
(0 -4.60408e-08 0)
(0 -4.55412e-08 0)
(0 -4.47572e-08 0)
(0 -4.3648e-08 0)
(0 -4.21733e-08 0)
(0 -4.02948e-08 0)
(0 -3.79784e-08 0)
(0 -3.51973e-08 0)
(0 -3.19355e-08 0)
(0 -2.81933e-08 0)
(0 -2.39955e-08 0)
(0 -1.94043e-08 0)
(0 -1.45416e-08 0)
(0 -9.63517e-09 0)
(0 -5.11943e-09 0)
(0 -1.62978e-10 0)
(0 -4.50961e-08 0)
(0 -4.55654e-08 0)
(0 -4.59571e-08 0)
(0 -4.62461e-08 0)
(0 -4.64042e-08 0)
(0 -4.63996e-08 0)
(0 -4.61977e-08 0)
(0 -4.57612e-08 0)
(0 -4.50511e-08 0)
(0 -4.4027e-08 0)
(0 -4.2649e-08 0)
(0 -4.08784e-08 0)
(0 -3.86806e-08 0)
(0 -3.60272e-08 0)
(0 -3.28995e-08 0)
(0 -2.92943e-08 0)
(0 -2.52312e-08 0)
(0 -2.07655e-08 0)
(0 -1.60115e-08 0)
(0 -1.11894e-08 0)
(0 -6.72908e-09 0)
(0 -1.74118e-09 0)
(0 -4.50516e-08 0)
(0 -4.55383e-08 0)
(0 -4.59528e-08 0)
(0 -4.6271e-08 0)
(0 -4.64655e-08 0)
(0 -4.65056e-08 0)
(0 -4.63578e-08 0)
(0 -4.59856e-08 0)
(0 -4.53508e-08 0)
(0 -4.44138e-08 0)
(0 -4.31349e-08 0)
(0 -4.14757e-08 0)
(0 -3.94008e-08 0)
(0 -3.68807e-08 0)
(0 -3.38947e-08 0)
(0 -3.04366e-08 0)
(0 -2.65213e-08 0)
(0 -2.2198e-08 0)
(0 -1.75724e-08 0)
(0 -1.2848e-08 0)
(0 -8.4008e-09 0)
(0 -4.87811e-09 0)
(0 -4.50075e-08 0)
(0 -4.55117e-08 0)
(0 -4.59491e-08 0)
(0 -4.62966e-08 0)
(0 -4.65278e-08 0)
(0 -4.66131e-08 0)
(0 -4.65198e-08 0)
(0 -4.62127e-08 0)
(0 -4.56545e-08 0)
(0 -4.48062e-08 0)
(0 -4.36286e-08 0)
(0 -4.20835e-08 0)
(0 -4.01352e-08 0)
(0 -3.77533e-08 0)
(0 -3.49152e-08 0)
(0 -3.16114e-08 0)
(0 -2.78514e-08 0)
(0 -2.36753e-08 0)
(0 -1.91711e-08 0)
(0 -1.45061e-08 0)
(0 -9.97726e-09 0)
(0 -6.08375e-09 0)
(0 -4.49636e-08 0)
(0 -4.54852e-08 0)
(0 -4.59455e-08 0)
(0 -4.63223e-08 0)
(0 -4.65902e-08 0)
(0 -4.67208e-08 0)
(0 -4.66824e-08 0)
(0 -4.6441e-08 0)
(0 -4.596e-08 0)
(0 -4.52016e-08 0)
(0 -4.41269e-08 0)
(0 -4.26983e-08 0)
(0 -4.08797e-08 0)
(0 -3.864e-08 0)
(0 -3.59548e-08 0)
(0 -3.28112e-08 0)
(0 -2.92127e-08 0)
(0 -2.51878e-08 0)
(0 -2.08026e-08 0)
(0 -1.61785e-08 0)
(0 -1.15177e-08 0)
(0 -7.13307e-09 0)
(0 -4.49198e-08 0)
(0 -4.54586e-08 0)
(0 -4.59416e-08 0)
(0 -4.63475e-08 0)
(0 -4.6652e-08 0)
(0 -4.68277e-08 0)
(0 -4.68443e-08 0)
(0 -4.66686e-08 0)
(0 -4.62653e-08 0)
(0 -4.55973e-08 0)
(0 -4.46267e-08 0)
(0 -4.3316e-08 0)
(0 -4.16295e-08 0)
(0 -3.95352e-08 0)
(0 -3.70073e-08 0)
(0 -3.40297e-08 0)
(0 -3.06004e-08 0)
(0 -2.6738e-08 0)
(0 -2.24911e-08 0)
(0 -1.79506e-08 0)
(0 -1.3269e-08 0)
(0 -8.68781e-09 0)
(0 -4.48758e-08 0)
(0 -4.54315e-08 0)
(0 -4.59368e-08 0)
(0 -4.63714e-08 0)
(0 -4.67122e-08 0)
(0 -4.69327e-08 0)
(0 -4.70039e-08 0)
(0 -4.68937e-08 0)
(0 -4.65679e-08 0)
(0 -4.59904e-08 0)
(0 -4.51242e-08 0)
(0 -4.39323e-08 0)
(0 -4.23793e-08 0)
(0 -4.04327e-08 0)
(0 -3.80656e-08 0)
(0 -3.52593e-08 0)
(0 -3.20076e-08 0)
(0 -2.83218e-08 0)
(0 -2.42391e-08 0)
(0 -1.98342e-08 0)
(0 -1.52391e-08 0)
(0 -1.06787e-08 0)
(0 -4.48315e-08 0)
(0 -4.54037e-08 0)
(0 -4.59309e-08 0)
(0 -4.63937e-08 0)
(0 -4.677e-08 0)
(0 -4.70347e-08 0)
(0 -4.71597e-08 0)
(0 -4.71142e-08 0)
(0 -4.68653e-08 0)
(0 -4.63777e-08 0)
(0 -4.56155e-08 0)
(0 -4.45424e-08 0)
(0 -4.31232e-08 0)
(0 -4.13253e-08 0)
(0 -3.9121e-08 0)
(0 -3.64899e-08 0)
(0 -3.34221e-08 0)
(0 -2.99239e-08 0)
(0 -2.60239e-08 0)
(0 -2.17839e-08 0)
(0 -1.73156e-08 0)
(0 -1.28078e-08 0)
(0 -4.47867e-08 0)
(0 -4.5375e-08 0)
(0 -4.59233e-08 0)
(0 -4.64136e-08 0)
(0 -4.68246e-08 0)
(0 -4.71324e-08 0)
(0 -4.73102e-08 0)
(0 -4.73283e-08 0)
(0 -4.71549e-08 0)
(0 -4.67561e-08 0)
(0 -4.60966e-08 0)
(0 -4.51411e-08 0)
(0 -4.38548e-08 0)
(0 -4.22052e-08 0)
(0 -4.0164e-08 0)
(0 -3.77092e-08 0)
(0 -3.48286e-08 0)
(0 -3.15236e-08 0)
(0 -2.78153e-08 0)
(0 -2.37524e-08 0)
(0 -1.94225e-08 0)
(0 -1.49642e-08 0)
(0 -4.47415e-08 0)
(0 -4.53451e-08 0)
(0 -4.59139e-08 0)
(0 -4.64306e-08 0)
(0 -4.68752e-08 0)
(0 -4.72249e-08 0)
(0 -4.7454e-08 0)
(0 -4.75341e-08 0)
(0 -4.74344e-08 0)
(0 -4.71222e-08 0)
(0 -4.65633e-08 0)
(0 -4.57232e-08 0)
(0 -4.45676e-08 0)
(0 -4.30641e-08 0)
(0 -4.11842e-08 0)
(0 -3.89046e-08 0)
(0 -3.62106e-08 0)
(0 -3.30995e-08 0)
(0 -2.95854e-08 0)
(0 -2.57054e-08 0)
(0 -2.15283e-08 0)
(0 -1.71665e-08 0)
(0 -4.46958e-08 0)
(0 -4.53139e-08 0)
(0 -4.59022e-08 0)
(0 -4.64443e-08 0)
(0 -4.69212e-08 0)
(0 -4.73112e-08 0)
(0 -4.75897e-08 0)
(0 -4.77296e-08 0)
(0 -4.77012e-08 0)
(0 -4.7473e-08 0)
(0 -4.70118e-08 0)
(0 -4.62837e-08 0)
(0 -4.52552e-08 0)
(0 -4.38942e-08 0)
(0 -4.21716e-08 0)
(0 -4.00633e-08 0)
(0 -3.75522e-08 0)
(0 -3.46318e-08 0)
(0 -3.13095e-08 0)
(0 -2.76111e-08 0)
(0 -2.35871e-08 0)
(0 -1.93189e-08 0)
(0 -4.46494e-08 0)
(0 -4.52814e-08 0)
(0 -4.58881e-08 0)
(0 -4.64543e-08 0)
(0 -4.6962e-08 0)
(0 -4.73904e-08 0)
(0 -4.77162e-08 0)
(0 -4.79134e-08 0)
(0 -4.79534e-08 0)
(0 -4.78058e-08 0)
(0 -4.74383e-08 0)
(0 -4.68181e-08 0)
(0 -4.5912e-08 0)
(0 -4.46882e-08 0)
(0 -4.31172e-08 0)
(0 -4.11741e-08 0)
(0 -3.88397e-08 0)
(0 -3.61038e-08 0)
(0 -3.29678e-08 0)
(0 -2.94476e-08 0)
(0 -2.55774e-08 0)
(0 -2.14126e-08 0)
(0 -4.46026e-08 0)
(0 -4.52474e-08 0)
(0 -4.58715e-08 0)
(0 -4.64604e-08 0)
(0 -4.69971e-08 0)
(0 -4.7462e-08 0)
(0 -4.78326e-08 0)
(0 -4.80841e-08 0)
(0 -4.81891e-08 0)
(0 -4.81181e-08 0)
(0 -4.78399e-08 0)
(0 -4.73223e-08 0)
(0 -4.65327e-08 0)
(0 -4.54396e-08 0)
(0 -4.40132e-08 0)
(0 -4.22274e-08 0)
(0 -4.00615e-08 0)
(0 -3.75019e-08 0)
(0 -3.45449e-08 0)
(0 -3.11988e-08 0)
(0 -2.74862e-08 0)
(0 -2.34457e-08 0)
(0 -4.45554e-08 0)
(0 -4.52121e-08 0)
(0 -4.58524e-08 0)
(0 -4.64625e-08 0)
(0 -4.70264e-08 0)
(0 -4.75253e-08 0)
(0 -4.79381e-08 0)
(0 -4.82407e-08 0)
(0 -4.84069e-08 0)
(0 -4.84082e-08 0)
(0 -4.82141e-08 0)
(0 -4.77932e-08 0)
(0 -4.71135e-08 0)
(0 -4.61434e-08 0)
(0 -4.48531e-08 0)
(0 -4.32155e-08 0)
(0 -4.12082e-08 0)
(0 -3.88151e-08 0)
(0 -3.60282e-08 0)
(0 -3.28502e-08 0)
(0 -2.9297e-08 0)
(0 -2.54004e-08 0)
(0 -4.45079e-08 0)
(0 -4.51756e-08 0)
(0 -4.58307e-08 0)
(0 -4.64605e-08 0)
(0 -4.70496e-08 0)
(0 -4.75803e-08 0)
(0 -4.80323e-08 0)
(0 -4.83826e-08 0)
(0 -4.86059e-08 0)
(0 -4.86745e-08 0)
(0 -4.8559e-08 0)
(0 -4.82284e-08 0)
(0 -4.76512e-08 0)
(0 -4.67959e-08 0)
(0 -4.56323e-08 0)
(0 -4.41327e-08 0)
(0 -4.2273e-08 0)
(0 -4.00347e-08 0)
(0 -3.74067e-08 0)
(0 -3.43873e-08 0)
(0 -3.09866e-08 0)
(0 -2.72299e-08 0)
(0 -4.44605e-08 0)
(0 -4.51381e-08 0)
(0 -4.58068e-08 0)
(0 -4.64545e-08 0)
(0 -4.70669e-08 0)
(0 -4.76268e-08 0)
(0 -4.8115e-08 0)
(0 -4.85094e-08 0)
(0 -4.87855e-08 0)
(0 -4.89164e-08 0)
(0 -4.88735e-08 0)
(0 -4.86264e-08 0)
(0 -4.81438e-08 0)
(0 -4.73944e-08 0)
(0 -4.63477e-08 0)
(0 -4.4975e-08 0)
(0 -4.32509e-08 0)
(0 -4.11549e-08 0)
(0 -3.86728e-08 0)
(0 -3.5799e-08 0)
(0 -3.25391e-08 0)
(0 -2.89153e-08 0)
(0 -4.44132e-08 0)
(0 -4.50998e-08 0)
(0 -4.57808e-08 0)
(0 -4.64449e-08 0)
(0 -4.70784e-08 0)
(0 -4.76651e-08 0)
(0 -4.81864e-08 0)
(0 -4.86211e-08 0)
(0 -4.89455e-08 0)
(0 -4.91336e-08 0)
(0 -4.91572e-08 0)
(0 -4.89865e-08 0)
(0 -4.85905e-08 0)
(0 -4.79378e-08 0)
(0 -4.69976e-08 0)
(0 -4.57404e-08 0)
(0 -4.41395e-08 0)
(0 -4.21723e-08 0)
(0 -3.9822e-08 0)
(0 -3.70788e-08 0)
(0 -3.3942e-08 0)
(0 -3.04191e-08 0)
(0 -4.43666e-08 0)
(0 -4.5061e-08 0)
(0 -4.57531e-08 0)
(0 -4.64319e-08 0)
(0 -4.70845e-08 0)
(0 -4.76954e-08 0)
(0 -4.82467e-08 0)
(0 -4.87181e-08 0)
(0 -4.90864e-08 0)
(0 -4.93263e-08 0)
(0 -4.94103e-08 0)
(0 -4.93088e-08 0)
(0 -4.89912e-08 0)
(0 -4.8426e-08 0)
(0 -4.75818e-08 0)
(0 -4.64286e-08 0)
(0 -4.49382e-08 0)
(0 -4.30864e-08 0)
(0 -4.08536e-08 0)
(0 -3.82275e-08 0)
(0 -3.52041e-08 0)
(0 -3.17912e-08 0)
(0 -4.43208e-08 0)
(0 -4.50223e-08 0)
(0 -4.57241e-08 0)
(0 -4.64161e-08 0)
(0 -4.70858e-08 0)
(0 -4.77184e-08 0)
(0 -4.82967e-08 0)
(0 -4.88009e-08 0)
(0 -4.92087e-08 0)
(0 -4.94953e-08 0)
(0 -4.96335e-08 0)
(0 -4.95943e-08 0)
(0 -4.93469e-08 0)
(0 -4.88599e-08 0)
(0 -4.81016e-08 0)
(0 -4.70408e-08 0)
(0 -4.56485e-08 0)
(0 -4.38984e-08 0)
(0 -4.17691e-08 0)
(0 -3.92452e-08 0)
(0 -3.632e-08 0)
(0 -3.29981e-08 0)
(0 -4.42764e-08 0)
(0 -4.49839e-08 0)
(0 -4.56944e-08 0)
(0 -4.63979e-08 0)
(0 -4.70827e-08 0)
(0 -4.77346e-08 0)
(0 -4.83369e-08 0)
(0 -4.88705e-08 0)
(0 -4.93135e-08 0)
(0 -4.96416e-08 0)
(0 -4.98282e-08 0)
(0 -4.98442e-08 0)
(0 -4.96593e-08 0)
(0 -4.92416e-08 0)
(0 -4.8559e-08 0)
(0 -4.75797e-08 0)
(0 -4.62732e-08 0)
(0 -4.46119e-08 0)
(0 -4.25719e-08 0)
(0 -4.01352e-08 0)
(0 -3.72919e-08 0)
(0 -3.40429e-08 0)
(0 -4.42336e-08 0)
(0 -4.49464e-08 0)
(0 -4.56643e-08 0)
(0 -4.6378e-08 0)
(0 -4.70761e-08 0)
(0 -4.7745e-08 0)
(0 -4.83685e-08 0)
(0 -4.89279e-08 0)
(0 -4.9402e-08 0)
(0 -4.97668e-08 0)
(0 -4.99959e-08 0)
(0 -5.00606e-08 0)
(0 -4.99306e-08 0)
(0 -4.95736e-08 0)
(0 -4.89573e-08 0)
(0 -4.80488e-08 0)
(0 -4.68167e-08 0)
(0 -4.52316e-08 0)
(0 -4.32676e-08 0)
(0 -4.09042e-08 0)
(0 -3.81272e-08 0)
(0 -3.49313e-08 0)
(0 -4.41929e-08 0)
(0 -4.49102e-08 0)
(0 -4.56345e-08 0)
(0 -4.6357e-08 0)
(0 -4.70666e-08 0)
(0 -4.77503e-08 0)
(0 -4.83922e-08 0)
(0 -4.89743e-08 0)
(0 -4.94755e-08 0)
(0 -4.98723e-08 0)
(0 -5.01386e-08 0)
(0 -5.02458e-08 0)
(0 -5.01634e-08 0)
(0 -4.98592e-08 0)
(0 -4.93e-08 0)
(0 -4.84525e-08 0)
(0 -4.72841e-08 0)
(0 -4.57638e-08 0)
(0 -4.3864e-08 0)
(0 -4.15616e-08 0)
(0 -3.88395e-08 0)
(0 -3.56876e-08 0)
(0 -4.41548e-08 0)
(0 -4.48757e-08 0)
(0 -4.56055e-08 0)
(0 -4.63355e-08 0)
(0 -4.70551e-08 0)
(0 -4.77515e-08 0)
(0 -4.84094e-08 0)
(0 -4.90109e-08 0)
(0 -4.95356e-08 0)
(0 -4.996e-08 0)
(0 -5.02584e-08 0)
(0 -5.04022e-08 0)
(0 -5.03608e-08 0)
(0 -5.01018e-08 0)
(0 -4.95915e-08 0)
(0 -4.87959e-08 0)
(0 -4.76813e-08 0)
(0 -4.62154e-08 0)
(0 -4.43691e-08 0)
(0 -4.21175e-08 0)
(0 -3.94419e-08 0)
(0 -3.63333e-08 0)
(0 -4.41195e-08 0)
(0 -4.48435e-08 0)
(0 -4.55779e-08 0)
(0 -4.63142e-08 0)
(0 -4.70423e-08 0)
(0 -4.77495e-08 0)
(0 -4.8421e-08 0)
(0 -4.90392e-08 0)
(0 -4.95838e-08 0)
(0 -5.00319e-08 0)
(0 -5.03576e-08 0)
(0 -5.05326e-08 0)
(0 -5.0526e-08 0)
(0 -5.03052e-08 0)
(0 -4.98362e-08 0)
(0 -4.90841e-08 0)
(0 -4.80143e-08 0)
(0 -4.65936e-08 0)
(0 -4.4791e-08 0)
(0 -4.25803e-08 0)
(0 -3.9941e-08 0)
(0 -3.68617e-08 0)
(0 -4.40875e-08 0)
(0 -4.48141e-08 0)
(0 -4.55522e-08 0)
(0 -4.62938e-08 0)
(0 -4.70289e-08 0)
(0 -4.77452e-08 0)
(0 -4.84281e-08 0)
(0 -4.90604e-08 0)
(0 -4.96219e-08 0)
(0 -5.00898e-08 0)
(0 -5.04385e-08 0)
(0 -5.06395e-08 0)
(0 -5.06621e-08 0)
(0 -5.04733e-08 0)
(0 -5.00385e-08 0)
(0 -4.93224e-08 0)
(0 -4.82895e-08 0)
(0 -4.69053e-08 0)
(0 -4.51379e-08 0)
(0 -4.29592e-08 0)
(0 -4.03472e-08 0)
(0 -3.72884e-08 0)
(0 -4.40591e-08 0)
(0 -4.47877e-08 0)
(0 -4.55289e-08 0)
(0 -4.62748e-08 0)
(0 -4.70157e-08 0)
(0 -4.77396e-08 0)
(0 -4.84319e-08 0)
(0 -4.90757e-08 0)
(0 -4.96511e-08 0)
(0 -5.01355e-08 0)
(0 -5.05031e-08 0)
(0 -5.07257e-08 0)
(0 -5.07723e-08 0)
(0 -5.06096e-08 0)
(0 -5.02028e-08 0)
(0 -4.95159e-08 0)
(0 -4.85126e-08 0)
(0 -4.71577e-08 0)
(0 -4.54178e-08 0)
(0 -4.32635e-08 0)
(0 -4.06712e-08 0)
(0 -3.76267e-08 0)
(0 -4.40346e-08 0)
(0 -4.47649e-08 0)
(0 -4.55085e-08 0)
(0 -4.62579e-08 0)
(0 -4.70034e-08 0)
(0 -4.77333e-08 0)
(0 -4.84333e-08 0)
(0 -4.90864e-08 0)
(0 -4.96731e-08 0)
(0 -5.01707e-08 0)
(0 -5.05536e-08 0)
(0 -5.07935e-08 0)
(0 -5.08593e-08 0)
(0 -5.07176e-08 0)
(0 -5.03331e-08 0)
(0 -4.96693e-08 0)
(0 -4.86894e-08 0)
(0 -4.73572e-08 0)
(0 -4.56383e-08 0)
(0 -4.35021e-08 0)
(0 -4.09225e-08 0)
(0 -3.78782e-08 0)
(0 -4.40144e-08 0)
(0 -4.47458e-08 0)
(0 -4.54913e-08 0)
(0 -4.62434e-08 0)
(0 -4.69926e-08 0)
(0 -4.77272e-08 0)
(0 -4.84331e-08 0)
(0 -4.90935e-08 0)
(0 -4.9689e-08 0)
(0 -5.01969e-08 0)
(0 -5.05917e-08 0)
(0 -5.08451e-08 0)
(0 -5.09259e-08 0)
(0 -5.08003e-08 0)
(0 -5.0433e-08 0)
(0 -4.9787e-08 0)
(0 -4.88248e-08 0)
(0 -4.75097e-08 0)
(0 -4.58066e-08 0)
(0 -4.36842e-08 0)
(0 -4.1117e-08 0)
(0 -3.809e-08 0)
(0 -4.39987e-08 0)
(0 -4.47309e-08 0)
(0 -4.54778e-08 0)
(0 -4.62318e-08 0)
(0 -4.69837e-08 0)
(0 -4.77217e-08 0)
(0 -4.8432e-08 0)
(0 -4.90979e-08 0)
(0 -4.96998e-08 0)
(0 -5.02154e-08 0)
(0 -5.06191e-08 0)
(0 -5.08824e-08 0)
(0 -5.09741e-08 0)
(0 -5.08605e-08 0)
(0 -5.05057e-08 0)
(0 -4.98725e-08 0)
(0 -4.89231e-08 0)
(0 -4.76201e-08 0)
(0 -4.59278e-08 0)
(0 -4.38142e-08 0)
(0 -4.12528e-08 0)
(0 -3.82265e-08 0)
(0 -4.39875e-08 0)
(0 -4.47204e-08 0)
(0 -4.54682e-08 0)
(0 -4.62235e-08 0)
(0 -4.69771e-08 0)
(0 -4.77175e-08 0)
(0 -4.84307e-08 0)
(0 -4.91002e-08 0)
(0 -4.97065e-08 0)
(0 -5.02272e-08 0)
(0 -5.06368e-08 0)
(0 -5.09067e-08 0)
(0 -5.10058e-08 0)
(0 -5.09001e-08 0)
(0 -5.05536e-08 0)
(0 -4.99289e-08 0)
(0 -4.89878e-08 0)
(0 -4.76925e-08 0)
(0 -4.60068e-08 0)
(0 -4.38977e-08 0)
(0 -4.13375e-08 0)
(0 -3.8307e-08 0)
(0 -4.39812e-08 0)
(0 -4.47143e-08 0)
(0 -4.54626e-08 0)
(0 -4.62186e-08 0)
(0 -4.69732e-08 0)
(0 -4.77148e-08 0)
(0 -4.84296e-08 0)
(0 -4.91011e-08 0)
(0 -4.97097e-08 0)
(0 -5.02331e-08 0)
(0 -5.06458e-08 0)
(0 -5.09193e-08 0)
(0 -5.10222e-08 0)
(0 -5.09206e-08 0)
(0 -5.05785e-08 0)
(0 -4.99582e-08 0)
(0 -4.90213e-08 0)
(0 -4.77299e-08 0)
(0 -4.60473e-08 0)
(0 -4.39398e-08 0)
(0 -4.13784e-08 0)
(0 -3.83397e-08 0)
(0 -3.54948e-08 0)
(0 -3.55174e-08 0)
(0 -3.55628e-08 0)
(0 -3.56312e-08 0)
(0 -3.57228e-08 0)
(0 -3.5838e-08 0)
(0 -3.59773e-08 0)
(0 -3.61413e-08 0)
(0 -3.63305e-08 0)
(0 -3.65456e-08 0)
(0 -3.67874e-08 0)
(0 -3.70565e-08 0)
(0 -3.73537e-08 0)
(0 -3.76796e-08 0)
(0 -3.80348e-08 0)
(0 -3.84197e-08 0)
(0 -3.88344e-08 0)
(0 -3.92787e-08 0)
(0 -3.97519e-08 0)
(0 -4.02529e-08 0)
(0 -4.07796e-08 0)
(0 -4.1329e-08 0)
(0 -4.18968e-08 0)
(0 -4.24775e-08 0)
(0 -4.30635e-08 0)
(0 -4.36454e-08 0)
(0 -4.42113e-08 0)
(0 -4.47466e-08 0)
(0 -3.54468e-08 0)
(0 -3.54693e-08 0)
(0 -3.55144e-08 0)
(0 -3.55823e-08 0)
(0 -3.56734e-08 0)
(0 -3.57878e-08 0)
(0 -3.59263e-08 0)
(0 -3.60891e-08 0)
(0 -3.62771e-08 0)
(0 -3.64908e-08 0)
(0 -3.6731e-08 0)
(0 -3.69983e-08 0)
(0 -3.72935e-08 0)
(0 -3.76173e-08 0)
(0 -3.79703e-08 0)
(0 -3.83528e-08 0)
(0 -3.8765e-08 0)
(0 -3.92069e-08 0)
(0 -3.96778e-08 0)
(0 -4.01766e-08 0)
(0 -4.07014e-08 0)
(0 -4.12494e-08 0)
(0 -4.18167e-08 0)
(0 -4.23979e-08 0)
(0 -4.29857e-08 0)
(0 -4.35713e-08 0)
(0 -4.41432e-08 0)
(0 -4.46874e-08 0)
(0 -3.53993e-08 0)
(0 -3.54217e-08 0)
(0 -3.54665e-08 0)
(0 -3.5534e-08 0)
(0 -3.56245e-08 0)
(0 -3.57382e-08 0)
(0 -3.58757e-08 0)
(0 -3.60375e-08 0)
(0 -3.62242e-08 0)
(0 -3.64365e-08 0)
(0 -3.66751e-08 0)
(0 -3.69406e-08 0)
(0 -3.72339e-08 0)
(0 -3.75555e-08 0)
(0 -3.79062e-08 0)
(0 -3.82862e-08 0)
(0 -3.8696e-08 0)
(0 -3.91354e-08 0)
(0 -3.96039e-08 0)
(0 -4.01005e-08 0)
(0 -4.06234e-08 0)
(0 -4.11702e-08 0)
(0 -4.17369e-08 0)
(0 -4.23185e-08 0)
(0 -4.29083e-08 0)
(0 -4.34977e-08 0)
(0 -4.40757e-08 0)
(0 -4.46289e-08 0)
(0 -3.53525e-08 0)
(0 -3.53747e-08 0)
(0 -3.54193e-08 0)
(0 -3.54864e-08 0)
(0 -3.55762e-08 0)
(0 -3.56892e-08 0)
(0 -3.58258e-08 0)
(0 -3.59865e-08 0)
(0 -3.6172e-08 0)
(0 -3.63828e-08 0)
(0 -3.66197e-08 0)
(0 -3.68835e-08 0)
(0 -3.71747e-08 0)
(0 -3.74942e-08 0)
(0 -3.78426e-08 0)
(0 -3.82202e-08 0)
(0 -3.86275e-08 0)
(0 -3.90644e-08 0)
(0 -3.95304e-08 0)
(0 -4.00248e-08 0)
(0 -4.05459e-08 0)
(0 -4.10912e-08 0)
(0 -4.16574e-08 0)
(0 -4.22395e-08 0)
(0 -4.28312e-08 0)
(0 -4.34244e-08 0)
(0 -4.40086e-08 0)
(0 -4.4571e-08 0)
(0 -3.53064e-08 0)
(0 -3.53285e-08 0)
(0 -3.53728e-08 0)
(0 -3.54394e-08 0)
(0 -3.55287e-08 0)
(0 -3.56409e-08 0)
(0 -3.57766e-08 0)
(0 -3.59363e-08 0)
(0 -3.61204e-08 0)
(0 -3.63298e-08 0)
(0 -3.65651e-08 0)
(0 -3.6827e-08 0)
(0 -3.71163e-08 0)
(0 -3.74336e-08 0)
(0 -3.77796e-08 0)
(0 -3.81549e-08 0)
(0 -3.85596e-08 0)
(0 -3.89939e-08 0)
(0 -3.94576e-08 0)
(0 -3.99497e-08 0)
(0 -4.04688e-08 0)
(0 -4.10128e-08 0)
(0 -4.15783e-08 0)
(0 -4.21609e-08 0)
(0 -4.27546e-08 0)
(0 -4.33515e-08 0)
(0 -4.39419e-08 0)
(0 -4.45136e-08 0)
(0 -3.52611e-08 0)
(0 -3.5283e-08 0)
(0 -3.5327e-08 0)
(0 -3.53932e-08 0)
(0 -3.54819e-08 0)
(0 -3.55934e-08 0)
(0 -3.57282e-08 0)
(0 -3.58868e-08 0)
(0 -3.60697e-08 0)
(0 -3.62776e-08 0)
(0 -3.65113e-08 0)
(0 -3.67714e-08 0)
(0 -3.70587e-08 0)
(0 -3.73738e-08 0)
(0 -3.77175e-08 0)
(0 -3.80902e-08 0)
(0 -3.84924e-08 0)
(0 -3.89242e-08 0)
(0 -3.93854e-08 0)
(0 -3.98752e-08 0)
(0 -4.03924e-08 0)
(0 -4.0935e-08 0)
(0 -4.14998e-08 0)
(0 -4.20829e-08 0)
(0 -4.26784e-08 0)
(0 -4.32791e-08 0)
(0 -4.38757e-08 0)
(0 -4.44565e-08 0)
(0 -3.52166e-08 0)
(0 -3.52384e-08 0)
(0 -3.52821e-08 0)
(0 -3.53479e-08 0)
(0 -3.5436e-08 0)
(0 -3.55468e-08 0)
(0 -3.56807e-08 0)
(0 -3.58382e-08 0)
(0 -3.60198e-08 0)
(0 -3.62263e-08 0)
(0 -3.64584e-08 0)
(0 -3.67166e-08 0)
(0 -3.70019e-08 0)
(0 -3.73148e-08 0)
(0 -3.76562e-08 0)
(0 -3.80265e-08 0)
(0 -3.84261e-08 0)
(0 -3.88554e-08 0)
(0 -3.9314e-08 0)
(0 -3.98015e-08 0)
(0 -4.03167e-08 0)
(0 -4.08578e-08 0)
(0 -4.1422e-08 0)
(0 -4.20054e-08 0)
(0 -4.26027e-08 0)
(0 -4.32071e-08 0)
(0 -4.38098e-08 0)
(0 -4.43998e-08 0)
(0 -3.51731e-08 0)
(0 -3.51948e-08 0)
(0 -3.52382e-08 0)
(0 -3.53035e-08 0)
(0 -3.53911e-08 0)
(0 -3.55011e-08 0)
(0 -3.56341e-08 0)
(0 -3.57905e-08 0)
(0 -3.59709e-08 0)
(0 -3.6176e-08 0)
(0 -3.64064e-08 0)
(0 -3.66629e-08 0)
(0 -3.69461e-08 0)
(0 -3.72569e-08 0)
(0 -3.75959e-08 0)
(0 -3.79637e-08 0)
(0 -3.83608e-08 0)
(0 -3.87874e-08 0)
(0 -3.92436e-08 0)
(0 -3.97287e-08 0)
(0 -4.02419e-08 0)
(0 -4.07815e-08 0)
(0 -4.1345e-08 0)
(0 -4.19286e-08 0)
(0 -4.25277e-08 0)
(0 -4.31356e-08 0)
(0 -4.37443e-08 0)
(0 -4.43432e-08 0)
(0 -3.51306e-08 0)
(0 -3.51521e-08 0)
(0 -3.51953e-08 0)
(0 -3.52602e-08 0)
(0 -3.53471e-08 0)
(0 -3.54565e-08 0)
(0 -3.55885e-08 0)
(0 -3.57439e-08 0)
(0 -3.59231e-08 0)
(0 -3.61267e-08 0)
(0 -3.63555e-08 0)
(0 -3.66102e-08 0)
(0 -3.68914e-08 0)
(0 -3.72e-08 0)
(0 -3.75367e-08 0)
(0 -3.7902e-08 0)
(0 -3.82966e-08 0)
(0 -3.87206e-08 0)
(0 -3.91742e-08 0)
(0 -3.9657e-08 0)
(0 -4.01682e-08 0)
(0 -4.07062e-08 0)
(0 -4.12688e-08 0)
(0 -4.18527e-08 0)
(0 -4.24533e-08 0)
(0 -4.30647e-08 0)
(0 -4.36791e-08 0)
(0 -4.42868e-08 0)
(0 -3.50892e-08 0)
(0 -3.51106e-08 0)
(0 -3.51534e-08 0)
(0 -3.52179e-08 0)
(0 -3.53043e-08 0)
(0 -3.54129e-08 0)
(0 -3.55441e-08 0)
(0 -3.56984e-08 0)
(0 -3.58764e-08 0)
(0 -3.60786e-08 0)
(0 -3.63058e-08 0)
(0 -3.65587e-08 0)
(0 -3.68379e-08 0)
(0 -3.71444e-08 0)
(0 -3.74787e-08 0)
(0 -3.78416e-08 0)
(0 -3.82336e-08 0)
(0 -3.8655e-08 0)
(0 -3.91061e-08 0)
(0 -3.95865e-08 0)
(0 -4.00955e-08 0)
(0 -4.06319e-08 0)
(0 -4.11936e-08 0)
(0 -4.17776e-08 0)
(0 -4.23797e-08 0)
(0 -4.29943e-08 0)
(0 -4.36142e-08 0)
(0 -4.42304e-08 0)
(0 -3.50489e-08 0)
(0 -3.50702e-08 0)
(0 -3.51127e-08 0)
(0 -3.51768e-08 0)
(0 -3.52627e-08 0)
(0 -3.53706e-08 0)
(0 -3.55009e-08 0)
(0 -3.56542e-08 0)
(0 -3.58309e-08 0)
(0 -3.60318e-08 0)
(0 -3.62574e-08 0)
(0 -3.65084e-08 0)
(0 -3.67857e-08 0)
(0 -3.709e-08 0)
(0 -3.74221e-08 0)
(0 -3.77825e-08 0)
(0 -3.8172e-08 0)
(0 -3.85908e-08 0)
(0 -3.90393e-08 0)
(0 -3.95173e-08 0)
(0 -4.00242e-08 0)
(0 -4.05589e-08 0)
(0 -4.11196e-08 0)
(0 -4.17036e-08 0)
(0 -4.23069e-08 0)
(0 -4.29246e-08 0)
(0 -4.35498e-08 0)
(0 -4.4174e-08 0)
(0 -3.50098e-08 0)
(0 -3.5031e-08 0)
(0 -3.50733e-08 0)
(0 -3.5137e-08 0)
(0 -3.52223e-08 0)
(0 -3.53295e-08 0)
(0 -3.54589e-08 0)
(0 -3.56112e-08 0)
(0 -3.57868e-08 0)
(0 -3.59862e-08 0)
(0 -3.62103e-08 0)
(0 -3.64596e-08 0)
(0 -3.6735e-08 0)
(0 -3.70371e-08 0)
(0 -3.73669e-08 0)
(0 -3.77249e-08 0)
(0 -3.81118e-08 0)
(0 -3.85281e-08 0)
(0 -3.8974e-08 0)
(0 -3.94496e-08 0)
(0 -3.99544e-08 0)
(0 -4.04873e-08 0)
(0 -4.1047e-08 0)
(0 -4.16307e-08 0)
(0 -4.22352e-08 0)
(0 -4.28556e-08 0)
(0 -4.34857e-08 0)
(0 -4.41177e-08 0)
(0 -3.4972e-08 0)
(0 -3.4993e-08 0)
(0 -3.50351e-08 0)
(0 -3.50984e-08 0)
(0 -3.51832e-08 0)
(0 -3.52897e-08 0)
(0 -3.54183e-08 0)
(0 -3.55696e-08 0)
(0 -3.5744e-08 0)
(0 -3.59421e-08 0)
(0 -3.61646e-08 0)
(0 -3.64122e-08 0)
(0 -3.66857e-08 0)
(0 -3.69858e-08 0)
(0 -3.73133e-08 0)
(0 -3.76689e-08 0)
(0 -3.80533e-08 0)
(0 -3.8467e-08 0)
(0 -3.89104e-08 0)
(0 -3.93835e-08 0)
(0 -3.98861e-08 0)
(0 -4.04173e-08 0)
(0 -4.09757e-08 0)
(0 -4.15592e-08 0)
(0 -4.21646e-08 0)
(0 -4.27875e-08 0)
(0 -4.34222e-08 0)
(0 -4.40614e-08 0)
(0 -3.49356e-08 0)
(0 -3.49565e-08 0)
(0 -3.49983e-08 0)
(0 -3.50612e-08 0)
(0 -3.51454e-08 0)
(0 -3.52513e-08 0)
(0 -3.53791e-08 0)
(0 -3.55294e-08 0)
(0 -3.57027e-08 0)
(0 -3.58995e-08 0)
(0 -3.61205e-08 0)
(0 -3.63664e-08 0)
(0 -3.6638e-08 0)
(0 -3.6936e-08 0)
(0 -3.72613e-08 0)
(0 -3.76146e-08 0)
(0 -3.79965e-08 0)
(0 -3.84077e-08 0)
(0 -3.88485e-08 0)
(0 -3.93192e-08 0)
(0 -3.98196e-08 0)
(0 -4.03489e-08 0)
(0 -4.09061e-08 0)
(0 -4.14892e-08 0)
(0 -4.20952e-08 0)
(0 -4.27204e-08 0)
(0 -4.33593e-08 0)
(0 -4.40052e-08 0)
(0 -3.49006e-08 0)
(0 -3.49213e-08 0)
(0 -3.49629e-08 0)
(0 -3.50254e-08 0)
(0 -3.51092e-08 0)
(0 -3.52144e-08 0)
(0 -3.53414e-08 0)
(0 -3.54908e-08 0)
(0 -3.56629e-08 0)
(0 -3.58584e-08 0)
(0 -3.6078e-08 0)
(0 -3.63222e-08 0)
(0 -3.6592e-08 0)
(0 -3.6888e-08 0)
(0 -3.72111e-08 0)
(0 -3.75621e-08 0)
(0 -3.79416e-08 0)
(0 -3.83503e-08 0)
(0 -3.87886e-08 0)
(0 -3.92569e-08 0)
(0 -3.9755e-08 0)
(0 -4.02825e-08 0)
(0 -4.08383e-08 0)
(0 -4.14207e-08 0)
(0 -4.20273e-08 0)
(0 -4.26544e-08 0)
(0 -4.32971e-08 0)
(0 -4.39492e-08 0)
(0 -3.4867e-08 0)
(0 -3.48876e-08 0)
(0 -3.4929e-08 0)
(0 -3.49911e-08 0)
(0 -3.50744e-08 0)
(0 -3.5179e-08 0)
(0 -3.53053e-08 0)
(0 -3.54537e-08 0)
(0 -3.56247e-08 0)
(0 -3.5819e-08 0)
(0 -3.60371e-08 0)
(0 -3.62798e-08 0)
(0 -3.65478e-08 0)
(0 -3.68419e-08 0)
(0 -3.71629e-08 0)
(0 -3.75115e-08 0)
(0 -3.78886e-08 0)
(0 -3.82949e-08 0)
(0 -3.87307e-08 0)
(0 -3.91966e-08 0)
(0 -3.96925e-08 0)
(0 -4.0218e-08 0)
(0 -4.07724e-08 0)
(0 -4.13542e-08 0)
(0 -4.1961e-08 0)
(0 -4.25897e-08 0)
(0 -4.32358e-08 0)
(0 -4.38935e-08 0)
(0 -3.4835e-08 0)
(0 -3.48555e-08 0)
(0 -3.48966e-08 0)
(0 -3.49584e-08 0)
(0 -3.50412e-08 0)
(0 -3.51452e-08 0)
(0 -3.52707e-08 0)
(0 -3.54182e-08 0)
(0 -3.55883e-08 0)
(0 -3.57813e-08 0)
(0 -3.59981e-08 0)
(0 -3.62392e-08 0)
(0 -3.65055e-08 0)
(0 -3.67977e-08 0)
(0 -3.71166e-08 0)
(0 -3.7463e-08 0)
(0 -3.78378e-08 0)
(0 -3.82416e-08 0)
(0 -3.86751e-08 0)
(0 -3.91386e-08 0)
(0 -3.96322e-08 0)
(0 -4.01558e-08 0)
(0 -4.07087e-08 0)
(0 -4.12896e-08 0)
(0 -4.18965e-08 0)
(0 -4.25266e-08 0)
(0 -4.31756e-08 0)
(0 -4.38384e-08 0)
(0 -3.48045e-08 0)
(0 -3.48249e-08 0)
(0 -3.48658e-08 0)
(0 -3.49273e-08 0)
(0 -3.50096e-08 0)
(0 -3.5113e-08 0)
(0 -3.52378e-08 0)
(0 -3.53845e-08 0)
(0 -3.55535e-08 0)
(0 -3.57454e-08 0)
(0 -3.59609e-08 0)
(0 -3.62005e-08 0)
(0 -3.64651e-08 0)
(0 -3.67555e-08 0)
(0 -3.70724e-08 0)
(0 -3.74167e-08 0)
(0 -3.77893e-08 0)
(0 -3.81907e-08 0)
(0 -3.86218e-08 0)
(0 -3.90829e-08 0)
(0 -3.95743e-08 0)
(0 -4.0096e-08 0)
(0 -4.06473e-08 0)
(0 -4.12273e-08 0)
(0 -4.18341e-08 0)
(0 -4.24652e-08 0)
(0 -4.31168e-08 0)
(0 -4.3784e-08 0)
(0 -3.47756e-08 0)
(0 -3.47959e-08 0)
(0 -3.48366e-08 0)
(0 -3.48978e-08 0)
(0 -3.49797e-08 0)
(0 -3.50825e-08 0)
(0 -3.52067e-08 0)
(0 -3.53525e-08 0)
(0 -3.55206e-08 0)
(0 -3.57114e-08 0)
(0 -3.59256e-08 0)
(0 -3.61638e-08 0)
(0 -3.64268e-08 0)
(0 -3.67154e-08 0)
(0 -3.70304e-08 0)
(0 -3.73727e-08 0)
(0 -3.7743e-08 0)
(0 -3.81422e-08 0)
(0 -3.8571e-08 0)
(0 -3.90298e-08 0)
(0 -3.9519e-08 0)
(0 -4.00387e-08 0)
(0 -4.05885e-08 0)
(0 -4.11674e-08 0)
(0 -4.17739e-08 0)
(0 -4.24057e-08 0)
(0 -4.30595e-08 0)
(0 -4.37306e-08 0)
(0 -3.47484e-08 0)
(0 -3.47686e-08 0)
(0 -3.48091e-08 0)
(0 -3.487e-08 0)
(0 -3.49515e-08 0)
(0 -3.50538e-08 0)
(0 -3.51773e-08 0)
(0 -3.53224e-08 0)
(0 -3.54896e-08 0)
(0 -3.56793e-08 0)
(0 -3.58923e-08 0)
(0 -3.61291e-08 0)
(0 -3.63906e-08 0)
(0 -3.66775e-08 0)
(0 -3.69907e-08 0)
(0 -3.7331e-08 0)
(0 -3.76993e-08 0)
(0 -3.80963e-08 0)
(0 -3.85228e-08 0)
(0 -3.89794e-08 0)
(0 -3.94665e-08 0)
(0 -3.99842e-08 0)
(0 -4.05323e-08 0)
(0 -4.11101e-08 0)
(0 -4.17162e-08 0)
(0 -4.23485e-08 0)
(0 -4.3004e-08 0)
(0 -4.36786e-08 0)
(0 -3.4723e-08 0)
(0 -3.47431e-08 0)
(0 -3.47834e-08 0)
(0 -3.4844e-08 0)
(0 -3.49251e-08 0)
(0 -3.50269e-08 0)
(0 -3.51498e-08 0)
(0 -3.52942e-08 0)
(0 -3.54605e-08 0)
(0 -3.56492e-08 0)
(0 -3.5861e-08 0)
(0 -3.60966e-08 0)
(0 -3.63566e-08 0)
(0 -3.6642e-08 0)
(0 -3.69534e-08 0)
(0 -3.72918e-08 0)
(0 -3.76581e-08 0)
(0 -3.8053e-08 0)
(0 -3.84773e-08 0)
(0 -3.89318e-08 0)
(0 -3.94168e-08 0)
(0 -3.99326e-08 0)
(0 -4.04791e-08 0)
(0 -4.10557e-08 0)
(0 -4.16612e-08 0)
(0 -4.22938e-08 0)
(0 -4.29507e-08 0)
(0 -4.36281e-08 0)
(0 -3.46992e-08 0)
(0 -3.47193e-08 0)
(0 -3.47594e-08 0)
(0 -3.48197e-08 0)
(0 -3.49004e-08 0)
(0 -3.50018e-08 0)
(0 -3.51242e-08 0)
(0 -3.52678e-08 0)
(0 -3.54333e-08 0)
(0 -3.56212e-08 0)
(0 -3.58319e-08 0)
(0 -3.60663e-08 0)
(0 -3.63249e-08 0)
(0 -3.66088e-08 0)
(0 -3.69185e-08 0)
(0 -3.72552e-08 0)
(0 -3.76195e-08 0)
(0 -3.80125e-08 0)
(0 -3.84348e-08 0)
(0 -3.88872e-08 0)
(0 -3.93702e-08 0)
(0 -3.98842e-08 0)
(0 -4.0429e-08 0)
(0 -4.10044e-08 0)
(0 -4.16092e-08 0)
(0 -4.22419e-08 0)
(0 -4.28999e-08 0)
(0 -4.35796e-08 0)
(0 -3.46773e-08 0)
(0 -3.46973e-08 0)
(0 -3.47372e-08 0)
(0 -3.47973e-08 0)
(0 -3.48777e-08 0)
(0 -3.49786e-08 0)
(0 -3.51005e-08 0)
(0 -3.52435e-08 0)
(0 -3.54082e-08 0)
(0 -3.55952e-08 0)
(0 -3.58049e-08 0)
(0 -3.60382e-08 0)
(0 -3.62956e-08 0)
(0 -3.6578e-08 0)
(0 -3.68862e-08 0)
(0 -3.72212e-08 0)
(0 -3.75838e-08 0)
(0 -3.79748e-08 0)
(0 -3.83952e-08 0)
(0 -3.88457e-08 0)
(0 -3.93268e-08 0)
(0 -3.98389e-08 0)
(0 -4.03822e-08 0)
(0 -4.09563e-08 0)
(0 -4.15604e-08 0)
(0 -4.2193e-08 0)
(0 -4.28517e-08 0)
(0 -4.35334e-08 0)
(0 -3.46572e-08 0)
(0 -3.46771e-08 0)
(0 -3.47169e-08 0)
(0 -3.47768e-08 0)
(0 -3.48568e-08 0)
(0 -3.49574e-08 0)
(0 -3.50787e-08 0)
(0 -3.52212e-08 0)
(0 -3.53852e-08 0)
(0 -3.55714e-08 0)
(0 -3.57802e-08 0)
(0 -3.60124e-08 0)
(0 -3.62686e-08 0)
(0 -3.65497e-08 0)
(0 -3.68565e-08 0)
(0 -3.71899e-08 0)
(0 -3.75509e-08 0)
(0 -3.79402e-08 0)
(0 -3.83588e-08 0)
(0 -3.88074e-08 0)
(0 -3.92867e-08 0)
(0 -3.97971e-08 0)
(0 -4.03389e-08 0)
(0 -4.09118e-08 0)
(0 -4.1515e-08 0)
(0 -4.21473e-08 0)
(0 -4.28067e-08 0)
(0 -4.34899e-08 0)
(0 -3.4639e-08 0)
(0 -3.46588e-08 0)
(0 -3.46985e-08 0)
(0 -3.47581e-08 0)
(0 -3.48379e-08 0)
(0 -3.49381e-08 0)
(0 -3.5059e-08 0)
(0 -3.52009e-08 0)
(0 -3.53643e-08 0)
(0 -3.55497e-08 0)
(0 -3.57577e-08 0)
(0 -3.59889e-08 0)
(0 -3.62441e-08 0)
(0 -3.6524e-08 0)
(0 -3.68295e-08 0)
(0 -3.71615e-08 0)
(0 -3.75209e-08 0)
(0 -3.79086e-08 0)
(0 -3.83255e-08 0)
(0 -3.87724e-08 0)
(0 -3.92501e-08 0)
(0 -3.97589e-08 0)
(0 -4.02992e-08 0)
(0 -4.08709e-08 0)
(0 -4.14733e-08 0)
(0 -4.21053e-08 0)
(0 -4.27649e-08 0)
(0 -4.34494e-08 0)
(0 -3.46227e-08 0)
(0 -3.46424e-08 0)
(0 -3.4682e-08 0)
(0 -3.47414e-08 0)
(0 -3.4821e-08 0)
(0 -3.49208e-08 0)
(0 -3.50413e-08 0)
(0 -3.51827e-08 0)
(0 -3.53456e-08 0)
(0 -3.55303e-08 0)
(0 -3.57375e-08 0)
(0 -3.59679e-08 0)
(0 -3.62221e-08 0)
(0 -3.65009e-08 0)
(0 -3.68052e-08 0)
(0 -3.71359e-08 0)
(0 -3.7494e-08 0)
(0 -3.78802e-08 0)
(0 -3.82956e-08 0)
(0 -3.8741e-08 0)
(0 -3.92171e-08 0)
(0 -3.97244e-08 0)
(0 -4.02634e-08 0)
(0 -4.08339e-08 0)
(0 -4.14354e-08 0)
(0 -4.2067e-08 0)
(0 -4.27268e-08 0)
(0 -4.34122e-08 0)
(0 -3.46082e-08 0)
(0 -3.46279e-08 0)
(0 -3.46674e-08 0)
(0 -3.47267e-08 0)
(0 -3.4806e-08 0)
(0 -3.49056e-08 0)
(0 -3.50257e-08 0)
(0 -3.51667e-08 0)
(0 -3.5329e-08 0)
(0 -3.55132e-08 0)
(0 -3.57197e-08 0)
(0 -3.59493e-08 0)
(0 -3.62026e-08 0)
(0 -3.64805e-08 0)
(0 -3.67838e-08 0)
(0 -3.71133e-08 0)
(0 -3.74701e-08 0)
(0 -3.7855e-08 0)
(0 -3.82691e-08 0)
(0 -3.87131e-08 0)
(0 -3.91878e-08 0)
(0 -3.96938e-08 0)
(0 -4.02315e-08 0)
(0 -4.08009e-08 0)
(0 -4.14016e-08 0)
(0 -4.20327e-08 0)
(0 -4.26926e-08 0)
(0 -4.33787e-08 0)
(0 -3.45958e-08 0)
(0 -3.46154e-08 0)
(0 -3.46548e-08 0)
(0 -3.47139e-08 0)
(0 -3.4793e-08 0)
(0 -3.48924e-08 0)
(0 -3.50122e-08 0)
(0 -3.51528e-08 0)
(0 -3.53147e-08 0)
(0 -3.54983e-08 0)
(0 -3.57043e-08 0)
(0 -3.59332e-08 0)
(0 -3.61858e-08 0)
(0 -3.64628e-08 0)
(0 -3.67651e-08 0)
(0 -3.70937e-08 0)
(0 -3.74494e-08 0)
(0 -3.78332e-08 0)
(0 -3.8246e-08 0)
(0 -3.86888e-08 0)
(0 -3.91623e-08 0)
(0 -3.96671e-08 0)
(0 -4.02037e-08 0)
(0 -4.07721e-08 0)
(0 -4.13721e-08 0)
(0 -4.20028e-08 0)
(0 -4.26626e-08 0)
(0 -4.33491e-08 0)
(0 -3.45852e-08 0)
(0 -3.46049e-08 0)
(0 -3.46441e-08 0)
(0 -3.47032e-08 0)
(0 -3.47821e-08 0)
(0 -3.48812e-08 0)
(0 -3.50008e-08 0)
(0 -3.51411e-08 0)
(0 -3.53026e-08 0)
(0 -3.54858e-08 0)
(0 -3.56913e-08 0)
(0 -3.59196e-08 0)
(0 -3.61715e-08 0)
(0 -3.64479e-08 0)
(0 -3.67494e-08 0)
(0 -3.70771e-08 0)
(0 -3.74319e-08 0)
(0 -3.78147e-08 0)
(0 -3.82265e-08 0)
(0 -3.86683e-08 0)
(0 -3.91407e-08 0)
(0 -3.96445e-08 0)
(0 -4.01801e-08 0)
(0 -4.07477e-08 0)
(0 -4.1347e-08 0)
(0 -4.19772e-08 0)
(0 -4.26369e-08 0)
(0 -4.33238e-08 0)
(0 -3.45767e-08 0)
(0 -3.45963e-08 0)
(0 -3.46355e-08 0)
(0 -3.46944e-08 0)
(0 -3.47732e-08 0)
(0 -3.48722e-08 0)
(0 -3.49915e-08 0)
(0 -3.51316e-08 0)
(0 -3.52928e-08 0)
(0 -3.54756e-08 0)
(0 -3.56807e-08 0)
(0 -3.59085e-08 0)
(0 -3.616e-08 0)
(0 -3.64357e-08 0)
(0 -3.67366e-08 0)
(0 -3.70636e-08 0)
(0 -3.74177e-08 0)
(0 -3.77997e-08 0)
(0 -3.82107e-08 0)
(0 -3.86515e-08 0)
(0 -3.91231e-08 0)
(0 -3.9626e-08 0)
(0 -4.01608e-08 0)
(0 -4.07277e-08 0)
(0 -4.13264e-08 0)
(0 -4.19563e-08 0)
(0 -4.26158e-08 0)
(0 -4.33029e-08 0)
(0 -3.45702e-08 0)
(0 -3.45897e-08 0)
(0 -3.46289e-08 0)
(0 -3.46877e-08 0)
(0 -3.47664e-08 0)
(0 -3.48652e-08 0)
(0 -3.49844e-08 0)
(0 -3.51243e-08 0)
(0 -3.52852e-08 0)
(0 -3.54678e-08 0)
(0 -3.56725e-08 0)
(0 -3.59001e-08 0)
(0 -3.61511e-08 0)
(0 -3.64264e-08 0)
(0 -3.67268e-08 0)
(0 -3.70533e-08 0)
(0 -3.74067e-08 0)
(0 -3.77881e-08 0)
(0 -3.81984e-08 0)
(0 -3.86386e-08 0)
(0 -3.91095e-08 0)
(0 -3.96118e-08 0)
(0 -4.0146e-08 0)
(0 -4.07123e-08 0)
(0 -4.13105e-08 0)
(0 -4.194e-08 0)
(0 -4.25995e-08 0)
(0 -4.32867e-08 0)
(0 -3.45656e-08 0)
(0 -3.45852e-08 0)
(0 -3.46243e-08 0)
(0 -3.46831e-08 0)
(0 -3.47617e-08 0)
(0 -3.48604e-08 0)
(0 -3.49795e-08 0)
(0 -3.51192e-08 0)
(0 -3.528e-08 0)
(0 -3.54624e-08 0)
(0 -3.56669e-08 0)
(0 -3.58942e-08 0)
(0 -3.61449e-08 0)
(0 -3.64199e-08 0)
(0 -3.67199e-08 0)
(0 -3.7046e-08 0)
(0 -3.73991e-08 0)
(0 -3.778e-08 0)
(0 -3.81899e-08 0)
(0 -3.86296e-08 0)
(0 -3.91e-08 0)
(0 -3.96019e-08 0)
(0 -4.01356e-08 0)
(0 -4.07015e-08 0)
(0 -4.12994e-08 0)
(0 -4.19287e-08 0)
(0 -4.2588e-08 0)
(0 -4.32753e-08 0)
(0 -3.45631e-08 0)
(0 -3.45826e-08 0)
(0 -3.46217e-08 0)
(0 -3.46805e-08 0)
(0 -3.47591e-08 0)
(0 -3.48577e-08 0)
(0 -3.49767e-08 0)
(0 -3.51164e-08 0)
(0 -3.52771e-08 0)
(0 -3.54593e-08 0)
(0 -3.56637e-08 0)
(0 -3.58908e-08 0)
(0 -3.61414e-08 0)
(0 -3.64162e-08 0)
(0 -3.67161e-08 0)
(0 -3.7042e-08 0)
(0 -3.73948e-08 0)
(0 -3.77755e-08 0)
(0 -3.81851e-08 0)
(0 -3.86246e-08 0)
(0 -3.90947e-08 0)
(0 -3.95962e-08 0)
(0 -4.01297e-08 0)
(0 -4.06954e-08 0)
(0 -4.12931e-08 0)
(0 -4.19222e-08 0)
(0 -4.25815e-08 0)
(0 -4.32688e-08 0)
(0 -2.17019e-13 0)
(0 -2.47646e-13 0)
(0 -3.5958e-13 0)
(0 -7.06575e-13 0)
(0 -1.84771e-12 0)
(0 -4.05382e-12 0)
(0 -4.09005e-12 0)
(0 -9.22543e-12 0)
(0 -2.68844e-11 0)
(0 -1.28742e-10 0)
(0 -1.50705e-09 0)
(0 -2.29224e-09 0)
(0 -2.27748e-09 0)
(0 -2.82186e-09 0)
(0 -3.34535e-09 0)
(0 -4.09273e-09 0)
(0 -5.19076e-09 0)
(0 -6.2094e-09 0)
(0 -6.22903e-09 0)
(0 -7.02164e-09 0)
(0 -7.81188e-09 0)
(0 -8.73098e-09 0)
(0 -9.81935e-09 0)
(0 -1.09185e-08 0)
(0 -1.10539e-08 0)
(0 -1.1902e-08 0)
(0 -1.27743e-08 0)
(0 -1.37249e-08 0)
(0 -1.47672e-08 0)
(0 -1.58495e-08 0)
(0 -1.61017e-08 0)
(0 -1.69128e-08 0)
(0 -1.77647e-08 0)
(0 -1.86751e-08 0)
(0 -1.96475e-08 0)
(0 -2.06649e-08 0)
(0 -2.10061e-08 0)
(0 -2.17421e-08 0)
(0 -2.25255e-08 0)
(0 -2.33595e-08 0)
(0 -2.42433e-08 0)
(0 -2.51703e-08 0)
(0 -2.55668e-08 0)
(0 -2.62141e-08 0)
(0 -2.69092e-08 0)
(0 -2.76503e-08 0)
(0 -2.84347e-08 0)
(0 -2.92584e-08 0)
(0 -2.96781e-08 0)
(0 -3.02346e-08 0)
(0 -3.08359e-08 0)
(0 -3.14787e-08 0)
(0 -3.21599e-08 0)
(0 -3.28758e-08 0)
(0 -3.32917e-08 0)
(0 -3.37606e-08 0)
(0 -3.42696e-08 0)
(0 -3.48154e-08 0)
(0 -3.53947e-08 0)
(0 -3.60044e-08 0)
(0 -3.6395e-08 0)
(0 -3.6782e-08 0)
(0 -3.7204e-08 0)
(0 -3.76577e-08 0)
(0 -3.81403e-08 0)
(0 -3.86489e-08 0)
(0 -3.89984e-08 0)
(0 -3.93107e-08 0)
(0 -3.96525e-08 0)
(0 -4.00213e-08 0)
(0 -4.04145e-08 0)
(0 -4.08295e-08 0)
(0 -4.11273e-08 0)
(0 -4.13724e-08 0)
(0 -4.1642e-08 0)
(0 -4.1934e-08 0)
(0 -4.22463e-08 0)
(0 -4.25766e-08 0)
(0 -4.28165e-08 0)
(0 -4.30021e-08 0)
(0 -4.32077e-08 0)
(0 -4.34316e-08 0)
(0 -4.3672e-08 0)
(0 -4.3927e-08 0)
(0 -4.41067e-08 0)
(0 -4.42403e-08 0)
(0 -4.43899e-08 0)
(0 -4.45543e-08 0)
(0 -4.47319e-08 0)
(0 -4.49213e-08 0)
(0 -4.50411e-08 0)
(0 -4.513e-08 0)
(0 -4.52315e-08 0)
(0 -4.53446e-08 0)
(0 -4.54682e-08 0)
(0 -4.56012e-08 0)
(0 -4.5664e-08 0)
(0 -4.57149e-08 0)
(0 -4.57757e-08 0)
(0 -4.58454e-08 0)
(0 -4.59234e-08 0)
(0 -4.60085e-08 0)
(0 -4.60188e-08 0)
(0 -4.60381e-08 0)
(0 -4.60649e-08 0)
(0 -4.60985e-08 0)
(0 -4.61384e-08 0)
(0 -4.61837e-08 0)
(0 -4.61472e-08 0)
(0 -4.61406e-08 0)
(0 -4.61395e-08 0)
(0 -4.61435e-08 0)
(0 -4.61522e-08 0)
(0 -4.61651e-08 0)
(0 -4.60882e-08 0)
(0 -4.60607e-08 0)
(0 -4.60372e-08 0)
(0 -4.60174e-08 0)
(0 -4.60011e-08 0)
(0 -4.59878e-08 0)
(0 -4.58773e-08 0)
(0 -4.58333e-08 0)
(0 -4.57922e-08 0)
(0 -4.57537e-08 0)
(0 -4.57177e-08 0)
(0 -4.56839e-08 0)
(0 -4.55466e-08 0)
(0 -4.54901e-08 0)
(0 -4.54355e-08 0)
(0 -4.53826e-08 0)
(0 -4.53315e-08 0)
(0 -4.52819e-08 0)
(0 -4.48068e-08 0)
(0 -4.42802e-08 0)
(0 -4.37201e-08 0)
(0 -4.31418e-08 0)
(0 -4.25576e-08 0)
(0 -4.19774e-08 0)
(0 -4.1409e-08 0)
(0 -4.08583e-08 0)
(0 -4.03298e-08 0)
(0 -3.98266e-08 0)
(0 -3.9351e-08 0)
(0 -3.89043e-08 0)
(0 -3.84871e-08 0)
(0 -3.80999e-08 0)
(0 -3.77425e-08 0)
(0 -3.74144e-08 0)
(0 -3.71153e-08 0)
(0 -3.68444e-08 0)
(0 -3.6601e-08 0)
(0 -3.63845e-08 0)
(0 -3.61941e-08 0)
(0 -3.60291e-08 0)
(0 -3.58889e-08 0)
(0 -3.57729e-08 0)
(0 -3.56807e-08 0)
(0 -3.56119e-08 0)
(0 -3.55662e-08 0)
(0 -3.55434e-08 0)
(0 -4.48682e-08 0)
(0 -4.43499e-08 0)
(0 -4.37955e-08 0)
(0 -4.32207e-08 0)
(0 -4.26382e-08 0)
(0 -4.20583e-08 0)
(0 -4.14893e-08 0)
(0 -4.09373e-08 0)
(0 -4.0407e-08 0)
(0 -3.99017e-08 0)
(0 -3.94237e-08 0)
(0 -3.89746e-08 0)
(0 -3.8555e-08 0)
(0 -3.81655e-08 0)
(0 -3.78058e-08 0)
(0 -3.74757e-08 0)
(0 -3.71746e-08 0)
(0 -3.6902e-08 0)
(0 -3.6657e-08 0)
(0 -3.64391e-08 0)
(0 -3.62474e-08 0)
(0 -3.60814e-08 0)
(0 -3.59403e-08 0)
(0 -3.58236e-08 0)
(0 -3.57308e-08 0)
(0 -3.56616e-08 0)
(0 -3.56156e-08 0)
(0 -3.55927e-08 0)
(0 -4.49306e-08 0)
(0 -4.44203e-08 0)
(0 -4.38713e-08 0)
(0 -4.32997e-08 0)
(0 -4.27188e-08 0)
(0 -4.21393e-08 0)
(0 -4.15696e-08 0)
(0 -4.10163e-08 0)
(0 -4.04841e-08 0)
(0 -3.99767e-08 0)
(0 -3.94964e-08 0)
(0 -3.90449e-08 0)
(0 -3.8623e-08 0)
(0 -3.82311e-08 0)
(0 -3.78693e-08 0)
(0 -3.75371e-08 0)
(0 -3.72341e-08 0)
(0 -3.69597e-08 0)
(0 -3.67132e-08 0)
(0 -3.64939e-08 0)
(0 -3.63011e-08 0)
(0 -3.61339e-08 0)
(0 -3.5992e-08 0)
(0 -3.58746e-08 0)
(0 -3.57813e-08 0)
(0 -3.57116e-08 0)
(0 -3.56654e-08 0)
(0 -3.56423e-08 0)
(0 -4.4994e-08 0)
(0 -4.44913e-08 0)
(0 -4.39474e-08 0)
(0 -4.33788e-08 0)
(0 -4.27994e-08 0)
(0 -4.22201e-08 0)
(0 -4.16498e-08 0)
(0 -4.10951e-08 0)
(0 -4.05611e-08 0)
(0 -4.00516e-08 0)
(0 -3.9569e-08 0)
(0 -3.91152e-08 0)
(0 -3.86909e-08 0)
(0 -3.82968e-08 0)
(0 -3.79328e-08 0)
(0 -3.75986e-08 0)
(0 -3.72937e-08 0)
(0 -3.70176e-08 0)
(0 -3.67696e-08 0)
(0 -3.65489e-08 0)
(0 -3.63549e-08 0)
(0 -3.61867e-08 0)
(0 -3.60439e-08 0)
(0 -3.59258e-08 0)
(0 -3.58319e-08 0)
(0 -3.57619e-08 0)
(0 -3.57153e-08 0)
(0 -3.56921e-08 0)
(0 -4.50586e-08 0)
(0 -4.4563e-08 0)
(0 -4.40238e-08 0)
(0 -4.34581e-08 0)
(0 -4.28799e-08 0)
(0 -4.23008e-08 0)
(0 -4.17297e-08 0)
(0 -4.11736e-08 0)
(0 -4.06378e-08 0)
(0 -4.01262e-08 0)
(0 -3.96414e-08 0)
(0 -3.91852e-08 0)
(0 -3.87587e-08 0)
(0 -3.83623e-08 0)
(0 -3.79962e-08 0)
(0 -3.766e-08 0)
(0 -3.73533e-08 0)
(0 -3.70756e-08 0)
(0 -3.6826e-08 0)
(0 -3.6604e-08 0)
(0 -3.64088e-08 0)
(0 -3.62397e-08 0)
(0 -3.6096e-08 0)
(0 -3.59772e-08 0)
(0 -3.58827e-08 0)
(0 -3.58123e-08 0)
(0 -3.57655e-08 0)
(0 -3.57421e-08 0)
(0 -4.51244e-08 0)
(0 -4.46354e-08 0)
(0 -4.41005e-08 0)
(0 -4.35373e-08 0)
(0 -4.29603e-08 0)
(0 -4.23812e-08 0)
(0 -4.18093e-08 0)
(0 -4.12518e-08 0)
(0 -4.07142e-08 0)
(0 -4.02005e-08 0)
(0 -3.97135e-08 0)
(0 -3.9255e-08 0)
(0 -3.88262e-08 0)
(0 -3.84277e-08 0)
(0 -3.80594e-08 0)
(0 -3.77213e-08 0)
(0 -3.74128e-08 0)
(0 -3.71334e-08 0)
(0 -3.68824e-08 0)
(0 -3.66591e-08 0)
(0 -3.64627e-08 0)
(0 -3.62926e-08 0)
(0 -3.61481e-08 0)
(0 -3.60286e-08 0)
(0 -3.59336e-08 0)
(0 -3.58628e-08 0)
(0 -3.58157e-08 0)
(0 -3.57922e-08 0)
(0 -1.21129e-13 0)
(0 -1.21125e-13 0)
(0 -1.21117e-13 0)
(0 -1.21105e-13 0)
(0 -1.21089e-13 0)
(0 -1.21069e-13 0)
(0 -1.21046e-13 0)
(0 -1.21018e-13 0)
(0 -1.20986e-13 0)
(0 -1.2095e-13 0)
(0 -1.20911e-13 0)
(0 -1.20867e-13 0)
(0 -1.20819e-13 0)
(0 -1.20768e-13 0)
(0 -1.20712e-13 0)
(0 -1.20653e-13 0)
(0 -1.20589e-13 0)
(0 -1.20521e-13 0)
(0 -1.20449e-13 0)
(0 -1.20372e-13 0)
(0 -1.2029e-13 0)
(0 -1.20201e-13 0)
(0 -1.20106e-13 0)
(0 -1.20004e-13 0)
(0 -1.19893e-13 0)
(0 -1.19775e-13 0)
(0 -1.19651e-13 0)
(0 -1.19526e-13 0)
(0 -1.19408e-13 0)
(0 -1.19316e-13 0)
(0 -1.19279e-13 0)
(0 -1.19347e-13 0)
(0 -1.19601e-13 0)
(0 -1.20176e-13 0)
(0 -1.21306e-13 0)
(0 -1.2347e-13 0)
(0 -1.27681e-13 0)
(0 -1.35474e-13 0)
(0 -1.51053e-13 0)
(0 -1.84083e-13 0)
(0 -3.67445e-13 0)
(0 -3.67432e-13 0)
(0 -3.67405e-13 0)
(0 -3.67365e-13 0)
(0 -3.67312e-13 0)
(0 -3.67245e-13 0)
(0 -3.67166e-13 0)
(0 -3.67074e-13 0)
(0 -3.66969e-13 0)
(0 -3.66852e-13 0)
(0 -3.66724e-13 0)
(0 -3.66584e-13 0)
(0 -3.66432e-13 0)
(0 -3.6627e-13 0)
(0 -3.66097e-13 0)
(0 -3.65911e-13 0)
(0 -3.65711e-13 0)
(0 -3.65496e-13 0)
(0 -3.65259e-13 0)
(0 -3.64996e-13 0)
(0 -3.64698e-13 0)
(0 -3.64355e-13 0)
(0 -3.63957e-13 0)
(0 -3.63495e-13 0)
(0 -3.62963e-13 0)
(0 -3.62373e-13 0)
(0 -3.61761e-13 0)
(0 -3.61209e-13 0)
(0 -3.60878e-13 0)
(0 -3.6105e-13 0)
(0 -3.62203e-13 0)
(0 -3.65126e-13 0)
(0 -3.71155e-13 0)
(0 -3.82721e-13 0)
(0 -4.04395e-13 0)
(0 -4.43811e-13 0)
(0 -5.18241e-13 0)
(0 -6.67172e-13 0)
(0 -1.00998e-12 0)
(0 -1.96707e-12 0)
(0 -2.35037e-11 0)
(0 -2.35035e-11 0)
(0 -2.35031e-11 0)
(0 -2.35026e-11 0)
(0 -2.35019e-11 0)
(0 -2.35011e-11 0)
(0 -2.35002e-11 0)
(0 -2.34992e-11 0)
(0 -2.34982e-11 0)
(0 -2.34973e-11 0)
(0 -2.34965e-11 0)
(0 -2.34958e-11 0)
(0 -2.34953e-11 0)
(0 -2.34949e-11 0)
(0 -2.34947e-11 0)
(0 -2.34944e-11 0)
(0 -2.34938e-11 0)
(0 -2.34923e-11 0)
(0 -2.34893e-11 0)
(0 -2.34838e-11 0)
(0 -2.34747e-11 0)
(0 -2.34606e-11 0)
(0 -2.34402e-11 0)
(0 -2.3413e-11 0)
(0 -2.33794e-11 0)
(0 -2.33426e-11 0)
(0 -2.33106e-11 0)
(0 -2.3299e-11 0)
(0 -2.33357e-11 0)
(0 -2.34688e-11 0)
(0 -2.37787e-11 0)
(0 -2.44008e-11 0)
(0 -2.55705e-11 0)
(0 -2.77123e-11 0)
(0 -3.16445e-11 0)
(0 -3.92734e-11 0)
(0 -5.55245e-11 0)
(0 -9.77159e-11 0)
(0 -2.51422e-10 0)
(0 -9.44475e-10 0)
(0 -3.09855e-09 0)
(0 -3.09842e-09 0)
(0 -3.09816e-09 0)
(0 -3.09777e-09 0)
(0 -3.09726e-09 0)
(0 -3.09661e-09 0)
(0 -3.09584e-09 0)
(0 -3.09494e-09 0)
(0 -3.09392e-09 0)
(0 -3.09277e-09 0)
(0 -3.09149e-09 0)
(0 -3.0901e-09 0)
(0 -3.08858e-09 0)
(0 -3.08694e-09 0)
(0 -3.08518e-09 0)
(0 -3.08329e-09 0)
(0 -3.08128e-09 0)
(0 -3.07914e-09 0)
(0 -3.07686e-09 0)
(0 -3.07444e-09 0)
(0 -3.07189e-09 0)
(0 -3.0692e-09 0)
(0 -3.06642e-09 0)
(0 -3.06359e-09 0)
(0 -3.06084e-09 0)
(0 -3.05839e-09 0)
(0 -3.05662e-09 0)
(0 -3.05612e-09 0)
(0 -3.05788e-09 0)
(0 -3.0634e-09 0)
(0 -3.07503e-09 0)
(0 -3.09635e-09 0)
(0 -3.13291e-09 0)
(0 -3.19318e-09 0)
(0 -3.29034e-09 0)
(0 -3.44609e-09 0)
(0 -3.69482e-09 0)
(0 -4.09053e-09 0)
(0 -4.68635e-09 0)
(0 -5.38805e-09 0)
(0 -7.61587e-09 0)
(0 -7.61556e-09 0)
(0 -7.61495e-09 0)
(0 -7.61404e-09 0)
(0 -7.61282e-09 0)
(0 -7.6113e-09 0)
(0 -7.60948e-09 0)
(0 -7.60736e-09 0)
(0 -7.60494e-09 0)
(0 -7.60221e-09 0)
(0 -7.5992e-09 0)
(0 -7.59588e-09 0)
(0 -7.59228e-09 0)
(0 -7.58838e-09 0)
(0 -7.58419e-09 0)
(0 -7.57972e-09 0)
(0 -7.57497e-09 0)
(0 -7.56993e-09 0)
(0 -7.56463e-09 0)
(0 -7.55906e-09 0)
(0 -7.55326e-09 0)
(0 -7.54728e-09 0)
(0 -7.54121e-09 0)
(0 -7.53521e-09 0)
(0 -7.52953e-09 0)
(0 -7.5246e-09 0)
(0 -7.52109e-09 0)
(0 -7.52004e-09 0)
(0 -7.52304e-09 0)
(0 -7.53249e-09 0)
(0 -7.55191e-09 0)
(0 -7.58654e-09 0)
(0 -7.64399e-09 0)
(0 -7.73533e-09 0)
(0 -7.87652e-09 0)
(0 -8.09043e-09 0)
(0 -8.40772e-09 0)
(0 -8.86363e-09 0)
(0 -9.47812e-09 0)
(0 -1.02168e-08 0)
(0 -1.27536e-08 0)
(0 -1.27531e-08 0)
(0 -1.2752e-08 0)
(0 -1.27505e-08 0)
(0 -1.27484e-08 0)
(0 -1.27458e-08 0)
(0 -1.27427e-08 0)
(0 -1.2739e-08 0)
(0 -1.27349e-08 0)
(0 -1.27302e-08 0)
(0 -1.2725e-08 0)
(0 -1.27193e-08 0)
(0 -1.27131e-08 0)
(0 -1.27064e-08 0)
(0 -1.26993e-08 0)
(0 -1.26916e-08 0)
(0 -1.26834e-08 0)
(0 -1.26748e-08 0)
(0 -1.26658e-08 0)
(0 -1.26564e-08 0)
(0 -1.26466e-08 0)
(0 -1.26366e-08 0)
(0 -1.26266e-08 0)
(0 -1.26168e-08 0)
(0 -1.26076e-08 0)
(0 -1.25997e-08 0)
(0 -1.2594e-08 0)
(0 -1.2592e-08 0)
(0 -1.25957e-08 0)
(0 -1.26082e-08 0)
(0 -1.26339e-08 0)
(0 -1.26787e-08 0)
(0 -1.27512e-08 0)
(0 -1.2863e-08 0)
(0 -1.30293e-08 0)
(0 -1.32698e-08 0)
(0 -1.36072e-08 0)
(0 -1.40625e-08 0)
(0 -1.46433e-08 0)
(0 -1.53321e-08 0)
(0 -1.79628e-08 0)
(0 -1.7962e-08 0)
(0 -1.79605e-08 0)
(0 -1.79582e-08 0)
(0 -1.79551e-08 0)
(0 -1.79513e-08 0)
(0 -1.79468e-08 0)
(0 -1.79414e-08 0)
(0 -1.79354e-08 0)
(0 -1.79285e-08 0)
(0 -1.7921e-08 0)
(0 -1.79126e-08 0)
(0 -1.79036e-08 0)
(0 -1.78938e-08 0)
(0 -1.78833e-08 0)
(0 -1.7872e-08 0)
(0 -1.78601e-08 0)
(0 -1.78476e-08 0)
(0 -1.78344e-08 0)
(0 -1.78207e-08 0)
(0 -1.78066e-08 0)
(0 -1.77923e-08 0)
(0 -1.77779e-08 0)
(0 -1.77638e-08 0)
(0 -1.77507e-08 0)
(0 -1.77394e-08 0)
(0 -1.77309e-08 0)
(0 -1.77271e-08 0)
(0 -1.77304e-08 0)
(0 -1.77441e-08 0)
(0 -1.77728e-08 0)
(0 -1.78229e-08 0)
(0 -1.79026e-08 0)
(0 -1.80226e-08 0)
(0 -1.81959e-08 0)
(0 -1.84379e-08 0)
(0 -1.87643e-08 0)
(0 -1.91874e-08 0)
(0 -1.97102e-08 0)
(0 -2.03224e-08 0)
(0 -2.29442e-08 0)
(0 -2.29432e-08 0)
(0 -2.29412e-08 0)
(0 -2.29381e-08 0)
(0 -2.29341e-08 0)
(0 -2.2929e-08 0)
(0 -2.29229e-08 0)
(0 -2.29159e-08 0)
(0 -2.29078e-08 0)
(0 -2.28987e-08 0)
(0 -2.28886e-08 0)
(0 -2.28775e-08 0)
(0 -2.28655e-08 0)
(0 -2.28525e-08 0)
(0 -2.28385e-08 0)
(0 -2.28236e-08 0)
(0 -2.28078e-08 0)
(0 -2.27911e-08 0)
(0 -2.27737e-08 0)
(0 -2.27555e-08 0)
(0 -2.27369e-08 0)
(0 -2.27179e-08 0)
(0 -2.26989e-08 0)
(0 -2.26804e-08 0)
(0 -2.2663e-08 0)
(0 -2.26477e-08 0)
(0 -2.26358e-08 0)
(0 -2.26292e-08 0)
(0 -2.26304e-08 0)
(0 -2.26429e-08 0)
(0 -2.26713e-08 0)
(0 -2.27213e-08 0)
(0 -2.28006e-08 0)
(0 -2.29182e-08 0)
(0 -2.30847e-08 0)
(0 -2.33115e-08 0)
(0 -2.36094e-08 0)
(0 -2.39858e-08 0)
(0 -2.44421e-08 0)
(0 -2.49726e-08 0)
(0 -2.75332e-08 0)
(0 -2.75319e-08 0)
(0 -2.75294e-08 0)
(0 -2.75256e-08 0)
(0 -2.75205e-08 0)
(0 -2.75142e-08 0)
(0 -2.75066e-08 0)
(0 -2.74978e-08 0)
(0 -2.74877e-08 0)
(0 -2.74764e-08 0)
(0 -2.74638e-08 0)
(0 -2.745e-08 0)
(0 -2.74349e-08 0)
(0 -2.74187e-08 0)
(0 -2.74012e-08 0)
(0 -2.73826e-08 0)
(0 -2.73629e-08 0)
(0 -2.73421e-08 0)
(0 -2.73204e-08 0)
(0 -2.72978e-08 0)
(0 -2.72746e-08 0)
(0 -2.7251e-08 0)
(0 -2.72273e-08 0)
(0 -2.72041e-08 0)
(0 -2.71822e-08 0)
(0 -2.71626e-08 0)
(0 -2.71466e-08 0)
(0 -2.71361e-08 0)
(0 -2.71337e-08 0)
(0 -2.71426e-08 0)
(0 -2.71672e-08 0)
(0 -2.72126e-08 0)
(0 -2.72853e-08 0)
(0 -2.73927e-08 0)
(0 -2.75432e-08 0)
(0 -2.77452e-08 0)
(0 -2.8006e-08 0)
(0 -2.83305e-08 0)
(0 -2.872e-08 0)
(0 -2.91712e-08 0)
(0 -3.16442e-08 0)
(0 -3.16427e-08 0)
(0 -3.16397e-08 0)
(0 -3.16351e-08 0)
(0 -3.16291e-08 0)
(0 -3.16216e-08 0)
(0 -3.16125e-08 0)
(0 -3.1602e-08 0)
(0 -3.159e-08 0)
(0 -3.15765e-08 0)
(0 -3.15614e-08 0)
(0 -3.1545e-08 0)
(0 -3.1527e-08 0)
(0 -3.15076e-08 0)
(0 -3.14868e-08 0)
(0 -3.14646e-08 0)
(0 -3.14411e-08 0)
(0 -3.14164e-08 0)
(0 -3.13905e-08 0)
(0 -3.13635e-08 0)
(0 -3.13358e-08 0)
(0 -3.13076e-08 0)
(0 -3.12793e-08 0)
(0 -3.12514e-08 0)
(0 -3.12248e-08 0)
(0 -3.12004e-08 0)
(0 -3.11797e-08 0)
(0 -3.11644e-08 0)
(0 -3.1157e-08 0)
(0 -3.11604e-08 0)
(0 -3.11785e-08 0)
(0 -3.12157e-08 0)
(0 -3.12774e-08 0)
(0 -3.13697e-08 0)
(0 -3.14989e-08 0)
(0 -3.16712e-08 0)
(0 -3.18918e-08 0)
(0 -3.21644e-08 0)
(0 -3.249e-08 0)
(0 -3.28669e-08 0)
(0 -3.52408e-08 0)
(0 -3.52391e-08 0)
(0 -3.52356e-08 0)
(0 -3.52304e-08 0)
(0 -3.52235e-08 0)
(0 -3.52148e-08 0)
(0 -3.52044e-08 0)
(0 -3.51922e-08 0)
(0 -3.51784e-08 0)
(0 -3.51628e-08 0)
(0 -3.51455e-08 0)
(0 -3.51265e-08 0)
(0 -3.51058e-08 0)
(0 -3.50835e-08 0)
(0 -3.50595e-08 0)
(0 -3.50339e-08 0)
(0 -3.50068e-08 0)
(0 -3.49783e-08 0)
(0 -3.49484e-08 0)
(0 -3.49174e-08 0)
(0 -3.48854e-08 0)
(0 -3.48527e-08 0)
(0 -3.48199e-08 0)
(0 -3.47873e-08 0)
(0 -3.47559e-08 0)
(0 -3.47265e-08 0)
(0 -3.47006e-08 0)
(0 -3.46798e-08 0)
(0 -3.46663e-08 0)
(0 -3.46627e-08 0)
(0 -3.46724e-08 0)
(0 -3.4699e-08 0)
(0 -3.47471e-08 0)
(0 -3.48213e-08 0)
(0 -3.49266e-08 0)
(0 -3.50676e-08 0)
(0 -3.52482e-08 0)
(0 -3.54711e-08 0)
(0 -3.57372e-08 0)
(0 -3.60458e-08 0)
(0 -3.8318e-08 0)
(0 -3.8316e-08 0)
(0 -3.83121e-08 0)
(0 -3.83063e-08 0)
(0 -3.82985e-08 0)
(0 -3.82888e-08 0)
(0 -3.82771e-08 0)
(0 -3.82634e-08 0)
(0 -3.82479e-08 0)
(0 -3.82304e-08 0)
(0 -3.8211e-08 0)
(0 -3.81897e-08 0)
(0 -3.81665e-08 0)
(0 -3.81414e-08 0)
(0 -3.81145e-08 0)
(0 -3.80858e-08 0)
(0 -3.80554e-08 0)
(0 -3.80234e-08 0)
(0 -3.79898e-08 0)
(0 -3.79549e-08 0)
(0 -3.79188e-08 0)
(0 -3.7882e-08 0)
(0 -3.78447e-08 0)
(0 -3.78077e-08 0)
(0 -3.77714e-08 0)
(0 -3.7737e-08 0)
(0 -3.77057e-08 0)
(0 -3.76789e-08 0)
(0 -3.76586e-08 0)
(0 -3.76471e-08 0)
(0 -3.76471e-08 0)
(0 -3.76618e-08 0)
(0 -3.76948e-08 0)
(0 -3.77498e-08 0)
(0 -3.78305e-08 0)
(0 -3.79406e-08 0)
(0 -3.80829e-08 0)
(0 -3.82595e-08 0)
(0 -3.84712e-08 0)
(0 -3.8718e-08 0)
(0 -4.08906e-08 0)
(0 -4.08884e-08 0)
(0 -4.08841e-08 0)
(0 -4.08777e-08 0)
(0 -4.08692e-08 0)
(0 -4.08585e-08 0)
(0 -4.08456e-08 0)
(0 -4.08307e-08 0)
(0 -4.08136e-08 0)
(0 -4.07944e-08 0)
(0 -4.07731e-08 0)
(0 -4.07497e-08 0)
(0 -4.07242e-08 0)
(0 -4.06966e-08 0)
(0 -4.06671e-08 0)
(0 -4.06356e-08 0)
(0 -4.06021e-08 0)
(0 -4.05669e-08 0)
(0 -4.053e-08 0)
(0 -4.04915e-08 0)
(0 -4.04518e-08 0)
(0 -4.0411e-08 0)
(0 -4.03696e-08 0)
(0 -4.03282e-08 0)
(0 -4.02873e-08 0)
(0 -4.02479e-08 0)
(0 -4.02111e-08 0)
(0 -4.01781e-08 0)
(0 -4.01507e-08 0)
(0 -4.01308e-08 0)
(0 -4.01207e-08 0)
(0 -4.0123e-08 0)
(0 -4.01405e-08 0)
(0 -4.01761e-08 0)
(0 -4.02329e-08 0)
(0 -4.03136e-08 0)
(0 -4.04202e-08 0)
(0 -4.05545e-08 0)
(0 -4.07173e-08 0)
(0 -4.09085e-08 0)
(0 -4.29865e-08 0)
(0 -4.29842e-08 0)
(0 -4.29796e-08 0)
(0 -4.29726e-08 0)
(0 -4.29634e-08 0)
(0 -4.29519e-08 0)
(0 -4.2938e-08 0)
(0 -4.29219e-08 0)
(0 -4.29034e-08 0)
(0 -4.28827e-08 0)
(0 -4.28597e-08 0)
(0 -4.28344e-08 0)
(0 -4.28069e-08 0)
(0 -4.27772e-08 0)
(0 -4.27453e-08 0)
(0 -4.27113e-08 0)
(0 -4.26752e-08 0)
(0 -4.26371e-08 0)
(0 -4.25972e-08 0)
(0 -4.25555e-08 0)
(0 -4.25124e-08 0)
(0 -4.24681e-08 0)
(0 -4.2423e-08 0)
(0 -4.23775e-08 0)
(0 -4.23322e-08 0)
(0 -4.2288e-08 0)
(0 -4.22458e-08 0)
(0 -4.22067e-08 0)
(0 -4.21722e-08 0)
(0 -4.21438e-08 0)
(0 -4.21236e-08 0)
(0 -4.21136e-08 0)
(0 -4.2116e-08 0)
(0 -4.21332e-08 0)
(0 -4.21674e-08 0)
(0 -4.22207e-08 0)
(0 -4.22949e-08 0)
(0 -4.23913e-08 0)
(0 -4.25103e-08 0)
(0 -4.26523e-08 0)
(0 -4.46419e-08 0)
(0 -4.46394e-08 0)
(0 -4.46345e-08 0)
(0 -4.46271e-08 0)
(0 -4.46173e-08 0)
(0 -4.4605e-08 0)
(0 -4.45903e-08 0)
(0 -4.45731e-08 0)
(0 -4.45535e-08 0)
(0 -4.45315e-08 0)
(0 -4.4507e-08 0)
(0 -4.44802e-08 0)
(0 -4.44509e-08 0)
(0 -4.44193e-08 0)
(0 -4.43854e-08 0)
(0 -4.43492e-08 0)
(0 -4.43107e-08 0)
(0 -4.42702e-08 0)
(0 -4.42276e-08 0)
(0 -4.41832e-08 0)
(0 -4.41371e-08 0)
(0 -4.40896e-08 0)
(0 -4.40411e-08 0)
(0 -4.39919e-08 0)
(0 -4.39426e-08 0)
(0 -4.38939e-08 0)
(0 -4.38466e-08 0)
(0 -4.38017e-08 0)
(0 -4.37604e-08 0)
(0 -4.3724e-08 0)
(0 -4.3694e-08 0)
(0 -4.36723e-08 0)
(0 -4.36605e-08 0)
(0 -4.36605e-08 0)
(0 -4.3674e-08 0)
(0 -4.37027e-08 0)
(0 -4.37479e-08 0)
(0 -4.38106e-08 0)
(0 -4.38913e-08 0)
(0 -4.39901e-08 0)
(0 -4.58976e-08 0)
(0 -4.5895e-08 0)
(0 -4.58899e-08 0)
(0 -4.58821e-08 0)
(0 -4.58718e-08 0)
(0 -4.58589e-08 0)
(0 -4.58435e-08 0)
(0 -4.58255e-08 0)
(0 -4.58049e-08 0)
(0 -4.57817e-08 0)
(0 -4.57561e-08 0)
(0 -4.57278e-08 0)
(0 -4.56971e-08 0)
(0 -4.56639e-08 0)
(0 -4.56283e-08 0)
(0 -4.55902e-08 0)
(0 -4.55499e-08 0)
(0 -4.55072e-08 0)
(0 -4.54624e-08 0)
(0 -4.54156e-08 0)
(0 -4.5367e-08 0)
(0 -4.53167e-08 0)
(0 -4.52652e-08 0)
(0 -4.52128e-08 0)
(0 -4.51598e-08 0)
(0 -4.51071e-08 0)
(0 -4.50551e-08 0)
(0 -4.50049e-08 0)
(0 -4.49572e-08 0)
(0 -4.49134e-08 0)
(0 -4.48745e-08 0)
(0 -4.4842e-08 0)
(0 -4.48172e-08 0)
(0 -4.48017e-08 0)
(0 -4.47967e-08 0)
(0 -4.48036e-08 0)
(0 -4.48233e-08 0)
(0 -4.48566e-08 0)
(0 -4.4904e-08 0)
(0 -4.49656e-08 0)
(0 -4.67972e-08 0)
(0 -4.67945e-08 0)
(0 -4.67892e-08 0)
(0 -4.67811e-08 0)
(0 -4.67704e-08 0)
(0 -4.6757e-08 0)
(0 -4.6741e-08 0)
(0 -4.67223e-08 0)
(0 -4.67009e-08 0)
(0 -4.66768e-08 0)
(0 -4.66502e-08 0)
(0 -4.66209e-08 0)
(0 -4.6589e-08 0)
(0 -4.65545e-08 0)
(0 -4.65174e-08 0)
(0 -4.64779e-08 0)
(0 -4.64359e-08 0)
(0 -4.63915e-08 0)
(0 -4.63449e-08 0)
(0 -4.62961e-08 0)
(0 -4.62454e-08 0)
(0 -4.61928e-08 0)
(0 -4.61388e-08 0)
(0 -4.60835e-08 0)
(0 -4.60275e-08 0)
(0 -4.59712e-08 0)
(0 -4.59151e-08 0)
(0 -4.58601e-08 0)
(0 -4.58068e-08 0)
(0 -4.57563e-08 0)
(0 -4.57094e-08 0)
(0 -4.56673e-08 0)
(0 -4.56311e-08 0)
(0 -4.56019e-08 0)
(0 -4.55807e-08 0)
(0 -4.55686e-08 0)
(0 -4.55663e-08 0)
(0 -4.55745e-08 0)
(0 -4.55935e-08 0)
(0 -4.56233e-08 0)
(0 -4.73847e-08 0)
(0 -4.7382e-08 0)
(0 -4.73765e-08 0)
(0 -4.73682e-08 0)
(0 -4.73572e-08 0)
(0 -4.73434e-08 0)
(0 -4.73269e-08 0)
(0 -4.73076e-08 0)
(0 -4.72856e-08 0)
(0 -4.72609e-08 0)
(0 -4.72334e-08 0)
(0 -4.72033e-08 0)
(0 -4.71704e-08 0)
(0 -4.7135e-08 0)
(0 -4.70968e-08 0)
(0 -4.70561e-08 0)
(0 -4.70129e-08 0)
(0 -4.69672e-08 0)
(0 -4.69191e-08 0)
(0 -4.68688e-08 0)
(0 -4.68163e-08 0)
(0 -4.67619e-08 0)
(0 -4.67058e-08 0)
(0 -4.66482e-08 0)
(0 -4.65896e-08 0)
(0 -4.65303e-08 0)
(0 -4.64708e-08 0)
(0 -4.64116e-08 0)
(0 -4.63535e-08 0)
(0 -4.62972e-08 0)
(0 -4.62434e-08 0)
(0 -4.6193e-08 0)
(0 -4.61469e-08 0)
(0 -4.6106e-08 0)
(0 -4.6071e-08 0)
(0 -4.60428e-08 0)
(0 -4.60219e-08 0)
(0 -4.60089e-08 0)
(0 -4.6004e-08 0)
(0 -4.60073e-08 0)
(0 -4.77036e-08 0)
(0 -4.77008e-08 0)
(0 -4.76951e-08 0)
(0 -4.76867e-08 0)
(0 -4.76754e-08 0)
(0 -4.76614e-08 0)
(0 -4.76445e-08 0)
(0 -4.76249e-08 0)
(0 -4.76024e-08 0)
(0 -4.75772e-08 0)
(0 -4.75492e-08 0)
(0 -4.75184e-08 0)
(0 -4.74849e-08 0)
(0 -4.74487e-08 0)
(0 -4.74098e-08 0)
(0 -4.73682e-08 0)
(0 -4.73241e-08 0)
(0 -4.72774e-08 0)
(0 -4.72282e-08 0)
(0 -4.71767e-08 0)
(0 -4.7123e-08 0)
(0 -4.70672e-08 0)
(0 -4.70095e-08 0)
(0 -4.69501e-08 0)
(0 -4.68894e-08 0)
(0 -4.68277e-08 0)
(0 -4.67654e-08 0)
(0 -4.67029e-08 0)
(0 -4.66407e-08 0)
(0 -4.65796e-08 0)
(0 -4.652e-08 0)
(0 -4.64627e-08 0)
(0 -4.64083e-08 0)
(0 -4.63576e-08 0)
(0 -4.63111e-08 0)
(0 -4.62695e-08 0)
(0 -4.62333e-08 0)
(0 -4.62027e-08 0)
(0 -4.61782e-08 0)
(0 -4.61597e-08 0)
(0 -4.77954e-08 0)
(0 -4.77925e-08 0)
(0 -4.77868e-08 0)
(0 -4.77783e-08 0)
(0 -4.77669e-08 0)
(0 -4.77526e-08 0)
(0 -4.77355e-08 0)
(0 -4.77156e-08 0)
(0 -4.76929e-08 0)
(0 -4.76673e-08 0)
(0 -4.76389e-08 0)
(0 -4.76078e-08 0)
(0 -4.75738e-08 0)
(0 -4.75371e-08 0)
(0 -4.74977e-08 0)
(0 -4.74556e-08 0)
(0 -4.74109e-08 0)
(0 -4.73635e-08 0)
(0 -4.73137e-08 0)
(0 -4.72614e-08 0)
(0 -4.72068e-08 0)
(0 -4.715e-08 0)
(0 -4.70912e-08 0)
(0 -4.70305e-08 0)
(0 -4.69683e-08 0)
(0 -4.69047e-08 0)
(0 -4.68402e-08 0)
(0 -4.67751e-08 0)
(0 -4.67098e-08 0)
(0 -4.66448e-08 0)
(0 -4.65805e-08 0)
(0 -4.65176e-08 0)
(0 -4.64566e-08 0)
(0 -4.63979e-08 0)
(0 -4.63421e-08 0)
(0 -4.62897e-08 0)
(0 -4.6241e-08 0)
(0 -4.61964e-08 0)
(0 -4.6156e-08 0)
(0 -4.61199e-08 0)
(0 -4.76991e-08 0)
(0 -4.76962e-08 0)
(0 -4.76905e-08 0)
(0 -4.76819e-08 0)
(0 -4.76704e-08 0)
(0 -4.76561e-08 0)
(0 -4.76389e-08 0)
(0 -4.76188e-08 0)
(0 -4.75959e-08 0)
(0 -4.75702e-08 0)
(0 -4.75417e-08 0)
(0 -4.75103e-08 0)
(0 -4.74761e-08 0)
(0 -4.74392e-08 0)
(0 -4.73995e-08 0)
(0 -4.73572e-08 0)
(0 -4.73121e-08 0)
(0 -4.72644e-08 0)
(0 -4.72142e-08 0)
(0 -4.71615e-08 0)
(0 -4.71064e-08 0)
(0 -4.7049e-08 0)
(0 -4.69895e-08 0)
(0 -4.6928e-08 0)
(0 -4.68647e-08 0)
(0 -4.67999e-08 0)
(0 -4.67339e-08 0)
(0 -4.66668e-08 0)
(0 -4.65992e-08 0)
(0 -4.65312e-08 0)
(0 -4.64634e-08 0)
(0 -4.63962e-08 0)
(0 -4.63299e-08 0)
(0 -4.62651e-08 0)
(0 -4.6202e-08 0)
(0 -4.61411e-08 0)
(0 -4.60826e-08 0)
(0 -4.60269e-08 0)
(0 -4.5974e-08 0)
(0 -4.59241e-08 0)
(0 -4.74507e-08 0)
(0 -4.74478e-08 0)
(0 -4.74421e-08 0)
(0 -4.74335e-08 0)
(0 -4.7422e-08 0)
(0 -4.74076e-08 0)
(0 -4.73904e-08 0)
(0 -4.73703e-08 0)
(0 -4.73474e-08 0)
(0 -4.73217e-08 0)
(0 -4.72931e-08 0)
(0 -4.72617e-08 0)
(0 -4.72275e-08 0)
(0 -4.71906e-08 0)
(0 -4.71509e-08 0)
(0 -4.71085e-08 0)
(0 -4.70634e-08 0)
(0 -4.70156e-08 0)
(0 -4.69653e-08 0)
(0 -4.69125e-08 0)
(0 -4.68572e-08 0)
(0 -4.67997e-08 0)
(0 -4.67399e-08 0)
(0 -4.6678e-08 0)
(0 -4.66142e-08 0)
(0 -4.65487e-08 0)
(0 -4.64817e-08 0)
(0 -4.64134e-08 0)
(0 -4.63441e-08 0)
(0 -4.62741e-08 0)
(0 -4.62038e-08 0)
(0 -4.61334e-08 0)
(0 -4.60633e-08 0)
(0 -4.59938e-08 0)
(0 -4.59252e-08 0)
(0 -4.58579e-08 0)
(0 -4.5792e-08 0)
(0 -4.57278e-08 0)
(0 -4.56655e-08 0)
(0 -4.5605e-08 0)
(0 -4.51914e-08 0)
(0 -4.47085e-08 0)
(0 -4.41775e-08 0)
(0 -4.36165e-08 0)
(0 -4.30404e-08 0)
(0 -4.24612e-08 0)
(0 -4.18884e-08 0)
(0 -4.13295e-08 0)
(0 -4.07901e-08 0)
(0 -4.02743e-08 0)
(0 -3.97851e-08 0)
(0 -3.93244e-08 0)
(0 -3.88934e-08 0)
(0 -3.84927e-08 0)
(0 -3.81224e-08 0)
(0 -3.77824e-08 0)
(0 -3.74722e-08 0)
(0 -3.71912e-08 0)
(0 -3.69387e-08 0)
(0 -3.67141e-08 0)
(0 -3.65166e-08 0)
(0 -3.63455e-08 0)
(0 -3.62002e-08 0)
(0 -3.608e-08 0)
(0 -3.59845e-08 0)
(0 -3.59132e-08 0)
(0 -3.58659e-08 0)
(0 -3.58423e-08 0)
(0 -4.52596e-08 0)
(0 -4.47821e-08 0)
(0 -4.42546e-08 0)
(0 -4.36956e-08 0)
(0 -4.31202e-08 0)
(0 -4.25407e-08 0)
(0 -4.1967e-08 0)
(0 -4.14066e-08 0)
(0 -4.08654e-08 0)
(0 -4.03476e-08 0)
(0 -3.98562e-08 0)
(0 -3.93933e-08 0)
(0 -3.89602e-08 0)
(0 -3.85573e-08 0)
(0 -3.81851e-08 0)
(0 -3.78432e-08 0)
(0 -3.75312e-08 0)
(0 -3.72486e-08 0)
(0 -3.69948e-08 0)
(0 -3.67689e-08 0)
(0 -3.65703e-08 0)
(0 -3.63982e-08 0)
(0 -3.62521e-08 0)
(0 -3.61313e-08 0)
(0 -3.60353e-08 0)
(0 -3.59636e-08 0)
(0 -3.59161e-08 0)
(0 -3.58923e-08 0)
(0 -4.5329e-08 0)
(0 -4.48562e-08 0)
(0 -4.43318e-08 0)
(0 -4.37744e-08 0)
(0 -4.31995e-08 0)
(0 -4.26197e-08 0)
(0 -4.20449e-08 0)
(0 -4.1483e-08 0)
(0 -4.094e-08 0)
(0 -4.04201e-08 0)
(0 -3.99267e-08 0)
(0 -3.94616e-08 0)
(0 -3.90263e-08 0)
(0 -3.86215e-08 0)
(0 -3.82473e-08 0)
(0 -3.79035e-08 0)
(0 -3.75899e-08 0)
(0 -3.73058e-08 0)
(0 -3.70505e-08 0)
(0 -3.68234e-08 0)
(0 -3.66238e-08 0)
(0 -3.64508e-08 0)
(0 -3.63039e-08 0)
(0 -3.61824e-08 0)
(0 -3.60859e-08 0)
(0 -3.60139e-08 0)
(0 -3.5966e-08 0)
(0 -3.59422e-08 0)
(0 -4.53993e-08 0)
(0 -4.49308e-08 0)
(0 -4.4409e-08 0)
(0 -4.3853e-08 0)
(0 -4.32783e-08 0)
(0 -4.2698e-08 0)
(0 -4.21221e-08 0)
(0 -4.15587e-08 0)
(0 -4.10138e-08 0)
(0 -4.0492e-08 0)
(0 -3.99964e-08 0)
(0 -3.95292e-08 0)
(0 -3.90919e-08 0)
(0 -3.8685e-08 0)
(0 -3.83089e-08 0)
(0 -3.79634e-08 0)
(0 -3.76481e-08 0)
(0 -3.73625e-08 0)
(0 -3.71059e-08 0)
(0 -3.68776e-08 0)
(0 -3.66769e-08 0)
(0 -3.6503e-08 0)
(0 -3.63553e-08 0)
(0 -3.62333e-08 0)
(0 -3.61362e-08 0)
(0 -3.60639e-08 0)
(0 -3.60158e-08 0)
(0 -3.59918e-08 0)
(0 -4.54706e-08 0)
(0 -4.50057e-08 0)
(0 -4.44861e-08 0)
(0 -4.3931e-08 0)
(0 -4.33565e-08 0)
(0 -4.27755e-08 0)
(0 -4.21985e-08 0)
(0 -4.16335e-08 0)
(0 -4.10868e-08 0)
(0 -4.05629e-08 0)
(0 -4.00653e-08 0)
(0 -3.95961e-08 0)
(0 -3.91567e-08 0)
(0 -3.87479e-08 0)
(0 -3.83699e-08 0)
(0 -3.80227e-08 0)
(0 -3.77058e-08 0)
(0 -3.74187e-08 0)
(0 -3.71608e-08 0)
(0 -3.69314e-08 0)
(0 -3.67296e-08 0)
(0 -3.65549e-08 0)
(0 -3.64065e-08 0)
(0 -3.62838e-08 0)
(0 -3.61863e-08 0)
(0 -3.61135e-08 0)
(0 -3.60652e-08 0)
(0 -3.60411e-08 0)
(0 -4.55425e-08 0)
(0 -4.50807e-08 0)
(0 -4.45629e-08 0)
(0 -4.40086e-08 0)
(0 -4.34339e-08 0)
(0 -4.28522e-08 0)
(0 -4.22739e-08 0)
(0 -4.17073e-08 0)
(0 -4.11588e-08 0)
(0 -4.0633e-08 0)
(0 -4.01333e-08 0)
(0 -3.9662e-08 0)
(0 -3.92207e-08 0)
(0 -3.88099e-08 0)
(0 -3.84302e-08 0)
(0 -3.80813e-08 0)
(0 -3.77628e-08 0)
(0 -3.74744e-08 0)
(0 -3.72152e-08 0)
(0 -3.69846e-08 0)
(0 -3.67819e-08 0)
(0 -3.66063e-08 0)
(0 -3.64571e-08 0)
(0 -3.63339e-08 0)
(0 -3.62359e-08 0)
(0 -3.61628e-08 0)
(0 -3.61143e-08 0)
(0 -3.60901e-08 0)
(0 -4.5615e-08 0)
(0 -4.51557e-08 0)
(0 -4.46393e-08 0)
(0 -4.40854e-08 0)
(0 -4.35105e-08 0)
(0 -4.29278e-08 0)
(0 -4.23482e-08 0)
(0 -4.178e-08 0)
(0 -4.12297e-08 0)
(0 -4.07019e-08 0)
(0 -4.02003e-08 0)
(0 -3.9727e-08 0)
(0 -3.92837e-08 0)
(0 -3.88712e-08 0)
(0 -3.84896e-08 0)
(0 -3.81391e-08 0)
(0 -3.78192e-08 0)
(0 -3.75293e-08 0)
(0 -3.72689e-08 0)
(0 -3.70373e-08 0)
(0 -3.68336e-08 0)
(0 -3.66572e-08 0)
(0 -3.65073e-08 0)
(0 -3.63834e-08 0)
(0 -3.6285e-08 0)
(0 -3.62116e-08 0)
(0 -3.61628e-08 0)
(0 -3.61385e-08 0)
(0 -4.56877e-08 0)
(0 -4.52305e-08 0)
(0 -4.47151e-08 0)
(0 -4.41614e-08 0)
(0 -4.3586e-08 0)
(0 -4.30024e-08 0)
(0 -4.24214e-08 0)
(0 -4.18516e-08 0)
(0 -4.12994e-08 0)
(0 -4.07698e-08 0)
(0 -4.02662e-08 0)
(0 -3.9791e-08 0)
(0 -3.93458e-08 0)
(0 -3.89315e-08 0)
(0 -3.85482e-08 0)
(0 -3.81961e-08 0)
(0 -3.78747e-08 0)
(0 -3.75836e-08 0)
(0 -3.7322e-08 0)
(0 -3.70893e-08 0)
(0 -3.68846e-08 0)
(0 -3.67074e-08 0)
(0 -3.65569e-08 0)
(0 -3.64325e-08 0)
(0 -3.63336e-08 0)
(0 -3.62599e-08 0)
(0 -3.62109e-08 0)
(0 -3.61864e-08 0)
(0 -4.57605e-08 0)
(0 -4.53048e-08 0)
(0 -4.47901e-08 0)
(0 -4.42364e-08 0)
(0 -4.36604e-08 0)
(0 -4.30757e-08 0)
(0 -4.24933e-08 0)
(0 -4.19218e-08 0)
(0 -4.13679e-08 0)
(0 -4.08364e-08 0)
(0 -4.03309e-08 0)
(0 -3.98539e-08 0)
(0 -3.94068e-08 0)
(0 -3.89907e-08 0)
(0 -3.86059e-08 0)
(0 -3.82522e-08 0)
(0 -3.79294e-08 0)
(0 -3.7637e-08 0)
(0 -3.73743e-08 0)
(0 -3.71405e-08 0)
(0 -3.6935e-08 0)
(0 -3.6757e-08 0)
(0 -3.66058e-08 0)
(0 -3.64808e-08 0)
(0 -3.63816e-08 0)
(0 -3.63075e-08 0)
(0 -3.62583e-08 0)
(0 -3.62338e-08 0)
(0 -4.5833e-08 0)
(0 -4.53785e-08 0)
(0 -4.48642e-08 0)
(0 -4.43103e-08 0)
(0 -4.37335e-08 0)
(0 -4.31477e-08 0)
(0 -4.25639e-08 0)
(0 -4.19908e-08 0)
(0 -4.1435e-08 0)
(0 -4.09017e-08 0)
(0 -4.03943e-08 0)
(0 -3.99155e-08 0)
(0 -3.94667e-08 0)
(0 -3.90489e-08 0)
(0 -3.86625e-08 0)
(0 -3.83073e-08 0)
(0 -3.79832e-08 0)
(0 -3.76895e-08 0)
(0 -3.74257e-08 0)
(0 -3.71909e-08 0)
(0 -3.69845e-08 0)
(0 -3.68058e-08 0)
(0 -3.6654e-08 0)
(0 -3.65285e-08 0)
(0 -3.64288e-08 0)
(0 -3.63544e-08 0)
(0 -3.6305e-08 0)
(0 -3.62804e-08 0)
(0 -4.59049e-08 0)
(0 -4.54513e-08 0)
(0 -4.49372e-08 0)
(0 -4.43828e-08 0)
(0 -4.38052e-08 0)
(0 -4.32182e-08 0)
(0 -4.2633e-08 0)
(0 -4.20582e-08 0)
(0 -4.15007e-08 0)
(0 -4.09656e-08 0)
(0 -4.04565e-08 0)
(0 -3.99758e-08 0)
(0 -3.95254e-08 0)
(0 -3.91059e-08 0)
(0 -3.87179e-08 0)
(0 -3.83614e-08 0)
(0 -3.80359e-08 0)
(0 -3.77411e-08 0)
(0 -3.74762e-08 0)
(0 -3.72405e-08 0)
(0 -3.70332e-08 0)
(0 -3.68538e-08 0)
(0 -3.67014e-08 0)
(0 -3.65754e-08 0)
(0 -3.64753e-08 0)
(0 -3.64006e-08 0)
(0 -3.6351e-08 0)
(0 -3.63263e-08 0)
(0 -4.59762e-08 0)
(0 -4.55231e-08 0)
(0 -4.50089e-08 0)
(0 -4.4454e-08 0)
(0 -4.38755e-08 0)
(0 -4.32872e-08 0)
(0 -4.27005e-08 0)
(0 -4.21241e-08 0)
(0 -4.15649e-08 0)
(0 -4.10281e-08 0)
(0 -4.05172e-08 0)
(0 -4.00348e-08 0)
(0 -3.95827e-08 0)
(0 -3.91617e-08 0)
(0 -3.87722e-08 0)
(0 -3.84143e-08 0)
(0 -3.80876e-08 0)
(0 -3.77916e-08 0)
(0 -3.75256e-08 0)
(0 -3.7289e-08 0)
(0 -3.7081e-08 0)
(0 -3.69008e-08 0)
(0 -3.67478e-08 0)
(0 -3.66214e-08 0)
(0 -3.65209e-08 0)
(0 -3.64459e-08 0)
(0 -3.63962e-08 0)
(0 -3.63714e-08 0)
(0 -4.60463e-08 0)
(0 -4.55936e-08 0)
(0 -4.50792e-08 0)
(0 -4.45236e-08 0)
(0 -4.39441e-08 0)
(0 -4.33545e-08 0)
(0 -4.27664e-08 0)
(0 -4.21884e-08 0)
(0 -4.16276e-08 0)
(0 -4.1089e-08 0)
(0 -4.05764e-08 0)
(0 -4.00924e-08 0)
(0 -3.96387e-08 0)
(0 -3.92162e-08 0)
(0 -3.88253e-08 0)
(0 -3.8466e-08 0)
(0 -3.81381e-08 0)
(0 -3.7841e-08 0)
(0 -3.75741e-08 0)
(0 -3.73366e-08 0)
(0 -3.71278e-08 0)
(0 -3.6947e-08 0)
(0 -3.67934e-08 0)
(0 -3.66665e-08 0)
(0 -3.65656e-08 0)
(0 -3.64904e-08 0)
(0 -3.64404e-08 0)
(0 -3.64155e-08 0)
(0 -4.61152e-08 0)
(0 -4.56626e-08 0)
(0 -4.51478e-08 0)
(0 -4.45915e-08 0)
(0 -4.40109e-08 0)
(0 -4.34201e-08 0)
(0 -4.28305e-08 0)
(0 -4.2251e-08 0)
(0 -4.16885e-08 0)
(0 -4.11483e-08 0)
(0 -4.06341e-08 0)
(0 -4.01485e-08 0)
(0 -3.96932e-08 0)
(0 -3.92693e-08 0)
(0 -3.8877e-08 0)
(0 -3.85165e-08 0)
(0 -3.81874e-08 0)
(0 -3.78893e-08 0)
(0 -3.76214e-08 0)
(0 -3.7383e-08 0)
(0 -3.71735e-08 0)
(0 -3.6992e-08 0)
(0 -3.68379e-08 0)
(0 -3.67106e-08 0)
(0 -3.66094e-08 0)
(0 -3.65339e-08 0)
(0 -3.64838e-08 0)
(0 -3.64587e-08 0)
(0 -4.61827e-08 0)
(0 -4.57299e-08 0)
(0 -4.52147e-08 0)
(0 -4.46576e-08 0)
(0 -4.40759e-08 0)
(0 -4.34839e-08 0)
(0 -4.28928e-08 0)
(0 -4.23118e-08 0)
(0 -4.17477e-08 0)
(0 -4.12059e-08 0)
(0 -4.06901e-08 0)
(0 -4.0203e-08 0)
(0 -3.97463e-08 0)
(0 -3.93209e-08 0)
(0 -3.89274e-08 0)
(0 -3.85657e-08 0)
(0 -3.82355e-08 0)
(0 -3.79363e-08 0)
(0 -3.76675e-08 0)
(0 -3.74283e-08 0)
(0 -3.72181e-08 0)
(0 -3.7036e-08 0)
(0 -3.68814e-08 0)
(0 -3.67536e-08 0)
(0 -3.66521e-08 0)
(0 -3.65763e-08 0)
(0 -3.6526e-08 0)
(0 -3.6501e-08 0)
(0 -4.62484e-08 0)
(0 -4.57955e-08 0)
(0 -4.52797e-08 0)
(0 -4.47218e-08 0)
(0 -4.4139e-08 0)
(0 -4.35457e-08 0)
(0 -4.29532e-08 0)
(0 -4.23707e-08 0)
(0 -4.18051e-08 0)
(0 -4.12618e-08 0)
(0 -4.07445e-08 0)
(0 -4.02559e-08 0)
(0 -3.97978e-08 0)
(0 -3.93711e-08 0)
(0 -3.89763e-08 0)
(0 -3.86134e-08 0)
(0 -3.82821e-08 0)
(0 -3.7982e-08 0)
(0 -3.77123e-08 0)
(0 -3.74724e-08 0)
(0 -3.72615e-08 0)
(0 -3.70788e-08 0)
(0 -3.69237e-08 0)
(0 -3.67955e-08 0)
(0 -3.66937e-08 0)
(0 -3.66177e-08 0)
(0 -3.65672e-08 0)
(0 -3.65421e-08 0)
(0 -4.63123e-08 0)
(0 -4.58591e-08 0)
(0 -4.53427e-08 0)
(0 -4.47839e-08 0)
(0 -4.42001e-08 0)
(0 -4.36055e-08 0)
(0 -4.30116e-08 0)
(0 -4.24277e-08 0)
(0 -4.18607e-08 0)
(0 -4.13158e-08 0)
(0 -4.07971e-08 0)
(0 -4.03071e-08 0)
(0 -3.98476e-08 0)
(0 -3.94197e-08 0)
(0 -3.90237e-08 0)
(0 -3.86597e-08 0)
(0 -3.83274e-08 0)
(0 -3.80264e-08 0)
(0 -3.77559e-08 0)
(0 -3.75152e-08 0)
(0 -3.73037e-08 0)
(0 -3.71204e-08 0)
(0 -3.69649e-08 0)
(0 -3.68363e-08 0)
(0 -3.67341e-08 0)
(0 -3.66579e-08 0)
(0 -3.66073e-08 0)
(0 -3.6582e-08 0)
(0 -4.63742e-08 0)
(0 -4.59206e-08 0)
(0 -4.54036e-08 0)
(0 -4.48439e-08 0)
(0 -4.4259e-08 0)
(0 -4.36632e-08 0)
(0 -4.3068e-08 0)
(0 -4.24827e-08 0)
(0 -4.19143e-08 0)
(0 -4.1368e-08 0)
(0 -4.08479e-08 0)
(0 -4.03566e-08 0)
(0 -3.98958e-08 0)
(0 -3.94667e-08 0)
(0 -3.90696e-08 0)
(0 -3.87045e-08 0)
(0 -3.83713e-08 0)
(0 -3.80693e-08 0)
(0 -3.77981e-08 0)
(0 -3.75567e-08 0)
(0 -3.73445e-08 0)
(0 -3.71608e-08 0)
(0 -3.70047e-08 0)
(0 -3.68758e-08 0)
(0 -3.67733e-08 0)
(0 -3.66969e-08 0)
(0 -3.66461e-08 0)
(0 -3.66208e-08 0)
(0 -4.64339e-08 0)
(0 -4.598e-08 0)
(0 -4.54623e-08 0)
(0 -4.49017e-08 0)
(0 -4.43158e-08 0)
(0 -4.37188e-08 0)
(0 -4.31223e-08 0)
(0 -4.25357e-08 0)
(0 -4.19659e-08 0)
(0 -4.14183e-08 0)
(0 -4.08969e-08 0)
(0 -4.04043e-08 0)
(0 -3.99423e-08 0)
(0 -3.9512e-08 0)
(0 -3.91138e-08 0)
(0 -3.87478e-08 0)
(0 -3.84136e-08 0)
(0 -3.81108e-08 0)
(0 -3.78388e-08 0)
(0 -3.75968e-08 0)
(0 -3.7384e-08 0)
(0 -3.71998e-08 0)
(0 -3.70433e-08 0)
(0 -3.6914e-08 0)
(0 -3.68112e-08 0)
(0 -3.67346e-08 0)
(0 -3.66837e-08 0)
(0 -3.66583e-08 0)
(0 -4.64914e-08 0)
(0 -4.6037e-08 0)
(0 -4.55187e-08 0)
(0 -4.49573e-08 0)
(0 -4.43703e-08 0)
(0 -4.37721e-08 0)
(0 -4.31745e-08 0)
(0 -4.25866e-08 0)
(0 -4.20155e-08 0)
(0 -4.14667e-08 0)
(0 -4.0944e-08 0)
(0 -4.04501e-08 0)
(0 -3.9987e-08 0)
(0 -3.95556e-08 0)
(0 -3.91564e-08 0)
(0 -3.87894e-08 0)
(0 -3.84544e-08 0)
(0 -3.81508e-08 0)
(0 -3.78781e-08 0)
(0 -3.76354e-08 0)
(0 -3.74221e-08 0)
(0 -3.72374e-08 0)
(0 -3.70805e-08 0)
(0 -3.69508e-08 0)
(0 -3.68478e-08 0)
(0 -3.6771e-08 0)
(0 -3.672e-08 0)
(0 -3.66945e-08 0)
(0 -4.65465e-08 0)
(0 -4.60917e-08 0)
(0 -4.55727e-08 0)
(0 -4.50104e-08 0)
(0 -4.44224e-08 0)
(0 -4.38232e-08 0)
(0 -4.32244e-08 0)
(0 -4.26353e-08 0)
(0 -4.2063e-08 0)
(0 -4.1513e-08 0)
(0 -4.09891e-08 0)
(0 -4.04941e-08 0)
(0 -4.00299e-08 0)
(0 -3.95974e-08 0)
(0 -3.91973e-08 0)
(0 -3.88294e-08 0)
(0 -3.84935e-08 0)
(0 -3.81892e-08 0)
(0 -3.79158e-08 0)
(0 -3.76725e-08 0)
(0 -3.74587e-08 0)
(0 -3.72735e-08 0)
(0 -3.71163e-08 0)
(0 -3.69863e-08 0)
(0 -3.6883e-08 0)
(0 -3.6806e-08 0)
(0 -3.67549e-08 0)
(0 -3.67294e-08 0)
(0 -4.65991e-08 0)
(0 -4.61439e-08 0)
(0 -4.56243e-08 0)
(0 -4.50612e-08 0)
(0 -4.44723e-08 0)
(0 -4.3872e-08 0)
(0 -4.32721e-08 0)
(0 -4.26819e-08 0)
(0 -4.21084e-08 0)
(0 -4.15572e-08 0)
(0 -4.10322e-08 0)
(0 -4.05362e-08 0)
(0 -4.00709e-08 0)
(0 -3.96375e-08 0)
(0 -3.92364e-08 0)
(0 -3.88676e-08 0)
(0 -3.8531e-08 0)
(0 -3.8226e-08 0)
(0 -3.7952e-08 0)
(0 -3.77081e-08 0)
(0 -3.74938e-08 0)
(0 -3.73082e-08 0)
(0 -3.71506e-08 0)
(0 -3.70203e-08 0)
(0 -3.69168e-08 0)
(0 -3.68396e-08 0)
(0 -3.67884e-08 0)
(0 -3.67628e-08 0)
(0 -4.66492e-08 0)
(0 -4.61936e-08 0)
(0 -4.56734e-08 0)
(0 -4.51095e-08 0)
(0 -4.45197e-08 0)
(0 -4.39185e-08 0)
(0 -4.33175e-08 0)
(0 -4.27262e-08 0)
(0 -4.21516e-08 0)
(0 -4.15993e-08 0)
(0 -4.10733e-08 0)
(0 -4.05762e-08 0)
(0 -4.011e-08 0)
(0 -3.96756e-08 0)
(0 -3.92737e-08 0)
(0 -3.89042e-08 0)
(0 -3.85668e-08 0)
(0 -3.82611e-08 0)
(0 -3.79865e-08 0)
(0 -3.77421e-08 0)
(0 -3.75273e-08 0)
(0 -3.73413e-08 0)
(0 -3.71834e-08 0)
(0 -3.70528e-08 0)
(0 -3.69491e-08 0)
(0 -3.68717e-08 0)
(0 -3.68204e-08 0)
(0 -3.67948e-08 0)
(0 -4.66968e-08 0)
(0 -4.62407e-08 0)
(0 -4.57199e-08 0)
(0 -4.51553e-08 0)
(0 -4.45647e-08 0)
(0 -4.39625e-08 0)
(0 -4.33606e-08 0)
(0 -4.27682e-08 0)
(0 -4.21927e-08 0)
(0 -4.16394e-08 0)
(0 -4.11123e-08 0)
(0 -4.06143e-08 0)
(0 -4.01471e-08 0)
(0 -3.97119e-08 0)
(0 -3.93092e-08 0)
(0 -3.89389e-08 0)
(0 -3.86009e-08 0)
(0 -3.82946e-08 0)
(0 -3.80194e-08 0)
(0 -3.77745e-08 0)
(0 -3.75593e-08 0)
(0 -3.73729e-08 0)
(0 -3.72146e-08 0)
(0 -3.70838e-08 0)
(0 -3.69799e-08 0)
(0 -3.69023e-08 0)
(0 -3.68509e-08 0)
(0 -3.68252e-08 0)
(0 -4.67417e-08 0)
(0 -4.62853e-08 0)
(0 -4.57639e-08 0)
(0 -4.51986e-08 0)
(0 -4.46071e-08 0)
(0 -4.40041e-08 0)
(0 -4.34012e-08 0)
(0 -4.28079e-08 0)
(0 -4.22314e-08 0)
(0 -4.16772e-08 0)
(0 -4.11492e-08 0)
(0 -4.06503e-08 0)
(0 -4.01823e-08 0)
(0 -3.97463e-08 0)
(0 -3.93428e-08 0)
(0 -3.89718e-08 0)
(0 -3.86331e-08 0)
(0 -3.83262e-08 0)
(0 -3.80505e-08 0)
(0 -3.78052e-08 0)
(0 -3.75895e-08 0)
(0 -3.74028e-08 0)
(0 -3.72442e-08 0)
(0 -3.71132e-08 0)
(0 -3.7009e-08 0)
(0 -3.69314e-08 0)
(0 -3.68798e-08 0)
(0 -3.68541e-08 0)
(0 -4.67839e-08 0)
(0 -4.63271e-08 0)
(0 -4.58052e-08 0)
(0 -4.52393e-08 0)
(0 -4.46471e-08 0)
(0 -4.40432e-08 0)
(0 -4.34395e-08 0)
(0 -4.28453e-08 0)
(0 -4.22679e-08 0)
(0 -4.17128e-08 0)
(0 -4.1184e-08 0)
(0 -4.06842e-08 0)
(0 -4.02154e-08 0)
(0 -3.97787e-08 0)
(0 -3.93744e-08 0)
(0 -3.90028e-08 0)
(0 -3.86635e-08 0)
(0 -3.83561e-08 0)
(0 -3.80799e-08 0)
(0 -3.78342e-08 0)
(0 -3.76181e-08 0)
(0 -3.7431e-08 0)
(0 -3.72722e-08 0)
(0 -3.71409e-08 0)
(0 -3.70366e-08 0)
(0 -3.69588e-08 0)
(0 -3.69072e-08 0)
(0 -3.68814e-08 0)
(0 -4.68235e-08 0)
(0 -4.63663e-08 0)
(0 -4.58439e-08 0)
(0 -4.52774e-08 0)
(0 -4.46845e-08 0)
(0 -4.40799e-08 0)
(0 -4.34754e-08 0)
(0 -4.28804e-08 0)
(0 -4.23021e-08 0)
(0 -4.17462e-08 0)
(0 -4.12165e-08 0)
(0 -4.0716e-08 0)
(0 -4.02465e-08 0)
(0 -3.9809e-08 0)
(0 -3.94042e-08 0)
(0 -3.90319e-08 0)
(0 -3.86921e-08 0)
(0 -3.83842e-08 0)
(0 -3.81075e-08 0)
(0 -3.78614e-08 0)
(0 -3.7645e-08 0)
(0 -3.74576e-08 0)
(0 -3.72985e-08 0)
(0 -3.7167e-08 0)
(0 -3.70625e-08 0)
(0 -3.69846e-08 0)
(0 -3.69328e-08 0)
(0 -3.6907e-08 0)
(0 -4.68603e-08 0)
(0 -4.64028e-08 0)
(0 -4.58799e-08 0)
(0 -4.53129e-08 0)
(0 -4.47193e-08 0)
(0 -4.4114e-08 0)
(0 -4.35088e-08 0)
(0 -4.2913e-08 0)
(0 -4.2334e-08 0)
(0 -4.17773e-08 0)
(0 -4.12469e-08 0)
(0 -4.07457e-08 0)
(0 -4.02755e-08 0)
(0 -3.98374e-08 0)
(0 -3.94319e-08 0)
(0 -3.90591e-08 0)
(0 -3.87188e-08 0)
(0 -3.84104e-08 0)
(0 -3.81333e-08 0)
(0 -3.78868e-08 0)
(0 -3.76701e-08 0)
(0 -3.74824e-08 0)
(0 -3.7323e-08 0)
(0 -3.71913e-08 0)
(0 -3.70867e-08 0)
(0 -3.70087e-08 0)
(0 -3.69569e-08 0)
(0 -3.6931e-08 0)
(0 -4.68943e-08 0)
(0 -4.64365e-08 0)
(0 -4.59133e-08 0)
(0 -4.53457e-08 0)
(0 -4.47516e-08 0)
(0 -4.41456e-08 0)
(0 -4.35397e-08 0)
(0 -4.29432e-08 0)
(0 -4.23635e-08 0)
(0 -4.18061e-08 0)
(0 -4.1275e-08 0)
(0 -4.07732e-08 0)
(0 -4.03023e-08 0)
(0 -3.98636e-08 0)
(0 -3.94576e-08 0)
(0 -3.90843e-08 0)
(0 -3.87435e-08 0)
(0 -3.84347e-08 0)
(0 -3.81572e-08 0)
(0 -3.79104e-08 0)
(0 -3.76934e-08 0)
(0 -3.75054e-08 0)
(0 -3.73459e-08 0)
(0 -3.7214e-08 0)
(0 -3.71092e-08 0)
(0 -3.70311e-08 0)
(0 -3.69792e-08 0)
(0 -3.69533e-08 0)
(0 -4.69255e-08 0)
(0 -4.64675e-08 0)
(0 -4.59439e-08 0)
(0 -4.53758e-08 0)
(0 -4.47812e-08 0)
(0 -4.41746e-08 0)
(0 -4.35681e-08 0)
(0 -4.2971e-08 0)
(0 -4.23906e-08 0)
(0 -4.18326e-08 0)
(0 -4.13009e-08 0)
(0 -4.07984e-08 0)
(0 -4.0327e-08 0)
(0 -3.98878e-08 0)
(0 -3.94813e-08 0)
(0 -3.91075e-08 0)
(0 -3.87663e-08 0)
(0 -3.84571e-08 0)
(0 -3.81793e-08 0)
(0 -3.79321e-08 0)
(0 -3.77148e-08 0)
(0 -3.75267e-08 0)
(0 -3.73669e-08 0)
(0 -3.72348e-08 0)
(0 -3.71299e-08 0)
(0 -3.70517e-08 0)
(0 -3.69997e-08 0)
(0 -3.69738e-08 0)
(0 -4.6954e-08 0)
(0 -4.64957e-08 0)
(0 -4.59717e-08 0)
(0 -4.54033e-08 0)
(0 -4.48081e-08 0)
(0 -4.42011e-08 0)
(0 -4.3594e-08 0)
(0 -4.29963e-08 0)
(0 -4.24154e-08 0)
(0 -4.18568e-08 0)
(0 -4.13245e-08 0)
(0 -4.08215e-08 0)
(0 -4.03496e-08 0)
(0 -3.99099e-08 0)
(0 -3.95029e-08 0)
(0 -3.91287e-08 0)
(0 -3.87871e-08 0)
(0 -3.84776e-08 0)
(0 -3.81994e-08 0)
(0 -3.7952e-08 0)
(0 -3.77344e-08 0)
(0 -3.7546e-08 0)
(0 -3.73861e-08 0)
(0 -3.72539e-08 0)
(0 -3.71489e-08 0)
(0 -3.70705e-08 0)
(0 -3.70185e-08 0)
(0 -3.69926e-08 0)
(0 -4.69796e-08 0)
(0 -4.65212e-08 0)
(0 -4.59969e-08 0)
(0 -4.5428e-08 0)
(0 -4.48325e-08 0)
(0 -4.42249e-08 0)
(0 -4.36173e-08 0)
(0 -4.30191e-08 0)
(0 -4.24377e-08 0)
(0 -4.18786e-08 0)
(0 -4.13458e-08 0)
(0 -4.08423e-08 0)
(0 -4.03699e-08 0)
(0 -3.99298e-08 0)
(0 -3.95224e-08 0)
(0 -3.91479e-08 0)
(0 -3.88059e-08 0)
(0 -3.8496e-08 0)
(0 -3.82176e-08 0)
(0 -3.79699e-08 0)
(0 -3.77521e-08 0)
(0 -3.75636e-08 0)
(0 -3.74034e-08 0)
(0 -3.72711e-08 0)
(0 -3.7166e-08 0)
(0 -3.70876e-08 0)
(0 -3.70355e-08 0)
(0 -3.70095e-08 0)
(0 -4.70025e-08 0)
(0 -4.65438e-08 0)
(0 -4.60192e-08 0)
(0 -4.545e-08 0)
(0 -4.48541e-08 0)
(0 -4.42461e-08 0)
(0 -4.36381e-08 0)
(0 -4.30395e-08 0)
(0 -4.24576e-08 0)
(0 -4.1898e-08 0)
(0 -4.13648e-08 0)
(0 -4.08609e-08 0)
(0 -4.03881e-08 0)
(0 -3.99475e-08 0)
(0 -3.95398e-08 0)
(0 -3.91649e-08 0)
(0 -3.88227e-08 0)
(0 -3.85125e-08 0)
(0 -3.82338e-08 0)
(0 -3.79859e-08 0)
(0 -3.77679e-08 0)
(0 -3.75792e-08 0)
(0 -3.74189e-08 0)
(0 -3.72865e-08 0)
(0 -3.71813e-08 0)
(0 -3.71028e-08 0)
(0 -3.70507e-08 0)
(0 -3.70247e-08 0)
(0 -4.70224e-08 0)
(0 -4.65636e-08 0)
(0 -4.60388e-08 0)
(0 -4.54693e-08 0)
(0 -4.48731e-08 0)
(0 -4.42647e-08 0)
(0 -4.36563e-08 0)
(0 -4.30573e-08 0)
(0 -4.2475e-08 0)
(0 -4.1915e-08 0)
(0 -4.13814e-08 0)
(0 -4.08771e-08 0)
(0 -4.0404e-08 0)
(0 -3.99631e-08 0)
(0 -3.95551e-08 0)
(0 -3.91799e-08 0)
(0 -3.88374e-08 0)
(0 -3.8527e-08 0)
(0 -3.82481e-08 0)
(0 -3.8e-08 0)
(0 -3.77818e-08 0)
(0 -3.75929e-08 0)
(0 -3.74325e-08 0)
(0 -3.73e-08 0)
(0 -3.71947e-08 0)
(0 -3.71161e-08 0)
(0 -3.7064e-08 0)
(0 -3.7038e-08 0)
(0 -4.70396e-08 0)
(0 -4.65806e-08 0)
(0 -4.60556e-08 0)
(0 -4.54859e-08 0)
(0 -4.48893e-08 0)
(0 -4.42807e-08 0)
(0 -4.36719e-08 0)
(0 -4.30726e-08 0)
(0 -4.24899e-08 0)
(0 -4.19296e-08 0)
(0 -4.13957e-08 0)
(0 -4.08911e-08 0)
(0 -4.04176e-08 0)
(0 -3.99765e-08 0)
(0 -3.95682e-08 0)
(0 -3.91928e-08 0)
(0 -3.885e-08 0)
(0 -3.85394e-08 0)
(0 -3.82603e-08 0)
(0 -3.8012e-08 0)
(0 -3.77938e-08 0)
(0 -3.76047e-08 0)
(0 -3.74442e-08 0)
(0 -3.73116e-08 0)
(0 -3.72062e-08 0)
(0 -3.71276e-08 0)
(0 -3.70754e-08 0)
(0 -3.70494e-08 0)
(0 -4.70539e-08 0)
(0 -4.65948e-08 0)
(0 -4.60696e-08 0)
(0 -4.54997e-08 0)
(0 -4.49029e-08 0)
(0 -4.4294e-08 0)
(0 -4.3685e-08 0)
(0 -4.30853e-08 0)
(0 -4.25024e-08 0)
(0 -4.19418e-08 0)
(0 -4.14076e-08 0)
(0 -4.09028e-08 0)
(0 -4.04291e-08 0)
(0 -3.99877e-08 0)
(0 -3.95791e-08 0)
(0 -3.92035e-08 0)
(0 -3.88606e-08 0)
(0 -3.85498e-08 0)
(0 -3.82705e-08 0)
(0 -3.80221e-08 0)
(0 -3.78037e-08 0)
(0 -3.76146e-08 0)
(0 -3.7454e-08 0)
(0 -3.73213e-08 0)
(0 -3.72158e-08 0)
(0 -3.71372e-08 0)
(0 -3.7085e-08 0)
(0 -3.7059e-08 0)
(0 -4.70653e-08 0)
(0 -4.66062e-08 0)
(0 -4.60809e-08 0)
(0 -4.55108e-08 0)
(0 -4.49138e-08 0)
(0 -4.43047e-08 0)
(0 -4.36954e-08 0)
(0 -4.30955e-08 0)
(0 -4.25124e-08 0)
(0 -4.19516e-08 0)
(0 -4.14172e-08 0)
(0 -4.09121e-08 0)
(0 -4.04382e-08 0)
(0 -3.99966e-08 0)
(0 -3.95879e-08 0)
(0 -3.92121e-08 0)
(0 -3.8869e-08 0)
(0 -3.85581e-08 0)
(0 -3.82787e-08 0)
(0 -3.80302e-08 0)
(0 -3.78117e-08 0)
(0 -3.76225e-08 0)
(0 -3.74618e-08 0)
(0 -3.73291e-08 0)
(0 -3.72236e-08 0)
(0 -3.71449e-08 0)
(0 -3.70927e-08 0)
(0 -3.70666e-08 0)
(0 -4.70739e-08 0)
(0 -4.66147e-08 0)
(0 -4.60893e-08 0)
(0 -4.55191e-08 0)
(0 -4.49219e-08 0)
(0 -4.43127e-08 0)
(0 -4.37033e-08 0)
(0 -4.31032e-08 0)
(0 -4.25199e-08 0)
(0 -4.19589e-08 0)
(0 -4.14244e-08 0)
(0 -4.09191e-08 0)
(0 -4.04451e-08 0)
(0 -4.00033e-08 0)
(0 -3.95945e-08 0)
(0 -3.92186e-08 0)
(0 -3.88754e-08 0)
(0 -3.85643e-08 0)
(0 -3.82849e-08 0)
(0 -3.80363e-08 0)
(0 -3.78177e-08 0)
(0 -3.76284e-08 0)
(0 -3.74677e-08 0)
(0 -3.73349e-08 0)
(0 -3.72294e-08 0)
(0 -3.71507e-08 0)
(0 -3.70984e-08 0)
(0 -3.70724e-08 0)
(0 -4.70796e-08 0)
(0 -4.66203e-08 0)
(0 -4.60949e-08 0)
(0 -4.55246e-08 0)
(0 -4.49274e-08 0)
(0 -4.4318e-08 0)
(0 -4.37085e-08 0)
(0 -4.31083e-08 0)
(0 -4.25249e-08 0)
(0 -4.19638e-08 0)
(0 -4.14291e-08 0)
(0 -4.09238e-08 0)
(0 -4.04496e-08 0)
(0 -4.00078e-08 0)
(0 -3.95989e-08 0)
(0 -3.92229e-08 0)
(0 -3.88796e-08 0)
(0 -3.85685e-08 0)
(0 -3.8289e-08 0)
(0 -3.80403e-08 0)
(0 -3.78217e-08 0)
(0 -3.76324e-08 0)
(0 -3.74716e-08 0)
(0 -3.73388e-08 0)
(0 -3.72333e-08 0)
(0 -3.71545e-08 0)
(0 -3.71023e-08 0)
(0 -3.70762e-08 0)
(0 -4.70825e-08 0)
(0 -4.66232e-08 0)
(0 -4.60977e-08 0)
(0 -4.55274e-08 0)
(0 -4.49301e-08 0)
(0 -4.43207e-08 0)
(0 -4.37111e-08 0)
(0 -4.31109e-08 0)
(0 -4.25274e-08 0)
(0 -4.19663e-08 0)
(0 -4.14315e-08 0)
(0 -4.09261e-08 0)
(0 -4.04519e-08 0)
(0 -4.00101e-08 0)
(0 -3.96011e-08 0)
(0 -3.9225e-08 0)
(0 -3.88817e-08 0)
(0 -3.85706e-08 0)
(0 -3.82911e-08 0)
(0 -3.80424e-08 0)
(0 -3.78237e-08 0)
(0 -3.76344e-08 0)
(0 -3.74736e-08 0)
(0 -3.73407e-08 0)
(0 -3.72352e-08 0)
(0 -3.71565e-08 0)
(0 -3.71042e-08 0)
(0 -3.70781e-08 0)
)
;

boundaryField
{
    bc-2
    {
        type            empty;
    }
    bc-3
    {
        type            empty;
    }
    bottom
    {
        type            zeroGradient;
    }
    leftSide
    {
        type            zeroGradient;
    }
    naturalSurface
    {
        type            zeroGradient;
    }
    rightSide
    {
        type            zeroGradient;
    }
    slopesurface
    {
        type            zeroGradient;
    }
    subGradeSurface
    {
        type            zeroGradient;
    }
}


// ************************************************************************* //
