# Supplementary material for: A finite volume-based model for the hydrothermal behavior of soil under freeze–thaw cycles
Source: PLoS One. 2021 Jun 3;16(6):e0252680. doi: 10.1371/journal.pone.0252680 (PMC8174737; doi:10.1371/journal.pone.0252680)
Supplement: S2 Data — (ZIP) [file pone.0252680.s002.zip › 土柱计算数据/1/3.03264e+08/solidTemperature]

/*--------------------------------*- C++ -*----------------------------------*\
| =========                 |                                                 |
| \\      /  F ield         | OpenFOAM: The Open Source CFD Toolbox           |
|  \\    /   O peration     | Version:  2.4.0                                 |
|   \\  /    A nd           | Web:      www.OpenFOAM.org                      |
|    \\/     M anipulation  |                                                 |
\*---------------------------------------------------------------------------*/
FoamFile
{
    version     2.0;
    format      ascii;
    class       volScalarField;
    location    "3.03264e+08";
    object      solidTemperature;
}
// * * * * * * * * * * * * * * * * * * * * * * * * * * * * * * * * * * * * * //

dimensions      [0 0 0 1 0 0 0];

internalField   nonuniform List<scalar> 
9554
(
269.238
270.432
272.117
273.956
275.696
277.164
278.31
279.142
279.7
280.037
280.209
280.267
280.254
280.201
280.133
280.063
280.002
279.953
279.918
279.896
279.885
279.883
269.238
270.432
272.117
273.956
275.696
277.164
278.31
279.142
279.7
280.037
280.209
280.267
280.254
280.201
280.133
280.063
280.002
279.953
279.918
279.896
279.885
279.883
269.238
270.432
272.117
273.956
275.696
277.164
278.31
279.142
279.7
280.037
280.209
280.268
280.254
280.202
280.133
280.063
280.002
279.953
279.918
279.896
279.885
279.883
269.238
270.432
272.117
273.956
275.696
277.164
278.311
279.143
279.7
280.037
280.209
280.268
280.254
280.202
280.133
280.064
280.002
279.953
279.918
279.896
279.885
279.883
269.238
270.432
272.117
273.956
275.697
277.165
278.311
279.143
279.7
280.037
280.21
280.268
280.255
280.202
280.133
280.064
280.002
279.954
279.919
279.897
279.886
279.883
269.238
270.432
272.117
273.956
275.697
277.165
278.311
279.143
279.701
280.038
280.21
280.268
280.255
280.202
280.134
280.064
280.003
279.954
279.919
279.897
279.886
279.884
269.238
270.432
272.117
273.956
275.697
277.165
278.311
279.143
279.701
280.038
280.21
280.269
280.255
280.203
280.134
280.065
280.003
279.955
279.92
279.897
279.886
279.884
269.238
270.432
272.117
273.956
275.697
277.165
278.311
279.143
279.701
280.038
280.211
280.269
280.256
280.203
280.135
280.065
280.004
279.955
279.92
279.898
279.887
279.885
269.238
270.432
272.118
273.956
275.697
277.165
278.312
279.144
279.702
280.039
280.211
280.27
280.256
280.204
280.135
280.066
280.005
279.956
279.921
279.899
279.888
279.886
269.238
270.432
272.118
273.957
275.698
277.166
278.312
279.144
279.702
280.039
280.212
280.27
280.257
280.205
280.136
280.067
280.005
279.957
279.922
279.9
279.889
279.886
269.238
270.432
272.118
273.957
275.698
277.166
278.312
279.145
279.703
280.04
280.212
280.271
280.258
280.205
280.137
280.067
280.006
279.957
279.922
279.9
279.889
279.887
269.238
270.433
272.118
273.957
275.698
277.166
278.313
279.145
279.703
280.04
280.213
280.272
280.259
280.206
280.138
280.068
280.007
279.958
279.923
279.901
279.89
279.888
269.239
270.433
272.118
273.957
275.699
277.167
278.313
279.146
279.704
280.041
280.214
280.272
280.259
280.207
280.139
280.069
280.008
279.959
279.924
279.902
279.891
279.889
269.239
270.433
272.119
273.958
275.699
277.167
278.314
279.146
279.704
280.042
280.215
280.273
280.26
280.208
280.14
280.07
280.009
279.96
279.926
279.904
279.893
279.89
269.239
270.433
272.119
273.958
275.699
277.168
278.315
279.147
279.705
280.043
280.215
280.274
280.261
280.209
280.141
280.071
280.01
279.962
279.927
279.905
279.894
279.892
269.239
270.433
272.119
273.958
275.7
277.168
278.315
279.148
279.706
280.044
280.216
280.275
280.263
280.21
280.142
280.073
280.012
279.963
279.928
279.906
279.895
279.893
269.239
270.433
272.12
273.959
275.7
277.169
278.316
279.149
279.707
280.045
280.218
280.277
280.264
280.212
280.143
280.074
280.013
279.964
279.93
279.908
279.897
279.895
269.239
270.434
272.12
273.959
275.701
277.17
278.317
279.149
279.708
280.046
280.219
280.278
280.265
280.213
280.145
280.076
280.015
279.966
279.931
279.909
279.898
279.896
269.239
270.434
272.12
273.96
275.701
277.17
278.317
279.15
279.709
280.047
280.22
280.279
280.266
280.214
280.146
280.077
280.016
279.968
279.933
279.911
279.9
279.898
269.239
270.434
272.12
273.96
275.702
277.171
278.318
279.151
279.71
280.048
280.221
280.28
280.268
280.216
280.148
280.079
280.018
279.969
279.935
279.913
279.902
279.9
269.239
270.434
272.121
273.961
275.702
277.172
278.319
279.152
279.711
280.049
280.222
280.282
280.27
280.218
280.15
280.081
280.02
279.971
279.937
279.915
279.904
279.902
269.239
270.434
272.121
273.961
275.703
277.172
278.32
279.153
279.712
280.05
280.224
280.283
280.271
280.219
280.151
280.083
280.022
279.973
279.939
279.917
279.906
279.904
269.239
270.434
272.121
273.961
275.703
277.172
278.32
279.154
279.713
280.051
280.225
280.285
280.273
280.221
280.153
280.085
280.024
279.976
279.941
279.919
279.908
279.906
269.239
270.435
272.121
273.961
275.703
277.173
278.32
279.154
279.713
280.052
280.226
280.286
280.274
280.223
280.155
280.087
280.026
279.978
279.943
279.921
279.911
279.908
269.239
270.435
272.121
273.961
275.703
277.173
278.321
279.154
279.714
280.053
280.227
280.287
280.276
280.225
280.157
280.089
280.028
279.98
279.946
279.924
279.913
279.911
269.239
270.435
272.121
273.961
275.703
277.173
278.32
279.154
279.714
280.053
280.228
280.288
280.277
280.226
280.159
280.091
280.031
279.983
279.948
279.926
279.916
279.914
269.239
270.435
272.121
273.961
275.703
277.172
278.32
279.154
279.714
280.053
280.228
280.289
280.278
280.228
280.161
280.093
280.033
279.985
279.951
279.929
279.918
279.916
269.239
270.434
272.121
273.96
275.702
277.171
278.319
279.153
279.713
280.053
280.228
280.289
280.279
280.229
280.162
280.095
280.035
279.988
279.953
279.932
279.921
279.919
269.239
270.435
272.121
273.96
275.702
277.171
278.319
279.152
279.712
280.052
280.228
280.289
280.279
280.229
280.164
280.096
280.037
279.99
279.956
279.935
279.924
279.922
269.24
270.435
272.122
273.961
275.702
277.171
278.318
279.152
279.711
280.051
280.227
280.289
280.279
280.23
280.165
280.098
280.039
279.992
279.959
279.938
279.927
279.925
269.24
270.436
272.124
273.963
275.704
277.172
278.318
279.151
279.71
280.05
280.225
280.288
280.278
280.23
280.165
280.099
280.041
279.995
279.961
279.941
279.93
279.929
269.241
270.439
272.128
273.968
275.709
277.176
278.321
279.152
279.71
280.049
280.224
280.286
280.277
280.229
280.165
280.1
280.042
279.997
279.964
279.944
279.934
279.932
269.243
270.445
272.136
273.978
275.718
277.183
278.326
279.155
279.711
280.048
280.222
280.284
280.276
280.228
280.165
280.1
280.044
279.999
279.966
279.946
279.937
279.935
269.247
270.455
272.151
273.996
275.735
277.198
278.337
279.162
279.714
280.049
280.221
280.283
280.274
280.227
280.164
280.101
280.045
280
279.969
279.949
279.94
279.939
269.253
270.472
272.177
274.026
275.764
277.222
278.355
279.174
279.721
280.051
280.221
280.281
280.272
280.225
280.163
280.1
280.045
280.002
279.971
279.952
279.943
279.942
269.263
270.5
272.219
274.074
275.811
277.261
278.384
279.194
279.733
280.057
280.223
280.28
280.27
280.223
280.161
280.099
280.045
280.003
279.973
279.955
279.947
279.946
269.281
270.547
272.287
274.15
275.881
277.32
278.428
279.224
279.751
280.067
280.226
280.28
280.268
280.22
280.159
280.098
280.045
280.004
279.975
279.958
279.95
279.95
269.311
270.623
272.392
274.265
275.984
277.403
278.49
279.266
279.777
280.08
280.232
280.28
280.266
280.218
280.157
280.097
280.045
280.005
279.977
279.96
279.953
279.953
269.365
270.747
272.55
274.429
276.126
277.515
278.572
279.321
279.811
280.099
280.24
280.282
280.264
280.215
280.154
280.095
280.044
280.005
279.978
279.963
279.956
279.957
269.475
270.947
272.782
274.654
276.312
277.657
278.674
279.389
279.853
280.122
280.25
280.284
280.262
280.211
280.15
280.092
280.043
280.005
279.98
279.965
279.96
279.961
269.185
269.238
269.259
269.461
269.266
269.4
269.326
269.929
269.165
270.266
269.343
269.862
269.076
269.82
269.117
269.444
269.273
269.325
270.195
269.154
269.093
270.123
269.206
269.671
269.779
269.347
269.163
269.472
269.412
269.139
269.881
269.192
269.145
269.629
278.15
270.72
277.337
280.209
270.369
270.7
270.519
270.78
269.914
270.556
270.007
270.871
270.229
272.645
271.247
274.712
269.425
272.479
271.501
276.007
279.545
280.257
279.083
280.134
270.7
269.325
270.776
273.663
273.602
275.798
270.245
278.019
272.782
275.911
274.249
277.672
274.138
278.554
274.933
276.3
276.714
279.275
275.529
279.527
277.595
278.344
277.963
280.094
277.733
278.741
278.852
279.888
277.053
279.18
278.581
280.033
279.571
280.16
278.05
279.157
280.045
280.097
278.532
280.159
278.14
279.185
279.135
280.056
278.602
279.259
278.124
278.18
277.648
277.804
280.133
280.125
277.31
277.002
280.287
274.833
269.16
271.918
277.602
272.25
278.148
279.729
275.643
276.977
279.772
280.072
277.076
269.36
273.95
277.4
280.031
279.153
277.687
279.046
277.407
272.093
269.615
271.441
275.863
279.059
279.946
279.668
280.175
273.681
278.023
276.572
278.81
279.196
280.206
278.971
276.796
276.827
279.345
280.232
279.324
280.249
279.319
275.114
278.506
272.959
277.131
275.421
271.355
271.488
269.397
270.156
269.73
279.929
280.025
279.375
277.701
280.224
279.588
278.83
277.699
280.235
279.625
280.207
279.369
276.715
278.485
273.708
273.498
269.292
272.095
277.905
276.322
278.121
278.887
276.503
274.397
277.828
279.597
275.293
278.063
279.607
280.301
278.815
277.154
278.818
280.04
273.701
275.135
279.036
279.615
274.494
270.74
277.524
278.843
269.611
272.232
280.281
279.787
279.918
279.176
279.93
279.236
278.971
279.959
278.672
279.785
276.89
279.364
269.989
269.466
278.469
277.193
273.854
270.564
275.805
273.371
274.444
271.201
278.149
277.324
275.424
276.672
280.281
279.904
276.76
274.895
280.287
279.785
277.72
276.236
279.759
278.325
277.073
278.574
280.268
279.866
280.104
280.269
270.05
269.277
278.711
277.25
277.368
278.544
272.811
273.008
280.148
279.666
278.054
277.64
275.265
272.833
277.348
278.68
278.417
278.175
280.027
280.127
270.18
271.911
271.021
269.623
278.327
277.537
276.927
278.496
277.229
278.731
270.652
269.193
279.659
278.726
272.536
270.387
279.305
278.046
278.769
278.974
279.655
278.676
273.16
271.353
279.878
280.214
280.064
280.236
274.455
276
277.002
275.46
279.267
279.116
272.72
273.738
276.368
274.645
279.418
278.587
275.5
277.397
274.116
272.205
279.938
279.443
278.299
279.487
275.046
275.799
277.399
277.099
280.252
280.041
279.943
279.663
279.747
279.816
278.301
279.117
269.577
271.689
275.386
274.041
278.387
277.939
270.961
272.202
279.048
278.059
278.793
279.037
280.059
279.719
279.168
279.56
273.767
272.184
279.31
278.492
279.744
279.983
277.517
276.499
270.097
269.241
279.38
278.567
279.399
279.665
275.949
273.702
279.759
279.995
278.95
279.403
271.379
270.081
274.343
273.002
278.402
279.079
276.439
277.474
278.677
277.898
278.558
279.347
279.335
278.576
279.367
279.657
279.74
279.918
277.636
277.606
274.453
272.764
277.535
278.045
279.558
279.129
280.288
280.143
277.428
278.416
277.806
276.819
279.938
279.714
279.481
279.784
272.025
270.83
280.253
280.16
276.623
277.58
277.293
276.067
279.749
279.918
269.653
269.171
276.564
275.016
270.629
271.51
276.651
277.45
272.953
271.675
278.114
277.516
276.292
275.139
269.225
269.797
271.164
270.02
279.709
280.042
273.609
272.903
280.09
279.846
272.845
274.613
270.535
271.266
280.142
280.27
278.138
277.281
280.226
280.23
280.232
280.238
280.048
280.267
274.999
275.949
278.733
278.098
277.563
277.592
272.228
271.689
276.115
275.756
278.959
278.374
271.001
271.609
275.966
277.196
273.995
274.712
276.12
277.003
276.19
275.184
278.625
277.951
277.043
277.269
269.815
269.26
269.207
270.052
280.111
279.893
278.492
278.39
279.524
279.249
269.844
269.151
270.23
276.626
269.164
269.257
269.171
269.27
269.172
269.819
269.177
270.567
269.294
270.767
269.321
270.16
269.821
270.25
269.243
272.62
269.222
270.395
273.832
276.263
273.907
269.267
269.46
273.841
269.742
273.469
270.745
274.925
270.638
273.604
273.532
273.776
270.715
276.028
270.228
275.889
272.086
272.209
270.283
276.078
273.887
273.956
271.324
276.628
271.338
275.15
270.987
272.52
269.964
276.124
275.291
273.495
276.233
270.164
269.734
274.028
276.076
272.077
276.146
270.882
270.692
275.867
271.09
274.825
269.89
273.42
272.74
270.003
276.228
271.044
270.182
274.012
274.463
275.386
275.734
271.781
272.085
271.535
271.511
269.326
270.492
269.946
271.905
269.822
274.133
276.054
270.181
273.282
270.327
273.592
269.195
271.421
273.08
272.845
274.265
275.711
274.351
272.234
271.036
271.136
272.888
276.161
274.289
275.061
269.878
272.863
275.31
276.634
269.803
272.554
273.467
276.627
273.445
276.356
270.294
269.146
269.167
271.065
269.681
272.073
273.689
272.11
270.159
269.637
273.437
275.191
272.864
270.302
271.681
272.052
271.267
269.83
272.383
270.981
273.902
271.565
272.787
274.827
274.307
275.355
273.902
271.705
271.181
273.802
269.286
270.006
272.995
272.165
270.367
269.84
270.088
269.355
276.454
275.006
269.171
270.268
270.022
270.006
274.941
276.618
270.674
269.852
269.44
270.696
269.741
271.245
270.933
271.472
274.273
271.909
271.435
273.497
269.85
271.114
270.617
271.972
271.612
270.832
275.389
276.094
276.661
275.077
275.567
276.659
276.599
275.238
275.985
274.668
276.598
275.265
272.572
274.848
270.286
269.554
276.025
275.414
269.854
271.311
269.253
270.019
272.142
272.492
271.043
271.52
269.131
269.607
272.196
274.304
274.83
275.05
269.738
270.962
273.502
272.396
275.174
273.003
273.487
273.731
269.671
269.3
270.888
270.271
269.786
269.17
270.707
270.138
272.636
271.069
274.888
274.594
274.518
273.975
270.774
271.878
271.093
272.739
275.621
275.533
270.798
269.977
270.247
270.145
272.206
272.199
271.278
272.439
272.287
271.695
269.171
269.666
274.675
274.343
271.211
272.193
273.325
272.635
270.904
270.384
272.934
272.346
273.618
275.232
272.608
271.177
273.261
272.838
271.622
272.764
269.611
269.299
271.517
271.133
271.487
272.048
272.391
271.705
269.328
269.506
274.657
273.498
275.003
274.057
270.03
270.056
273.358
274.959
273.467
273.197
274.347
272.982
276.287
274.997
274.822
274.439
269.56
269.148
272.659
273.131
269.116
269.127
269.176
269.332
269.186
269.339
269.189
269.343
269.187
269.336
269.187
269.343
269.187
269.34
269.186
269.339
269.185
269.335
269.181
269.323
269.176
269.312
269.167
269.287
269.153
269.252
269.134
269.204
269.108
269.142
269.08
269.094
269.112
269.12
269.176
269.332
269.184
269.334
269.185
269.337
269.185
269.335
269.186
269.34
269.186
269.338
269.186
269.337
269.184
269.332
269.18
269.32
269.173
269.305
269.164
269.281
269.151
269.247
269.131
269.198
269.104
269.129
269.075
269.085
276.284
269.175
270.237
276.646
269.179
269.305
269.181
269.304
269.37
269.764
269.924
269.86
269.187
270.117
269.24
271.004
269.153
270.14
269.233
273.304
269.128
271.189
273.863
269.542
269.531
275.048
271.655
274.418
271.463
274.312
270.035
275.395
273.519
272.023
271.128
275.759
271.296
275.488
272.275
272.433
270.63
275.93
273.994
275.534
271.246
272.414
271.088
275.193
272.299
272.451
276.349
270.176
271.645
273.668
275.32
275.305
276.179
270.554
269.646
274.316
275.026
269.785
275.35
270.581
270.217
276.343
270.141
275.838
272.622
269.874
274.86
271.246
274.114
276.457
274.878
275.901
270.152
275.303
272.436
270.337
269.825
271.694
273.728
269.45
271.591
270.007
269.142
271.784
272.334
273.917
276.605
272.809
276.426
272.75
274.031
269.82
271.07
271.226
273.481
276.666
269.688
270.359
273.031
275.584
272.192
274.374
269.889
269.263
270.306
271.707
276.461
274.706
276.301
273.595
270.76
269.655
272.779
269.804
276.945
273.814
272.863
270.048
276.735
274.815
271.873
270.064
269.252
271.099
272.296
272.146
274.235
272.667
270.185
269.182
271.593
272.93
270.915
271.938
272.24
274.632
270.213
269.699
269.109
270.393
269.926
269.523
275.112
272.664
274.985
272.339
271.713
274.007
276.775
274.204
276.628
274.074
276.324
274.668
271.059
271.648
272.002
270.495
271.14
269.687
276.841
274.992
269.602
270.151
276.746
275.144
271.413
269.849
269.186
270.016
275.617
273.939
269.173
270.292
271.167
273.673
275.039
276.751
269.825
271.387
270.793
270.27
270.927
270.052
270.835
269.849
275.098
276.17
275.514
276.208
275.354
276.394
273.869
271.48
269.852
271.943
272.53
273.232
270.998
269.87
269.861
271.513
270.022
270.889
273.908
275.304
275.572
276.582
272.115
273.543
272.779
274.961
272.557
274.287
273.683
271.511
273.404
275.096
269.922
269.317
269.883
271.026
270.718
272.658
274.574
273.112
272.365
272.025
275.234
274.146
271.335
271.6
273.977
273.727
269.206
269.554
270.418
270.937
271.35
272.473
270.44
271.01
269.178
269.314
274.552
275.05
271.304
273.031
271.448
273.025
270.223
269.502
269.716
269.333
273.558
272.701
273.054
273.73
273.661
275.083
270.573
271.446
274.254
274.063
272.29
270.868
271.297
272.476
276.541
275.996
271.086
272.831
270.504
270.365
273.615
275.342
276.773
275.674
272.79
273.192
272.775
271.151
269.349
269.331
274.697
274.246
272.41
271.685
274.513
274.17
269.757
270.639
272.89
273.764
276.241
276.132
275.233
276.154
273.479
273.812
272.561
273.342
272.503
271.113
270.035
270.571
269.763
270.584
269.507
269.163
275.838
276.886
272.838
273.142
280.111
270.696
277.723
280.257
270.338
270.659
269.88
270.002
269.554
270.818
269.402
271.507
269.342
271.431
270.894
270.807
269.691
270.8
269.297
279.37
278.499
279.76
277.662
280.229
280.227
271.112
269.271
272.39
269.992
272.905
271.828
275.47
271.641
274.299
272.775
277.036
275.715
277.799
274.269
277.755
276.68
278.938
276.637
278.206
276.154
279.188
278.92
277.7
277.783
279.723
277.401
279.931
279.51
279.367
277.858
280.084
279.718
279.755
278.529
279.575
278.277
280.027
278.687
279.691
278.666
280.25
277.859
279.895
279.774
279.677
278.636
279.616
279.741
280.139
278.181
280.264
278.234
277.824
280.155
280.061
277.731
277.583
279.909
276.498
279.109
274.519
278.459
275.594
273.193
274.01
270.631
278.683
277.736
277.543
279.804
275.055
270.928
272.661
270.212
280.234
278.983
278.08
278.278
277.999
276.375
279.099
276.21
279.479
279.468
271.559
274.877
274.851
278.189
278.13
275.222
279.84
280.275
279.885
280.259
277.729
279.326
278.369
280.051
269.356
271.323
275.635
275.913
279.417
280.208
278.773
278.592
276.926
274.156
280.048
280.272
269.625
271.563
279.909
280.254
274.662
274.959
277.697
279.396
279.973
280.214
278.294
277.168
269.298
271.974
273.476
273.654
277.42
279.362
279.995
280.297
279.656
279.099
273.565
272.536
279.443
277.405
277.222
278.641
276.183
274.131
279.333
278.505
276.413
277.08
270.936
269.807
276.422
277.243
277.474
278.813
277.353
279.107
279.926
279.562
274.747
275.828
279.709
278.774
270.314
272.087
270.117
269.223
269.635
269.719
279.628
278.774
279.964
278.873
279.608
279.24
280.082
280.216
280.121
280.27
272.251
272.69
278.213
279.225
277.15
278.271
280.298
280.042
274.495
276.702
274.142
272.141
280.252
279.993
280.135
280.273
273.092
272.911
275.966
277.501
278.458
277.493
278.59
277.472
280.115
279.908
277.605
278.641
277.518
278.795
279.9
279.216
280.23
279.942
278.208
277.372
278.467
277.761
280.252
279.983
280.118
280.178
279.362
279.307
271.101
269.594
277.104
278.292
273.242
274.485
278.341
277.91
279.091
279.246
271.784
270.641
276.7
276.518
271.862
273.604
279.38
279.999
275.853
275.264
269.338
270.196
278.018
277.114
273.028
271.424
278.665
279.419
278.063
277.451
276.817
277.152
278.985
278.68
280.035
279.458
279.373
279.239
274.436
274.06
278.795
277.737
277.388
275.918
278.369
279.117
277.784
278.508
279.513
279.713
279.257
279.66
278.429
279.145
274.961
273.352
277.7
276.539
279.908
279.837
278.675
278.741
275.029
275.993
276.372
277.192
273.559
272.336
272.003
270.341
280.049
279.456
278.613
279.328
278.962
279.218
280.152
279.775
279.781
279.212
270.742
270.481
279.805
279.235
270.506
269.241
270.372
271.205
278.943
279.755
279.197
278.902
277.753
278.237
276.711
275.77
279.647
280.032
273.221
274.363
271.735
270.847
274.326
275.773
279.807
279.769
280.03
279.597
278.421
277.879
278.61
278.832
280.159
280.298
277.847
278.194
270.221
270.189
279.754
279.396
279.454
278.774
279.697
280.071
269.189
269.918
279.185
278.943
277.053
278.123
279.871
279.884
273.274
274.01
274.96
275.689
272.196
273.361
280.217
280.185
277.774
277.661
278.883
278.841
280.232
280.137
272.384
271.98
276.745
275.533
273.9
272.95
279.145
279.638
280.269
280.13
280.161
280.308
275.227
273.974
278.207
277.336
277.272
278.169
280.3
280.105
275.662
276.832
275.384
276.519
277.37
276.676
274.923
276.063
271.864
272.541
277.666
277.145
280.063
279.816
275.438
275.921
271.563
270.52
280.188
280.293
278.134
277.171
271.277
272.47
277.39
277.49
270
269.255
269.523
269.58
269.662
269.202
269.191
269.71
278.203
278.824
280.028
280.061
279.361
279.651
269.436
269.248
269.239
269.186
269.328
269.143
269.3
269.109
269.548
269.287
269.67
269.282
269.828
269.349
269.932
269.319
269.859
269.254
269.121
269.868
269.166
270.275
269.117
270.072
269.188
270.178
269.145
269.68
269.14
269.187
269.386
269.764
269.271
269.118
279.887
279.896
279.907
279.92
279.934
279.947
279.96
279.972
279.984
279.995
280.005
280.015
280.024
280.034
280.042
280.051
280.059
280.068
280.076
280.084
280.092
280.1
280.108
280.115
280.123
280.131
280.139
280.146
279.887
279.896
279.907
279.92
279.934
279.947
279.96
279.972
279.984
279.995
280.005
280.015
280.025
280.034
280.042
280.051
280.059
280.068
280.076
280.084
280.092
280.1
280.108
280.115
280.123
280.131
280.139
280.146
279.887
279.896
279.907
279.92
279.934
279.947
279.96
279.973
279.984
279.995
280.005
280.015
280.025
280.034
280.043
280.051
280.06
280.068
280.076
280.084
280.092
280.1
280.108
280.116
280.123
280.131
280.139
280.146
279.887
279.896
279.908
279.921
279.934
279.947
279.96
279.973
279.984
279.995
280.006
280.015
280.025
280.034
280.043
280.051
280.06
280.068
280.076
280.084
280.092
280.1
280.108
280.116
280.123
280.131
280.139
280.146
279.888
279.896
279.908
279.921
279.934
279.948
279.961
279.973
279.985
279.996
280.006
280.016
280.025
280.034
280.043
280.051
280.06
280.068
280.076
280.084
280.092
280.1
280.108
280.116
280.123
280.131
280.139
280.146
279.888
279.897
279.908
279.921
279.935
279.948
279.961
279.973
279.985
279.996
280.006
280.016
280.025
280.034
280.043
280.052
280.06
280.068
280.076
280.084
280.092
280.1
280.108
280.116
280.123
280.131
280.139
280.146
279.889
279.897
279.909
279.922
279.935
279.949
279.962
279.974
279.986
279.996
280.007
280.016
280.026
280.035
280.044
280.052
280.06
280.069
280.077
280.085
280.093
280.1
280.108
280.116
280.124
280.131
280.139
280.146
279.889
279.898
279.909
279.922
279.936
279.949
279.962
279.974
279.986
279.997
280.007
280.017
280.026
280.035
280.044
280.052
280.061
280.069
280.077
280.085
280.093
280.101
280.108
280.116
280.124
280.131
280.139
280.146
279.89
279.899
279.91
279.923
279.937
279.95
279.963
279.975
279.987
279.998
280.008
280.018
280.027
280.036
280.044
280.053
280.061
280.069
280.077
280.085
280.093
280.101
280.109
280.116
280.124
280.131
280.139
280.146
279.891
279.899
279.911
279.924
279.937
279.951
279.964
279.976
279.987
279.998
280.008
280.018
280.027
280.036
280.045
280.053
280.062
280.07
280.078
280.086
280.093
280.101
280.109
280.116
280.124
280.131
280.139
280.146
279.892
279.9
279.912
279.925
279.938
279.952
279.964
279.977
279.988
279.999
280.009
280.019
280.028
280.037
280.046
280.054
280.062
280.07
280.078
280.086
280.094
280.102
280.109
280.117
280.124
280.132
280.139
280.146
279.893
279.901
279.913
279.926
279.939
279.952
279.965
279.978
279.989
280
280.01
280.02
280.029
280.038
280.046
280.055
280.063
280.071
280.079
280.087
280.094
280.102
280.109
280.117
280.124
280.132
280.139
280.146
279.894
279.902
279.914
279.927
279.94
279.954
279.966
279.979
279.99
280.001
280.011
280.021
280.03
280.039
280.047
280.055
280.063
280.071
280.079
280.087
280.095
280.102
280.11
280.117
280.124
280.132
280.139
280.146
279.895
279.904
279.915
279.928
279.941
279.955
279.967
279.98
279.991
280.002
280.012
280.021
280.031
280.039
280.048
280.056
280.064
280.072
280.08
280.088
280.095
280.103
280.11
280.117
280.125
280.132
280.139
280.146
279.896
279.905
279.916
279.929
279.943
279.956
279.969
279.981
279.992
280.003
280.013
280.022
280.032
280.04
280.049
280.057
280.065
280.073
280.081
280.088
280.096
280.103
280.11
280.118
280.125
280.132
280.139
280.146
279.897
279.906
279.918
279.931
279.944
279.957
279.97
279.982
279.993
280.004
280.014
280.024
280.033
280.041
280.05
280.058
280.066
280.074
280.081
280.089
280.096
280.104
280.111
280.118
280.125
280.132
280.139
280.146
279.899
279.908
279.919
279.932
279.945
279.959
279.971
279.983
279.995
280.005
280.015
280.025
280.034
280.042
280.051
280.059
280.067
280.074
280.082
280.089
280.097
280.104
280.111
280.118
280.126
280.133
280.14
280.147
279.9
279.909
279.921
279.934
279.947
279.96
279.973
279.985
279.996
280.007
280.017
280.026
280.035
280.043
280.052
280.06
280.068
280.075
280.083
280.09
280.097
280.105
280.112
280.119
280.126
280.133
280.14
280.147
279.902
279.911
279.922
279.935
279.949
279.962
279.974
279.986
279.998
280.008
280.018
280.027
280.036
280.045
280.053
280.061
280.069
280.076
280.084
280.091
280.098
280.105
280.112
280.119
280.126
280.133
280.14
280.147
279.904
279.913
279.924
279.937
279.95
279.963
279.976
279.988
279.999
280.01
280.019
280.029
280.038
280.046
280.054
280.062
280.07
280.077
280.084
280.092
280.099
280.106
280.113
280.12
280.126
280.133
280.14
280.147
279.906
279.915
279.926
279.939
279.952
279.965
279.978
279.99
280.001
280.011
280.021
280.03
280.039
280.047
280.055
280.063
280.071
280.078
280.085
280.093
280.1
280.107
280.113
280.12
280.127
280.133
280.14
280.147
279.908
279.917
279.928
279.941
279.954
279.967
279.98
279.992
280.003
280.013
280.023
280.032
280.04
280.049
280.057
280.064
280.072
280.079
280.086
280.093
280.1
280.107
280.114
280.121
280.127
280.134
280.14
280.147
279.91
279.919
279.93
279.943
279.956
279.969
279.982
279.994
280.005
280.015
280.024
280.034
280.042
280.05
280.058
280.066
280.073
280.08
280.087
280.094
280.101
280.108
280.115
280.121
280.128
280.134
280.14
280.147
279.913
279.921
279.933
279.945
279.958
279.971
279.984
279.996
280.007
280.017
280.026
280.035
280.044
280.052
280.06
280.067
280.074
280.082
280.089
280.095
280.102
280.109
280.115
280.122
280.128
280.134
280.141
280.147
279.915
279.924
279.935
279.948
279.961
279.974
279.986
279.998
280.009
280.019
280.028
280.037
280.046
280.054
280.061
280.069
280.076
280.083
280.09
280.096
280.103
280.11
280.116
280.122
280.128
280.135
280.141
280.147
279.918
279.926
279.938
279.95
279.963
279.976
279.988
280
280.011
280.021
280.03
280.039
280.047
280.055
280.063
280.07
280.077
280.084
280.091
280.098
280.104
280.11
280.117
280.123
280.129
280.135
280.141
280.147
279.921
279.929
279.94
279.953
279.966
279.979
279.991
280.002
280.013
280.023
280.032
280.041
280.049
280.057
280.065
280.072
280.079
280.086
280.092
280.099
280.105
280.111
280.117
280.123
280.129
280.135
280.141
280.147
279.924
279.932
279.943
279.956
279.969
279.981
279.993
280.005
280.016
280.025
280.035
280.043
280.051
280.059
280.066
280.074
280.08
280.087
280.094
280.1
280.106
280.112
280.118
280.124
280.13
280.136
280.141
280.147
279.927
279.935
279.946
279.959
279.971
279.984
279.996
280.007
280.018
280.028
280.037
280.045
280.054
280.061
280.068
280.075
280.082
280.089
280.095
280.101
280.107
280.113
280.119
280.125
280.13
280.136
280.142
280.147
279.93
279.938
279.949
279.962
279.974
279.987
279.999
280.01
280.021
280.03
280.039
280.048
280.056
280.063
280.07
280.077
280.084
280.09
280.096
280.102
280.108
280.114
280.12
280.125
280.131
280.136
280.142
280.147
279.933
279.942
279.953
279.965
279.978
279.99
280.002
280.013
280.023
280.033
280.042
280.05
280.058
280.065
280.072
280.079
280.086
280.092
280.098
280.104
280.11
280.115
280.121
280.126
280.132
280.137
280.142
280.147
279.936
279.945
279.956
279.968
279.981
279.993
280.005
280.016
280.026
280.036
280.045
280.053
280.06
280.068
280.074
280.081
280.087
280.093
280.099
280.105
280.111
280.116
280.122
280.127
280.132
280.137
280.142
280.147
279.94
279.949
279.96
279.972
279.984
279.997
280.008
280.019
280.029
280.039
280.047
280.055
280.063
280.07
280.077
280.083
280.089
280.095
280.101
280.107
280.112
280.117
280.123
280.128
280.133
280.138
280.143
280.148
279.944
279.952
279.963
279.975
279.988
280
280.012
280.022
280.032
280.042
280.05
280.058
280.065
280.072
280.079
280.085
280.091
280.097
280.103
280.108
280.113
280.119
280.124
280.129
280.133
280.138
280.143
280.148
279.947
279.956
279.967
279.979
279.991
280.004
280.015
280.026
280.036
280.045
280.053
280.061
280.068
280.075
280.081
280.087
280.093
280.099
280.104
280.11
280.115
280.12
280.125
280.129
280.134
280.139
280.143
280.148
279.951
279.96
279.971
279.983
279.995
280.007
280.019
280.029
280.039
280.048
280.056
280.064
280.071
280.077
280.084
280.09
280.095
280.101
280.106
280.111
280.116
280.121
280.126
280.13
280.135
280.139
280.143
280.148
279.955
279.964
279.975
279.987
279.999
280.011
280.022
280.033
280.042
280.051
280.059
280.067
280.073
280.08
280.086
280.092
280.097
280.103
280.108
280.113
280.118
280.122
280.127
280.131
280.135
280.14
280.144
280.148
279.959
279.968
279.979
279.991
280.003
280.015
280.026
280.036
280.046
280.054
280.062
280.07
280.076
280.083
280.089
280.094
280.1
280.105
280.11
280.114
280.119
280.123
280.128
280.132
280.136
280.14
280.144
280.148
279.963
279.972
279.984
279.995
280.007
280.019
280.03
280.04
280.049
280.058
280.065
280.073
280.079
280.085
280.091
280.097
280.102
280.107
280.112
280.116
280.121
280.125
280.129
280.133
280.137
280.141
280.144
280.148
279.967
279.977
279.988
280
280.012
280.023
280.034
280.044
280.053
280.061
280.069
280.076
280.082
280.088
280.094
280.099
280.104
280.109
280.113
280.118
280.122
280.126
280.13
280.134
280.137
280.141
280.145
280.148
271.455
271.166
270.843
270.478
270.095
269.735
273.214
272.875
272.502
272.093
271.666
271.263
274.979
274.646
274.278
273.882
273.478
273.098
276.532
276.243
275.93
275.596
275.257
274.935
277.797
277.567
277.319
277.056
276.791
276.537
278.757
278.587
278.404
278.211
278.015
277.827
279.438
279.322
279.195
279.061
278.925
278.794
279.882
279.81
279.729
279.643
279.555
279.468
280.142
280.102
280.057
280.006
279.953
279.901
280.268
280.251
280.229
280.204
280.176
280.148
280.303
280.3
280.294
280.285
280.273
280.262
280.283
280.288
280.29
280.291
280.289
280.287
280.234
280.242
280.249
280.254
280.257
280.26
280.174
280.183
280.191
280.197
280.203
280.207
280.117
280.124
280.131
280.137
280.142
280.147
280.067
280.073
280.077
280.082
280.086
280.089
280.029
280.032
280.035
280.037
280.039
280.041
280.003
280.003
280.004
280.005
280.005
280.005
279.987
279.986
279.985
279.984
279.982
279.981
279.98
279.978
279.975
279.973
279.97
279.968
279.981
279.977
279.973
279.97
279.966
279.963
279.986
279.982
279.978
279.973
279.969
279.965
279.972
279.981
279.993
280.004
280.016
280.028
280.038
280.048
280.057
280.065
280.072
280.079
280.085
280.091
280.097
280.102
280.106
280.111
280.115
280.12
280.124
280.127
280.131
280.135
280.138
280.142
280.145
280.148
279.976
279.986
279.997
280.009
280.021
280.032
280.042
280.052
280.061
280.068
280.076
280.082
280.088
280.094
280.099
280.104
280.109
280.113
280.117
280.121
280.125
280.129
280.132
280.136
280.139
280.142
280.145
280.148
279.981
279.991
280.002
280.014
280.025
280.036
280.047
280.056
280.064
280.072
280.079
280.086
280.092
280.097
280.102
280.107
280.111
280.115
280.119
280.123
280.127
280.13
280.134
280.137
280.14
280.143
280.146
280.149
279.985
279.996
280.007
280.019
280.03
280.041
280.051
280.06
280.068
280.076
280.083
280.089
280.095
280.1
280.105
280.109
280.114
280.118
280.121
280.125
280.128
280.132
280.135
280.138
280.141
280.143
280.146
280.149
279.99
280.001
280.012
280.024
280.035
280.046
280.055
280.064
280.072
280.08
280.086
280.092
280.098
280.103
280.108
280.112
280.116
280.12
280.124
280.127
280.13
280.133
280.136
280.139
280.141
280.144
280.146
280.149
279.995
280.006
280.017
280.029
280.04
280.05
280.06
280.069
280.077
280.084
280.09
280.096
280.101
280.106
280.111
280.115
280.119
280.122
280.126
280.129
280.132
280.135
280.137
280.14
280.142
280.144
280.147
280.149
271.734
273.538
275.294
276.805
278.012
278.915
279.544
279.946
280.176
280.28
280.302
280.275
280.224
280.165
280.109
280.062
280.026
280.002
279.988
279.983
279.985
279.991
272.036
273.878
275.613
277.074
278.221
279.064
279.642
280.004
280.203
280.288
280.298
280.266
280.212
280.154
280.1
280.056
280.023
280.001
279.99
279.986
279.989
279.996
272.409
274.27
275.961
277.356
278.433
279.212
279.735
280.056
280.227
280.292
280.292
280.254
280.199
280.142
280.091
280.05
280.02
280.001
279.991
279.989
279.993
280.001
272.903
274.741
276.351
277.659
278.652
279.359
279.826
280.105
280.246
280.293
280.283
280.24
280.185
280.13
280.082
280.044
280.017
280
279.993
279.993
279.997
280.006
273.528
275.28
276.782
277.982
278.88
279.509
279.915
280.15
280.262
280.292
280.271
280.225
280.17
280.117
280.072
280.038
280.014
280
279.995
279.996
280.002
280.011
274.244
275.871
277.241
278.318
279.111
279.656
280
280.192
280.275
280.287
280.258
280.209
280.155
280.105
280.063
280.032
280.011
280
279.997
280
280.007
280.016
275
276.484
277.708
278.654
279.338
279.799
280.08
280.229
280.284
280.281
280.244
280.193
280.14
280.092
280.054
280.026
280.009
280.001
280
280.004
280.011
280.022
275.753
277.087
278.162
278.977
279.553
279.93
280.152
280.259
280.289
280.271
280.228
280.175
280.124
280.079
280.045
280.021
280.007
280.002
280.002
280.008
280.016
280.027
276.473
277.656
278.587
279.274
279.748
280.047
280.212
280.282
280.289
280.258
280.21
280.157
280.108
280.067
280.037
280.017
280.006
280.003
280.005
280.012
280.022
280.033
277.136
278.176
278.97
279.539
279.918
280.145
280.26
280.297
280.283
280.243
280.191
280.139
280.092
280.056
280.029
280.013
280.005
280.004
280.009
280.017
280.027
280.038
277.735
278.637
279.304
279.766
280.059
280.224
280.294
280.302
280.273
280.225
280.171
280.12
280.077
280.045
280.022
280.01
280.005
280.006
280.012
280.021
280.032
280.044
278.268
279.038
279.588
279.953
280.172
280.282
280.315
280.3
280.258
280.204
280.15
280.102
280.063
280.035
280.016
280.007
280.005
280.009
280.016
280.026
280.038
280.05
278.73
279.377
279.822
280.103
280.257
280.321
280.324
280.29
280.239
280.182
280.129
280.084
280.049
280.025
280.011
280.005
280.006
280.012
280.021
280.031
280.043
280.055
279.119
279.656
280.009
280.217
280.317
280.343
280.322
280.274
280.217
280.159
280.108
280.067
280.037
280.017
280.007
280.004
280.008
280.015
280.025
280.037
280.049
280.061
279.44
279.88
280.153
280.3
280.355
280.351
280.311
280.254
280.193
280.136
280.088
280.052
280.026
280.01
280.004
280.004
280.01
280.019
280.03
280.042
280.054
280.066
279.702
280.056
280.261
280.356
280.375
280.347
280.294
280.23
280.168
280.114
280.07
280.037
280.016
280.005
280.002
280.005
280.012
280.022
280.034
280.047
280.06
280.072
279.909
280.191
280.338
280.391
280.381
280.335
280.272
280.205
280.144
280.092
280.052
280.025
280.008
280
280
280.006
280.015
280.027
280.039
280.052
280.065
280.077
280.071
280.289
280.389
280.408
280.376
280.317
280.248
280.18
280.12
280.072
280.037
280.014
280.001
279.997
280
280.008
280.018
280.031
280.044
280.057
280.07
280.082
280.191
280.358
280.42
280.412
280.363
280.295
280.223
280.155
280.099
280.055
280.024
280.005
279.996
279.995
280.001
280.01
280.022
280.035
280.049
280.062
280.075
280.087
280.276
280.402
280.434
280.406
280.346
280.272
280.198
280.132
280.079
280.039
280.013
279.998
279.992
279.994
280.002
280.013
280.026
280.04
280.054
280.067
280.08
280.092
280.333
280.427
280.437
280.394
280.326
280.249
280.175
280.112
280.062
280.026
280.004
279.992
279.99
279.995
280.004
280.016
280.03
280.044
280.058
280.072
280.085
280.096
280.368
280.438
280.431
280.378
280.304
280.226
280.154
280.093
280.047
280.015
279.996
279.988
279.989
279.995
280.006
280.019
280.034
280.049
280.063
280.076
280.089
280.1
280.387
280.439
280.42
280.36
280.284
280.205
280.135
280.078
280.035
280.007
279.991
279.986
279.989
279.997
280.009
280.023
280.038
280.053
280.067
280.081
280.093
280.104
280.394
280.433
280.406
280.342
280.264
280.187
280.119
280.065
280.025
280
279.987
279.985
279.989
279.999
280.012
280.027
280.042
280.057
280.071
280.084
280.096
280.107
280.392
280.423
280.39
280.324
280.247
280.171
280.105
280.054
280.018
279.995
279.985
279.984
279.99
280.001
280.015
280.03
280.046
280.061
280.075
280.088
280.1
280.11
280.387
280.411
280.375
280.309
280.231
280.157
280.094
280.046
280.012
279.992
279.984
279.984
279.992
280.004
280.018
280.033
280.049
280.064
280.078
280.091
280.103
280.113
280.378
280.399
280.362
280.295
280.219
280.147
280.086
280.039
280.008
279.99
279.983
279.985
279.994
280.006
280.021
280.036
280.052
280.067
280.081
280.094
280.105
280.116
280.369
280.388
280.35
280.283
280.208
280.138
280.079
280.035
280.005
279.989
279.983
279.986
279.995
280.008
280.023
280.039
280.055
280.07
280.084
280.096
280.108
280.118
280.36
280.378
280.339
280.274
280.2
280.131
280.074
280.031
280.003
279.988
279.984
279.987
279.997
280.01
280.025
280.041
280.057
280.072
280.086
280.098
280.109
280.119
280.353
280.37
280.332
280.266
280.194
280.126
280.07
280.029
280.002
279.988
279.984
279.989
279.998
280.012
280.027
280.043
280.059
280.074
280.087
280.1
280.111
280.121
280.347
280.364
280.326
280.261
280.189
280.123
280.068
280.027
280.001
279.988
279.985
279.989
280
280.013
280.029
280.045
280.06
280.075
280.089
280.101
280.112
280.122
280.343
280.36
280.322
280.258
280.187
280.121
280.066
280.027
280.001
279.988
279.985
279.99
280
280.014
280.03
280.046
280.061
280.076
280.089
280.102
280.113
280.122
280.34
280.358
280.32
280.256
280.185
280.12
280.066
280.026
280.001
279.988
279.985
279.99
280.001
280.014
280.03
280.046
280.061
280.076
280.09
280.102
280.113
280.123
280
280.011
280.022
280.034
280.045
280.055
280.064
280.073
280.081
280.088
280.094
280.099
280.105
280.109
280.114
280.118
280.121
280.125
280.128
280.131
280.133
280.136
280.138
280.141
280.143
280.145
280.147
280.149
280.005
280.016
280.028
280.039
280.05
280.06
280.069
280.077
280.085
280.091
280.097
280.103
280.108
280.112
280.116
280.12
280.124
280.127
280.13
280.133
280.135
280.137
280.14
280.142
280.144
280.146
280.147
280.149
280.011
280.022
280.033
280.044
280.055
280.065
280.074
280.082
280.089
280.095
280.101
280.106
280.111
280.115
280.119
280.123
280.126
280.129
280.132
280.134
280.137
280.139
280.141
280.143
280.144
280.146
280.148
280.149
280.016
280.027
280.039
280.05
280.06
280.07
280.078
280.086
280.093
280.099
280.105
280.11
280.115
280.119
280.122
280.126
280.129
280.132
280.134
280.136
280.138
280.14
280.142
280.144
280.145
280.147
280.148
280.149
280.021
280.033
280.044
280.055
280.065
280.075
280.083
280.091
280.097
280.103
280.109
280.113
280.118
280.122
280.125
280.128
280.131
280.134
280.136
280.138
280.14
280.142
280.143
280.145
280.146
280.147
280.148
280.149
280.027
280.038
280.05
280.06
280.07
280.079
280.088
280.095
280.101
280.107
280.112
280.117
280.121
280.125
280.128
280.131
280.134
280.136
280.138
280.14
280.142
280.143
280.145
280.146
280.147
280.148
280.149
280.15
280.033
280.044
280.055
280.066
280.076
280.084
280.092
280.099
280.106
280.111
280.116
280.121
280.124
280.128
280.131
280.134
280.136
280.138
280.14
280.142
280.144
280.145
280.146
280.147
280.148
280.148
280.149
280.15
280.038
280.05
280.061
280.071
280.081
280.089
280.097
280.104
280.11
280.115
280.12
280.124
280.128
280.131
280.134
280.137
280.139
280.141
280.142
280.144
280.145
280.146
280.147
280.148
280.148
280.149
280.149
280.15
280.044
280.055
280.066
280.076
280.086
280.094
280.101
280.108
280.114
280.119
280.123
280.127
280.131
280.134
280.137
280.139
280.141
280.143
280.144
280.146
280.147
280.148
280.148
280.149
280.149
280.15
280.15
280.15
280.05
280.061
280.072
280.082
280.091
280.099
280.106
280.112
280.118
280.123
280.127
280.131
280.134
280.137
280.14
280.142
280.144
280.145
280.147
280.148
280.148
280.149
280.149
280.15
280.15
280.15
280.15
280.15
280.056
280.067
280.077
280.087
280.096
280.103
280.11
280.116
280.122
280.126
280.13
280.134
280.137
280.14
280.142
280.144
280.146
280.147
280.149
280.149
280.15
280.15
280.151
280.151
280.151
280.151
280.15
280.15
280.061
280.072
280.083
280.092
280.1
280.108
280.115
280.12
280.125
280.13
280.134
280.137
280.14
280.143
280.145
280.147
280.148
280.15
280.15
280.151
280.152
280.152
280.152
280.152
280.151
280.151
280.151
280.15
280.067
280.078
280.088
280.097
280.105
280.112
280.119
280.124
280.129
280.134
280.137
280.141
280.143
280.146
280.148
280.149
280.151
280.152
280.152
280.153
280.153
280.153
280.153
280.153
280.152
280.152
280.151
280.15
280.072
280.083
280.093
280.102
280.11
280.117
280.123
280.128
280.133
280.137
280.141
280.144
280.146
280.148
280.15
280.152
280.153
280.154
280.154
280.155
280.155
280.154
280.154
280.154
280.153
280.152
280.151
280.15
280.078
280.088
280.098
280.106
280.114
280.121
280.127
280.132
280.136
280.14
280.144
280.147
280.149
280.151
280.153
280.154
280.155
280.156
280.156
280.156
280.156
280.156
280.155
280.154
280.154
280.153
280.152
280.151
280.083
280.093
280.103
280.111
280.118
280.125
280.131
280.135
280.14
280.144
280.147
280.15
280.152
280.154
280.155
280.156
280.157
280.158
280.158
280.158
280.157
280.157
280.156
280.155
280.154
280.153
280.152
280.151
280.088
280.098
280.107
280.115
280.122
280.129
280.134
280.139
280.143
280.147
280.15
280.152
280.154
280.156
280.158
280.158
280.159
280.159
280.159
280.159
280.159
280.158
280.157
280.156
280.155
280.154
280.152
280.151
280.093
280.103
280.112
280.119
280.126
280.132
280.138
280.142
280.146
280.15
280.153
280.155
280.157
280.159
280.16
280.161
280.161
280.161
280.161
280.161
280.16
280.159
280.158
280.157
280.155
280.154
280.152
280.151
280.098
280.107
280.116
280.123
280.13
280.136
280.141
280.145
280.149
280.152
280.155
280.158
280.159
280.161
280.162
280.163
280.163
280.163
280.163
280.162
280.161
280.16
280.159
280.158
280.156
280.154
280.153
280.151
280.102
280.111
280.12
280.127
280.133
280.139
280.144
280.148
280.152
280.155
280.158
280.16
280.162
280.163
280.164
280.164
280.165
280.164
280.164
280.163
280.162
280.161
280.16
280.158
280.157
280.155
280.153
280.151
280.106
280.115
280.123
280.13
280.137
280.142
280.147
280.151
280.155
280.158
280.16
280.162
280.164
280.165
280.166
280.166
280.166
280.166
280.165
280.165
280.163
280.162
280.161
280.159
280.157
280.155
280.153
280.151
280.11
280.119
280.127
280.134
280.14
280.145
280.15
280.154
280.157
280.16
280.162
280.164
280.166
280.167
280.168
280.168
280.168
280.167
280.167
280.166
280.164
280.163
280.161
280.16
280.158
280.155
280.153
280.151
280.114
280.122
280.13
280.137
280.143
280.148
280.152
280.156
280.159
280.162
280.164
280.166
280.168
280.169
280.169
280.169
280.169
280.169
280.168
280.167
280.165
280.164
280.162
280.16
280.158
280.156
280.154
280.151
280.117
280.125
280.133
280.139
280.145
280.15
280.154
280.158
280.161
280.164
280.166
280.168
280.169
280.17
280.171
280.171
280.171
280.17
280.169
280.168
280.166
280.165
280.163
280.161
280.158
280.156
280.154
280.151
280.12
280.128
280.135
280.142
280.147
280.152
280.157
280.16
280.163
280.166
280.168
280.17
280.171
280.172
280.172
280.172
280.172
280.171
280.17
280.169
280.167
280.165
280.163
280.161
280.159
280.156
280.154
280.151
280.122
280.13
280.138
280.144
280.149
280.154
280.158
280.162
280.165
280.168
280.17
280.171
280.172
280.173
280.173
280.173
280.173
280.172
280.171
280.169
280.168
280.166
280.164
280.162
280.159
280.157
280.154
280.151
280.125
280.133
280.14
280.146
280.151
280.156
280.16
280.164
280.167
280.169
280.171
280.172
280.174
280.174
280.174
280.174
280.174
280.173
280.172
280.17
280.168
280.166
280.164
280.162
280.159
280.157
280.154
280.151
280.127
280.134
280.141
280.147
280.153
280.157
280.161
280.165
280.168
280.17
280.172
280.174
280.175
280.175
280.175
280.175
280.174
280.174
280.172
280.171
280.169
280.167
280.165
280.162
280.16
280.157
280.154
280.151
280.128
280.136
280.143
280.149
280.154
280.159
280.163
280.166
280.169
280.171
280.173
280.175
280.175
280.176
280.176
280.176
280.175
280.174
280.173
280.171
280.169
280.167
280.165
280.162
280.16
280.157
280.154
280.151
280.129
280.137
280.144
280.15
280.155
280.16
280.164
280.167
280.17
280.172
280.174
280.175
280.176
280.177
280.177
280.176
280.176
280.175
280.173
280.172
280.17
280.168
280.165
280.163
280.16
280.157
280.154
280.151
280.13
280.138
280.145
280.151
280.156
280.16
280.164
280.168
280.17
280.173
280.174
280.176
280.177
280.177
280.177
280.177
280.176
280.175
280.174
280.172
280.17
280.168
280.165
280.163
280.16
280.157
280.154
280.151
280.131
280.139
280.145
280.151
280.156
280.161
280.165
280.168
280.171
280.173
280.175
280.176
280.177
280.177
280.177
280.177
280.176
280.175
280.174
280.172
280.17
280.168
280.166
280.163
280.16
280.157
280.154
280.151
280.131
280.139
280.145
280.151
280.156
280.161
280.165
280.168
280.171
280.173
280.175
280.176
280.177
280.178
280.178
280.177
280.176
280.175
280.174
280.172
280.17
280.168
280.166
280.163
280.16
280.157
280.154
280.151
279.989
279.983
279.981
279.986
280
280.025
280.061
280.109
280.166
280.226
280.279
280.306
280.284
280.179
279.947
279.541
278.906
277.997
276.782
275.265
273.506
271.705
279.993
279.987
279.984
279.988
280
280.022
280.056
280.101
280.156
280.215
280.27
280.303
280.292
280.206
280.003
279.634
279.049
278.195
277.035
275.562
273.82
271.982
279.998
279.991
279.987
279.989
279.999
280.019
280.05
280.092
280.145
280.203
280.258
280.297
280.296
280.228
280.052
279.723
279.187
278.392
277.296
275.881
274.176
272.316
280.003
279.995
279.991
279.991
279.999
280.016
280.044
280.083
280.133
280.19
280.246
280.288
280.297
280.246
280.098
279.808
279.325
278.596
277.575
276.238
274.6
272.756
280.008
280
279.994
279.993
279.999
280.014
280.039
280.074
280.121
280.176
280.231
280.277
280.296
280.262
280.141
279.892
279.465
278.808
277.874
276.633
275.088
273.303
280.014
280.004
279.998
279.996
279.999
280.011
280.033
280.066
280.109
280.161
280.216
280.265
280.292
280.274
280.181
279.973
279.605
279.026
278.188
277.057
275.627
273.943
280.019
280.009
280.002
279.998
280
280.009
280.028
280.057
280.097
280.146
280.2
280.251
280.285
280.283
280.217
280.051
279.742
279.243
278.507
277.496
276.196
274.631
280.025
280.014
280.006
280.001
280.001
280.008
280.023
280.048
280.084
280.13
280.183
280.235
280.276
280.288
280.247
280.122
279.871
279.453
278.82
277.934
276.771
275.336
280.03
280.019
280.01
280.004
280.002
280.006
280.019
280.04
280.073
280.115
280.165
280.218
280.265
280.29
280.272
280.184
279.99
279.649
279.118
278.357
277.336
276.052
280.036
280.025
280.015
280.007
280.004
280.006
280.015
280.033
280.061
280.1
280.147
280.2
280.25
280.286
280.289
280.235
280.093
279.825
279.39
278.749
277.868
276.731
280.042
280.03
280.019
280.011
280.006
280.005
280.011
280.026
280.05
280.085
280.129
280.181
280.234
280.278
280.298
280.274
280.178
279.977
279.631
279.102
278.353
277.356
280.047
280.035
280.024
280.015
280.008
280.005
280.009
280.02
280.04
280.07
280.111
280.161
280.214
280.265
280.3
280.301
280.245
280.102
279.837
279.411
278.787
277.934
280.053
280.041
280.029
280.019
280.011
280.006
280.007
280.014
280.031
280.057
280.094
280.14
280.194
280.248
280.294
280.316
280.294
280.202
280.007
279.673
279.161
278.436
280.058
280.046
280.034
280.023
280.014
280.007
280.005
280.01
280.022
280.044
280.076
280.119
280.171
280.228
280.281
280.319
280.325
280.276
280.141
279.888
279.477
278.869
280.064
280.052
280.04
280.028
280.017
280.009
280.005
280.006
280.015
280.032
280.06
280.099
280.148
280.205
280.263
280.314
280.342
280.327
280.244
280.06
279.738
279.237
280.069
280.057
280.045
280.033
280.021
280.011
280.005
280.004
280.009
280.022
280.045
280.08
280.126
280.181
280.242
280.301
280.345
280.359
280.318
280.193
279.95
279.547
280.075
280.063
280.05
280.037
280.025
280.014
280.006
280.002
280.004
280.013
280.032
280.062
280.104
280.157
280.218
280.282
280.339
280.374
280.368
280.292
280.115
279.797
280.08
280.068
280.055
280.042
280.029
280.017
280.007
280.001
280
280.005
280.02
280.046
280.083
280.133
280.193
280.26
280.325
280.377
280.397
280.361
280.239
279.993
280.085
280.073
280.06
280.047
280.034
280.021
280.009
280.001
279.997
279.999
280.01
280.031
280.064
280.11
280.168
280.235
280.306
280.369
280.41
280.406
280.328
280.139
280.09
280.078
280.065
280.052
280.038
280.024
280.012
280.002
279.996
279.995
280.002
280.019
280.048
280.089
280.144
280.211
280.284
280.355
280.411
280.431
280.387
280.247
280.094
280.083
280.07
280.057
280.042
280.028
280.015
280.003
279.995
279.992
279.996
280.009
280.033
280.071
280.122
280.187
280.261
280.337
280.403
280.44
280.424
280.321
280.098
280.087
280.075
280.061
280.047
280.032
280.018
280.005
279.995
279.99
279.991
280
280.021
280.055
280.102
280.164
280.237
280.316
280.388
280.438
280.442
280.367
280.102
280.091
280.079
280.065
280.051
280.036
280.022
280.008
279.997
279.989
279.987
279.994
280.011
280.041
280.085
280.144
280.215
280.294
280.371
280.429
280.446
280.391
280.106
280.095
280.083
280.07
280.055
280.04
280.025
280.011
279.998
279.989
279.985
279.989
280.003
280.03
280.071
280.126
280.195
280.274
280.352
280.415
280.442
280.401
280.109
280.098
280.086
280.073
280.059
280.044
280.029
280.014
280
279.99
279.984
279.986
279.998
280.021
280.059
280.111
280.178
280.255
280.333
280.4
280.432
280.401
280.112
280.101
280.09
280.077
280.063
280.047
280.032
280.017
280.002
279.991
279.984
279.984
279.993
280.014
280.049
280.099
280.163
280.238
280.316
280.383
280.42
280.395
280.115
280.104
280.093
280.08
280.066
280.051
280.035
280.019
280.005
279.993
279.985
279.983
279.991
280.009
280.042
280.089
280.15
280.223
280.3
280.368
280.406
280.386
280.117
280.107
280.095
280.083
280.069
280.054
280.038
280.022
280.007
279.994
279.986
279.983
279.989
280.006
280.036
280.081
280.141
280.212
280.287
280.355
280.394
280.375
280.119
280.109
280.097
280.085
280.071
280.056
280.04
280.024
280.009
279.996
279.987
279.983
279.988
280.003
280.032
280.075
280.133
280.202
280.277
280.343
280.382
280.365
280.12
280.11
280.099
280.087
280.073
280.058
280.042
280.026
280.011
279.998
279.988
279.984
279.988
280.002
280.029
280.071
280.127
280.195
280.268
280.334
280.373
280.357
280.121
280.111
280.1
280.088
280.074
280.06
280.044
280.028
280.013
279.999
279.989
279.984
279.987
280.001
280.028
280.068
280.124
280.19
280.262
280.327
280.366
280.349
280.122
280.112
280.101
280.089
280.076
280.061
280.045
280.029
280.014
280
279.99
279.985
279.988
280.001
280.027
280.067
280.121
280.187
280.258
280.323
280.361
280.344
280.123
280.113
280.102
280.09
280.076
280.061
280.046
280.03
280.014
280.001
279.99
279.985
279.988
280.001
280.026
280.066
280.12
280.186
280.256
280.32
280.358
280.341
280.149
280.147
280.145
280.143
280.14
280.138
280.135
280.133
280.13
280.127
280.124
280.12
280.116
280.112
280.108
280.103
280.098
280.092
280.086
280.079
280.071
280.063
280.053
280.043
280.032
280.02
280.009
279.998
280.149
280.147
280.145
280.143
280.141
280.139
280.137
280.134
280.132
280.129
280.126
280.123
280.119
280.115
280.111
280.106
280.101
280.096
280.09
280.083
280.076
280.067
280.058
280.048
280.037
280.026
280.014
280.003
280.149
280.148
280.146
280.144
280.142
280.14
280.138
280.136
280.134
280.131
280.128
280.125
280.122
280.118
280.114
280.11
280.105
280.1
280.094
280.087
280.08
280.072
280.063
280.053
280.042
280.031
280.019
280.008
280.149
280.148
280.146
280.145
280.143
280.142
280.14
280.138
280.136
280.133
280.131
280.128
280.125
280.121
280.117
280.113
280.108
280.103
280.098
280.091
280.084
280.076
280.068
280.058
280.048
280.036
280.025
280.014
280.149
280.148
280.147
280.146
280.144
280.143
280.141
280.139
280.137
280.135
280.133
280.13
280.127
280.124
280.12
280.116
280.112
280.107
280.102
280.096
280.089
280.081
280.073
280.063
280.053
280.042
280.03
280.019
280.15
280.149
280.148
280.147
280.145
280.144
280.143
280.141
280.139
280.137
280.135
280.133
280.13
280.127
280.123
280.12
280.116
280.111
280.106
280.1
280.093
280.086
280.077
280.068
280.058
280.047
280.036
280.025
280.15
280.149
280.148
280.147
280.146
280.145
280.144
280.143
280.141
280.139
280.137
280.135
280.133
280.13
280.127
280.123
280.119
280.115
280.109
280.104
280.097
280.09
280.082
280.073
280.064
280.053
280.042
280.03
280.15
280.149
280.149
280.148
280.147
280.147
280.146
280.144
280.143
280.142
280.14
280.138
280.135
280.133
280.13
280.126
280.122
280.118
280.113
280.108
280.102
280.095
280.087
280.079
280.069
280.059
280.047
280.036
280.15
280.15
280.149
280.149
280.148
280.148
280.147
280.146
280.145
280.144
280.142
280.14
280.138
280.136
280.133
280.13
280.126
280.122
280.117
280.112
280.106
280.099
280.092
280.084
280.074
280.064
280.053
280.042
280.15
280.15
280.15
280.15
280.149
280.149
280.148
280.148
280.147
280.146
280.144
280.143
280.141
280.138
280.136
280.133
280.129
280.125
280.121
280.116
280.11
280.104
280.097
280.089
280.08
280.07
280.059
280.047
280.15
280.15
280.15
280.15
280.15
280.15
280.15
280.149
280.149
280.148
280.146
280.145
280.143
280.141
280.139
280.136
280.133
280.129
280.125
280.12
280.115
280.108
280.101
280.094
280.085
280.075
280.064
280.053
280.15
280.151
280.151
280.151
280.151
280.151
280.151
280.151
280.15
280.15
280.149
280.147
280.146
280.144
280.142
280.139
280.136
280.132
280.128
280.124
280.119
280.113
280.106
280.098
280.09
280.08
280.07
280.059
280.15
280.151
280.151
280.152
280.152
280.152
280.153
280.152
280.152
280.152
280.151
280.15
280.148
280.147
280.144
280.142
280.139
280.136
280.132
280.128
280.123
280.117
280.11
280.103
280.095
280.086
280.075
280.064
280.15
280.151
280.152
280.153
280.153
280.154
280.154
280.154
280.154
280.153
280.153
280.152
280.151
280.149
280.147
280.145
280.142
280.139
280.136
280.131
280.127
280.121
280.115
280.108
280.1
280.091
280.081
280.07
280.15
280.151
280.152
280.153
280.154
280.155
280.155
280.155
280.155
280.155
280.155
280.154
280.153
280.152
280.15
280.148
280.145
280.142
280.139
280.135
280.13
280.125
280.119
280.112
280.104
280.096
280.086
280.075
280.151
280.152
280.153
280.154
280.155
280.156
280.156
280.157
280.157
280.157
280.157
280.156
280.155
280.154
280.153
280.151
280.148
280.145
280.142
280.138
280.134
280.129
280.123
280.117
280.109
280.101
280.091
280.081
280.151
280.152
280.153
280.155
280.156
280.157
280.157
280.158
280.159
280.159
280.159
280.158
280.158
280.157
280.155
280.153
280.151
280.148
280.145
280.142
280.137
280.133
280.127
280.121
280.113
280.105
280.096
280.086
280.151
280.152
280.154
280.155
280.156
280.158
280.159
280.159
280.16
280.16
280.16
280.16
280.16
280.159
280.158
280.156
280.154
280.151
280.148
280.145
280.141
280.136
280.131
280.125
280.118
280.11
280.101
280.091
280.151
280.153
280.154
280.156
280.157
280.159
280.16
280.161
280.161
280.162
280.162
280.162
280.162
280.161
280.16
280.158
280.156
280.154
280.151
280.148
280.144
280.14
280.134
280.128
280.122
280.114
280.105
280.096
280.151
280.153
280.155
280.156
280.158
280.159
280.161
280.162
280.163
280.163
280.164
280.164
280.164
280.163
280.162
280.161
280.159
280.157
280.154
280.151
280.147
280.143
280.138
280.132
280.125
280.118
280.11
280.1
280.151
280.153
280.155
280.157
280.159
280.16
280.162
280.163
280.164
280.165
280.165
280.166
280.165
280.165
280.164
280.163
280.161
280.159
280.157
280.154
280.15
280.146
280.141
280.135
280.129
280.122
280.114
280.104
280.151
280.153
280.155
280.157
280.159
280.161
280.163
280.164
280.165
280.166
280.167
280.167
280.167
280.167
280.166
280.165
280.163
280.161
280.159
280.156
280.153
280.149
280.144
280.138
280.132
280.125
280.117
280.108
280.151
280.153
280.156
280.158
280.16
280.162
280.163
280.165
280.166
280.167
280.168
280.169
280.169
280.169
280.168
280.167
280.165
280.164
280.161
280.158
280.155
280.151
280.147
280.141
280.135
280.129
280.121
280.112
280.151
280.154
280.156
280.158
280.16
280.162
280.164
280.166
280.167
280.169
280.169
280.17
280.17
280.17
280.17
280.169
280.167
280.166
280.163
280.161
280.157
280.154
280.149
280.144
280.138
280.132
280.124
280.115
280.151
280.154
280.156
280.159
280.161
280.163
280.165
280.167
280.168
280.17
280.171
280.171
280.172
280.172
280.171
280.17
280.169
280.167
280.165
280.163
280.159
280.156
280.151
280.146
280.141
280.134
280.127
280.118
280.151
280.154
280.156
280.159
280.161
280.164
280.166
280.167
280.169
280.17
280.172
280.172
280.173
280.173
280.172
280.172
280.171
280.169
280.167
280.164
280.161
280.158
280.153
280.149
280.143
280.137
280.129
280.121
280.151
280.154
280.157
280.159
280.162
280.164
280.166
280.168
280.17
280.171
280.172
280.173
280.174
280.174
280.174
280.173
280.172
280.17
280.168
280.166
280.163
280.159
280.155
280.15
280.145
280.139
280.132
280.124
280.151
280.154
280.157
280.16
280.162
280.164
280.167
280.169
280.17
280.172
280.173
280.174
280.175
280.175
280.175
280.174
280.173
280.172
280.17
280.167
280.164
280.161
280.157
280.152
280.147
280.141
280.134
280.126
280.151
280.154
280.157
280.16
280.162
280.165
280.167
280.169
280.171
280.173
280.174
280.175
280.176
280.176
280.176
280.175
280.174
280.173
280.171
280.168
280.166
280.162
280.158
280.153
280.148
280.142
280.135
280.127
280.151
280.154
280.157
280.16
280.163
280.165
280.167
280.17
280.171
280.173
280.174
280.175
280.176
280.176
280.176
280.176
280.175
280.174
280.172
280.169
280.167
280.163
280.159
280.155
280.149
280.143
280.137
280.129
280.151
280.154
280.157
280.16
280.163
280.165
280.168
280.17
280.172
280.173
280.175
280.176
280.177
280.177
280.177
280.176
280.176
280.174
280.172
280.17
280.167
280.164
280.16
280.155
280.15
280.144
280.138
280.13
280.151
280.154
280.157
280.16
280.163
280.165
280.168
280.17
280.172
280.174
280.175
280.176
280.177
280.177
280.177
280.177
280.176
280.175
280.173
280.171
280.168
280.164
280.161
280.156
280.151
280.145
280.138
280.131
280.151
280.154
280.157
280.16
280.163
280.166
280.168
280.17
280.172
280.174
280.175
280.176
280.177
280.178
280.178
280.177
280.176
280.175
280.173
280.171
280.168
280.165
280.161
280.156
280.151
280.145
280.139
280.131
269.737
270.101
270.488
270.852
271.167
271.444
271.267
271.672
272.101
272.508
272.874
273.201
273.103
273.485
273.889
274.282
274.644
274.966
274.94
275.262
275.601
275.933
276.242
276.522
276.542
276.796
277.061
277.322
277.566
277.79
277.83
278.019
278.215
278.408
278.589
278.755
278.797
278.929
279.066
279.199
279.324
279.438
279.471
279.558
279.647
279.733
279.813
279.885
279.903
279.956
280.009
280.06
280.106
280.146
280.149
280.178
280.206
280.232
280.254
280.272
280.262
280.275
280.286
280.296
280.303
280.307
280.287
280.29
280.292
280.292
280.29
280.286
280.26
280.257
280.254
280.25
280.244
280.236
280.206
280.202
280.197
280.191
280.184
280.176
280.145
280.141
280.136
280.13
280.124
280.117
280.088
280.084
280.081
280.076
280.072
280.067
280.04
280.038
280.036
280.033
280.031
280.028
280.003
280.003
280.003
280.002
280.002
280.001
279.979
279.98
279.982
279.983
279.984
279.985
279.966
279.968
279.971
279.973
279.976
279.978
279.961
279.964
279.968
279.971
279.975
279.979
279.963
279.967
279.971
279.975
279.98
279.984
279.993
280.004
280.015
280.027
280.038
280.048
280.058
280.067
280.075
280.082
280.089
280.094
280.1
280.105
280.109
280.114
280.118
280.121
280.125
280.128
280.131
280.134
280.137
280.139
280.142
280.144
280.147
280.149
279.988
279.998
280.01
280.022
280.033
280.044
280.054
280.063
280.071
280.078
280.085
280.091
280.097
280.102
280.107
280.111
280.115
280.119
280.123
280.126
280.129
280.132
280.135
280.138
280.141
280.144
280.146
280.149
279.983
279.994
280.005
280.017
280.028
280.039
280.049
280.058
280.067
280.074
280.081
280.088
280.093
280.099
280.104
280.108
280.113
280.117
280.121
280.124
280.128
280.131
280.134
280.137
280.14
280.143
280.146
280.149
279.979
279.989
280
280.012
280.024
280.035
280.045
280.054
280.063
280.071
280.078
280.084
280.09
280.096
280.101
280.106
280.11
280.115
280.119
280.122
280.126
280.13
280.133
280.136
280.139
280.143
280.146
280.149
279.974
279.984
279.995
280.007
280.019
280.03
280.041
280.05
280.059
280.067
280.074
280.081
280.087
280.093
280.098
280.103
280.108
280.112
280.117
280.121
280.125
280.128
280.132
280.135
280.139
280.142
280.145
280.148
279.97
279.979
279.991
280.003
280.014
280.026
280.036
280.046
280.055
280.063
280.071
280.078
280.084
280.09
280.095
280.101
280.105
280.11
280.115
280.119
280.123
280.127
280.131
280.134
280.138
280.141
280.145
280.148
269.238
269.238
269.238
269.238
269.238
269.238
269.238
269.238
269.238
269.238
269.238
269.238
269.238
269.239
269.239
269.239
269.239
269.239
269.239
269.239
269.239
269.239
269.239
269.239
269.239
269.239
269.239
269.239
269.239
269.24
269.24
269.241
269.243
269.247
269.253
269.263
269.281
269.311
269.366
269.477
270.432
270.432
270.432
270.432
270.432
270.432
270.432
270.432
270.432
270.432
270.432
270.432
270.433
270.433
270.433
270.433
270.433
270.433
270.434
270.434
270.434
270.434
270.434
270.434
270.434
270.434
270.434
270.434
270.434
270.435
270.436
270.439
270.445
270.455
270.472
270.5
270.548
270.624
270.749
270.95
272.117
272.117
272.117
272.117
272.117
272.117
272.117
272.117
272.118
272.118
272.118
272.118
272.118
272.119
272.119
272.119
272.119
272.12
272.12
272.12
272.121
272.121
272.121
272.121
272.121
272.121
272.121
272.121
272.121
272.121
272.123
272.128
272.136
272.151
272.177
272.219
272.287
272.393
272.553
272.785
273.955
273.955
273.956
273.956
273.956
273.956
273.956
273.956
273.956
273.956
273.957
273.957
273.957
273.958
273.958
273.958
273.959
273.959
273.96
273.96
273.96
273.961
273.961
273.961
273.961
273.961
273.96
273.96
273.96
273.961
273.963
273.968
273.978
273.995
274.026
274.075
274.151
274.266
274.432
274.658
275.696
275.696
275.696
275.696
275.696
275.697
275.697
275.697
275.697
275.697
275.698
275.698
275.698
275.699
275.699
275.7
275.7
275.701
275.701
275.702
275.702
275.703
275.703
275.703
275.703
275.703
275.702
275.702
275.702
275.702
275.704
275.708
275.718
275.735
275.764
275.811
275.882
275.985
276.129
276.315
277.164
277.164
277.164
277.164
277.164
277.165
277.165
277.165
277.165
277.165
277.166
277.166
277.167
277.167
277.168
277.168
277.169
277.169
277.17
277.171
277.171
277.172
277.172
277.172
277.172
277.172
277.172
277.171
277.17
277.17
277.172
277.175
277.183
277.197
277.222
277.261
277.32
277.404
277.517
277.66
278.31
278.31
278.31
278.31
278.311
278.311
278.311
278.311
278.311
278.312
278.312
278.313
278.313
278.314
278.314
278.315
278.316
278.316
278.317
278.318
278.318
278.319
278.32
278.32
278.32
278.32
278.319
278.319
278.318
278.317
278.318
278.32
278.325
278.336
278.355
278.384
278.429
278.491
278.574
278.676
279.142
279.142
279.142
279.142
279.142
279.143
279.143
279.143
279.144
279.144
279.144
279.145
279.145
279.146
279.147
279.147
279.148
279.149
279.15
279.151
279.152
279.152
279.153
279.154
279.154
279.154
279.153
279.153
279.152
279.151
279.15
279.151
279.154
279.161
279.173
279.194
279.224
279.267
279.322
279.391
279.7
279.7
279.7
279.7
279.7
279.7
279.701
279.701
279.701
279.702
279.702
279.703
279.703
279.704
279.705
279.706
279.707
279.707
279.708
279.709
279.71
279.711
279.712
279.713
279.713
279.713
279.713
279.713
279.712
279.71
279.709
279.709
279.71
279.713
279.72
279.732
279.751
279.777
279.812
279.854
280.036
280.037
280.037
280.037
280.037
280.037
280.038
280.038
280.038
280.039
280.039
280.04
280.041
280.041
280.042
280.043
280.044
280.045
280.046
280.047
280.048
280.05
280.051
280.051
280.052
280.052
280.052
280.052
280.051
280.05
280.049
280.048
280.047
280.048
280.051
280.056
280.066
280.08
280.099
280.123
280.209
280.209
280.209
280.209
280.209
280.21
280.21
280.21
280.211
280.211
280.212
280.213
280.213
280.214
280.215
280.216
280.217
280.218
280.219
280.221
280.222
280.223
280.224
280.225
280.226
280.227
280.227
280.227
280.227
280.226
280.224
280.223
280.221
280.22
280.22
280.222
280.225
280.231
280.24
280.25
280.267
280.267
280.267
280.267
280.268
280.268
280.268
280.269
280.269
280.27
280.271
280.271
280.272
280.273
280.274
280.275
280.276
280.277
280.279
280.28
280.281
280.283
280.284
280.285
280.287
280.287
280.288
280.288
280.288
280.288
280.286
280.285
280.283
280.281
280.28
280.279
280.279
280.28
280.281
280.284
280.254
280.254
280.254
280.254
280.254
280.255
280.255
280.256
280.256
280.257
280.257
280.258
280.259
280.26
280.261
280.262
280.263
280.265
280.266
280.267
280.269
280.27
280.272
280.273
280.275
280.276
280.277
280.278
280.278
280.278
280.277
280.276
280.274
280.273
280.271
280.268
280.266
280.265
280.263
280.261
280.201
280.201
280.201
280.201
280.202
280.202
280.203
280.203
280.204
280.204
280.205
280.206
280.207
280.208
280.209
280.21
280.211
280.212
280.214
280.215
280.217
280.219
280.22
280.222
280.224
280.225
280.227
280.228
280.228
280.229
280.229
280.228
280.227
280.226
280.224
280.221
280.219
280.216
280.213
280.21
280.132
280.132
280.133
280.133
280.133
280.133
280.134
280.134
280.135
280.136
280.136
280.137
280.138
280.139
280.14
280.141
280.143
280.144
280.146
280.147
280.149
280.151
280.153
280.154
280.156
280.158
280.16
280.161
280.162
280.163
280.164
280.164
280.164
280.163
280.162
280.16
280.158
280.155
280.152
280.149
280.063
280.063
280.063
280.063
280.063
280.064
280.064
280.065
280.065
280.066
280.067
280.068
280.069
280.07
280.071
280.072
280.073
280.075
280.076
280.078
280.08
280.082
280.084
280.086
280.088
280.09
280.092
280.094
280.095
280.097
280.098
280.099
280.099
280.099
280.099
280.098
280.097
280.095
280.093
280.091
280.001
280.001
280.002
280.002
280.002
280.002
280.003
280.003
280.004
280.005
280.006
280.006
280.007
280.009
280.01
280.011
280.012
280.014
280.015
280.017
280.019
280.021
280.023
280.025
280.027
280.03
280.032
280.034
280.036
280.038
280.04
280.041
280.042
280.043
280.044
280.044
280.044
280.043
280.042
280.041
279.952
279.953
279.953
279.953
279.953
279.954
279.954
279.955
279.955
279.956
279.957
279.958
279.959
279.96
279.961
279.962
279.964
279.965
279.967
279.969
279.971
279.973
279.975
279.977
279.979
279.982
279.984
279.986
279.989
279.991
279.993
279.995
279.997
279.999
280
280.001
280.002
280.003
280.003
280.003
279.917
279.917
279.918
279.918
279.918
279.919
279.919
279.92
279.92
279.921
279.922
279.923
279.924
279.925
279.926
279.927
279.929
279.93
279.932
279.934
279.936
279.938
279.94
279.942
279.945
279.947
279.95
279.952
279.955
279.957
279.96
279.963
279.965
279.967
279.969
279.971
279.973
279.975
279.976
279.978
279.895
279.895
279.896
279.896
279.896
279.897
279.897
279.898
279.898
279.899
279.9
279.901
279.902
279.903
279.904
279.905
279.907
279.908
279.91
279.912
279.914
279.916
279.918
279.92
279.923
279.925
279.928
279.931
279.934
279.936
279.939
279.942
279.945
279.948
279.951
279.953
279.956
279.958
279.961
279.963
279.884
279.884
279.885
279.885
279.885
279.886
279.886
279.887
279.887
279.888
279.889
279.89
279.891
279.892
279.893
279.895
279.896
279.898
279.899
279.901
279.903
279.905
279.907
279.91
279.912
279.915
279.917
279.92
279.923
279.926
279.929
279.932
279.935
279.939
279.942
279.945
279.948
279.951
279.955
279.958
279.882
279.882
279.882
279.883
279.883
279.883
279.884
279.884
279.885
279.886
279.887
279.888
279.889
279.89
279.891
279.892
279.894
279.895
279.897
279.899
279.901
279.903
279.905
279.907
279.91
279.913
279.915
279.918
279.921
279.924
279.927
279.931
279.934
279.937
279.941
279.944
279.948
279.952
279.955
279.959
279.966
279.975
279.986
279.998
280.01
280.022
280.032
280.042
280.051
280.06
280.067
280.074
280.081
280.087
280.093
280.098
280.103
280.108
280.113
280.117
280.121
280.126
280.13
280.133
280.137
280.141
280.145
280.148
279.961
279.971
279.982
279.994
280.006
280.017
280.028
280.038
280.048
280.056
280.064
280.071
280.078
280.084
280.09
280.096
280.101
280.106
280.111
280.115
280.12
280.124
280.128
280.132
280.136
280.14
280.144
280.148
279.957
279.966
279.978
279.99
280.002
280.013
280.025
280.035
280.044
280.053
280.061
280.068
280.075
280.082
280.088
280.093
280.099
280.104
280.109
280.114
280.118
280.123
280.127
280.132
280.136
280.14
280.144
280.148
279.953
279.962
279.973
279.985
279.998
280.01
280.021
280.031
280.041
280.05
280.058
280.065
280.072
280.079
280.085
280.091
280.097
280.102
280.107
280.112
280.117
280.122
280.126
280.131
280.135
280.139
280.144
280.148
279.95
279.958
279.969
279.982
279.994
280.006
280.017
280.028
280.037
280.046
280.055
280.062
280.07
280.076
280.083
280.089
280.094
280.1
280.105
280.111
280.116
280.12
280.125
280.13
280.134
280.139
280.143
280.148
279.946
279.955
279.966
279.978
279.99
280.002
280.014
280.024
280.034
280.043
280.052
280.06
280.067
280.074
280.08
280.086
280.092
280.098
280.104
280.109
280.114
280.119
280.124
280.129
280.134
280.138
280.143
280.148
279.942
279.951
279.962
279.974
279.986
279.999
280.01
280.021
280.031
280.04
280.049
280.057
280.064
280.071
280.078
280.084
280.09
280.096
280.102
280.107
280.113
280.118
280.123
280.128
280.133
280.138
280.143
280.148
279.939
279.947
279.958
279.97
279.983
279.995
280.007
280.018
280.028
280.037
280.046
280.054
280.062
280.069
280.076
280.082
280.088
280.094
280.1
280.106
280.112
280.117
280.122
280.127
280.133
280.138
280.143
280.148
279.935
279.944
279.955
279.967
279.98
279.992
280.004
280.015
280.025
280.035
280.043
280.052
280.059
280.067
280.074
280.08
280.087
280.093
280.099
280.105
280.11
280.116
280.121
280.127
280.132
280.137
280.142
280.147
279.932
279.94
279.951
279.964
279.976
279.989
280.001
280.012
280.022
280.032
280.041
280.049
280.057
280.064
280.071
280.078
280.085
280.091
280.097
280.103
280.109
280.115
280.12
280.126
280.131
280.137
280.142
280.147
279.928
279.937
279.948
279.96
279.973
279.986
279.998
280.009
280.02
280.029
280.038
280.047
280.055
280.062
280.069
280.076
280.083
280.089
280.096
280.102
280.108
280.114
280.12
280.125
280.131
280.136
280.142
280.147
279.925
279.934
279.945
279.957
279.97
279.983
279.995
280.006
280.017
280.027
280.036
280.045
280.053
280.06
280.068
280.075
280.081
280.088
280.094
280.101
280.107
280.113
280.119
280.124
280.13
280.136
280.142
280.147
279.922
279.931
279.942
279.955
279.967
279.98
279.992
280.004
280.015
280.024
280.034
280.042
280.051
280.058
280.066
280.073
280.08
280.086
280.093
280.099
280.106
280.112
280.118
280.124
280.13
280.136
280.141
280.147
279.92
279.928
279.939
279.952
279.965
279.978
279.99
280.001
280.012
280.022
280.032
280.04
280.049
280.056
280.064
280.071
280.078
280.085
280.092
280.098
280.105
280.111
280.117
280.123
280.129
280.135
280.141
280.147
279.917
279.925
279.937
279.949
279.962
279.975
279.987
279.999
280.01
280.02
280.029
280.038
280.047
280.055
280.062
280.07
280.077
280.084
280.09
280.097
280.104
280.11
280.116
280.123
280.129
280.135
280.141
280.147
279.914
279.923
279.934
279.947
279.96
279.973
279.985
279.997
280.008
280.018
280.027
280.036
280.045
280.053
280.061
280.068
280.075
280.082
280.089
280.096
280.103
280.109
280.116
280.122
280.128
280.135
280.141
280.147
279.912
279.92
279.932
279.944
279.957
279.97
279.983
279.995
280.006
280.016
280.025
280.035
280.043
280.051
280.059
280.067
280.074
280.081
280.088
280.095
280.102
280.108
280.115
280.121
280.128
280.134
280.141
280.147
279.909
279.918
279.929
279.942
279.955
279.968
279.981
279.993
280.004
280.014
280.024
280.033
280.041
280.05
280.058
280.065
280.073
280.08
280.087
280.094
280.101
280.108
280.114
280.121
280.127
280.134
280.14
280.147
279.907
279.916
279.927
279.94
279.953
279.966
279.979
279.991
280.002
280.012
280.022
280.031
280.04
280.048
280.056
280.064
280.071
280.079
280.086
280.093
280.1
280.107
280.114
280.12
280.127
280.134
280.14
280.147
279.905
279.914
279.925
279.938
279.951
279.964
279.977
279.989
280
280.011
280.02
280.03
280.038
280.047
280.055
280.063
280.07
280.078
280.085
280.092
280.099
280.106
280.113
280.12
280.127
280.133
280.14
280.147
279.903
279.912
279.923
279.936
279.949
279.963
279.975
279.987
279.998
280.009
280.019
280.028
280.037
280.045
280.054
280.061
280.069
280.077
280.084
280.091
280.098
280.106
280.113
280.119
280.126
280.133
280.14
280.147
279.901
279.91
279.922
279.934
279.948
279.961
279.974
279.986
279.997
280.007
280.017
280.027
280.036
280.044
280.052
280.06
280.068
280.076
280.083
280.091
280.098
280.105
280.112
280.119
280.126
280.133
280.14
280.147
279.9
279.908
279.92
279.933
279.946
279.959
279.972
279.984
279.995
280.006
280.016
280.025
280.034
280.043
280.051
280.059
280.067
280.075
280.082
280.09
280.097
280.104
280.112
280.119
280.126
280.133
280.14
280.147
279.898
279.907
279.918
279.931
279.945
279.958
279.971
279.983
279.994
280.005
280.015
280.024
280.033
280.042
280.05
280.058
280.066
280.074
280.082
280.089
280.097
280.104
280.111
280.118
280.125
280.132
280.139
280.146
279.897
279.905
279.917
279.93
279.943
279.957
279.969
279.981
279.993
280.003
280.013
280.023
280.032
280.041
280.049
280.057
280.065
280.073
280.081
280.088
280.096
280.103
280.111
280.118
280.125
280.132
280.139
280.146
279.895
279.904
279.916
279.929
279.942
279.955
279.968
279.98
279.992
280.002
280.012
280.022
280.031
280.04
280.048
280.056
280.065
280.072
280.08
280.088
280.095
280.103
280.11
280.118
280.125
280.132
280.139
280.146
279.894
279.903
279.914
279.927
279.941
279.954
279.967
279.979
279.99
280.001
280.011
280.021
280.03
280.039
280.047
280.056
280.064
280.072
280.08
280.087
280.095
280.102
280.11
280.117
280.125
280.132
280.139
280.146
279.893
279.902
279.913
279.926
279.94
279.953
279.966
279.978
279.989
280
280.01
280.02
280.029
280.038
280.047
280.055
280.063
280.071
280.079
280.087
280.094
280.102
280.11
280.117
280.124
280.132
280.139
280.146
279.892
279.901
279.912
279.925
279.939
279.952
279.965
279.977
279.989
279.999
280.01
280.019
280.028
280.037
280.046
280.054
280.062
280.071
280.078
280.086
280.094
280.102
280.109
280.117
280.124
280.132
280.139
280.146
279.891
279.9
279.911
279.924
279.938
279.951
279.964
279.976
279.988
279.999
280.009
280.018
280.028
280.037
280.045
280.054
280.062
280.07
280.078
280.086
280.094
280.101
280.109
280.116
280.124
280.131
280.139
280.146
279.89
279.899
279.91
279.923
279.937
279.95
279.963
279.975
279.987
279.998
280.008
280.018
280.027
280.036
280.045
280.053
280.061
280.07
280.078
280.085
280.093
280.101
280.109
280.116
280.124
280.131
280.139
280.146
279.889
279.898
279.91
279.923
279.936
279.949
279.962
279.975
279.986
279.997
280.007
280.017
280.026
280.035
280.044
280.053
280.061
280.069
280.077
280.085
280.093
280.101
280.108
280.116
280.124
280.131
280.139
280.146
279.889
279.897
279.909
279.922
279.935
279.949
279.962
279.974
279.986
279.997
280.007
280.017
280.026
280.035
280.044
280.052
280.061
280.069
280.077
280.085
280.093
280.1
280.108
280.116
280.124
280.131
280.139
280.146
279.888
279.897
279.908
279.921
279.935
279.948
279.961
279.973
279.985
279.996
280.006
280.016
280.025
280.034
280.043
280.052
280.06
280.068
280.076
280.085
280.092
280.1
280.108
280.116
280.123
280.131
280.139
280.146
279.888
279.896
279.908
279.921
279.934
279.948
279.961
279.973
279.985
279.996
280.006
280.016
280.025
280.034
280.043
280.051
280.06
280.068
280.076
280.084
280.092
280.1
280.108
280.116
280.123
280.131
280.139
280.146
279.887
279.896
279.907
279.92
279.934
279.947
279.96
279.973
279.984
279.995
280.006
280.015
280.025
280.034
280.043
280.051
280.06
280.068
280.076
280.084
280.092
280.1
280.108
280.116
280.123
280.131
280.139
280.146
279.887
279.896
279.907
279.92
279.934
279.947
279.96
279.972
279.984
279.995
280.005
280.015
280.024
280.034
280.042
280.051
280.059
280.068
280.076
280.084
280.092
280.1
280.108
280.115
280.123
280.131
280.139
280.146
279.887
279.895
279.907
279.92
279.933
279.947
279.96
279.972
279.984
279.995
280.005
280.015
280.024
280.033
280.042
280.051
280.059
280.068
280.076
280.084
280.092
280.1
280.108
280.115
280.123
280.131
280.139
280.146
279.886
279.895
279.907
279.92
279.933
279.947
279.96
279.972
279.984
279.995
280.005
280.015
280.024
280.033
280.042
280.051
280.059
280.067
280.076
280.084
280.092
280.1
280.108
280.115
280.123
280.131
280.139
280.146
279.886
279.895
279.907
279.92
279.933
279.947
279.96
279.972
279.983
279.994
280.005
280.015
280.024
280.033
280.042
280.051
280.059
280.067
280.076
280.084
280.092
280.1
280.108
280.115
280.123
280.131
280.138
280.146
)
;

boundaryField
{
    bc-2
    {
        type            empty;
    }
    bc-3
    {
        type            empty;
    }
    bottom
    {
        type            fixedValue;
        value           uniform 280.15;
    }
    leftSide
    {
        type            zeroGradient;
    }
    naturalSurface
    {
        type            codedFixedValue;
        value           uniform 269.245;
        redirectType    seasonalFixedValue;
        code            #{
             scalar  t = this->db().time().value()/365/24/60/60;
             scalar  T0 = 6.5+273.15  ;  // average temperature
             scalar  A  = 14.5 ;          // ampitude
             scalar  p  = 8760/24/365 ;    //cycle
             scalar  R0 = 0.04;
             operator==(T0+A*Foam::sin(2*3.1415926/p*t+3.1415926/2)+R0*t); 
        #};
    }
    rightSide
    {
        type            zeroGradient;
    }
    slopesurface
    {
        type            codedFixedValue;
        value           uniform 269.245;
        redirectType    seasonalFixedValue;
        code            #{
             scalar  t = this->db().time().value()/365/24/60/60;
             scalar  T0 = 6.5+273.15  ;  // average temperature
             scalar  A  = 14.5 ;          // ampitude
             scalar  p  = 8760/24/365 ;    //cycle
             scalar  R0 = 0.04;
             operator==(T0+A*Foam::sin(2*3.1415926/p*t+3.1415926/2)+R0*t); 
        #};
    }
    subGradeSurface
    {
        type            codedFixedValue;
        value           uniform 269.245;
        redirectType    seasonalFixedValue;
        code            #{
             scalar  t = this->db().time().value()/365/24/60/60;
             scalar  T0 = 6.5+273.15  ;  // average temperature
             scalar  A  = 14.5 ;          // ampitude
             scalar  p  = 8760/24/365 ;    //cycle
             scalar  R0 = 0.04;
             operator==(T0+A*Foam::sin(2*3.1415926/p*t+3.1415926/2)+R0*t); 
        #};
    }
}


// ************************************************************************* //
