# Supplementary material for: A finite volume-based model for the hydrothermal behavior of soil under freeze–thaw cycles
Source: PLoS One. 2021 Jun 3;16(6):e0252680. doi: 10.1371/journal.pone.0252680 (PMC8174737; doi:10.1371/journal.pone.0252680)
Supplement: S2 Data — (ZIP) [file pone.0252680.s002.zip › 土柱计算数据/1/3.03264e+08/volContOfIce]

/*--------------------------------*- C++ -*----------------------------------*\
| =========                 |                                                 |
| \\      /  F ield         | OpenFOAM: The Open Source CFD Toolbox           |
|  \\    /   O peration     | Version:  2.4.0                                 |
|   \\  /    A nd           | Web:      www.OpenFOAM.org                      |
|    \\/     M anipulation  |                                                 |
\*---------------------------------------------------------------------------*/
FoamFile
{
    version     2.0;
    format      ascii;
    class       volScalarField;
    location    "3.03264e+08";
    object      volContOfIce;
}
// * * * * * * * * * * * * * * * * * * * * * * * * * * * * * * * * * * * * * //

dimensions      [0 0 0 0 0 0 0];

internalField   nonuniform List<scalar> 
9554
(
0.208647
0.143694
0.0800626
0
0
0
0
0
0
0
0
0
0
0
0
0
0
0
0
0
0
0
0.208643
0.143691
0.0800604
0
0
0
0
0
0
0
0
0
0
0
0
0
0
0
0
0
0
0
0.208635
0.143687
0.080056
0
0
0
0
0
0
0
0
0
0
0
0
0
0
0
0
0
0
0
0.208623
0.143679
0.0800494
0
0
0
0
0
0
0
0
0
0
0
0
0
0
0
0
0
0
0
0.208608
0.14367
0.0800405
0
0
0
0
0
0
0
0
0
0
0
0
0
0
0
0
0
0
0
0.208589
0.143657
0.0800294
0
0
0
0
0
0
0
0
0
0
0
0
0
0
0
0
0
0
0
0.208565
0.143643
0.0800161
0
0
0
0
0
0
0
0
0
0
0
0
0
0
0
0
0
0
0
0.208538
0.143626
0.0800004
0
0
0
0
0
0
0
0
0
0
0
0
0
0
0
0
0
0
0
0.208507
0.143606
0.0799824
0
0
0
0
0
0
0
0
0
0
0
0
0
0
0
0
0
0
0
0.208472
0.143584
0.0799621
0
0
0
0
0
0
0
0
0
0
0
0
0
0
0
0
0
0
0
0.208433
0.14356
0.0799393
0
0
0
0
0
0
0
0
0
0
0
0
0
0
0
0
0
0
0
0.20839
0.143533
0.079914
0
0
0
0
0
0
0
0
0
0
0
0
0
0
0
0
0
0
0
0.208343
0.143503
0.0798862
0
0
0
0
0
0
0
0
0
0
0
0
0
0
0
0
0
0
0
0.208292
0.143472
0.0798558
0
0
0
0
0
0
0
0
0
0
0
0
0
0
0
0
0
0
0
0.208237
0.143437
0.0798229
0
0
0
0
0
0
0
0
0
0
0
0
0
0
0
0
0
0
0
0.208178
0.143401
0.0797875
0
0
0
0
0
0
0
0
0
0
0
0
0
0
0
0
0
0
0
0.208116
0.143362
0.0797497
0
0
0
0
0
0
0
0
0
0
0
0
0
0
0
0
0
0
0
0.208049
0.14332
0.0797098
0
0
0
0
0
0
0
0
0
0
0
0
0
0
0
0
0
0
0
0.207978
0.143276
0.0796683
0
0
0
0
0
0
0
0
0
0
0
0
0
0
0
0
0
0
0
0.207904
0.143229
0.0796261
0
0
0
0
0
0
0
0
0
0
0
0
0
0
0
0
0
0
0
0.207826
0.14318
0.079584
0
0
0
0
0
0
0
0
0
0
0
0
0
0
0
0
0
0
0
0.207744
0.143127
0.0795438
0
0
0
0
0
0
0
0
0
0
0
0
0
0
0
0
0
0
0
0.207659
0.143073
0.0795071
0
0
0
0
0
0
0
0
0
0
0
0
0
0
0
0
0
0
0
0.207569
0.143015
0.0794764
0
0
0
0
0
0
0
0
0
0
0
0
0
0
0
0
0
0
0
0.207477
0.142955
0.0794541
0
0
0
0
0
0
0
0
0
0
0
0
0
0
0
0
0
0
0
0.20738
0.142895
0.0794424
0
0
0
0
0
0
0
0
0
0
0
0
0
0
0
0
0
0
0
0.207281
0.142834
0.0794426
0
0
0
0
0
0
0
0
0
0
0
0
0
0
0
0
0
0
0
0.207178
0.142778
0.0794534
0
0
0
0
0
0
0
0
0
0
0
0
0
0
0
0
0
0
0
0.207074
0.142732
0.0794685
0
0
0
0
0
0
0
0
0
0
0
0
0
0
0
0
0
0
0
0.206969
0.142704
0.0794731
0
0
0
0
0
0
0
0
0
0
0
0
0
0
0
0
0
0
0
0.206867
0.142708
0.0794377
0
0
0
0
0
0
0
0
0
0
0
0
0
0
0
0
0
0
0
0.206773
0.142765
0.0793094
0
0
0
0
0
0
0
0
0
0
0
0
0
0
0
0
0
0
0
0.206691
0.142908
0.0789981
0
0
0
0
0
0
0
0
0
0
0
0
0
0
0
0
0
0
0
0.206635
0.14321
0.0783475
0
0
0
0
0
0
0
0
0
0
0
0
0
0
0
0
0
0
0
0.206636
0.143807
0.07708
0
0
0
0
0
0
0
0
0
0
0
0
0
0
0
0
0
0
0
0.206805
0.144821
0.0747411
0
0
0
0
0
0
0
0
0
0
0
0
0
0
0
0
0
0
0
0.207433
0.14653
0.0704637
0
0
0
0
0
0
0
0
0
0
0
0
0
0
0
0
0
0
0
0.20865
0.149202
0.0626895
0
0
0
0
0
0
0
0
0
0
0
0
0
0
0
0
0
0
0
0.210944
0.153306
0.0479963
0
0
0
0
0
0
0
0
0
0
0
0
0
0
0
0
0
0
0
0.213066
0.15806
0.0167946
0
0
0
0
0
0
0
0
0
0
0
0
0
0
0
0
0
0
0
0.257057
0.3408
0.291376
0.218182
0.183242
0.190582
0.190359
0.118002
0.18598
0.166483
0.161873
0.11863
0.173448
0.155037
0.178836
0.110634
0.172617
0.22474
0.12685
0.19013
0.194419
0.158134
0.176481
0.123376
0.144084
0.19023
0.206289
0.137251
0.177276
0.254383
0.169335
0.234632
0.241724
0.178955
0
0.17945
0
0
0.121448
0.185256
0.133981
0.11879
0.180948
0.157396
0.194702
0.14836
0.168435
0.0448105
0.116452
0
0.185474
0.0698753
0.132675
0
0
0
0
0
0.134796
0.185248
0.107511
0
0
0
0.140754
0
0.0175274
0
0
0
0
0
0
0
0
0
0
0
0
0
0
0
0
0
0
0
0
0
0
0
0
0
0
0
0
0
0
0
0
0
0
0
0
0
0
0
0
0
0
0
0
0
0
0
0.189839
0.124576
0
0.087417
0
0
0
0
0
0
0
0.189627
0
0
0
0
0
0
0
0.105108
0.144396
0.123444
0
0
0
0
0
0
0
0
0
0
0
0
0
0
0
0
0
0
0
0
0
0
0
0
0.135226
0.145717
0.243117
0.141899
0.171477
0
0
0
0
0
0
0
0
0
0
0
0
0
0
0
0
0.183695
0.111897
0
0
0
0
0
0
0
0
0
0
0
0
0
0
0
0
0
0
0
0
0
0.14113
0
0
0.206516
0.108926
0
0
0
0
0
0
0
0
0
0
0
0
0.140423
0.200232
0
0
0
0.153298
0
0
0
0.136862
0
0
0
0
0
0
0
0
0
0
0
0
0
0
0
0
0
0
0
0
0.151267
0.194083
0
0
0
0
0.0132842
0
0
0
0
0
0
0.00861297
0
0
0
0
0
0
0.119067
0.111975
0.132769
0.147387
0
0
0
0
0
0
0.144235
0.251063
0
0
0.0562051
0.104342
0
0
0
0
0
0
0
0.111938
0
0
0
0
0
0
0
0
0
0
0.0268804
0
0
0
0
0
0
0
0
0.0920707
0
0
0
0
0
0
0
0
0
0
0
0
0
0
0
0
0.19679
0.178925
0
0
0
0
0.160439
0.113806
0
0
0
0
0
0
0
0
0
0.0970288
0
0
0
0
0
0
0.136524
0.223628
0
0
0
0
0
0
0
0
0
0
0.12384
0.134568
0
0
0
0
0
0
0
0
0
0
0
0
0
0
0
0
0
0
0
0.0197983
0
0
0
0
0
0
0
0
0
0
0
0
0
0
0.107359
0.123278
0
0
0
0
0
0
0
0
0.156325
0.245807
0
0
0.138802
0.113492
0
0
0
0.159329
0
0
0
0
0.196449
0.135239
0.191802
0.197337
0
0
0
0
0
0
0.0065883
0
0.161213
0.119692
0
0
0
0
0
0
0
0
0
0
0
0
0
0
0
0
0.0946557
0.145893
0
0
0
0
0.153532
0.141343
0
0
0
0
0
0
0
0
0
0
0
0
0.181167
0.282886
0.249685
0.135309
0
0
0
0
0
0
0.143475
0.257694
0.149269
0
0.265633
0.204374
0.228206
0.213314
0.218222
0.123397
0.190444
0.101222
0.18718
0.14257
0.189957
0.129172
0.143439
0.150447
0.188155
0.0400106
0.16141
0.144617
0
0
0
0.164829
0.120906
0
0.139147
0
0.123648
0
0.103009
0
0
0
0.112025
0
0.140016
0
0.10681
0.0839264
0.144325
0
0
0
0.139078
0
0.138244
0
0.133024
0.0578524
0.120852
0
0
0
0
0.153116
0.111738
0
0
0.102007
0
0.11017
0.124775
0
0.127345
0
0.14414
0
0.0229786
0.125535
0
0.110019
0.151404
0
0
0
0
0.0947686
0.0929302
0.134373
0.127271
0.175931
0.106155
0.133844
0.0903546
0.130544
0
0
0.1438
0
0.135366
0
0.218215
0.102367
0
0.0061533
0
0
0
0.0870114
0.121095
0.115862
0
0
0
0
0.149789
0.00321749
0
0
0.146956
0.050208
0
0
0
0
0.125845
0.170563
0.207276
0.129351
0.138252
0.102474
0
0.0973721
0.149769
0.150664
0
0
0.0031757
0.154229
0.124145
0.103922
0.13241
0.148173
0.0684054
0.118737
0
0.131354
0.0164084
0
0
0
0
0.12802
0.13159
0
0.21067
0.143187
0
0.0917891
0.138944
0.145084
0.120431
0.18537
0
0
0.233217
0.144393
0.139632
0.149211
0
0
0.123668
0.144303
0.12264
0.120546
0.151312
0.137072
0.121366
0.121366
0
0.112852
0.105214
0
0.152683
0.12967
0.136996
0.112027
0.129292
0.126907
0
0
0
0
0
0
0
0
0
0
0
0
0.0514717
0
0.119455
0.143015
0
0
0.138685
0.131423
0.145854
0.142106
0.109873
0.0643693
0.122092
0.103879
0.245251
0.174811
0.0933825
0
0
0
0.144158
0.107264
0
0.074373
0
0
0
0
0.173923
0.215497
0.112537
0.142041
0.142601
0.246654
0.0956887
0.111083
0.0391859
0.105007
0
0
0
0
0.103014
0.0954417
0.108831
0.0244829
0
0
0.134393
0.159524
0.149602
0.15728
0.0909043
0.095865
0.13726
0.0690737
0.0871442
0.136305
0.250273
0.171528
0
0
0.134238
0.0968899
0
0.0410619
0.100057
0.14151
0
0.0742463
0
0
0.0455061
0.118808
0
0.00743775
0.109816
0.0193598
0.153258
0.185564
0.0967733
0.124308
0.132634
0.090851
0.0745405
0.130441
0.158665
0.125376
0
0
0
0
0.150131
0.15145
0
0
0
0
0
0
0
0
0
0
0.183604
0.240193
0.0378508
0
0.242006
0.277993
0.207578
0.204618
0.214036
0.209576
0.214859
0.218858
0.215452
0.210505
0.215488
0.210456
0.215317
0.209388
0.215401
0.208964
0.215033
0.209492
0.214932
0.201311
0.214475
0.207415
0.213419
0.207129
0.211493
0.204066
0.207918
0.193635
0.203198
0.187376
0.20341
0.200935
0.242233
0.261781
0.207467
0.204549
0.21391
0.208088
0.215774
0.19894
0.215924
0.205675
0.2156
0.208978
0.215175
0.208858
0.214973
0.21182
0.215123
0.201941
0.214823
0.211069
0.214097
0.210308
0.21323
0.199207
0.211294
0.20183
0.208137
0.189682
0.203615
0.19303
0.203142
0.209212
0
0.236033
0.150264
0
0.269091
0.183052
0.236924
0.205912
0.194309
0.169331
0.144443
0.134765
0.196848
0.114167
0.20454
0.135946
0.186342
0.154209
0.20392
0
0.192052
0.12281
0
0.136575
0.149774
0
0.115252
0
0.0883323
0
0.147139
0
0
0.0923974
0.106683
0
0.108168
0
0.0824662
0.0668007
0.142451
0
0
0
0.105961
0.072379
0.130113
0
0.0848104
0.0691664
0
0.153448
0.131546
0
0
0
0
0.131429
0.13676
0
0
0.145492
0
0.135318
0.154338
0
0.162468
0
0.0412389
0.151488
0
0.0958978
0
0
0
0
0.155844
0
0.0690177
0.145679
0.144904
0.124607
0
0.111152
0.109975
0.129317
0.23926
0.0971263
0.0725399
0
0
0.0130234
0
0.0219924
0
0.131296
0.118915
0.136111
0
0
0.178595
0.15163
0
0
0.0884236
0
0.138426
0.130821
0.150136
0.134979
0
0
0
0
0.117482
0.132456
0.0168604
0.126594
0
0
0.00324587
0.146228
0
0
0.126918
0.145851
0.214393
0.11057
0.0808989
0.0921489
0
0.0372601
0.141469
0.242342
0.127137
0
0.107137
0.107255
0.0813912
0
0.111808
0.138659
0.186611
0.120973
0.142885
0.161069
0
0.0370895
0
0.0753396
0.129104
0
0
0
0
0
0
0
0.122185
0.127162
0.105101
0.114034
0.125271
0.153388
0
0
0.142949
0.110435
0
0
0.139287
0.14566
0.218478
0.116567
0
0
0.213992
0.145855
0.112493
0
0
0
0.129182
0.133854
0.112443
0.131605
0.121755
0.152673
0.125557
0.142856
0
0
0
0
0
0
0
0.135114
0.130824
0.105763
0.0495648
0
0.121848
0.151367
0.132755
0.136984
0.160979
0.116481
0
0
0
0
0.0876172
0
0.0183842
0
0.0472883
0
0
0.138639
0
0
0.135088
0.199045
0.132198
0.124979
0.124526
0.0347254
0
0
0.0777562
0.115585
0
0
0.130664
0.12997
0
0
0.196104
0.153689
0.143071
0.109294
0.13272
0.0618607
0.140779
0.12978
0.179368
0.147983
0
0
0.108484
0
0.0953775
0
0.121628
0.141556
0.152225
0.188167
0
0.0310553
0
0
0
0
0.126308
0.117223
0
0
0.0801969
0.113902
0.124929
0.0652232
0
0
0.0988969
0.00865604
0.123029
0.134331
0
0
0
0
0.0144773
0
0.0179287
0.105352
0.185696
0.193385
0
0
0.0726999
0.127991
0
0
0.151903
0.145777
0
0
0
0
0
0
0
0
0.0504061
0
0.0604742
0.122641
0.151601
0.141238
0.148208
0.140642
0.188075
0.254198
0
0
0.00789054
0
0
0.178967
0
0
0.12049
0.183852
0.179773
0.18895
0.195585
0.163197
0.236598
0.153443
0.218276
0.139678
0.148783
0.128697
0.189063
0.153393
0.208631
0
0
0
0
0
0
0.109324
0.215768
0.0768506
0.154094
0
0.119501
0
0.123779
0
0.0189466
0
0
0
0
0
0
0
0
0
0
0
0
0
0
0
0
0
0
0
0
0
0
0
0
0
0
0
0
0
0
0
0
0
0
0
0
0
0
0
0
0
0
0
0
0
0
0
0
0
0
0
0
0
0
0
0.146247
0
0
0
0
0
0.143869
0.0400382
0.147715
0
0
0
0
0
0
0
0
0
0
0.113226
0
0
0
0
0
0
0
0
0
0
0
0
0
0.213107
0.141574
0
0
0
0
0
0
0
0
0
0
0.179969
0.138608
0
0
0
0
0
0
0
0
0
0
0.215116
0.0998018
0
0
0
0
0
0
0
0
0
0.0522577
0
0
0
0
0
0
0
0
0
0
0.150152
0.200197
0
0
0
0
0
0
0
0
0
0
0
0
0.129811
0.114289
0.172329
0.178686
0.15866
0.188426
0
0
0
0
0
0
0
0
0
0
0.0936533
0.0356542
0
0
0
0
0
0
0
0
0
0.109195
0
0
0
0
0
0
0
0
0
0
0
0
0
0
0
0
0
0
0
0
0
0
0
0
0
0
0
0
0
0
0
0
0.190398
0.195015
0
0
0
0
0
0
0
0
0.109194
0.13514
0
0
0.124046
0
0
0
0
0
0.193893
0.14777
0
0
0
0.138158
0
0
0
0
0
0
0
0
0
0
0
0
0
0
0
0
0
0
0
0
0
0
0
0
0
0
0
0
0
0
0
0
0
0
0
0
0
0
0
0
0
0.0874955
0.136086
0.129282
0
0
0
0
0
0
0
0
0
0
0.115099
0.132258
0
0
0.159061
0.192209
0.164632
0.142736
0
0
0
0
0
0
0
0
0
0
0
0
0.10366
0.138826
0
0
0
0
0
0
0
0
0
0
0
0
0
0
0.119237
0.122535
0
0
0
0
0
0
0.203814
0.129118
0
0
0
0
0
0
0
0
0
0
0.109471
0
0
0
0
0
0
0
0
0
0.078956
0.128659
0
0
0
0
0
0
0
0
0
0
0
0
0
0
0
0
0
0
0
0
0
0
0
0
0
0
0.126992
0.0532198
0
0
0
0
0
0
0.179898
0.147699
0
0
0
0
0.127788
0.06843
0
0
0.189542
0.281962
0.144383
0.172429
0.192044
0.250182
0.227158
0.179889
0
0
0
0
0
0
0.214444
0.289826
0.340989
0.257384
0.225414
0.218776
0.167141
0.229124
0.126852
0.174406
0.118809
0.177193
0.117427
0.188668
0.116449
0.190024
0.167998
0.183076
0.244293
0.156193
0.190811
0.165384
0.18146
0.156163
0.23604
0.125769
0.179838
0.1728
0.165396
0.13893
0.190249
0.143569
0.176118
0.218727
0
0
0
0
0
0
0
0
0
0
0
0
0
0
0
0
0
0
0
0
0
0
0
0
0
0
0
0
0
0
0
0
0
0
0
0
0
0
0
0
0
0
0
0
0
0
0
0
0
0
0
0
0
0
0
0
0
0
0
0
0
0
0
0
0
0
0
0
0
0
0
0
0
0
0
0
0
0
0
0
0
0
0
0
0
0
0
0
0
0
0
0
0
0
0
0
0
0
0
0
0
0
0
0
0
0
0
0
0
0
0
0
0
0
0
0
0
0
0
0
0
0
0
0
0
0
0
0
0
0
0
0
0
0
0
0
0
0
0
0
0
0
0
0
0
0
0
0
0
0
0
0
0
0
0
0
0
0
0
0
0
0
0
0
0
0
0
0
0
0
0
0
0
0
0
0
0
0
0
0
0
0
0
0
0
0
0
0
0
0
0
0
0
0
0
0
0
0
0
0
0
0
0
0
0
0
0
0
0
0
0
0
0
0
0
0
0
0
0
0
0
0
0
0
0
0
0
0
0
0
0
0
0
0
0
0
0
0
0
0
0
0
0
0
0
0
0
0
0
0
0
0
0
0
0
0
0
0
0
0
0
0
0
0
0
0
0
0
0
0
0
0
0
0
0
0
0
0
0
0
0
0
0
0
0
0
0
0
0
0
0
0
0
0
0
0
0
0
0
0
0
0
0
0
0
0
0
0
0
0
0
0
0
0
0
0
0
0
0
0
0
0
0
0
0
0
0
0
0
0
0
0
0
0
0
0
0
0
0
0
0
0
0
0
0
0
0
0
0
0
0
0
0
0
0
0
0
0
0
0
0
0
0
0
0
0
0
0
0
0
0
0
0
0
0
0
0
0
0
0
0
0
0
0
0
0
0
0
0
0
0
0
0
0
0
0
0
0
0
0
0
0
0
0
0
0
0
0
0
0
0
0
0
0
0
0
0
0
0
0
0
0
0
0
0
0
0
0
0
0
0
0
0
0
0
0
0
0
0
0
0
0
0
0
0
0
0
0
0
0
0
0
0
0
0
0
0
0
0
0
0
0
0
0
0
0
0
0
0
0
0
0
0
0
0
0
0
0
0
0
0
0
0
0
0
0
0
0
0
0
0
0
0
0
0
0
0
0
0
0
0
0
0
0
0
0
0
0
0
0
0
0
0
0
0
0
0
0
0
0
0
0
0
0
0
0
0
0
0
0
0
0
0
0
0
0
0
0
0
0
0
0
0
0
0
0
0
0
0
0
0
0
0
0
0
0
0
0
0
0
0
0
0
0
0
0
0
0
0
0
0
0
0
0
0
0
0
0
0
0
0
0
0
0
0
0
0
0
0
0
0
0
0
0
0
0
0
0
0
0
0
0
0
0
0
0
0
0
0
0
0
0
0
0
0
0
0
0
0
0
0
0
0
0
0
0
0
0
0
0
0
0
0
0
0
0
0
0
0
0
0
0
0
0
0
0
0
0
0
0
0
0
0
0
0
0
0
0
0
0
0
0
0
0
0
0
0
0
0
0
0
0
0
0
0
0
0
0
0
0
0
0
0
0
0
0
0
0
0
0
0
0
0
0
0
0
0
0
0
0
0
0
0
0
0
0
0
0
0
0
0
0
0
0
0
0
0
0
0
0
0
0
0
0
0
0
0
0
0
0
0
0
0
0
0
0
0
0
0
0
0
0
0
0
0
0
0
0
0
0
0
0
0
0
0
0
0
0
0
0
0
0
0
0
0
0
0
0
0
0
0
0
0
0
0
0
0
0
0
0
0
0
0
0
0
0
0
0
0
0
0
0
0
0
0
0
0
0
0
0
0
0
0
0
0
0
0
0
0
0
0
0
0
0
0
0
0
0
0
0
0
0
0
0
0
0
0
0
0
0
0
0
0
0
0
0
0
0
0
0
0
0
0
0
0
0
0
0
0
0
0
0
0
0
0
0
0
0
0
0
0
0
0
0
0
0
0
0
0
0
0
0
0
0
0
0
0
0
0
0
0
0
0
0
0
0
0
0
0
0
0
0
0
0
0
0
0
0
0
0
0
0
0
0
0
0
0
0
0
0
0
0
0
0
0
0
0
0
0
0
0
0
0
0
0
0
0
0
0
0
0
0
0
0
0
0
0
0
0
0
0
0
0
0
0
0
0
0
0
0
0
0
0
0
0
0
0
0
0
0
0
0
0
0
0
0
0
0
0
0
0
0
0
0
0
0
0
0
0
0
0
0
0
0
0
0
0
0
0
0
0
0
0
0
0
0
0
0
0
0
0
0
0
0
0
0
0
0
0
0
0
0
0
0
0
0
0
0
0
0
0
0
0
0
0
0
0
0
0
0
0
0
0
0
0
0
0
0
0
0
0
0
0
0
0
0
0
0
0
0
0
0
0
0
0
0
0
0
0
0
0
0
0
0
0
0
0
0
0
0
0
0
0
0
0
0
0
0
0
0
0
0
0
0
0
0
0
0
0
0
0
0
0
0
0
0
0
0
0
0
0
0
0
0
0
0
0
0
0
0
0
0
0
0
0
0
0
0
0
0
0.122692
0.130287
0.129665
0.1378
0.157014
0.189058
0
0.00093162
0.0497534
0.0850573
0.117348
0.145438
0
0
0
0
0
0
0
0
0
0
0
0
0
0
0
0
0
0
0
0
0
0
0
0
0
0
0
0
0
0
0
0
0
0
0
0
0
0
0
0
0
0
0
0
0
0
0
0
0
0
0
0
0
0
0
0
0
0
0
0
0
0
0
0
0
0
0
0
0
0
0
0
0
0
0
0
0
0
0
0
0
0
0
0
0
0
0
0
0
0
0
0
0
0
0
0
0
0
0
0
0
0
0
0
0
0
0
0
0
0
0
0
0
0
0
0
0
0
0
0
0
0
0
0
0
0
0
0
0
0
0
0
0
0
0
0
0
0
0
0
0
0
0
0
0
0
0
0
0
0
0
0
0
0
0
0
0
0
0
0
0
0
0
0
0
0
0
0
0
0
0
0
0
0
0
0
0
0
0
0
0
0
0
0
0
0
0
0
0
0
0
0
0
0
0
0
0
0
0
0
0
0
0
0
0
0
0
0
0
0
0
0
0
0
0
0
0
0
0
0
0
0
0
0
0
0
0
0
0
0
0
0
0
0
0
0
0
0
0
0
0
0
0
0
0
0
0
0
0
0
0
0
0
0
0
0
0
0
0
0
0
0
0
0
0
0
0
0
0
0
0
0
0
0
0
0
0
0
0
0
0
0
0
0
0
0
0
0
0.113891
0
0
0
0
0
0
0
0
0
0
0
0
0
0
0
0
0
0
0
0
0
0.100079
0
0
0
0
0
0
0
0
0
0
0
0
0
0
0
0
0
0
0
0
0
0.0750183
0
0
0
0
0
0
0
0
0
0
0
0
0
0
0
0
0
0
0
0
0
0
0
0
0
0
0
0
0
0
0
0
0
0
0
0
0
0
0
0
0
0
0
0
0
0
0
0
0
0
0
0
0
0
0
0
0
0
0
0
0
0
0
0
0
0
0
0
0
0
0
0
0
0
0
0
0
0
0
0
0
0
0
0
0
0
0
0
0
0
0
0
0
0
0
0
0
0
0
0
0
0
0
0
0
0
0
0
0
0
0
0
0
0
0
0
0
0
0
0
0
0
0
0
0
0
0
0
0
0
0
0
0
0
0
0
0
0
0
0
0
0
0
0
0
0
0
0
0
0
0
0
0
0
0
0
0
0
0
0
0
0
0
0
0
0
0
0
0
0
0
0
0
0
0
0
0
0
0
0
0
0
0
0
0
0
0
0
0
0
0
0
0
0
0
0
0
0
0
0
0
0
0
0
0
0
0
0
0
0
0
0
0
0
0
0
0
0
0
0
0
0
0
0
0
0
0
0
0
0
0
0
0
0
0
0
0
0
0
0
0
0
0
0
0
0
0
0
0
0
0
0
0
0
0
0
0
0
0
0
0
0
0
0
0
0
0
0
0
0
0
0
0
0
0
0
0
0
0
0
0
0
0
0
0
0
0
0
0
0
0
0
0
0
0
0
0
0
0
0
0
0
0
0
0
0
0
0
0
0
0
0
0
0
0
0
0
0
0
0
0
0
0
0
0
0
0
0
0
0
0
0
0
0
0
0
0
0
0
0
0
0
0
0
0
0
0
0
0
0
0
0
0
0
0
0
0
0
0
0
0
0
0
0
0
0
0
0
0
0
0
0
0
0
0
0
0
0
0
0
0
0
0
0
0
0
0
0
0
0
0
0
0
0
0
0
0
0
0
0
0
0
0
0
0
0
0
0
0
0
0
0
0
0
0
0
0
0
0
0
0
0
0
0
0
0
0
0
0
0
0
0
0
0
0
0
0
0
0
0
0
0
0
0
0
0
0
0
0
0
0
0
0
0
0
0
0
0
0
0
0
0
0
0
0
0
0
0
0
0
0
0
0
0
0
0
0
0
0
0
0
0
0
0
0
0
0
0
0
0
0
0
0
0
0
0
0
0
0
0
0
0
0
0
0
0
0
0
0
0
0
0
0
0
0
0
0
0
0
0
0
0
0
0
0
0
0
0
0
0
0
0
0
0
0
0
0
0
0
0
0
0
0
0
0
0
0
0
0
0
0
0
0
0
0
0
0
0
0
0
0
0
0
0
0
0
0
0
0
0
0
0
0
0
0
0
0
0
0
0
0
0
0
0
0
0
0
0
0
0
0
0
0
0
0
0
0
0
0
0
0
0
0
0
0
0
0
0
0
0
0
0
0
0
0
0
0
0
0
0
0
0
0
0
0
0
0
0
0
0
0
0
0
0
0
0
0
0
0
0
0
0
0
0
0
0
0
0
0
0
0
0
0
0
0
0
0
0
0
0
0
0
0
0
0
0
0
0
0
0
0
0
0
0
0
0
0
0
0
0
0
0
0
0
0
0
0
0
0
0
0
0
0
0
0
0
0
0
0
0
0
0
0
0
0
0
0
0
0
0
0
0
0
0
0
0
0
0
0
0
0
0
0
0
0
0
0
0
0
0
0
0
0
0
0
0
0
0
0
0
0
0
0
0
0
0
0
0
0
0
0
0
0
0
0
0
0
0
0
0
0
0
0
0
0
0
0
0
0
0
0
0
0
0
0
0
0
0
0
0
0
0
0
0
0
0
0
0
0
0
0
0
0
0
0
0
0
0
0
0
0
0
0
0
0
0
0
0
0
0
0
0
0
0
0
0
0
0
0
0
0
0
0
0
0
0
0
0
0
0
0
0
0
0
0
0
0
0
0
0
0
0
0
0
0
0
0
0
0
0
0
0
0
0
0
0
0
0
0
0
0
0
0
0
0
0
0
0
0
0
0
0
0
0
0
0
0
0
0
0
0
0
0
0
0
0
0
0
0
0
0
0
0
0
0
0
0
0
0
0
0
0
0
0
0
0
0
0
0
0
0
0
0
0
0
0
0
0
0
0
0
0
0
0
0
0
0
0
0
0
0
0
0
0
0
0
0
0
0
0
0
0
0
0
0
0
0
0
0
0
0
0
0
0
0
0
0
0
0
0
0
0
0
0
0
0
0
0
0
0
0
0
0
0
0
0
0
0
0
0
0
0
0
0
0
0
0
0
0
0
0
0
0
0
0
0
0
0
0
0
0
0
0
0
0
0
0
0
0
0
0
0
0
0
0
0
0
0
0
0
0
0
0
0
0
0
0
0
0
0
0
0
0
0
0
0
0
0
0
0
0
0
0
0
0
0
0
0
0
0
0
0
0
0
0
0
0
0
0
0
0
0
0
0
0
0
0
0
0
0
0
0
0
0
0
0
0
0
0
0
0
0
0
0
0
0
0
0
0
0
0
0
0
0
0
0
0
0
0
0
0
0
0
0
0
0
0
0
0
0
0
0
0
0
0
0
0
0
0
0
0
0
0
0
0
0
0
0
0
0
0
0
0
0
0
0
0
0
0
0
0
0
0
0
0
0
0
0
0
0
0
0
0
0
0
0
0
0
0
0
0
0
0
0
0
0
0
0
0
0
0
0
0
0
0
0
0
0
0
0
0
0
0
0
0
0
0
0
0
0
0
0
0
0
0
0
0
0
0
0
0
0
0
0
0
0
0
0
0
0
0
0
0
0
0
0
0
0
0
0
0
0
0
0
0
0
0
0
0
0
0
0
0
0
0
0
0
0
0
0
0
0
0
0
0
0
0
0
0
0
0
0
0
0
0
0
0
0
0
0
0
0
0
0
0
0
0
0
0
0
0
0
0
0
0
0
0
0
0
0
0
0
0
0
0
0
0
0
0
0
0
0
0
0
0
0
0
0
0
0
0
0
0
0
0
0
0
0
0
0
0
0
0
0
0
0
0
0
0
0
0
0
0
0
0
0
0
0
0
0
0
0
0
0
0
0
0
0
0
0
0
0
0
0
0
0
0
0
0
0
0
0
0
0
0
0
0
0
0
0
0
0
0
0
0
0
0
0
0
0
0
0
0
0
0
0
0
0
0
0
0
0
0
0
0
0
0
0
0
0
0
0
0
0
0
0
0
0
0
0
0
0
0
0
0
0
0
0
0
0
0
0
0
0
0
0
0
0
0
0
0
0
0
0
0
0
0
0
0
0
0
0
0
0
0
0
0
0
0
0
0
0
0
0
0
0
0
0
0
0
0
0
0
0
0
0
0
0
0
0
0
0
0
0
0
0
0
0
0
0
0
0
0
0
0
0
0
0
0
0
0
0
0
0
0
0
0
0
0
0
0
0
0
0
0
0
0
0
0
0
0
0
0
0
0
0
0
0
0
0
0
0
0
0
0
0
0
0
0
0
0
0
0
0
0
0
0
0
0
0
0
0
0
0
0
0
0
0
0
0
0
0
0
0
0
0
0
0
0
0
0
0
0
0
0
0
0
0
0
0
0
0
0
0
0
0
0
0
0
0
0
0
0
0
0
0
0
0
0
0
0
0
0
0
0
0
0
0
0
0
0
0
0
0
0
0
0
0
0
0
0
0
0
0
0
0
0
0
0
0
0
0
0
0
0
0
0
0
0
0
0
0
0
0
0
0
0.114155
0
0
0
0
0
0
0
0
0
0
0
0
0
0
0
0
0
0
0
0
0
0.101934
0
0
0
0
0
0
0
0
0
0
0
0
0
0
0
0
0
0
0
0
0
0.0816217
0
0
0
0
0
0
0
0
0
0
0
0
0
0
0
0
0
0
0
0
0
0.0234964
0
0
0
0
0
0
0
0
0
0
0
0
0
0
0
0
0
0
0
0
0
0
0
0
0
0
0
0
0
0
0
0
0
0
0
0
0
0
0
0
0
0
0
0
0
0
0
0
0
0
0
0
0
0
0
0
0
0
0
0
0
0
0
0
0
0
0
0
0
0
0
0
0
0
0
0
0
0
0
0
0
0
0
0
0
0
0
0
0
0
0
0
0
0
0
0
0
0
0
0
0
0
0
0
0
0
0
0
0
0
0
0
0
0
0
0
0
0
0
0
0
0
0
0
0
0
0
0
0
0
0
0
0
0
0
0
0
0
0
0
0
0
0
0
0
0
0
0
0
0
0
0
0
0
0
0
0
0
0
0
0
0
0
0
0
0
0
0
0
0
0
0
0
0
0
0
0
0
0
0
0
0
0
0
0
0
0
0
0
0
0
0
0
0
0
0
0
0
0
0
0
0
0
0
0
0
0
0
0
0
0
0
0
0
0
0
0
0
0
0
0
0
0
0
0
0
0
0
0
0
0
0
0
0
0
0
0
0
0
0
0
0
0
0
0
0
0
0
0
0
0
0
0
0
0
0
0
0
0
0
0
0
0
0
0
0
0
0
0
0
0
0
0
0
0
0
0
0
0
0
0
0
0
0
0
0
0
0
0
0
0
0
0
0
0
0
0
0
0
0
0
0
0
0
0
0
0
0
0
0
0
0
0
0
0
0
0
0
0
0
0
0
0
0
0
0
0
0
0
0
0
0
0
0
0
0
0
0
0
0
0
0
0
0
0
0
0
0
0
0
0
0
0
0
0
0
0
0
0
0
0
0
0
0
0
0
0
0
0
0
0
0
0
0
0
0
0
0
0
0
0
0
0
0
0
0
0
0
0
0
0
0
0
0
0
0
0
0
0
0
0
0
0
0
0
0
0
0
0
0
0
0
0
0
0
0
0
0
0
0
0
0
0
0
0
0
0
0
0
0
0
0
0
0
0
0
0
0
0
0
0
0
0
0
0
0
0
0
0
0
0
0
0
0
0
0
0
0
0
0
0
0
0
0
0
0
0
0
0
0
0
0
0
0
0
0
0
0
0
0
0
0
0
0
0
0
0
0
0
0
0
0
0
0
0
0
0
0
0
0
0
0
0
0
0
0
0
0
0
0
0
0
0
0
0
0
0
0
0
0
0
0
0
0
0
0
0
0
0
0
0
0
0
0
0
0
0
0
0
0
0
0
0
0
0
0
0
0
0
0
0
0
0
0
0
0
0
0
0
0
0
0
0
0
0
0
0
0
0
0
0
0
0
0
0
0
0
0
0
0
0
0
0
0
0
0
0
0
0
0
0
0
0
0
0
0
0
0
0
0
0
0
0
0
0
0
0
0
0
0
0
0
0
0
0
0
0
0
0
0
0
0
0
0
0
0
0
0
0
0
0
0
0
0
0
0
0
0
0
0
0
0
0
0
0
0
0
0
0
0
0
0
0
0
0
0
0
0
0
0
0
0
0
0
0
0
0
0
0
0
0
0
0
0
0
0
0
0
0
0
0
0
0
0
0
0
0
0
0
0
0
0
0
0
0
0
0
0
0
0
0
0
0
0
0
0
0
0
0
0
0
0
0
0
0
0
0
0
0
0
0
0
0
0
0
0
0
0
0
0
0
0
0
0
0
0
0
0
0
0
0
0
0
0
0
0
0
0
0
0
0
0
0
0
0
0
0
0
0
0
0
0
0
0
0
0
0
0
0
0
0
0
0
0
0
0
0
0
0
0
0
0
0
0
0
0
0
0
0
0
0
0
0
0
0
0
0
0
0
0
0
0
0
0
0
0
0
0
0
0
0
0
0
0
0
0
0
0
0
0
0
0
0
0
0
0
0
0
0
0
0
0
0
0
0
0
0
0
0
0
0
0
0
0
0
0
0
0
0
0
0
0
0
0
0
0
0
0
0
0
0
0
0
0
0
0
0
0
0
0
0
0
0
0
0
0
0
0
0
0
0
0
0
0
0
0
0
0
0
0
0
0
0
0
0
0
0
0
0
0
0
0
0
0
0
0
0
0
0
0
0
0
0
0
0
0
0
0
0
0
0
0
0
0
0
0
0
0
0
0
0
0
0
0
0
0
0
0
0
0
0
0
0
0
0
0
0
0
0
0
0
0
0
0
0
0
0
0
0
0
0
0
0
0
0
0
0
0
0
0
0
0
0
0
0
0
0
0
0
0
0
0
0
0
0
0
0
0
0
0
0
0
0
0
0
0
0
0
0
0
0
0
0
0
0
0
0
0
0
0
0
0
0
0
0
0
0
0
0
0
0
0
0
0
0
0
0
0
0
0
0
0
0
0
0
0
0
0
0
0
0
0
0
0
0
0
0
0
0
0
0
0
0
0
0
0
0
0
0
0
0
0
0
0
0
0
0
0
0
0
0
0
0
0
0
0
0
0
0
0
0
0
0
0
0
0
0
0
0
0
0
0
0
0
0
0
0
0
0
0
0
0
0
0
0
0
0
0
0
0
0
0
0
0
0
0
0
0
0
0
0
0
0
0
0
0
0
0
0
0
0
0
0
0
0
0
0
0
0
0
0
0
0
0
0
0
0
0
0
0
0
0
0
0
0
0
0
0
0
0
0
0
0
0
0
0
0
0
0
0
0
0
0
0
0
0
0
0
0
0
0
0
0
0
0
0
0
0
0
0
0
0
0
0
0
0
0
0
0
0
0
0
0
0
0
0
0
0
0
0
0
0
0
0
0
0
0
0
0
0
0
0
0
0
0
0
0
0
0
0
0
0
0
0
0
0
0
0
0
0
0
0
0
0
0
0
0
0
0
0
0
0
0
0
0
0
0
0
0
0
0
0
0
0
0
0
0
0
0
0
0
0
0
0
0
0
0
0
0
0
0
0
0
0
0
0
0
0
0
0
0
0
0
0
0
0
0
0
0
0
0
0
0
0
0
0
0
0
0
0
0
0
0
0
0
0
0
0
0
0
0
0
0
0
0
0
0
0
0
0
0
0
0
0
0
0
0
0
0
0
0
0
0
0
0
0
0
0
0
0
0
0
0
0
0
0
0
0
0
0
0
0
0
0
0
0
0
0
0
0
0
0
0
0
0
0
0
0
0
0
0
0
0
0
0
0
0
0
0
0
0
0
0
0
0
0
0
0
0
0
0
0
0
0
0
0
0
0
0
0
0
0
0
0
0
0
0
0
0
0
0
0
0
0
0
0
0
0
0
0
0
0
0
0
0
0
0
0
0
0
0
0
0
0
0
0
0
0
0
0
0
0
0
0
0
0
0
0
0
0
0
0
0
0
0
0
0
0
0
0
0
0
0
0
0
0
0
0
0
0
0
0
0
0
0
0
0
0
0
0
0
0
0
0
0
0
0
0
0
0
0
0
0
0
0
0
0
0
0
0
0
0
0
0
0
0
0
0
0
0
0
0
0
0
0
0
0
0
0
0
0
0
0
0
0
0
0
0
0
0
0
0
0
0
0
0
0
0
0
0
0
0
0
0
0
0
0
0
0
0
0
0
0.189297
0.157288
0.137909
0.129108
0.129169
0.122055
0.145325
0.116962
0.084326
0.0488885
0.00112503
0
0
0
0
0
0
0
0
0
0
0
0
0
0
0
0
0
0
0
0
0
0
0
0
0
0
0
0
0
0
0
0
0
0
0
0
0
0
0
0
0
0
0
0
0
0
0
0
0
0
0
0
0
0
0
0
0
0
0
0
0
0
0
0
0
0
0
0
0
0
0
0
0
0
0
0
0
0
0
0
0
0
0
0
0
0
0
0
0
0
0
0
0
0
0
0
0
0
0
0
0
0
0
0
0
0
0
0
0
0
0
0
0
0
0
0
0
0
0
0
0
0
0
0
0
0
0
0
0
0
0
0
0
0
0
0
0
0
0
0
0
0
0
0
0
0
0
0
0
0
0
0
0
0
0
0
0
0
0
0
0
0
0
0
0
0
0
0
0
0
0
0
0
0
0
0
0
0
0
0
0
0
0
0
0
0
0
0
0
0
0
0
0
0
0
0
0
0
0
0
0
0
0
0
0
0
0
0
0
0
0
0
0
0
0
0
0
0
0
0
0
0
0
0
0
0
0
0
0
0
0
0
0
0
0
0
0
0
0
0
0
0
0
0
0
0
0
0
0
0
0
0
0
0
0
0
0
0
0
0
0
0
0
0
0
0
0
0
0
0
0
0
0
0
0
0
0
0
0
0
0
0
0
0
0
0
0
0
0
0.208673
0.20867
0.208662
0.208651
0.208635
0.208616
0.208593
0.208566
0.208535
0.2085
0.208462
0.208419
0.208372
0.208322
0.208267
0.208209
0.208147
0.208081
0.208011
0.207937
0.20786
0.207779
0.207694
0.207606
0.207514
0.207419
0.20732
0.207218
0.207115
0.207011
0.206909
0.206815
0.206733
0.206676
0.206676
0.206842
0.20747
0.208692
0.211013
0.2132
0.143711
0.143709
0.143704
0.143697
0.143687
0.143675
0.143661
0.143644
0.143624
0.143602
0.143578
0.143552
0.143522
0.143491
0.143457
0.143421
0.143382
0.143341
0.143297
0.14325
0.143201
0.14315
0.143095
0.143038
0.142979
0.142919
0.142859
0.142803
0.142757
0.14273
0.142735
0.142793
0.142938
0.143241
0.14384
0.144859
0.146582
0.149271
0.153404
0.158212
0.0800767
0.0800745
0.0800701
0.0800636
0.0800549
0.080044
0.0800308
0.0800154
0.0799977
0.0799776
0.0799551
0.0799302
0.0799027
0.0798728
0.0798403
0.0798053
0.0797681
0.0797288
0.0796879
0.0796463
0.079605
0.0795655
0.0795298
0.0795001
0.0794789
0.0794684
0.0794699
0.079482
0.0794984
0.079504
0.0794691
0.0793401
0.0790262
0.0783702
0.0770922
0.0747349
0.0704237
0.0625896
0.047776
0.0162645
0
0
0
0
0
0
0
0
0
0
0
0
0
0
0
0
0
0
0
0
0
0
0
0
0
0
0
0
0
0
0
0
0
0
0
0
0
0
0
0
0
0
0
0
0
0
0
0
0
0
0
0
0
0
0
0
0
0
0
0
0
0
0
0
0
0
0
0
0
0
0
0
0
0
0
0
0
0
0
0
0
0
0
0
0
0
0
0
0
0
0
0
0
0
0
0
0
0
0
0
0
0
0
0
0
0
0
0
0
0
0
0
0
0
0
0
0
0
0
0
0
0
0
0
0
0
0
0
0
0
0
0
0
0
0
0
0
0
0
0
0
0
0
0
0
0
0
0
0
0
0
0
0
0
0
0
0
0
0
0
0
0
0
0
0
0
0
0
0
0
0
0
0
0
0
0
0
0
0
0
0
0
0
0
0
0
0
0
0
0
0
0
0
0
0
0
0
0
0
0
0
0
0
0
0
0
0
0
0
0
0
0
0
0
0
0
0
0
0
0
0
0
0
0
0
0
0
0
0
0
0
0
0
0
0
0
0
0
0
0
0
0
0
0
0
0
0
0
0
0
0
0
0
0
0
0
0
0
0
0
0
0
0
0
0
0
0
0
0
0
0
0
0
0
0
0
0
0
0
0
0
0
0
0
0
0
0
0
0
0
0
0
0
0
0
0
0
0
0
0
0
0
0
0
0
0
0
0
0
0
0
0
0
0
0
0
0
0
0
0
0
0
0
0
0
0
0
0
0
0
0
0
0
0
0
0
0
0
0
0
0
0
0
0
0
0
0
0
0
0
0
0
0
0
0
0
0
0
0
0
0
0
0
0
0
0
0
0
0
0
0
0
0
0
0
0
0
0
0
0
0
0
0
0
0
0
0
0
0
0
0
0
0
0
0
0
0
0
0
0
0
0
0
0
0
0
0
0
0
0
0
0
0
0
0
0
0
0
0
0
0
0
0
0
0
0
0
0
0
0
0
0
0
0
0
0
0
0
0
0
0
0
0
0
0
0
0
0
0
0
0
0
0
0
0
0
0
0
0
0
0
0
0
0
0
0
0
0
0
0
0
0
0
0
0
0
0
0
0
0
0
0
0
0
0
0
0
0
0
0
0
0
0
0
0
0
0
0
0
0
0
0
0
0
0
0
0
0
0
0
0
0
0
0
0
0
0
0
0
0
0
0
0
0
0
0
0
0
0
0
0
0
0
0
0
0
0
0
0
0
0
0
0
0
0
0
0
0
0
0
0
0
0
0
0
0
0
0
0
0
0
0
0
0
0
0
0
0
0
0
0
0
0
0
0
0
0
0
0
0
0
0
0
0
0
0
0
0
0
0
0
0
0
0
0
0
0
0
0
0
0
0
0
0
0
0
0
0
0
0
0
0
0
0
0
0
0
0
0
0
0
0
0
0
0
0
0
0
0
0
0
0
0
0
0
0
0
0
0
0
0
0
0
0
0
0
0
0
0
0
0
0
0
0
0
0
0
0
0
0
0
0
0
0
0
0
0
0
0
0
0
0
0
0
0
0
0
0
0
0
0
0
0
0
0
0
0
0
0
0
0
0
0
0
0
0
0
0
0
0
0
0
0
0
0
0
0
0
0
0
0
0
0
0
0
0
0
0
0
0
0
0
0
0
0
0
0
0
0
0
0
0
0
0
0
0
0
0
0
0
0
0
0
0
0
0
0
0
0
0
0
0
0
0
0
0
0
0
0
0
0
0
0
0
0
0
0
0
0
0
0
0
0
0
0
0
0
0
0
0
0
0
0
0
0
0
0
0
0
0
0
0
0
0
0
0
0
0
0
0
0
0
0
0
0
0
0
0
0
0
0
0
0
0
0
0
0
0
0
0
0
0
0
0
0
0
0
0
0
0
0
0
0
0
0
0
0
0
0
0
0
0
0
0
0
0
0
0
0
0
0
0
0
0
0
0
0
0
0
0
0
0
0
0
0
0
0
0
0
0
0
0
0
0
0
0
0
0
0
0
0
0
0
0
0
0
0
0
0
0
0
0
0
0
0
0
0
0
0
0
0
0
0
0
0
0
0
0
0
0
0
0
0
0
0
0
0
0
0
0
0
0
0
0
0
0
0
0
0
0
0
0
0
0
0
0
0
0
0
0
0
0
0
0
0
0
0
0
0
0
0
0
0
0
0
0
0
0
0
0
0
0
0
0
0
0
0
0
0
0
0
0
0
0
0
0
0
0
0
0
0
0
0
0
0
0
0
0
0
0
0
0
0
0
0
0
0
0
0
0
0
0
0
0
0
0
0
0
0
0
0
0
0
0
0
0
0
0
0
0
0
0
0
0
0
0
0
0
0
0
0
0
0
0
0
0
0
0
0
0
0
0
0
0
0
0
0
0
0
0
0
0
0
0
0
0
0
0
0
0
0
0
0
0
0
0
0
0
0
0
0
0
0
0
0
0
0
0
0
0
0
0
0
0
0
0
0
0
0
0
0
0
0
0
0
0
0
0
0
0
0
0
0
0
0
0
0
0
0
0
0
0
0
0
0
0
0
0
0
0
0
0
0
0
0
0
0
0
0
0
0
0
0
0
0
0
0
0
0
0
0
0
0
0
0
0
0
0
0
0
0
0
0
0
0
0
0
0
0
0
0
0
0
0
0
0
0
0
0
0
0
0
0
0
0
0
0
0
0
0
0
0
0
0
0
0
0
0
0
0
0
0
0
0
0
0
0
0
0
0
0
0
0
0
0
0
0
0
0
0
0
0
0
0
0
0
0
0
0
0
0
0
0
0
0
0
0
0
0
0
0
0
0
0
0
0
0
0
0
0
0
0
0
0
0
0
0
0
0
0
0
0
0
0
0
0
0
0
0
0
0
0
0
0
0
0
0
0
0
0
0
0
0
0
0
0
0
0
0
0
0
0
0
0
0
0
0
0
0
0
0
0
0
0
0
0
0
0
0
0
0
0
0
0
0
0
0
0
0
0
0
0
0
0
0
0
0
0
0
0
0
0
0
0
0
0
0
0
0
0
0
0
0
0
0
0
0
0
0
0
0
0
0
0
0
0
0
0
0
0
0
0
0
0
0
0
0
0
0
0
0
0
0
0
0
0
0
0
0
0
0
0
0
0
0
0
0
0
0
0
0
0
0
0
0
0
0
0
0
0
0
0
0
0
0
0
0
0
0
0
0
0
0
0
0
0
0
0
0
0
0
0
0
0
0
0
0
0
0
0
0
0
0
0
0
0
0
0
0
0
0
0
0
0
0
0
0
0
0
0
0
0
0
0
0
0
0
0
0
0
0
0
0
0
0
0
0
0
0
0
0
0
0
0
0
0
0
0
0
0
0
0
0
0
0
0
0
0
0
0
0
0
0
0
0
0
0
0
0
0
0
0
0
0
0
0
0
0
0
0
0
0
0
0
0
0
0
0
0
0
0
0
0
0
0
0
0
0
0
0
0
0
0
0
0
0
0
0
0
0
0
0
0
0
0
0
0
0
0
0
0
0
0
0
0
0
0
0
0
0
0
0
0
0
0
0
0
0
0
0
0
0
0
0
0
0
0
0
0
0
0
0
0
0
0
0
0
0
0
0
0
0
0
0
0
0
0
0
0
0
0
0
0
0
0
0
0
0
0
0
0
0
0
0
0
0
0
0
0
0
0
0
0
0
0
0
0
0
0
0
0
0
0
0
0
0
0
0
0
0
0
0
0
0
0
0
0
0
0
0
0
0
0
0
0
0
0
0
0
0
0
0
0
0
0
0
0
0
0
0
0
0
0
0
0
0
0
0
0
0
0
0
0
0
0
0
0
0
0
0
0
0
0
0
0
0
0
0
0
0
0
0
0
0
0
0
0
0
0
0
0
0
0
0
0
0
0
0
0
0
0
0
0
0
0
0
0
0
0
0
0
0
0
0
0
0
0
0
0
0
0
0
0
0
0
0
0
0
0
0
0
0
0
0
0
0
0
0
0
0
0
0
0
0
0
0
0
0
0
0
0
0
0
0
0
0
0
0
0
0
0
0
0
0
0
0
0
0
0
0
0
0
0
0
0
0
0
0
0
0
0
0
0
0
0
0
0
0
0
0
0
0
0
0
0
0
0
0
0
0
0
0
0
0
0
0
0
0
0
0
0
0
0
0
0
0
0
0
0
0
0
0
0
0
0
0
0
0
0
0
0
0
0
0
0
0
0
0
0
0
0
0
0
0
0
0
0
0
0
0
0
0
0
0
0
0
0
0
0
0
0
0
0
0
0
0
0
0
0
0
)
;

boundaryField
{
    bc-2
    {
        type            empty;
    }
    bc-3
    {
        type            empty;
    }
    bottom
    {
        type            zeroGradient;
    }
    leftSide
    {
        type            zeroGradient;
    }
    naturalSurface
    {
        type            zeroGradient;
    }
    rightSide
    {
        type            zeroGradient;
    }
    slopesurface
    {
        type            zeroGradient;
    }
    subGradeSurface
    {
        type            zeroGradient;
    }
}


// ************************************************************************* //
