# Supplementary material for: A finite volume-based model for the hydrothermal behavior of soil under freeze–thaw cycles
Source: PLoS One. 2021 Jun 3;16(6):e0252680. doi: 10.1371/journal.pone.0252680 (PMC8174737; doi:10.1371/journal.pone.0252680)
Supplement: S2 Data — (ZIP) [file pone.0252680.s002.zip › 土柱计算数据/1/3.03264e+08/volContOfUnfrozenWater]

/*--------------------------------*- C++ -*----------------------------------*\
| =========                 |                                                 |
| \\      /  F ield         | OpenFOAM: The Open Source CFD Toolbox           |
|  \\    /   O peration     | Version:  2.4.0                                 |
|   \\  /    A nd           | Web:      www.OpenFOAM.org                      |
|    \\/     M anipulation  |                                                 |
\*---------------------------------------------------------------------------*/
FoamFile
{
    version     2.0;
    format      ascii;
    class       volScalarField;
    location    "3.03264e+08";
    object      volContOfUnfrozenWater;
}
// * * * * * * * * * * * * * * * * * * * * * * * * * * * * * * * * * * * * * //

dimensions      [0 0 0 0 0 0 0];

internalField   nonuniform List<scalar> 
9554
(
0.0317562
0.0299247
0.0441204
0.0677057
0.0769696
0.0828607
0.0870248
0.0901292
0.0925136
0.0943761
0.0958428
0.0969993
0.0979071
0.0986117
0.0991483
0.0995448
0.0998239
0.100005
0.100103
0.100133
0.100106
0.100034
0.0317557
0.0299243
0.0441201
0.0677053
0.0769692
0.0828603
0.0870243
0.0901286
0.092513
0.0943754
0.0958421
0.0969986
0.0979064
0.098611
0.0991475
0.099544
0.0998231
0.100004
0.100102
0.100132
0.100106
0.100033
0.0317546
0.0299236
0.0441193
0.0677045
0.0769683
0.0828593
0.0870232
0.0901274
0.0925118
0.0943742
0.0958407
0.0969972
0.0979049
0.0986095
0.099146
0.0995424
0.0998214
0.100002
0.1001
0.10013
0.100104
0.100031
0.0317529
0.0299224
0.0441182
0.0677032
0.076967
0.0828578
0.0870216
0.0901257
0.0925099
0.0943722
0.0958387
0.0969951
0.0979027
0.0986072
0.0991436
0.09954
0.099819
0.0999996
0.100098
0.100128
0.100101
0.100029
0.0317507
0.0299208
0.0441168
0.0677016
0.0769652
0.0828559
0.0870195
0.0901234
0.0925075
0.0943696
0.095836
0.0969923
0.0978998
0.0986041
0.0991405
0.0995368
0.0998157
0.0999962
0.100095
0.100124
0.100098
0.100025
0.0317479
0.0299188
0.044115
0.0676996
0.076963
0.0828534
0.0870168
0.0901206
0.0925044
0.0943664
0.0958326
0.0969887
0.0978961
0.0986003
0.0991366
0.0995327
0.0998116
0.0999921
0.10009
0.10012
0.100094
0.100021
0.0317445
0.0299164
0.0441128
0.0676971
0.0769603
0.0828505
0.0870136
0.0901171
0.0925008
0.0943625
0.0958285
0.0969845
0.0978917
0.0985958
0.0991319
0.0995279
0.0998067
0.0999871
0.100085
0.100115
0.100088
0.100016
0.0317406
0.0299137
0.0441103
0.0676943
0.0769572
0.0828471
0.0870099
0.0901131
0.0924965
0.094358
0.0958238
0.0969795
0.0978865
0.0985905
0.0991264
0.0995223
0.0998009
0.0999812
0.100079
0.100109
0.100082
0.10001
0.0317362
0.0299105
0.0441075
0.067691
0.0769537
0.0828432
0.0870057
0.0901086
0.0924916
0.0943528
0.0958183
0.0969739
0.0978807
0.0985844
0.0991202
0.0995159
0.0997944
0.0999746
0.100073
0.100102
0.100075
0.100003
0.0317311
0.029907
0.0441043
0.0676874
0.0769497
0.0828388
0.0870009
0.0901034
0.0924861
0.094347
0.0958122
0.0969675
0.0978741
0.0985775
0.0991131
0.0995087
0.099787
0.0999671
0.100065
0.100094
0.100068
0.099995
0.0317255
0.0299031
0.0441008
0.0676833
0.0769453
0.0828339
0.0869956
0.0900977
0.09248
0.0943406
0.0958055
0.0969604
0.0978667
0.09857
0.0991053
0.0995007
0.0997788
0.0999587
0.100056
0.100086
0.100059
0.0999863
0.0317194
0.0298988
0.044097
0.0676789
0.0769404
0.0828286
0.0869898
0.0900914
0.0924734
0.0943335
0.095798
0.0969527
0.0978586
0.0985616
0.0990967
0.0994919
0.0997698
0.0999496
0.100047
0.100076
0.10005
0.0999768
0.0317126
0.0298941
0.0440929
0.0676741
0.0769351
0.0828228
0.0869834
0.0900846
0.0924661
0.0943258
0.0957899
0.0969442
0.0978499
0.0985525
0.0990874
0.0994823
0.09976
0.0999396
0.100037
0.100066
0.100039
0.0999664
0.0317053
0.0298891
0.0440885
0.0676689
0.0769294
0.0828165
0.0869766
0.0900772
0.0924582
0.0943175
0.0957812
0.096935
0.0978404
0.0985427
0.0990772
0.0994719
0.0997494
0.0999288
0.100026
0.100055
0.100028
0.0999552
0.0316975
0.0298836
0.0440837
0.0676633
0.0769233
0.0828097
0.0869692
0.0900693
0.0924497
0.0943085
0.0957718
0.0969252
0.0978301
0.0985322
0.0990664
0.0994608
0.099738
0.0999172
0.100014
0.100043
0.100016
0.0999431
0.031689
0.0298779
0.0440786
0.0676573
0.0769167
0.0828025
0.0869613
0.0900608
0.0924407
0.094299
0.0957617
0.0969147
0.0978193
0.0985209
0.0990548
0.0994489
0.0997259
0.0999048
0.100002
0.100031
0.100003
0.0999302
0.03168
0.0298717
0.044073
0.0676509
0.0769097
0.0827948
0.086953
0.0900518
0.0924311
0.0942888
0.0957511
0.0969036
0.0978077
0.0985089
0.0990425
0.0994362
0.0997129
0.0998916
0.0999884
0.100017
0.0999896
0.0999165
0.0316704
0.029865
0.0440669
0.067644
0.0769023
0.0827867
0.0869442
0.0900423
0.092421
0.0942781
0.0957399
0.0968919
0.0977955
0.0984963
0.0990294
0.0994228
0.0996993
0.0998777
0.0999742
0.100003
0.0999751
0.099902
0.0316603
0.0298579
0.0440601
0.0676368
0.0768945
0.0827782
0.0869349
0.0900324
0.0924104
0.094267
0.0957281
0.0968796
0.0977827
0.0984831
0.0990158
0.0994088
0.0996849
0.099863
0.0999593
0.0999876
0.0999598
0.0998866
0.0316496
0.0298502
0.0440526
0.0676291
0.0768863
0.0827693
0.0869253
0.0900221
0.0923994
0.0942553
0.0957159
0.0968668
0.0977694
0.0984692
0.0990015
0.0993941
0.0996698
0.0998476
0.0999436
0.0999717
0.0999438
0.0998705
0.0316383
0.0298418
0.0440442
0.0676209
0.0768778
0.0827601
0.0869154
0.0900115
0.0923881
0.0942434
0.0957033
0.0968536
0.0977556
0.0984549
0.0989867
0.0993788
0.0996541
0.0998316
0.0999273
0.0999551
0.0999271
0.0998536
0.0316263
0.0298326
0.0440347
0.0676124
0.076869
0.0827507
0.0869053
0.0900007
0.0923766
0.0942312
0.0956904
0.0968401
0.0977415
0.0984402
0.0989714
0.099363
0.0996379
0.0998149
0.0999103
0.0999378
0.0999096
0.099836
0.0316138
0.0298226
0.044024
0.0676035
0.0768601
0.0827412
0.0868952
0.0899898
0.0923651
0.0942189
0.0956775
0.0968264
0.0977271
0.0984252
0.0989557
0.0993468
0.0996211
0.0997977
0.0998927
0.0999199
0.0998914
0.0998177
0.0316005
0.0298115
0.0440124
0.0675945
0.0768513
0.082732
0.0868853
0.0899793
0.0923538
0.0942069
0.0956646
0.0968128
0.0977127
0.09841
0.0989399
0.0993303
0.099604
0.0997801
0.0998746
0.0999015
0.0998727
0.0997987
0.0315866
0.0297993
0.0440003
0.0675858
0.0768429
0.0827233
0.0868761
0.0899694
0.0923432
0.0941954
0.0956522
0.0967995
0.0976985
0.0983949
0.098924
0.0993136
0.0995866
0.0997621
0.0998561
0.0998825
0.0998533
0.0997791
0.031572
0.0297864
0.0439889
0.067578
0.0768357
0.0827159
0.0868681
0.0899607
0.0923336
0.0941848
0.0956407
0.0967869
0.0976848
0.0983802
0.0989083
0.099297
0.0995692
0.0997439
0.0998372
0.0998631
0.0998335
0.099759
0.0315569
0.0297733
0.0439806
0.0675724
0.0768306
0.0827105
0.0868622
0.089954
0.0923258
0.0941759
0.0956305
0.0967754
0.097672
0.0983661
0.098893
0.0992806
0.0995518
0.0997256
0.0998182
0.0998434
0.0998133
0.0997383
0.0315414
0.0297613
0.0439795
0.0675709
0.0768291
0.0827087
0.0868596
0.0899503
0.0923208
0.0941693
0.0956223
0.0967656
0.0976606
0.0983531
0.0988785
0.0992647
0.0995347
0.0997074
0.099799
0.0998235
0.0997928
0.0997173
0.0315261
0.0297528
0.0439922
0.0675767
0.0768337
0.0827123
0.086862
0.089951
0.0923197
0.0941662
0.095617
0.0967581
0.0976511
0.0983417
0.0988652
0.0992497
0.0995181
0.0996895
0.09978
0.0998035
0.099772
0.099696
0.0315117
0.0297523
0.0440296
0.0675945
0.0768477
0.0827242
0.0868717
0.0899583
0.0923242
0.0941678
0.0956157
0.096754
0.0976442
0.0983323
0.0988535
0.0992359
0.0995024
0.0996722
0.0997613
0.0997836
0.0997512
0.0996744
0.0314997
0.0297665
0.0441085
0.0676318
0.0768764
0.0827486
0.0868921
0.0899746
0.0923363
0.0941758
0.0956197
0.0967542
0.0976409
0.0983256
0.0988439
0.0992237
0.0994879
0.0996556
0.099743
0.0997639
0.0997303
0.0996527
0.0314925
0.0298068
0.044255
0.0676997
0.0769273
0.0827909
0.0869274
0.0900033
0.0923586
0.0941921
0.0956304
0.0967598
0.0976419
0.0983225
0.098837
0.0992135
0.0994749
0.0996402
0.0997255
0.0997447
0.0997097
0.0996309
0.0314938
0.0298917
0.0445095
0.0678149
0.0770111
0.082859
0.0869834
0.0900485
0.0923943
0.0942191
0.0956497
0.0967722
0.0976482
0.0983235
0.0988334
0.0992058
0.0994637
0.099626
0.0997089
0.099726
0.0996893
0.0996092
0.03151
0.0300544
0.0449321
0.068002
0.077143
0.0829631
0.0870671
0.0901154
0.0924468
0.0942593
0.0956794
0.0967928
0.097661
0.0983296
0.0988336
0.0992012
0.0994548
0.0996136
0.0996934
0.099708
0.0996694
0.0995877
0.0315529
0.0303539
0.0456076
0.0682971
0.0773442
0.0831166
0.0871872
0.0902095
0.09252
0.0943154
0.0957213
0.096823
0.0976813
0.0983414
0.0988384
0.0991999
0.0994485
0.099603
0.0996792
0.099691
0.09965
0.0995665
0.0316515
0.0308665
0.0466841
0.0687543
0.0776429
0.0833355
0.0873531
0.0903368
0.0926177
0.09439
0.0957774
0.096864
0.0977099
0.0983598
0.0988482
0.0992025
0.099445
0.0995945
0.0996666
0.099675
0.0996313
0.0995457
0.0318713
0.0317415
0.048376
0.0694479
0.0780732
0.0836367
0.087574
0.0905023
0.092743
0.094485
0.0958489
0.0969169
0.0977477
0.0983853
0.0988634
0.0992093
0.0994448
0.0995884
0.0996558
0.0996602
0.0996134
0.0995253
0.0322739
0.0332077
0.0511267
0.0704704
0.0786669
0.0840329
0.0878555
0.0907091
0.0928978
0.0946017
0.0959368
0.0969823
0.0977952
0.0984182
0.0988845
0.0992205
0.0994479
0.0995848
0.0996467
0.0996467
0.0995964
0.0995055
0.0330306
0.0357289
0.0557268
0.0718557
0.0794258
0.0845227
0.0881964
0.0909565
0.0930817
0.0947402
0.0960413
0.0970605
0.0978526
0.0984589
0.0989115
0.0992363
0.0994545
0.0995839
0.0996396
0.0996346
0.0995802
0.0994863
0.034211
0.039949
0.060664
0.0733012
0.080284
0.0850832
0.0885867
0.0912398
0.0932927
0.0948994
0.0961619
0.0971514
0.09792
0.0985074
0.0989446
0.0992568
0.0994647
0.0995856
0.0996344
0.0996239
0.0995651
0.0994677
0.0387873
0.0520086
0.0446829
0.0349437
0.0281073
0.0300888
0.0295557
0.0211828
0.0279079
0.0328969
0.0251966
0.0209127
0.0255514
0.0270136
0.0265404
0.0176096
0.0264872
0.0348877
0.0245489
0.0284467
0.0287524
0.0299324
0.0266941
0.0207111
0.0248886
0.0296607
0.0309295
0.0219833
0.0280257
0.0380097
0.0300367
0.03544
0.0361509
0.0297567
0.0870913
0.0413629
0.0844596
0.0955743
0.024813
0.0424143
0.0287772
0.0280703
0.0324019
0.0342771
0.0357869
0.036334
0.0329837
0.0707266
0.0337693
0.0760599
0.0294513
0.0678584
0.0442229
0.0798587
0.0920762
0.096001
0.0903019
0.0949932
0.0308242
0.028753
0.0252964
0.0688572
0.0703097
0.0785696
0.0276406
0.0861939
0.0634225
0.0788389
0.0716854
0.0849018
0.0708501
0.0876483
0.0746055
0.0799199
0.0812497
0.0900509
0.076502
0.090835
0.084126
0.08652
0.0852542
0.0934691
0.0844532
0.0879323
0.0882859
0.0924362
0.0821875
0.0899561
0.087453
0.0934697
0.0910863
0.0943437
0.0860428
0.0900074
0.0936886
0.0941313
0.0877608
0.094711
0.0868199
0.0904523
0.0903479
0.0943646
0.0883595
0.0909474
0.0870159
0.0872165
0.0854043
0.0858123
0.094937
0.0947208
0.0837875
0.082286
0.0956025
0.0755153
0.0284584
0.0561272
0.084952
0.0568653
0.0864803
0.0917749
0.077055
0.0818597
0.0918934
0.0934675
0.0823495
0.0296694
0.0723438
0.0844588
0.0940278
0.0901125
0.0851151
0.0893197
0.0836245
0.0563499
0.0239309
0.0396539
0.0786978
0.0892081
0.0927593
0.0913901
0.0940268
0.0678009
0.0859607
0.0804681
0.0882486
0.089796
0.0943614
0.0888197
0.0812654
0.0817313
0.0904208
0.0956189
0.0910102
0.0953637
0.0906638
0.0757587
0.0877008
0.0657595
0.0835335
0.0779497
0.0414316
0.0483031
0.0383985
0.0271414
0.0292435
0.0938236
0.0942998
0.0913559
0.0856466
0.0956219
0.0921524
0.0893403
0.0855142
0.0953771
0.0920218
0.0943124
0.0902447
0.0810632
0.0872382
0.0695653
0.0708587
0.0282976
0.0600259
0.0850352
0.0795222
0.0866972
0.0893013
0.0803009
0.071464
0.085045
0.0913975
0.0767447
0.0864197
0.091522
0.0953743
0.0886693
0.0830907
0.0881746
0.0931804
0.0687248
0.0755756
0.0901056
0.0923553
0.0730381
0.0327517
0.0843459
0.0887522
0.0342843
0.0692336
0.0959242
0.0928857
0.093631
0.0905687
0.0933591
0.0905486
0.0889297
0.0930161
0.0876401
0.0919284
0.0816398
0.0902103
0.0256353
0.0320916
0.0872939
0.082804
0.0738518
0.0334237
0.0783435
0.0674947
0.0727586
0.0387061
0.0862136
0.083279
0.0774216
0.081944
0.0949925
0.0926346
0.0811177
0.0737731
0.0953912
0.0925026
0.0844556
0.0792463
0.0919635
0.0865357
0.0826306
0.0876942
0.0960968
0.0934643
0.0945546
0.095908
0.0280606
0.0298102
0.0888541
0.0838845
0.0845064
0.0883657
0.0673692
0.0711583
0.0937889
0.0913762
0.0855574
0.0842615
0.0757135
0.0629817
0.0840782
0.0884558
0.0878258
0.0871044
0.0943564
0.0949291
0.0229288
0.0501741
0.0345447
0.0244777
0.0872172
0.0844583
0.0825769
0.0877307
0.0840919
0.0890627
0.0324221
0.0379392
0.0922761
0.0888226
0.0627722
0.0214276
0.090341
0.085979
0.088285
0.0891536
0.0918706
0.0883144
0.0660513
0.0342418
0.0923474
0.0942492
0.094039
0.0950614
0.0719242
0.0785912
0.0825012
0.0766897
0.0897913
0.0892315
0.0608977
0.0692087
0.0810591
0.0742309
0.0914939
0.0885349
0.076318
0.0833233
0.0711912
0.0564095
0.0926868
0.090571
0.0865393
0.0907938
0.0754256
0.0782445
0.0841062
0.0832448
0.0948557
0.0933835
0.092782
0.0915597
0.0928543
0.0932483
0.086587
0.0893637
0.0324041
0.0675438
0.0780349
0.0720846
0.0868174
0.0852025
0.0407852
0.069531
0.0889727
0.0855536
0.0892795
0.0901167
0.0945469
0.0928174
0.0895813
0.0911952
0.0704172
0.0578611
0.0903629
0.08749
0.0925893
0.0938377
0.0841907
0.0808842
0.0257065
0.0341405
0.0910292
0.0881359
0.0912229
0.0923833
0.0792295
0.0686075
0.0922362
0.0934983
0.0886671
0.0903283
0.0384286
0.0251895
0.0723537
0.0651277
0.0867961
0.0891683
0.08052
0.083975
0.0879017
0.0853592
0.0872473
0.0900878
0.0911343
0.0884303
0.0907314
0.0920125
0.0927585
0.0936794
0.0851853
0.0849901
0.0729536
0.0604981
0.084293
0.0861184
0.0911622
0.0895759
0.0958204
0.0946875
0.083412
0.0867795
0.0848746
0.0815229
0.0930717
0.0918929
0.0906454
0.0919956
0.0535219
0.0296257
0.0950272
0.0942459
0.0816793
0.0849664
0.0832136
0.0787695
0.092475
0.0933877
0.0261601
0.0369679
0.0811689
0.0752567
0.0309274
0.0380028
0.0808859
0.0835815
0.0722669
0.0595559
0.0860284
0.0841606
0.0803364
0.0758531
0.0298435
0.0234531
0.0534035
0.0363878
0.0927086
0.0943707
0.0679153
0.0638385
0.0934902
0.0922095
0.0651304
0.074269
0.0348025
0.0350334
0.0949491
0.0960342
0.0870143
0.084171
0.0956672
0.0957367
0.0954139
0.0955718
0.0932867
0.0947372
0.0743077
0.0782168
0.0879326
0.0858155
0.0851878
0.0852567
0.0598395
0.0550024
0.0787393
0.077382
0.0892213
0.0871712
0.0397185
0.0505758
0.0781886
0.0826306
0.0735047
0.0756362
0.0800759
0.0832001
0.0806306
0.0767536
0.0875031
0.0852682
0.0827104
0.0836014
0.0316294
0.0433866
0.0378401
0.0251434
0.0948812
0.0936517
0.0882465
0.0879087
0.0919754
0.0909128
0.025183
0.0386077
0.0291865
0.0821055
0.0399013
0.031266
0.0343091
0.0327197
0.0328184
0.0215159
0.0286556
0.022067
0.0288525
0.0334251
0.0294516
0.0247335
0.0250246
0.0295878
0.0286815
0.0575431
0.0244757
0.0297384
0.0713077
0.0808641
0.0718261
0.0252236
0.019321
0.0681425
0.0237603
0.0659787
0.0287047
0.0738987
0.0229917
0.0673119
0.0676671
0.0689244
0.0257353
0.0785888
0.027346
0.0783757
0.0566957
0.0515797
0.0286794
0.0795353
0.0709349
0.0711704
0.0418878
0.0814498
0.0419424
0.0764763
0.0341146
0.0619147
0.0219043
0.0803092
0.0773514
0.0697109
0.0805826
0.029355
0.019042
0.069273
0.0798886
0.0537144
0.0795121
0.0270425
0.0284454
0.0782305
0.0341206
0.0738191
0.0255666
0.0668379
0.0590422
0.0229815
0.0803298
0.0289314
0.029188
0.0717828
0.0728564
0.0766107
0.0775635
0.0381174
0.049331
0.0456706
0.0426094
0.0273034
0.022517
0.0241043
0.0401765
0.0227559
0.0725309
0.0798712
0.0276893
0.0660801
0.0272686
0.0694854
0.0329372
0.0324607
0.062758
0.0607318
0.0713702
0.0772855
0.0710287
0.0551108
0.0317196
0.0317835
0.067772
0.0805029
0.072368
0.0757993
0.0265297
0.0647259
0.0773515
0.0820116
0.0255215
0.0586909
0.0691455
0.0817896
0.0669696
0.0800025
0.0250539
0.0254584
0.0311142
0.0343094
0.023269
0.0537379
0.0707893
0.0532366
0.0286659
0.0251133
0.0671577
0.0754848
0.0655511
0.030829
0.0464064
0.0531798
0.0387148
0.025922
0.0547564
0.0303183
0.0712939
0.0455025
0.0623139
0.0741031
0.0713082
0.0757286
0.0710041
0.0487199
0.0368091
0.0688428
0.0324281
0.0262398
0.0646188
0.0534265
0.028345
0.0254451
0.0225691
0.0289408
0.0805191
0.0747859
0.0350647
0.0285481
0.0256755
0.0273268
0.075779
0.0818743
0.0280054
0.0253811
0.0194882
0.0274743
0.0258715
0.0396097
0.0304109
0.0397026
0.0706744
0.0504023
0.0336666
0.0662978
0.0268462
0.0351879
0.0303644
0.0530298
0.0461926
0.0305265
0.0775114
0.0801633
0.0822007
0.0765337
0.0783835
0.0821661
0.0815676
0.0767123
0.0785856
0.0732394
0.0812041
0.0762968
0.0633421
0.0750597
0.0237167
0.0233388
0.0794703
0.0773396
0.0244104
0.0393271
0.0222509
0.0261052
0.062215
0.0641419
0.0320185
0.0349088
0.0365607
0.0289027
0.0564602
0.07158
0.0737639
0.0745468
0.0246164
0.0271971
0.0693498
0.0609862
0.0768991
0.0679316
0.0683403
0.0688462
0.0292278
0.0332629
0.0276891
0.0281184
0.02466
0.0370753
0.0219023
0.0211123
0.0596791
0.0279087
0.0754951
0.0741428
0.0725158
0.0699932
0.0241906
0.0415341
0.0292597
0.062256
0.0770836
0.0766484
0.0318919
0.0290116
0.0294003
0.0299902
0.0557268
0.0581715
0.0403501
0.0614435
0.0597502
0.0515529
0.0376346
0.0287898
0.074919
0.0736158
0.0381347
0.0582998
0.0683935
0.0623815
0.0247719
0.0290046
0.0642225
0.0557437
0.0698622
0.0769696
0.0628216
0.0332348
0.0649248
0.0604388
0.0393865
0.059365
0.0253817
0.0286341
0.0324567
0.0339766
0.0437341
0.0463329
0.0605439
0.0496591
0.0245959
0.0202256
0.0743509
0.0687377
0.0741635
0.0695017
0.0276963
0.0281474
0.0664649
0.0745124
0.0659602
0.0636968
0.0713419
0.0635294
0.0796553
0.0746667
0.0754075
0.0740209
0.0300303
0.035947
0.0631651
0.0675988
0.0359863
0.0414352
0.0312331
0.0317995
0.0322717
0.0326247
0.0324154
0.0341048
0.0324894
0.032751
0.032498
0.0327892
0.032475
0.0326026
0.0324811
0.0325302
0.0324164
0.0325827
0.0323723
0.0312243
0.0322659
0.0320947
0.032049
0.0318685
0.0316631
0.0311558
0.0310007
0.0292592
0.0301316
0.0279411
0.0299949
0.0296917
0.0359939
0.0389578
0.0312165
0.031788
0.0322396
0.032355
0.0325289
0.0309545
0.0325484
0.0319916
0.032508
0.0325373
0.0324458
0.0325092
0.0324118
0.0329642
0.0324229
0.0313906
0.0323469
0.0327174
0.0321925
0.0324894
0.0319993
0.0306149
0.0316167
0.0307837
0.0310152
0.0286254
0.0301667
0.0287085
0.029922
0.0308545
0.0809146
0.035541
0.0294371
0.0821677
0.0405496
0.0282964
0.0356983
0.0318214
0.0304503
0.0291277
0.0258972
0.0237577
0.0296825
0.0215941
0.0311803
0.035114
0.0278994
0.0293485
0.0310238
0.0663238
0.0285735
0.0344913
0.0712228
0.0222212
0.0243225
0.0744188
0.0422297
0.0714679
0.0286858
0.0705313
0.0271625
0.0759135
0.0662289
0.0458629
0.0291171
0.0776545
0.0320973
0.076912
0.0553896
0.0586725
0.0317567
0.0789252
0.0713751
0.0777265
0.0306679
0.0613085
0.0349012
0.0765635
0.059143
0.0630564
0.0809347
0.0295277
0.0480336
0.0701482
0.0774362
0.0772864
0.0804812
0.028534
0.0228065
0.0710964
0.0740531
0.0251223
0.0756982
0.0296361
0.0300573
0.0801447
0.0309403
0.078965
0.0596903
0.02679
0.0733885
0.0276842
0.0720556
0.0812285
0.0736378
0.0778261
0.0297637
0.0764792
0.0611023
0.0294368
0.0253049
0.0470543
0.0666127
0.0176969
0.0386493
0.0236973
0.0357596
0.0391361
0.0534029
0.0693856
0.081449
0.0638087
0.0802031
0.0606379
0.0715822
0.0229077
0.031637
0.0389797
0.0696258
0.0822042
0.0301443
0.0308521
0.0635837
0.0765033
0.0532403
0.0707746
0.0245549
0.0199931
0.0300376
0.0514666
0.0811523
0.0745504
0.0795748
0.0670816
0.0274193
0.0221515
0.0589334
0.0219851
0.0825292
0.0701585
0.0647791
0.0271215
0.0823052
0.0753215
0.0550062
0.0271747
0.0327608
0.0297882
0.0561257
0.0524079
0.0730571
0.0645135
0.0272941
0.0365175
0.0447842
0.0623194
0.0265991
0.0490366
0.0519904
0.0724593
0.0217089
0.0234256
0.0276691
0.0248428
0.0256122
0.0261271
0.0759752
0.0632527
0.0745975
0.0557494
0.0494339
0.0718799
0.0817631
0.0713218
0.0806815
0.0695073
0.0794729
0.0725436
0.0323262
0.046496
0.051148
0.0242284
0.0343512
0.0258665
0.0823301
0.0756494
0.0235784
0.0210541
0.0814423
0.0751604
0.0440423
0.0256031
0.0329438
0.0214305
0.0767044
0.0682462
0.0321801
0.0290565
0.0313086
0.0699201
0.0760766
0.0822746
0.0225601
0.0416775
0.0266008
0.0260129
0.0304226
0.0283417
0.0302358
0.0251075
0.0765594
0.0805306
0.0779021
0.080512
0.0768846
0.0808565
0.0700053
0.0443916
0.0230141
0.04881
0.0542107
0.0643846
0.0313996
0.0267537
0.0234065
0.0459309
0.0296435
0.0286658
0.0682743
0.0753188
0.0783547
0.0818569
0.0479078
0.0664556
0.0644303
0.075664
0.0557661
0.0708039
0.0699428
0.0464411
0.0694484
0.0765171
0.0241995
0.0308348
0.0234056
0.0325386
0.0286075
0.0575848
0.0724548
0.0636453
0.0602958
0.0576501
0.0766665
0.0719799
0.0395137
0.0459653
0.068886
0.0677389
0.0296537
0.0250963
0.0296544
0.0274292
0.0404973
0.0592075
0.0294001
0.033621
0.0269439
0.0228691
0.0733744
0.0752559
0.0323322
0.0661877
0.0306979
0.0616003
0.0236908
0.0228256
0.0258726
0.0292612
0.0693154
0.0632893
0.0656417
0.0683732
0.0668532
0.0746439
0.0275396
0.0376678
0.0707788
0.0700464
0.0551635
0.0277513
0.0371073
0.062753
0.0810583
0.0792777
0.0264675
0.0603747
0.0262205
0.0273719
0.0696013
0.0773277
0.081345
0.0771953
0.0561865
0.0637434
0.0603621
0.0290771
0.028971
0.0300555
0.0749612
0.0729923
0.0611799
0.0480534
0.0733373
0.0718328
0.0260849
0.0326043
0.0659512
0.0698755
0.0792912
0.078794
0.0750589
0.0787811
0.0660263
0.0684611
0.0601045
0.066006
0.0620023
0.0332801
0.0280043
0.0308147
0.0254908
0.0308526
0.0303969
0.0381741
0.079008
0.0826452
0.0652147
0.0677115
0.094878
0.0408814
0.0857151
0.0959919
0.0243774
0.0414453
0.0318976
0.0346608
0.0320203
0.0391187
0.0374067
0.051365
0.0340464
0.0447668
0.0367459
0.0306992
0.0319676
0.0364628
0.0322017
0.0913726
0.0882684
0.093006
0.0854719
0.0956731
0.0956286
0.0296636
0.0331267
0.0624013
0.028155
0.0698794
0.0500301
0.0786347
0.0450737
0.0738088
0.0638966
0.0833023
0.078115
0.0853894
0.0715956
0.0857002
0.0812475
0.0888843
0.0809053
0.0866086
0.0791092
0.0896716
0.0885665
0.0845402
0.0845719
0.0917638
0.0832659
0.0925339
0.0907053
0.0901211
0.0849049
0.0934427
0.0920025
0.0920156
0.0874581
0.0910733
0.0867888
0.0937424
0.0882006
0.0921062
0.0884403
0.0950948
0.0859733
0.0932367
0.0928741
0.0924104
0.0886124
0.0923602
0.0928328
0.094904
0.087147
0.0954131
0.0871023
0.0855383
0.0941656
0.093267
0.0846867
0.0838777
0.0924697
0.0801535
0.0896639
0.0726466
0.0875894
0.0786771
0.0664241
0.0732307
0.0326285
0.0886093
0.0856466
0.0846746
0.0926586
0.077279
0.0359862
0.0676525
0.0287465
0.0944516
0.0887874
0.085562
0.086306
0.0854297
0.079654
0.0897219
0.0796931
0.0906491
0.0908119
0.0391011
0.0759822
0.0739461
0.0863385
0.0867444
0.0762214
0.093233
0.0957094
0.0931347
0.0949824
0.0848568
0.0901978
0.0865773
0.0932126
0.0333316
0.0427266
0.0785502
0.0801526
0.0915078
0.0955662
0.089206
0.0885206
0.0827387
0.0709747
0.0943946
0.0958737
0.0299238
0.0479896
0.092878
0.0947797
0.0756623
0.076902
0.0855682
0.0913494
0.0928538
0.0941617
0.0863045
0.0824504
0.0332161
0.0475291
0.0717092
0.0719501
0.0839264
0.0904988
0.0938627
0.0956016
0.0925202
0.0903323
0.0702563
0.0583352
0.0912295
0.0843574
0.0832452
0.0882875
0.0796962
0.0706862
0.0903486
0.0872209
0.0809016
0.0837026
0.0377654
0.0348746
0.0800222
0.0829755
0.0843096
0.0887324
0.0833448
0.0891963
0.0926113
0.0909292
0.0761246
0.079645
0.0924581
0.0890498
0.0260457
0.0609276
0.0326382
0.0271593
0.0264507
0.032057
0.0917049
0.0887456
0.0928652
0.0886739
0.0911653
0.0896448
0.0944058
0.0952238
0.0938011
0.0946572
0.0610748
0.0686068
0.0861062
0.0897508
0.082773
0.0867567
0.0953846
0.093611
0.0735077
0.081604
0.0722316
0.0617688
0.0956313
0.0939436
0.0949938
0.0960325
0.0688941
0.0671434
0.0795926
0.0845847
0.0879438
0.0848211
0.0875081
0.0839079
0.0935344
0.0924416
0.0853186
0.0887098
0.0848174
0.0890374
0.0925505
0.0896276
0.095731
0.0938863
0.0872706
0.0845692
0.087592
0.0854593
0.0946949
0.0930972
0.0941932
0.0947854
0.0911319
0.0907767
0.0514596
0.0322365
0.0822642
0.0862812
0.0660268
0.072888
0.0867213
0.0851391
0.0902933
0.0908114
0.0441882
0.0302715
0.0823224
0.0819751
0.0534528
0.0712018
0.0907229
0.0934557
0.0781394
0.0755509
0.0301975
0.0286335
0.085368
0.0823982
0.0696591
0.0440217
0.0879797
0.0907714
0.0864459
0.0842988
0.081234
0.0824836
0.0886969
0.087632
0.0943425
0.0916353
0.0908273
0.0901205
0.0750427
0.0733862
0.0880575
0.0844484
0.0833503
0.0780265
0.0867026
0.0893631
0.0850141
0.0873001
0.0908387
0.0918248
0.0898306
0.0915365
0.0880327
0.0905243
0.0747337
0.0663784
0.0845994
0.0806205
0.0937274
0.0933369
0.0882517
0.0883243
0.074805
0.0787281
0.0806232
0.0832314
0.0704541
0.0646675
0.066592
0.0262031
0.0940933
0.0914142
0.0874698
0.0899903
0.0895337
0.0903155
0.0937749
0.0918081
0.0924257
0.0901659
0.0267965
0.0280457
0.0929341
0.0906127
0.0340123
0.0293426
0.0336499
0.0404715
0.0885516
0.0917073
0.0905575
0.0895744
0.0855375
0.0870457
0.0821513
0.0786882
0.0923604
0.0942094
0.0676616
0.0735327
0.0404081
0.0335988
0.0746683
0.0797409
0.0920268
0.0919522
0.093409
0.0914258
0.0875067
0.0855903
0.0874844
0.0881733
0.0947472
0.0958445
0.0853986
0.086413
0.0232581
0.0236788
0.0917459
0.0902904
0.0904618
0.0879434
0.0922595
0.0940613
0.0307624
0.0231197
0.0897477
0.0890294
0.0822506
0.0859127
0.0934059
0.0935339
0.0708666
0.0731514
0.0747985
0.0776839
0.0662245
0.0701559
0.0942839
0.0939941
0.0850549
0.0848415
0.0884864
0.0884707
0.0955825
0.0949384
0.0636443
0.0616371
0.0815645
0.0769765
0.0724578
0.067727
0.089325
0.0912743
0.0960967
0.0949398
0.0942878
0.0952978
0.0765243
0.0705972
0.0872056
0.0843734
0.0842231
0.0871552
0.0950385
0.0936499
0.0777619
0.082172
0.0782105
0.0820767
0.0831592
0.0807149
0.0759177
0.0802099
0.0546861
0.0601339
0.0853232
0.0838125
0.0933213
0.0920616
0.0763477
0.0781122
0.0623983
0.0317598
0.0951025
0.0959839
0.0860786
0.0829098
0.0375738
0.0650973
0.0832928
0.083739
0.0347611
0.0432006
0.0234332
0.0283696
0.0322441
0.0378885
0.0343095
0.0305436
0.0872922
0.0893859
0.0943639
0.0945485
0.0913258
0.092521
0.0341519
0.0443308
0.0520443
0.0388413
0.0350134
0.0326943
0.0257924
0.0340046
0.02068
0.0268153
0.0199393
0.0272184
0.0205108
0.0294267
0.0209167
0.029457
0.0296234
0.0280059
0.0363743
0.0275579
0.0286377
0.0327611
0.0269531
0.0291294
0.0356192
0.024218
0.026866
0.0290881
0.0246707
0.0209199
0.0299416
0.0247008
0.0269893
0.032544
0.0999248
0.0997869
0.0996272
0.0994517
0.0992656
0.0990734
0.0988786
0.0986844
0.0984933
0.0983073
0.0981279
0.0979565
0.097794
0.097641
0.0974981
0.0973655
0.0972435
0.0971322
0.0970314
0.0969413
0.0968616
0.0967923
0.0967331
0.0966841
0.0966451
0.0966159
0.0965965
0.0965868
0.099924
0.099786
0.0996263
0.0994508
0.0992648
0.0990725
0.0988778
0.0986836
0.0984925
0.0983064
0.0981271
0.0979557
0.0977932
0.0976402
0.0974973
0.0973648
0.0972428
0.0971314
0.0970307
0.0969405
0.0968609
0.0967915
0.0967324
0.0966834
0.0966443
0.0966152
0.0965957
0.0965861
0.0999222
0.0997843
0.0996246
0.0994491
0.099263
0.0990708
0.0988761
0.0986819
0.0984908
0.0983048
0.0981255
0.0979541
0.0977916
0.0976386
0.0974958
0.0973632
0.0972413
0.0971299
0.0970292
0.0969391
0.0968594
0.0967901
0.096731
0.0966819
0.0966429
0.0966137
0.0965943
0.0965846
0.0999196
0.0997817
0.099622
0.0994465
0.0992605
0.0990682
0.0988735
0.0986794
0.0984883
0.0983023
0.098123
0.0979517
0.0977892
0.0976363
0.0974934
0.0973609
0.097239
0.0971277
0.097027
0.0969368
0.0968572
0.0967879
0.0967288
0.0966798
0.0966407
0.0966116
0.0965922
0.0965825
0.0999161
0.0997782
0.0996185
0.099443
0.099257
0.0990648
0.0988701
0.098676
0.098485
0.098299
0.0981198
0.0979485
0.097786
0.0976332
0.0974903
0.0973579
0.097236
0.0971247
0.097024
0.0969339
0.0968542
0.096785
0.0967259
0.0966769
0.0966379
0.0966087
0.0965893
0.0965796
0.0999118
0.0997738
0.0996141
0.0994387
0.0992527
0.0990606
0.0988659
0.0986718
0.0984808
0.0982949
0.0981157
0.0979445
0.0977821
0.0976292
0.0974865
0.097354
0.0972322
0.0971209
0.0970203
0.0969302
0.0968506
0.0967813
0.0967223
0.0966733
0.0966343
0.0966051
0.0965857
0.096576
0.0999066
0.0997686
0.0996089
0.0994335
0.0992475
0.0990554
0.0988608
0.0986668
0.0984759
0.09829
0.0981109
0.0979397
0.0977773
0.0976246
0.0974818
0.0973495
0.0972276
0.0971164
0.0970158
0.0969258
0.0968462
0.096777
0.0967179
0.096669
0.09663
0.0966008
0.0965814
0.0965718
0.0999005
0.0997625
0.0996028
0.0994275
0.0992415
0.0990495
0.0988549
0.098661
0.0984701
0.0982843
0.0981052
0.0979341
0.0977718
0.0976191
0.0974764
0.0973441
0.0972223
0.0971112
0.0970106
0.0969206
0.0968411
0.0967719
0.0967129
0.096664
0.096625
0.0965958
0.0965765
0.0965668
0.0998935
0.0997556
0.0995959
0.0994205
0.0992347
0.0990426
0.0988482
0.0986543
0.0984635
0.0982778
0.0980988
0.0979277
0.0977655
0.0976129
0.0974703
0.097338
0.0972163
0.0971052
0.0970047
0.0969148
0.0968353
0.0967661
0.0967071
0.0966582
0.0966193
0.0965902
0.0965708
0.0965611
0.0998857
0.0997477
0.0995881
0.0994128
0.0992269
0.099035
0.0988406
0.0986468
0.098456
0.0982704
0.0980915
0.0979205
0.0977584
0.0976059
0.0974634
0.0973312
0.0972096
0.0970985
0.0969981
0.0969082
0.0968288
0.0967596
0.0967007
0.0966518
0.0966129
0.0965838
0.0965645
0.0965548
0.099877
0.0997391
0.0995794
0.0994041
0.0992184
0.0990265
0.0988322
0.0986384
0.0984478
0.0982623
0.0980835
0.0979126
0.0977506
0.0975982
0.0974557
0.0973237
0.0972021
0.0970911
0.0969908
0.0969009
0.0968216
0.0967525
0.0966936
0.0966448
0.0966058
0.0965768
0.0965574
0.0965478
0.0998675
0.0997295
0.0995699
0.0993947
0.099209
0.0990172
0.0988229
0.0986293
0.0984388
0.0982534
0.0980747
0.0979039
0.097742
0.0975897
0.0974474
0.0973154
0.0971939
0.097083
0.0969827
0.096893
0.0968137
0.0967446
0.0966858
0.096637
0.0965981
0.0965691
0.0965497
0.0965401
0.0998571
0.0997191
0.0995595
0.0993844
0.0991987
0.099007
0.0988128
0.0986193
0.0984289
0.0982437
0.0980651
0.0978944
0.0977327
0.0975804
0.0974382
0.0973064
0.097185
0.0970742
0.096974
0.0968843
0.0968051
0.0967361
0.0966773
0.0966286
0.0965897
0.0965607
0.0965414
0.0965317
0.0998458
0.0997079
0.0995483
0.0993732
0.0991876
0.098996
0.098802
0.0986086
0.0984183
0.0982332
0.0980547
0.0978842
0.0977226
0.0975705
0.0974284
0.0972967
0.0971754
0.0970647
0.0969646
0.096875
0.0967958
0.0967269
0.0966682
0.0966195
0.0965807
0.0965517
0.0965324
0.0965228
0.0998337
0.0996958
0.0995363
0.0993612
0.0991757
0.0989842
0.0987903
0.098597
0.0984069
0.0982219
0.0980436
0.0978733
0.0977118
0.0975598
0.0974179
0.0972863
0.0971651
0.0970546
0.0969545
0.096865
0.0967859
0.0967171
0.0966584
0.0966098
0.096571
0.096542
0.0965228
0.0965131
0.0998208
0.0996828
0.0995234
0.0993484
0.099163
0.0989716
0.0987778
0.0985847
0.0983947
0.0982098
0.0980317
0.0978615
0.0977002
0.0975484
0.0974066
0.0972752
0.0971542
0.0970437
0.0969438
0.0968544
0.0967754
0.0967066
0.096648
0.0965994
0.0965607
0.0965318
0.0965125
0.0965029
0.099807
0.0996691
0.0995096
0.0993347
0.0991494
0.0989581
0.0987645
0.0985715
0.0983817
0.0981971
0.0980191
0.0978491
0.097688
0.0975363
0.0973947
0.0972634
0.0971425
0.0970322
0.0969324
0.0968431
0.0967642
0.0966955
0.096637
0.0965885
0.0965498
0.0965209
0.0965017
0.0964921
0.0997924
0.0996545
0.0994951
0.0993202
0.0991351
0.0989439
0.0987504
0.0985576
0.098368
0.0981835
0.0980058
0.0978359
0.097675
0.0975235
0.0973821
0.0972509
0.0971302
0.0970201
0.0969204
0.0968312
0.0967524
0.0966838
0.0966254
0.0965769
0.0965383
0.0965094
0.0964902
0.0964806
0.099777
0.0996391
0.0994797
0.099305
0.0991199
0.0989289
0.0987355
0.0985429
0.0983535
0.0981692
0.0979917
0.0978221
0.0976613
0.0975101
0.0973688
0.0972378
0.0971173
0.0970073
0.0969078
0.0968187
0.09674
0.0966715
0.0966132
0.0965647
0.0965262
0.0964974
0.0964782
0.0964686
0.0997609
0.0996229
0.0994636
0.0992889
0.0991039
0.0989131
0.0987199
0.0985275
0.0983383
0.0981542
0.0979769
0.0978075
0.097647
0.097496
0.0973549
0.0972241
0.0971037
0.0969939
0.0968945
0.0968056
0.096727
0.0966587
0.0966004
0.096552
0.0965135
0.0964847
0.0964656
0.096456
0.0997439
0.0996059
0.0994467
0.0992721
0.0990872
0.0988965
0.0987035
0.0985113
0.0983223
0.0981385
0.0979614
0.0977923
0.097632
0.0974812
0.0973403
0.0972097
0.0970896
0.0969799
0.0968807
0.0967919
0.0967135
0.0966452
0.096587
0.0965388
0.0965003
0.0964716
0.0964525
0.0964429
0.0997262
0.0995882
0.099429
0.0992545
0.0990697
0.0988792
0.0986864
0.0984944
0.0983057
0.0981221
0.0979453
0.0977764
0.0976163
0.0974658
0.0973251
0.0971948
0.0970748
0.0969653
0.0968663
0.0967777
0.0966994
0.0966312
0.0965731
0.096525
0.0964866
0.0964579
0.0964388
0.0964293
0.0997078
0.0995698
0.0994105
0.0992361
0.0990515
0.0988611
0.0986686
0.0984768
0.0982883
0.098105
0.0979284
0.0977598
0.0976
0.0974497
0.0973093
0.0971792
0.0970595
0.0969502
0.0968514
0.0967629
0.0966847
0.0966167
0.0965587
0.0965106
0.0964723
0.0964437
0.0964247
0.0964152
0.0996887
0.0995506
0.0993914
0.099217
0.0990326
0.0988424
0.09865
0.0984585
0.0982703
0.0980872
0.0979109
0.0977426
0.0975831
0.0974331
0.097293
0.0971631
0.0970436
0.0969345
0.0968359
0.0967476
0.0966696
0.0966017
0.0965438
0.0964958
0.0964576
0.096429
0.09641
0.0964005
0.0996689
0.0995308
0.0993716
0.0991973
0.0990129
0.0988229
0.0986308
0.0984395
0.0982515
0.0980688
0.0978928
0.0977248
0.0975656
0.0974158
0.097276
0.0971464
0.0970271
0.0969183
0.0968199
0.0967318
0.0966539
0.0965862
0.0965284
0.0964805
0.0964424
0.0964139
0.0963949
0.0963854
0.0996486
0.0995103
0.0993511
0.0991768
0.0989926
0.0988028
0.0986109
0.0984198
0.0982322
0.0980497
0.0978741
0.0977063
0.0975474
0.097398
0.0972585
0.0971292
0.0970102
0.0969016
0.0968033
0.0967154
0.0966378
0.0965702
0.0965126
0.0964648
0.0964267
0.0963983
0.0963793
0.0963699
0.0996277
0.0994893
0.09933
0.0991557
0.0989716
0.098782
0.0985903
0.0983995
0.0982122
0.09803
0.0978547
0.0976873
0.0975288
0.0973797
0.0972404
0.0971114
0.0969927
0.0968843
0.0967864
0.0966987
0.0966212
0.0965538
0.0964963
0.0964486
0.0964106
0.0963822
0.0963634
0.0963539
0.0996063
0.0994677
0.0993083
0.099134
0.09895
0.0987605
0.0985691
0.0983786
0.0981915
0.0980097
0.0978348
0.0976677
0.0975095
0.0973608
0.0972219
0.0970931
0.0969747
0.0968666
0.0967689
0.0966814
0.0966041
0.0965369
0.0964796
0.096432
0.0963941
0.0963658
0.096347
0.0963376
0.0995845
0.0994456
0.099286
0.0991118
0.0989278
0.0987385
0.0985473
0.0983571
0.0981703
0.0979889
0.0978143
0.0976476
0.0974898
0.0973414
0.0972028
0.0970744
0.0969563
0.0968485
0.096751
0.0966638
0.0965867
0.0965196
0.0964625
0.096415
0.0963772
0.096349
0.0963302
0.0963208
0.0995624
0.0994231
0.0992633
0.099089
0.0989051
0.0987159
0.0985249
0.098335
0.0981485
0.0979675
0.0977932
0.0976269
0.0974695
0.0973215
0.0971833
0.0970552
0.0969374
0.0968299
0.0967327
0.0966458
0.0965689
0.096502
0.096445
0.0963977
0.09636
0.0963318
0.0963131
0.0963038
0.09954
0.0994002
0.0992402
0.0990657
0.0988818
0.0986927
0.0985019
0.0983123
0.0981262
0.0979455
0.0977717
0.0976058
0.0974487
0.0973011
0.0971633
0.0970356
0.0969182
0.096811
0.0967141
0.0966273
0.0965507
0.096484
0.0964271
0.09638
0.0963424
0.0963143
0.0962957
0.0962863
0.0995174
0.0993771
0.0992167
0.099042
0.0988581
0.0986691
0.0984785
0.0982891
0.0981034
0.097923
0.0977496
0.0975841
0.0974275
0.0972803
0.0971429
0.0970156
0.0968985
0.0967916
0.096695
0.0966086
0.0965322
0.0964657
0.096409
0.096362
0.0963245
0.0962965
0.0962779
0.0962686
0.0994947
0.0993537
0.0991928
0.0990179
0.0988339
0.098645
0.0984546
0.0982655
0.0980801
0.0979001
0.0977271
0.0975621
0.0974059
0.0972591
0.0971221
0.0969952
0.0968785
0.096772
0.0966757
0.0965895
0.0965133
0.0964471
0.0963906
0.0963437
0.0963064
0.0962785
0.0962599
0.0962506
0.0994721
0.0993302
0.0991687
0.0989935
0.0988093
0.0986204
0.0984302
0.0982414
0.0980563
0.0978767
0.0977041
0.0975395
0.0973838
0.0972375
0.0971009
0.0969744
0.0968581
0.0967519
0.096656
0.0965701
0.0964942
0.0964282
0.0963718
0.0963252
0.0962879
0.0962601
0.0962416
0.0962324
0.0994495
0.0993065
0.0991444
0.0989687
0.0987844
0.0985955
0.0984054
0.0982168
0.0980321
0.0978529
0.0976807
0.0975166
0.0973614
0.0972155
0.0970794
0.0969533
0.0968374
0.0967316
0.096636
0.0965504
0.0964748
0.096409
0.0963529
0.0963064
0.0962693
0.0962416
0.0962231
0.0962139
0.099427
0.0992829
0.0991199
0.0989437
0.0987591
0.0985702
0.0983802
0.0981918
0.0980074
0.0978287
0.097657
0.0974934
0.0973386
0.0971932
0.0970576
0.096932
0.0968164
0.0967111
0.0966158
0.0965305
0.0964552
0.0963896
0.0963337
0.0962874
0.0962504
0.0962228
0.0962045
0.0961953
0.0994048
0.0992592
0.0990953
0.0989185
0.0987336
0.0985445
0.0983546
0.0981665
0.0979825
0.0978041
0.0976329
0.0974697
0.0973155
0.0971706
0.0970355
0.0969103
0.0967952
0.0966903
0.0965953
0.0965104
0.0964354
0.0963701
0.0963144
0.0962682
0.0962314
0.0962039
0.0961856
0.0961765
0.0993828
0.0992357
0.0990707
0.0988931
0.0987078
0.0985186
0.0983287
0.0981409
0.0979571
0.0977792
0.0976085
0.0974458
0.0972921
0.0971477
0.0970131
0.0968884
0.0967738
0.0966692
0.0965747
0.0964901
0.0964154
0.0963503
0.0962949
0.0962489
0.0962122
0.0961848
0.0961666
0.0961575
0.0993612
0.0992123
0.099046
0.0988676
0.0986818
0.0984924
0.0983026
0.0981149
0.0979315
0.097754
0.0975838
0.0974216
0.0972684
0.0971246
0.0969905
0.0968663
0.0967522
0.096648
0.0965539
0.0964697
0.0963952
0.0963305
0.0962753
0.0962295
0.096193
0.0961657
0.0961475
0.0961385
0.0993399
0.0991891
0.0990213
0.098842
0.0986557
0.098466
0.0982762
0.0980887
0.0979056
0.0977286
0.0975588
0.0973972
0.0972445
0.0971013
0.0969677
0.096844
0.0967304
0.0966267
0.096533
0.0964491
0.096375
0.0963105
0.0962555
0.0962099
0.0961736
0.0961464
0.0961284
0.0961193
0.039829
0.0362784
0.0312972
0.029127
0.0295128
0.0322976
0.0650758
0.0610551
0.0509325
0.0456157
0.0435741
0.0425891
0.0749309
0.0729562
0.0705303
0.0684847
0.066815
0.0648171
0.08118
0.0799085
0.0785492
0.0772836
0.0760955
0.0747992
0.0855942
0.0846975
0.0837899
0.0829142
0.0820647
0.081193
0.0888835
0.0882181
0.0875598
0.0869203
0.0862993
0.0856862
0.0914109
0.0909022
0.0904048
0.0899233
0.0894592
0.0890122
0.0933876
0.0929921
0.0926084
0.0922391
0.0918863
0.0915519
0.0949479
0.0946378
0.0943386
0.0940524
0.0937812
0.093527
0.0961825
0.0959388
0.0957047
0.095482
0.0952723
0.0950775
0.0971562
0.0969651
0.0967823
0.0966092
0.0964472
0.0962976
0.0979169
0.0977682
0.0976264
0.0974928
0.0973684
0.0972543
0.0985016
0.0983873
0.0982789
0.0981771
0.0980828
0.0979969
0.0989397
0.0988536
0.0987722
0.0986963
0.0986265
0.0985633
0.0992549
0.099192
0.0991329
0.0990781
0.0990282
0.0989836
0.0994671
0.0994232
0.0993824
0.0993449
0.0993113
0.0992818
0.0995931
0.0995648
0.0995389
0.0995157
0.0994954
0.0994783
0.0996471
0.0996316
0.0996179
0.0996062
0.0995969
0.0995899
0.0996416
0.0996364
0.0996327
0.0996304
0.0996299
0.0996312
0.0995873
0.0995905
0.0995947
0.0996001
0.0996067
0.0996146
0.0994937
0.0995035
0.0995141
0.0995255
0.0995377
0.0995509
0.099369
0.099384
0.0993996
0.0994157
0.0994324
0.0994497
0.099319
0.099166
0.0989967
0.0988164
0.0986294
0.0984395
0.0982496
0.0980623
0.0978795
0.0977029
0.0975336
0.0973726
0.0972205
0.0970777
0.0969447
0.0968216
0.0967084
0.0966052
0.0965119
0.0964285
0.0963547
0.0962905
0.0962358
0.0961904
0.0961542
0.0961271
0.0961091
0.0961002
0.0992985
0.0991431
0.0989722
0.0987907
0.098603
0.0984127
0.0982228
0.0980357
0.0978532
0.097677
0.0975082
0.0973478
0.0971962
0.0970541
0.0969217
0.0967991
0.0966864
0.0965837
0.0964908
0.0964077
0.0963343
0.0962704
0.0962159
0.0961708
0.0961347
0.0961078
0.0960899
0.096081
0.0992784
0.0991205
0.0989477
0.098765
0.0985766
0.0983859
0.0981959
0.0980089
0.0978267
0.097651
0.0974827
0.0973228
0.0971719
0.0970304
0.0968985
0.0967765
0.0966644
0.0965621
0.0964697
0.096387
0.0963139
0.0962504
0.0961961
0.0961512
0.0961153
0.0960885
0.0960707
0.0960618
0.0992587
0.0990981
0.0989233
0.0987393
0.09855
0.098359
0.0981688
0.097982
0.0978002
0.0976248
0.0974571
0.0972978
0.0971475
0.0970065
0.0968753
0.0967539
0.0966423
0.0965405
0.0964486
0.0963663
0.0962936
0.0962303
0.0961764
0.0961316
0.0960959
0.0960693
0.0960515
0.0960427
0.0992393
0.0990759
0.0988991
0.0987136
0.0985235
0.0983319
0.0981417
0.097955
0.0977735
0.0975986
0.0974314
0.0972727
0.097123
0.0969827
0.0968521
0.0967312
0.0966202
0.096519
0.0964275
0.0963456
0.0962733
0.0962103
0.0961567
0.0961121
0.0960766
0.0960501
0.0960324
0.0960236
0.0992203
0.0990538
0.0988749
0.098688
0.0984969
0.0983049
0.0981145
0.0979279
0.0977467
0.0975723
0.0974057
0.0972476
0.0970985
0.0969589
0.0968289
0.0967086
0.0965982
0.0964975
0.0964065
0.096325
0.0962531
0.0961905
0.0961371
0.0960927
0.0960574
0.096031
0.0960135
0.0960047
0.0443785
0.0676758
0.0766311
0.0823785
0.0864754
0.0895509
0.0919267
0.0937913
0.0952659
0.0964334
0.0973535
0.0980709
0.0986203
0.0990294
0.0993208
0.0995134
0.0996232
0.0996641
0.0996478
0.099585
0.0994845
0.0993545
0.0506211
0.0705433
0.0783821
0.0835887
0.0873636
0.0902255
0.0924498
0.094202
0.0955903
0.09669
0.0975558
0.0982292
0.0987426
0.0991221
0.0993891
0.0995616
0.099655
0.0996823
0.0996551
0.0995834
0.0994759
0.0993403
0.0631924
0.0741914
0.0803142
0.0848521
0.0882727
0.0909119
0.0929816
0.0946198
0.0959208
0.0969518
0.0977625
0.0983912
0.098868
0.0992174
0.0994595
0.0996115
0.099688
0.0997015
0.0996631
0.0995824
0.0994677
0.0993265
0.0716538
0.0771909
0.0821667
0.086108
0.0891851
0.0916031
0.0935182
0.0950422
0.0962554
0.0972172
0.0979724
0.0985559
0.0989956
0.0993145
0.0995314
0.0996626
0.099722
0.0997215
0.0996717
0.0995818
0.0994598
0.0993129
0.0745799
0.0794642
0.0837957
0.0872946
0.0900755
0.0922878
0.0940538
0.0954655
0.0965917
0.0974845
0.098184
0.0987221
0.0991246
0.0994127
0.0996043
0.0997145
0.0997565
0.0997419
0.0996806
0.0995814
0.0994522
0.0992995
0.0762802
0.0812253
0.0852199
0.0883985
0.0909315
0.0929579
0.0945831
0.0958863
0.0969271
0.0977516
0.0983958
0.0988887
0.099254
0.0995113
0.0996774
0.0997666
0.0997913
0.0997625
0.0996897
0.0995812
0.0994446
0.0992862
0.0781178
0.0828519
0.0865362
0.0894397
0.0917534
0.0936094
0.0951021
0.0963011
0.097259
0.0980166
0.0986063
0.0990545
0.0993828
0.0996095
0.0997503
0.0998185
0.0998259
0.099783
0.0996986
0.099581
0.099437
0.0992729
0.0800562
0.0844292
0.0877892
0.090433
0.0925433
0.0942403
0.0956078
0.0967072
0.097585
0.0982775
0.0988139
0.0992181
0.09951
0.0997065
0.0998222
0.0998696
0.09986
0.099803
0.0997073
0.0995805
0.0994293
0.0992596
0.0820582
0.0859642
0.0889885
0.091382
0.0933007
0.0948482
0.0960974
0.0971018
0.0979027
0.0985323
0.0990169
0.0993783
0.0996345
0.0998014
0.0998925
0.0999196
0.0998931
0.0998224
0.0997155
0.0995797
0.0994214
0.0992461
0.0839696
0.0874192
0.0901241
0.0922827
0.0940224
0.09543
0.0965677
0.0974823
0.0982099
0.0987792
0.0992139
0.0995338
0.0997555
0.0998936
0.0999607
0.0999679
0.099925
0.0998408
0.099723
0.0995784
0.0994132
0.0992325
0.0857152
0.0887662
0.0911841
0.0931288
0.094704
0.0959821
0.097016
0.0978462
0.0985044
0.0990164
0.0994034
0.0996835
0.0998719
0.0999822
0.100026
0.100014
0.0999552
0.0998579
0.0997295
0.0995765
0.0994046
0.0992188
0.0872979
0.0899971
0.0921617
0.0939153
0.0953417
0.0965014
0.0974394
0.0981911
0.0987844
0.0992423
0.0995841
0.0998262
0.0999829
0.100066
0.100088
0.100058
0.0999835
0.0998737
0.0997351
0.0995739
0.0993956
0.0992048
0.0887006
0.0911068
0.0930536
0.0946393
0.0959329
0.0969854
0.0978359
0.0985152
0.0990481
0.0994555
0.0997548
0.0999611
0.100088
0.100146
0.100146
0.100098
0.10001
0.0998878
0.0997395
0.0995705
0.0993861
0.0991906
0.0899345
0.0920985
0.0938601
0.0952998
0.096476
0.0974327
0.0982038
0.0988169
0.0992943
0.0996548
0.0999145
0.100087
0.100186
0.10022
0.100201
0.100136
0.100033
0.0999001
0.0997426
0.0995663
0.0993761
0.0991761
0.0910129
0.0929792
0.0945843
0.095898
0.0969711
0.0978424
0.0985424
0.0990954
0.0995221
0.0998396
0.100063
0.100204
0.100276
0.100289
0.10025
0.10017
0.100054
0.0999105
0.0997444
0.0995613
0.0993656
0.0991615
0.0919592
0.0937591
0.0952309
0.0964358
0.0974189
0.0982149
0.0988512
0.0993504
0.099731
0.100009
0.100199
0.100312
0.100359
0.100351
0.100295
0.1002
0.100073
0.099919
0.0997449
0.0995554
0.0993547
0.0991468
0.0927871
0.0944468
0.095805
0.0969162
0.097821
0.0985508
0.0991308
0.0995817
0.099921
0.100164
0.100323
0.10041
0.100435
0.100407
0.100336
0.100227
0.100088
0.0999257
0.0997442
0.0995487
0.0993434
0.0991319
0.0935104
0.0950503
0.0963117
0.0973425
0.0981794
0.0988513
0.0993817
0.0997898
0.100092
0.100303
0.100434
0.100498
0.100503
0.100458
0.100371
0.100251
0.100102
0.0999305
0.0997421
0.0995412
0.0993317
0.0991171
0.0941332
0.0955752
0.0967554
0.0977179
0.0984964
0.0991182
0.0996051
0.0999755
0.100245
0.100427
0.100534
0.100576
0.100563
0.100502
0.100403
0.10027
0.100112
0.0999335
0.099739
0.0995332
0.0993199
0.0991023
0.0946663
0.0960285
0.0971413
0.098046
0.0987748
0.0993533
0.0998024
0.10014
0.100381
0.100538
0.100622
0.100645
0.100615
0.100541
0.100429
0.100287
0.100121
0.0999349
0.0997349
0.0995247
0.0993079
0.0990878
0.0951202
0.0964176
0.0974744
0.0983307
0.0990172
0.0995586
0.0999752
0.100284
0.100499
0.100634
0.1007
0.100706
0.100661
0.100574
0.100452
0.100301
0.100127
0.0999349
0.0997299
0.0995158
0.099296
0.0990736
0.0955075
0.0967499
0.0977601
0.0985757
0.0992266
0.0997366
0.100125
0.100409
0.100603
0.100718
0.100767
0.100758
0.100701
0.100603
0.100471
0.100312
0.100131
0.0999337
0.0997243
0.0995067
0.0992842
0.0990598
0.0958324
0.0970308
0.0980028
0.098785
0.0994061
0.0998895
0.100254
0.100517
0.100692
0.100791
0.100825
0.100803
0.100734
0.100626
0.100486
0.10032
0.100134
0.0999316
0.0997183
0.0994976
0.0992728
0.0990467
0.0961017
0.0972659
0.0982073
0.098962
0.0995584
0.10002
0.100365
0.10061
0.100768
0.100853
0.100874
0.100841
0.100762
0.100646
0.100499
0.100327
0.100135
0.0999286
0.099712
0.0994887
0.0992619
0.0990343
0.0963224
0.097461
0.098378
0.0991104
0.0996865
0.100129
0.100458
0.100687
0.100832
0.100905
0.100915
0.100872
0.100786
0.100662
0.100509
0.100331
0.100135
0.0999252
0.0997057
0.0994801
0.0992516
0.0990227
0.0965084
0.0976225
0.0985192
0.0992334
0.099793
0.100221
0.100535
0.100752
0.100886
0.100948
0.100949
0.100898
0.100805
0.100675
0.100516
0.100334
0.100134
0.0999215
0.0996996
0.0994721
0.0992421
0.0990121
0.0966563
0.0977532
0.0986342
0.099334
0.0998803
0.100296
0.100599
0.100806
0.10093
0.100984
0.100977
0.10092
0.10082
0.100685
0.100522
0.100336
0.100133
0.0999178
0.0996938
0.0994647
0.0992335
0.0990026
0.0967705
0.0978567
0.0987261
0.0994148
0.0999506
0.100356
0.10065
0.100849
0.100966
0.101012
0.101
0.100937
0.100832
0.100693
0.100526
0.100337
0.100132
0.0999142
0.0996885
0.0994581
0.0992259
0.0989944
0.0968637
0.0979382
0.0987981
0.0994781
0.100006
0.100404
0.100691
0.100883
0.100994
0.101035
0.101017
0.10095
0.100841
0.100699
0.100529
0.100338
0.10013
0.099911
0.099684
0.0994525
0.0992195
0.0989874
0.0969316
0.097999
0.0988522
0.099526
0.100048
0.10044
0.100722
0.100909
0.101015
0.101052
0.101031
0.10096
0.100848
0.100703
0.100531
0.100338
0.100129
0.0999083
0.0996802
0.099448
0.0992144
0.0989819
0.0969775
0.098041
0.0988903
0.0995599
0.100078
0.100466
0.100744
0.100928
0.10103
0.101064
0.10104
0.100967
0.100853
0.100706
0.100532
0.100338
0.100128
0.0999063
0.0996774
0.0994446
0.0992106
0.0989778
0.0970033
0.0980663
0.0989138
0.0995811
0.100096
0.100482
0.100758
0.100939
0.10104
0.101072
0.101046
0.100971
0.100856
0.100708
0.100533
0.100338
0.100127
0.099905
0.0996757
0.0994425
0.0992082
0.0989752
0.0970121
0.0980769
0.0989242
0.0995908
0.100105
0.10049
0.100764
0.100945
0.101044
0.101076
0.101049
0.100973
0.100858
0.100709
0.100534
0.100338
0.100127
0.0999045
0.099675
0.0994416
0.0992072
0.0989741
0.0992017
0.0990321
0.0988509
0.0986625
0.0984705
0.098278
0.0980875
0.097901
0.0977201
0.0975462
0.0973801
0.0972226
0.0970742
0.0969352
0.0968058
0.0966862
0.0965763
0.0964762
0.0963856
0.0963046
0.0962331
0.0961708
0.0961177
0.0960736
0.0960385
0.0960122
0.0959947
0.095986
0.0991833
0.0990106
0.0988272
0.0986372
0.0984442
0.0982512
0.0980605
0.0978741
0.0976936
0.0975202
0.0973547
0.0971978
0.09705
0.0969117
0.096783
0.096664
0.0965547
0.0964551
0.096365
0.0962845
0.0962133
0.0961513
0.0960985
0.0960547
0.0960197
0.0959936
0.0959762
0.0959675
0.0991652
0.0989893
0.0988035
0.098612
0.098418
0.0982244
0.0980336
0.0978474
0.0976672
0.0974942
0.0973293
0.0971731
0.097026
0.0968884
0.0967603
0.0966419
0.0965332
0.0964341
0.0963446
0.0962645
0.0961937
0.0961321
0.0960795
0.0960359
0.0960012
0.0959752
0.0959579
0.0959493
0.0991473
0.0989681
0.09878
0.0985868
0.0983919
0.0981978
0.0980068
0.0978207
0.0976409
0.0974684
0.0973041
0.0971485
0.0970021
0.0968652
0.0967378
0.0966201
0.096512
0.0964134
0.0963244
0.0962447
0.0961743
0.0961131
0.0960608
0.0960174
0.0959829
0.095957
0.0959398
0.0959312
0.0991294
0.098947
0.0987565
0.0985618
0.0983658
0.0981713
0.0979802
0.0977942
0.0976148
0.0974428
0.0972791
0.0971242
0.0969785
0.0968422
0.0967155
0.0965984
0.0964909
0.096393
0.0963045
0.0962252
0.0961552
0.0960943
0.0960423
0.0959992
0.0959648
0.0959391
0.095922
0.0959135
0.0991117
0.098926
0.0987332
0.0985369
0.09834
0.0981449
0.0979537
0.0977679
0.0975888
0.0974174
0.0972543
0.0971001
0.0969551
0.0968195
0.0966935
0.0965771
0.0964702
0.0963728
0.0962848
0.096206
0.0961364
0.0960759
0.0960242
0.0959813
0.0959471
0.0959215
0.0959045
0.095896
0.0990941
0.0989051
0.09871
0.0985121
0.0983143
0.0981187
0.0979274
0.0977419
0.0975632
0.0973923
0.0972298
0.0970763
0.096932
0.0967972
0.0966718
0.0965561
0.0964498
0.096353
0.0962655
0.0961872
0.096118
0.0960577
0.0960063
0.0959637
0.0959297
0.0959043
0.0958873
0.0958789
0.0990764
0.0988843
0.0986869
0.0984875
0.0982888
0.0980928
0.0979014
0.0977161
0.0975378
0.0973674
0.0972056
0.0970528
0.0969093
0.0967751
0.0966505
0.0965354
0.0964297
0.0963335
0.0962465
0.0961687
0.0960999
0.09604
0.0959889
0.0959465
0.0959126
0.0958874
0.0958705
0.0958621
0.0990588
0.0988636
0.098664
0.0984632
0.0982635
0.0980672
0.0978758
0.0976906
0.0975128
0.097343
0.0971819
0.0970297
0.0968869
0.0967535
0.0966296
0.0965151
0.0964101
0.0963144
0.0962279
0.0961505
0.0960821
0.0960226
0.0959718
0.0959296
0.095896
0.0958708
0.0958541
0.0958457
0.0990411
0.0988429
0.0986412
0.098439
0.0982386
0.0980419
0.0978505
0.0976656
0.0974882
0.097319
0.0971585
0.0970071
0.096865
0.0967323
0.0966091
0.0964953
0.0963909
0.0962958
0.0962098
0.0961329
0.0960649
0.0960057
0.0959551
0.0959132
0.0958798
0.0958547
0.0958381
0.0958298
0.0990234
0.0988223
0.0986187
0.0984151
0.0982139
0.0980169
0.0978256
0.097641
0.097464
0.0972954
0.0971356
0.096985
0.0968436
0.0967116
0.0965891
0.096476
0.0963722
0.0962776
0.0961921
0.0961156
0.096048
0.0959892
0.0959389
0.0958972
0.095864
0.0958391
0.0958225
0.0958143
0.0990057
0.0988019
0.0985963
0.0983915
0.0981897
0.0979924
0.0978011
0.0976168
0.0974404
0.0972724
0.0971133
0.0969634
0.0968227
0.0966915
0.0965696
0.0964572
0.096354
0.0962599
0.096175
0.0960989
0.0960317
0.0959732
0.0959232
0.0958817
0.0958487
0.0958239
0.0958074
0.0957992
0.0989879
0.0987815
0.0985742
0.0983683
0.0981659
0.0979684
0.0977772
0.0975933
0.0974174
0.09725
0.0970916
0.0969423
0.0968024
0.0966719
0.0965507
0.0964389
0.0963363
0.0962428
0.0961584
0.0960828
0.0960159
0.0959577
0.095908
0.0958668
0.0958339
0.0958092
0.0957929
0.0957847
0.0989702
0.0987614
0.0985524
0.0983455
0.0981425
0.0979449
0.0977539
0.0975703
0.0973949
0.0972282
0.0970705
0.0969219
0.0967828
0.0966529
0.0965325
0.0964213
0.0963192
0.0962263
0.0961423
0.0960671
0.0960007
0.0959428
0.0958934
0.0958523
0.0958196
0.0957951
0.0957788
0.0957707
0.0989525
0.0987415
0.098531
0.0983232
0.0981198
0.0979221
0.0977312
0.0975481
0.0973732
0.0972071
0.09705
0.0969022
0.0967638
0.0966346
0.0965148
0.0964043
0.0963028
0.0962104
0.0961269
0.0960521
0.095986
0.0959284
0.0958793
0.0958384
0.0958059
0.0957815
0.0957653
0.0957572
0.0989349
0.0987218
0.09851
0.0983014
0.0980976
0.0978999
0.0977093
0.0975265
0.0973522
0.0971867
0.0970304
0.0968833
0.0967455
0.0966171
0.0964979
0.0963879
0.096287
0.0961951
0.0961121
0.0960377
0.095972
0.0959147
0.0958658
0.0958252
0.0957928
0.0957685
0.0957524
0.0957443
0.0989174
0.0987026
0.0984896
0.0982803
0.0980762
0.0978785
0.0976881
0.0975058
0.097332
0.0971672
0.0970115
0.0968651
0.096728
0.0966002
0.0964817
0.0963723
0.096272
0.0961806
0.0960979
0.096024
0.0959586
0.0959016
0.0958529
0.0958125
0.0957802
0.0957561
0.09574
0.095732
0.0989002
0.0986837
0.0984697
0.0982598
0.0980555
0.0978578
0.0976678
0.0974859
0.0973127
0.0971485
0.0969934
0.0968477
0.0967113
0.0965842
0.0964662
0.0963574
0.0962576
0.0961667
0.0960845
0.0960109
0.0959458
0.0958891
0.0958407
0.0958004
0.0957683
0.0957443
0.0957283
0.0957203
0.0988834
0.0986654
0.0984505
0.0982401
0.0980356
0.0978381
0.0976483
0.0974669
0.0972943
0.0971307
0.0969763
0.0968312
0.0966955
0.0965689
0.0964516
0.0963434
0.0962441
0.0961536
0.0960718
0.0959986
0.0959338
0.0958773
0.0958291
0.0957891
0.0957571
0.0957332
0.0957173
0.0957093
0.098867
0.0986478
0.098432
0.0982212
0.0980167
0.0978193
0.0976299
0.0974489
0.0972768
0.0971138
0.0969601
0.0968156
0.0966805
0.0965546
0.0964378
0.0963301
0.0962313
0.0961412
0.0960598
0.0959869
0.0959224
0.0958662
0.0958182
0.0957784
0.0957465
0.0957227
0.0957069
0.0956989
0.0988512
0.0986308
0.0984144
0.0982033
0.0979987
0.0978016
0.0976125
0.097432
0.0972604
0.097098
0.0969449
0.096801
0.0966665
0.0965411
0.0964249
0.0963177
0.0962193
0.0961297
0.0960486
0.0959761
0.0959118
0.0958559
0.0958081
0.0957684
0.0957367
0.0957129
0.0956971
0.0956893
0.098836
0.0986147
0.0983977
0.0981864
0.0979819
0.0977849
0.0975962
0.0974161
0.0972451
0.0970832
0.0969307
0.0967874
0.0966534
0.0965286
0.0964129
0.0963061
0.0962082
0.0961189
0.0960382
0.0959659
0.095902
0.0958463
0.0957986
0.0957591
0.0957275
0.0957039
0.0956881
0.0956803
0.0988216
0.0985996
0.0983821
0.0981707
0.0979661
0.0977694
0.097581
0.0974014
0.0972309
0.0970695
0.0969175
0.0967748
0.0966413
0.096517
0.0964018
0.0962954
0.0961979
0.096109
0.0960286
0.0959566
0.0958929
0.0958374
0.09579
0.0957505
0.0957191
0.0956955
0.0956798
0.095672
0.0988082
0.0985854
0.0983677
0.0981561
0.0979516
0.0977551
0.0975671
0.0973879
0.0972178
0.097057
0.0969055
0.0967633
0.0966303
0.0965064
0.0963916
0.0962857
0.0961885
0.0961
0.0960199
0.0959481
0.0958847
0.0958293
0.095782
0.0957427
0.0957114
0.0956879
0.0956722
0.0956644
0.0987957
0.0985724
0.0983544
0.0981427
0.0979384
0.0977421
0.0975544
0.0973756
0.097206
0.0970456
0.0968946
0.0967528
0.0966203
0.0964969
0.0963825
0.0962769
0.0961801
0.0960918
0.096012
0.0959405
0.0958772
0.095822
0.0957749
0.0957357
0.0957044
0.095681
0.0956654
0.0956576
0.0987844
0.0985607
0.0983424
0.0981308
0.0979266
0.0977305
0.0975431
0.0973647
0.0971954
0.0970355
0.0968849
0.0967435
0.0966114
0.0964884
0.0963743
0.0962691
0.0961725
0.0960845
0.0960049
0.0959336
0.0958705
0.0958155
0.0957685
0.0957294
0.0956982
0.0956749
0.0956593
0.0956515
0.0987743
0.0985503
0.0983319
0.0981202
0.0979161
0.0977203
0.0975331
0.097355
0.0971862
0.0970266
0.0968763
0.0967354
0.0966036
0.0964809
0.0963671
0.0962622
0.0961659
0.0960782
0.0959988
0.0959277
0.0958647
0.0958098
0.0957629
0.095724
0.0956928
0.0956695
0.095654
0.0956462
0.0987656
0.0985413
0.0983227
0.0981111
0.0979071
0.0977115
0.0975246
0.0973468
0.0971782
0.097019
0.096869
0.0967284
0.0965969
0.0964745
0.096361
0.0962563
0.0961603
0.0960727
0.0959935
0.0959226
0.0958598
0.095805
0.0957582
0.0957193
0.0956882
0.0956649
0.0956495
0.0956417
0.0987583
0.0985337
0.0983151
0.0981035
0.0978996
0.0977042
0.0975175
0.0973399
0.0971716
0.0970126
0.096863
0.0967226
0.0965914
0.0964692
0.096356
0.0962515
0.0961556
0.0960682
0.0959892
0.0959183
0.0958556
0.095801
0.0957542
0.0957154
0.0956844
0.0956612
0.0956457
0.095638
0.0987524
0.0985277
0.0983091
0.0980975
0.0978937
0.0976984
0.0975119
0.0973345
0.0971664
0.0970076
0.0968582
0.096718
0.096587
0.096465
0.0963519
0.0962476
0.0961519
0.0960646
0.0959857
0.095915
0.0958524
0.0957978
0.0957511
0.0957123
0.0956814
0.0956582
0.0956427
0.095635
0.0987481
0.0985233
0.0983046
0.098093
0.0978893
0.0976941
0.0975077
0.0973305
0.0971626
0.097004
0.0968547
0.0967147
0.0965838
0.096462
0.096349
0.0962448
0.0961492
0.096062
0.0959832
0.0959125
0.09585
0.0957955
0.0957488
0.0957101
0.0956791
0.095656
0.0956405
0.0956328
0.0987454
0.0985205
0.0983018
0.0980902
0.0978866
0.0976914
0.0975051
0.097328
0.0971601
0.0970016
0.0968524
0.0967125
0.0965818
0.09646
0.0963471
0.096243
0.0961475
0.0960604
0.0959816
0.095911
0.0958485
0.095794
0.0957474
0.0957087
0.0956777
0.0956546
0.0956391
0.0956314
0.0987443
0.0985194
0.0983006
0.0980891
0.0978854
0.0976903
0.097504
0.0973269
0.0971591
0.0970007
0.0968515
0.0967116
0.0965809
0.0964592
0.0963464
0.0962423
0.0961467
0.0960597
0.0959809
0.0959103
0.0958478
0.0957933
0.0957468
0.095708
0.0956771
0.095654
0.0956385
0.0956308
0.0993652
0.0994941
0.0995929
0.0996538
0.0996676
0.0996238
0.0995105
0.0993136
0.0990172
0.0986022
0.0980457
0.09732
0.0963899
0.0952104
0.093721
0.0918377
0.0894372
0.0863272
0.082179
0.0763488
0.0672385
0.0435748
0.0993508
0.099485
0.0995907
0.0996602
0.0996846
0.0996539
0.0995565
0.0993791
0.0991061
0.0987196
0.0981977
0.0975142
0.096636
0.095521
0.0941133
0.0923355
0.0900755
0.0871598
0.0832965
0.0779269
0.0697399
0.0488935
0.0993367
0.0994764
0.0995891
0.0996673
0.0997026
0.0996853
0.0996042
0.0994466
0.0991976
0.09884
0.0983533
0.0977126
0.0968869
0.0958372
0.0945119
0.0928407
0.0907232
0.0880084
0.0844538
0.0796418
0.0728298
0.0586758
0.0993229
0.0994681
0.0995879
0.099675
0.0997214
0.0997177
0.0996531
0.0995156
0.099291
0.0989628
0.0985117
0.0979142
0.0971416
0.0961577
0.0949154
0.0933515
0.0913781
0.0888675
0.0856276
0.0813693
0.0757514
0.0680074
0.0993092
0.09946
0.099587
0.0996831
0.0997407
0.0997507
0.0997029
0.0995857
0.0993857
0.0990872
0.0986719
0.098118
0.0973987
0.0964807
0.0953213
0.0938643
0.0920329
0.0897203
0.0867743
0.0829868
0.0781404
0.0724414
0.0992956
0.0994521
0.0995862
0.0996914
0.0997603
0.0997841
0.0997532
0.0996564
0.0994811
0.0992124
0.0988331
0.0983228
0.0976568
0.0968044
0.0957271
0.0943746
0.09268
0.0905515
0.0878616
0.0844358
0.080065
0.0746924
0.0992821
0.0994442
0.0995855
0.0996998
0.0997798
0.0998175
0.0998035
0.0997272
0.0995765
0.0993376
0.0989942
0.0985274
0.0979143
0.0971268
0.0961301
0.0948793
0.0933152
0.0913575
0.0888938
0.0857611
0.0817141
0.0763709
0.0992686
0.0994362
0.0995847
0.099708
0.0997992
0.0998506
0.0998534
0.0997974
0.0996713
0.099462
0.0991543
0.0987305
0.0981695
0.0974459
0.096528
0.0953758
0.093937
0.0921415
0.0898912
0.0870427
0.0833736
0.0785095
0.099255
0.0994281
0.0995836
0.0997158
0.0998181
0.0998831
0.0999024
0.0998666
0.0997648
0.0995846
0.0993121
0.0989306
0.0984208
0.0977595
0.0969183
0.0958614
0.0945432
0.092903
0.0908581
0.0882915
0.0850327
0.080835
0.0992413
0.0994198
0.0995822
0.099723
0.0998362
0.0999146
0.0999502
0.0999341
0.0998561
0.0997046
0.0994664
0.0991263
0.0986664
0.0980656
0.0972983
0.096333
0.0951298
0.0936369
0.0917854
0.0894815
0.0865953
0.0829505
0.0992275
0.0994112
0.0995802
0.0997296
0.0998533
0.0999447
0.0999963
0.0999994
0.0999446
0.099821
0.0996162
0.0993161
0.0989044
0.0983618
0.0976653
0.0967871
0.0956922
0.0943367
0.0926628
0.0905941
0.0880256
0.0848085
0.0992135
0.0994022
0.0995777
0.0997352
0.0998692
0.0999732
0.10004
0.100062
0.10003
0.0999329
0.0997602
0.0994987
0.099133
0.0986459
0.0980165
0.09722
0.0962262
0.0949968
0.0934834
0.0916224
0.0893283
0.0864843
0.0991993
0.0993927
0.0995745
0.0997399
0.0998836
0.0999998
0.100082
0.100121
0.10011
0.100039
0.0998975
0.0996726
0.0993507
0.0989158
0.0983493
0.097629
0.096728
0.0956134
0.0942432
0.0925633
0.0905009
0.0879538
0.0991849
0.0993829
0.0995705
0.0997434
0.0998965
0.100024
0.10012
0.100177
0.100186
0.10014
0.100027
0.0998367
0.0995559
0.0991699
0.0986618
0.0980116
0.0971954
0.096184
0.0949409
0.0934189
0.0915541
0.0892552
0.0991703
0.0993725
0.0995657
0.0997456
0.0999076
0.100046
0.100155
0.100228
0.100257
0.100234
0.100148
0.0999901
0.0997476
0.099407
0.0989526
0.0983664
0.0976268
0.0967079
0.0955772
0.0941934
0.0925005
0.0904192
0.0991556
0.0993618
0.0995601
0.0997467
0.0999169
0.100066
0.100187
0.100275
0.100322
0.10032
0.10026
0.100132
0.099925
0.099626
0.0992207
0.0986924
0.0980217
0.0971849
0.0961533
0.0948904
0.0933479
0.0914599
0.0991408
0.0993506
0.0995537
0.0997464
0.0999244
0.100083
0.100216
0.100318
0.100382
0.100399
0.100363
0.100263
0.100088
0.0998265
0.0994656
0.0989894
0.0983799
0.0976158
0.0966709
0.0955127
0.0940992
0.0923739
0.0991259
0.0993391
0.0995466
0.099745
0.09993
0.100097
0.100241
0.100356
0.100435
0.100471
0.100456
0.100381
0.100235
0.100008
0.0996873
0.0992575
0.0987023
0.0980018
0.0971322
0.0960638
0.0947593
0.0931706
0.0991111
0.0993273
0.0995389
0.0997424
0.0999339
0.100109
0.100263
0.100389
0.100483
0.100535
0.10054
0.100487
0.100368
0.100172
0.0998863
0.0994976
0.0989899
0.0983448
0.0975398
0.0965476
0.095333
0.0938487
0.0990965
0.0993154
0.0995306
0.0997387
0.0999361
0.100119
0.100281
0.100418
0.100524
0.100592
0.100614
0.100582
0.100486
0.100317
0.100063
0.0997105
0.0992443
0.0986469
0.0978973
0.0969698
0.0958322
0.0944429
0.0990821
0.0993035
0.0995218
0.0997342
0.0999369
0.100126
0.100296
0.100443
0.10056
0.100642
0.100679
0.100665
0.100591
0.100446
0.100219
0.0998977
0.0994673
0.0989108
0.0982082
0.097335
0.096261
0.0949477
0.0990681
0.0992916
0.0995128
0.0997289
0.0999363
0.100131
0.100309
0.100464
0.100591
0.100684
0.100736
0.100738
0.100682
0.100558
0.100355
0.100061
0.0996611
0.0991393
0.098476
0.0976478
0.0966254
0.0953722
0.0990546
0.09928
0.0995037
0.099723
0.0999346
0.100134
0.100318
0.100481
0.100618
0.100721
0.100785
0.100801
0.100761
0.100655
0.100473
0.100202
0.0998278
0.0993353
0.0987048
0.0979133
0.0969322
0.0957245
0.0990417
0.0992687
0.0994947
0.0997168
0.099932
0.100136
0.100326
0.100495
0.100639
0.100752
0.100826
0.100854
0.100828
0.100738
0.100573
0.100322
0.09997
0.0995018
0.0988984
0.0981371
0.0971893
0.0960185
0.0990297
0.099258
0.0994858
0.0997104
0.0999287
0.100137
0.100331
0.100506
0.100657
0.100778
0.100861
0.1009
0.100885
0.100808
0.100658
0.100423
0.10009
0.0996419
0.0990607
0.0983239
0.0974038
0.0962654
0.0990185
0.099248
0.0994774
0.0997041
0.099925
0.100137
0.100335
0.100515
0.100671
0.100799
0.10089
0.100937
0.100933
0.100867
0.10073
0.100508
0.10019
0.0997583
0.0991951
0.098478
0.0975794
0.0964647
0.0990083
0.0992388
0.0994695
0.099698
0.0999212
0.100136
0.100337
0.100521
0.100683
0.100816
0.100913
0.100968
0.100972
0.100915
0.100788
0.100578
0.100272
0.0998537
0.0993049
0.0986031
0.0977209
0.0966239
0.0989993
0.0992306
0.0994624
0.0996923
0.0999173
0.100134
0.100338
0.100526
0.100691
0.100829
0.100932
0.100993
0.101004
0.100955
0.100836
0.100635
0.100338
0.0999306
0.0993929
0.0987029
0.097833
0.0967491
0.0989916
0.0992234
0.0994561
0.0996872
0.0999137
0.100132
0.100339
0.100529
0.100698
0.100839
0.100947
0.101012
0.101028
0.100986
0.100873
0.10068
0.100391
0.0999911
0.0994619
0.0987807
0.0979194
0.0968416
0.0989851
0.0992175
0.0994509
0.0996829
0.0999106
0.100131
0.100339
0.100532
0.100703
0.100847
0.100958
0.101027
0.101048
0.101009
0.100902
0.100714
0.100431
0.100037
0.0995145
0.0988399
0.097986
0.096919
0.0989801
0.0992128
0.0994467
0.0996794
0.0999079
0.100129
0.100339
0.100533
0.100706
0.100852
0.100965
0.101038
0.101061
0.101027
0.100923
0.100739
0.10046
0.100071
0.0995522
0.098882
0.0980324
0.0969688
0.0989766
0.0992095
0.0994438
0.0996769
0.099906
0.100128
0.100339
0.100534
0.100708
0.100856
0.100971
0.101045
0.10107
0.101038
0.100937
0.100755
0.100479
0.100092
0.0995768
0.0989091
0.0980613
0.0969981
0.0989746
0.0992076
0.099442
0.0996754
0.0999048
0.100127
0.100338
0.100534
0.100709
0.100858
0.100973
0.101049
0.101075
0.101044
0.100944
0.100763
0.100489
0.100104
0.0995894
0.0989227
0.0980752
0.09701
0.0959947
0.0960035
0.096021
0.0960473
0.0960825
0.0961267
0.09618
0.0962424
0.0963142
0.0963954
0.0964861
0.0965865
0.0966967
0.0968166
0.0969463
0.0970856
0.0972343
0.0973921
0.0975585
0.0977327
0.0979138
0.0981005
0.0982911
0.0984836
0.0986755
0.0988637
0.0990444
0.0992133
0.0959762
0.0959849
0.0960023
0.0960285
0.0960636
0.0961075
0.0961605
0.0962226
0.096294
0.0963747
0.096465
0.0965649
0.0966744
0.0967938
0.0969228
0.0970614
0.0972095
0.0973667
0.0975325
0.0977063
0.097887
0.0980736
0.0982644
0.0984574
0.0986502
0.0988399
0.0990229
0.0991948
0.0959579
0.0959665
0.0959839
0.0960099
0.0960448
0.0960885
0.0961412
0.0962029
0.0962739
0.0963543
0.096444
0.0965434
0.0966524
0.096771
0.0968994
0.0970374
0.0971848
0.0973414
0.0975066
0.0976799
0.0978603
0.0980467
0.0982377
0.0984312
0.098625
0.0988162
0.0990015
0.0991765
0.0959397
0.0959484
0.0959656
0.0959915
0.0960262
0.0960697
0.0961221
0.0961835
0.0962541
0.096334
0.0964233
0.0965221
0.0966305
0.0967485
0.0968762
0.0970135
0.0971603
0.0973162
0.0974808
0.0976536
0.0978337
0.09802
0.0982111
0.0984051
0.0985999
0.0987927
0.0989802
0.0991584
0.0959219
0.0959304
0.0959476
0.0959734
0.0960079
0.0960511
0.0961032
0.0961643
0.0962345
0.096314
0.0964027
0.096501
0.0966088
0.0967262
0.0968532
0.0969898
0.0971359
0.0972912
0.0974552
0.0976275
0.0978072
0.0979934
0.0981845
0.0983791
0.0985748
0.0987692
0.098959
0.0991405
0.0959043
0.0959128
0.0959299
0.0959555
0.0959898
0.0960328
0.0960847
0.0961454
0.0962152
0.0962942
0.0963825
0.0964802
0.0965873
0.0967041
0.0968305
0.0969664
0.0971118
0.0972663
0.0974298
0.0976015
0.0977809
0.0979669
0.0981582
0.0983532
0.0985499
0.0987458
0.0989379
0.0991226
0.095887
0.0958955
0.0959125
0.095938
0.0959721
0.0960149
0.0960664
0.0961268
0.0961962
0.0962748
0.0963625
0.0964596
0.0965662
0.0966823
0.096808
0.0969432
0.0970879
0.0972418
0.0974046
0.0975758
0.0977548
0.0979406
0.098132
0.0983275
0.0985251
0.0987225
0.0989169
0.0991048
0.0958701
0.0958786
0.0958954
0.0959208
0.0959547
0.0959972
0.0960485
0.0961086
0.0961776
0.0962557
0.0963429
0.0964395
0.0965454
0.0966609
0.0967859
0.0969204
0.0970644
0.0972176
0.0973797
0.0975504
0.097729
0.0979146
0.098106
0.0983019
0.0985005
0.0986994
0.098896
0.099087
0.0958536
0.095862
0.0958787
0.095904
0.0959377
0.09598
0.096031
0.0960907
0.0961593
0.0962369
0.0963237
0.0964197
0.096525
0.0966398
0.0967641
0.0968979
0.0970412
0.0971937
0.0973552
0.0975253
0.0977035
0.0978888
0.0980803
0.0982766
0.098476
0.0986764
0.0988752
0.0990693
0.0958374
0.0958458
0.0958625
0.0958876
0.0959211
0.0959632
0.0960139
0.0960732
0.0961415
0.0962186
0.0963049
0.0964003
0.0965051
0.0966192
0.0967428
0.0968759
0.0970184
0.0971702
0.0973311
0.0975006
0.0976783
0.0978634
0.0980549
0.0982516
0.0984518
0.0986536
0.0988545
0.0990515
0.0958217
0.09583
0.0958466
0.0958716
0.095905
0.0959468
0.0959972
0.0960562
0.0961241
0.0962008
0.0962865
0.0963814
0.0964855
0.096599
0.0967219
0.0968543
0.0969961
0.0971472
0.0973074
0.0974763
0.0976535
0.0978384
0.0980299
0.0982269
0.0984278
0.0986309
0.0988338
0.0990338
0.0958065
0.0958147
0.0958313
0.0958561
0.0958893
0.0959309
0.095981
0.0960397
0.0961071
0.0961834
0.0962687
0.096363
0.0964665
0.0965794
0.0967016
0.0968332
0.0969743
0.0971247
0.0972842
0.0974525
0.0976293
0.0978138
0.0980052
0.0982025
0.0984041
0.0986085
0.0988133
0.099016
0.0957917
0.0957999
0.0958164
0.0958411
0.0958741
0.0959154
0.0959653
0.0960237
0.0960907
0.0961666
0.0962513
0.0963451
0.0964481
0.0965602
0.0966818
0.0968127
0.096953
0.0971027
0.0972615
0.0974293
0.0976055
0.0977897
0.097981
0.0981785
0.0983808
0.0985863
0.0987929
0.0989982
0.0957775
0.0957856
0.095802
0.0958265
0.0958594
0.0959005
0.0959501
0.0960082
0.0960749
0.0961503
0.0962346
0.0963278
0.0964302
0.0965417
0.0966626
0.0967928
0.0969324
0.0970813
0.0972395
0.0974066
0.0975823
0.0977661
0.0979573
0.098155
0.0983578
0.0985643
0.0987726
0.0989804
0.0957638
0.0957719
0.0957881
0.0958126
0.0958453
0.0958862
0.0959355
0.0959933
0.0960596
0.0961346
0.0962184
0.0963111
0.0964129
0.0965238
0.096644
0.0967735
0.0969124
0.0970606
0.0972181
0.0973846
0.0975598
0.0977432
0.0979342
0.098132
0.0983353
0.0985428
0.0987526
0.0989627
0.0957506
0.0957587
0.0957749
0.0957992
0.0958317
0.0958724
0.0959215
0.095979
0.0960449
0.0961195
0.0962028
0.096295
0.0963962
0.0965066
0.0966261
0.0967549
0.0968931
0.0970406
0.0971974
0.0973633
0.0975379
0.097721
0.0979118
0.0981096
0.0983133
0.0985216
0.0987328
0.098945
0.095738
0.0957461
0.0957622
0.0957864
0.0958187
0.0958593
0.0959081
0.0959653
0.0960309
0.0961051
0.096188
0.0962797
0.0963803
0.09649
0.0966089
0.0967371
0.0968746
0.0970214
0.0971775
0.0973427
0.0975168
0.0976994
0.09789
0.0980878
0.0982918
0.0985009
0.0987134
0.0989275
0.0957261
0.0957341
0.0957501
0.0957742
0.0958064
0.0958468
0.0958953
0.0959522
0.0960175
0.0960913
0.0961738
0.096265
0.0963651
0.0964742
0.0965925
0.09672
0.0968568
0.097003
0.0971584
0.097323
0.0974965
0.0976787
0.097869
0.0980667
0.098271
0.0984807
0.0986944
0.0989101
0.0957147
0.0957227
0.0957387
0.0957627
0.0957947
0.0958349
0.0958832
0.0959398
0.0960048
0.0960783
0.0961603
0.096251
0.0963506
0.0964592
0.0965769
0.0967038
0.0968399
0.0969854
0.0971402
0.0973041
0.0974771
0.0976588
0.0978488
0.0980465
0.098251
0.0984612
0.0986758
0.0988931
0.0957041
0.095712
0.0957279
0.0957518
0.0957837
0.0958237
0.0958718
0.0959282
0.0959928
0.0960659
0.0961476
0.0962379
0.096337
0.096445
0.0965621
0.0966884
0.0968239
0.0969687
0.0971228
0.0972862
0.0974587
0.0976399
0.0978296
0.0980271
0.0982317
0.0984423
0.0986578
0.0988765
0.095694
0.095702
0.0957178
0.0957416
0.0957734
0.0958132
0.0958611
0.0959172
0.0959816
0.0960543
0.0961356
0.0962255
0.0963241
0.0964317
0.0965482
0.0966739
0.0968088
0.096953
0.0971065
0.0972693
0.0974412
0.097622
0.0978113
0.0980086
0.0982133
0.0984243
0.0986405
0.0988604
0.0956847
0.0956926
0.0957084
0.0957321
0.0957637
0.0958034
0.0958511
0.095907
0.0959711
0.0960436
0.0961245
0.0962139
0.0963121
0.0964192
0.0965352
0.0966603
0.0967947
0.0969383
0.0970912
0.0972534
0.0974248
0.0976051
0.0977941
0.0979912
0.0981959
0.0984071
0.0986239
0.0988448
0.0956761
0.0956839
0.0956997
0.0957233
0.0957548
0.0957943
0.0958419
0.0958975
0.0959614
0.0960336
0.0961141
0.0962032
0.096301
0.0964076
0.0965232
0.0966478
0.0967815
0.0969246
0.0970769
0.0972386
0.0974095
0.0975893
0.097778
0.0979749
0.0981795
0.098391
0.0986083
0.09883
0.0956682
0.095676
0.0956917
0.0957152
0.0957466
0.095786
0.0958334
0.0958889
0.0959525
0.0960244
0.0961046
0.0961934
0.0962908
0.096397
0.0965121
0.0966362
0.0967695
0.096912
0.0970638
0.0972249
0.0973953
0.0975748
0.097763
0.0979597
0.0981643
0.0983759
0.0985936
0.098816
0.095661
0.0956688
0.0956844
0.0957079
0.0957392
0.0957785
0.0958257
0.095881
0.0959444
0.096016
0.096096
0.0961845
0.0962815
0.0963873
0.096502
0.0966256
0.0967584
0.0969005
0.0970518
0.0972125
0.0973824
0.0975614
0.0977494
0.0979458
0.0981502
0.0983619
0.0985799
0.098803
0.0956545
0.0956623
0.0956779
0.0957013
0.0957326
0.0957717
0.0958188
0.0958739
0.0959371
0.0960086
0.0960883
0.0961764
0.0962732
0.0963786
0.0964929
0.0966162
0.0967485
0.0968901
0.097041
0.0972012
0.0973707
0.0975494
0.097737
0.0979332
0.0981375
0.0983492
0.0985675
0.098791
0.0956489
0.0956566
0.0956722
0.0956955
0.0957267
0.0957657
0.0958127
0.0958677
0.0959307
0.0960019
0.0960814
0.0961694
0.0962658
0.0963709
0.0964849
0.0966078
0.0967397
0.0968809
0.0970314
0.0971912
0.0973603
0.0975386
0.097726
0.0979219
0.0981261
0.0983379
0.0985563
0.0987802
0.0956439
0.0956517
0.0956672
0.0956905
0.0957216
0.0957606
0.0958074
0.0958623
0.0959252
0.0959962
0.0960755
0.0961632
0.0962594
0.0963642
0.0964779
0.0966005
0.0967321
0.096873
0.0970231
0.0971825
0.0973513
0.0975293
0.0977163
0.0979121
0.0981162
0.0983279
0.0985465
0.0987707
0.0956398
0.0956475
0.095663
0.0956863
0.0957173
0.0957562
0.095803
0.0958577
0.0959205
0.0959914
0.0960705
0.096158
0.096254
0.0963586
0.096472
0.0965943
0.0967257
0.0968662
0.097016
0.0971752
0.0973437
0.0975214
0.0977082
0.0979038
0.0981077
0.0983194
0.098538
0.0987625
0.0956364
0.0956441
0.0956596
0.0956828
0.0957138
0.0957526
0.0957994
0.095854
0.0959167
0.0959874
0.0960664
0.0961538
0.0962496
0.096354
0.0964672
0.0965893
0.0967204
0.0968607
0.0970103
0.0971692
0.0973374
0.0975149
0.0977015
0.0978969
0.0981008
0.0983124
0.0985311
0.0987558
0.0956338
0.0956415
0.095657
0.0956802
0.0957111
0.0957499
0.0957966
0.0958512
0.0959137
0.0959844
0.0960633
0.0961505
0.0962462
0.0963505
0.0964635
0.0965854
0.0967164
0.0968565
0.0970059
0.0971646
0.0973326
0.0975099
0.0976964
0.0978917
0.0980954
0.0983071
0.0985258
0.0987506
0.095632
0.0956397
0.0956552
0.0956784
0.0957093
0.095748
0.0957946
0.0958492
0.0959117
0.0959823
0.0960611
0.0961483
0.0962439
0.096348
0.0964609
0.0965827
0.0967136
0.0968535
0.0970028
0.0971613
0.0973293
0.0975064
0.0976928
0.097888
0.0980917
0.0983033
0.098522
0.0987469
0.095631
0.0956387
0.0956542
0.0956773
0.0957083
0.095747
0.0957936
0.0958481
0.0959106
0.0959812
0.0960599
0.096147
0.0962425
0.0963467
0.0964595
0.0965812
0.096712
0.0968519
0.097001
0.0971595
0.0973274
0.0975045
0.0976907
0.0978859
0.0980895
0.0983011
0.0985199
0.0987448
0.0323591
0.0296099
0.0292519
0.0312784
0.0359829
0.0393759
0.0426459
0.0436159
0.0456114
0.0507616
0.0607694
0.0648253
0.0648419
0.0668214
0.068464
0.0704637
0.0728465
0.0747595
0.0748069
0.076091
0.0772611
0.0785005
0.0798259
0.0810496
0.0811932
0.0820555
0.0828911
0.0837475
0.0846293
0.0854913
0.085683
0.0862883
0.0868981
0.0875225
0.088161
0.088801
0.0890078
0.0894482
0.0899031
0.0903726
0.0908546
0.0913443
0.0915477
0.0918764
0.0922216
0.0925813
0.092953
0.093334
0.0935236
0.093773
0.0940381
0.0943165
0.0946062
0.094905
0.0950754
0.0952662
0.0954708
0.0956872
0.0959138
0.0961488
0.096297
0.0964432
0.0966011
0.0967691
0.0969459
0.0971302
0.0972552
0.0973666
0.0974877
0.0976172
0.0977542
0.0978975
0.0979994
0.0980831
0.0981746
0.0982732
0.0983779
0.098488
0.0985674
0.0986287
0.0986964
0.0987698
0.0988482
0.098931
0.098989
0.0990322
0.0990804
0.0991332
0.09919
0.0992504
0.0992886
0.099317
0.0993493
0.0993852
0.0994243
0.0994662
0.0994863
0.0995025
0.0995218
0.0995438
0.0995684
0.0995952
0.0995989
0.0996052
0.0996139
0.0996247
0.0996374
0.0996518
0.0996411
0.0996393
0.0996394
0.099641
0.099644
0.0996484
0.0996252
0.099617
0.0996101
0.0996043
0.0995996
0.0995958
0.0995622
0.0995488
0.0995363
0.0995247
0.0995138
0.0995036
0.0994614
0.099444
0.0994272
0.099411
0.0993952
0.09938
0.0992321
0.0990662
0.0988877
0.098701
0.09851
0.0983179
0.0981274
0.0979406
0.0977592
0.0975846
0.0974176
0.0972592
0.0971098
0.0969699
0.0968396
0.0967191
0.0966084
0.0965074
0.0964162
0.0963346
0.0962625
0.0961997
0.0961462
0.0961018
0.0960664
0.0960399
0.0960223
0.0960135
0.0992513
0.0990883
0.0989118
0.0987265
0.0985365
0.0983449
0.0981545
0.0979676
0.0977859
0.0976107
0.0974433
0.0972842
0.0971343
0.0969937
0.0968628
0.0967417
0.0966304
0.0965289
0.0964372
0.0963552
0.0962827
0.0962196
0.0961658
0.0961212
0.0960856
0.096059
0.0960413
0.0960325
0.0992707
0.0991105
0.098936
0.0987521
0.0985629
0.0983718
0.0981815
0.0979945
0.0978124
0.0976369
0.0974689
0.0973093
0.0971587
0.0970175
0.0968859
0.0967643
0.0966524
0.0965505
0.0964583
0.0963759
0.096303
0.0962396
0.0961855
0.0961407
0.096105
0.0960782
0.0960605
0.0960516
0.0992905
0.0991329
0.0989603
0.0987777
0.0985893
0.0983986
0.0982084
0.0980212
0.0978389
0.0976629
0.0974944
0.0973342
0.097183
0.0970412
0.0969091
0.0967868
0.0966745
0.0965721
0.0964795
0.0963966
0.0963234
0.0962597
0.0962053
0.0961603
0.0961244
0.0960975
0.0960797
0.0960707
0.0993106
0.0991555
0.0989847
0.0988033
0.0986156
0.0984253
0.0982352
0.0980479
0.0978652
0.0976888
0.0975198
0.097359
0.0972073
0.0970649
0.0969322
0.0968094
0.0966965
0.0965936
0.0965006
0.0964173
0.0963438
0.0962797
0.0962252
0.0961799
0.0961438
0.0961168
0.0960989
0.0960899
0.0993311
0.0991783
0.0990092
0.0988289
0.0986419
0.0984519
0.0982619
0.0980744
0.0978914
0.0977145
0.097545
0.0973837
0.0972314
0.0970884
0.0969552
0.0968319
0.0967185
0.0966151
0.0965216
0.096438
0.0963641
0.0962998
0.096245
0.0961995
0.0961632
0.0961361
0.0961181
0.0961091
0.0317601
0.0317596
0.0317585
0.0317568
0.0317546
0.0317518
0.0317485
0.0317446
0.0317402
0.0317352
0.0317297
0.0317235
0.0317168
0.0317096
0.0317018
0.0316934
0.0316845
0.031675
0.031665
0.0316544
0.0316431
0.0316313
0.0316189
0.0316057
0.0315919
0.0315775
0.0315625
0.0315471
0.0315318
0.0315175
0.0315057
0.0314985
0.0314999
0.0315161
0.0315591
0.0316578
0.0318782
0.0322828
0.0330458
0.0342416
0.0299278
0.0299274
0.0299266
0.0299254
0.0299238
0.0299218
0.0299195
0.0299167
0.0299136
0.0299101
0.0299062
0.0299019
0.0298973
0.0298923
0.0298869
0.0298811
0.0298749
0.0298683
0.0298613
0.0298536
0.0298453
0.0298361
0.0298261
0.029815
0.0298029
0.02979
0.0297769
0.0297649
0.0297565
0.0297561
0.0297706
0.0298112
0.0298967
0.0300604
0.0303617
0.0308774
0.0317583
0.0332339
0.0357728
0.0400308
0.0441236
0.0441232
0.0441225
0.0441214
0.04412
0.0441182
0.044116
0.0441135
0.0441107
0.0441075
0.044104
0.0441002
0.0440961
0.0440917
0.0440869
0.0440817
0.0440762
0.0440701
0.0440633
0.0440558
0.0440473
0.0440378
0.0440271
0.0440154
0.0440033
0.0439919
0.0439836
0.0439824
0.0439953
0.044033
0.0441125
0.04426
0.0445161
0.0449411
0.0456204
0.0467032
0.0484045
0.051173
0.0558091
0.0607323
0.0677089
0.0677085
0.0677077
0.0677065
0.0677049
0.0677028
0.0677004
0.0676976
0.0676943
0.0676907
0.0676867
0.0676823
0.0676775
0.0676723
0.0676668
0.0676608
0.0676544
0.0676477
0.0676404
0.0676328
0.0676247
0.0676162
0.0676073
0.0675984
0.0675897
0.067582
0.0675764
0.067575
0.0675809
0.0675989
0.0676364
0.0677046
0.0678204
0.0680084
0.0683048
0.0687639
0.0694603
0.0704869
0.0718762
0.0733154
0.0769731
0.0769727
0.0769718
0.0769705
0.0769687
0.0769665
0.0769638
0.0769608
0.0769572
0.0769533
0.0769489
0.0769441
0.0769388
0.0769332
0.0769271
0.0769206
0.0769136
0.0769063
0.0768985
0.0768904
0.076882
0.0768732
0.0768644
0.0768556
0.0768473
0.0768402
0.0768352
0.0768338
0.0768384
0.0768526
0.0768814
0.0769325
0.0770166
0.077149
0.0773507
0.0776502
0.0780814
0.078676
0.079435
0.0802901
0.0828645
0.082864
0.0828631
0.0828616
0.0828597
0.0828573
0.0828544
0.082851
0.0828471
0.0828427
0.0828379
0.0828326
0.0828268
0.0828206
0.0828139
0.0828067
0.0827991
0.0827911
0.0827826
0.0827738
0.0827647
0.0827553
0.082746
0.0827368
0.0827282
0.0827209
0.0827156
0.0827139
0.0827176
0.0827297
0.0827541
0.0827966
0.0828648
0.0829692
0.0831228
0.0833419
0.0836431
0.084039
0.0845276
0.0850852
0.0870289
0.0870284
0.0870273
0.0870258
0.0870236
0.087021
0.0870178
0.0870141
0.0870099
0.0870052
0.0869999
0.0869942
0.0869879
0.0869811
0.0869738
0.086966
0.0869577
0.086949
0.0869398
0.0869303
0.0869204
0.0869104
0.0869004
0.0868906
0.0868815
0.0868736
0.0868678
0.0868653
0.0868678
0.0868777
0.0868981
0.0869335
0.0869896
0.0870733
0.0871934
0.0873592
0.0875797
0.0878603
0.0881995
0.0885869
0.0901336
0.090133
0.0901319
0.0901302
0.0901279
0.0901251
0.0901217
0.0901177
0.0901132
0.0901081
0.0901024
0.0900962
0.0900894
0.0900821
0.0900742
0.0900658
0.0900569
0.0900475
0.0900377
0.0900274
0.0900169
0.0900062
0.0899955
0.089985
0.0899753
0.0899667
0.08996
0.0899564
0.0899573
0.0899647
0.089981
0.0900098
0.0900551
0.0901219
0.0902159
0.0903428
0.0905077
0.0907134
0.090959
0.0912395
0.0925184
0.0925178
0.0925165
0.0925147
0.0925123
0.0925093
0.0925056
0.0925014
0.0924966
0.0924911
0.0924851
0.0924784
0.0924712
0.0924634
0.092455
0.092446
0.0924365
0.0924265
0.0924161
0.0924052
0.092394
0.0923826
0.0923712
0.09236
0.0923494
0.09234
0.0923323
0.0923274
0.0923264
0.092331
0.0923432
0.0923656
0.0924012
0.0924536
0.0925266
0.0926239
0.0927485
0.0929021
0.0930844
0.0932928
0.0943811
0.0943805
0.0943792
0.0943773
0.0943747
0.0943715
0.0943677
0.0943632
0.0943581
0.0943523
0.0943459
0.0943389
0.0943313
0.094323
0.0943141
0.0943046
0.0942946
0.094284
0.0942729
0.0942614
0.0942496
0.0942375
0.0942254
0.0942134
0.094202
0.0941916
0.0941828
0.0941764
0.0941733
0.094175
0.0941831
0.0941995
0.0942264
0.0942665
0.0943224
0.0943965
0.0944908
0.0946064
0.0947433
0.0949003
0.0958481
0.0958474
0.0958461
0.0958441
0.0958414
0.095838
0.095834
0.0958293
0.0958239
0.0958178
0.0958111
0.0958037
0.0957957
0.095787
0.0957777
0.0957677
0.0957572
0.0957461
0.0957344
0.0957223
0.0957098
0.0956971
0.0956842
0.0956715
0.0956593
0.0956478
0.0956378
0.0956297
0.0956246
0.0956234
0.0956274
0.0956382
0.0956574
0.095687
0.0957287
0.0957843
0.0958551
0.0959421
0.0960451
0.0961638
0.097005
0.0970043
0.0970028
0.0970007
0.0969979
0.0969944
0.0969902
0.0969853
0.0969797
0.0969733
0.0969663
0.0969586
0.0969502
0.0969412
0.0969314
0.096921
0.09691
0.0968984
0.0968862
0.0968735
0.0968605
0.0968471
0.0968335
0.09682
0.0968069
0.0967944
0.096783
0.0967733
0.0967661
0.096762
0.0967623
0.0967679
0.0967803
0.0968008
0.0968308
0.0968714
0.0969237
0.0969882
0.0970652
0.0971545
0.097913
0.0979123
0.0979108
0.0979086
0.0979057
0.0979021
0.0978977
0.0978926
0.0978867
0.0978802
0.0978729
0.0978649
0.0978562
0.0978467
0.0978366
0.0978258
0.0978144
0.0978023
0.0977896
0.0977764
0.0977628
0.0977487
0.0977345
0.0977203
0.0977062
0.0976927
0.09768
0.0976687
0.0976593
0.0976526
0.0976493
0.0976504
0.0976567
0.0976694
0.0976895
0.0977178
0.0977551
0.0978019
0.0978583
0.0979243
0.0986178
0.0986171
0.0986156
0.0986133
0.0986103
0.0986065
0.098602
0.0985967
0.0985907
0.0985839
0.0985764
0.0985681
0.0985591
0.0985494
0.0985389
0.0985277
0.0985159
0.0985033
0.0984902
0.0984765
0.0984623
0.0984477
0.0984329
0.0984179
0.0984029
0.0983884
0.0983744
0.0983616
0.0983502
0.098341
0.0983344
0.0983313
0.0983324
0.0983384
0.0983501
0.0983682
0.0983933
0.0984256
0.0984655
0.0985128
0.0991546
0.0991539
0.0991523
0.09915
0.0991469
0.099143
0.0991383
0.0991329
0.0991267
0.0991197
0.099112
0.0991034
0.0990942
0.0990841
0.0990734
0.0990618
0.0990496
0.0990367
0.0990232
0.099009
0.0989943
0.0989792
0.0989637
0.098948
0.0989322
0.0989167
0.0989016
0.0988872
0.0988741
0.0988625
0.098853
0.0988462
0.0988426
0.0988429
0.0988475
0.0988571
0.0988721
0.0988926
0.098919
0.0989512
0.0995513
0.0995505
0.0995489
0.0995465
0.0995433
0.0995394
0.0995346
0.099529
0.0995226
0.0995155
0.0995075
0.0994988
0.0994893
0.099479
0.0994679
0.0994561
0.0994436
0.0994304
0.0994164
0.0994019
0.0993867
0.0993711
0.099355
0.0993386
0.0993221
0.0993056
0.0992894
0.0992737
0.0992589
0.0992452
0.0992331
0.099223
0.0992154
0.0992108
0.0992095
0.0992119
0.0992185
0.0992293
0.0992446
0.0992644
0.0998306
0.0998298
0.0998282
0.0998257
0.0998225
0.0998184
0.0998135
0.0998078
0.0998013
0.099794
0.0997859
0.099777
0.0997672
0.0997567
0.0997454
0.0997334
0.0997205
0.099707
0.0996927
0.0996778
0.0996622
0.0996461
0.0996295
0.0996126
0.0995954
0.0995781
0.0995608
0.0995439
0.0995275
0.099512
0.0994976
0.0994847
0.0994736
0.0994648
0.0994584
0.0994549
0.0994545
0.0994574
0.0994636
0.0994733
0.100011
0.100011
0.100009
0.100007
0.100003
0.0999991
0.0999941
0.0999883
0.0999817
0.0999742
0.099966
0.0999569
0.099947
0.0999363
0.0999248
0.0999125
0.0998994
0.0998856
0.099871
0.0998558
0.0998399
0.0998234
0.0998063
0.0997889
0.099771
0.099753
0.0997349
0.0997168
0.0996991
0.099682
0.0996656
0.0996503
0.0996362
0.0996238
0.0996133
0.0996048
0.0995986
0.0995949
0.0995937
0.099595
0.10011
0.100109
0.100108
0.100105
0.100102
0.100097
0.100092
0.100087
0.10008
0.100072
0.100064
0.100055
0.100045
0.100034
0.100022
0.10001
0.0999963
0.0999823
0.0999675
0.099952
0.0999358
0.0999189
0.0999015
0.0998836
0.0998652
0.0998465
0.0998276
0.0998087
0.0997898
0.0997713
0.0997532
0.0997358
0.0997193
0.0997039
0.0996899
0.0996773
0.0996664
0.0996573
0.09965
0.0996446
0.10014
0.100139
0.100138
0.100135
0.100132
0.100127
0.100122
0.100116
0.10011
0.100102
0.100093
0.100084
0.100074
0.100063
0.100051
0.100039
0.100025
0.100011
0.0999959
0.0999802
0.0999637
0.0999466
0.0999289
0.0999106
0.0998918
0.0998725
0.099853
0.0998333
0.0998135
0.0997938
0.0997743
0.0997552
0.0997366
0.0997188
0.0997019
0.099686
0.0996712
0.0996577
0.0996455
0.0996347
0.100114
0.100113
0.100111
0.100109
0.100105
0.100101
0.100096
0.10009
0.100083
0.100075
0.100067
0.100057
0.100047
0.100036
0.100024
0.100011
0.0999978
0.0999834
0.0999683
0.0999524
0.0999358
0.0999185
0.0999005
0.0998819
0.0998627
0.0998431
0.099823
0.0998027
0.0997821
0.0997614
0.0997408
0.0997203
0.0997001
0.0996804
0.0996611
0.0996425
0.0996247
0.0996077
0.0995916
0.0995764
0.100041
0.100041
0.100039
0.100036
0.100033
0.100029
0.100023
0.100017
0.10001
0.100003
0.0999941
0.0999847
0.0999744
0.0999632
0.0999513
0.0999385
0.0999248
0.0999104
0.0998952
0.0998792
0.0998624
0.099845
0.0998268
0.099808
0.0997886
0.0997686
0.0997482
0.0997273
0.0997062
0.0996848
0.0996632
0.0996417
0.0996202
0.0995989
0.0995778
0.0995571
0.0995369
0.0995171
0.099498
0.0994794
0.0993519
0.0992013
0.0990336
0.0988544
0.098668
0.0984783
0.0982883
0.0981006
0.0979174
0.0977401
0.0975701
0.0974083
0.0972554
0.0971119
0.0969781
0.0968542
0.0967404
0.0966365
0.0965426
0.0964586
0.0963844
0.0963198
0.0962647
0.0962191
0.0961827
0.0961554
0.0961373
0.0961283
0.0993731
0.0992244
0.0990582
0.0988798
0.098694
0.0985045
0.0983145
0.0981267
0.0979431
0.0977654
0.0975949
0.0974326
0.0972791
0.0971351
0.0970008
0.0968764
0.0967621
0.0966578
0.0965635
0.0964792
0.0964046
0.0963397
0.0962844
0.0962386
0.096202
0.0961747
0.0961565
0.0961474
0.0993946
0.0992477
0.0990827
0.0989052
0.0987198
0.0985305
0.0983405
0.0981525
0.0979686
0.0977905
0.0976195
0.0974566
0.0973027
0.0971581
0.0970233
0.0968984
0.0967837
0.0966789
0.0965843
0.0964996
0.0964247
0.0963596
0.096304
0.096258
0.0962213
0.0961938
0.0961756
0.0961665
0.0994165
0.0992711
0.0991072
0.0989304
0.0987454
0.0985562
0.0983662
0.0981779
0.0979937
0.0978152
0.0976438
0.0974804
0.097326
0.0971809
0.0970456
0.0969203
0.096805
0.0966999
0.0966049
0.0965198
0.0964447
0.0963793
0.0963235
0.0962773
0.0962404
0.0962129
0.0961946
0.0961854
0.0994386
0.0992945
0.0991316
0.0989554
0.0987707
0.0985817
0.0983915
0.0982031
0.0980185
0.0978396
0.0976677
0.0975039
0.097349
0.0972034
0.0970676
0.0969418
0.0968262
0.0967206
0.0966252
0.0965399
0.0964644
0.0963988
0.0963428
0.0962964
0.0962594
0.0962318
0.0962134
0.0962042
0.0994609
0.099318
0.0991559
0.0989802
0.0987958
0.0986068
0.0984166
0.0982279
0.098043
0.0978637
0.0976913
0.0975271
0.0973716
0.0972256
0.0970893
0.0969631
0.0968471
0.0967412
0.0966454
0.0965597
0.096484
0.0964181
0.0963619
0.0963154
0.0962782
0.0962505
0.096232
0.0962228
0.0994833
0.0993414
0.09918
0.0990047
0.0988205
0.0986316
0.0984412
0.0982522
0.098067
0.0978873
0.0977146
0.0975498
0.0973939
0.0972474
0.0971108
0.0969841
0.0968677
0.0967614
0.0966653
0.0965793
0.0965033
0.0964372
0.0963809
0.0963341
0.0962969
0.096269
0.0962505
0.0962413
0.0995058
0.0993648
0.0992039
0.099029
0.0988449
0.0986559
0.0984654
0.0982762
0.0980906
0.0979106
0.0977374
0.0975722
0.0974159
0.0972689
0.0971318
0.0970048
0.0968879
0.0967813
0.0966849
0.0965986
0.0965224
0.0964561
0.0963995
0.0963526
0.0963152
0.0962873
0.0962687
0.0962595
0.0995283
0.099388
0.0992276
0.0990529
0.0988689
0.0986798
0.0984891
0.0982997
0.0981138
0.0979333
0.0977598
0.0975942
0.0974374
0.0972901
0.0971525
0.0970251
0.0969079
0.0968009
0.0967042
0.0966177
0.0965412
0.0964746
0.0964179
0.0963709
0.0963334
0.0963053
0.0962867
0.0962774
0.0995507
0.0994109
0.0992509
0.0990764
0.0988925
0.0987033
0.0985124
0.0983227
0.0981365
0.0979556
0.0977817
0.0976157
0.0974585
0.0973107
0.0971728
0.097045
0.0969275
0.0968202
0.0967232
0.0966364
0.0965597
0.0964929
0.096436
0.0963888
0.0963512
0.0963231
0.0963044
0.0962951
0.0995729
0.0994336
0.0992738
0.0990995
0.0989156
0.0987263
0.0985352
0.0983452
0.0981586
0.0979775
0.0978031
0.0976367
0.0974791
0.097331
0.0971927
0.0970646
0.0969467
0.0968391
0.0967418
0.0966547
0.0965778
0.0965108
0.0964538
0.0964064
0.0963687
0.0963405
0.0963218
0.0963124
0.0995948
0.0994559
0.0992964
0.0991221
0.0989381
0.0987487
0.0985574
0.0983671
0.0981803
0.0979987
0.097824
0.0976572
0.0974993
0.0973508
0.0972121
0.0970836
0.0969654
0.0968576
0.09676
0.0966727
0.0965956
0.0965284
0.0964712
0.0964237
0.0963859
0.0963577
0.0963389
0.0963295
0.0996164
0.0994778
0.0993184
0.0991442
0.0989601
0.0987706
0.098579
0.0983885
0.0982013
0.0980195
0.0978444
0.0976772
0.0975189
0.0973701
0.0972311
0.0971023
0.0969838
0.0968756
0.0967778
0.0966903
0.0966129
0.0965456
0.0964882
0.0964407
0.0964027
0.0963744
0.0963556
0.0963462
0.0996376
0.0994992
0.0993399
0.0991657
0.0989816
0.0987918
0.0986001
0.0984093
0.0982218
0.0980396
0.0978642
0.0976967
0.0975381
0.0973889
0.0972496
0.0971204
0.0970016
0.0968932
0.0967952
0.0967074
0.0966299
0.0965624
0.0965049
0.0964572
0.0964192
0.0963908
0.0963719
0.0963625
0.0996583
0.0995201
0.0993608
0.0991866
0.0990024
0.0988125
0.0986205
0.0984294
0.0982417
0.0980592
0.0978834
0.0977156
0.0975566
0.0974071
0.0972675
0.0971381
0.097019
0.0969104
0.0968121
0.0967241
0.0966464
0.0965788
0.0965211
0.0964733
0.0964352
0.0964068
0.0963878
0.0963784
0.0996785
0.0995404
0.0993812
0.0992069
0.0990225
0.0988325
0.0986403
0.098449
0.0982609
0.0980781
0.0979021
0.0977339
0.0975747
0.0974248
0.0972849
0.0971553
0.0970359
0.096927
0.0968285
0.0967404
0.0966625
0.0965947
0.0965369
0.096489
0.0964508
0.0964223
0.0964033
0.0963938
0.099698
0.09956
0.0994008
0.0992265
0.099042
0.0988518
0.0986594
0.0984678
0.0982795
0.0980964
0.0979201
0.0977517
0.0975921
0.097442
0.0973018
0.0971719
0.0970523
0.0969432
0.0968445
0.0967561
0.0966781
0.0966102
0.0965523
0.0965042
0.096466
0.0964374
0.0964184
0.0964089
0.099717
0.099579
0.0994198
0.0992454
0.0990608
0.0988704
0.0986778
0.098486
0.0982975
0.0981141
0.0979375
0.0977688
0.0976089
0.0974585
0.0973181
0.0971879
0.0970681
0.0969588
0.0968599
0.0967714
0.0966932
0.0966251
0.0965671
0.096519
0.0964807
0.096452
0.096433
0.0964235
0.0997352
0.0995973
0.0994381
0.0992636
0.0990789
0.0988883
0.0986955
0.0985035
0.0983147
0.0981311
0.0979542
0.0977852
0.0976251
0.0974745
0.0973338
0.0972034
0.0970834
0.0969738
0.0968748
0.0967861
0.0967078
0.0966396
0.0965815
0.0965333
0.0964949
0.0964662
0.0964471
0.0964375
0.0997528
0.0996149
0.0994557
0.0992811
0.0990963
0.0989055
0.0987125
0.0985203
0.0983313
0.0981474
0.0979703
0.097801
0.0976407
0.0974898
0.0973489
0.0972183
0.0970981
0.0969883
0.0968891
0.0968003
0.0967218
0.0966535
0.0965953
0.096547
0.0965085
0.0964798
0.0964607
0.0964511
0.0997696
0.0996317
0.0994725
0.0992978
0.0991128
0.098922
0.0987288
0.0985364
0.0983471
0.098163
0.0979856
0.0978162
0.0976556
0.0975045
0.0973634
0.0972326
0.0971122
0.0970023
0.0969029
0.0968139
0.0967353
0.0966669
0.0966086
0.0965602
0.0965217
0.0964929
0.0964737
0.0964642
0.0997857
0.0996478
0.0994885
0.0993137
0.0991287
0.0989377
0.0987443
0.0985517
0.0983622
0.0981779
0.0980003
0.0978307
0.0976699
0.0975186
0.0973773
0.0972462
0.0971257
0.0970156
0.0969161
0.096827
0.0967482
0.0966797
0.0966213
0.0965729
0.0965343
0.0965055
0.0964863
0.0964767
0.0998009
0.0996631
0.0995037
0.0993289
0.0991437
0.0989526
0.0987591
0.0985663
0.0983766
0.0981921
0.0980143
0.0978445
0.0976834
0.097532
0.0973905
0.0972593
0.0971385
0.0970283
0.0969286
0.0968394
0.0967606
0.096692
0.0966335
0.096585
0.0965463
0.0965175
0.0964982
0.0964887
0.0998154
0.0996775
0.0995182
0.0993433
0.099158
0.0989667
0.0987731
0.0985801
0.0983902
0.0982056
0.0980276
0.0978575
0.0976963
0.0975447
0.097403
0.0972716
0.0971507
0.0970404
0.0969406
0.0968513
0.0967723
0.0967036
0.096645
0.0965965
0.0965578
0.0965289
0.0965096
0.0965
0.0998291
0.0996912
0.0995318
0.0993568
0.0991714
0.09898
0.0987863
0.0985931
0.0984031
0.0982183
0.0980401
0.0978699
0.0977085
0.0975567
0.0974149
0.0972834
0.0971623
0.0970518
0.0969519
0.0968625
0.0967834
0.0967147
0.096656
0.0966074
0.0965687
0.0965397
0.0965205
0.0965108
0.0998419
0.099704
0.0995446
0.0993696
0.0991841
0.0989926
0.0987987
0.0986054
0.0984153
0.0982302
0.0980519
0.0978815
0.09772
0.097568
0.0974261
0.0972944
0.0971732
0.0970626
0.0969626
0.0968731
0.0967939
0.0967251
0.0966664
0.0966177
0.0965789
0.0965499
0.0965307
0.096521
0.0998539
0.099716
0.0995566
0.0993815
0.0991959
0.0990043
0.0988103
0.0986169
0.0984266
0.0982414
0.098063
0.0978924
0.0977308
0.0975787
0.0974365
0.0973048
0.0971835
0.0970728
0.0969726
0.096883
0.0968038
0.0967349
0.0966761
0.0966274
0.0965885
0.0965595
0.0965402
0.0965306
0.0998651
0.0997272
0.0995677
0.0993926
0.0992069
0.0990152
0.0988211
0.0986276
0.0984372
0.0982519
0.0980733
0.0979026
0.0977408
0.0975886
0.0974463
0.0973144
0.097193
0.0970822
0.096982
0.0968923
0.096813
0.096744
0.0966852
0.0966364
0.0965975
0.0965685
0.0965492
0.0965395
0.0998754
0.0997375
0.099578
0.0994028
0.0992171
0.0990253
0.0988311
0.0986375
0.0984469
0.0982615
0.0980828
0.097912
0.0977501
0.0975977
0.0974554
0.0973234
0.0972019
0.097091
0.0969907
0.0969009
0.0968215
0.0967525
0.0966936
0.0966448
0.0966059
0.0965768
0.0965575
0.0965479
0.0998849
0.099747
0.0995874
0.0994122
0.0992265
0.0990346
0.0988403
0.0986466
0.0984559
0.0982704
0.0980916
0.0979207
0.0977586
0.0976062
0.0974637
0.0973316
0.09721
0.097099
0.0969986
0.0969088
0.0968294
0.0967603
0.0967014
0.0966525
0.0966136
0.0965845
0.0965652
0.0965555
0.0998935
0.0997556
0.099596
0.0994208
0.099235
0.099043
0.0988486
0.0986548
0.0984641
0.0982785
0.0980996
0.0979286
0.0977664
0.0976139
0.0974713
0.0973391
0.0972175
0.0971064
0.0970059
0.096916
0.0968365
0.0967674
0.0967085
0.0966596
0.0966206
0.0965915
0.0965721
0.0965625
0.0999013
0.0997634
0.0996038
0.0994285
0.0992427
0.0990507
0.0988562
0.0986623
0.0984715
0.0982858
0.0981068
0.0979357
0.0977735
0.0976208
0.0974782
0.0973459
0.0972242
0.097113
0.0970125
0.0969226
0.096843
0.0967738
0.0967149
0.0966659
0.096627
0.0965978
0.0965785
0.0965688
0.0999082
0.0997703
0.0996107
0.0994354
0.0992495
0.0990574
0.0988629
0.0986689
0.0984781
0.0982923
0.0981132
0.097942
0.0977797
0.097627
0.0974843
0.097352
0.0972302
0.097119
0.0970184
0.0969284
0.0968488
0.0967796
0.0967206
0.0966716
0.0966326
0.0966035
0.0965841
0.0965744
0.0999142
0.0997764
0.0996167
0.0994414
0.0992555
0.0990634
0.0988688
0.0986748
0.0984838
0.098298
0.0981188
0.0979476
0.0977852
0.0976324
0.0974897
0.0973573
0.0972354
0.0971242
0.0970236
0.0969335
0.0968539
0.0967846
0.0967256
0.0966766
0.0966376
0.0966084
0.0965891
0.0965794
0.0999194
0.0997815
0.0996219
0.0994465
0.0992606
0.0990685
0.0988738
0.0986798
0.0984888
0.0983029
0.0981236
0.0979524
0.0977899
0.0976371
0.0974943
0.0973618
0.0972399
0.0971286
0.097028
0.0969379
0.0968582
0.096789
0.0967299
0.0966809
0.0966419
0.0966127
0.0965933
0.0965836
0.0999237
0.0997859
0.0996262
0.0994508
0.0992649
0.0990727
0.098878
0.0986839
0.0984929
0.0983069
0.0981277
0.0979563
0.0977939
0.097641
0.0974981
0.0973656
0.0972437
0.0971324
0.0970317
0.0969416
0.0968619
0.0967926
0.0967335
0.0966845
0.0966455
0.0966163
0.0965969
0.0965872
0.0999272
0.0997893
0.0996297
0.0994543
0.0992683
0.0990761
0.0988814
0.0986873
0.0984962
0.0983102
0.0981309
0.0979595
0.097797
0.0976441
0.0975012
0.0973687
0.0972467
0.0971354
0.0970346
0.0969445
0.0968648
0.0967955
0.0967364
0.0966874
0.0966483
0.0966191
0.0965997
0.09659
0.0999298
0.0997919
0.0996323
0.0994569
0.0992709
0.0990786
0.0988839
0.0986898
0.0984987
0.0983127
0.0981333
0.0979619
0.0977994
0.0976464
0.0975035
0.097371
0.097249
0.0971376
0.0970369
0.0969467
0.096867
0.0967977
0.0967385
0.0966895
0.0966505
0.0966213
0.0966019
0.0965922
0.0999315
0.0997937
0.099634
0.0994586
0.0992726
0.0990803
0.0988856
0.0986914
0.0985003
0.0983143
0.0981349
0.0979635
0.097801
0.097648
0.0975051
0.0973725
0.0972505
0.0971391
0.0970384
0.0969482
0.0968685
0.0967991
0.09674
0.096691
0.0966519
0.0966227
0.0966033
0.0965936
0.0999324
0.0997945
0.0996349
0.0994594
0.0992734
0.0990812
0.0988865
0.0986923
0.0985011
0.0983151
0.0981357
0.0979643
0.0978018
0.0976488
0.0975058
0.0973733
0.0972512
0.0971399
0.0970391
0.0969489
0.0968692
0.0967998
0.0967407
0.0966917
0.0966526
0.0966234
0.096604
0.0965943
)
;

boundaryField
{
    bc-2
    {
        type            empty;
    }
    bc-3
    {
        type            empty;
    }
    bottom
    {
        type            zeroGradient;
    }
    leftSide
    {
        type            zeroGradient;
    }
    naturalSurface
    {
        type            zeroGradient;
    }
    rightSide
    {
        type            zeroGradient;
    }
    slopesurface
    {
        type            zeroGradient;
    }
    subGradeSurface
    {
        type            zeroGradient;
    }
}


// ************************************************************************* //
