# Supplementary material for: A finite volume-based model for the hydrothermal behavior of soil under freeze–thaw cycles
Source: PLoS One. 2021 Jun 3;16(6):e0252680. doi: 10.1371/journal.pone.0252680 (PMC8174737; doi:10.1371/journal.pone.0252680)
Supplement: S2 Data — (ZIP) [file pone.0252680.s002.zip › 土柱计算数据/1/3.03264e+08/volContOfWater]

/*--------------------------------*- C++ -*----------------------------------*\
| =========                 |                                                 |
| \\      /  F ield         | OpenFOAM: The Open Source CFD Toolbox           |
|  \\    /   O peration     | Version:  2.4.0                                 |
|   \\  /    A nd           | Web:      www.OpenFOAM.org                      |
|    \\/     M anipulation  |                                                 |
\*---------------------------------------------------------------------------*/
FoamFile
{
    version     2.0;
    format      ascii;
    class       volScalarField;
    location    "3.03264e+08";
    object      volContOfWater;
}
// * * * * * * * * * * * * * * * * * * * * * * * * * * * * * * * * * * * * * //

dimensions      [0 0 0 0 0 0 0];

internalField   nonuniform List<scalar> 
9554
(
0.221085
0.160341
0.116547
0.067706
0.0770241
0.082926
0.08709
0.0901908
0.0925704
0.0944278
0.0958894
0.0970412
0.0979444
0.0986447
0.0991773
0.0995701
0.0998457
0.100023
0.100119
0.100146
0.100117
0.100042
0.221081
0.160339
0.116545
0.0677056
0.0770237
0.0829255
0.0870895
0.0901902
0.0925698
0.0944271
0.0958887
0.0970404
0.0979437
0.098644
0.0991765
0.0995692
0.0998449
0.100022
0.100118
0.100145
0.100116
0.100042
0.221073
0.160333
0.11654
0.0677047
0.0770228
0.0829245
0.0870884
0.090189
0.0925686
0.0944258
0.0958874
0.097039
0.0979422
0.0986424
0.099175
0.0995676
0.0998432
0.100021
0.100116
0.100143
0.100114
0.10004
0.22106
0.160325
0.116533
0.0677035
0.0770215
0.0829231
0.0870868
0.0901873
0.0925667
0.0944239
0.0958853
0.0970369
0.09794
0.0986402
0.0991726
0.0995652
0.0998408
0.100018
0.100114
0.100141
0.100112
0.100037
0.221044
0.160315
0.116523
0.0677019
0.0770197
0.0829211
0.0870847
0.090185
0.0925643
0.0944213
0.0958826
0.0970341
0.097937
0.0986371
0.0991695
0.099562
0.0998375
0.100015
0.10011
0.100137
0.100108
0.100034
0.221024
0.160302
0.116512
0.0676999
0.0770175
0.0829187
0.087082
0.0901822
0.0925612
0.0944181
0.0958792
0.0970305
0.0979333
0.0986333
0.0991656
0.099558
0.0998334
0.100011
0.100106
0.100133
0.100104
0.100029
0.220999
0.160286
0.116497
0.0676974
0.0770148
0.0829157
0.0870788
0.0901787
0.0925576
0.0944142
0.0958751
0.0970263
0.0979289
0.0986287
0.0991609
0.0995532
0.0998285
0.100006
0.100101
0.100128
0.100099
0.100024
0.220971
0.160268
0.116481
0.0676946
0.0770117
0.0829123
0.0870751
0.0901747
0.0925533
0.0944097
0.0958704
0.0970213
0.0979238
0.0986234
0.0991554
0.0995476
0.0998227
0.0999998
0.100095
0.100122
0.100093
0.100018
0.220938
0.160247
0.116461
0.0676914
0.0770082
0.0829084
0.0870708
0.0901701
0.0925484
0.0944045
0.0958649
0.0970156
0.0979179
0.0986173
0.0991491
0.0995411
0.0998162
0.0999931
0.100088
0.100115
0.100086
0.100011
0.220901
0.160224
0.11644
0.0676877
0.0770042
0.082904
0.0870661
0.090165
0.0925429
0.0943987
0.0958588
0.0970092
0.0979113
0.0986105
0.0991421
0.0995339
0.0998088
0.0999856
0.100081
0.100107
0.100078
0.100003
0.22086
0.160198
0.116416
0.0676837
0.0769998
0.0828992
0.0870608
0.0901593
0.0925368
0.0943922
0.095852
0.0970022
0.0979039
0.0986029
0.0991342
0.0995259
0.0998006
0.0999773
0.100072
0.100099
0.10007
0.0999947
0.220815
0.160169
0.116389
0.0676793
0.0769949
0.0828938
0.0870549
0.090153
0.0925301
0.0943851
0.0958446
0.0969944
0.0978958
0.0985945
0.0991256
0.0995171
0.0997916
0.0999681
0.100063
0.100089
0.10006
0.0999852
0.220766
0.160137
0.116359
0.0676745
0.0769896
0.082888
0.0870486
0.0901461
0.0925228
0.0943774
0.0958365
0.0969859
0.097887
0.0985854
0.0991163
0.0995075
0.0997818
0.0999581
0.100053
0.100079
0.10005
0.0999748
0.220712
0.160104
0.116327
0.0676693
0.0769839
0.0828817
0.0870417
0.0901387
0.0925149
0.094369
0.0958277
0.0969767
0.0978775
0.0985756
0.0991061
0.0994971
0.0997711
0.0999473
0.100042
0.100068
0.100039
0.0999636
0.220654
0.160067
0.116293
0.0676637
0.0769778
0.0828749
0.0870343
0.0901308
0.0925064
0.0943601
0.0958183
0.0969669
0.0978673
0.098565
0.0990952
0.0994859
0.0997597
0.0999357
0.10003
0.100056
0.100027
0.0999515
0.220593
0.160028
0.116255
0.0676577
0.0769713
0.0828677
0.0870265
0.0901223
0.0924973
0.0943505
0.0958082
0.0969564
0.0978563
0.0985537
0.0990836
0.099474
0.0997475
0.0999233
0.100017
0.100043
0.100014
0.0999386
0.220527
0.159986
0.116215
0.0676514
0.0769643
0.08286
0.0870181
0.0901133
0.0924877
0.0943403
0.0957975
0.0969452
0.0978448
0.0985417
0.0990713
0.0994613
0.0997346
0.0999101
0.100004
0.10003
0.1
0.0999248
0.220456
0.159942
0.116173
0.0676446
0.0769569
0.0828519
0.0870093
0.0901038
0.0924776
0.0943296
0.0957863
0.0969335
0.0978325
0.0985291
0.0990582
0.0994479
0.0997209
0.0998961
0.0999897
0.100016
0.0999855
0.0999103
0.220382
0.159894
0.116129
0.0676373
0.0769491
0.0828434
0.087
0.0900938
0.092467
0.0943184
0.0957745
0.0969212
0.0978197
0.0985158
0.0990445
0.0994338
0.0997065
0.0998814
0.0999748
0.1
0.0999703
0.0998949
0.220304
0.159844
0.116083
0.0676297
0.0769409
0.0828345
0.0869904
0.0900835
0.092456
0.0943068
0.0957622
0.0969083
0.0978064
0.0985019
0.0990302
0.0994191
0.0996914
0.099866
0.0999591
0.0999845
0.0999542
0.0998787
0.220222
0.159791
0.116036
0.0676216
0.0769324
0.0828253
0.0869804
0.0900728
0.0924447
0.0942947
0.0957496
0.0968951
0.0977925
0.0984876
0.0990153
0.0994038
0.0996756
0.0998499
0.0999427
0.0999679
0.0999374
0.0998618
0.220136
0.159735
0.11599
0.067613
0.0769236
0.0828159
0.0869703
0.090062
0.0924331
0.0942825
0.0957367
0.0968815
0.0977783
0.0984728
0.099
0.0993879
0.0996593
0.0998332
0.0999257
0.0999506
0.0999199
0.0998442
0.220046
0.159675
0.115946
0.0676042
0.0769147
0.0828064
0.0869602
0.0900511
0.0924215
0.0942702
0.0957237
0.0968678
0.0977639
0.0984577
0.0989843
0.0993717
0.0996426
0.099816
0.0999081
0.0999326
0.0999017
0.0998258
0.219951
0.159611
0.115907
0.0675952
0.0769058
0.0827971
0.0869502
0.0900405
0.0924102
0.0942581
0.0957108
0.0968541
0.0977495
0.0984425
0.0989684
0.0993551
0.0996254
0.0997983
0.0998899
0.0999141
0.0998829
0.0998068
0.219853
0.159545
0.115874
0.0675864
0.0768974
0.0827884
0.086941
0.0900306
0.0923994
0.0942465
0.0956983
0.0968407
0.0977352
0.0984274
0.0989524
0.0993383
0.0996079
0.0997802
0.0998713
0.0998951
0.0998636
0.0997872
0.219751
0.159477
0.115852
0.0675786
0.0768902
0.0827808
0.0869329
0.0900218
0.0923898
0.0942359
0.0956866
0.096828
0.0977214
0.0984125
0.0989366
0.0993216
0.0995904
0.0997619
0.0998524
0.0998756
0.0998437
0.099767
0.219646
0.159409
0.115844
0.0675729
0.0768849
0.0827754
0.0869269
0.0900149
0.0923819
0.0942268
0.0956763
0.0968164
0.0977085
0.0983984
0.0989212
0.0993051
0.0995729
0.0997436
0.0998333
0.0998559
0.0998234
0.0997464
0.219537
0.159346
0.115853
0.0675713
0.0768833
0.0827734
0.0869241
0.090011
0.0923767
0.0942201
0.095668
0.0968064
0.0976969
0.0983852
0.0989066
0.0992892
0.0995557
0.0997253
0.0998141
0.0998359
0.0998028
0.0997253
0.219427
0.159295
0.115878
0.0675768
0.0768876
0.0827768
0.0869263
0.0900116
0.0923754
0.0942168
0.0956625
0.0967989
0.0976873
0.0983736
0.0988932
0.099274
0.0995391
0.0997073
0.0997949
0.0998158
0.099782
0.0997038
0.219318
0.159269
0.115919
0.0675941
0.0769013
0.0827885
0.0869358
0.0900186
0.0923797
0.0942182
0.095661
0.0967945
0.0976803
0.0983641
0.0988813
0.0992601
0.0995232
0.0996899
0.0997761
0.0997958
0.099761
0.0996822
0.219213
0.159287
0.115963
0.0676306
0.0769295
0.0828124
0.0869558
0.0900346
0.0923915
0.0942259
0.0956648
0.0967945
0.0976767
0.0983572
0.0988716
0.0992477
0.0995086
0.0996732
0.0997577
0.099776
0.0997401
0.0996604
0.21912
0.159378
0.11599
0.0676973
0.0769798
0.0828543
0.0869907
0.0900629
0.0924135
0.0942419
0.0956752
0.0967998
0.0976774
0.0983538
0.0988645
0.0992373
0.0994954
0.0996576
0.0997401
0.0997567
0.0997194
0.0996385
0.219047
0.159592
0.115956
0.0678109
0.0770627
0.0829218
0.0870462
0.0901078
0.0924487
0.0942685
0.0956941
0.0968119
0.0976835
0.0983546
0.0988606
0.0992295
0.099484
0.0996433
0.0997233
0.0997378
0.0996989
0.0996168
0.219012
0.160027
0.115779
0.0679957
0.0771936
0.0830252
0.0871293
0.0901741
0.0925007
0.0943083
0.0957234
0.0968322
0.0976959
0.0983604
0.0988606
0.0992245
0.0994749
0.0996306
0.0997076
0.0997197
0.0996788
0.0995952
0.219054
0.160864
0.115289
0.0682875
0.0773934
0.0831778
0.0872486
0.0902675
0.0925734
0.0943638
0.0957649
0.0968619
0.0977158
0.0983719
0.0988651
0.099223
0.0994683
0.0996198
0.0996933
0.0997025
0.0996593
0.0995738
0.219305
0.162292
0.11422
0.0687403
0.0776903
0.0833956
0.0874138
0.0903941
0.0926704
0.0944378
0.0958204
0.0969024
0.097744
0.0983899
0.0988745
0.0992253
0.0994646
0.0996111
0.0996805
0.0996864
0.0996404
0.0995528
0.220092
0.164711
0.111995
0.0694282
0.0781188
0.0836958
0.0876338
0.0905588
0.092795
0.0945321
0.0958913
0.0969548
0.0977814
0.0984149
0.0988894
0.0992318
0.0994641
0.0996047
0.0996694
0.0996714
0.0996223
0.0995323
0.221595
0.168589
0.107638
0.0704448
0.0787109
0.0840912
0.0879145
0.0907648
0.0929489
0.0946481
0.0959786
0.0970196
0.0978284
0.0984475
0.0989101
0.0992426
0.0994668
0.0996009
0.09966
0.0996577
0.0996051
0.0995123
0.224427
0.174811
0.0988401
0.0718281
0.0794701
0.0845807
0.0882547
0.0910113
0.093132
0.0947858
0.0960824
0.0970972
0.0978853
0.0984877
0.0989367
0.0992581
0.0994731
0.0995996
0.0996526
0.0996453
0.0995888
0.0994929
0.227528
0.183292
0.0754437
0.0732857
0.0803318
0.0851416
0.0886443
0.0912936
0.093342
0.0949442
0.0962022
0.0971874
0.097952
0.0985356
0.0989693
0.0992781
0.0994829
0.099601
0.0996472
0.0996343
0.0995734
0.0994741
0.271943
0.361115
0.30895
0.232872
0.194333
0.202997
0.202266
0.128275
0.196629
0.184002
0.172093
0.128584
0.182902
0.16774
0.188809
0.118014
0.183108
0.238794
0.139665
0.20095
0.205116
0.173471
0.186815
0.132694
0.155632
0.202268
0.218092
0.146551
0.1889
0.268741
0.183687
0.248271
0.255411
0.192168
0.0871463
0.204201
0.0845097
0.0956229
0.135007
0.210496
0.150323
0.135807
0.196565
0.177034
0.212405
0.17089
0.185789
0.111007
0.139359
0.0760021
0.197723
0.130892
0.164525
0.0798933
0.0921308
0.0960485
0.0903579
0.0950432
0.153152
0.19683
0.122869
0.0687673
0.0701555
0.0786125
0.155392
0.0862517
0.0790609
0.078885
0.0716889
0.0849605
0.0708477
0.0877088
0.0746403
0.079977
0.0813118
0.0901106
0.0765648
0.0908949
0.0841916
0.0865848
0.0853198
0.0935243
0.084518
0.0879958
0.0883492
0.0924937
0.08225
0.0900166
0.0875165
0.0935248
0.0911461
0.0943967
0.0861056
0.0900673
0.0937431
0.0941845
0.0878227
0.0947625
0.086878
0.0905097
0.0904048
0.0944163
0.0884181
0.091003
0.0870708
0.0872715
0.0854574
0.0858679
0.0949873
0.0947719
0.083847
0.0823463
0.0956519
0.0755018
0.200678
0.169053
0.0850081
0.135886
0.0865393
0.0918327
0.0771133
0.081924
0.0919515
0.0935229
0.0824111
0.201714
0.0722235
0.0845125
0.0940806
0.0901716
0.0851751
0.0893813
0.0836868
0.151483
0.154971
0.151653
0.0787428
0.0892692
0.0928154
0.0914493
0.0940808
0.0677526
0.0860207
0.0805342
0.0883115
0.0898573
0.0944147
0.0888823
0.0813273
0.0817925
0.0904792
0.0956676
0.0910669
0.0954137
0.0907227
0.0757843
0.0877592
0.0655833
0.0835858
0.0779575
0.164108
0.180332
0.258925
0.155927
0.184851
0.0938759
0.0943513
0.0914114
0.0856996
0.0956705
0.0922075
0.0893969
0.0855685
0.0954268
0.0920784
0.0943658
0.0903058
0.0811232
0.0873016
0.0694863
0.0706477
0.194977
0.161424
0.0851004
0.0795848
0.086756
0.08936
0.0803661
0.0714927
0.0851087
0.0914547
0.0767752
0.0864768
0.0915806
0.0954247
0.088731
0.0831513
0.088238
0.0932361
0.0686917
0.0756122
0.0901617
0.0924097
0.0730405
0.160841
0.0844049
0.088811
0.221612
0.167633
0.0959724
0.0929404
0.093684
0.090625
0.0934136
0.0906066
0.0889919
0.0930722
0.087704
0.0919869
0.0817061
0.0902711
0.153059
0.213754
0.0873554
0.0828692
0.0737122
0.172515
0.0783902
0.0673817
0.0727535
0.162902
0.0862768
0.0833413
0.0774537
0.0819942
0.0950441
0.0926916
0.0811836
0.0738301
0.0954414
0.0925591
0.0845196
0.0793046
0.0920206
0.0866004
0.0826911
0.087757
0.096144
0.0935172
0.0946061
0.095956
0.165348
0.205901
0.0889114
0.0839387
0.0845572
0.088422
0.079027
0.0708968
0.0938433
0.0914356
0.0856218
0.084325
0.0757595
0.0705797
0.0841355
0.088516
0.0878833
0.0871603
0.0944077
0.0949792
0.130994
0.151665
0.155038
0.158233
0.0872781
0.0845196
0.0826318
0.0877887
0.0841407
0.0891188
0.163307
0.265665
0.0923319
0.0888807
0.113357
0.116118
0.0903989
0.0860396
0.0883461
0.0892125
0.0919284
0.0883756
0.0659238
0.135801
0.092405
0.0943027
0.0940922
0.0951123
0.0719438
0.0786496
0.08256
0.0767383
0.0898531
0.0892939
0.0849793
0.0691552
0.0811021
0.0742334
0.0915494
0.0885911
0.0763797
0.0833894
0.0711798
0.139669
0.0927432
0.0906309
0.086603
0.0908539
0.0754521
0.078293
0.0841635
0.0832997
0.0949075
0.093439
0.0928388
0.0916187
0.0929083
0.0933015
0.0866505
0.089425
0.210912
0.229595
0.078032
0.0720123
0.0868813
0.0852682
0.186282
0.172358
0.0890354
0.0856184
0.0893356
0.0901728
0.0945977
0.0928711
0.089643
0.0912546
0.0703483
0.145606
0.0904232
0.0875527
0.0926448
0.0938907
0.0842514
0.0809384
0.149573
0.236983
0.091087
0.0881956
0.0912799
0.0924385
0.0792743
0.0685248
0.0922935
0.093553
0.0887299
0.0903892
0.150771
0.147317
0.0723424
0.0649698
0.0868599
0.0892306
0.0805763
0.0840368
0.0879638
0.0854217
0.0873114
0.0901492
0.0911904
0.0884871
0.0907907
0.0920696
0.092813
0.0937321
0.0852413
0.0850476
0.0729482
0.0781301
0.0843554
0.0861807
0.0912202
0.0896357
0.095869
0.094739
0.0834776
0.0868442
0.0849381
0.0815825
0.0931275
0.0919511
0.0907059
0.0920539
0.150806
0.141505
0.0950784
0.0942992
0.0817307
0.0850212
0.0832778
0.0788306
0.0925311
0.0934419
0.168019
0.25993
0.0812228
0.0752853
0.156901
0.140945
0.0809504
0.0836476
0.0719542
0.203871
0.0860919
0.084223
0.0803865
0.0758808
0.208076
0.146187
0.227333
0.215407
0.0927627
0.0944221
0.0678591
0.0636931
0.093545
0.0922671
0.0708656
0.0742659
0.181069
0.143577
0.0949995
0.0960817
0.0870697
0.0842219
0.0957156
0.0957849
0.0954634
0.0956208
0.0933424
0.0947895
0.0743576
0.07828
0.0879961
0.0858804
0.0852396
0.0853089
0.14537
0.187193
0.0788031
0.0774461
0.0892791
0.0872306
0.178936
0.178565
0.0782471
0.0826946
0.0733762
0.0755866
0.0801187
0.0832495
0.0806635
0.0767668
0.0875669
0.0853323
0.0827683
0.083659
0.195977
0.299952
0.264315
0.147921
0.0949313
0.0937042
0.0883024
0.0879643
0.0920302
0.0909684
0.155388
0.272341
0.164659
0.0821474
0.280832
0.216687
0.241314
0.226251
0.230768
0.133504
0.201419
0.113931
0.198684
0.162821
0.201806
0.141966
0.155203
0.166137
0.1994
0.0936234
0.170948
0.161013
0.0712202
0.0808996
0.0717605
0.174814
0.129044
0.068166
0.150075
0.0659529
0.140973
0.0739432
0.116511
0.067289
0.0676182
0.0688834
0.127425
0.0786424
0.154431
0.0784238
0.15353
0.127577
0.159664
0.0795831
0.0708676
0.0711142
0.168081
0.081505
0.167376
0.0764864
0.154826
0.114062
0.13158
0.0803439
0.0773612
0.0695747
0.0806205
0.168316
0.120474
0.0693098
0.0799281
0.146061
0.0795644
0.127018
0.141686
0.0782785
0.149732
0.0738487
0.156421
0.0668031
0.0796193
0.136922
0.0803743
0.128764
0.166593
0.0717194
0.0728501
0.0766475
0.0776117
0.124091
0.133513
0.16757
0.158075
0.18694
0.118899
0.145605
0.122157
0.141257
0.0724883
0.0799084
0.158214
0.0659938
0.150122
0.0693795
0.230918
0.125381
0.0626986
0.0662335
0.0713786
0.0773374
0.0710756
0.134019
0.141607
0.13691
0.0675775
0.0805371
0.0723475
0.0758173
0.162464
0.0673958
0.0773644
0.0820556
0.158891
0.103994
0.069011
0.0818382
0.0668659
0.0800576
0.139301
0.180226
0.219155
0.151711
0.148751
0.146541
0.0706848
0.141321
0.164594
0.161835
0.0671152
0.0755196
0.068175
0.170801
0.159049
0.147427
0.15886
0.160387
0.116609
0.138124
0.071218
0.164633
0.0769022
0.0741197
0.0713228
0.0757825
0.0709412
0.164806
0.156262
0.0687861
0.223564
0.156193
0.0645415
0.136517
0.154446
0.157107
0.131884
0.197153
0.0805752
0.0748097
0.246618
0.159599
0.152429
0.162764
0.0757771
0.0819198
0.140244
0.156338
0.130806
0.136929
0.163185
0.164012
0.140557
0.149813
0.0707213
0.15276
0.129149
0.0662799
0.165405
0.152851
0.154733
0.154595
0.163437
0.145692
0.0775277
0.0801979
0.0822431
0.0765334
0.0784015
0.0822091
0.0816189
0.0767315
0.0786362
0.0732537
0.0812609
0.0763274
0.109798
0.0750653
0.132169
0.153148
0.0795152
0.077366
0.150267
0.158553
0.15462
0.155114
0.161669
0.122325
0.142884
0.129219
0.259035
0.187563
0.140999
0.071585
0.0737957
0.0745896
0.155452
0.124555
0.0692177
0.128209
0.0769053
0.0677545
0.0682213
0.0687656
0.187061
0.228784
0.12981
0.157027
0.154074
0.260818
0.10878
0.12195
0.0949672
0.123206
0.0754904
0.0741304
0.0725156
0.0699518
0.117707
0.128082
0.128014
0.0841699
0.0771309
0.076696
0.153864
0.173787
0.165175
0.172728
0.137957
0.145003
0.164897
0.123844
0.138546
0.175135
0.264648
0.184448
0.0749006
0.0735725
0.159962
0.146084
0.0682664
0.0993107
0.115581
0.157448
0.0641042
0.122894
0.069761
0.076981
0.103795
0.141031
0.0648696
0.0670891
0.139067
0.0767898
0.164457
0.196999
0.120307
0.146843
0.164116
0.128668
0.127925
0.167947
0.168601
0.134031
0.0743452
0.0686246
0.0742193
0.0695231
0.163951
0.165596
0.0663601
0.0745359
0.0659624
0.0636624
0.07136
0.0634335
0.0797102
0.0746977
0.0754029
0.07399
0.196658
0.25382
0.0971797
0.0674109
0.25549
0.293583
0.219539
0.217458
0.226435
0.222779
0.227324
0.232679
0.227937
0.223748
0.227978
0.22374
0.2278
0.222585
0.227882
0.222128
0.227484
0.22266
0.227349
0.213881
0.226829
0.220291
0.225655
0.219809
0.223524
0.216322
0.219621
0.204964
0.214472
0.197968
0.214523
0.211997
0.255704
0.276401
0.219421
0.217383
0.226289
0.22116
0.228269
0.211459
0.228424
0.218606
0.228089
0.222149
0.227642
0.222011
0.227424
0.225154
0.227572
0.214617
0.227224
0.224228
0.226413
0.223312
0.225434
0.211368
0.223297
0.213921
0.219834
0.200745
0.214886
0.203868
0.214209
0.220672
0.0809528
0.249626
0.165812
0.082211
0.284615
0.194371
0.250607
0.218641
0.20676
0.182788
0.156983
0.146057
0.208258
0.125207
0.216747
0.158483
0.196945
0.169311
0.216046
0.0662083
0.202825
0.145971
0.0711331
0.146189
0.160256
0.0744765
0.146887
0.071508
0.108887
0.0705718
0.160724
0.0759729
0.0661904
0.129683
0.125945
0.0777144
0.130239
0.0769586
0.130119
0.119063
0.161042
0.0789729
0.0713125
0.07776
0.126803
0.126753
0.152968
0.0765785
0.13586
0.125558
0.0809784
0.16879
0.167312
0.0700188
0.0774491
0.0773037
0.0805193
0.147808
0.146951
0.0711323
0.074111
0.157188
0.0757574
0.152459
0.170128
0.0802041
0.178387
0.0790017
0.0967849
0.164281
0.0734455
0.114759
0.0720059
0.0812755
0.0736849
0.077893
0.171209
0.0765147
0.123483
0.161649
0.156811
0.160073
0.0666178
0.118591
0.138486
0.141074
0.252791
0.127277
0.119032
0.0693709
0.0815031
0.0752892
0.0802683
0.0803156
0.0715109
0.142057
0.139544
0.162492
0.0695029
0.082249
0.19221
0.168464
0.0635107
0.07657
0.133281
0.0708207
0.150209
0.138728
0.166298
0.173863
0.0812015
0.0745425
0.0796418
0.0670198
0.134096
0.142373
0.0740425
0.136877
0.0825874
0.0700978
0.0674716
0.159828
0.0823536
0.0753226
0.170087
0.15954
0.227273
0.130143
0.129342
0.135872
0.0730136
0.0980323
0.155684
0.256347
0.160159
0.0622374
0.123872
0.146426
0.125806
0.0725016
0.123223
0.149297
0.19697
0.134674
0.155302
0.17229
0.0759943
0.0966431
0.0746339
0.124055
0.166501
0.0718324
0.0818239
0.0713071
0.0807504
0.0695175
0.0795419
0.0725887
0.143212
0.161835
0.146443
0.127751
0.148085
0.165074
0.0823854
0.0756635
0.153347
0.121318
0.0815072
0.0752075
0.170405
0.15779
0.231134
0.127218
0.0767715
0.068275
0.2263
0.161435
0.133379
0.069806
0.0760843
0.0823248
0.139797
0.16315
0.128676
0.145487
0.140924
0.166901
0.144177
0.154751
0.076564
0.0805657
0.0779269
0.0805523
0.0769154
0.0809061
0.0699615
0.166981
0.141737
0.144606
0.0991053
0.0643286
0.14197
0.16412
0.143882
0.170188
0.175736
0.134369
0.0682963
0.0753836
0.0783761
0.0819024
0.127425
0.0664469
0.0807808
0.0756661
0.0984555
0.0708259
0.0698696
0.172196
0.0693251
0.0765236
0.146801
0.211437
0.143413
0.146013
0.141676
0.0889241
0.0724964
0.0635863
0.130578
0.162386
0.0766872
0.0719436
0.158125
0.163923
0.0689005
0.067733
0.207593
0.164577
0.159516
0.126623
0.160943
0.115051
0.157165
0.15139
0.189712
0.157181
0.0733794
0.0752866
0.130753
0.0660182
0.117297
0.0615371
0.134113
0.151305
0.16401
0.199986
0.0691749
0.0911209
0.0654889
0.0683039
0.0668183
0.0746952
0.142225
0.144115
0.0707932
0.0700263
0.127764
0.131162
0.150452
0.121712
0.081115
0.0793241
0.116235
0.0681011
0.137903
0.149301
0.0695082
0.0773477
0.0814128
0.0772564
0.0692041
0.0636877
0.0764151
0.124688
0.19746
0.205516
0.0749443
0.0729442
0.126894
0.164118
0.0733362
0.0717901
0.163932
0.164906
0.0657731
0.0697761
0.0793585
0.0788613
0.0751179
0.0788504
0.0660047
0.0684668
0.105578
0.0658644
0.116587
0.144563
0.165601
0.159018
0.159983
0.15849
0.201063
0.268739
0.079043
0.0826983
0.0720466
0.067532
0.0949281
0.203287
0.0857685
0.0960394
0.133707
0.208263
0.195001
0.206079
0.209442
0.187139
0.252023
0.190453
0.23205
0.171334
0.171719
0.147446
0.203501
0.17564
0.221476
0.091428
0.0883244
0.0930595
0.0855259
0.0957215
0.0956772
0.128846
0.228864
0.131765
0.167987
0.0696729
0.158271
0.0786325
0.157312
0.0737625
0.080798
0.0833465
0.078146
0.0854459
0.071563
0.0857489
0.0813037
0.0889452
0.080967
0.0866678
0.079169
0.0897326
0.0886299
0.0846047
0.0846406
0.0918217
0.0833362
0.0925916
0.0907667
0.0901835
0.0849736
0.0934983
0.0920603
0.0920738
0.0875227
0.0911338
0.0868522
0.0937963
0.0882629
0.0921632
0.0885001
0.0951457
0.0860305
0.0932911
0.0929285
0.0924656
0.08867
0.0924146
0.0928869
0.0949544
0.0872034
0.095463
0.0871613
0.0855988
0.0942191
0.093323
0.084754
0.0839474
0.0925271
0.0802213
0.0897226
0.0726479
0.087647
0.0786892
0.0662235
0.0731102
0.165344
0.0886683
0.0857022
0.0847337
0.0927145
0.0772559
0.166545
0.103556
0.162781
0.0945047
0.0888518
0.0856304
0.0863737
0.0854957
0.0797233
0.0897796
0.0797407
0.0907096
0.0908708
0.141767
0.0759695
0.0739815
0.0864006
0.0867978
0.0762356
0.0932867
0.0957583
0.0931894
0.0950338
0.084922
0.0902594
0.0866448
0.0932684
0.226657
0.17107
0.07857
0.0801639
0.0915633
0.0956148
0.0892623
0.0885776
0.0827854
0.0709485
0.094446
0.0959219
0.193227
0.173663
0.0929342
0.0948318
0.0756262
0.0768716
0.0856227
0.0914055
0.0929108
0.0942156
0.0863719
0.082521
0.22837
0.137809
0.0714866
0.0718201
0.0839898
0.0905593
0.0939157
0.0956511
0.0925745
0.0903885
0.0701592
0.105401
0.0912871
0.0844142
0.0833028
0.0883439
0.0797409
0.0706614
0.0904076
0.0872848
0.0809433
0.0837421
0.173937
0.216489
0.0800858
0.0830399
0.0843701
0.0887935
0.0834132
0.0892602
0.0926681
0.0909897
0.07609
0.0796599
0.0925135
0.0891076
0.143853
0.164345
0.188989
0.189249
0.170411
0.203037
0.091763
0.0888057
0.092922
0.088737
0.0912258
0.0897078
0.0944576
0.0952739
0.0938557
0.0947098
0.14564
0.100506
0.0861725
0.0898121
0.0828347
0.0868169
0.0954349
0.0936656
0.0734846
0.0816546
0.0721842
0.160611
0.0956801
0.0939962
0.0950438
0.0960801
0.0686948
0.0669594
0.0796225
0.0846371
0.0880021
0.084876
0.0875736
0.0839743
0.0935897
0.0924995
0.0853716
0.0887666
0.0848738
0.0890959
0.092607
0.0896898
0.0957793
0.0939384
0.0873266
0.0846203
0.0876534
0.0855183
0.0947473
0.0931533
0.0942463
0.0948368
0.0911887
0.0908345
0.224145
0.20914
0.0823345
0.086349
0.065889
0.0728665
0.0867873
0.0852073
0.0903496
0.0908679
0.143077
0.152896
0.0823602
0.0820041
0.165727
0.0710431
0.0907823
0.0935104
0.0781902
0.0756043
0.206103
0.162714
0.0854368
0.0824676
0.0694474
0.169304
0.0880408
0.0908292
0.0865005
0.0843528
0.0813042
0.0825516
0.0887616
0.0876977
0.0943939
0.0916908
0.090886
0.0901811
0.0749852
0.0732941
0.0881224
0.0845165
0.0834171
0.0780907
0.0867694
0.0894263
0.0850755
0.0873632
0.0908986
0.0918821
0.0898932
0.0915959
0.0880888
0.0905802
0.0747507
0.0662354
0.0846629
0.0806798
0.0937798
0.09339
0.0883101
0.0883844
0.0748395
0.0787773
0.0806663
0.0832873
0.0703488
0.143757
0.189713
0.143485
0.0941459
0.0914711
0.0875349
0.0900525
0.0895925
0.0903744
0.0938295
0.0918671
0.0924824
0.0902256
0.131193
0.148035
0.0929886
0.0906701
0.178314
0.203686
0.183049
0.16997
0.0886163
0.0917666
0.0906145
0.0896315
0.0855953
0.0871053
0.0821933
0.0787161
0.0924154
0.0942614
0.0674929
0.0735017
0.134336
0.159583
0.0746057
0.0797463
0.0920855
0.0920109
0.0934643
0.0914849
0.0875676
0.0856524
0.0875505
0.0882388
0.0947985
0.0958931
0.0854617
0.0864775
0.131466
0.134873
0.0918052
0.0903524
0.0905236
0.0880092
0.0923157
0.0941143
0.21564
0.140287
0.0898096
0.0890914
0.0823161
0.0859776
0.0934592
0.0935868
0.0707043
0.0730708
0.0748111
0.0777231
0.165319
0.0699715
0.0943375
0.0940484
0.0851152
0.084899
0.0885495
0.0885327
0.0956314
0.0949886
0.134727
0.177994
0.0816194
0.0770138
0.072376
0.0675251
0.089388
0.0913339
0.096144
0.0949899
0.094341
0.0953485
0.0765368
0.0705246
0.0872625
0.0844259
0.084274
0.0872109
0.09509
0.093705
0.0777946
0.0822219
0.0782083
0.0821034
0.083229
0.0807854
0.0759128
0.080236
0.169769
0.108103
0.0853729
0.0838548
0.0933766
0.0921197
0.0763995
0.0781742
0.225422
0.165729
0.0951527
0.0960319
0.0861418
0.0829702
0.153501
0.126869
0.0833626
0.0838079
0.206705
0.29893
0.154438
0.184824
0.206475
0.264799
0.240352
0.193766
0.0873476
0.0894421
0.0944152
0.0945994
0.0913813
0.0925751
0.228693
0.307195
0.361322
0.272294
0.239531
0.231153
0.177451
0.241848
0.135809
0.185087
0.127778
0.188011
0.127092
0.200619
0.1266
0.201865
0.182063
0.194082
0.257949
0.169335
0.201744
0.182872
0.19158
0.170882
0.249728
0.138355
0.190023
0.185915
0.174737
0.146981
0.20255
0.154979
0.186806
0.230933
0.0999314
0.0997918
0.0996306
0.0994539
0.0992669
0.0990738
0.0988784
0.0986836
0.0984921
0.0983057
0.0981262
0.0979546
0.0977919
0.0976389
0.097496
0.0973634
0.0972414
0.0971301
0.0970294
0.0969393
0.0968596
0.0967903
0.0967313
0.0966823
0.0966432
0.0966141
0.0965947
0.096585
0.0999305
0.0997909
0.0996298
0.0994531
0.099266
0.0990729
0.0988775
0.0986828
0.0984913
0.0983049
0.0981254
0.0979538
0.0977912
0.0976381
0.0974952
0.0973626
0.0972407
0.0971293
0.0970286
0.0969385
0.0968589
0.0967896
0.0967305
0.0966815
0.0966425
0.0966134
0.096594
0.0965843
0.0999288
0.0997892
0.099628
0.0994513
0.0992643
0.0990712
0.0988758
0.0986811
0.0984896
0.0983033
0.0981237
0.0979522
0.0977896
0.0976366
0.0974936
0.0973611
0.0972392
0.0971278
0.0970272
0.096937
0.0968574
0.0967881
0.0967291
0.0966801
0.0966411
0.0966119
0.0965925
0.0965828
0.0999262
0.0997866
0.0996254
0.0994487
0.0992617
0.0990687
0.0988733
0.0986786
0.0984871
0.0983008
0.0981213
0.0979498
0.0977872
0.0976342
0.0974913
0.0973588
0.0972369
0.0971256
0.0970249
0.0969348
0.0968552
0.0967859
0.0967269
0.0966779
0.0966389
0.0966098
0.0965904
0.0965807
0.0999227
0.0997831
0.0996219
0.0994453
0.0992583
0.0990652
0.0988699
0.0986752
0.0984838
0.0982975
0.098118
0.0979466
0.097784
0.0976311
0.0974882
0.0973557
0.0972338
0.0971226
0.0970219
0.0969319
0.0968523
0.096783
0.096724
0.096675
0.096636
0.0966069
0.0965875
0.0965778
0.0999183
0.0997787
0.0996176
0.0994409
0.0992539
0.099061
0.0988656
0.098671
0.0984796
0.0982934
0.098114
0.0979426
0.0977801
0.0976272
0.0974843
0.0973519
0.0972301
0.0971188
0.0970182
0.0969282
0.0968486
0.0967794
0.0967204
0.0966714
0.0966325
0.0966033
0.0965839
0.0965743
0.0999131
0.0997735
0.0996124
0.0994357
0.0992488
0.0990558
0.0988606
0.098666
0.0984747
0.0982885
0.0981091
0.0979378
0.0977753
0.0976225
0.0974797
0.0973473
0.0972255
0.0971143
0.0970138
0.0969238
0.0968442
0.096775
0.096716
0.0966671
0.0966282
0.096599
0.0965797
0.09657
0.099907
0.0997674
0.0996063
0.0994297
0.0992428
0.0990499
0.0988547
0.0986602
0.0984689
0.0982828
0.0981035
0.0979322
0.0977698
0.097617
0.0974743
0.097342
0.0972202
0.0971091
0.0970086
0.0969186
0.0968391
0.09677
0.096711
0.0966621
0.0966232
0.096594
0.0965747
0.096565
0.0999
0.0997604
0.0995993
0.0994228
0.0992359
0.099043
0.0988479
0.0986535
0.0984623
0.0982763
0.098097
0.0979258
0.0977635
0.0976108
0.0974682
0.0973359
0.0972142
0.0971031
0.0970027
0.0969128
0.0968333
0.0967642
0.0967053
0.0966564
0.0966175
0.0965884
0.096569
0.0965594
0.0998922
0.0997526
0.0995915
0.099415
0.0992282
0.0990354
0.0988403
0.098646
0.0984548
0.0982689
0.0980898
0.0979186
0.0977564
0.0976038
0.0974613
0.0973291
0.0972075
0.0970965
0.0969961
0.0969062
0.0968268
0.0967577
0.0966988
0.09665
0.0966111
0.096582
0.0965627
0.096553
0.0998835
0.0997439
0.0995829
0.0994064
0.0992196
0.0990269
0.0988319
0.0986376
0.0984466
0.0982608
0.0980817
0.0979107
0.0977486
0.0975961
0.0974536
0.0973215
0.0972
0.0970891
0.0969887
0.0968989
0.0968196
0.0967506
0.0966917
0.0966429
0.096604
0.096575
0.0965556
0.096546
0.099874
0.0997344
0.0995733
0.0993969
0.0992102
0.0990175
0.0988226
0.0986285
0.0984376
0.0982518
0.0980729
0.097902
0.09774
0.0975876
0.0974452
0.0973133
0.0971918
0.097081
0.0969807
0.096891
0.0968117
0.0967427
0.0966839
0.0966351
0.0965963
0.0965673
0.0965479
0.0965383
0.0998635
0.0997239
0.099563
0.0993866
0.0991999
0.0990074
0.0988126
0.0986185
0.0984277
0.0982421
0.0980633
0.0978925
0.0977307
0.0975784
0.0974361
0.0973043
0.0971829
0.0970721
0.096972
0.0968823
0.0968031
0.0967342
0.0966754
0.0966267
0.0965879
0.0965589
0.0965396
0.09653
0.0998523
0.0997127
0.0995517
0.0993754
0.0991888
0.0989964
0.0988017
0.0986078
0.0984171
0.0982316
0.098053
0.0978823
0.0977206
0.0975684
0.0974263
0.0972945
0.0971733
0.0970626
0.0969626
0.096873
0.0967939
0.096725
0.0966663
0.0966176
0.0965789
0.0965499
0.0965306
0.096521
0.0998402
0.0997006
0.0995397
0.0993634
0.0991769
0.0989846
0.09879
0.0985962
0.0984057
0.0982204
0.0980418
0.0978713
0.0977097
0.0975577
0.0974158
0.0972841
0.097163
0.0970525
0.0969525
0.096863
0.096784
0.0967152
0.0966565
0.0966079
0.0965692
0.0965402
0.096521
0.0965114
0.0998272
0.0996876
0.0995268
0.0993506
0.0991642
0.0989719
0.0987775
0.0985838
0.0983935
0.0982083
0.09803
0.0978596
0.0976982
0.0975463
0.0974045
0.097273
0.097152
0.0970416
0.0969418
0.0968524
0.0967734
0.0967047
0.0966461
0.0965976
0.0965589
0.09653
0.0965107
0.0965011
0.0998134
0.0996739
0.099513
0.0993369
0.0991506
0.0989585
0.0987642
0.0985707
0.0983805
0.0981955
0.0980174
0.0978472
0.0976859
0.0975342
0.0973926
0.0972613
0.0971404
0.0970301
0.0969304
0.0968411
0.0967622
0.0966936
0.0966351
0.0965866
0.096548
0.0965191
0.0964999
0.0964903
0.0997988
0.0996593
0.0994985
0.0993224
0.0991362
0.0989443
0.0987501
0.0985568
0.0983668
0.098182
0.098004
0.097834
0.097673
0.0975215
0.09738
0.0972488
0.0971281
0.097018
0.0969184
0.0968292
0.0967505
0.0966819
0.0966235
0.096575
0.0965364
0.0965076
0.0964884
0.0964788
0.0997834
0.0996439
0.0994831
0.0993071
0.0991211
0.0989292
0.0987352
0.0985421
0.0983523
0.0981677
0.0979899
0.0978202
0.0976593
0.097508
0.0973667
0.0972357
0.0971152
0.0970052
0.0969057
0.0968167
0.0967381
0.0966696
0.0966113
0.0965629
0.0965244
0.0964956
0.0964764
0.0964668
0.0997672
0.0996276
0.0994669
0.0992911
0.0991051
0.0989134
0.0987196
0.0985267
0.0983371
0.0981527
0.0979752
0.0978056
0.097645
0.0974939
0.0973528
0.097222
0.0971016
0.0969918
0.0968925
0.0968036
0.0967251
0.0966567
0.0965985
0.0965502
0.0965117
0.0964829
0.0964638
0.0964543
0.0997503
0.0996107
0.09945
0.0992742
0.0990884
0.0988969
0.0987032
0.0985105
0.0983211
0.098137
0.0979597
0.0977904
0.09763
0.0974791
0.0973382
0.0972076
0.0970875
0.0969778
0.0968787
0.0967899
0.0967115
0.0966433
0.0965851
0.0965369
0.0964985
0.0964698
0.0964507
0.0964412
0.0997325
0.0995929
0.0994323
0.0992566
0.0990709
0.0988795
0.0986861
0.0984936
0.0983044
0.0981206
0.0979435
0.0977745
0.0976143
0.0974637
0.097323
0.0971927
0.0970727
0.0969633
0.0968643
0.0967757
0.0966974
0.0966293
0.0965713
0.0965231
0.0964848
0.0964561
0.096437
0.0964275
0.0997141
0.0995744
0.0994138
0.0992382
0.0990526
0.0988615
0.0986683
0.098476
0.0982871
0.0981035
0.0979267
0.0977579
0.097598
0.0974476
0.0973072
0.0971771
0.0970574
0.0969481
0.0968493
0.0967609
0.0966828
0.0966148
0.0965568
0.0965088
0.0964705
0.0964419
0.0964229
0.0964134
0.0996949
0.0995553
0.0993947
0.0992191
0.0990337
0.0988427
0.0986497
0.0984577
0.098269
0.0980857
0.0979092
0.0977407
0.0975811
0.097431
0.0972909
0.097161
0.0970415
0.0969324
0.0968338
0.0967456
0.0966676
0.0965998
0.0965419
0.096494
0.0964558
0.0964272
0.0964082
0.0963987
0.0996752
0.0995354
0.0993748
0.0991993
0.099014
0.0988232
0.0986304
0.0984387
0.0982503
0.0980672
0.097891
0.0977229
0.0975635
0.0974137
0.0972739
0.0971443
0.097025
0.0969162
0.0968178
0.0967298
0.0966519
0.0965843
0.0965265
0.0964787
0.0964406
0.0964121
0.0963931
0.0963837
0.0996548
0.0995149
0.0993543
0.0991789
0.0989937
0.098803
0.0986105
0.098419
0.0982309
0.0980482
0.0978723
0.0977044
0.0975454
0.0973959
0.0972564
0.097127
0.0970081
0.0968995
0.0968013
0.0967135
0.0966358
0.0965683
0.0965107
0.0964629
0.0964249
0.0963965
0.0963776
0.0963681
0.0996338
0.0994938
0.0993331
0.0991577
0.0989727
0.0987822
0.0985899
0.0983987
0.0982109
0.0980285
0.0978529
0.0976854
0.0975267
0.0973776
0.0972383
0.0971093
0.0969906
0.0968823
0.0967843
0.0966967
0.0966192
0.0965518
0.0964944
0.0964468
0.0964088
0.0963804
0.0963616
0.0963522
0.0996124
0.0994722
0.0993114
0.099136
0.0989511
0.0987608
0.0985687
0.0983777
0.0981903
0.0980082
0.097833
0.0976658
0.0975075
0.0973587
0.0972198
0.097091
0.0969726
0.0968646
0.0967669
0.0966795
0.0966022
0.096535
0.0964777
0.0964302
0.0963923
0.096364
0.0963452
0.0963358
0.0995906
0.09945
0.0992891
0.0991137
0.0989288
0.0987387
0.0985469
0.0983562
0.098169
0.0979873
0.0978125
0.0976457
0.0974877
0.0973393
0.0972007
0.0970723
0.0969542
0.0968464
0.096749
0.0966618
0.0965848
0.0965177
0.0964606
0.0964132
0.0963754
0.0963472
0.0963284
0.0963191
0.0995684
0.0994275
0.0992664
0.0990909
0.0989061
0.0987161
0.0985245
0.0983341
0.0981472
0.0979659
0.0977914
0.097625
0.0974675
0.0973194
0.0971812
0.0970531
0.0969353
0.0968279
0.0967307
0.0966438
0.0965669
0.0965001
0.0964431
0.0963958
0.0963582
0.09633
0.0963113
0.096302
0.0995459
0.0994046
0.0992432
0.0990676
0.0988828
0.0986929
0.0985015
0.0983114
0.0981249
0.0979439
0.0977699
0.0976038
0.0974467
0.097299
0.0971612
0.0970335
0.0969161
0.0968089
0.096712
0.0966254
0.0965487
0.0964821
0.0964253
0.0963782
0.0963406
0.0963126
0.0962939
0.0962846
0.0995233
0.0993814
0.0992196
0.0990438
0.098859
0.0986692
0.098478
0.0982882
0.0981021
0.0979215
0.0977478
0.0975822
0.0974255
0.0972782
0.0971408
0.0970135
0.0968964
0.0967896
0.096693
0.0966066
0.0965302
0.0964638
0.0964071
0.0963602
0.0963227
0.0962948
0.0962762
0.0962669
0.0995005
0.0993579
0.0991957
0.0990197
0.0988348
0.0986451
0.0984541
0.0982645
0.0980787
0.0978985
0.0977253
0.0975601
0.0974038
0.097257
0.09712
0.0969931
0.0968764
0.0967699
0.0966736
0.0965875
0.0965114
0.0964452
0.0963887
0.0963419
0.0963046
0.0962767
0.0962581
0.0962489
0.0994777
0.0993343
0.0991715
0.0989952
0.0988101
0.0986205
0.0984296
0.0982404
0.0980549
0.0978751
0.0977023
0.0975376
0.0973818
0.0972354
0.0970988
0.0969723
0.096856
0.0967499
0.096654
0.0965681
0.0964923
0.0964263
0.09637
0.0963233
0.0962861
0.0962584
0.0962399
0.0962306
0.099455
0.0993106
0.0991471
0.0989704
0.0987852
0.0985955
0.0984048
0.0982158
0.0980307
0.0978513
0.0976789
0.0975147
0.0973593
0.0972134
0.0970773
0.0969513
0.0968353
0.0967296
0.096634
0.0965485
0.0964729
0.0964071
0.096351
0.0963045
0.0962675
0.0962398
0.0962214
0.0962122
0.0994324
0.0992868
0.0991226
0.0989453
0.0987598
0.0985702
0.0983796
0.0981908
0.0980061
0.0978271
0.0976552
0.0974914
0.0973365
0.0971911
0.0970555
0.0969299
0.0968144
0.096709
0.0966138
0.0965286
0.0964533
0.0963877
0.0963319
0.0962856
0.0962486
0.096221
0.0962027
0.0961935
0.0994101
0.0992631
0.0990979
0.09892
0.0987342
0.0985445
0.098354
0.0981655
0.0979811
0.0978025
0.0976311
0.0974678
0.0973134
0.0971685
0.0970334
0.0969082
0.0967932
0.0966882
0.0965933
0.0965085
0.0964334
0.0963682
0.0963125
0.0962664
0.0962296
0.0962021
0.0961839
0.0961747
0.099388
0.0992394
0.0990731
0.0988946
0.0987084
0.0985185
0.0983281
0.0981398
0.0979557
0.0977776
0.0976066
0.0974439
0.09729
0.0971456
0.097011
0.0968863
0.0967717
0.0966672
0.0965727
0.0964882
0.0964135
0.0963485
0.096293
0.0962471
0.0962105
0.0961831
0.0961649
0.0961558
0.0993662
0.0992159
0.0990484
0.098869
0.0986824
0.0984923
0.0983019
0.0981138
0.0979301
0.0977524
0.0975819
0.0974197
0.0972664
0.0971225
0.0969884
0.0968642
0.0967501
0.096646
0.0965519
0.0964677
0.0963933
0.0963286
0.0962734
0.0962276
0.0961912
0.0961639
0.0961458
0.0961367
0.0993447
0.0991925
0.0990236
0.0988433
0.0986561
0.0984658
0.0982755
0.0980876
0.0979042
0.0977269
0.0975569
0.0973952
0.0972425
0.0970992
0.0969656
0.0968419
0.0967283
0.0966247
0.096531
0.0964472
0.0963731
0.0963086
0.0962537
0.0962081
0.0961718
0.0961447
0.0961266
0.0961176
0.151045
0.154452
0.148996
0.154205
0.172009
0.203845
0.0650857
0.0624006
0.0957955
0.122579
0.149867
0.174404
0.0749744
0.0730145
0.0705304
0.0684771
0.0667994
0.0647574
0.0812344
0.0799639
0.0785978
0.0773303
0.0761401
0.0748321
0.0856506
0.0847551
0.0838472
0.0829716
0.0821224
0.0812486
0.0889382
0.0882741
0.0876166
0.086978
0.086358
0.0857453
0.0914623
0.0909549
0.0904585
0.089978
0.0895151
0.0890691
0.0934352
0.0930408
0.0926581
0.0922898
0.0919381
0.0916048
0.0949914
0.0946823
0.0943841
0.0940989
0.0938286
0.0935754
0.0962219
0.0959792
0.095746
0.0955242
0.0953154
0.0951214
0.0971916
0.0970014
0.0968195
0.0966472
0.096486
0.0963372
0.0979485
0.0978006
0.0976597
0.0975268
0.0974031
0.0972897
0.0985296
0.0984161
0.0983083
0.0982072
0.0981136
0.0980283
0.0989642
0.0988788
0.0987981
0.0987228
0.0986536
0.098591
0.0992762
0.0992139
0.0991554
0.0991012
0.0990518
0.0990077
0.0994854
0.0994421
0.0994018
0.0993649
0.0993317
0.0993027
0.0996085
0.0995808
0.0995554
0.0995326
0.0995128
0.0994962
0.09966
0.099645
0.0996317
0.0996205
0.0996115
0.099605
0.0996521
0.0996474
0.099644
0.0996422
0.099642
0.0996437
0.0995958
0.0995994
0.0996039
0.0996096
0.0996165
0.0996247
0.0995004
0.0995105
0.0995214
0.099533
0.0995456
0.099559
0.099374
0.0993893
0.0994051
0.0994215
0.0994384
0.0994559
0.0993237
0.0991693
0.0989988
0.0988175
0.0986298
0.0984392
0.0982488
0.0980611
0.097878
0.0977012
0.0975317
0.0973706
0.0972184
0.0970757
0.0969426
0.0968195
0.0967064
0.0966032
0.0965099
0.0964265
0.0963528
0.0962886
0.0962339
0.0961886
0.0961524
0.0961254
0.0961074
0.0960984
0.099303
0.0991463
0.0989742
0.0987918
0.0986033
0.0984124
0.098222
0.0980344
0.0978517
0.0976753
0.0975063
0.0973458
0.0971942
0.097052
0.0969196
0.096797
0.0966844
0.0965817
0.0964889
0.0964058
0.0963324
0.0962686
0.0962141
0.096169
0.096133
0.0961061
0.0960882
0.0960792
0.0992827
0.0991235
0.0989496
0.0987659
0.0985767
0.0983855
0.098195
0.0980076
0.0978252
0.0976492
0.0974808
0.0973208
0.0971698
0.0970283
0.0968964
0.0967744
0.0966623
0.0965601
0.0964677
0.0963851
0.096312
0.0962485
0.0961943
0.0961494
0.0961135
0.0960868
0.096069
0.0960601
0.0992628
0.0991009
0.0989251
0.0987401
0.0985501
0.0983585
0.0981679
0.0979806
0.0977986
0.097623
0.0974552
0.0972958
0.0971454
0.0970045
0.0968732
0.0967518
0.0966402
0.0965385
0.0964466
0.0963644
0.0962917
0.0962285
0.0961745
0.0961298
0.0960942
0.0960675
0.0960498
0.0960409
0.0992432
0.0990785
0.0989006
0.0987143
0.0985235
0.0983314
0.0981407
0.0979536
0.0977718
0.0975968
0.0974295
0.0972707
0.0971209
0.0969806
0.09685
0.0967292
0.0966182
0.096517
0.0964255
0.0963437
0.0962714
0.0962085
0.0961548
0.0961103
0.0960749
0.0960483
0.0960307
0.0960219
0.0992239
0.0990563
0.0988763
0.0986886
0.0984968
0.0983043
0.0981135
0.0979265
0.0977451
0.0975705
0.0974037
0.0972455
0.0970964
0.0969568
0.0968268
0.0967066
0.0965961
0.0964955
0.0964045
0.0963231
0.0962512
0.0961886
0.0961352
0.096091
0.0960557
0.0960293
0.0960117
0.096003
0.147534
0.0676486
0.0766658
0.0824291
0.0865295
0.0896039
0.0919767
0.0938376
0.0953083
0.0964718
0.097388
0.0981017
0.0986475
0.0990532
0.0993415
0.0995311
0.0996382
0.0996765
0.099658
0.0995931
0.0994909
0.0993592
0.141124
0.0704882
0.0784064
0.0836347
0.087415
0.0902766
0.0924983
0.094247
0.0956315
0.0967273
0.0975893
0.098259
0.098769
0.0991452
0.0994091
0.0995787
0.0996693
0.0996942
0.0996648
0.0995911
0.0994819
0.0993448
0.13074
0.0741114
0.0803307
0.0848944
0.0883218
0.0909612
0.0930286
0.0946635
0.0959608
0.096988
0.097795
0.0984201
0.0988935
0.0992396
0.0994788
0.099628
0.0997018
0.099713
0.0996724
0.0995897
0.0994734
0.0993307
0.0714666
0.077156
0.0821891
0.0861501
0.0892328
0.0916508
0.0935637
0.0950845
0.0962942
0.0972523
0.0980039
0.0985839
0.0990203
0.099336
0.09955
0.0996784
0.0997352
0.0997324
0.0996805
0.0995887
0.0994652
0.0993168
0.0744539
0.0794509
0.0838238
0.0873373
0.0901223
0.0923343
0.0940981
0.0955066
0.0966293
0.0975185
0.0982145
0.0987492
0.0991484
0.0994334
0.099622
0.0997296
0.0997692
0.0997523
0.099689
0.099588
0.0994571
0.0993031
0.0761902
0.0812274
0.0852531
0.0884424
0.0909779
0.0930033
0.0946261
0.0959261
0.0969635
0.0977845
0.0984252
0.0989148
0.0992769
0.0995312
0.0996945
0.099781
0.0998034
0.0997723
0.0996976
0.0995874
0.0994492
0.0992895
0.0780821
0.0828711
0.086575
0.089485
0.0917995
0.093654
0.095144
0.0963397
0.0972942
0.0980483
0.0986347
0.0990796
0.0994048
0.0996286
0.0997666
0.0998322
0.0998374
0.0997923
0.0997061
0.0995867
0.0994413
0.0992759
0.0800586
0.0844621
0.0878328
0.0904795
0.0925892
0.094284
0.0956486
0.0967447
0.097619
0.0983081
0.0988412
0.0992422
0.0995311
0.0997247
0.0998377
0.0998827
0.0998708
0.0998118
0.0997143
0.0995858
0.0994332
0.0992623
0.082087
0.0860069
0.0890356
0.0914294
0.0933463
0.0948911
0.0961371
0.0971382
0.0979357
0.0985619
0.0990433
0.0994015
0.0996548
0.0998189
0.0999073
0.099932
0.0999034
0.0998306
0.099722
0.0995846
0.099425
0.0992485
0.0840138
0.0874679
0.0901733
0.0923304
0.0940675
0.095472
0.0966065
0.0975177
0.0982418
0.0988078
0.0992393
0.099556
0.0997749
0.0999102
0.0999748
0.0999796
0.0999346
0.0998485
0.099729
0.0995829
0.0994164
0.0992347
0.0857669
0.088818
0.0912343
0.0931764
0.0947485
0.0960232
0.0970537
0.0978805
0.0985353
0.099044
0.0994278
0.0997048
0.0998904
0.099998
0.100039
0.100025
0.0999642
0.0998652
0.0997351
0.0995807
0.0994075
0.0992206
0.0873528
0.0900501
0.0922121
0.0939625
0.0953855
0.0965416
0.0974762
0.0982243
0.0988142
0.0992689
0.0996075
0.0998467
0.100001
0.100082
0.100101
0.100068
0.0999919
0.0998804
0.0997402
0.0995777
0.0993981
0.0992063
0.0887566
0.0911601
0.0931036
0.0946858
0.0959758
0.0970247
0.0978716
0.0985474
0.099077
0.0994811
0.0997773
0.0999807
0.100105
0.10016
0.100158
0.100108
0.100017
0.099894
0.0997442
0.0995739
0.0993883
0.0991918
0.0899906
0.0921515
0.0939095
0.0953455
0.096518
0.097471
0.0982385
0.0988481
0.0993222
0.0996795
0.0999362
0.100106
0.100202
0.100234
0.100212
0.100145
0.100041
0.0999058
0.0997469
0.0995693
0.099378
0.0991771
0.0910687
0.0930315
0.0946329
0.0959427
0.0970121
0.0978797
0.0985761
0.0991257
0.099549
0.0998633
0.100083
0.100222
0.100292
0.100301
0.100261
0.100178
0.100061
0.0999158
0.0997483
0.0995639
0.0993672
0.0991623
0.0920145
0.0938106
0.0952786
0.0964796
0.0974589
0.0982512
0.0988839
0.0993796
0.099757
0.100032
0.100219
0.100329
0.100374
0.100363
0.100305
0.100208
0.100079
0.0999239
0.0997484
0.0995577
0.099356
0.0991473
0.0928417
0.0944975
0.0958518
0.0969591
0.09786
0.0985861
0.0991625
0.09961
0.099946
0.100186
0.100342
0.100426
0.100449
0.100419
0.100345
0.100235
0.100094
0.0999301
0.0997473
0.0995506
0.0993444
0.0991322
0.0935642
0.0951001
0.0963575
0.0973843
0.0982174
0.0988857
0.0994125
0.0998172
0.100116
0.100324
0.100453
0.100513
0.100516
0.100469
0.10038
0.100258
0.100107
0.0999344
0.0997449
0.0995429
0.0993325
0.0991171
0.0941861
0.095624
0.0968002
0.0977587
0.0985335
0.0991516
0.099635
0.100002
0.100268
0.100448
0.100552
0.100591
0.100575
0.100513
0.100411
0.100277
0.100117
0.0999371
0.0997414
0.0995346
0.0993204
0.0991022
0.0947182
0.0960764
0.0971851
0.0980859
0.0988109
0.0993858
0.0998315
0.100166
0.100403
0.100557
0.100639
0.10066
0.100627
0.100551
0.100437
0.100293
0.100125
0.0999382
0.099737
0.0995258
0.0993082
0.0990875
0.0951713
0.0964646
0.0975174
0.0983697
0.0990525
0.0995903
0.100003
0.100309
0.100521
0.100653
0.100716
0.100719
0.100673
0.100583
0.100459
0.100306
0.100131
0.0999378
0.0997317
0.0995167
0.0992961
0.0990731
0.0955576
0.096796
0.0978021
0.0986139
0.0992611
0.0997675
0.100153
0.100434
0.100624
0.100737
0.100783
0.100771
0.100712
0.100611
0.100478
0.100317
0.100135
0.0999363
0.0997259
0.0995074
0.0992842
0.0990592
0.0958816
0.097076
0.0980441
0.0988224
0.0994398
0.0999197
0.100281
0.100541
0.100713
0.100809
0.10084
0.100815
0.100744
0.100635
0.100493
0.100325
0.100137
0.0999339
0.0997196
0.0994981
0.0992726
0.0990459
0.0961501
0.0973103
0.0982478
0.0989987
0.0995914
0.100049
0.100391
0.100632
0.100788
0.10087
0.100888
0.100853
0.100772
0.100654
0.100505
0.100331
0.100138
0.0999307
0.0997131
0.099489
0.0992615
0.0990333
0.0963701
0.0975047
0.0984178
0.0991464
0.0997189
0.100158
0.100483
0.10071
0.100852
0.100921
0.100929
0.100884
0.100795
0.10067
0.100514
0.100335
0.100138
0.0999271
0.0997066
0.0994802
0.099251
0.0990216
0.0965554
0.0976656
0.0985584
0.0992688
0.0998248
0.100249
0.10056
0.100774
0.100905
0.100964
0.100963
0.10091
0.100814
0.100682
0.100522
0.100338
0.100137
0.0999232
0.0997003
0.099472
0.0992414
0.099011
0.0967027
0.0977957
0.0986728
0.0993689
0.0999116
0.100324
0.100623
0.100827
0.100949
0.100999
0.10099
0.100931
0.100829
0.100692
0.100527
0.10034
0.100136
0.0999193
0.0996943
0.0994645
0.0992327
0.0990014
0.0968164
0.0978987
0.0987643
0.0994492
0.0999815
0.100384
0.100675
0.10087
0.100984
0.101028
0.101012
0.100947
0.10084
0.1007
0.100531
0.100341
0.100134
0.0999155
0.099689
0.0994578
0.099225
0.098993
0.0969091
0.0979798
0.0988359
0.0995122
0.100036
0.100431
0.100715
0.100904
0.101012
0.10105
0.10103
0.10096
0.10085
0.100705
0.100534
0.100341
0.100132
0.0999122
0.0996843
0.0994521
0.0992186
0.098986
0.0969767
0.0980402
0.0988897
0.0995598
0.100078
0.100467
0.100746
0.10093
0.101033
0.101067
0.101043
0.10097
0.100856
0.100709
0.100536
0.100341
0.100131
0.0999094
0.0996805
0.0994475
0.0992134
0.0989804
0.0970224
0.0980821
0.0989275
0.0995935
0.100108
0.100493
0.100767
0.100948
0.101048
0.101079
0.101052
0.100977
0.100861
0.100712
0.100537
0.100341
0.10013
0.0999073
0.0996777
0.0994441
0.0992095
0.0989763
0.097048
0.0981072
0.0989509
0.0996146
0.100126
0.100509
0.100781
0.10096
0.101057
0.101087
0.101058
0.100981
0.100864
0.100714
0.100538
0.100341
0.100129
0.099906
0.0996758
0.0994419
0.0992071
0.0989737
0.0970568
0.0981177
0.0989613
0.0996242
0.100135
0.100516
0.100788
0.100965
0.101062
0.10109
0.101061
0.100983
0.100866
0.100715
0.100538
0.100341
0.100129
0.0999055
0.0996751
0.0994411
0.0992061
0.0989726
0.099205
0.0990343
0.0988522
0.098663
0.0984703
0.0982772
0.0980863
0.0978995
0.0977184
0.0975443
0.0973781
0.0972206
0.0970721
0.0969331
0.0968038
0.0966841
0.0965743
0.0964742
0.0963837
0.0963027
0.0962312
0.0961689
0.0961158
0.0960718
0.0960367
0.0960104
0.095993
0.0959843
0.0991865
0.0990126
0.0988283
0.0986375
0.0984439
0.0982504
0.0980593
0.0978726
0.0976919
0.0975183
0.0973527
0.0971957
0.0970479
0.0969096
0.0967809
0.0966619
0.0965527
0.0964531
0.0963631
0.0962826
0.0962114
0.0961495
0.0960967
0.0960529
0.096018
0.0959918
0.0959745
0.0959658
0.0991681
0.0989911
0.0988044
0.0986121
0.0984176
0.0982235
0.0980323
0.0978458
0.0976654
0.0974923
0.0973273
0.097171
0.0970239
0.0968863
0.0967582
0.0966399
0.0965312
0.0964322
0.0963427
0.0962626
0.0961918
0.0961303
0.0960777
0.0960342
0.0959994
0.0959735
0.0959562
0.0959475
0.0991499
0.0989697
0.0987807
0.0985869
0.0983913
0.0981968
0.0980055
0.0978191
0.0976391
0.0974665
0.0973021
0.0971465
0.097
0.0968631
0.0967357
0.096618
0.0965099
0.0964115
0.0963225
0.0962428
0.0961725
0.0961112
0.096059
0.0960157
0.0959811
0.0959553
0.0959381
0.0959295
0.0991319
0.0989484
0.0987571
0.0985617
0.0983652
0.0981702
0.0979788
0.0977926
0.0976129
0.0974408
0.097277
0.0971221
0.0969764
0.0968401
0.0967134
0.0965964
0.0964889
0.096391
0.0963025
0.0962234
0.0961534
0.0960925
0.0960406
0.0959975
0.0959631
0.0959374
0.0959203
0.0959118
0.0991139
0.0989272
0.0987336
0.0985366
0.0983392
0.0981437
0.0979522
0.0977662
0.0975869
0.0974154
0.0972522
0.097098
0.096953
0.0968174
0.0966914
0.096575
0.0964682
0.0963708
0.0962829
0.0962042
0.0961346
0.096074
0.0960224
0.0959795
0.0959454
0.0959198
0.0959028
0.0958943
0.099096
0.0989061
0.0987103
0.0985118
0.0983134
0.0981175
0.0979259
0.0977401
0.0975612
0.0973902
0.0972277
0.0970742
0.0969299
0.096795
0.0966697
0.096554
0.0964478
0.096351
0.0962635
0.0961853
0.0961161
0.0960559
0.0960046
0.0959619
0.095928
0.0959025
0.0958856
0.0958772
0.0990781
0.0988851
0.098687
0.098487
0.0982878
0.0980915
0.0978998
0.0977143
0.0975358
0.0973654
0.0972035
0.0970507
0.0969071
0.096773
0.0966484
0.0965333
0.0964277
0.0963315
0.0962446
0.0961668
0.096098
0.0960382
0.0959871
0.0959447
0.0959109
0.0958856
0.0958688
0.0958604
0.0990602
0.0988641
0.0986639
0.0984625
0.0982624
0.0980658
0.0978741
0.0976888
0.0975108
0.0973409
0.0971797
0.0970276
0.0968848
0.0967514
0.0966275
0.0965131
0.0964081
0.0963124
0.096226
0.0961487
0.0960803
0.0960208
0.09597
0.0959279
0.0958943
0.0958691
0.0958524
0.095844
0.0990423
0.0988433
0.098641
0.0984382
0.0982374
0.0980404
0.0978487
0.0976637
0.0974862
0.0973169
0.0971564
0.097005
0.0968629
0.0967302
0.096607
0.0964933
0.0963889
0.0962938
0.0962079
0.096131
0.096063
0.0960039
0.0959534
0.0959115
0.095878
0.095853
0.0958364
0.0958281
0.0990244
0.0988225
0.0986182
0.0984142
0.0982126
0.0980153
0.0978238
0.097639
0.097462
0.0972933
0.0971335
0.0969828
0.0968414
0.0967095
0.096587
0.0964739
0.0963702
0.0962756
0.0961902
0.0961138
0.0960462
0.0959874
0.0959372
0.0958955
0.0958623
0.0958374
0.0958208
0.0958126
0.0990064
0.0988019
0.0985957
0.0983905
0.0981883
0.0979908
0.0977993
0.0976148
0.0974383
0.0972703
0.0971112
0.0969612
0.0968206
0.0966894
0.0965676
0.0964551
0.096352
0.096258
0.0961731
0.0960971
0.0960299
0.0959714
0.0959215
0.09588
0.095847
0.0958222
0.0958058
0.0957975
0.0989884
0.0987813
0.0985735
0.0983672
0.0981644
0.0979667
0.0977753
0.0975912
0.0974152
0.0972478
0.0970894
0.0969402
0.0968003
0.0966698
0.0965487
0.0964369
0.0963343
0.0962409
0.0961565
0.0960809
0.0960141
0.0959559
0.0959063
0.095865
0.0958322
0.0958076
0.0957912
0.095783
0.0989704
0.098761
0.0985515
0.0983443
0.098141
0.0979431
0.0977519
0.0975683
0.0973928
0.097226
0.0970683
0.0969198
0.0967806
0.0966508
0.0965304
0.0964192
0.0963173
0.0962244
0.0961404
0.0960653
0.0959989
0.095941
0.0958916
0.0958506
0.0958179
0.0957934
0.0957771
0.095769
0.0989525
0.0987409
0.09853
0.0983218
0.0981181
0.0979202
0.0977292
0.0975459
0.097371
0.0972049
0.0970478
0.0969001
0.0967616
0.0966325
0.0965128
0.0964022
0.0963008
0.0962085
0.096125
0.0960503
0.0959842
0.0959267
0.0958775
0.0958367
0.0958042
0.0957798
0.0957636
0.0957555
0.0989347
0.0987211
0.0985089
0.0982999
0.0980959
0.097898
0.0977072
0.0975244
0.09735
0.0971845
0.0970282
0.0968811
0.0967433
0.0966149
0.0964958
0.0963859
0.0962851
0.0961932
0.0961102
0.0960359
0.0959702
0.0959129
0.095864
0.0958234
0.0957911
0.0957668
0.0957507
0.0957426
0.0989171
0.0987017
0.0984883
0.0982787
0.0980743
0.0978765
0.097686
0.0975036
0.0973298
0.0971649
0.0970093
0.0968629
0.0967258
0.0965981
0.0964796
0.0963703
0.09627
0.0961787
0.0960961
0.0960222
0.0959568
0.0958998
0.0958512
0.0958108
0.0957786
0.0957544
0.0957384
0.0957304
0.0988997
0.0986827
0.0984683
0.0982581
0.0980536
0.0978558
0.0976656
0.0974837
0.0973104
0.0971462
0.0969912
0.0968455
0.0967091
0.0965821
0.0964642
0.0963554
0.0962557
0.0961648
0.0960826
0.0960091
0.095944
0.0958874
0.095839
0.0957987
0.0957667
0.0957427
0.0957267
0.0957187
0.0988827
0.0986643
0.0984489
0.0982383
0.0980336
0.097836
0.0976461
0.0974647
0.097292
0.0971284
0.0969741
0.096829
0.0966933
0.0965668
0.0964496
0.0963414
0.0962421
0.0961517
0.0960699
0.0959967
0.095932
0.0958756
0.0958274
0.0957874
0.0957554
0.0957315
0.0957156
0.0957077
0.0988661
0.0986465
0.0984304
0.0982194
0.0980146
0.0978172
0.0976276
0.0974467
0.0972745
0.0971116
0.0969578
0.0968134
0.0966783
0.0965525
0.0964358
0.0963281
0.0962293
0.0961393
0.096058
0.0959851
0.0959207
0.0958645
0.0958165
0.0957767
0.0957449
0.0957211
0.0957052
0.0956973
0.0988501
0.0986294
0.0984127
0.0982014
0.0979966
0.0977993
0.0976102
0.0974297
0.0972581
0.0970957
0.0969426
0.0967988
0.0966643
0.096539
0.0964228
0.0963157
0.0962174
0.0961278
0.0960468
0.0959742
0.0959101
0.0958541
0.0958064
0.0957667
0.095735
0.0957113
0.0956955
0.0956876
0.0988348
0.0986132
0.0983959
0.0981844
0.0979797
0.0977826
0.0975939
0.0974138
0.0972428
0.0970809
0.0969284
0.0967852
0.0966512
0.0965265
0.0964108
0.0963041
0.0962062
0.096117
0.0960364
0.0959642
0.0959002
0.0958445
0.0957969
0.0957574
0.0957258
0.0957022
0.0956865
0.0956786
0.0988203
0.0985979
0.0983802
0.0981686
0.0979639
0.0977671
0.0975787
0.0973991
0.0972285
0.0970672
0.0969153
0.0967726
0.0966392
0.0965149
0.0963997
0.0962935
0.096196
0.0961071
0.0960268
0.0959548
0.0958912
0.0958357
0.0957883
0.0957489
0.0957174
0.0956939
0.0956782
0.0956703
0.0988068
0.0985837
0.0983657
0.0981539
0.0979494
0.0977528
0.0975647
0.0973855
0.0972155
0.0970547
0.0969032
0.096761
0.0966281
0.0965043
0.0963896
0.0962837
0.0961866
0.0960981
0.096018
0.0959464
0.0958829
0.0958276
0.0957803
0.0957411
0.0957097
0.0956862
0.0956706
0.0956628
0.0987942
0.0985707
0.0983524
0.0981406
0.0979361
0.0977398
0.0975521
0.0973733
0.0972036
0.0970433
0.0968923
0.0967506
0.0966181
0.0964948
0.0963804
0.0962749
0.0961781
0.0960899
0.0960101
0.0959387
0.0958754
0.0958203
0.0957732
0.095734
0.0957028
0.0956794
0.0956638
0.095656
0.0987829
0.0985588
0.0983404
0.0981285
0.0979242
0.0977281
0.0975407
0.0973623
0.0971931
0.0970332
0.0968826
0.0967413
0.0966092
0.0964863
0.0963723
0.0962671
0.0961706
0.0960827
0.0960031
0.0959319
0.0958688
0.0958138
0.0957668
0.0957278
0.0956966
0.0956732
0.0956577
0.0956499
0.0987727
0.0985484
0.0983297
0.0981179
0.0979137
0.0977179
0.0975307
0.0973526
0.0971838
0.0970243
0.0968741
0.0967331
0.0966014
0.0964788
0.0963651
0.0962602
0.096164
0.0960763
0.095997
0.0959259
0.095863
0.0958081
0.0957613
0.0957223
0.0956912
0.0956679
0.0956524
0.0956446
0.0987639
0.0985393
0.0983206
0.0981088
0.0979047
0.0977091
0.0975222
0.0973444
0.0971758
0.0970166
0.0968668
0.0967262
0.0965948
0.0964724
0.096359
0.0962544
0.0961584
0.0960709
0.0959917
0.0959208
0.095858
0.0958033
0.0957565
0.0957176
0.0956866
0.0956633
0.0956478
0.0956401
0.0987565
0.0985317
0.0983129
0.0981012
0.0978972
0.0977017
0.0975151
0.0973375
0.0971692
0.0970103
0.0968607
0.0967204
0.0965892
0.0964671
0.0963539
0.0962495
0.0961537
0.0960663
0.0959873
0.0959166
0.0958539
0.0957993
0.0957526
0.0957137
0.0956827
0.0956595
0.0956441
0.0956363
0.0987507
0.0985257
0.0983069
0.0980951
0.0978913
0.0976959
0.0975094
0.0973321
0.097164
0.0970053
0.0968559
0.0967158
0.0965848
0.0964629
0.0963499
0.0962457
0.09615
0.0960628
0.0959839
0.0959132
0.0958507
0.0957961
0.0957494
0.0957107
0.0956797
0.0956565
0.0956411
0.0956334
0.0987463
0.0985213
0.0983024
0.0980907
0.0978869
0.0976916
0.0975053
0.0973281
0.0971602
0.0970016
0.0968524
0.0967124
0.0965816
0.0964599
0.096347
0.0962428
0.0961473
0.0960602
0.0959814
0.0959108
0.0958483
0.0957938
0.0957472
0.0957084
0.0956775
0.0956543
0.0956389
0.0956312
0.0987436
0.0985185
0.0982996
0.0980879
0.0978841
0.0976889
0.0975027
0.0973256
0.0971577
0.0969993
0.0968502
0.0967103
0.0965796
0.0964579
0.0963451
0.0962411
0.0961456
0.0960585
0.0959798
0.0959092
0.0958468
0.0957923
0.0957457
0.095707
0.0956761
0.0956529
0.0956375
0.0956298
0.0987425
0.0985173
0.0982984
0.0980867
0.097883
0.0976878
0.0975016
0.0973245
0.0971567
0.0969983
0.0968492
0.0967094
0.0965788
0.0964571
0.0963443
0.0962403
0.0961448
0.0960578
0.0959791
0.0959086
0.0958461
0.0957916
0.0957451
0.0957064
0.0956755
0.0956523
0.0956369
0.0956292
0.09937
0.0995005
0.0996012
0.0996641
0.0996802
0.0996389
0.0995283
0.0993344
0.0990412
0.0986296
0.0980767
0.0973548
0.0964287
0.0952532
0.0937679
0.0918885
0.0894914
0.0863832
0.0822327
0.0763886
0.0672202
0.146983
0.0993554
0.0994911
0.0995986
0.0996701
0.0996967
0.0996685
0.0995737
0.0993992
0.0991294
0.0987462
0.0982279
0.097548
0.0966737
0.0955628
0.094159
0.0923851
0.0901282
0.0872139
0.083347
0.0779593
0.0697002
0.141116
0.099341
0.0994822
0.0995966
0.0996767
0.0997142
0.0996993
0.0996208
0.099466
0.0992201
0.0988658
0.0983826
0.0977455
0.0969236
0.0958778
0.0945564
0.0928889
0.0907744
0.0880607
0.0845014
0.0796667
0.0727651
0.132306
0.0993269
0.0994735
0.099595
0.099684
0.0997325
0.0997311
0.0996691
0.0995344
0.0993127
0.0989878
0.09854
0.0979461
0.0971772
0.0961971
0.0949586
0.0933984
0.0914279
0.0889183
0.0856735
0.0813911
0.0756733
0.088727
0.0993129
0.0994651
0.0995936
0.0996916
0.0997513
0.0997635
0.0997182
0.0996038
0.0994066
0.0991113
0.0986993
0.0981489
0.0974332
0.096519
0.0953633
0.0939098
0.0920814
0.0897701
0.0868209
0.0830174
0.0781177
0.0722631
0.099299
0.0994568
0.0995925
0.0996995
0.0997703
0.0997963
0.0997678
0.0996737
0.0995012
0.0992356
0.0988596
0.0983527
0.0976902
0.0968415
0.0957678
0.0944188
0.0927272
0.0906003
0.0879086
0.0844719
0.0800657
0.0745877
0.0992852
0.0994486
0.0995914
0.0997074
0.0997894
0.0998292
0.0998175
0.0997438
0.0995959
0.0993599
0.0990198
0.0985563
0.0979466
0.0971627
0.0961696
0.0949222
0.0933612
0.0914055
0.088941
0.0858007
0.0817287
0.0763081
0.0992714
0.0994403
0.0995902
0.0997151
0.0998082
0.0998617
0.0998667
0.0998133
0.0996899
0.0994835
0.0991788
0.0987583
0.0982007
0.0974806
0.0965662
0.0954174
0.0939818
0.0921886
0.0899385
0.0870857
0.0834013
0.0784945
0.0992575
0.0994318
0.0995887
0.0997224
0.0998265
0.0998936
0.0999151
0.0998817
0.0997825
0.0996052
0.0993357
0.0989574
0.098451
0.0977931
0.0969553
0.0959019
0.0945869
0.0929492
0.0909055
0.088337
0.0850697
0.0808485
0.0992436
0.0994232
0.0995869
0.0997293
0.0998441
0.0999245
0.0999623
0.0999485
0.0998731
0.0997244
0.0994891
0.0991521
0.0986955
0.0980981
0.0973343
0.0963724
0.0951724
0.0936824
0.0918328
0.0895288
0.0866383
0.0829802
0.0992295
0.0994142
0.0995845
0.0997353
0.0998607
0.099954
0.100008
0.100013
0.0999608
0.0998399
0.099638
0.099341
0.0989325
0.0983932
0.0977002
0.0968254
0.0957339
0.0943814
0.09271
0.0906424
0.0880725
0.0848485
0.0992152
0.0994049
0.0995816
0.0997406
0.0998761
0.099982
0.100051
0.100075
0.100045
0.0999509
0.0997811
0.0995226
0.0991601
0.0986762
0.0980502
0.0972573
0.0962668
0.0950408
0.0935303
0.0916714
0.0893779
0.0865313
0.0992007
0.0993951
0.099578
0.0997448
0.0998901
0.100008
0.100092
0.100134
0.100125
0.100057
0.0999175
0.0996955
0.0993767
0.0989452
0.098382
0.0976652
0.0967677
0.0956565
0.0942896
0.0926126
0.090552
0.0880052
0.099186
0.0993849
0.0995737
0.0997478
0.0999024
0.100032
0.10013
0.100188
0.1002
0.100156
0.100046
0.0998588
0.099581
0.0991983
0.0986936
0.0980468
0.0972341
0.0962263
0.0949867
0.093468
0.0916061
0.0893091
0.0991712
0.0993743
0.0995685
0.0997497
0.0999131
0.100053
0.100164
0.100239
0.10027
0.100249
0.100166
0.100011
0.0997718
0.0994343
0.0989833
0.0984006
0.0976646
0.0967492
0.0956222
0.094242
0.0925526
0.0904743
0.0991562
0.0993633
0.0995626
0.0997503
0.099922
0.100072
0.100196
0.100286
0.100335
0.100335
0.100278
0.100153
0.0999483
0.0996524
0.0992504
0.0987256
0.0980584
0.0972253
0.0961975
0.0949383
0.0933996
0.0915153
0.0991412
0.0993518
0.0995559
0.0997497
0.099929
0.100089
0.100224
0.100328
0.100393
0.100414
0.10038
0.100282
0.10011
0.099852
0.0994944
0.0990216
0.0984157
0.0976553
0.0967142
0.0955599
0.0941502
0.0924289
0.0991261
0.09934
0.0995485
0.0997479
0.0999342
0.100103
0.100248
0.100365
0.100446
0.100485
0.100472
0.100399
0.100257
0.100033
0.0997152
0.0992888
0.0987371
0.0980403
0.0971744
0.09611
0.0948095
0.0932249
0.0991111
0.099328
0.0995404
0.0997449
0.0999377
0.100114
0.10027
0.100398
0.100493
0.100548
0.100555
0.100505
0.100389
0.100196
0.0999132
0.0995279
0.0990238
0.0983823
0.0975811
0.0965928
0.0953823
0.0939021
0.0990962
0.0993159
0.0995318
0.099741
0.0999396
0.100123
0.100287
0.100426
0.100534
0.100604
0.100629
0.100599
0.100506
0.10034
0.100089
0.0997399
0.0992772
0.0986835
0.0979376
0.0970141
0.0958805
0.0944953
0.0990817
0.0993037
0.0995229
0.0997361
0.0999399
0.10013
0.100302
0.100451
0.10057
0.100653
0.100693
0.100682
0.10061
0.100468
0.100244
0.0999263
0.0994994
0.0989465
0.0982476
0.0973783
0.0963083
0.0949992
0.0990675
0.0992916
0.0995136
0.0997306
0.099939
0.100135
0.100314
0.100471
0.1006
0.100696
0.100749
0.100754
0.100701
0.100579
0.10038
0.100089
0.0996923
0.0991741
0.0985146
0.0976902
0.0966718
0.0954227
0.0990538
0.0992798
0.0995043
0.0997245
0.099937
0.100138
0.100323
0.100488
0.100626
0.100732
0.100798
0.100816
0.100779
0.100676
0.100497
0.100229
0.0998583
0.0993693
0.0987426
0.0979549
0.0969777
0.0957741
0.0990409
0.0992684
0.099495
0.099718
0.0999341
0.10014
0.10033
0.100502
0.100647
0.100762
0.100838
0.100869
0.100846
0.100758
0.100596
0.100348
0.0999998
0.0995352
0.0989354
0.0981779
0.0972341
0.0960673
0.0990286
0.0992575
0.099486
0.0997114
0.0999307
0.10014
0.100336
0.100512
0.100665
0.100787
0.100873
0.100914
0.100902
0.100828
0.100681
0.100449
0.100119
0.0996746
0.099097
0.098364
0.0974477
0.0963133
0.0990174
0.0992474
0.0994774
0.0997049
0.0999268
0.100139
0.100339
0.10052
0.100679
0.100808
0.100901
0.100951
0.100949
0.100886
0.100752
0.100534
0.100218
0.0997904
0.0992308
0.0985174
0.0976226
0.0965119
0.0990071
0.0992381
0.0994694
0.0996986
0.0999227
0.100138
0.100341
0.100527
0.10069
0.100825
0.100924
0.100981
0.100988
0.100934
0.10081
0.100603
0.1003
0.0998853
0.09934
0.0986419
0.0977636
0.0966705
0.098998
0.0992298
0.0994622
0.0996928
0.0999187
0.100137
0.100342
0.100531
0.100698
0.100838
0.100943
0.101006
0.101019
0.100973
0.100857
0.100659
0.100366
0.0999617
0.0994275
0.0987412
0.0978752
0.0967951
0.0989902
0.0992225
0.0994558
0.0996876
0.099915
0.100135
0.100343
0.100534
0.100705
0.100848
0.100957
0.101025
0.101044
0.101004
0.100894
0.100703
0.100418
0.100022
0.0994962
0.0988187
0.0979612
0.0968871
0.0989837
0.0992165
0.0994505
0.0996832
0.0999117
0.100133
0.100343
0.100536
0.100709
0.100855
0.100968
0.10104
0.101063
0.101027
0.100923
0.100737
0.100458
0.100068
0.0995484
0.0988775
0.0980274
0.0969642
0.0989787
0.0992118
0.0994463
0.0996796
0.099909
0.100131
0.100342
0.100538
0.100712
0.10086
0.100976
0.10105
0.101076
0.101044
0.100943
0.100762
0.100487
0.100101
0.0995859
0.0989194
0.0980735
0.0970137
0.0989751
0.0992085
0.0994433
0.099677
0.099907
0.10013
0.100342
0.100538
0.100714
0.100864
0.100981
0.101057
0.101085
0.101055
0.100957
0.100778
0.100505
0.100122
0.0996103
0.0989463
0.0981022
0.0970428
0.0989731
0.0992066
0.0994415
0.0996755
0.0999058
0.100129
0.100341
0.100539
0.100715
0.100866
0.100983
0.101061
0.10109
0.101061
0.100964
0.100787
0.100515
0.100134
0.0996228
0.0989598
0.098116
0.0970546
0.095993
0.0960018
0.0960193
0.0960456
0.0960808
0.0961249
0.0961781
0.0962405
0.0963123
0.0963934
0.0964841
0.0965845
0.0966946
0.0968145
0.0969442
0.0970835
0.0972322
0.0973901
0.0975566
0.097731
0.0979123
0.0980993
0.0982904
0.0984834
0.098676
0.098865
0.0990467
0.0992168
0.0959745
0.0959832
0.0960006
0.0960268
0.0960618
0.0961057
0.0961586
0.0962207
0.096292
0.0963728
0.096463
0.0965628
0.0966724
0.0967917
0.0969207
0.0970593
0.0972074
0.0973647
0.0975306
0.0977045
0.0978855
0.0980724
0.0982636
0.0984571
0.0986506
0.0988411
0.099025
0.0991981
0.0959561
0.0959648
0.0959821
0.0960082
0.096043
0.0960867
0.0961393
0.0962011
0.096272
0.0963523
0.096442
0.0965413
0.0966503
0.096769
0.0968973
0.0970353
0.0971827
0.0973394
0.0975047
0.0976781
0.0978588
0.0980455
0.0982368
0.0984308
0.0986252
0.0988172
0.0990033
0.0991795
0.095938
0.0959466
0.0959639
0.0959898
0.0960244
0.0960679
0.0961202
0.0961816
0.0962522
0.096332
0.0964213
0.09652
0.0966284
0.0967464
0.0968741
0.0970114
0.0971582
0.0973142
0.0974789
0.0976518
0.0978321
0.0980187
0.0982101
0.0984046
0.0986
0.0987935
0.0989818
0.0991612
0.0959202
0.0959287
0.0959459
0.0959716
0.0960061
0.0960493
0.0961014
0.0961625
0.0962326
0.096312
0.0964007
0.096499
0.0966067
0.0967241
0.0968511
0.0969877
0.0971338
0.0972891
0.0974532
0.0976257
0.0978056
0.097992
0.0981835
0.0983785
0.0985748
0.0987698
0.0989605
0.099143
0.0959026
0.0959111
0.0959282
0.0959538
0.0959881
0.096031
0.0960828
0.0961436
0.0962133
0.0962923
0.0963805
0.0964781
0.0965853
0.096702
0.0968284
0.0969643
0.0971097
0.0972643
0.0974278
0.0975997
0.0977792
0.0979654
0.098157
0.0983525
0.0985497
0.0987463
0.0989392
0.0991248
0.0958853
0.0958938
0.0959108
0.0959363
0.0959703
0.0960131
0.0960646
0.096125
0.0961943
0.0962728
0.0963605
0.0964576
0.0965642
0.0966803
0.0968059
0.0969411
0.0970858
0.0972397
0.0974026
0.0975739
0.0977531
0.0979391
0.0981308
0.0983267
0.0985248
0.0987229
0.098918
0.0991068
0.0958684
0.0958768
0.0958937
0.0959191
0.095953
0.0959955
0.0960467
0.0961067
0.0961757
0.0962537
0.0963409
0.0964375
0.0965434
0.0966588
0.0967838
0.0969183
0.0970622
0.0972155
0.0973777
0.0975485
0.0977272
0.097913
0.0981047
0.098301
0.0985
0.0986996
0.0988969
0.0990888
0.0958519
0.0958603
0.095877
0.0959023
0.095936
0.0959782
0.0960292
0.0960889
0.0961574
0.096235
0.0963217
0.0964177
0.096523
0.0966378
0.096762
0.0968958
0.097039
0.0971916
0.0973531
0.0975233
0.0977016
0.0978872
0.0980789
0.0982756
0.0984754
0.0986764
0.0988759
0.0990708
0.0958357
0.0958441
0.0958608
0.0958858
0.0959194
0.0959614
0.0960121
0.0960714
0.0961396
0.0962167
0.0963029
0.0963983
0.096503
0.0966171
0.0967407
0.0968738
0.0970163
0.0971681
0.097329
0.0974986
0.0976764
0.0978617
0.0980535
0.0982504
0.0984511
0.0986534
0.0988549
0.0990528
0.09582
0.0958283
0.0958449
0.0958699
0.0959032
0.095945
0.0959954
0.0960544
0.0961222
0.0961989
0.0962846
0.0963794
0.0964835
0.096597
0.0967198
0.0968522
0.0969939
0.097145
0.0973053
0.0974743
0.0976516
0.0978366
0.0980283
0.0982256
0.098427
0.0986306
0.0988341
0.0990348
0.0958048
0.095813
0.0958296
0.0958544
0.0958875
0.0959291
0.0959792
0.0960379
0.0961053
0.0961815
0.0962667
0.096361
0.0964645
0.0965773
0.0966995
0.0968311
0.0969721
0.0971225
0.097282
0.0974504
0.0976273
0.0978119
0.0980036
0.0982011
0.0984032
0.098608
0.0988134
0.0990168
0.09579
0.0957982
0.0958147
0.0958393
0.0958723
0.0959137
0.0959635
0.0960219
0.0960889
0.0961647
0.0962494
0.0963431
0.096446
0.0965582
0.0966797
0.0968106
0.0969509
0.0971005
0.0972594
0.0974271
0.0976035
0.0977878
0.0979793
0.0981771
0.0983797
0.0985856
0.0987928
0.0989988
0.0957758
0.095784
0.0958003
0.0958248
0.0958577
0.0958988
0.0959483
0.0960064
0.096073
0.0961484
0.0962326
0.0963258
0.0964281
0.0965396
0.0966605
0.0967906
0.0969302
0.0970791
0.0972373
0.0974044
0.0975803
0.0977642
0.0979556
0.0981534
0.0983566
0.0985635
0.0987723
0.0989808
0.0957621
0.0957702
0.0957865
0.0958109
0.0958435
0.0958845
0.0959337
0.0959915
0.0960578
0.0961327
0.0962165
0.0963091
0.0964109
0.0965217
0.0966419
0.0967714
0.0969102
0.0970584
0.0972159
0.0973824
0.0975577
0.0977412
0.0979324
0.0981304
0.098334
0.0985418
0.0987521
0.0989628
0.0957489
0.095757
0.0957732
0.0957975
0.09583
0.0958707
0.0959197
0.0959772
0.0960431
0.0961176
0.0962009
0.0962931
0.0963942
0.0965045
0.096624
0.0967528
0.0968909
0.0970384
0.0971952
0.0973611
0.0975358
0.0977189
0.0979099
0.0981078
0.0983118
0.0985205
0.0987322
0.0989449
0.0957364
0.0957444
0.0957605
0.0957847
0.095817
0.0958575
0.0959063
0.0959635
0.0960291
0.0961032
0.096186
0.0962777
0.0963783
0.096488
0.0966068
0.0967349
0.0968724
0.0970192
0.0971753
0.0973405
0.0975146
0.0976973
0.097888
0.098086
0.0982903
0.0984997
0.0987126
0.0989272
0.0957244
0.0957324
0.0957485
0.0957725
0.0958047
0.095845
0.0958936
0.0959504
0.0960157
0.0960894
0.0961719
0.096263
0.0963631
0.0964722
0.0965904
0.0967179
0.0968546
0.0970007
0.0971561
0.0973207
0.0974943
0.0976766
0.097867
0.0980649
0.0982694
0.0984794
0.0986934
0.0989097
0.0957131
0.0957211
0.095737
0.095761
0.095793
0.0958332
0.0958815
0.0959381
0.096003
0.0960764
0.0961584
0.0962491
0.0963486
0.0964572
0.0965748
0.0967016
0.0968377
0.0969832
0.0971379
0.0973019
0.0974749
0.0976567
0.0978467
0.0980445
0.0982492
0.0984597
0.0986747
0.0988925
0.0957024
0.0957103
0.0957262
0.0957501
0.095782
0.095822
0.0958701
0.0959264
0.095991
0.0960641
0.0961457
0.0962359
0.096335
0.096443
0.09656
0.0966862
0.0968217
0.0969665
0.0971206
0.0972839
0.0974564
0.0976377
0.0978274
0.0980251
0.0982299
0.0984408
0.0986566
0.0988757
0.0956924
0.0957003
0.0957161
0.0957399
0.0957717
0.0958115
0.0958594
0.0959154
0.0959798
0.0960525
0.0961337
0.0962236
0.0963221
0.0964296
0.0965461
0.0966717
0.0968066
0.0969508
0.0971042
0.097267
0.0974389
0.0976197
0.0978091
0.0980066
0.0982114
0.0984226
0.0986391
0.0988594
0.0956831
0.0956909
0.0957067
0.0957304
0.095762
0.0958017
0.0958494
0.0959052
0.0959693
0.0960417
0.0961226
0.096212
0.0963102
0.0964171
0.0965331
0.0966582
0.0967925
0.096936
0.0970889
0.0972511
0.0974224
0.0976028
0.0977918
0.0979891
0.0981939
0.0984054
0.0986225
0.0988437
0.0956744
0.0956823
0.095698
0.0957216
0.0957531
0.0957926
0.0958401
0.0958958
0.0959596
0.0960317
0.0961122
0.0962013
0.096299
0.0964056
0.0965211
0.0966456
0.0967793
0.0969223
0.0970746
0.0972363
0.0974071
0.097587
0.0977757
0.0979727
0.0981775
0.0983891
0.0986067
0.0988288
0.0956665
0.0956744
0.09569
0.0957135
0.095745
0.0957843
0.0958317
0.0958871
0.0959507
0.0960225
0.0961028
0.0961915
0.0962888
0.0963949
0.09651
0.096634
0.0967672
0.0969097
0.0970615
0.0972226
0.0973929
0.0975724
0.0977607
0.0979575
0.0981622
0.098374
0.0985919
0.0988147
0.0956593
0.0956671
0.0956828
0.0957062
0.0957375
0.0957768
0.095824
0.0958792
0.0959426
0.0960142
0.0960942
0.0961826
0.0962795
0.0963853
0.0964999
0.0966235
0.0967562
0.0968982
0.0970495
0.0972101
0.09738
0.097559
0.097747
0.0979435
0.0981481
0.0983599
0.0985782
0.0988016
0.0956529
0.0956607
0.0956763
0.0956997
0.0957309
0.09577
0.0958171
0.0958722
0.0959354
0.0960067
0.0960864
0.0961745
0.0962712
0.0963766
0.0964908
0.096614
0.0967463
0.0968878
0.0970387
0.0971988
0.0973683
0.097547
0.0977346
0.0979309
0.0981353
0.0983472
0.0985657
0.0987895
0.0956472
0.095655
0.0956705
0.0956939
0.095725
0.095764
0.095811
0.0958659
0.0959289
0.0960001
0.0960796
0.0961674
0.0962638
0.0963689
0.0964828
0.0966056
0.0967375
0.0968787
0.0970291
0.0971889
0.0973579
0.0975362
0.0977236
0.0979196
0.0981239
0.0983358
0.0985544
0.0987787
0.0956423
0.09565
0.0956656
0.0956888
0.0957199
0.0957589
0.0958057
0.0958605
0.0959234
0.0959944
0.0960737
0.0961613
0.0962574
0.0963622
0.0964758
0.0965983
0.0967299
0.0968707
0.0970208
0.0971802
0.0973489
0.0975269
0.0977139
0.0979098
0.0981139
0.0983258
0.0985445
0.0987691
0.0956382
0.0956459
0.0956614
0.0956846
0.0957156
0.0957545
0.0958013
0.095856
0.0959187
0.0959896
0.0960687
0.0961561
0.096252
0.0963566
0.0964699
0.0965922
0.0967235
0.0968639
0.0970137
0.0971728
0.0973412
0.0975189
0.0977058
0.0979014
0.0981054
0.0983172
0.0985361
0.0987608
0.0956348
0.0956425
0.095658
0.0956812
0.0957122
0.095751
0.0957976
0.0958523
0.0959149
0.0959856
0.0960646
0.0961519
0.0962476
0.096352
0.0964651
0.0965871
0.0967182
0.0968584
0.097008
0.0971668
0.097335
0.0975125
0.0976991
0.0978945
0.0980985
0.0983102
0.0985291
0.098754
0.0956322
0.0956399
0.0956554
0.0956785
0.0957095
0.0957482
0.0957949
0.0958494
0.095912
0.0959826
0.0960615
0.0961486
0.0962443
0.0963485
0.0964614
0.0965833
0.0967142
0.0968542
0.0970035
0.0971622
0.0973302
0.0975075
0.0976939
0.0978893
0.0980931
0.0983048
0.0985237
0.0987488
0.0956304
0.0956381
0.0956535
0.0956767
0.0957076
0.0957464
0.0957929
0.0958474
0.0959099
0.0959805
0.0960593
0.0961464
0.0962419
0.096346
0.0964589
0.0965806
0.0967114
0.0968513
0.0970004
0.097159
0.0973268
0.097504
0.0976903
0.0978856
0.0980893
0.098301
0.0985199
0.0987451
0.0956294
0.0956371
0.0956525
0.0956757
0.0957066
0.0957453
0.0957919
0.0958463
0.0959088
0.0959793
0.0960581
0.0961451
0.0962406
0.0963446
0.0964574
0.0965791
0.0967098
0.0968496
0.0969987
0.0971571
0.0973249
0.097502
0.0976883
0.0978835
0.0980872
0.0982989
0.0985178
0.0987429
0.204122
0.172354
0.154429
0.148473
0.153147
0.150021
0.174358
0.149559
0.121912
0.0948488
0.0623049
0.0648431
0.0647831
0.0668065
0.0684577
0.0704667
0.0729096
0.0748066
0.0748404
0.0761362
0.0773085
0.0785502
0.079883
0.0811059
0.0812492
0.0821135
0.082949
0.0838055
0.0846878
0.0855489
0.0857424
0.0863472
0.0869562
0.0875798
0.0882176
0.0888566
0.0890648
0.0895043
0.0899582
0.0904267
0.0909078
0.0913964
0.0916006
0.0919283
0.0922726
0.0926313
0.093002
0.093382
0.0935721
0.0938206
0.0940847
0.0943622
0.094651
0.0949489
0.0951194
0.0953094
0.0955131
0.0957287
0.0959544
0.0961885
0.0963366
0.0964821
0.0966392
0.0968065
0.0969825
0.0971659
0.0972907
0.0974014
0.0975218
0.0976506
0.0977868
0.0979294
0.0980309
0.098114
0.0982049
0.0983028
0.0984068
0.0985162
0.0985951
0.098656
0.098723
0.0987958
0.0988736
0.0989557
0.0990133
0.099056
0.0991037
0.0991559
0.0992121
0.0992719
0.0993096
0.0993375
0.0993693
0.0994047
0.0994433
0.0994847
0.0995042
0.09952
0.0995388
0.0995604
0.0995845
0.0996108
0.099614
0.09962
0.0996282
0.0996386
0.0996509
0.0996648
0.0996536
0.0996515
0.0996512
0.0996524
0.0996551
0.0996591
0.0996354
0.0996269
0.0996197
0.0996136
0.0996085
0.0996044
0.0995703
0.0995567
0.099544
0.099532
0.0995209
0.0995104
0.0994677
0.0994501
0.0994331
0.0994166
0.0994006
0.0993851
0.0992358
0.0990687
0.0988891
0.0987016
0.0985099
0.0983173
0.0981264
0.0979392
0.0977576
0.0975827
0.0974157
0.0972572
0.0971078
0.0969678
0.0968375
0.096717
0.0966063
0.0965054
0.0964142
0.0963327
0.0962606
0.0961978
0.0961444
0.0961
0.0960646
0.0960382
0.0960206
0.0960118
0.0992552
0.0990909
0.0989134
0.0987273
0.0985365
0.0983443
0.0981535
0.0979662
0.0977842
0.0976089
0.0974413
0.0972822
0.0971322
0.0969916
0.0968607
0.0967396
0.0966283
0.0965269
0.0964353
0.0963533
0.0962808
0.0962178
0.096164
0.0961194
0.0960838
0.0960573
0.0960396
0.0960308
0.0992748
0.0991133
0.0989378
0.098753
0.098563
0.0983713
0.0981806
0.0979931
0.0978108
0.0976351
0.0974669
0.0973072
0.0971566
0.0970154
0.0968839
0.0967622
0.0966504
0.0965485
0.0964564
0.0963739
0.0963011
0.0962378
0.0961837
0.0961389
0.0961032
0.0960765
0.0960587
0.0960498
0.0992948
0.0991359
0.0989622
0.0987787
0.0985895
0.0983982
0.0982075
0.09802
0.0978373
0.0976611
0.0974925
0.0973322
0.0971809
0.0970391
0.096907
0.0967848
0.0966724
0.09657
0.0964775
0.0963947
0.0963215
0.0962578
0.0962035
0.0961585
0.0961226
0.0960958
0.0960779
0.096069
0.0993151
0.0991587
0.0989867
0.0988044
0.0986159
0.0984249
0.0982344
0.0980467
0.0978637
0.0976871
0.0975179
0.097357
0.0972052
0.0970628
0.0969301
0.0968073
0.0966945
0.0965916
0.0964986
0.0964154
0.0963418
0.0962779
0.0962233
0.0961781
0.096142
0.0961151
0.0960971
0.0960882
0.0993358
0.0991816
0.0990113
0.0988301
0.0986423
0.0984516
0.0982611
0.0980732
0.0978899
0.0977128
0.0975431
0.0973817
0.0972293
0.0970864
0.0969531
0.0968298
0.0967164
0.0966131
0.0965196
0.0964361
0.0963622
0.0962979
0.0962431
0.0961977
0.0961615
0.0961344
0.0961164
0.0961074
0.221113
0.221109
0.221101
0.221089
0.221073
0.221053
0.221028
0.221
0.220967
0.220931
0.22089
0.220845
0.220796
0.220743
0.220686
0.220625
0.220559
0.22049
0.220417
0.220339
0.220258
0.220172
0.220083
0.21999
0.219893
0.219791
0.219687
0.219579
0.21947
0.219361
0.219257
0.219164
0.219091
0.219055
0.219096
0.219344
0.220132
0.221641
0.224505
0.22768
0.16036
0.160357
0.160352
0.160345
0.160334
0.160321
0.160306
0.160287
0.160267
0.160243
0.160217
0.160189
0.160158
0.160124
0.160088
0.160049
0.160008
0.159964
0.159917
0.159867
0.159814
0.159758
0.159699
0.159636
0.15957
0.159502
0.159435
0.159372
0.159322
0.159297
0.159316
0.159408
0.159623
0.16006
0.160903
0.162338
0.164774
0.168677
0.174943
0.183511
0.116563
0.116561
0.116556
0.116549
0.11654
0.116528
0.116514
0.116497
0.116478
0.116457
0.116433
0.116407
0.116378
0.116346
0.116312
0.116275
0.116235
0.116193
0.11615
0.116104
0.116058
0.116013
0.11597
0.115931
0.1159
0.115879
0.115872
0.115882
0.115909
0.11595
0.115996
0.116023
0.115988
0.115808
0.115313
0.114233
0.111987
0.107593
0.0987216
0.0750326
0.0677092
0.0677088
0.067708
0.0677068
0.0677051
0.0677031
0.0677007
0.0676979
0.0676947
0.067691
0.067687
0.0676827
0.0676779
0.0676727
0.0676672
0.0676612
0.0676549
0.0676482
0.067641
0.0676334
0.0676253
0.0676168
0.067608
0.067599
0.0675903
0.0675826
0.067577
0.0675754
0.067581
0.0675985
0.0676352
0.0677023
0.0678164
0.0680021
0.0682951
0.0687497
0.0694405
0.0704612
0.0718487
0.0733005
0.0770276
0.0770271
0.0770263
0.0770249
0.0770232
0.077021
0.0770183
0.0770152
0.0770117
0.0770078
0.0770034
0.0769986
0.0769933
0.0769877
0.0769816
0.0769751
0.0769682
0.0769608
0.0769531
0.076945
0.0769365
0.0769278
0.0769189
0.0769102
0.0769019
0.0768946
0.0768895
0.076888
0.0768924
0.0769062
0.0769346
0.076985
0.0770683
0.0771995
0.0773999
0.0776975
0.0781269
0.0787201
0.0794794
0.0803382
0.0829298
0.0829293
0.0829283
0.0829269
0.0829249
0.0829225
0.0829196
0.0829162
0.0829123
0.082908
0.0829032
0.0828979
0.0828921
0.0828858
0.0828791
0.082872
0.0828643
0.0828563
0.0828478
0.082839
0.0828299
0.0828205
0.0828111
0.0828019
0.0827933
0.0827858
0.0827805
0.0827786
0.0827821
0.0827939
0.0828179
0.0828599
0.0829276
0.0830312
0.083184
0.083402
0.0837022
0.0840974
0.0845857
0.0851438
0.0870941
0.0870936
0.0870925
0.0870909
0.0870888
0.0870862
0.087083
0.0870793
0.0870751
0.0870704
0.0870651
0.0870593
0.087053
0.0870462
0.0870389
0.0870311
0.0870228
0.0870141
0.0870049
0.0869953
0.0869855
0.0869754
0.0869654
0.0869555
0.0869464
0.0869384
0.0869325
0.0869298
0.0869321
0.0869417
0.0869618
0.0869968
0.0870524
0.0871355
0.0872549
0.0874199
0.0876395
0.0879193
0.0882578
0.0886446
0.0901952
0.0901946
0.0901935
0.0901918
0.0901895
0.0901867
0.0901833
0.0901793
0.0901747
0.0901696
0.090164
0.0901577
0.0901509
0.0901436
0.0901357
0.0901273
0.0901184
0.090109
0.0900991
0.0900889
0.0900783
0.0900675
0.0900568
0.0900463
0.0900364
0.0900277
0.090021
0.0900172
0.0900179
0.090025
0.0900411
0.0900695
0.0901143
0.0901806
0.0902739
0.0904001
0.0905643
0.0907691
0.0910139
0.0912935
0.0925752
0.0925746
0.0925733
0.0925715
0.0925691
0.0925661
0.0925624
0.0925582
0.0925533
0.0925479
0.0925418
0.0925352
0.0925279
0.0925201
0.0925117
0.0925027
0.0924932
0.0924832
0.0924727
0.0924617
0.0924505
0.0924391
0.0924276
0.0924164
0.0924057
0.0923962
0.0923884
0.0923833
0.0923821
0.0923865
0.0923984
0.0924205
0.0924557
0.0925076
0.09258
0.0926766
0.0928005
0.0929533
0.0931347
0.0933422
0.0944328
0.0944322
0.0944309
0.094429
0.0944264
0.0944232
0.0944194
0.0944149
0.0944097
0.094404
0.0943976
0.0943905
0.0943829
0.0943746
0.0943657
0.0943562
0.0943461
0.0943355
0.0943244
0.0943128
0.0943009
0.0942888
0.0942766
0.0942647
0.0942532
0.0942427
0.0942337
0.0942271
0.0942239
0.0942254
0.0942332
0.0942493
0.0942758
0.0943155
0.0943708
0.0944443
0.094538
0.0946529
0.094789
0.0949452
0.0958947
0.0958941
0.0958927
0.0958907
0.095888
0.0958846
0.0958806
0.0958759
0.0958705
0.0958644
0.0958577
0.0958503
0.0958422
0.0958335
0.0958242
0.0958142
0.0958036
0.0957925
0.0957808
0.0957687
0.0957561
0.0957433
0.0957305
0.0957177
0.0957053
0.0956938
0.0956836
0.0956754
0.0956701
0.0956687
0.0956725
0.095683
0.0957019
0.095731
0.0957723
0.0958273
0.0958976
0.0959839
0.0960863
0.0962042
0.0970468
0.0970461
0.0970447
0.0970425
0.0970397
0.0970362
0.097032
0.0970271
0.0970214
0.0970151
0.0970081
0.0970004
0.096992
0.0969829
0.0969731
0.0969627
0.0969516
0.09694
0.0969278
0.0969151
0.0969019
0.0968885
0.0968749
0.0968614
0.0968481
0.0968355
0.0968241
0.0968142
0.0968068
0.0968026
0.0968026
0.096808
0.0968201
0.0968402
0.0968697
0.0969099
0.0969616
0.0970256
0.097102
0.0971906
0.0979503
0.0979495
0.0979481
0.0979459
0.0979429
0.0979393
0.0979349
0.0979298
0.0979239
0.0979174
0.0979101
0.0979021
0.0978933
0.0978839
0.0978737
0.0978629
0.0978514
0.0978393
0.0978266
0.0978134
0.0977997
0.0977856
0.0977713
0.097757
0.0977429
0.0977293
0.0977165
0.0977051
0.0976956
0.0976886
0.0976851
0.0976859
0.097692
0.0977044
0.0977241
0.097752
0.0977888
0.0978351
0.097891
0.0979564
0.0986508
0.0986501
0.0986486
0.0986463
0.0986433
0.0986395
0.098635
0.0986297
0.0986236
0.0986168
0.0986093
0.098601
0.098592
0.0985822
0.0985717
0.0985605
0.0985487
0.0985361
0.098523
0.0985092
0.098495
0.0984803
0.0984654
0.0984504
0.0984354
0.0984207
0.0984067
0.0983937
0.0983822
0.0983728
0.0983661
0.0983627
0.0983635
0.0983692
0.0983806
0.0983984
0.098423
0.0984549
0.0984943
0.0985411
0.0991836
0.0991829
0.0991813
0.099179
0.0991759
0.099172
0.0991673
0.0991619
0.0991556
0.0991487
0.0991409
0.0991324
0.0991231
0.099113
0.0991022
0.0990907
0.0990784
0.0990655
0.0990519
0.0990377
0.099023
0.0990078
0.0989923
0.0989765
0.0989607
0.098945
0.0989298
0.0989154
0.0989021
0.0988903
0.0988807
0.0988737
0.0988699
0.0988699
0.0988742
0.0988835
0.0988981
0.0989182
0.0989442
0.0989759
0.0995766
0.0995758
0.0995742
0.0995718
0.0995686
0.0995646
0.0995598
0.0995543
0.0995479
0.0995407
0.0995328
0.099524
0.0995145
0.0995042
0.0994931
0.0994813
0.0994687
0.0994554
0.0994415
0.0994269
0.0994117
0.099396
0.0993799
0.0993634
0.0993469
0.0993303
0.099314
0.0992982
0.0992832
0.0992694
0.0992571
0.0992469
0.0992391
0.0992342
0.0992326
0.0992348
0.099241
0.0992515
0.0992664
0.0992858
0.0998524
0.0998516
0.09985
0.0998475
0.0998443
0.0998402
0.0998353
0.0998296
0.0998231
0.0998158
0.0998076
0.0997987
0.099789
0.0997784
0.0997671
0.099755
0.0997422
0.0997286
0.0997143
0.0996993
0.0996838
0.0996676
0.099651
0.099634
0.0996167
0.0995993
0.099582
0.099565
0.0995485
0.0995328
0.0995183
0.0995052
0.099494
0.0994849
0.0994783
0.0994745
0.0994738
0.0994764
0.0994823
0.0994916
0.10003
0.100029
0.100028
0.100025
0.100022
0.100018
0.100013
0.100007
0.1
0.0999928
0.0999845
0.0999754
0.0999655
0.0999548
0.0999433
0.099931
0.0999179
0.099904
0.0998894
0.0998742
0.0998582
0.0998417
0.0998246
0.0998071
0.0997892
0.0997711
0.0997529
0.0997348
0.099717
0.0996997
0.0996832
0.0996677
0.0996535
0.0996409
0.0996301
0.0996214
0.099615
0.099611
0.0996094
0.0996105
0.100126
0.100125
0.100123
0.100121
0.100117
0.100113
0.100108
0.100102
0.100095
0.100088
0.10008
0.10007
0.10006
0.100049
0.100038
0.100025
0.100012
0.0999978
0.099983
0.0999674
0.0999512
0.0999343
0.0999168
0.0998989
0.0998804
0.0998617
0.0998427
0.0998237
0.0998048
0.0997861
0.0997679
0.0997504
0.0997337
0.0997182
0.0997039
0.0996912
0.09968
0.0996707
0.0996631
0.0996574
0.100153
0.100152
0.100151
0.100148
0.100145
0.10014
0.100135
0.100129
0.100123
0.100115
0.100106
0.100097
0.100087
0.100076
0.100064
0.100051
0.100038
0.100024
0.100009
0.099993
0.0999765
0.0999593
0.0999416
0.0999232
0.0999044
0.0998851
0.0998655
0.0998457
0.0998258
0.099806
0.0997864
0.0997672
0.0997485
0.0997305
0.0997135
0.0996974
0.0996824
0.0996687
0.0996563
0.0996452
0.100124
0.100124
0.100122
0.100119
0.100116
0.100112
0.100106
0.1001
0.100094
0.100086
0.100077
0.100068
0.100058
0.100046
0.100035
0.100022
0.100008
0.0999939
0.0999787
0.0999628
0.0999462
0.0999288
0.0999108
0.0998921
0.0998729
0.0998532
0.0998331
0.0998127
0.0997921
0.0997713
0.0997506
0.09973
0.0997097
0.0996898
0.0996704
0.0996517
0.0996337
0.0996165
0.0996002
0.0995848
0.10005
0.100049
0.100047
0.100045
0.100041
0.100037
0.100032
0.100026
0.100019
0.100011
0.100003
0.0999931
0.0999828
0.0999716
0.0999596
0.0999468
0.0999332
0.0999187
0.0999035
0.0998874
0.0998707
0.0998532
0.099835
0.0998161
0.0997967
0.0997767
0.0997562
0.0997353
0.0997141
0.0996926
0.099671
0.0996493
0.0996277
0.0996063
0.0995851
0.0995643
0.0995439
0.099524
0.0995046
0.0994859
0.0993568
0.0992047
0.0990359
0.0988557
0.0986685
0.0984781
0.0982876
0.0980995
0.0979159
0.0977384
0.0975682
0.0974063
0.0972533
0.0971098
0.096976
0.0968521
0.0967383
0.0966345
0.0965406
0.0964567
0.0963825
0.0963179
0.0962629
0.0962172
0.0961809
0.0961537
0.0961356
0.0961266
0.0993781
0.099228
0.0990605
0.0988812
0.0986945
0.0985043
0.0983138
0.0981256
0.0979417
0.0977637
0.097593
0.0974306
0.0972771
0.097133
0.0969987
0.0968743
0.09676
0.0966558
0.0965615
0.0964772
0.0964027
0.0963379
0.0962826
0.0962367
0.0962002
0.0961729
0.0961547
0.0961457
0.0993998
0.0992514
0.0990852
0.0989066
0.0987204
0.0985304
0.0983398
0.0981514
0.0979671
0.0977888
0.0976176
0.0974547
0.0973006
0.097156
0.0970212
0.0968964
0.0967816
0.0966769
0.0965823
0.0964976
0.0964228
0.0963577
0.0963022
0.0962562
0.0962195
0.0961921
0.0961738
0.0961647
0.0994218
0.0992749
0.0991097
0.0989319
0.098746
0.0985562
0.0983656
0.0981769
0.0979923
0.0978135
0.0976419
0.0974785
0.0973239
0.0971788
0.0970435
0.0969182
0.0968029
0.0966979
0.0966029
0.0965178
0.0964427
0.0963774
0.0963217
0.0962754
0.0962386
0.0962111
0.0961928
0.0961837
0.099444
0.0992985
0.0991342
0.098957
0.0987714
0.0985817
0.098391
0.0982021
0.0980171
0.097838
0.0976659
0.097502
0.0973469
0.0972013
0.0970655
0.0969397
0.0968241
0.0967186
0.0966232
0.0965379
0.0964625
0.0963969
0.096341
0.0962946
0.0962576
0.09623
0.0962116
0.0962024
0.0994664
0.099322
0.0991586
0.0989818
0.0987966
0.0986068
0.098416
0.0982269
0.0980416
0.097862
0.0976895
0.0975251
0.0973696
0.0972235
0.0970872
0.096961
0.096845
0.0967391
0.0966434
0.0965577
0.0964821
0.0964162
0.0963601
0.0963135
0.0962764
0.0962487
0.0962303
0.0962211
0.099489
0.0993456
0.0991828
0.0990065
0.0988214
0.0986316
0.0984407
0.0982513
0.0980657
0.0978857
0.0977128
0.0975479
0.0973919
0.0972454
0.0971087
0.096982
0.0968656
0.0967593
0.0966633
0.0965773
0.0965014
0.0964353
0.096379
0.0963323
0.0962951
0.0962672
0.0962487
0.0962395
0.0995116
0.099369
0.0992068
0.0990308
0.0988458
0.098656
0.0984649
0.0982752
0.0980893
0.0979089
0.0977356
0.0975703
0.0974138
0.0972669
0.0971297
0.0970027
0.0968859
0.0967793
0.0966829
0.0965967
0.0965205
0.0964542
0.0963976
0.0963508
0.0963134
0.0962855
0.096267
0.0962577
0.0995341
0.0993923
0.0992305
0.0990547
0.0988698
0.09868
0.0984887
0.0982987
0.0981125
0.0979317
0.097758
0.0975922
0.0974354
0.097288
0.0971504
0.097023
0.0969058
0.0967989
0.0967022
0.0966157
0.0965392
0.0964727
0.096416
0.096369
0.0963316
0.0963036
0.0962849
0.0962756
0.0995566
0.0994153
0.0992539
0.0990783
0.0988934
0.0987035
0.098512
0.0983218
0.0981352
0.0979541
0.0977799
0.0976137
0.0974565
0.0973087
0.0971707
0.0970429
0.0969254
0.0968181
0.0967212
0.0966344
0.0965577
0.096491
0.0964341
0.096387
0.0963494
0.0963213
0.0963026
0.0962933
0.0995788
0.099438
0.0992769
0.0991014
0.0989165
0.0987265
0.0985348
0.0983443
0.0981574
0.0979759
0.0978013
0.0976348
0.0974771
0.0973289
0.0971906
0.0970624
0.0969446
0.096837
0.0967398
0.0966527
0.0965758
0.0965089
0.0964519
0.0964046
0.0963669
0.0963388
0.09632
0.0963107
0.0996008
0.0994604
0.0992995
0.099124
0.0989391
0.0987489
0.098557
0.0983662
0.098179
0.0979972
0.0978222
0.0976553
0.0974973
0.0973487
0.09721
0.0970815
0.0969633
0.0968555
0.096758
0.0966707
0.0965936
0.0965265
0.0964693
0.0964219
0.0963841
0.0963559
0.0963371
0.0963277
0.0996225
0.0994823
0.0993215
0.0991462
0.0989612
0.0987708
0.0985787
0.0983876
0.0982001
0.0980179
0.0978426
0.0976753
0.0975169
0.097368
0.097229
0.0971002
0.0969817
0.0968735
0.0967758
0.0966883
0.096611
0.0965437
0.0964864
0.0964388
0.0964009
0.0963726
0.0963538
0.0963444
0.0996437
0.0995037
0.0993431
0.0991677
0.0989826
0.0987921
0.0985997
0.0984084
0.0982205
0.098038
0.0978624
0.0976948
0.097536
0.0973868
0.0972475
0.0971183
0.0969995
0.0968912
0.0967931
0.0967054
0.0966279
0.0965605
0.096503
0.0964554
0.0964174
0.096389
0.0963701
0.0963607
0.0996645
0.0995247
0.0993641
0.0991886
0.0990034
0.0988128
0.0986202
0.0984286
0.0982404
0.0980576
0.0978816
0.0977137
0.0975546
0.097405
0.0972654
0.097136
0.0970169
0.0969083
0.0968101
0.0967221
0.0966445
0.0965769
0.0965193
0.0964715
0.0964334
0.096405
0.096386
0.0963766
0.0996847
0.099545
0.0993844
0.0992089
0.0990236
0.0988328
0.0986399
0.0984481
0.0982597
0.0980766
0.0979003
0.097732
0.0975726
0.0974228
0.0972828
0.0971531
0.0970338
0.0969249
0.0968265
0.0967384
0.0966605
0.0965928
0.096535
0.0964872
0.096449
0.0964205
0.0964015
0.0963921
0.0997043
0.0995647
0.0994041
0.0992286
0.0990431
0.0988521
0.0986591
0.098467
0.0982783
0.0980949
0.0979183
0.0977497
0.0975901
0.0974399
0.0972997
0.0971697
0.0970502
0.0969411
0.0968424
0.0967541
0.0966761
0.0966082
0.0965504
0.0965024
0.0964642
0.0964356
0.0964166
0.0964071
0.0997233
0.0995837
0.0994231
0.0992475
0.0990619
0.0988707
0.0986775
0.0984852
0.0982962
0.0981125
0.0979357
0.0977668
0.0976069
0.0974565
0.097316
0.0971858
0.097066
0.0969567
0.0968578
0.0967694
0.0966912
0.0966232
0.0965652
0.0965172
0.0964788
0.0964502
0.0964312
0.0964217
0.0997416
0.099602
0.0994414
0.0992657
0.09908
0.0988887
0.0986952
0.0985027
0.0983135
0.0981295
0.0979524
0.0977833
0.0976231
0.0974724
0.0973317
0.0972013
0.0970813
0.0969718
0.0968727
0.0967841
0.0967058
0.0966377
0.0965796
0.0965314
0.096493
0.0964644
0.0964453
0.0964358
0.0997592
0.0996196
0.099459
0.0992832
0.0990974
0.0989059
0.0987122
0.0985195
0.09833
0.0981459
0.0979685
0.0977991
0.0976387
0.0974877
0.0973468
0.0972162
0.097096
0.0969863
0.0968871
0.0967983
0.0967198
0.0966516
0.0965934
0.0965452
0.0965067
0.096478
0.0964589
0.0964493
0.099776
0.0996365
0.0994758
0.0992999
0.099114
0.0989223
0.0987285
0.0985355
0.0983459
0.0981615
0.0979839
0.0978143
0.0976536
0.0975024
0.0973613
0.0972304
0.0971101
0.0970002
0.0969008
0.0968119
0.0967333
0.096665
0.0966067
0.0965584
0.0965199
0.0964911
0.096472
0.0964624
0.0997921
0.0996526
0.0994918
0.0993159
0.0991298
0.098938
0.098744
0.0985509
0.098361
0.0981764
0.0979986
0.0978288
0.0976678
0.0975165
0.0973751
0.0972441
0.0971235
0.0970135
0.096914
0.096825
0.0967463
0.0966778
0.0966194
0.096571
0.0965325
0.0965037
0.0964845
0.0964749
0.0998074
0.0996679
0.0995071
0.0993311
0.0991449
0.0989529
0.0987588
0.0985654
0.0983754
0.0981906
0.0980126
0.0978425
0.0976814
0.0975299
0.0973883
0.0972571
0.0971364
0.0970262
0.0969266
0.0968374
0.0967586
0.09669
0.0966316
0.0965831
0.0965445
0.0965157
0.0964965
0.0964869
0.0998219
0.0996823
0.0995215
0.0993454
0.0991592
0.0989671
0.0987728
0.0985793
0.098389
0.098204
0.0980258
0.0978556
0.0976943
0.0975426
0.0974009
0.0972695
0.0971486
0.0970383
0.0969385
0.0968492
0.0967703
0.0967017
0.0966432
0.0965946
0.096556
0.0965271
0.0965079
0.0964983
0.0998355
0.099696
0.0995352
0.099359
0.0991726
0.0989804
0.098786
0.0985923
0.0984019
0.0982167
0.0980384
0.097868
0.0977065
0.0975546
0.0974128
0.0972812
0.0971602
0.0970498
0.0969499
0.0968605
0.0967815
0.0967127
0.0966541
0.0966055
0.0965668
0.0965379
0.0965187
0.0965091
0.0998484
0.0997089
0.099548
0.0993718
0.0991853
0.098993
0.0987984
0.0986046
0.098414
0.0982287
0.0980502
0.0978796
0.097718
0.0975659
0.0974239
0.0972923
0.0971711
0.0970605
0.0969605
0.096871
0.096792
0.0967231
0.0966645
0.0966158
0.0965771
0.0965481
0.0965289
0.0965193
0.0998604
0.0997209
0.09956
0.0993837
0.0991971
0.0990047
0.09881
0.0986161
0.0984254
0.0982399
0.0980612
0.0978905
0.0977288
0.0975766
0.0974344
0.0973026
0.0971814
0.0970707
0.0969706
0.096881
0.0968018
0.0967329
0.0966742
0.0966255
0.0965867
0.0965577
0.0965385
0.0965288
0.0998716
0.0997321
0.0995711
0.0993948
0.0992082
0.0990156
0.0988208
0.0986268
0.098436
0.0982503
0.0980715
0.0979007
0.0977388
0.0975865
0.0974442
0.0973123
0.0971909
0.0970801
0.0969799
0.0968903
0.096811
0.0967421
0.0966833
0.0966345
0.0965957
0.0965667
0.0965474
0.0965378
0.0998819
0.0997424
0.0995814
0.099405
0.0992183
0.0990257
0.0988308
0.0986367
0.0984457
0.09826
0.0980811
0.0979101
0.0977481
0.0975956
0.0974533
0.0973212
0.0971998
0.0970889
0.0969886
0.0968989
0.0968195
0.0967505
0.0966917
0.0966429
0.0966041
0.096575
0.0965557
0.0965461
0.0998914
0.0997519
0.0995909
0.0994144
0.0992277
0.099035
0.09884
0.0986458
0.0984547
0.0982689
0.0980898
0.0979188
0.0977566
0.0976041
0.0974616
0.0973295
0.0972079
0.0970969
0.0969966
0.0969068
0.0968274
0.0967583
0.0966995
0.0966507
0.0966118
0.0965827
0.0965634
0.0965537
0.0999
0.0997605
0.0995995
0.099423
0.0992362
0.0990435
0.0988484
0.098654
0.0984629
0.098277
0.0980978
0.0979267
0.0977644
0.0976118
0.0974692
0.097337
0.0972153
0.0971043
0.0970039
0.096914
0.0968346
0.0967655
0.0967066
0.0966577
0.0966188
0.0965897
0.0965704
0.0965607
0.0999078
0.0997683
0.0996072
0.0994307
0.0992439
0.0990511
0.0988559
0.0986615
0.0984703
0.0982843
0.098105
0.0979338
0.0977714
0.0976187
0.0974761
0.0973438
0.0972221
0.097111
0.0970105
0.0969205
0.0968411
0.0967719
0.096713
0.0966641
0.0966251
0.096596
0.0965767
0.096567
0.0999147
0.0997752
0.0996141
0.0994376
0.0992507
0.0990578
0.0988626
0.0986682
0.0984769
0.0982908
0.0981114
0.0979401
0.0977777
0.0976249
0.0974822
0.0973498
0.097228
0.0971169
0.0970163
0.0969264
0.0968468
0.0967777
0.0967187
0.0966698
0.0966308
0.0966017
0.0965823
0.0965727
0.0999208
0.0997812
0.0996202
0.0994436
0.0992567
0.0990638
0.0988685
0.098674
0.0984826
0.0982965
0.0981171
0.0979457
0.0977832
0.0976303
0.0974875
0.0973551
0.0972333
0.0971221
0.0970215
0.0969315
0.0968519
0.0967827
0.0967237
0.0966748
0.0966358
0.0966066
0.0965873
0.0965776
0.099926
0.0997864
0.0996254
0.0994488
0.0992618
0.0990689
0.0988736
0.098679
0.0984876
0.0983013
0.0981219
0.0979504
0.0977879
0.097635
0.0974922
0.0973597
0.0972378
0.0971266
0.0970259
0.0969359
0.0968563
0.096787
0.096728
0.0966791
0.0966401
0.0966109
0.0965915
0.0965819
0.0999303
0.0997908
0.0996297
0.0994531
0.0992661
0.0990731
0.0988778
0.0986831
0.0984917
0.0983054
0.0981259
0.0979544
0.0977919
0.0976389
0.097496
0.0973635
0.0972416
0.0971303
0.0970296
0.0969395
0.0968599
0.0967907
0.0967316
0.0966826
0.0966436
0.0966145
0.0965951
0.0965854
0.0999337
0.0997942
0.0996331
0.0994565
0.0992695
0.0990765
0.0988811
0.0986865
0.098495
0.0983087
0.0981291
0.0979576
0.097795
0.097642
0.0974991
0.0973666
0.0972446
0.0971333
0.0970326
0.0969425
0.0968628
0.0967936
0.0967345
0.0966855
0.0966465
0.0966173
0.0965979
0.0965882
0.0999363
0.0997968
0.0996357
0.0994591
0.0992721
0.0990791
0.0988837
0.098689
0.0984975
0.0983111
0.0981316
0.09796
0.0977974
0.0976443
0.0975014
0.0973688
0.0972469
0.0971355
0.0970348
0.0969447
0.096865
0.0967957
0.0967367
0.0966877
0.0966486
0.0966195
0.0966001
0.0965904
0.0999381
0.0997986
0.0996375
0.0994608
0.0992738
0.0990808
0.0988854
0.0986907
0.0984991
0.0983128
0.0981332
0.0979616
0.097799
0.0976459
0.0975029
0.0973704
0.0972484
0.097137
0.0970363
0.0969462
0.0968665
0.0967972
0.0967381
0.0966891
0.0966501
0.0966209
0.0966015
0.0965918
0.0999389
0.0997994
0.0996383
0.0994617
0.0992747
0.0990816
0.0988862
0.0986915
0.0984999
0.0983136
0.098134
0.0979624
0.0977997
0.0976467
0.0975037
0.0973711
0.0972491
0.0971378
0.097037
0.0969469
0.0968672
0.0967979
0.0967388
0.0966898
0.0966508
0.0966216
0.0966022
0.0965925
)
;

boundaryField
{
    bc-2
    {
        type            empty;
    }
    bc-3
    {
        type            empty;
    }
    bottom
    {
        type            zeroGradient;
    }
    leftSide
    {
        type            zeroGradient;
    }
    naturalSurface
    {
        type            zeroGradient;
    }
    rightSide
    {
        type            zeroGradient;
    }
    slopesurface
    {
        type            zeroGradient;
    }
    subGradeSurface
    {
        type            zeroGradient;
    }
}


// ************************************************************************* //
