# Supplementary material for: A finite volume-based model for the hydrothermal behavior of soil under freeze–thaw cycles
Source: PLoS One. 2021 Jun 3;16(6):e0252680. doi: 10.1371/journal.pone.0252680 (PMC8174737; doi:10.1371/journal.pone.0252680)
Supplement: S2 Data — (ZIP) [file pone.0252680.s002.zip › 土柱计算数据/2.9808e+08/K]

/*--------------------------------*- C++ -*----------------------------------*\
| =========                 |                                                 |
| \\      /  F ield         | OpenFOAM: The Open Source CFD Toolbox           |
|  \\    /   O peration     | Version:  2.4.0                                 |
|   \\  /    A nd           | Web:      www.OpenFOAM.org                      |
|    \\/     M anipulation  |                                                 |
\*---------------------------------------------------------------------------*/
FoamFile
{
    version     2.0;
    format      ascii;
    class       volScalarField;
    location    "2.9808e+08";
    object      K;
}
// * * * * * * * * * * * * * * * * * * * * * * * * * * * * * * * * * * * * * //

dimensions      [0 1 -1 0 0 0 0];

internalField   nonuniform List<scalar> 
9554
(
6.74537e-12
1.0452e-10
8.30526e-09
1.87487e-08
2.7927e-08
3.56163e-08
4.18669e-08
4.67622e-08
5.04186e-08
5.29851e-08
5.46308e-08
5.55287e-08
5.58422e-08
5.57156e-08
5.52699e-08
5.46019e-08
5.3786e-08
5.28777e-08
5.19173e-08
5.09334e-08
4.99463e-08
4.89704e-08
6.74453e-12
1.04516e-10
8.30494e-09
1.87479e-08
2.79256e-08
3.56144e-08
4.18646e-08
4.67595e-08
5.04156e-08
5.29818e-08
5.46273e-08
5.55252e-08
5.58386e-08
5.5712e-08
5.52662e-08
5.45982e-08
5.37824e-08
5.28741e-08
5.19138e-08
5.093e-08
4.9943e-08
4.89672e-08
6.74286e-12
1.04509e-10
8.3043e-09
1.87462e-08
2.79229e-08
3.56107e-08
4.186e-08
4.67542e-08
5.04097e-08
5.29754e-08
5.46205e-08
5.55181e-08
5.58313e-08
5.57046e-08
5.52589e-08
5.45909e-08
5.37752e-08
5.28671e-08
5.19069e-08
5.09232e-08
4.99364e-08
4.89608e-08
6.74034e-12
1.04498e-10
8.30333e-09
1.87436e-08
2.79188e-08
3.56052e-08
4.18532e-08
4.67463e-08
5.04008e-08
5.29657e-08
5.46103e-08
5.55074e-08
5.58204e-08
5.56936e-08
5.52478e-08
5.45799e-08
5.37643e-08
5.28564e-08
5.18965e-08
5.09131e-08
4.99265e-08
4.89511e-08
6.73698e-12
1.04484e-10
8.30204e-09
1.87403e-08
2.79133e-08
3.55978e-08
4.18441e-08
4.67357e-08
5.03889e-08
5.29528e-08
5.45966e-08
5.54932e-08
5.58058e-08
5.56788e-08
5.52331e-08
5.45653e-08
5.37499e-08
5.28422e-08
5.18826e-08
5.08995e-08
4.99133e-08
4.89383e-08
6.73277e-12
1.04465e-10
8.30043e-09
1.8736e-08
2.79065e-08
3.55885e-08
4.18327e-08
4.67224e-08
5.0374e-08
5.29367e-08
5.45795e-08
5.54754e-08
5.57876e-08
5.56604e-08
5.52146e-08
5.4547e-08
5.37318e-08
5.28245e-08
5.18652e-08
5.08826e-08
4.98968e-08
4.89223e-08
6.72772e-12
1.04444e-10
8.2985e-09
1.8731e-08
2.78982e-08
3.55774e-08
4.18189e-08
4.67064e-08
5.03562e-08
5.29173e-08
5.45589e-08
5.5454e-08
5.57657e-08
5.56383e-08
5.51925e-08
5.4525e-08
5.37101e-08
5.28032e-08
5.18444e-08
5.08623e-08
4.98771e-08
4.8903e-08
6.72183e-12
1.04418e-10
8.29624e-09
1.87251e-08
2.78886e-08
3.55644e-08
4.18029e-08
4.66878e-08
5.03353e-08
5.28946e-08
5.45349e-08
5.5429e-08
5.57402e-08
5.56125e-08
5.51667e-08
5.44993e-08
5.36848e-08
5.27784e-08
5.18201e-08
5.08385e-08
4.9854e-08
4.88806e-08
6.71509e-12
1.0439e-10
8.29367e-09
1.87183e-08
2.78777e-08
3.55496e-08
4.17846e-08
4.66665e-08
5.03115e-08
5.28688e-08
5.45075e-08
5.54005e-08
5.57109e-08
5.55829e-08
5.51371e-08
5.447e-08
5.36559e-08
5.27499e-08
5.17923e-08
5.08114e-08
4.98276e-08
4.88549e-08
6.70749e-12
1.04358e-10
8.29077e-09
1.87107e-08
2.78653e-08
3.55328e-08
4.1764e-08
4.66425e-08
5.02846e-08
5.28396e-08
5.44766e-08
5.53684e-08
5.5678e-08
5.55496e-08
5.51038e-08
5.44369e-08
5.36233e-08
5.27179e-08
5.1761e-08
5.07809e-08
4.97979e-08
4.88261e-08
6.69906e-12
1.04324e-10
8.28756e-09
1.87022e-08
2.78516e-08
3.55143e-08
4.17411e-08
4.66158e-08
5.02547e-08
5.28072e-08
5.44422e-08
5.53326e-08
5.56414e-08
5.55126e-08
5.50668e-08
5.44002e-08
5.3587e-08
5.26824e-08
5.17262e-08
5.0747e-08
4.97649e-08
4.8794e-08
6.68977e-12
1.04286e-10
8.28403e-09
1.86929e-08
2.78364e-08
3.54938e-08
4.17159e-08
4.65864e-08
5.02219e-08
5.27715e-08
5.44044e-08
5.52933e-08
5.56012e-08
5.54719e-08
5.5026e-08
5.43597e-08
5.35471e-08
5.26432e-08
5.16879e-08
5.07097e-08
4.97285e-08
4.87587e-08
6.67965e-12
1.04247e-10
8.2802e-09
1.86828e-08
2.78199e-08
3.54715e-08
4.16883e-08
4.65543e-08
5.0186e-08
5.27325e-08
5.43631e-08
5.52503e-08
5.55572e-08
5.54275e-08
5.49815e-08
5.43156e-08
5.35036e-08
5.26005e-08
5.16461e-08
5.06689e-08
4.96889e-08
4.87202e-08
6.66869e-12
1.04206e-10
8.27607e-09
1.86718e-08
2.78021e-08
3.54473e-08
4.16585e-08
4.65196e-08
5.01471e-08
5.26903e-08
5.43183e-08
5.52038e-08
5.55095e-08
5.53793e-08
5.49333e-08
5.42677e-08
5.34564e-08
5.25542e-08
5.16009e-08
5.06248e-08
4.9646e-08
4.86786e-08
6.65691e-12
1.04163e-10
8.27164e-09
1.866e-08
2.77828e-08
3.54212e-08
4.16264e-08
4.64822e-08
5.01053e-08
5.26449e-08
5.42701e-08
5.51536e-08
5.54582e-08
5.53274e-08
5.48814e-08
5.42162e-08
5.34055e-08
5.25043e-08
5.15521e-08
5.05773e-08
4.95998e-08
4.86337e-08
6.64431e-12
1.04119e-10
8.26692e-09
1.86473e-08
2.77623e-08
3.53933e-08
4.1592e-08
4.64421e-08
5.00604e-08
5.25962e-08
5.42185e-08
5.50999e-08
5.54032e-08
5.52718e-08
5.48257e-08
5.41609e-08
5.33511e-08
5.24508e-08
5.14998e-08
5.05264e-08
4.95503e-08
4.85856e-08
6.6309e-12
1.04075e-10
8.26192e-09
1.86339e-08
2.77403e-08
3.53636e-08
4.15553e-08
4.63994e-08
5.00127e-08
5.25443e-08
5.41634e-08
5.50427e-08
5.53446e-08
5.52125e-08
5.47664e-08
5.4102e-08
5.3293e-08
5.23938e-08
5.14441e-08
5.04721e-08
4.94975e-08
4.85344e-08
6.61669e-12
1.0403e-10
8.25665e-09
1.86197e-08
2.77171e-08
3.53321e-08
4.15165e-08
4.63541e-08
4.9962e-08
5.24892e-08
5.4105e-08
5.49819e-08
5.52823e-08
5.51495e-08
5.47033e-08
5.40395e-08
5.32312e-08
5.23332e-08
5.13849e-08
5.04144e-08
4.94414e-08
4.848e-08
6.6017e-12
1.03983e-10
8.25108e-09
1.86046e-08
2.76925e-08
3.52988e-08
4.14754e-08
4.63063e-08
4.99084e-08
5.2431e-08
5.40433e-08
5.49176e-08
5.52165e-08
5.50829e-08
5.46367e-08
5.39732e-08
5.31659e-08
5.22691e-08
5.13223e-08
5.03534e-08
4.93821e-08
4.84225e-08
6.58592e-12
1.03934e-10
8.24522e-09
1.85888e-08
2.76667e-08
3.52638e-08
4.14321e-08
4.62559e-08
4.98519e-08
5.23697e-08
5.39782e-08
5.48499e-08
5.51471e-08
5.50127e-08
5.45664e-08
5.39034e-08
5.30971e-08
5.22016e-08
5.12562e-08
5.0289e-08
4.93196e-08
4.83618e-08
6.56935e-12
1.0388e-10
8.23902e-09
1.85721e-08
2.76395e-08
3.52269e-08
4.13867e-08
4.6203e-08
4.97927e-08
5.23053e-08
5.39099e-08
5.47788e-08
5.50742e-08
5.4939e-08
5.44925e-08
5.38301e-08
5.30247e-08
5.21305e-08
5.11868e-08
5.02213e-08
4.92538e-08
4.82981e-08
6.55197e-12
1.03814e-10
8.23241e-09
1.85546e-08
2.7611e-08
3.51884e-08
4.13392e-08
4.61476e-08
4.97307e-08
5.22379e-08
5.38384e-08
5.47044e-08
5.49979e-08
5.48617e-08
5.44151e-08
5.37532e-08
5.29488e-08
5.2056e-08
5.1114e-08
5.01504e-08
4.91849e-08
4.82312e-08
6.53374e-12
1.03729e-10
8.22529e-09
1.85361e-08
2.75812e-08
3.51481e-08
4.12895e-08
4.60898e-08
4.9666e-08
5.21676e-08
5.37637e-08
5.46266e-08
5.49182e-08
5.4781e-08
5.43343e-08
5.36729e-08
5.28695e-08
5.19782e-08
5.10378e-08
5.00762e-08
4.91128e-08
4.81613e-08
6.5146e-12
1.03613e-10
8.2175e-09
1.85166e-08
2.75499e-08
3.51061e-08
4.12378e-08
4.60296e-08
4.95986e-08
5.20944e-08
5.3686e-08
5.45457e-08
5.48351e-08
5.4697e-08
5.425e-08
5.35891e-08
5.27868e-08
5.1897e-08
5.09584e-08
4.99988e-08
4.90376e-08
4.80884e-08
6.4945e-12
1.0345e-10
8.20885e-09
1.84959e-08
2.75173e-08
3.50624e-08
4.11842e-08
4.59672e-08
4.95287e-08
5.20184e-08
5.36053e-08
5.44616e-08
5.47489e-08
5.46096e-08
5.41624e-08
5.3502e-08
5.27008e-08
5.18125e-08
5.08758e-08
4.99183e-08
4.89593e-08
4.80125e-08
6.47333e-12
1.03221e-10
8.19907e-09
1.84739e-08
2.74833e-08
3.50172e-08
4.11287e-08
4.59026e-08
4.94564e-08
5.19398e-08
5.35218e-08
5.43745e-08
5.46595e-08
5.4519e-08
5.40716e-08
5.34116e-08
5.26115e-08
5.17247e-08
5.079e-08
4.98346e-08
4.8878e-08
4.79337e-08
6.45105e-12
1.02901e-10
8.18792e-09
1.84505e-08
2.74479e-08
3.49705e-08
4.10715e-08
4.58361e-08
4.93819e-08
5.18587e-08
5.34355e-08
5.42845e-08
5.45671e-08
5.44253e-08
5.39775e-08
5.33181e-08
5.2519e-08
5.16338e-08
5.0701e-08
4.97479e-08
4.87937e-08
4.7852e-08
6.42765e-12
1.02469e-10
8.17517e-09
1.84256e-08
2.74115e-08
3.49228e-08
4.10133e-08
4.57682e-08
4.93056e-08
5.17754e-08
5.33469e-08
5.41919e-08
5.44718e-08
5.43286e-08
5.38804e-08
5.32214e-08
5.24235e-08
5.15399e-08
5.0609e-08
4.96582e-08
4.87065e-08
4.77674e-08
6.4033e-12
1.01914e-10
8.16084e-09
1.83998e-08
2.73746e-08
3.48749e-08
4.09546e-08
4.56996e-08
4.92282e-08
5.16907e-08
5.32562e-08
5.40969e-08
5.43739e-08
5.42291e-08
5.37804e-08
5.31218e-08
5.23249e-08
5.14429e-08
5.05141e-08
4.95656e-08
4.86165e-08
4.76801e-08
6.37848e-12
1.01245e-10
8.14538e-09
1.83738e-08
2.73386e-08
3.48282e-08
4.08971e-08
4.56317e-08
4.91508e-08
5.16052e-08
5.31642e-08
5.40001e-08
5.42738e-08
5.41271e-08
5.36777e-08
5.30193e-08
5.22234e-08
5.1343e-08
5.04162e-08
4.94701e-08
4.85236e-08
4.75901e-08
6.35419e-12
1.00523e-10
8.13019e-09
1.835e-08
2.73059e-08
3.47852e-08
4.08429e-08
4.55663e-08
4.9075e-08
5.15203e-08
5.30719e-08
5.39021e-08
5.4172e-08
5.40229e-08
5.35725e-08
5.29142e-08
5.21192e-08
5.12403e-08
5.03156e-08
4.93719e-08
4.8428e-08
4.74974e-08
6.33236e-12
9.98976e-11
8.1184e-09
1.83324e-08
2.72809e-08
3.47502e-08
4.0796e-08
4.55068e-08
4.90034e-08
5.14379e-08
5.29806e-08
5.38039e-08
5.4069e-08
5.3917e-08
5.34652e-08
5.28066e-08
5.20124e-08
5.11349e-08
5.02122e-08
4.92709e-08
4.83298e-08
4.74021e-08
6.31652e-12
9.96872e-11
8.11642e-09
1.8329e-08
2.72713e-08
3.47298e-08
4.07619e-08
4.54578e-08
4.89396e-08
5.13607e-08
5.28923e-08
5.3707e-08
5.39659e-08
5.381e-08
5.33561e-08
5.26969e-08
5.19031e-08
5.10271e-08
5.01063e-08
4.91674e-08
4.82291e-08
4.73043e-08
6.31343e-12
1.00557e-10
8.13707e-09
1.83542e-08
2.72893e-08
3.47342e-08
4.0749e-08
4.54257e-08
4.88885e-08
5.12924e-08
5.28095e-08
5.36129e-08
5.38638e-08
5.37026e-08
5.32458e-08
5.25854e-08
5.17918e-08
5.09169e-08
4.99979e-08
4.90614e-08
4.81258e-08
4.72041e-08
6.33816e-12
1.04032e-10
8.20573e-09
1.84327e-08
2.73544e-08
3.47784e-08
4.07686e-08
4.54191e-08
4.88563e-08
5.12372e-08
5.27352e-08
5.35238e-08
5.37641e-08
5.35958e-08
5.31348e-08
5.24725e-08
5.16786e-08
5.08045e-08
4.98873e-08
4.89531e-08
4.80202e-08
4.71016e-08
6.43219e-12
1.13839e-10
8.37048e-09
1.8605e-08
2.74949e-08
3.48822e-08
4.08352e-08
4.54486e-08
4.88506e-08
5.12005e-08
5.26729e-08
5.3442e-08
5.36682e-08
5.34906e-08
5.30239e-08
5.23587e-08
5.15638e-08
5.06903e-08
4.97745e-08
4.88425e-08
4.79124e-08
4.69969e-08
6.70242e-12
1.39744e-10
8.7174e-09
1.89297e-08
2.77465e-08
3.50696e-08
4.09657e-08
4.55259e-08
4.88795e-08
5.11876e-08
5.26263e-08
5.33698e-08
5.35778e-08
5.33879e-08
5.29137e-08
5.22443e-08
5.14479e-08
5.05744e-08
4.96599e-08
4.87299e-08
4.78025e-08
4.68901e-08
7.30529e-12
2.26229e-10
9.40877e-09
1.94806e-08
2.81466e-08
3.53651e-08
4.11773e-08
4.5663e-08
4.89508e-08
5.12037e-08
5.25987e-08
5.33095e-08
5.34942e-08
5.32888e-08
5.28048e-08
5.213e-08
5.1331e-08
5.0457e-08
4.95435e-08
4.86154e-08
4.76906e-08
4.67813e-08
8.80159e-12
7.12202e-10
1.06604e-08
2.03031e-08
2.87176e-08
3.57876e-08
4.14845e-08
4.58696e-08
4.90708e-08
5.12526e-08
5.25925e-08
5.32626e-08
5.34186e-08
5.3194e-08
5.26979e-08
5.2016e-08
5.12135e-08
5.03385e-08
4.94255e-08
4.84992e-08
4.75768e-08
4.66706e-08
1.15664e-11
3.77117e-09
1.22705e-08
2.12823e-08
2.94451e-08
3.63463e-08
4.18962e-08
4.61511e-08
4.92424e-08
5.13362e-08
5.26089e-08
5.32299e-08
5.33516e-08
5.31041e-08
5.25934e-08
5.19028e-08
5.10958e-08
5.0219e-08
4.93062e-08
4.83813e-08
4.74614e-08
4.65581e-08
6.73813e-12
5.42346e-11
1.7607e-11
9.23965e-12
1.18951e-12
3.917e-12
3.18026e-12
6.21033e-12
1.145e-12
4.4174e-11
2.29724e-12
6.66118e-12
5.06369e-13
1.84359e-11
1.24731e-12
3.15997e-13
1.56344e-12
1.04257e-11
4.7325e-11
1.71674e-12
9.90942e-13
3.87647e-11
1.25986e-12
3.49318e-12
5.50104e-12
4.4815e-12
3.01701e-12
2.03216e-12
5.66006e-12
5.42274e-12
2.46493e-11
4.37318e-12
4.36174e-12
2.19059e-11
4.08179e-08
4.18604e-10
3.60116e-08
5.64343e-08
7.545e-11
1.70313e-10
1.26554e-10
3.39469e-10
2.61481e-11
3.46635e-10
4.5631e-11
4.95173e-10
9.64449e-11
9.8337e-09
3.04681e-09
2.03332e-08
3.41446e-12
8.88225e-09
3.63043e-09
2.73048e-08
5.02918e-08
5.70724e-08
4.69095e-08
5.55224e-08
1.33435e-09
2.82569e-12
2.21712e-09
1.57635e-08
1.50436e-08
2.63979e-08
6.16899e-11
3.83087e-08
1.1436e-08
2.70118e-08
1.87768e-08
3.63988e-08
1.81757e-08
4.15744e-08
2.21756e-08
2.91379e-08
3.13556e-08
4.62717e-08
2.54673e-08
4.82001e-08
3.62167e-08
4.0661e-08
3.83858e-08
5.30618e-08
3.72237e-08
4.32617e-08
4.38759e-08
5.13714e-08
3.36042e-08
4.67418e-08
4.23719e-08
5.32117e-08
4.89741e-08
5.46656e-08
3.95628e-08
4.67574e-08
5.35602e-08
5.42911e-08
4.25981e-08
5.52018e-08
4.05306e-08
4.73715e-08
4.71162e-08
5.45308e-08
4.34195e-08
4.81471e-08
4.06723e-08
4.10332e-08
3.77501e-08
3.86083e-08
5.54476e-08
5.51618e-08
3.54259e-08
3.34454e-08
5.66202e-08
2.1252e-08
1.22197e-12
7.11992e-09
3.59156e-08
9.02588e-09
3.91065e-08
4.96302e-08
2.59056e-08
3.30888e-08
5.00861e-08
5.31691e-08
3.37573e-08
3.42228e-12
1.66432e-08
3.62096e-08
5.40211e-08
4.68775e-08
3.76541e-08
4.56492e-08
3.56584e-08
8.08305e-09
3.83113e-12
5.06058e-09
2.67424e-08
4.48482e-08
5.14483e-08
4.93399e-08
5.40737e-08
1.60047e-08
3.84143e-08
3.08507e-08
4.3311e-08
4.65715e-08
5.46983e-08
4.48392e-08
3.22196e-08
3.19226e-08
4.67073e-08
5.65479e-08
4.84115e-08
5.62405e-08
4.79639e-08
2.29211e-08
4.12044e-08
1.22068e-08
3.32921e-08
2.42002e-08
4.432e-09
3.73914e-09
1.15911e-11
5.43479e-11
1.71508e-11
5.35077e-08
5.43657e-08
4.89602e-08
3.81514e-08
5.65329e-08
5.05055e-08
4.5116e-08
3.80158e-08
5.62438e-08
5.04253e-08
5.45942e-08
4.74369e-08
3.18274e-08
4.1919e-08
1.59317e-08
1.41935e-08
2.91678e-12
8.05142e-09
3.81452e-08
2.97017e-08
4.03585e-08
4.52301e-08
3.03887e-08
1.96796e-08
3.74256e-08
4.85422e-08
2.3829e-08
3.85342e-08
4.97044e-08
5.62802e-08
4.43256e-08
3.44472e-08
4.3475e-08
5.24351e-08
1.60386e-08
2.31521e-08
4.65575e-08
5.08266e-08
1.98518e-08
1.36504e-09
3.55994e-08
4.33204e-08
8.87742e-12
7.41155e-09
5.70302e-08
5.19502e-08
5.32389e-08
4.74792e-08
5.28957e-08
4.76137e-08
4.4997e-08
5.24326e-08
4.26694e-08
5.04523e-08
3.24771e-08
4.70066e-08
1.65936e-11
7.11868e-12
4.10913e-08
3.39902e-08
1.58455e-08
1.63903e-10
2.65245e-08
1.43991e-08
1.96118e-08
4.06186e-09
4.00054e-08
3.51636e-08
2.44635e-08
3.08711e-08
5.57003e-08
5.17608e-08
3.18719e-08
2.22743e-08
5.63273e-08
5.14224e-08
3.72357e-08
2.93148e-08
4.98243e-08
4.04056e-08
3.38958e-08
4.2638e-08
5.72115e-08
5.28903e-08
5.48916e-08
5.69939e-08
4.87958e-11
3.12059e-12
4.42583e-08
3.52741e-08
3.61245e-08
4.32561e-08
1.0667e-08
1.16085e-08
5.35301e-08
4.93806e-08
3.90976e-08
3.68533e-08
2.39048e-08
1.17437e-08
3.57583e-08
4.37407e-08
4.23375e-08
4.09019e-08
5.44382e-08
5.54246e-08
3.81984e-11
7.22964e-09
2.94269e-09
4.57845e-12
4.14688e-08
3.66696e-08
3.22871e-08
4.11218e-08
3.53533e-08
4.45274e-08
2.57599e-10
6.35313e-12
5.08416e-08
4.4269e-08
9.8199e-09
8.85895e-11
4.63998e-08
3.85686e-08
4.295e-08
4.41845e-08
5.0286e-08
4.35778e-08
1.34293e-08
4.37057e-09
5.11358e-08
5.43997e-08
5.41004e-08
5.58109e-08
1.98843e-08
2.76597e-08
3.2792e-08
2.48614e-08
4.65893e-08
4.54329e-08
1.12568e-08
1.61284e-08
2.92183e-08
2.0534e-08
4.92482e-08
4.35577e-08
2.54552e-08
3.52727e-08
1.81114e-08
8.824e-09
5.14309e-08
4.75181e-08
4.07211e-08
4.84415e-08
2.26544e-08
2.65204e-08
3.48547e-08
3.31823e-08
5.5494e-08
5.30683e-08
5.20081e-08
4.98333e-08
5.18089e-08
5.24803e-08
4.01663e-08
4.52612e-08
5.73977e-12
4.48366e-09
2.39458e-08
1.73153e-08
4.07132e-08
3.82052e-08
7.22698e-10
7.33577e-09
4.50347e-08
3.90904e-08
4.49453e-08
4.65712e-08
5.47633e-08
5.16777e-08
4.62204e-08
4.91546e-08
1.60544e-08
8.32552e-09
4.75508e-08
4.22077e-08
5.14519e-08
5.36638e-08
3.56015e-08
3.01027e-08
1.39596e-11
3.37294e-12
4.85692e-08
4.30843e-08
4.88616e-08
5.10031e-08
2.71632e-08
1.59591e-08
5.09899e-08
5.3212e-08
4.42595e-08
4.73783e-08
4.61067e-09
3.96345e-11
1.91181e-08
1.24829e-08
4.12256e-08
4.54782e-08
2.98354e-08
3.53915e-08
4.2413e-08
3.77813e-08
4.20133e-08
4.70848e-08
4.85882e-08
4.34153e-08
4.81554e-08
5.04904e-08
5.16739e-08
5.32985e-08
3.75431e-08
3.72887e-08
1.96449e-08
1.14446e-08
3.65549e-08
3.9608e-08
4.82761e-08
4.52639e-08
5.69041e-08
5.51384e-08
3.54772e-08
4.10408e-08
3.7839e-08
3.23948e-08
5.24878e-08
5.04131e-08
4.81517e-08
5.06044e-08
7.84724e-09
2.05808e-09
5.57653e-08
5.45112e-08
3.06374e-08
3.57631e-08
3.4486e-08
2.80509e-08
5.13123e-08
5.29096e-08
6.48658e-12
5.27837e-12
3.04183e-08
2.25401e-08
7.09649e-10
4.91103e-09
3.11063e-08
3.54659e-08
1.12435e-08
4.95037e-09
3.97343e-08
3.63915e-08
2.8943e-08
2.30401e-08
2.56746e-12
7.09617e-12
2.22756e-09
6.64885e-11
5.15228e-08
5.44997e-08
1.56069e-08
1.21551e-08
5.28688e-08
5.07356e-08
1.17439e-08
2.03078e-08
1.77777e-10
2.95394e-09
5.54894e-08
5.71432e-08
4.0698e-08
3.55883e-08
5.65947e-08
5.66852e-08
5.62871e-08
5.65023e-08
5.2839e-08
5.52373e-08
2.26966e-08
2.75286e-08
4.28681e-08
3.90459e-08
3.73113e-08
3.74505e-08
7.75935e-09
4.86851e-09
2.85836e-08
2.6676e-08
4.40396e-08
4.04487e-08
9.56407e-10
4.24647e-09
2.79115e-08
3.43002e-08
1.66626e-08
2.04299e-08
2.79711e-08
3.25651e-08
2.81867e-08
2.3098e-08
4.24979e-08
3.85771e-08
3.29943e-08
3.41742e-08
1.18079e-11
1.40154e-11
6.32321e-12
1.58831e-11
5.53156e-08
5.31908e-08
4.29898e-08
4.23381e-08
5.01124e-08
4.8083e-08
1.2281e-11
6.02053e-12
5.75554e-11
3.19796e-08
7.52686e-12
3.74745e-12
3.46455e-12
5.20891e-12
2.61325e-12
4.34854e-12
1.23917e-12
5.01014e-10
2.79393e-12
2.03768e-09
3.61685e-12
4.26533e-11
1.29555e-11
1.21342e-10
2.50638e-12
1.09114e-08
1.2529e-12
1.18048e-10
1.70058e-08
2.99391e-08
1.72587e-08
2.5233e-12
5.64742e-13
1.73436e-08
2.36445e-11
1.56733e-08
2.27626e-09
2.27657e-08
1.78387e-09
1.64571e-08
1.56599e-08
1.67465e-08
1.99983e-09
2.82576e-08
4.99092e-11
2.75486e-08
8.29845e-09
8.65903e-09
5.96895e-11
2.86564e-08
1.69768e-08
1.73831e-08
4.23116e-09
3.16144e-08
3.83518e-09
2.37199e-08
2.35484e-09
9.93824e-09
8.59782e-12
2.91194e-08
2.47093e-08
1.5253e-08
2.96662e-08
8.59185e-11
4.83667e-12
1.80928e-08
2.87543e-08
7.55774e-09
2.89567e-08
2.26672e-09
1.95576e-09
2.74218e-08
3.68296e-09
2.21965e-08
5.9327e-11
1.55655e-08
1.14737e-08
2.84859e-11
2.95381e-08
2.54252e-09
7.61084e-11
1.77142e-08
2.01747e-08
2.49443e-08
2.67379e-08
7.1099e-09
8.34464e-09
4.92341e-09
5.10761e-09
2.55487e-12
2.10971e-09
2.96687e-11
8.47406e-09
2.24421e-11
1.84074e-08
2.86635e-08
5.61452e-11
1.43408e-08
6.168e-11
1.55277e-08
4.86319e-12
5.32441e-09
1.35982e-08
1.19697e-08
1.94121e-08
2.66776e-08
1.97963e-08
9.57265e-09
2.7342e-09
2.96905e-09
1.2106e-08
2.94192e-08
1.9244e-08
2.32637e-08
1.9979e-11
1.15319e-08
2.46565e-08
3.1927e-08
1.43479e-11
1.04917e-08
1.48026e-08
3.17739e-08
1.50118e-08
2.99791e-08
1.12787e-10
1.11126e-12
2.44396e-12
2.81992e-09
7.09247e-12
8.75711e-09
1.61909e-08
8.14014e-09
9.91155e-11
4.58229e-12
1.54082e-08
2.39368e-08
1.17061e-08
7.30248e-11
6.15336e-09
7.86336e-09
4.22551e-09
1.30881e-11
1.0618e-08
3.28671e-09
1.71391e-08
5.03001e-09
1.17721e-08
2.20263e-08
1.97685e-08
2.48372e-08
1.71655e-08
5.54195e-09
3.85209e-09
1.67932e-08
5.37734e-12
4.28795e-11
1.34114e-08
9.66802e-09
6.9618e-11
1.16297e-11
4.6862e-11
5.19798e-12
3.05662e-08
2.29281e-08
4.22007e-12
8.40544e-11
3.70992e-11
4.80987e-11
2.26559e-08
3.17889e-08
1.9139e-09
1.3716e-11
1.25622e-12
2.58265e-09
8.93537e-12
4.20087e-09
2.32143e-09
5.20874e-09
1.92092e-08
7.66687e-09
4.5101e-09
1.52862e-08
1.84425e-11
2.82114e-09
1.57092e-09
7.63312e-09
5.76911e-09
2.05441e-09
2.50677e-08
2.89436e-08
3.21378e-08
2.3514e-08
2.61117e-08
3.20911e-08
3.15619e-08
2.41747e-08
2.80099e-08
2.12365e-08
3.14111e-08
2.43061e-08
1.03006e-08
2.21467e-08
2.78412e-10
5.60034e-12
2.84143e-08
2.51421e-08
9.89736e-12
4.00772e-09
1.0082e-12
6.29092e-11
8.20118e-09
9.83482e-09
4.53047e-09
6.44499e-09
5.56647e-12
2.23197e-11
9.09232e-09
1.95084e-08
2.22982e-08
2.34238e-08
1.02478e-11
2.39993e-09
1.50508e-08
9.06794e-09
2.39761e-08
1.26316e-08
1.50433e-08
1.64471e-08
1.63286e-11
7.27545e-12
2.19834e-09
6.23004e-11
9.32752e-12
6.22543e-12
2.51607e-09
5.96311e-11
1.09632e-08
2.84028e-09
2.23367e-08
2.07317e-08
2.0408e-08
1.77015e-08
2.11967e-09
7.38781e-09
2.85959e-09
1.13457e-08
2.61789e-08
2.57764e-08
2.05832e-09
6.63921e-11
6.82935e-11
7.53774e-11
8.43238e-09
8.36721e-09
4.05955e-09
9.80606e-09
8.72336e-09
5.71244e-09
6.01708e-12
1.42333e-11
2.14606e-08
1.95839e-08
3.81643e-09
8.57275e-09
1.41973e-08
1.05628e-08
2.4831e-09
1.24622e-10
1.27521e-08
9.62004e-09
1.56508e-08
2.42254e-08
1.02637e-08
2.60177e-09
1.48094e-08
1.24477e-08
6.36466e-09
1.19031e-08
4.59097e-12
2.64938e-12
6.21193e-09
3.872e-09
4.79489e-09
8.00043e-09
9.17291e-09
5.27128e-09
3.18195e-12
2.35951e-12
2.10694e-08
1.4893e-08
2.30043e-08
1.84699e-08
5.99759e-11
6.70214e-11
1.45681e-08
2.26963e-08
1.51512e-08
1.39097e-08
1.99879e-08
1.35237e-08
2.95885e-08
2.2979e-08
2.2006e-08
2.00756e-08
1.7687e-11
4.29444e-12
1.09436e-08
1.34125e-08
3.49068e-12
9.7557e-12
2.21288e-12
6.46167e-12
2.79121e-12
7.59631e-12
2.86202e-12
1.02032e-11
2.89869e-12
7.62987e-12
2.90237e-12
7.70994e-12
2.88885e-12
7.38929e-12
2.8936e-12
7.29416e-12
2.85299e-12
7.34733e-12
2.82554e-12
5.45755e-12
2.77089e-12
6.69612e-12
2.66074e-12
6.44982e-12
2.45709e-12
5.49827e-12
2.1185e-12
3.46741e-12
1.70488e-12
2.26002e-12
1.46816e-12
2.00587e-12
3.50429e-12
6.31833e-12
2.20439e-12
6.4412e-12
2.76691e-12
7.1187e-12
2.92974e-12
5.18812e-12
2.93731e-12
6.50652e-12
2.91534e-12
7.34674e-12
2.86991e-12
7.20767e-12
2.84609e-12
7.9651e-12
2.85444e-12
5.66287e-12
2.81283e-12
7.58685e-12
2.72945e-12
7.27045e-12
2.6286e-12
4.84231e-12
2.43085e-12
5.077e-12
2.1301e-12
2.99527e-12
1.72408e-12
2.74594e-12
1.44917e-12
2.6364e-12
3.01362e-08
3.52088e-12
5.56654e-11
3.21264e-08
8.54523e-12
1.98058e-12
4.47515e-12
4.88564e-12
5.74044e-12
1.92617e-11
2.22715e-11
8.41182e-12
1.67855e-12
2.08415e-11
3.24661e-12
2.70321e-09
1.03509e-12
5.64541e-11
4.1196e-12
1.4141e-08
1.81976e-12
4.44925e-09
1.71977e-08
4.3221e-12
4.85937e-12
2.32638e-08
6.88106e-09
2.01268e-08
6.05426e-09
1.98232e-08
4.32255e-11
2.50646e-08
1.58619e-08
8.41488e-09
3.95746e-09
2.68976e-08
4.45713e-09
2.55575e-08
9.44505e-09
1.02562e-08
8.0093e-10
2.78943e-08
1.76937e-08
2.58228e-08
3.10113e-09
9.48019e-09
3.44469e-09
2.40954e-08
9.19197e-09
9.5241e-09
3.03881e-08
9.37891e-11
5.95467e-09
1.62146e-08
2.4927e-08
2.48606e-08
2.95459e-08
3.17118e-10
1.11886e-11
1.95954e-08
2.32429e-08
2.91557e-11
2.48571e-08
9.80674e-10
6.99372e-11
3.00215e-08
8.52295e-11
2.7442e-08
1.05641e-08
3.57163e-11
2.23955e-08
4.81604e-09
1.86067e-08
3.08824e-08
2.2465e-08
2.75933e-08
6.46359e-11
2.46277e-08
1.00015e-08
5.99621e-11
1.3676e-11
5.76612e-09
1.70013e-08
7.93653e-13
6.55639e-09
3.46278e-11
4.35747e-12
7.65429e-09
1.0314e-08
1.73133e-08
3.15382e-08
1.17226e-08
3.03765e-08
1.18577e-08
1.8049e-08
5.19045e-12
2.91723e-09
3.84516e-09
1.5376e-08
3.22454e-08
1.84824e-11
1.38956e-10
1.36383e-08
2.60007e-08
9.52593e-09
2.01039e-08
3.78984e-11
6.61515e-13
7.09276e-11
5.48086e-09
3.08359e-08
2.14365e-08
2.96765e-08
1.60182e-08
2.4308e-09
4.72516e-12
1.2164e-08
5.23758e-12
3.33661e-08
1.69617e-08
1.21759e-08
5.3764e-11
3.25508e-08
2.22835e-08
7.32831e-09
6.01054e-11
5.18835e-12
3.368e-09
9.25154e-09
8.22639e-09
1.9249e-08
1.11409e-08
5.97877e-11
5.59893e-12
5.65602e-09
1.26143e-08
3.36814e-09
8.29687e-09
9.50574e-09
2.13341e-08
1.37716e-10
1.78062e-11
1.0897e-12
8.71989e-10
3.84537e-11
4.26809e-12
2.35801e-08
1.13907e-08
2.2965e-08
9.92532e-09
6.32171e-09
1.81263e-08
3.23712e-08
1.90246e-08
3.13514e-08
1.85112e-08
2.97538e-08
2.15296e-08
2.66921e-09
5.65598e-09
8.36547e-09
1.86388e-09
4.10258e-09
1.0453e-11
3.28699e-08
2.29237e-08
1.49142e-11
1.22166e-10
3.21204e-08
2.37702e-08
4.83436e-09
1.34267e-11
3.12038e-12
9.57596e-12
2.61339e-08
1.80318e-08
2.52074e-12
7.21938e-11
3.05852e-09
1.63022e-08
2.3421e-08
3.25579e-08
5.93345e-12
5.04013e-09
2.36608e-09
1.57942e-10
2.68134e-09
8.29013e-11
2.16783e-09
1.23208e-11
2.37592e-08
2.94919e-08
2.58975e-08
2.96827e-08
2.48712e-08
3.04435e-08
1.73432e-08
5.50844e-09
6.5618e-12
7.43926e-09
1.12647e-08
1.46556e-08
2.58564e-09
2.0672e-11
7.73041e-12
5.40275e-09
8.59626e-11
2.70381e-09
1.78284e-08
2.46157e-08
2.62681e-08
3.17654e-08
9.23576e-09
1.59661e-08
1.14345e-08
2.29196e-08
1.11524e-08
1.95207e-08
1.60189e-08
4.83159e-09
1.50608e-08
2.37389e-08
1.81718e-11
5.09393e-12
3.9502e-11
4.1116e-09
2.29167e-09
1.18902e-08
2.07647e-08
1.3845e-08
9.65177e-09
7.82961e-09
2.42259e-08
1.84572e-08
5.01958e-09
6.12568e-09
1.81848e-08
1.69341e-08
3.3763e-12
5.3818e-12
1.67868e-10
2.4272e-09
4.35802e-09
9.71296e-09
1.75728e-10
2.74532e-09
2.19005e-12
1.98723e-12
2.07917e-08
2.33122e-08
4.35475e-09
1.31093e-08
5.75645e-09
1.36759e-08
1.41886e-10
3.36628e-12
7.03359e-12
3.18075e-12
1.54692e-08
1.13578e-08
1.3344e-08
1.66522e-08
1.64352e-08
2.34602e-08
1.79011e-09
5.86968e-09
1.93264e-08
1.83158e-08
9.97743e-09
2.63736e-09
4.24822e-09
1.0036e-08
3.11366e-08
2.82563e-08
3.31315e-09
1.22916e-08
1.4073e-09
1.3368e-10
1.60805e-08
2.5036e-08
3.21716e-08
2.64486e-08
1.25059e-08
1.43717e-08
1.202e-08
3.87146e-09
3.50866e-12
3.99893e-12
2.16038e-08
1.92879e-08
9.89313e-09
6.0175e-09
2.0559e-08
1.86521e-08
9.37385e-12
7.53406e-10
1.18653e-08
1.65163e-08
2.93518e-08
2.87766e-08
2.42697e-08
2.88466e-08
1.54785e-08
1.69016e-08
1.04872e-08
1.41612e-08
1.03693e-08
3.14137e-09
1.02767e-10
1.18861e-09
7.70181e-12
3.9673e-10
1.07444e-11
5.90458e-12
2.74949e-08
3.32138e-08
1.19799e-08
1.34829e-08
5.53112e-08
3.92003e-10
3.82863e-08
5.70616e-08
6.64327e-11
1.47657e-10
2.39349e-11
5.24911e-11
5.61379e-12
4.39307e-10
1.01383e-11
3.68288e-09
5.03919e-12
3.60381e-09
1.96542e-09
5.48718e-10
1.37214e-11
9.86526e-10
4.3175e-12
4.89625e-08
4.30334e-08
5.20246e-08
3.79033e-08
5.66088e-08
5.65496e-08
3.32974e-09
4.1086e-12
9.33386e-09
3.40459e-11
1.19695e-08
6.06709e-09
2.47476e-08
5.63137e-09
1.88257e-08
1.12002e-08
3.29638e-08
2.60545e-08
3.72038e-08
1.87631e-08
3.68989e-08
3.11628e-08
4.4049e-08
3.10464e-08
3.95513e-08
2.85634e-08
4.57012e-08
4.39891e-08
3.67553e-08
3.73443e-08
4.95728e-08
3.5381e-08
5.14757e-08
4.82776e-08
4.71927e-08
3.80041e-08
5.31595e-08
5.05989e-08
5.06735e-08
4.22627e-08
4.89862e-08
4.09036e-08
5.36301e-08
4.34706e-08
5.06901e-08
4.36691e-08
5.58908e-08
3.89319e-08
5.2667e-08
5.19002e-08
5.10613e-08
4.37899e-08
5.08359e-08
5.17687e-08
5.54222e-08
4.0984e-08
5.63427e-08
4.1075e-08
3.84176e-08
5.44121e-08
5.28282e-08
3.74682e-08
3.63039e-08
5.11875e-08
3.04742e-08
4.51374e-08
2.01383e-08
4.10344e-08
2.54192e-08
1.33836e-08
1.72294e-08
3.26135e-10
4.39079e-08
3.82772e-08
3.68352e-08
5.16793e-08
2.26355e-08
2.01833e-09
1.02373e-08
8.39104e-11
5.48634e-08
4.48141e-08
3.90887e-08
4.04098e-08
3.84734e-08
2.99026e-08
4.50666e-08
2.86631e-08
4.77754e-08
4.7635e-08
5.15755e-09
2.1736e-08
2.19808e-08
3.94923e-08
3.90638e-08
2.35231e-08
5.25354e-08
5.67456e-08
5.25064e-08
5.57291e-08
3.75914e-08
4.73587e-08
4.08928e-08
5.24545e-08
5.30157e-12
2.77459e-09
2.56333e-08
2.70098e-08
4.92584e-08
5.64228e-08
4.4813e-08
4.35699e-08
3.23889e-08
1.82464e-08
5.45438e-08
5.69636e-08
1.14213e-11
5.07371e-09
5.21833e-08
5.54133e-08
2.06862e-08
2.212e-08
3.80912e-08
4.901e-08
5.2162e-08
5.42583e-08
4.02864e-08
3.40937e-08
5.00986e-12
7.07315e-09
1.43493e-08
1.56177e-08
3.59002e-08
4.7837e-08
5.37236e-08
5.6648e-08
5.11423e-08
4.69964e-08
1.5147e-08
1.01482e-08
4.89728e-08
3.61364e-08
3.40407e-08
4.21269e-08
2.85078e-08
1.82213e-08
4.6662e-08
4.14009e-08
2.96791e-08
3.31829e-08
6.26813e-10
2.4471e-11
2.99815e-08
3.42659e-08
3.63403e-08
4.43828e-08
3.53099e-08
4.55603e-08
5.12641e-08
4.84522e-08
2.11094e-08
2.66262e-08
5.11955e-08
4.46514e-08
6.4413e-11
7.61182e-09
7.4076e-11
8.28534e-13
4.14574e-12
2.63911e-11
5.00094e-08
4.42974e-08
5.21972e-08
4.44643e-08
4.91507e-08
4.62276e-08
5.46435e-08
5.60051e-08
5.38211e-08
5.51313e-08
8.61435e-09
9.8377e-09
3.9735e-08
4.59599e-08
3.37118e-08
3.9939e-08
5.63476e-08
5.34685e-08
1.9857e-08
3.12279e-08
1.80665e-08
7.96278e-09
5.66111e-08
5.383e-08
5.55274e-08
5.71487e-08
1.26729e-08
1.18609e-08
2.73467e-08
3.55239e-08
4.25782e-08
3.68362e-08
4.24648e-08
3.60754e-08
5.31636e-08
5.13743e-08
3.75864e-08
4.39111e-08
3.68917e-08
4.469e-08
5.10181e-08
4.59525e-08
5.66808e-08
5.36194e-08
4.11897e-08
3.62351e-08
4.22268e-08
3.81566e-08
5.52739e-08
5.26085e-08
5.4423e-08
5.53463e-08
4.86545e-08
4.80674e-08
2.06038e-09
6.38936e-12
3.381e-08
4.035e-08
1.36044e-08
1.98376e-08
4.10138e-08
3.83549e-08
4.69316e-08
4.79612e-08
6.09323e-09
3.38203e-10
3.11674e-08
3.01769e-08
6.57834e-09
1.5312e-08
4.81741e-08
5.31763e-08
2.6942e-08
2.41366e-08
3.13155e-12
5.63145e-11
3.88124e-08
3.39257e-08
1.25616e-08
4.50572e-09
4.23248e-08
4.72566e-08
3.86932e-08
3.52576e-08
3.21953e-08
3.38738e-08
4.46324e-08
4.25857e-08
5.44454e-08
4.95291e-08
4.82938e-08
4.70783e-08
1.95324e-08
1.76781e-08
4.32617e-08
3.70617e-08
3.50994e-08
2.75046e-08
4.10608e-08
4.58438e-08
3.7165e-08
4.14029e-08
4.79984e-08
4.94748e-08
4.67153e-08
4.98195e-08
4.25874e-08
4.7346e-08
2.22972e-08
1.41841e-08
3.67326e-08
3.05002e-08
5.33254e-08
5.26474e-08
4.23584e-08
4.27835e-08
2.28099e-08
2.76022e-08
2.94689e-08
3.38639e-08
1.50902e-08
8.93111e-09
6.19705e-09
3.38924e-11
5.41498e-08
4.92386e-08
4.21119e-08
4.67768e-08
4.56881e-08
4.72802e-08
5.34781e-08
5.00924e-08
5.13123e-08
4.708e-08
2.78508e-10
1.1512e-10
5.20514e-08
4.76885e-08
1.15617e-10
1.17725e-12
1.58676e-10
2.98806e-09
4.42787e-08
4.99798e-08
4.75259e-08
4.55851e-08
3.82079e-08
4.10237e-08
3.12347e-08
2.63307e-08
5.09229e-08
5.42708e-08
1.34279e-08
1.91696e-08
5.8596e-09
1.90782e-09
1.8988e-08
2.6275e-08
5.06873e-08
5.05763e-08
5.31422e-08
4.95597e-08
4.20105e-08
3.86412e-08
4.24632e-08
4.37116e-08
5.52578e-08
5.69652e-08
3.83905e-08
4.03059e-08
4.38814e-11
3.05979e-11
5.01587e-08
4.75406e-08
4.77573e-08
4.32549e-08
5.09079e-08
5.41546e-08
1.64132e-12
6.42912e-12
4.64838e-08
4.5055e-08
3.32828e-08
3.91642e-08
5.28341e-08
5.30259e-08
1.38207e-08
1.74368e-08
2.22699e-08
2.59853e-08
8.2493e-09
1.41569e-08
5.45752e-08
5.40335e-08
3.70938e-08
3.64437e-08
4.37389e-08
4.34479e-08
5.65045e-08
5.54567e-08
8.50834e-09
6.0946e-09
3.14894e-08
2.51972e-08
1.68766e-08
1.19467e-08
4.55074e-08
4.8983e-08
5.7216e-08
5.54476e-08
5.46095e-08
5.62037e-08
2.3544e-08
1.72485e-08
4.11155e-08
3.59794e-08
3.56487e-08
4.09605e-08
5.57804e-08
5.35588e-08
2.58044e-08
3.1907e-08
2.43304e-08
3.01577e-08
3.51114e-08
3.15016e-08
2.19884e-08
2.78341e-08
6.75475e-09
1.01464e-08
3.64105e-08
3.35411e-08
5.25277e-08
5.03767e-08
2.49464e-08
2.74595e-08
3.86046e-09
2.07427e-10
5.57884e-08
5.71308e-08
3.91882e-08
3.38053e-08
3.22961e-09
9.49694e-09
3.53847e-08
3.60166e-08
4.27842e-11
1.38547e-11
1.28948e-12
5.76963e-12
1.17176e-11
5.26972e-12
3.09467e-12
1.39067e-11
4.11822e-08
4.51547e-08
5.4452e-08
5.4768e-08
4.88854e-08
5.11314e-08
7.88142e-12
1.66812e-11
5.45166e-11
6.81657e-12
1.08467e-11
2.62588e-12
1.57473e-12
3.1397e-12
1.64489e-12
3.15242e-12
2.81545e-12
2.8978e-12
5.59692e-12
4.46484e-12
6.17871e-12
3.15303e-12
2.26466e-11
1.16396e-12
3.65272e-12
2.37593e-11
1.43797e-12
4.61209e-11
9.08698e-13
2.94383e-11
4.55436e-12
4.43876e-11
9.71264e-13
2.33198e-11
6.75932e-13
2.88216e-13
3.81731e-12
5.31598e-12
2.61727e-12
1.73411e-12
4.80158e-08
4.709e-08
4.61984e-08
4.5345e-08
4.45325e-08
4.37629e-08
4.30376e-08
4.2357e-08
4.17211e-08
4.11297e-08
4.05818e-08
4.00764e-08
3.9612e-08
3.91872e-08
3.88002e-08
3.84494e-08
3.81331e-08
3.78495e-08
3.75971e-08
3.73744e-08
3.71799e-08
3.70125e-08
3.6871e-08
3.67545e-08
3.66623e-08
3.65937e-08
3.65482e-08
3.65255e-08
4.80127e-08
4.7087e-08
4.61955e-08
4.53421e-08
4.45297e-08
4.37602e-08
4.3035e-08
4.23544e-08
4.17187e-08
4.11273e-08
4.05795e-08
4.00741e-08
3.96098e-08
3.9185e-08
3.87981e-08
3.84473e-08
3.8131e-08
3.78474e-08
3.75951e-08
3.73723e-08
3.71779e-08
3.70105e-08
3.68691e-08
3.67526e-08
3.66604e-08
3.65917e-08
3.65463e-08
3.65236e-08
4.80065e-08
4.7081e-08
4.61896e-08
4.53364e-08
4.45242e-08
4.37549e-08
4.30297e-08
4.23493e-08
4.17137e-08
4.11225e-08
4.05748e-08
4.00695e-08
3.96053e-08
3.91806e-08
3.87937e-08
3.84431e-08
3.81268e-08
3.78433e-08
3.7591e-08
3.73683e-08
3.71739e-08
3.70066e-08
3.68651e-08
3.67487e-08
3.66565e-08
3.65879e-08
3.65424e-08
3.65197e-08
4.79971e-08
4.70719e-08
4.61808e-08
4.53279e-08
4.45159e-08
4.37468e-08
4.30219e-08
4.23417e-08
4.17063e-08
4.11152e-08
4.05677e-08
4.00626e-08
3.95986e-08
3.9174e-08
3.87873e-08
3.84367e-08
3.81206e-08
3.78372e-08
3.75849e-08
3.73623e-08
3.7168e-08
3.70007e-08
3.68593e-08
3.67429e-08
3.66507e-08
3.65821e-08
3.65367e-08
3.6514e-08
4.79847e-08
4.70598e-08
4.61691e-08
4.53165e-08
4.45048e-08
4.37361e-08
4.30115e-08
4.23316e-08
4.16964e-08
4.11056e-08
4.05583e-08
4.00535e-08
3.95896e-08
3.91652e-08
3.87787e-08
3.84283e-08
3.81123e-08
3.7829e-08
3.75768e-08
3.73543e-08
3.71601e-08
3.69928e-08
3.68515e-08
3.67352e-08
3.6643e-08
3.65744e-08
3.6529e-08
3.65063e-08
4.79691e-08
4.70447e-08
4.61544e-08
4.53022e-08
4.4491e-08
4.37227e-08
4.29984e-08
4.23189e-08
4.16841e-08
4.10936e-08
4.05466e-08
4.0042e-08
3.95784e-08
3.91543e-08
3.87679e-08
3.84177e-08
3.81019e-08
3.78188e-08
3.75667e-08
3.73444e-08
3.71502e-08
3.6983e-08
3.68418e-08
3.67255e-08
3.66334e-08
3.65649e-08
3.65194e-08
3.64968e-08
4.79504e-08
4.70265e-08
4.61368e-08
4.52851e-08
4.44744e-08
4.37066e-08
4.29828e-08
4.23037e-08
4.16693e-08
4.10792e-08
4.05326e-08
4.00283e-08
3.9565e-08
3.91412e-08
3.87551e-08
3.84051e-08
3.80894e-08
3.78065e-08
3.75547e-08
3.73324e-08
3.71384e-08
3.69713e-08
3.68302e-08
3.67139e-08
3.66219e-08
3.65534e-08
3.6508e-08
3.64854e-08
4.79286e-08
4.70054e-08
4.61163e-08
4.52652e-08
4.44551e-08
4.36878e-08
4.29646e-08
4.2286e-08
4.16521e-08
4.10625e-08
4.05163e-08
4.00124e-08
3.95494e-08
3.91259e-08
3.87401e-08
3.83904e-08
3.8075e-08
3.77923e-08
3.75406e-08
3.73185e-08
3.71246e-08
3.69577e-08
3.68166e-08
3.67005e-08
3.66085e-08
3.65401e-08
3.64947e-08
3.64721e-08
4.79037e-08
4.69812e-08
4.60928e-08
4.52425e-08
4.4433e-08
4.36664e-08
4.29438e-08
4.22658e-08
4.16325e-08
4.10434e-08
4.04977e-08
3.99942e-08
3.95317e-08
3.91085e-08
3.87231e-08
3.83737e-08
3.80585e-08
3.77761e-08
3.75246e-08
3.73027e-08
3.7109e-08
3.69422e-08
3.68012e-08
3.66852e-08
3.65933e-08
3.65249e-08
3.64796e-08
3.6457e-08
4.78757e-08
4.6954e-08
4.60665e-08
4.52169e-08
4.44083e-08
4.36424e-08
4.29205e-08
4.22432e-08
4.16105e-08
4.10219e-08
4.04768e-08
3.99738e-08
3.95118e-08
3.9089e-08
3.8704e-08
3.83549e-08
3.80401e-08
3.77579e-08
3.75067e-08
3.7285e-08
3.70915e-08
3.69248e-08
3.6784e-08
3.66681e-08
3.65763e-08
3.65079e-08
3.64626e-08
3.64401e-08
4.78445e-08
4.69238e-08
4.60372e-08
4.51886e-08
4.43808e-08
4.36157e-08
4.28946e-08
4.22181e-08
4.15861e-08
4.09982e-08
4.04536e-08
3.99513e-08
3.94897e-08
3.90675e-08
3.86828e-08
3.83341e-08
3.80197e-08
3.77378e-08
3.74869e-08
3.72654e-08
3.70721e-08
3.69056e-08
3.67649e-08
3.66491e-08
3.65574e-08
3.64891e-08
3.64439e-08
3.64213e-08
4.78103e-08
4.68906e-08
4.6005e-08
4.51574e-08
4.43506e-08
4.35864e-08
4.28662e-08
4.21905e-08
4.15593e-08
4.09721e-08
4.04283e-08
3.99265e-08
3.94656e-08
3.90438e-08
3.86597e-08
3.83114e-08
3.79973e-08
3.77158e-08
3.74652e-08
3.7244e-08
3.70509e-08
3.68846e-08
3.67441e-08
3.66284e-08
3.65368e-08
3.64686e-08
3.64234e-08
3.64009e-08
4.7773e-08
4.68545e-08
4.597e-08
4.51234e-08
4.43177e-08
4.35546e-08
4.28353e-08
4.21605e-08
4.15302e-08
4.09438e-08
4.04007e-08
3.98997e-08
3.94393e-08
3.90182e-08
3.86345e-08
3.82867e-08
3.79731e-08
3.76919e-08
3.74416e-08
3.72207e-08
3.70278e-08
3.68618e-08
3.67214e-08
3.66059e-08
3.65144e-08
3.64463e-08
3.64011e-08
3.63786e-08
4.77326e-08
4.68153e-08
4.5932e-08
4.50867e-08
4.42821e-08
4.35201e-08
4.28019e-08
4.21281e-08
4.14987e-08
4.09133e-08
4.0371e-08
3.98707e-08
3.9411e-08
3.89905e-08
3.86074e-08
3.82602e-08
3.7947e-08
3.76662e-08
3.74163e-08
3.71957e-08
3.70031e-08
3.68372e-08
3.66971e-08
3.65817e-08
3.64903e-08
3.64223e-08
3.63772e-08
3.63547e-08
4.76891e-08
4.67731e-08
4.58912e-08
4.50472e-08
4.42438e-08
4.34831e-08
4.2766e-08
4.20933e-08
4.1465e-08
4.08805e-08
4.03391e-08
3.98396e-08
3.93807e-08
3.89609e-08
3.85784e-08
3.82317e-08
3.7919e-08
3.76387e-08
3.73891e-08
3.71689e-08
3.69765e-08
3.6811e-08
3.6671e-08
3.65558e-08
3.64645e-08
3.63966e-08
3.63516e-08
3.63292e-08
4.76425e-08
4.6728e-08
4.58476e-08
4.5005e-08
4.4203e-08
4.34435e-08
4.27277e-08
4.20562e-08
4.14289e-08
4.08455e-08
4.03051e-08
3.98065e-08
3.93484e-08
3.89293e-08
3.85475e-08
3.82014e-08
3.78893e-08
3.76094e-08
3.73603e-08
3.71404e-08
3.69484e-08
3.6783e-08
3.66433e-08
3.65283e-08
3.64371e-08
3.63693e-08
3.63244e-08
3.6302e-08
4.75928e-08
4.668e-08
4.58011e-08
4.496e-08
4.41594e-08
4.34014e-08
4.2687e-08
4.20167e-08
4.13907e-08
4.08084e-08
4.0269e-08
3.97713e-08
3.93141e-08
3.88958e-08
3.85148e-08
3.81693e-08
3.78577e-08
3.75784e-08
3.73297e-08
3.71102e-08
3.69185e-08
3.67535e-08
3.6614e-08
3.64991e-08
3.64081e-08
3.63404e-08
3.62956e-08
3.62732e-08
4.75401e-08
4.6629e-08
4.57517e-08
4.49123e-08
4.41133e-08
4.33568e-08
4.26438e-08
4.1975e-08
4.13502e-08
4.07691e-08
4.02308e-08
3.97342e-08
3.9278e-08
3.88605e-08
3.84803e-08
3.81355e-08
3.78245e-08
3.75457e-08
3.72975e-08
3.70784e-08
3.68871e-08
3.67223e-08
3.65831e-08
3.64684e-08
3.63776e-08
3.631e-08
3.62652e-08
3.62429e-08
4.74844e-08
4.6575e-08
4.56996e-08
4.48619e-08
4.40646e-08
4.33097e-08
4.25983e-08
4.19309e-08
4.13075e-08
4.07277e-08
4.01906e-08
3.96951e-08
3.92399e-08
3.88234e-08
3.84439e-08
3.80999e-08
3.77896e-08
3.75114e-08
3.72636e-08
3.7045e-08
3.68541e-08
3.66896e-08
3.65506e-08
3.64362e-08
3.63456e-08
3.62781e-08
3.62334e-08
3.62111e-08
4.74257e-08
4.65182e-08
4.56446e-08
4.48088e-08
4.40134e-08
4.32602e-08
4.25504e-08
4.18846e-08
4.12627e-08
4.06843e-08
4.01485e-08
3.96542e-08
3.92e-08
3.87845e-08
3.84059e-08
3.80627e-08
3.7753e-08
3.74754e-08
3.72283e-08
3.70101e-08
3.68195e-08
3.66554e-08
3.65167e-08
3.64025e-08
3.63121e-08
3.62447e-08
3.62001e-08
3.61778e-08
4.73639e-08
4.64585e-08
4.55869e-08
4.47531e-08
4.39596e-08
4.32082e-08
4.25003e-08
4.18361e-08
4.12158e-08
4.06388e-08
4.01044e-08
3.96113e-08
3.91583e-08
3.87438e-08
3.83662e-08
3.80238e-08
3.77149e-08
3.7438e-08
3.71914e-08
3.69737e-08
3.67836e-08
3.66198e-08
3.64814e-08
3.63675e-08
3.62772e-08
3.621e-08
3.61654e-08
3.61432e-08
4.72992e-08
4.63959e-08
4.55265e-08
4.46947e-08
4.39032e-08
4.31539e-08
4.24478e-08
4.17854e-08
4.11668e-08
4.05914e-08
4.00584e-08
3.95667e-08
3.91149e-08
3.87015e-08
3.83249e-08
3.79834e-08
3.76753e-08
3.7399e-08
3.7153e-08
3.69358e-08
3.67462e-08
3.65828e-08
3.64447e-08
3.6331e-08
3.62409e-08
3.61739e-08
3.61294e-08
3.61073e-08
4.72316e-08
4.63305e-08
4.54634e-08
4.46338e-08
4.38445e-08
4.30972e-08
4.23931e-08
4.17326e-08
4.11157e-08
4.0542e-08
4.00106e-08
3.95203e-08
3.90698e-08
3.86575e-08
3.8282e-08
3.79414e-08
3.76341e-08
3.73586e-08
3.71133e-08
3.68966e-08
3.67074e-08
3.65445e-08
3.64067e-08
3.62933e-08
3.62034e-08
3.61365e-08
3.60921e-08
3.607e-08
4.7161e-08
4.62623e-08
4.53975e-08
4.45703e-08
4.37832e-08
4.30382e-08
4.23362e-08
4.16777e-08
4.10627e-08
4.04907e-08
3.99609e-08
3.94721e-08
3.9023e-08
3.8612e-08
3.82375e-08
3.78979e-08
3.75916e-08
3.73168e-08
3.70721e-08
3.68561e-08
3.66674e-08
3.65049e-08
3.63674e-08
3.62543e-08
3.61646e-08
3.60978e-08
3.60536e-08
3.60315e-08
4.70876e-08
4.61914e-08
4.53291e-08
4.45043e-08
4.37196e-08
4.29768e-08
4.22771e-08
4.16207e-08
4.10077e-08
4.04376e-08
3.99095e-08
3.94223e-08
3.89746e-08
3.85649e-08
3.81916e-08
3.78531e-08
3.75477e-08
3.72737e-08
3.70297e-08
3.68143e-08
3.66261e-08
3.6464e-08
3.6327e-08
3.62141e-08
3.61246e-08
3.6058e-08
3.60139e-08
3.59919e-08
4.70113e-08
4.61177e-08
4.5258e-08
4.44358e-08
4.36536e-08
4.29133e-08
4.22158e-08
4.15617e-08
4.09508e-08
4.03826e-08
3.98564e-08
3.93708e-08
3.89247e-08
3.85164e-08
3.81443e-08
3.78069e-08
3.75024e-08
3.72293e-08
3.69861e-08
3.67713e-08
3.65837e-08
3.6422e-08
3.62853e-08
3.61728e-08
3.60835e-08
3.60171e-08
3.59731e-08
3.59512e-08
4.69322e-08
4.60414e-08
4.51843e-08
4.43648e-08
4.35853e-08
4.28475e-08
4.21525e-08
4.15007e-08
4.0892e-08
4.03259e-08
3.98016e-08
3.93178e-08
3.88732e-08
3.84664e-08
3.80957e-08
3.77594e-08
3.74559e-08
3.71838e-08
3.69413e-08
3.67272e-08
3.65401e-08
3.63789e-08
3.62426e-08
3.61304e-08
3.60414e-08
3.59752e-08
3.59313e-08
3.59094e-08
4.68504e-08
4.59624e-08
4.51082e-08
4.42914e-08
4.35147e-08
4.27796e-08
4.20872e-08
4.14378e-08
4.08315e-08
4.02675e-08
3.97452e-08
3.92632e-08
3.88204e-08
3.84151e-08
3.80457e-08
3.77106e-08
3.74083e-08
3.7137e-08
3.68954e-08
3.6682e-08
3.64955e-08
3.63348e-08
3.61989e-08
3.6087e-08
3.59983e-08
3.59323e-08
3.58885e-08
3.58666e-08
4.6766e-08
4.58808e-08
4.50296e-08
4.42157e-08
4.34419e-08
4.27096e-08
4.20199e-08
4.13731e-08
4.07691e-08
4.02075e-08
3.96872e-08
3.92072e-08
3.87662e-08
3.83624e-08
3.79945e-08
3.76607e-08
3.73595e-08
3.70892e-08
3.68484e-08
3.66358e-08
3.64499e-08
3.62897e-08
3.61543e-08
3.60427e-08
3.59542e-08
3.58884e-08
3.58447e-08
3.5823e-08
4.66789e-08
4.57967e-08
4.49485e-08
4.41377e-08
4.33669e-08
4.26375e-08
4.19506e-08
4.13065e-08
4.07051e-08
4.01458e-08
3.96278e-08
3.91499e-08
3.87106e-08
3.83086e-08
3.79421e-08
3.76097e-08
3.73097e-08
3.70404e-08
3.68005e-08
3.65886e-08
3.64034e-08
3.62438e-08
3.61088e-08
3.59975e-08
3.59093e-08
3.58437e-08
3.58002e-08
3.57785e-08
4.65892e-08
4.57102e-08
4.48651e-08
4.40575e-08
4.32897e-08
4.25634e-08
4.18795e-08
4.12382e-08
4.06395e-08
4.00827e-08
3.9567e-08
3.90911e-08
3.86538e-08
3.82536e-08
3.78887e-08
3.75577e-08
3.72588e-08
3.69907e-08
3.67517e-08
3.65406e-08
3.6356e-08
3.6197e-08
3.60624e-08
3.59515e-08
3.58637e-08
3.57982e-08
3.57548e-08
3.57332e-08
4.6497e-08
4.56212e-08
4.47794e-08
4.39751e-08
4.32106e-08
4.24874e-08
4.18065e-08
4.11682e-08
4.05722e-08
4.00181e-08
3.95048e-08
3.90312e-08
3.85959e-08
3.81974e-08
3.78342e-08
3.75046e-08
3.72071e-08
3.694e-08
3.6702e-08
3.64917e-08
3.63079e-08
3.61494e-08
3.60153e-08
3.59048e-08
3.58173e-08
3.5752e-08
3.57088e-08
3.56872e-08
4.64024e-08
4.55299e-08
4.46915e-08
4.38906e-08
4.31294e-08
4.24096e-08
4.17319e-08
4.10966e-08
4.05035e-08
3.99521e-08
3.94413e-08
3.897e-08
3.85368e-08
3.81403e-08
3.77788e-08
3.74507e-08
3.71545e-08
3.68886e-08
3.66516e-08
3.64422e-08
3.62591e-08
3.61012e-08
3.59676e-08
3.58575e-08
3.57702e-08
3.57052e-08
3.56621e-08
3.56406e-08
4.63055e-08
4.54364e-08
4.46015e-08
4.3804e-08
4.30463e-08
4.23299e-08
4.16555e-08
4.10234e-08
4.04334e-08
3.98847e-08
3.93766e-08
3.89077e-08
3.84768e-08
3.80822e-08
3.77225e-08
3.7396e-08
3.71011e-08
3.68365e-08
3.66005e-08
3.6392e-08
3.62096e-08
3.60523e-08
3.59193e-08
3.58096e-08
3.57226e-08
3.56578e-08
3.56149e-08
3.55934e-08
4.62063e-08
4.53407e-08
4.45093e-08
4.37155e-08
4.29614e-08
4.22485e-08
4.15776e-08
4.09488e-08
4.03619e-08
3.98162e-08
3.93107e-08
3.88444e-08
3.84157e-08
3.80232e-08
3.76653e-08
3.73405e-08
3.70471e-08
3.67837e-08
3.65488e-08
3.63412e-08
3.61596e-08
3.6003e-08
3.58704e-08
3.57611e-08
3.56745e-08
3.561e-08
3.55671e-08
3.55458e-08
4.6105e-08
4.52429e-08
4.44152e-08
4.36251e-08
4.28748e-08
4.21655e-08
4.14982e-08
4.08728e-08
4.02891e-08
3.97464e-08
3.92439e-08
3.87801e-08
3.83538e-08
3.79635e-08
3.76075e-08
3.72844e-08
3.69925e-08
3.67303e-08
3.64966e-08
3.62899e-08
3.61091e-08
3.59531e-08
3.58211e-08
3.57123e-08
3.5626e-08
3.55617e-08
3.5519e-08
3.54977e-08
4.60015e-08
4.51431e-08
4.43192e-08
4.35329e-08
4.27864e-08
4.2081e-08
4.14173e-08
4.07954e-08
4.02151e-08
3.96757e-08
3.9176e-08
3.8715e-08
3.82911e-08
3.7903e-08
3.7549e-08
3.72276e-08
3.69373e-08
3.66765e-08
3.64439e-08
3.62382e-08
3.60582e-08
3.59029e-08
3.57715e-08
3.56631e-08
3.55771e-08
3.55131e-08
3.54706e-08
3.54494e-08
4.58962e-08
4.50414e-08
4.42214e-08
4.34391e-08
4.26965e-08
4.1995e-08
4.13351e-08
4.07169e-08
4.01401e-08
3.96039e-08
3.91073e-08
3.8649e-08
3.82278e-08
3.78419e-08
3.749e-08
3.71704e-08
3.68817e-08
3.66222e-08
3.63908e-08
3.61861e-08
3.6007e-08
3.58524e-08
3.57215e-08
3.56136e-08
3.5528e-08
3.54642e-08
3.54218e-08
3.54007e-08
4.5789e-08
4.4938e-08
4.41219e-08
4.33436e-08
4.26051e-08
4.19076e-08
4.12517e-08
4.06373e-08
4.00641e-08
3.95312e-08
3.90378e-08
3.85824e-08
3.81638e-08
3.77803e-08
3.74305e-08
3.71128e-08
3.68257e-08
3.65677e-08
3.63375e-08
3.61338e-08
3.59555e-08
3.58017e-08
3.56714e-08
3.55639e-08
3.54787e-08
3.54151e-08
3.53729e-08
3.53519e-08
4.568e-08
4.48328e-08
4.40208e-08
4.32467e-08
4.25124e-08
4.1819e-08
4.11671e-08
4.05566e-08
3.99871e-08
3.94578e-08
3.89676e-08
3.85152e-08
3.80993e-08
3.77183e-08
3.73706e-08
3.70549e-08
3.67694e-08
3.65129e-08
3.62839e-08
3.60813e-08
3.5904e-08
3.57508e-08
3.56211e-08
3.55141e-08
3.54292e-08
3.5366e-08
3.5324e-08
3.5303e-08
5.65203e-09
4.89354e-09
3.49544e-09
2.72046e-10
2.15495e-11
1.24587e-11
1.40639e-08
1.2724e-08
1.09162e-08
8.09188e-09
5.69341e-09
4.59869e-09
2.24212e-08
2.09496e-08
1.92025e-08
1.70388e-08
1.48983e-08
1.3407e-08
2.99756e-08
2.86083e-08
2.70911e-08
2.54002e-08
2.37207e-08
2.23525e-08
3.64352e-08
3.52744e-08
3.4039e-08
3.27348e-08
3.14559e-08
3.03447e-08
4.17105e-08
4.07848e-08
3.98272e-08
3.88481e-08
3.78986e-08
3.7051e-08
4.58284e-08
4.51284e-08
4.44193e-08
4.37098e-08
4.30286e-08
4.24145e-08
4.88843e-08
4.83829e-08
4.78837e-08
4.73928e-08
4.69267e-08
4.65067e-08
5.10107e-08
5.06746e-08
5.03453e-08
5.00271e-08
4.97294e-08
4.94641e-08
5.2355e-08
5.21505e-08
5.19542e-08
5.17687e-08
5.15994e-08
5.14532e-08
5.30642e-08
5.29609e-08
5.28652e-08
5.27789e-08
5.2705e-08
5.26471e-08
5.32746e-08
5.32466e-08
5.32249e-08
5.32106e-08
5.32054e-08
5.32112e-08
5.31064e-08
5.31327e-08
5.31638e-08
5.32003e-08
5.32431e-08
5.32933e-08
5.26606e-08
5.2725e-08
5.27925e-08
5.28638e-08
5.29392e-08
5.30191e-08
5.20193e-08
5.21093e-08
5.22013e-08
5.22955e-08
5.23922e-08
5.24914e-08
5.12466e-08
5.13533e-08
5.14609e-08
5.15696e-08
5.16795e-08
5.17906e-08
5.03916e-08
5.05083e-08
5.06254e-08
5.07427e-08
5.08602e-08
5.0978e-08
4.94905e-08
4.96128e-08
4.97348e-08
4.98565e-08
4.99778e-08
5.00987e-08
4.85698e-08
4.86944e-08
4.88183e-08
4.89416e-08
4.90641e-08
4.91856e-08
4.76485e-08
4.77731e-08
4.78968e-08
4.80196e-08
4.81414e-08
4.8262e-08
4.67402e-08
4.68631e-08
4.69851e-08
4.7106e-08
4.72258e-08
4.73443e-08
4.58542e-08
4.59743e-08
4.60935e-08
4.62116e-08
4.63285e-08
4.64441e-08
4.55695e-08
4.47262e-08
4.39182e-08
4.31484e-08
4.24184e-08
4.17293e-08
4.10816e-08
4.04751e-08
3.99094e-08
3.93837e-08
3.88968e-08
3.84475e-08
3.80344e-08
3.76559e-08
3.73105e-08
3.69967e-08
3.6713e-08
3.64579e-08
3.62303e-08
3.60287e-08
3.58523e-08
3.56999e-08
3.55708e-08
3.54643e-08
3.53798e-08
3.53168e-08
3.5275e-08
3.52541e-08
4.54575e-08
4.46181e-08
4.38143e-08
4.30488e-08
4.23232e-08
4.16386e-08
4.09951e-08
4.03928e-08
3.9831e-08
3.9309e-08
3.88256e-08
3.83794e-08
3.79691e-08
3.75932e-08
3.72502e-08
3.69384e-08
3.66564e-08
3.64029e-08
3.61766e-08
3.59762e-08
3.58006e-08
3.5649e-08
3.55206e-08
3.54145e-08
3.53304e-08
3.52676e-08
3.5226e-08
3.52052e-08
4.53441e-08
4.45087e-08
4.37092e-08
4.29482e-08
4.22271e-08
4.15469e-08
4.09079e-08
4.03098e-08
3.97521e-08
3.92339e-08
3.8754e-08
3.83111e-08
3.79037e-08
3.75305e-08
3.71897e-08
3.688e-08
3.65999e-08
3.6348e-08
3.6123e-08
3.59237e-08
3.57491e-08
3.55983e-08
3.54704e-08
3.53649e-08
3.52811e-08
3.52187e-08
3.51772e-08
3.51565e-08
4.52295e-08
4.43982e-08
4.36031e-08
4.28466e-08
4.21302e-08
4.14546e-08
4.08201e-08
4.02263e-08
3.96728e-08
3.91584e-08
3.86821e-08
3.82425e-08
3.78382e-08
3.74677e-08
3.71293e-08
3.68218e-08
3.65435e-08
3.62931e-08
3.60695e-08
3.58713e-08
3.56977e-08
3.55477e-08
3.54205e-08
3.53155e-08
3.52321e-08
3.51699e-08
3.51286e-08
3.5108e-08
4.51139e-08
4.42867e-08
4.3496e-08
4.27442e-08
4.20325e-08
4.13616e-08
4.07317e-08
4.01424e-08
3.95931e-08
3.90828e-08
3.86102e-08
3.8174e-08
3.77727e-08
3.74049e-08
3.70691e-08
3.67636e-08
3.64872e-08
3.62385e-08
3.60162e-08
3.58193e-08
3.56466e-08
3.54974e-08
3.53708e-08
3.52663e-08
3.51833e-08
3.51214e-08
3.50803e-08
3.50598e-08
4.49974e-08
4.41743e-08
4.33882e-08
4.26411e-08
4.19342e-08
4.12682e-08
4.0643e-08
4.00583e-08
3.95133e-08
3.9007e-08
3.85382e-08
3.81055e-08
3.77074e-08
3.73424e-08
3.7009e-08
3.67058e-08
3.64313e-08
3.61842e-08
3.59633e-08
3.57676e-08
3.55959e-08
3.54475e-08
3.53216e-08
3.52175e-08
3.51349e-08
3.50733e-08
3.50324e-08
3.5012e-08
6.85486e-09
1.54386e-08
2.38341e-08
3.12868e-08
3.75611e-08
4.26201e-08
4.65246e-08
4.93888e-08
5.13531e-08
5.25666e-08
5.3174e-08
5.33081e-08
5.30844e-08
5.25994e-08
5.19314e-08
5.11413e-08
5.02755e-08
4.93684e-08
4.84452e-08
4.75237e-08
4.66169e-08
4.57338e-08
7.63609e-09
1.68078e-08
2.52908e-08
3.26287e-08
3.87063e-08
4.35438e-08
4.72329e-08
4.99041e-08
5.1705e-08
5.27862e-08
5.32906e-08
5.33468e-08
5.30662e-08
5.25409e-08
5.18453e-08
5.1037e-08
5.01599e-08
4.92465e-08
4.83205e-08
4.73988e-08
4.64936e-08
4.56132e-08
9.449e-09
1.86126e-08
2.69654e-08
3.40935e-08
3.99254e-08
4.45141e-08
4.79718e-08
5.04401e-08
5.20714e-08
5.30161e-08
5.34142e-08
5.33904e-08
5.30512e-08
5.24844e-08
5.17602e-08
5.09331e-08
5.00444e-08
4.91244e-08
4.81955e-08
4.72735e-08
4.63697e-08
4.54921e-08
1.17346e-08
2.08277e-08
2.89088e-08
3.57259e-08
4.12484e-08
4.55488e-08
4.87509e-08
5.10016e-08
5.24539e-08
5.32562e-08
5.35444e-08
5.34381e-08
5.30387e-08
5.24292e-08
5.16758e-08
5.08295e-08
4.99287e-08
4.9002e-08
4.80701e-08
4.71477e-08
4.62455e-08
4.53708e-08
1.47203e-08
2.34557e-08
3.112e-08
3.75305e-08
4.26799e-08
4.66508e-08
4.95709e-08
5.15875e-08
5.28509e-08
5.35047e-08
5.36793e-08
5.34883e-08
5.30275e-08
5.23746e-08
5.15915e-08
5.07257e-08
4.98128e-08
4.88793e-08
4.79444e-08
4.70218e-08
4.61212e-08
4.52494e-08
1.81741e-08
2.64017e-08
3.35482e-08
3.94776e-08
4.42012e-08
4.78072e-08
5.04228e-08
5.21913e-08
5.32574e-08
5.37579e-08
5.38162e-08
5.35392e-08
5.30161e-08
5.23196e-08
5.15067e-08
5.06214e-08
4.96965e-08
4.87563e-08
4.78185e-08
4.68957e-08
4.59968e-08
4.51282e-08
2.18966e-08
2.95512e-08
3.61152e-08
4.15136e-08
4.57762e-08
4.89938e-08
5.129e-08
5.28015e-08
5.36654e-08
5.40102e-08
5.39513e-08
5.3588e-08
5.3003e-08
5.22631e-08
5.14208e-08
5.05163e-08
4.95796e-08
4.8633e-08
4.76925e-08
4.67697e-08
4.58727e-08
4.50073e-08
2.58139e-08
3.27924e-08
3.87298e-08
4.35732e-08
4.73599e-08
5.018e-08
5.21518e-08
5.34042e-08
5.40654e-08
5.42552e-08
5.40802e-08
5.36319e-08
5.29862e-08
5.2204e-08
5.13332e-08
5.04101e-08
4.94622e-08
4.85095e-08
4.75666e-08
4.6644e-08
4.57491e-08
4.48869e-08
2.96475e-08
3.59701e-08
4.12929e-08
4.55893e-08
4.89063e-08
5.13343e-08
5.29867e-08
5.39847e-08
5.44478e-08
5.44866e-08
5.41989e-08
5.36684e-08
5.29642e-08
5.21414e-08
5.12432e-08
5.03026e-08
4.93441e-08
4.83859e-08
4.7441e-08
4.65188e-08
4.56261e-08
4.47675e-08
3.32456e-08
3.89787e-08
4.37291e-08
4.75079e-08
5.03768e-08
5.24295e-08
5.37758e-08
5.45303e-08
5.48039e-08
5.46984e-08
5.43035e-08
5.36951e-08
5.29355e-08
5.20744e-08
5.11507e-08
5.01937e-08
4.92255e-08
4.82623e-08
4.73158e-08
4.63944e-08
4.55042e-08
4.46492e-08
3.65833e-08
4.17738e-08
4.59953e-08
4.9293e-08
5.17438e-08
5.34452e-08
5.45046e-08
5.50306e-08
5.51267e-08
5.48863e-08
5.43913e-08
5.37101e-08
5.28991e-08
5.20026e-08
5.10553e-08
5.00834e-08
4.91065e-08
4.8139e-08
4.71913e-08
4.62711e-08
4.53835e-08
4.45323e-08
3.96721e-08
4.43401e-08
4.80697e-08
5.09241e-08
5.29901e-08
5.43681e-08
5.51632e-08
5.54789e-08
5.54115e-08
5.50472e-08
5.44602e-08
5.37125e-08
5.28545e-08
5.19258e-08
5.09571e-08
4.99719e-08
4.89873e-08
4.80162e-08
4.7068e-08
4.61491e-08
4.52645e-08
4.44172e-08
4.24816e-08
4.66639e-08
4.99415e-08
5.23913e-08
5.41072e-08
5.51913e-08
5.57466e-08
5.58715e-08
5.5656e-08
5.51795e-08
5.45094e-08
5.37018e-08
5.28015e-08
5.1844e-08
5.08564e-08
4.98594e-08
4.88683e-08
4.78944e-08
4.6946e-08
4.60289e-08
4.51474e-08
4.43042e-08
4.50058e-08
4.87419e-08
5.16085e-08
5.36924e-08
5.5093e-08
5.59131e-08
5.62534e-08
5.62075e-08
5.58597e-08
5.52831e-08
5.45392e-08
5.36783e-08
5.27406e-08
5.17577e-08
5.07535e-08
4.97464e-08
4.87499e-08
4.77739e-08
4.68258e-08
4.59108e-08
4.50326e-08
4.41936e-08
4.72417e-08
5.05785e-08
5.30754e-08
5.48315e-08
5.59506e-08
5.65359e-08
5.66854e-08
5.64885e-08
5.60239e-08
5.53592e-08
5.45504e-08
5.36428e-08
5.26725e-08
5.16675e-08
5.06491e-08
4.96335e-08
4.86326e-08
4.76552e-08
4.67079e-08
4.57953e-08
4.49205e-08
4.40858e-08
4.92238e-08
5.21899e-08
5.43531e-08
5.58167e-08
5.66865e-08
5.70648e-08
5.70467e-08
5.67176e-08
5.61511e-08
5.54097e-08
5.45445e-08
5.35966e-08
5.25982e-08
5.15743e-08
5.05439e-08
4.95212e-08
4.85169e-08
4.75388e-08
4.65927e-08
4.56827e-08
4.48115e-08
4.39812e-08
5.09534e-08
5.35873e-08
5.54531e-08
5.66582e-08
5.73091e-08
5.75066e-08
5.73429e-08
5.68991e-08
5.62446e-08
5.54372e-08
5.45236e-08
5.35412e-08
5.25189e-08
5.1479e-08
5.04386e-08
4.94102e-08
4.84034e-08
4.74252e-08
4.64807e-08
4.55734e-08
4.4706e-08
4.38801e-08
5.24503e-08
5.47849e-08
5.63884e-08
5.73676e-08
5.78282e-08
5.78694e-08
5.75802e-08
5.70381e-08
5.63084e-08
5.54446e-08
5.449e-08
5.34783e-08
5.24359e-08
5.13828e-08
5.03341e-08
4.93013e-08
4.82928e-08
4.7315e-08
4.63723e-08
4.5468e-08
4.46044e-08
4.37828e-08
5.37131e-08
5.57936e-08
5.71718e-08
5.79567e-08
5.82541e-08
5.81616e-08
5.77655e-08
5.71399e-08
5.63465e-08
5.54352e-08
5.4446e-08
5.34099e-08
5.23507e-08
5.12866e-08
5.02314e-08
4.91952e-08
4.81857e-08
4.72086e-08
4.6268e-08
4.53669e-08
4.45071e-08
4.36898e-08
5.47626e-08
5.66301e-08
5.78179e-08
5.84383e-08
5.85976e-08
5.83921e-08
5.79058e-08
5.721e-08
5.6363e-08
5.54121e-08
5.4394e-08
5.33376e-08
5.22646e-08
5.11917e-08
5.01312e-08
4.90925e-08
4.80827e-08
4.71067e-08
4.61684e-08
4.52704e-08
4.44144e-08
4.36013e-08
5.56242e-08
5.73142e-08
5.83429e-08
5.88256e-08
5.88693e-08
5.85693e-08
5.80078e-08
5.72535e-08
5.63622e-08
5.53783e-08
5.43364e-08
5.32633e-08
5.21791e-08
5.1099e-08
5.00345e-08
4.89941e-08
4.79843e-08
4.70098e-08
4.60739e-08
4.5179e-08
4.43267e-08
4.35178e-08
5.63237e-08
5.78657e-08
5.87626e-08
5.91315e-08
5.90797e-08
5.87017e-08
5.80781e-08
5.72756e-08
5.63477e-08
5.53367e-08
5.42754e-08
5.31887e-08
5.20954e-08
5.10096e-08
4.99421e-08
4.89007e-08
4.78913e-08
4.69183e-08
4.59849e-08
4.50931e-08
4.42444e-08
4.34395e-08
5.68785e-08
5.83022e-08
5.90924e-08
5.93686e-08
5.92388e-08
5.8797e-08
5.81227e-08
5.72808e-08
5.63231e-08
5.52901e-08
5.4213e-08
5.31153e-08
5.20147e-08
5.09246e-08
4.98548e-08
4.88128e-08
4.78041e-08
4.68328e-08
4.59019e-08
4.50132e-08
4.41679e-08
4.33667e-08
5.73135e-08
5.86423e-08
5.93469e-08
5.95485e-08
5.93557e-08
5.88625e-08
5.81472e-08
5.72735e-08
5.62917e-08
5.52409e-08
5.4151e-08
5.30445e-08
5.19382e-08
5.08447e-08
4.97733e-08
4.87311e-08
4.77234e-08
4.67538e-08
4.58252e-08
4.49394e-08
4.40975e-08
4.32998e-08
5.7644e-08
5.89021e-08
5.95395e-08
5.96819e-08
5.94389e-08
5.89046e-08
5.81565e-08
5.72573e-08
5.62562e-08
5.51912e-08
5.40912e-08
5.29777e-08
5.18669e-08
5.07708e-08
4.96983e-08
4.86563e-08
4.76495e-08
4.66817e-08
4.57554e-08
4.48723e-08
4.40334e-08
4.32391e-08
5.7905e-08
5.90998e-08
5.96829e-08
5.97783e-08
5.94958e-08
5.8929e-08
5.8155e-08
5.72356e-08
5.62192e-08
5.5143e-08
5.40349e-08
5.29159e-08
5.18016e-08
5.07036e-08
4.96305e-08
4.85887e-08
4.7583e-08
4.66168e-08
4.56927e-08
4.48122e-08
4.39761e-08
4.31847e-08
5.80945e-08
5.92447e-08
5.97868e-08
5.9846e-08
5.95328e-08
5.89406e-08
5.81464e-08
5.72112e-08
5.61828e-08
5.50978e-08
5.39834e-08
5.28602e-08
5.17432e-08
5.06438e-08
4.95703e-08
4.85289e-08
4.75242e-08
4.65596e-08
4.56375e-08
4.47592e-08
4.39256e-08
4.31368e-08
5.8227e-08
5.93479e-08
5.98599e-08
5.98918e-08
5.95552e-08
5.89437e-08
5.81339e-08
5.71865e-08
5.6149e-08
5.50571e-08
5.39378e-08
5.28113e-08
5.16924e-08
5.0592e-08
4.95183e-08
4.84773e-08
4.74736e-08
4.65104e-08
4.559e-08
4.47137e-08
4.38822e-08
4.30958e-08
5.83296e-08
5.94221e-08
5.99103e-08
5.99218e-08
5.95676e-08
5.89416e-08
5.81201e-08
5.71636e-08
5.6119e-08
5.5022e-08
5.38991e-08
5.27701e-08
5.16497e-08
5.05486e-08
4.94748e-08
4.84343e-08
4.74314e-08
4.64694e-08
4.55504e-08
4.46758e-08
4.38462e-08
4.30617e-08
5.83979e-08
5.94718e-08
5.99435e-08
5.99403e-08
5.95737e-08
5.89372e-08
5.81072e-08
5.7144e-08
5.60943e-08
5.49935e-08
5.38679e-08
5.27371e-08
5.16156e-08
5.0514e-08
4.94402e-08
4.84001e-08
4.7398e-08
4.64369e-08
4.55191e-08
4.46458e-08
4.38177e-08
4.30348e-08
5.84372e-08
5.95018e-08
5.99636e-08
5.99511e-08
5.95762e-08
5.89326e-08
5.80968e-08
5.7129e-08
5.60757e-08
5.49722e-08
5.38448e-08
5.27128e-08
5.15905e-08
5.04886e-08
4.94148e-08
4.8375e-08
4.73734e-08
4.64131e-08
4.54961e-08
4.46238e-08
4.37968e-08
4.3015e-08
5.84554e-08
5.95173e-08
5.99746e-08
5.9957e-08
5.95772e-08
5.89294e-08
5.80901e-08
5.71194e-08
5.6064e-08
5.49588e-08
5.38302e-08
5.26974e-08
5.15747e-08
5.04725e-08
4.93988e-08
4.83591e-08
4.73579e-08
4.6398e-08
4.54816e-08
4.461e-08
4.37836e-08
4.30025e-08
5.84585e-08
5.9523e-08
5.99796e-08
5.99602e-08
5.95784e-08
5.89288e-08
5.80878e-08
5.71159e-08
5.60595e-08
5.49536e-08
5.38244e-08
5.26912e-08
5.15683e-08
5.0466e-08
4.93922e-08
4.83527e-08
4.73515e-08
4.63918e-08
4.54757e-08
4.46043e-08
4.37782e-08
4.29974e-08
4.48806e-08
4.40617e-08
4.32802e-08
4.25379e-08
4.1836e-08
4.11749e-08
4.05545e-08
3.99744e-08
3.94338e-08
3.89317e-08
3.84667e-08
3.80374e-08
3.76425e-08
3.72804e-08
3.69495e-08
3.66485e-08
3.63759e-08
3.61305e-08
3.59111e-08
3.57165e-08
3.55458e-08
3.53982e-08
3.52729e-08
3.51694e-08
3.50872e-08
3.50258e-08
3.49851e-08
3.49648e-08
4.47637e-08
4.39491e-08
4.31723e-08
4.24349e-08
4.17379e-08
4.10818e-08
4.04663e-08
3.98909e-08
3.93548e-08
3.88568e-08
3.83957e-08
3.797e-08
3.75783e-08
3.7219e-08
3.68907e-08
3.65919e-08
3.63213e-08
3.60775e-08
3.58595e-08
3.56661e-08
3.54964e-08
3.53496e-08
3.5225e-08
3.5122e-08
3.50401e-08
3.49791e-08
3.49385e-08
3.49183e-08
4.46464e-08
4.38361e-08
4.30641e-08
4.23317e-08
4.16399e-08
4.09888e-08
4.03783e-08
3.98077e-08
3.9276e-08
3.87823e-08
3.83251e-08
3.7903e-08
3.75145e-08
3.71582e-08
3.68324e-08
3.65359e-08
3.62672e-08
3.60251e-08
3.58085e-08
3.56163e-08
3.54476e-08
3.53016e-08
3.51776e-08
3.50751e-08
3.49937e-08
3.49329e-08
3.48925e-08
3.48724e-08
4.45289e-08
4.37231e-08
4.29559e-08
4.22286e-08
4.15419e-08
4.0896e-08
4.02905e-08
3.97248e-08
3.91978e-08
3.87083e-08
3.82551e-08
3.78366e-08
3.74514e-08
3.70979e-08
3.67748e-08
3.64805e-08
3.62138e-08
3.59734e-08
3.57582e-08
3.55672e-08
3.53995e-08
3.52543e-08
3.5131e-08
3.5029e-08
3.49479e-08
3.48874e-08
3.48472e-08
3.48271e-08
4.44114e-08
4.36101e-08
4.28479e-08
4.21258e-08
4.14444e-08
4.08037e-08
4.02033e-08
3.96424e-08
3.91201e-08
3.86349e-08
3.81857e-08
3.77709e-08
3.7389e-08
3.70385e-08
3.67179e-08
3.6426e-08
3.61612e-08
3.59225e-08
3.57087e-08
3.55189e-08
3.53521e-08
3.52077e-08
3.50851e-08
3.49836e-08
3.49029e-08
3.48427e-08
3.48026e-08
3.47827e-08
4.42941e-08
4.34975e-08
4.27403e-08
4.20234e-08
4.13474e-08
4.0712e-08
4.01168e-08
3.95608e-08
3.90432e-08
3.85624e-08
3.81172e-08
3.7706e-08
3.73275e-08
3.69799e-08
3.6662e-08
3.63722e-08
3.61095e-08
3.58724e-08
3.566e-08
3.54714e-08
3.53056e-08
3.5162e-08
3.504e-08
3.4939e-08
3.48587e-08
3.47988e-08
3.47589e-08
3.4739e-08
4.41773e-08
4.33855e-08
4.26333e-08
4.19218e-08
4.12512e-08
4.06211e-08
4.00311e-08
3.94802e-08
3.89672e-08
3.84908e-08
3.80497e-08
3.76422e-08
3.72669e-08
3.69223e-08
3.6607e-08
3.63195e-08
3.60587e-08
3.58233e-08
3.56123e-08
3.54249e-08
3.52601e-08
3.51173e-08
3.49959e-08
3.48954e-08
3.48154e-08
3.47557e-08
3.47161e-08
3.46963e-08
4.40612e-08
4.32742e-08
4.25273e-08
4.18212e-08
4.1156e-08
4.05313e-08
3.99465e-08
3.94006e-08
3.88923e-08
3.84204e-08
3.79833e-08
3.75795e-08
3.72075e-08
3.68658e-08
3.65531e-08
3.62679e-08
3.6009e-08
3.57752e-08
3.55657e-08
3.53794e-08
3.52155e-08
3.50735e-08
3.49527e-08
3.48527e-08
3.47731e-08
3.47137e-08
3.46742e-08
3.46545e-08
4.39461e-08
4.3164e-08
4.24224e-08
4.17217e-08
4.1062e-08
4.04428e-08
3.98632e-08
3.93223e-08
3.88188e-08
3.83512e-08
3.79181e-08
3.7518e-08
3.71493e-08
3.68106e-08
3.65004e-08
3.62174e-08
3.59604e-08
3.57283e-08
3.55201e-08
3.5335e-08
3.51721e-08
3.50308e-08
3.49106e-08
3.48111e-08
3.47319e-08
3.46727e-08
3.46333e-08
3.46137e-08
4.38323e-08
4.30552e-08
4.23189e-08
4.16237e-08
4.09695e-08
4.03557e-08
3.97814e-08
3.92455e-08
3.87467e-08
3.82835e-08
3.78544e-08
3.74579e-08
3.70925e-08
3.67566e-08
3.6449e-08
3.61682e-08
3.59131e-08
3.56826e-08
3.54758e-08
3.52917e-08
3.51298e-08
3.49892e-08
3.48697e-08
3.47706e-08
3.46917e-08
3.46328e-08
3.45936e-08
3.4574e-08
4.372e-08
4.29479e-08
4.2217e-08
4.15274e-08
4.08787e-08
4.02703e-08
3.97013e-08
3.91704e-08
3.86762e-08
3.82173e-08
3.77922e-08
3.73993e-08
3.70371e-08
3.67041e-08
3.6399e-08
3.61204e-08
3.58671e-08
3.56382e-08
3.54327e-08
3.52498e-08
3.50887e-08
3.49489e-08
3.48299e-08
3.47313e-08
3.46527e-08
3.4594e-08
3.4555e-08
3.45355e-08
4.36095e-08
4.28426e-08
4.21171e-08
4.1433e-08
4.07898e-08
4.01868e-08
3.9623e-08
3.9097e-08
3.86075e-08
3.81529e-08
3.77318e-08
3.73424e-08
3.69834e-08
3.66532e-08
3.63505e-08
3.6074e-08
3.58226e-08
3.55952e-08
3.5391e-08
3.52091e-08
3.50489e-08
3.49098e-08
3.47914e-08
3.46932e-08
3.4615e-08
3.45565e-08
3.45176e-08
3.44982e-08
4.35012e-08
4.27395e-08
4.20194e-08
4.13408e-08
4.07031e-08
4.01055e-08
3.95468e-08
3.90257e-08
3.85408e-08
3.80905e-08
3.76731e-08
3.72873e-08
3.69313e-08
3.66039e-08
3.63036e-08
3.60292e-08
3.57796e-08
3.55537e-08
3.53507e-08
3.51699e-08
3.50105e-08
3.48721e-08
3.47542e-08
3.46565e-08
3.45786e-08
3.45203e-08
3.44816e-08
3.44622e-08
4.33955e-08
4.26389e-08
4.19242e-08
4.12511e-08
4.06188e-08
4.00265e-08
3.94729e-08
3.89567e-08
3.84762e-08
3.803e-08
3.76165e-08
3.7234e-08
3.68811e-08
3.65564e-08
3.62584e-08
3.5986e-08
3.57381e-08
3.55137e-08
3.5312e-08
3.51321e-08
3.49736e-08
3.48358e-08
3.47185e-08
3.46211e-08
3.45435e-08
3.44855e-08
3.44469e-08
3.44276e-08
4.32925e-08
4.25411e-08
4.18318e-08
4.11641e-08
4.05372e-08
3.99501e-08
3.94015e-08
3.889e-08
3.84139e-08
3.79718e-08
3.75619e-08
3.71828e-08
3.68328e-08
3.65107e-08
3.6215e-08
3.59446e-08
3.56983e-08
3.54753e-08
3.52748e-08
3.50959e-08
3.49381e-08
3.4801e-08
3.46841e-08
3.45872e-08
3.45099e-08
3.4452e-08
3.44135e-08
3.43943e-08
4.31927e-08
4.24465e-08
4.17424e-08
4.108e-08
4.04584e-08
3.98764e-08
3.93327e-08
3.88258e-08
3.8354e-08
3.79158e-08
3.75096e-08
3.71336e-08
3.67866e-08
3.6467e-08
3.61735e-08
3.59049e-08
3.56603e-08
3.54386e-08
3.52392e-08
3.50613e-08
3.49043e-08
3.47678e-08
3.46513e-08
3.45547e-08
3.44777e-08
3.44201e-08
3.43817e-08
3.43625e-08
4.30964e-08
4.23552e-08
4.16564e-08
4.09992e-08
4.03828e-08
3.98058e-08
3.92668e-08
3.87644e-08
3.82968e-08
3.78624e-08
3.74596e-08
3.70868e-08
3.67425e-08
3.64253e-08
3.61339e-08
3.58671e-08
3.56241e-08
3.54037e-08
3.52053e-08
3.50283e-08
3.4872e-08
3.47361e-08
3.46201e-08
3.45238e-08
3.44471e-08
3.43896e-08
3.43513e-08
3.43322e-08
4.30039e-08
4.22677e-08
4.1574e-08
4.09219e-08
4.03105e-08
3.97383e-08
3.92039e-08
3.87058e-08
3.82422e-08
3.78115e-08
3.7412e-08
3.70422e-08
3.67005e-08
3.63857e-08
3.60963e-08
3.58313e-08
3.55897e-08
3.53706e-08
3.51732e-08
3.4997e-08
3.48414e-08
3.4706e-08
3.45905e-08
3.44945e-08
3.4418e-08
3.43607e-08
3.43226e-08
3.43035e-08
4.29155e-08
4.21842e-08
4.14954e-08
4.08483e-08
4.02417e-08
3.96742e-08
3.91442e-08
3.86502e-08
3.81905e-08
3.77633e-08
3.7367e-08
3.70001e-08
3.66609e-08
3.63483e-08
3.60608e-08
3.57975e-08
3.55572e-08
3.53393e-08
3.51429e-08
3.49675e-08
3.48125e-08
3.46776e-08
3.45625e-08
3.44669e-08
3.43906e-08
3.43334e-08
3.42954e-08
3.42764e-08
4.28316e-08
4.2105e-08
4.1421e-08
4.07786e-08
4.01766e-08
3.96136e-08
3.90879e-08
3.85979e-08
3.81418e-08
3.77179e-08
3.73247e-08
3.69604e-08
3.66237e-08
3.63131e-08
3.60275e-08
3.57657e-08
3.55268e-08
3.53099e-08
3.51145e-08
3.49398e-08
3.47854e-08
3.4651e-08
3.45362e-08
3.44409e-08
3.43648e-08
3.43078e-08
3.42699e-08
3.42509e-08
4.27524e-08
4.20304e-08
4.1351e-08
4.07131e-08
4.01155e-08
3.95567e-08
3.9035e-08
3.85488e-08
3.80962e-08
3.76755e-08
3.72851e-08
3.69234e-08
3.65889e-08
3.62803e-08
3.59964e-08
3.5736e-08
3.54983e-08
3.52825e-08
3.50879e-08
3.49139e-08
3.47601e-08
3.46261e-08
3.45117e-08
3.44166e-08
3.43407e-08
3.42839e-08
3.4246e-08
3.42271e-08
4.26783e-08
4.19606e-08
4.12855e-08
4.0652e-08
4.00586e-08
3.95037e-08
3.89858e-08
3.85031e-08
3.80537e-08
3.76361e-08
3.72483e-08
3.6889e-08
3.65567e-08
3.62499e-08
3.59675e-08
3.57085e-08
3.5472e-08
3.52571e-08
3.50633e-08
3.48899e-08
3.47367e-08
3.46031e-08
3.4489e-08
3.43941e-08
3.43184e-08
3.42617e-08
3.42239e-08
3.4205e-08
4.26095e-08
4.18959e-08
4.12249e-08
4.05954e-08
4.00059e-08
3.94548e-08
3.89404e-08
3.8461e-08
3.80146e-08
3.75997e-08
3.72145e-08
3.68574e-08
3.6527e-08
3.62219e-08
3.5941e-08
3.56833e-08
3.54478e-08
3.52338e-08
3.50407e-08
3.48679e-08
3.47151e-08
3.45819e-08
3.44681e-08
3.43735e-08
3.42979e-08
3.42413e-08
3.42036e-08
3.41847e-08
4.25464e-08
4.18365e-08
4.11693e-08
4.05435e-08
3.99576e-08
3.941e-08
3.88989e-08
3.84225e-08
3.79789e-08
3.75665e-08
3.71836e-08
3.68285e-08
3.64999e-08
3.61964e-08
3.59168e-08
3.56602e-08
3.54257e-08
3.52125e-08
3.502e-08
3.48478e-08
3.46954e-08
3.45626e-08
3.4449e-08
3.43546e-08
3.42792e-08
3.42227e-08
3.4185e-08
3.41662e-08
4.2489e-08
4.17826e-08
4.11189e-08
4.04965e-08
3.99139e-08
3.93695e-08
3.88613e-08
3.83877e-08
3.79467e-08
3.75366e-08
3.71557e-08
3.68025e-08
3.64755e-08
3.61734e-08
3.5895e-08
3.56395e-08
3.54058e-08
3.51933e-08
3.50015e-08
3.48297e-08
3.46777e-08
3.45452e-08
3.44318e-08
3.43376e-08
3.42623e-08
3.42059e-08
3.41683e-08
3.41495e-08
4.24377e-08
4.17345e-08
4.10739e-08
4.04546e-08
3.9875e-08
3.93334e-08
3.88279e-08
3.83567e-08
3.7918e-08
3.751e-08
3.71309e-08
3.67794e-08
3.64538e-08
3.61529e-08
3.58757e-08
3.5621e-08
3.53881e-08
3.51763e-08
3.49849e-08
3.48136e-08
3.4662e-08
3.45297e-08
3.44166e-08
3.43225e-08
3.42473e-08
3.4191e-08
3.41534e-08
3.41347e-08
4.23927e-08
4.16922e-08
4.10344e-08
4.04178e-08
3.98409e-08
3.93017e-08
3.87986e-08
3.83296e-08
3.78929e-08
3.74867e-08
3.71093e-08
3.67591e-08
3.64348e-08
3.61351e-08
3.58588e-08
3.56049e-08
3.53727e-08
3.51614e-08
3.49705e-08
3.47996e-08
3.46482e-08
3.45161e-08
3.44032e-08
3.43093e-08
3.42342e-08
3.41779e-08
3.41404e-08
3.41217e-08
4.2354e-08
4.1656e-08
4.10006e-08
4.03864e-08
3.98117e-08
3.92747e-08
3.87736e-08
3.83064e-08
3.78714e-08
3.74668e-08
3.70908e-08
3.67419e-08
3.64187e-08
3.61199e-08
3.58443e-08
3.55912e-08
3.53595e-08
3.51487e-08
3.49582e-08
3.47876e-08
3.46364e-08
3.45046e-08
3.43918e-08
3.4298e-08
3.4223e-08
3.41668e-08
3.41293e-08
3.41106e-08
4.23219e-08
4.16259e-08
4.09725e-08
4.03603e-08
3.97875e-08
3.92523e-08
3.87528e-08
3.82873e-08
3.78537e-08
3.74503e-08
3.70755e-08
3.67276e-08
3.64053e-08
3.61073e-08
3.58324e-08
3.55798e-08
3.53486e-08
3.51382e-08
3.4948e-08
3.47776e-08
3.46267e-08
3.4495e-08
3.43824e-08
3.42886e-08
3.42137e-08
3.41575e-08
3.41201e-08
3.41014e-08
4.22966e-08
4.16022e-08
4.09504e-08
4.03397e-08
3.97683e-08
3.92346e-08
3.87365e-08
3.82721e-08
3.78397e-08
3.74373e-08
3.70634e-08
3.67164e-08
3.63947e-08
3.60973e-08
3.5823e-08
3.55708e-08
3.534e-08
3.51299e-08
3.494e-08
3.47698e-08
3.4619e-08
3.44875e-08
3.43749e-08
3.42812e-08
3.42064e-08
3.41502e-08
3.41128e-08
3.40941e-08
4.2278e-08
4.15848e-08
4.09341e-08
4.03246e-08
3.97543e-08
3.92216e-08
3.87245e-08
3.82611e-08
3.78294e-08
3.74278e-08
3.70546e-08
3.67081e-08
3.6387e-08
3.60901e-08
3.58161e-08
3.55643e-08
3.53337e-08
3.51238e-08
3.49341e-08
3.47641e-08
3.46134e-08
3.44819e-08
3.43694e-08
3.42758e-08
3.4201e-08
3.41449e-08
3.41075e-08
3.40888e-08
4.22662e-08
4.15738e-08
4.09239e-08
4.0315e-08
3.97455e-08
3.92134e-08
3.87169e-08
3.82541e-08
3.7823e-08
3.74219e-08
3.7049e-08
3.67029e-08
3.63821e-08
3.60855e-08
3.58118e-08
3.55601e-08
3.53297e-08
3.512e-08
3.49304e-08
3.47604e-08
3.46098e-08
3.44784e-08
3.4366e-08
3.42724e-08
3.41975e-08
3.41415e-08
3.41041e-08
3.40854e-08
4.22614e-08
4.15692e-08
4.09196e-08
4.03111e-08
3.97419e-08
3.92101e-08
3.87138e-08
3.82512e-08
3.78203e-08
3.74194e-08
3.70467e-08
3.67008e-08
3.63801e-08
3.60835e-08
3.58099e-08
3.55584e-08
3.53281e-08
3.51184e-08
3.49288e-08
3.47589e-08
3.46083e-08
3.44769e-08
3.43645e-08
3.42709e-08
3.41961e-08
3.414e-08
3.41026e-08
3.4084e-08
4.57891e-08
4.66738e-08
4.75818e-08
4.85039e-08
4.9427e-08
5.03331e-08
5.11966e-08
5.19829e-08
5.2645e-08
5.31215e-08
5.33337e-08
5.31846e-08
5.25582e-08
5.1322e-08
4.93315e-08
4.6439e-08
4.25059e-08
3.74213e-08
3.11287e-08
2.36715e-08
1.52955e-08
6.77026e-09
4.56694e-08
4.65514e-08
4.74579e-08
4.83802e-08
4.9306e-08
5.0218e-08
5.10924e-08
5.18961e-08
5.25847e-08
5.30998e-08
5.33665e-08
5.32917e-08
5.27635e-08
5.1653e-08
4.98171e-08
4.71062e-08
4.33742e-08
3.84938e-08
3.23781e-08
2.50154e-08
1.65359e-08
7.42573e-09
4.55493e-08
4.64285e-08
4.73334e-08
4.8256e-08
4.91846e-08
5.0103e-08
5.09886e-08
5.18103e-08
5.25263e-08
5.30812e-08
5.34038e-08
5.34053e-08
5.29781e-08
5.19967e-08
5.03206e-08
4.77994e-08
4.42819e-08
3.96288e-08
3.37318e-08
2.65465e-08
1.81643e-08
9.04933e-09
4.54288e-08
4.63052e-08
4.72086e-08
4.81314e-08
4.90629e-08
4.99878e-08
5.0885e-08
5.17253e-08
5.24694e-08
5.30651e-08
5.34453e-08
5.35254e-08
5.32027e-08
5.2356e-08
5.08484e-08
4.85309e-08
4.52502e-08
4.08601e-08
3.52384e-08
2.83158e-08
2.01313e-08
1.09687e-08
4.53081e-08
4.61816e-08
4.70834e-08
4.80065e-08
4.89409e-08
4.98723e-08
5.07813e-08
5.16404e-08
5.24132e-08
5.30507e-08
5.34899e-08
5.3651e-08
5.34366e-08
5.27309e-08
5.14017e-08
4.9304e-08
4.62859e-08
4.21989e-08
3.69133e-08
3.03421e-08
2.24874e-08
1.35568e-08
4.51875e-08
4.60579e-08
4.69581e-08
4.78813e-08
4.88185e-08
4.97566e-08
5.06772e-08
5.15554e-08
5.2357e-08
5.30368e-08
5.3536e-08
5.37799e-08
5.3677e-08
5.31177e-08
5.19762e-08
5.01132e-08
4.73814e-08
4.36348e-08
3.87427e-08
3.26124e-08
2.52309e-08
1.67576e-08
4.50671e-08
4.59344e-08
4.68327e-08
4.77561e-08
4.86959e-08
4.96403e-08
5.05725e-08
5.14695e-08
5.22999e-08
5.3022e-08
5.35815e-08
5.3909e-08
5.39194e-08
5.351e-08
5.25626e-08
5.0945e-08
4.85169e-08
4.51379e-08
4.06807e-08
3.5052e-08
2.82287e-08
2.03251e-08
4.49472e-08
4.58113e-08
4.67076e-08
4.76308e-08
4.8573e-08
4.95235e-08
5.04669e-08
5.13822e-08
5.22409e-08
5.30047e-08
5.36238e-08
5.40346e-08
5.41582e-08
5.38997e-08
5.31487e-08
5.17814e-08
4.96656e-08
4.6668e-08
4.2666e-08
3.75663e-08
3.13334e-08
2.40343e-08
4.4828e-08
4.56887e-08
4.65828e-08
4.75056e-08
4.845e-08
4.94062e-08
5.03602e-08
5.12931e-08
5.2179e-08
5.29832e-08
5.36604e-08
5.41526e-08
5.43875e-08
5.42777e-08
5.37212e-08
5.26029e-08
5.0799e-08
4.81833e-08
4.46382e-08
4.00697e-08
3.44311e-08
2.77595e-08
4.47098e-08
4.55669e-08
4.64587e-08
4.73808e-08
4.8327e-08
4.92883e-08
5.02522e-08
5.12017e-08
5.21135e-08
5.29563e-08
5.36891e-08
5.42595e-08
5.46016e-08
5.46357e-08
5.42678e-08
5.33915e-08
5.1891e-08
4.96471e-08
4.65457e-08
4.24901e-08
3.74177e-08
3.13236e-08
4.45929e-08
4.54463e-08
4.63355e-08
4.72567e-08
4.82042e-08
4.91699e-08
5.01429e-08
5.11078e-08
5.20437e-08
5.29226e-08
5.37079e-08
5.43521e-08
5.47959e-08
5.49665e-08
5.4778e-08
5.41321e-08
5.29208e-08
5.1031e-08
4.83516e-08
4.47822e-08
4.02444e-08
3.46883e-08
4.44776e-08
4.53271e-08
4.62135e-08
4.71334e-08
4.80817e-08
4.90514e-08
5.00324e-08
5.10113e-08
5.19693e-08
5.28816e-08
5.37154e-08
5.44282e-08
5.49666e-08
5.52647e-08
5.52439e-08
5.48137e-08
5.38732e-08
5.23151e-08
5.00312e-08
4.69201e-08
4.28974e-08
3.79117e-08
4.43641e-08
4.52096e-08
4.6093e-08
4.70113e-08
4.79601e-08
4.89329e-08
4.9921e-08
5.09123e-08
5.18902e-08
5.28329e-08
5.37109e-08
5.44864e-08
5.51115e-08
5.55266e-08
5.56602e-08
5.54288e-08
5.47382e-08
5.34864e-08
5.1568e-08
4.88799e-08
4.53298e-08
4.08457e-08
4.42528e-08
4.50942e-08
4.59745e-08
4.68909e-08
4.78395e-08
4.88148e-08
4.98088e-08
5.0811e-08
5.18067e-08
5.27764e-08
5.36941e-08
5.45262e-08
5.52296e-08
5.57507e-08
5.60243e-08
5.59736e-08
5.55106e-08
5.45383e-08
5.2954e-08
5.06534e-08
4.75371e-08
4.35166e-08
4.41441e-08
4.49813e-08
4.58582e-08
4.67724e-08
4.77205e-08
4.86975e-08
4.96965e-08
5.0708e-08
5.17192e-08
5.27127e-08
5.36655e-08
5.45478e-08
5.53209e-08
5.59366e-08
5.63357e-08
5.64472e-08
5.61892e-08
5.54694e-08
5.4188e-08
5.22411e-08
4.95248e-08
4.59396e-08
4.40383e-08
4.48712e-08
4.57445e-08
4.66563e-08
4.76034e-08
4.85815e-08
4.95844e-08
5.06038e-08
5.16283e-08
5.26424e-08
5.36259e-08
5.45521e-08
5.53866e-08
5.60858e-08
5.65957e-08
5.68512e-08
5.67756e-08
5.62815e-08
5.52726e-08
5.36464e-08
5.1299e-08
4.81317e-08
4.39357e-08
4.47643e-08
4.5634e-08
4.65431e-08
4.74888e-08
4.84674e-08
4.94733e-08
5.04992e-08
5.15348e-08
5.25666e-08
5.35765e-08
5.45408e-08
5.54285e-08
5.62003e-08
5.68071e-08
5.71887e-08
5.72736e-08
5.6979e-08
5.62118e-08
5.48719e-08
5.28556e-08
5.00617e-08
4.38368e-08
4.4661e-08
4.55269e-08
4.64331e-08
4.73772e-08
4.83558e-08
4.93638e-08
5.03948e-08
5.14397e-08
5.24864e-08
5.35188e-08
5.45155e-08
5.54489e-08
5.62832e-08
5.69737e-08
5.74645e-08
5.76889e-08
5.7568e-08
5.70125e-08
5.59238e-08
5.41989e-08
5.17376e-08
4.37418e-08
4.45617e-08
4.54238e-08
4.6327e-08
4.72692e-08
4.82471e-08
4.92566e-08
5.02917e-08
5.13441e-08
5.24031e-08
5.34543e-08
5.44785e-08
5.54505e-08
5.63381e-08
5.70998e-08
5.76841e-08
5.80281e-08
5.80568e-08
5.76835e-08
5.68112e-08
5.5335e-08
5.31441e-08
4.36511e-08
4.44667e-08
4.53251e-08
4.62252e-08
4.71651e-08
4.81422e-08
4.91524e-08
5.01905e-08
5.12489e-08
5.23181e-08
5.33849e-08
5.44319e-08
5.54364e-08
5.63686e-08
5.71905e-08
5.78537e-08
5.8299e-08
5.84545e-08
5.82363e-08
5.75488e-08
5.62878e-08
5.43439e-08
4.35651e-08
4.43765e-08
4.52312e-08
4.61281e-08
4.70657e-08
4.80415e-08
4.9052e-08
5.00921e-08
5.11553e-08
5.22327e-08
5.33122e-08
5.43781e-08
5.54095e-08
5.63788e-08
5.72507e-08
5.79799e-08
5.85097e-08
5.87714e-08
5.8683e-08
5.81504e-08
5.7069e-08
5.53285e-08
4.34841e-08
4.42915e-08
4.51424e-08
4.60362e-08
4.69714e-08
4.79457e-08
4.89559e-08
4.99975e-08
5.10643e-08
5.21481e-08
5.3238e-08
5.43193e-08
5.53727e-08
5.63726e-08
5.72857e-08
5.80691e-08
5.86688e-08
5.9018e-08
5.90365e-08
5.8631e-08
5.7696e-08
5.61188e-08
4.34084e-08
4.42119e-08
4.50593e-08
4.59499e-08
4.68827e-08
4.78554e-08
4.8865e-08
4.99074e-08
5.09769e-08
5.20658e-08
5.31639e-08
5.42576e-08
5.53289e-08
5.63536e-08
5.73002e-08
5.81278e-08
5.87843e-08
5.92048e-08
5.93101e-08
5.90071e-08
5.81887e-08
5.67366e-08
4.33383e-08
4.41381e-08
4.49821e-08
4.58698e-08
4.68001e-08
4.7771e-08
4.87798e-08
4.98226e-08
5.0894e-08
5.19868e-08
5.30914e-08
5.41951e-08
5.52806e-08
5.63253e-08
5.72989e-08
5.81621e-08
5.88644e-08
5.93421e-08
5.95171e-08
5.92962e-08
5.85712e-08
5.72202e-08
4.32741e-08
4.40705e-08
4.49113e-08
4.57961e-08
4.6724e-08
4.76932e-08
4.8701e-08
4.97438e-08
5.08164e-08
5.19122e-08
5.30219e-08
5.41334e-08
5.52304e-08
5.62909e-08
5.7286e-08
5.81776e-08
5.89162e-08
5.94394e-08
5.96697e-08
5.95141e-08
5.88642e-08
5.75982e-08
4.32161e-08
4.40093e-08
4.48471e-08
4.57293e-08
4.66549e-08
4.76224e-08
4.86291e-08
4.96717e-08
5.07451e-08
5.18431e-08
5.29567e-08
5.40743e-08
5.51802e-08
5.62533e-08
5.72653e-08
5.81792e-08
5.89464e-08
5.95052e-08
5.97788e-08
5.96741e-08
5.90821e-08
5.78798e-08
4.31644e-08
4.39548e-08
4.479e-08
4.56697e-08
4.65932e-08
4.7559e-08
4.85647e-08
4.96068e-08
5.06807e-08
5.17802e-08
5.28968e-08
5.40192e-08
5.5132e-08
5.62148e-08
5.72401e-08
5.81713e-08
5.89607e-08
5.9547e-08
5.98538e-08
5.97878e-08
5.92394e-08
5.80838e-08
4.31195e-08
4.39073e-08
4.474e-08
4.56176e-08
4.65393e-08
4.75035e-08
4.85081e-08
4.95497e-08
5.06239e-08
5.17245e-08
5.28433e-08
5.39692e-08
5.50874e-08
5.61777e-08
5.72131e-08
5.81576e-08
5.89638e-08
5.95711e-08
5.9903e-08
5.9866e-08
5.93496e-08
5.82279e-08
4.30813e-08
4.38669e-08
4.46976e-08
4.55733e-08
4.64933e-08
4.74562e-08
4.84598e-08
4.95009e-08
5.05751e-08
5.16765e-08
5.27969e-08
5.39255e-08
5.50477e-08
5.61436e-08
5.71867e-08
5.81411e-08
5.89601e-08
5.95829e-08
5.99333e-08
5.99176e-08
5.94239e-08
5.8322e-08
4.30501e-08
4.38339e-08
4.4663e-08
4.55371e-08
4.64557e-08
4.74175e-08
4.84202e-08
4.94608e-08
5.05349e-08
5.16368e-08
5.27583e-08
5.38889e-08
5.5014e-08
5.61141e-08
5.71627e-08
5.81245e-08
5.89526e-08
5.95868e-08
5.99507e-08
5.99505e-08
5.94751e-08
5.83982e-08
4.3026e-08
4.38085e-08
4.46362e-08
4.55091e-08
4.64266e-08
4.73874e-08
4.83895e-08
4.94297e-08
5.05037e-08
5.16058e-08
5.27281e-08
5.386e-08
5.49872e-08
5.60902e-08
5.71427e-08
5.81096e-08
5.89441e-08
5.95861e-08
5.99591e-08
5.99692e-08
5.95044e-08
5.84364e-08
4.30092e-08
4.37906e-08
4.46174e-08
4.54894e-08
4.64062e-08
4.73663e-08
4.83679e-08
4.94077e-08
5.04817e-08
5.15839e-08
5.27067e-08
5.38394e-08
5.49679e-08
5.60728e-08
5.71278e-08
5.80979e-08
5.89366e-08
5.95834e-08
5.9962e-08
5.99781e-08
5.95189e-08
5.84547e-08
4.29996e-08
4.37805e-08
4.46067e-08
4.54783e-08
4.63946e-08
4.73544e-08
4.83556e-08
4.93952e-08
5.04691e-08
5.15713e-08
5.26943e-08
5.38275e-08
5.49566e-08
5.60624e-08
5.71188e-08
5.80905e-08
5.89312e-08
5.95805e-08
5.99619e-08
5.99807e-08
5.95234e-08
5.84575e-08
3.49866e-08
3.5007e-08
3.50478e-08
3.51093e-08
3.51917e-08
3.52955e-08
3.5421e-08
3.5569e-08
3.57402e-08
3.59353e-08
3.61554e-08
3.64016e-08
3.6675e-08
3.6977e-08
3.7309e-08
3.76724e-08
3.80687e-08
3.84995e-08
3.89662e-08
3.94702e-08
4.00127e-08
4.05949e-08
4.12174e-08
4.18807e-08
4.25849e-08
4.33294e-08
4.41131e-08
4.4934e-08
3.49399e-08
3.49602e-08
3.50009e-08
3.50621e-08
3.51441e-08
3.52473e-08
3.53723e-08
3.55195e-08
3.56896e-08
3.58836e-08
3.61023e-08
3.63469e-08
3.66184e-08
3.69182e-08
3.72476e-08
3.76082e-08
3.80014e-08
3.84287e-08
3.88915e-08
3.93914e-08
3.99296e-08
4.05071e-08
4.11248e-08
4.17833e-08
4.24825e-08
4.32222e-08
4.40013e-08
4.4818e-08
3.48938e-08
3.4914e-08
3.49545e-08
3.50154e-08
3.5097e-08
3.51998e-08
3.53241e-08
3.54705e-08
3.56397e-08
3.58325e-08
3.60498e-08
3.62926e-08
3.65622e-08
3.68598e-08
3.71867e-08
3.75445e-08
3.79344e-08
3.83582e-08
3.88172e-08
3.93129e-08
3.98466e-08
4.04194e-08
4.10323e-08
4.16857e-08
4.23799e-08
4.31147e-08
4.38891e-08
4.47015e-08
3.48483e-08
3.48684e-08
3.49087e-08
3.49694e-08
3.50506e-08
3.51529e-08
3.52765e-08
3.54221e-08
3.55903e-08
3.5782e-08
3.59979e-08
3.62391e-08
3.65067e-08
3.68021e-08
3.71265e-08
3.74813e-08
3.7868e-08
3.82882e-08
3.87433e-08
3.92348e-08
3.97639e-08
4.0332e-08
4.09399e-08
4.15882e-08
4.22774e-08
4.30071e-08
4.37768e-08
4.45848e-08
3.48035e-08
3.48235e-08
3.48637e-08
3.4924e-08
3.50049e-08
3.51067e-08
3.52297e-08
3.53745e-08
3.55417e-08
3.57322e-08
3.59467e-08
3.61863e-08
3.6452e-08
3.67451e-08
3.70669e-08
3.74188e-08
3.78023e-08
3.82189e-08
3.867e-08
3.91572e-08
3.96818e-08
4.0245e-08
4.08478e-08
4.1491e-08
4.2175e-08
4.28997e-08
4.36644e-08
4.4468e-08
3.47595e-08
3.47795e-08
3.48194e-08
3.48795e-08
3.49601e-08
3.50613e-08
3.51837e-08
3.53277e-08
3.5494e-08
3.56832e-08
3.58963e-08
3.61342e-08
3.6398e-08
3.66889e-08
3.70081e-08
3.73571e-08
3.77373e-08
3.81503e-08
3.85974e-08
3.90803e-08
3.96003e-08
4.01586e-08
4.07564e-08
4.13943e-08
4.2073e-08
4.27925e-08
4.35523e-08
4.43513e-08
3.47164e-08
3.47362e-08
3.4776e-08
3.48359e-08
3.4916e-08
3.50168e-08
3.51386e-08
3.52818e-08
3.54471e-08
3.56352e-08
3.58469e-08
3.60832e-08
3.6345e-08
3.66336e-08
3.69503e-08
3.72964e-08
3.76733e-08
3.80826e-08
3.85258e-08
3.90043e-08
3.95196e-08
4.0073e-08
4.06656e-08
4.12983e-08
4.19717e-08
4.26859e-08
4.34406e-08
4.4235e-08
3.46742e-08
3.4694e-08
3.47336e-08
3.47932e-08
3.4873e-08
3.49733e-08
3.50944e-08
3.52369e-08
3.54012e-08
3.55882e-08
3.57985e-08
3.60331e-08
3.6293e-08
3.65794e-08
3.68935e-08
3.72367e-08
3.76103e-08
3.8016e-08
3.84551e-08
3.89293e-08
3.94399e-08
3.99884e-08
4.05758e-08
4.12032e-08
4.18711e-08
4.258e-08
4.33296e-08
4.41192e-08
3.4633e-08
3.46527e-08
3.46921e-08
3.47515e-08
3.48309e-08
3.49307e-08
3.50513e-08
3.5193e-08
3.53564e-08
3.55422e-08
3.57512e-08
3.59842e-08
3.62422e-08
3.65263e-08
3.68379e-08
3.71781e-08
3.75485e-08
3.79505e-08
3.83857e-08
3.88555e-08
3.93615e-08
3.99049e-08
4.04871e-08
4.11091e-08
4.17717e-08
4.24752e-08
4.32196e-08
4.40043e-08
3.45929e-08
3.46125e-08
3.46518e-08
3.47109e-08
3.479e-08
3.48893e-08
3.50092e-08
3.51502e-08
3.53127e-08
3.54974e-08
3.5705e-08
3.59364e-08
3.61925e-08
3.64745e-08
3.67835e-08
3.71209e-08
3.7488e-08
3.78864e-08
3.83176e-08
3.87831e-08
3.92843e-08
3.98228e-08
4.03998e-08
4.10164e-08
4.16735e-08
4.23716e-08
4.31107e-08
4.38905e-08
3.45538e-08
3.45734e-08
3.46125e-08
3.46714e-08
3.47501e-08
3.4849e-08
3.49684e-08
3.51086e-08
3.52703e-08
3.54538e-08
3.56601e-08
3.58899e-08
3.61442e-08
3.6424e-08
3.67305e-08
3.7065e-08
3.7429e-08
3.78238e-08
3.8251e-08
3.87121e-08
3.92088e-08
3.97423e-08
4.03141e-08
4.09253e-08
4.15769e-08
4.22694e-08
4.30033e-08
4.3778e-08
3.4516e-08
3.45355e-08
3.45745e-08
3.46331e-08
3.47115e-08
3.481e-08
3.49288e-08
3.50683e-08
3.52291e-08
3.54116e-08
3.56166e-08
3.58448e-08
3.60973e-08
3.63749e-08
3.6679e-08
3.70107e-08
3.73715e-08
3.77628e-08
3.8186e-08
3.86429e-08
3.91349e-08
3.96635e-08
4.02301e-08
4.08359e-08
4.1482e-08
4.21691e-08
4.28976e-08
4.36673e-08
3.44795e-08
3.44989e-08
3.45377e-08
3.45961e-08
3.46742e-08
3.47723e-08
3.48905e-08
3.50294e-08
3.51893e-08
3.53707e-08
3.55744e-08
3.58012e-08
3.60518e-08
3.63274e-08
3.66291e-08
3.6958e-08
3.73157e-08
3.77035e-08
3.81229e-08
3.85755e-08
3.90629e-08
3.95866e-08
4.01481e-08
4.07486e-08
4.13892e-08
4.20708e-08
4.27939e-08
4.35585e-08
3.44442e-08
3.44636e-08
3.45023e-08
3.45605e-08
3.46383e-08
3.47359e-08
3.48536e-08
3.49918e-08
3.51509e-08
3.53313e-08
3.55338e-08
3.57591e-08
3.6008e-08
3.62816e-08
3.65808e-08
3.69071e-08
3.72617e-08
3.76461e-08
3.80617e-08
3.85102e-08
3.89931e-08
3.95119e-08
4.00683e-08
4.06635e-08
4.12987e-08
4.19748e-08
4.26925e-08
4.34519e-08
3.44103e-08
3.44296e-08
3.44682e-08
3.45262e-08
3.46037e-08
3.47009e-08
3.48182e-08
3.49557e-08
3.51139e-08
3.52934e-08
3.54947e-08
3.57186e-08
3.59658e-08
3.62374e-08
3.65344e-08
3.6858e-08
3.72097e-08
3.75907e-08
3.80026e-08
3.8447e-08
3.89254e-08
3.94396e-08
3.99909e-08
4.05809e-08
4.12107e-08
4.18814e-08
4.25937e-08
4.3348e-08
3.43779e-08
3.43971e-08
3.44355e-08
3.44933e-08
3.45706e-08
3.46674e-08
3.47842e-08
3.49211e-08
3.50786e-08
3.52571e-08
3.54573e-08
3.56798e-08
3.59254e-08
3.6195e-08
3.64898e-08
3.68109e-08
3.71596e-08
3.75374e-08
3.79457e-08
3.83861e-08
3.88602e-08
3.93697e-08
3.99162e-08
4.0501e-08
4.11255e-08
4.17909e-08
4.24979e-08
4.3247e-08
3.43469e-08
3.43661e-08
3.44044e-08
3.4462e-08
3.4539e-08
3.46355e-08
3.47518e-08
3.48881e-08
3.50449e-08
3.52225e-08
3.54216e-08
3.56427e-08
3.58868e-08
3.61546e-08
3.64472e-08
3.67659e-08
3.71118e-08
3.74864e-08
3.78911e-08
3.83277e-08
3.87976e-08
3.93026e-08
3.98442e-08
4.0424e-08
4.10433e-08
4.17034e-08
4.24052e-08
4.31492e-08
3.43174e-08
3.43365e-08
3.43748e-08
3.44322e-08
3.45089e-08
3.46051e-08
3.47209e-08
3.48567e-08
3.50128e-08
3.51896e-08
3.53876e-08
3.56075e-08
3.585e-08
3.61161e-08
3.64067e-08
3.67229e-08
3.70661e-08
3.74377e-08
3.78391e-08
3.82719e-08
3.87378e-08
3.92384e-08
3.97753e-08
4.03502e-08
4.09645e-08
4.16194e-08
4.23161e-08
4.30551e-08
3.42896e-08
3.43086e-08
3.43467e-08
3.4404e-08
3.44805e-08
3.45763e-08
3.46918e-08
3.4827e-08
3.49824e-08
3.51584e-08
3.53554e-08
3.55741e-08
3.58152e-08
3.60796e-08
3.63682e-08
3.66822e-08
3.70229e-08
3.73915e-08
3.77896e-08
3.82188e-08
3.86808e-08
3.91772e-08
3.97096e-08
4.02798e-08
4.08891e-08
4.15391e-08
4.22307e-08
4.29648e-08
3.42633e-08
3.42823e-08
3.43203e-08
3.43774e-08
3.44537e-08
3.45493e-08
3.46643e-08
3.47991e-08
3.49539e-08
3.51291e-08
3.53251e-08
3.55427e-08
3.57825e-08
3.60452e-08
3.6332e-08
3.66438e-08
3.6982e-08
3.73479e-08
3.77429e-08
3.81687e-08
3.86269e-08
3.91192e-08
3.96473e-08
4.02129e-08
4.08176e-08
4.14627e-08
4.21494e-08
4.28787e-08
3.42387e-08
3.42577e-08
3.42956e-08
3.43525e-08
3.44286e-08
3.45239e-08
3.46386e-08
3.47729e-08
3.49271e-08
3.51016e-08
3.52968e-08
3.55133e-08
3.57518e-08
3.6013e-08
3.6298e-08
3.66078e-08
3.69437e-08
3.73069e-08
3.7699e-08
3.81215e-08
3.85761e-08
3.90646e-08
3.95886e-08
4.01498e-08
4.075e-08
4.13904e-08
4.20725e-08
4.27972e-08
3.42158e-08
3.42347e-08
3.42726e-08
3.43294e-08
3.44053e-08
3.45003e-08
3.46147e-08
3.47485e-08
3.49022e-08
3.5076e-08
3.52704e-08
3.54859e-08
3.57232e-08
3.5983e-08
3.62664e-08
3.65743e-08
3.69079e-08
3.72687e-08
3.7658e-08
3.80774e-08
3.85287e-08
3.90135e-08
3.95336e-08
4.00907e-08
4.06865e-08
4.13226e-08
4.20002e-08
4.27204e-08
3.41946e-08
3.42135e-08
3.42513e-08
3.4308e-08
3.43837e-08
3.44785e-08
3.45925e-08
3.4726e-08
3.48792e-08
3.50524e-08
3.5246e-08
3.54606e-08
3.56968e-08
3.59553e-08
3.62371e-08
3.65433e-08
3.68749e-08
3.72333e-08
3.762e-08
3.80366e-08
3.84847e-08
3.89661e-08
3.94825e-08
4.00358e-08
4.06275e-08
4.12594e-08
4.19328e-08
4.26488e-08
3.41752e-08
3.41941e-08
3.42318e-08
3.42884e-08
3.43639e-08
3.44585e-08
3.45723e-08
3.47054e-08
3.48581e-08
3.50307e-08
3.52236e-08
3.54374e-08
3.56726e-08
3.59299e-08
3.62103e-08
3.65148e-08
3.68445e-08
3.72008e-08
3.75851e-08
3.79991e-08
3.84442e-08
3.89224e-08
3.94355e-08
3.99851e-08
4.05731e-08
4.12011e-08
4.18705e-08
4.25826e-08
3.41577e-08
3.41765e-08
3.42141e-08
3.42706e-08
3.4346e-08
3.44404e-08
3.45539e-08
3.46867e-08
3.4839e-08
3.50111e-08
3.52034e-08
3.54163e-08
3.56506e-08
3.59068e-08
3.6186e-08
3.64889e-08
3.6817e-08
3.71713e-08
3.75534e-08
3.79649e-08
3.84074e-08
3.88827e-08
3.93926e-08
3.99389e-08
4.05234e-08
4.11478e-08
4.18135e-08
4.2522e-08
3.41419e-08
3.41607e-08
3.41983e-08
3.42547e-08
3.43299e-08
3.44242e-08
3.45374e-08
3.46699e-08
3.48219e-08
3.49935e-08
3.51852e-08
3.53975e-08
3.56309e-08
3.58862e-08
3.61641e-08
3.64658e-08
3.67922e-08
3.71448e-08
3.7525e-08
3.79342e-08
3.83743e-08
3.88469e-08
3.9354e-08
3.98973e-08
4.04786e-08
4.10997e-08
4.17622e-08
4.24673e-08
3.4128e-08
3.41467e-08
3.41843e-08
3.42406e-08
3.43158e-08
3.44098e-08
3.45229e-08
3.46552e-08
3.48068e-08
3.4978e-08
3.51692e-08
3.53809e-08
3.56135e-08
3.58679e-08
3.61449e-08
3.64453e-08
3.67704e-08
3.71214e-08
3.74998e-08
3.79071e-08
3.8345e-08
3.88153e-08
3.93198e-08
3.98604e-08
4.04389e-08
4.10571e-08
4.17165e-08
4.24186e-08
3.41159e-08
3.41347e-08
3.41722e-08
3.42284e-08
3.43035e-08
3.43974e-08
3.45103e-08
3.46424e-08
3.47937e-08
3.49646e-08
3.51553e-08
3.53665e-08
3.55985e-08
3.58521e-08
3.61282e-08
3.64276e-08
3.67515e-08
3.71011e-08
3.7478e-08
3.78836e-08
3.83196e-08
3.87878e-08
3.92901e-08
3.98283e-08
4.04044e-08
4.102e-08
4.16768e-08
4.23762e-08
3.41058e-08
3.41245e-08
3.4162e-08
3.42182e-08
3.42932e-08
3.4387e-08
3.44998e-08
3.46316e-08
3.47827e-08
3.49532e-08
3.51437e-08
3.53543e-08
3.55858e-08
3.58388e-08
3.61141e-08
3.64126e-08
3.67355e-08
3.7084e-08
3.74595e-08
3.78637e-08
3.82981e-08
3.87646e-08
3.9265e-08
3.98012e-08
4.03751e-08
4.09885e-08
4.16431e-08
4.23403e-08
3.40976e-08
3.41163e-08
3.41537e-08
3.42099e-08
3.42848e-08
3.43785e-08
3.44912e-08
3.46228e-08
3.47737e-08
3.49441e-08
3.51342e-08
3.53445e-08
3.55755e-08
3.5828e-08
3.61027e-08
3.64005e-08
3.67225e-08
3.70701e-08
3.74445e-08
3.78475e-08
3.82806e-08
3.87456e-08
3.92445e-08
3.97791e-08
4.03513e-08
4.09629e-08
4.16156e-08
4.23109e-08
3.40913e-08
3.411e-08
3.41474e-08
3.42035e-08
3.42783e-08
3.4372e-08
3.44846e-08
3.46161e-08
3.47669e-08
3.4937e-08
3.51269e-08
3.53369e-08
3.55676e-08
3.58197e-08
3.60939e-08
3.63911e-08
3.67125e-08
3.70594e-08
3.7433e-08
3.7835e-08
3.82671e-08
3.87311e-08
3.92287e-08
3.97621e-08
4.03329e-08
4.09431e-08
4.15944e-08
4.22883e-08
3.40869e-08
3.41056e-08
3.4143e-08
3.4199e-08
3.42739e-08
3.43675e-08
3.448e-08
3.46115e-08
3.47621e-08
3.49321e-08
3.51218e-08
3.53317e-08
3.55621e-08
3.58139e-08
3.60878e-08
3.63846e-08
3.67056e-08
3.70519e-08
3.7425e-08
3.78263e-08
3.82577e-08
3.87209e-08
3.92177e-08
3.97501e-08
4.03201e-08
4.09293e-08
4.15796e-08
4.22724e-08
3.40844e-08
3.41031e-08
3.41405e-08
3.41966e-08
3.42714e-08
3.4365e-08
3.44774e-08
3.46089e-08
3.47594e-08
3.49294e-08
3.5119e-08
3.53287e-08
3.5559e-08
3.58107e-08
3.60843e-08
3.63809e-08
3.67016e-08
3.70477e-08
3.74204e-08
3.78214e-08
3.82524e-08
3.87151e-08
3.92115e-08
3.97434e-08
4.03128e-08
4.09215e-08
4.15712e-08
4.22635e-08
1.26087e-11
2.23533e-11
3.14583e-10
3.631e-09
4.80098e-09
5.63031e-09
4.61535e-09
5.7336e-09
8.20157e-09
1.09977e-08
1.26939e-08
1.40008e-08
1.3433e-08
1.49394e-08
1.70995e-08
1.92391e-08
2.0925e-08
2.23401e-08
2.23794e-08
2.37531e-08
2.54326e-08
2.71025e-08
2.85769e-08
2.98898e-08
3.03702e-08
3.14812e-08
3.27534e-08
3.40383e-08
3.52401e-08
3.63549e-08
3.70759e-08
3.79205e-08
3.88614e-08
3.98235e-08
4.07542e-08
4.1643e-08
4.24405e-08
4.30506e-08
4.37234e-08
4.44186e-08
4.51065e-08
4.57781e-08
4.65353e-08
4.69513e-08
4.74103e-08
4.78897e-08
4.83728e-08
4.8853e-08
4.94965e-08
4.97583e-08
5.00503e-08
5.03599e-08
5.06772e-08
5.0998e-08
5.14897e-08
5.16333e-08
5.17984e-08
5.19776e-08
5.21656e-08
5.23594e-08
5.26878e-08
5.27438e-08
5.28149e-08
5.2897e-08
5.2987e-08
5.30832e-08
5.32556e-08
5.32487e-08
5.32522e-08
5.32639e-08
5.3282e-08
5.33055e-08
5.33408e-08
5.32902e-08
5.32465e-08
5.32086e-08
5.31756e-08
5.31466e-08
5.30691e-08
5.29892e-08
5.29136e-08
5.28419e-08
5.27734e-08
5.27078e-08
5.25431e-08
5.24443e-08
5.23479e-08
5.22538e-08
5.21617e-08
5.20713e-08
5.18433e-08
5.17329e-08
5.16237e-08
5.15155e-08
5.14082e-08
5.13019e-08
5.1031e-08
5.09142e-08
5.07975e-08
5.0681e-08
5.05648e-08
5.04486e-08
5.01516e-08
5.00318e-08
4.99115e-08
4.97908e-08
4.96697e-08
4.95483e-08
4.92379e-08
4.91175e-08
4.89962e-08
4.8874e-08
4.87511e-08
4.86275e-08
4.83134e-08
4.8194e-08
4.80733e-08
4.79517e-08
4.7829e-08
4.77056e-08
4.73945e-08
4.72772e-08
4.71585e-08
4.70387e-08
4.69178e-08
4.6796e-08
4.64928e-08
4.63784e-08
4.62627e-08
4.61457e-08
4.60276e-08
4.59085e-08
4.50499e-08
4.42248e-08
4.34366e-08
4.26873e-08
4.19783e-08
4.13101e-08
4.06829e-08
4.00962e-08
3.95493e-08
3.90413e-08
3.85708e-08
3.81366e-08
3.77371e-08
3.73709e-08
3.70365e-08
3.67323e-08
3.6457e-08
3.62092e-08
3.59877e-08
3.57914e-08
3.56193e-08
3.54705e-08
3.53443e-08
3.524e-08
3.51572e-08
3.50955e-08
3.50545e-08
3.5034e-08
4.51654e-08
4.43362e-08
4.35435e-08
4.27896e-08
4.20758e-08
4.14029e-08
4.0771e-08
4.01799e-08
3.96287e-08
3.91167e-08
3.86425e-08
3.82049e-08
3.78024e-08
3.74334e-08
3.70965e-08
3.67902e-08
3.6513e-08
3.62636e-08
3.60407e-08
3.58432e-08
3.56701e-08
3.55206e-08
3.53937e-08
3.5289e-08
3.52058e-08
3.51437e-08
3.51026e-08
3.5082e-08
4.528e-08
4.44468e-08
4.36497e-08
4.28912e-08
4.21728e-08
4.14952e-08
4.08588e-08
4.02632e-08
3.97079e-08
3.9192e-08
3.87142e-08
3.82733e-08
3.78677e-08
3.7496e-08
3.71567e-08
3.68483e-08
3.65692e-08
3.63182e-08
3.6094e-08
3.58954e-08
3.57213e-08
3.5571e-08
3.54435e-08
3.53382e-08
3.52547e-08
3.51924e-08
3.5151e-08
3.51304e-08
4.53935e-08
4.45563e-08
4.37549e-08
4.29919e-08
4.2269e-08
4.15869e-08
4.0946e-08
4.03462e-08
3.97868e-08
3.92671e-08
3.87857e-08
3.83415e-08
3.7933e-08
3.75587e-08
3.7217e-08
3.69065e-08
3.66256e-08
3.63731e-08
3.61475e-08
3.59477e-08
3.57728e-08
3.56216e-08
3.54935e-08
3.53878e-08
3.53038e-08
3.52412e-08
3.51997e-08
3.5179e-08
4.55057e-08
4.46646e-08
4.38591e-08
4.30917e-08
4.23643e-08
4.16778e-08
4.10326e-08
4.04286e-08
3.98653e-08
3.93418e-08
3.8857e-08
3.84096e-08
3.79982e-08
3.76213e-08
3.72773e-08
3.69647e-08
3.66821e-08
3.6428e-08
3.62011e-08
3.60003e-08
3.58244e-08
3.56725e-08
3.55437e-08
3.54375e-08
3.53532e-08
3.52903e-08
3.52486e-08
3.52278e-08
4.56167e-08
4.47717e-08
4.3962e-08
4.31904e-08
4.24586e-08
4.17678e-08
4.11184e-08
4.05104e-08
3.99432e-08
3.94161e-08
3.89279e-08
3.84774e-08
3.80632e-08
3.76838e-08
3.73375e-08
3.7023e-08
3.67386e-08
3.6483e-08
3.62548e-08
3.60528e-08
3.5876e-08
3.57234e-08
3.5594e-08
3.54873e-08
3.54026e-08
3.53395e-08
3.52976e-08
3.52767e-08
6.75127e-12
6.75044e-12
6.74877e-12
6.74626e-12
6.74292e-12
6.73874e-12
6.73373e-12
6.72787e-12
6.72117e-12
6.71362e-12
6.70524e-12
6.69602e-12
6.68597e-12
6.6751e-12
6.6634e-12
6.6509e-12
6.6376e-12
6.62351e-12
6.60865e-12
6.593e-12
6.57658e-12
6.55934e-12
6.54127e-12
6.52229e-12
6.50234e-12
6.48133e-12
6.45918e-12
6.43591e-12
6.41166e-12
6.38691e-12
6.36266e-12
6.34083e-12
6.32492e-12
6.32169e-12
6.34624e-12
6.44024e-12
6.71134e-12
7.31785e-12
8.82784e-12
1.16244e-11
1.04553e-10
1.04549e-10
1.04542e-10
1.04531e-10
1.04516e-10
1.04498e-10
1.04476e-10
1.0445e-10
1.04422e-10
1.0439e-10
1.04355e-10
1.04317e-10
1.04278e-10
1.04236e-10
1.04193e-10
1.04149e-10
1.04104e-10
1.04059e-10
1.04012e-10
1.03963e-10
1.03908e-10
1.03841e-10
1.03756e-10
1.03639e-10
1.03474e-10
1.03242e-10
1.0292e-10
1.02484e-10
1.01923e-10
1.01249e-10
1.00522e-10
9.98928e-11
9.96809e-11
1.00555e-10
1.04047e-10
1.13908e-10
1.39993e-10
2.27308e-10
7.21533e-10
3.78166e-09
8.30765e-09
8.30733e-09
8.30669e-09
8.30573e-09
8.30444e-09
8.30284e-09
8.30092e-09
8.29867e-09
8.29611e-09
8.29323e-09
8.29004e-09
8.28653e-09
8.28272e-09
8.27861e-09
8.27422e-09
8.26953e-09
8.26457e-09
8.25933e-09
8.25382e-09
8.248e-09
8.24184e-09
8.23528e-09
8.2282e-09
8.22046e-09
8.21183e-09
8.20208e-09
8.19094e-09
8.17819e-09
8.16384e-09
8.14835e-09
8.13311e-09
8.12129e-09
8.11932e-09
8.14008e-09
8.20908e-09
8.37472e-09
8.7236e-09
9.41912e-09
1.06783e-08
1.22891e-08
1.87548e-08
1.8754e-08
1.87523e-08
1.87498e-08
1.87464e-08
1.87422e-08
1.87372e-08
1.87313e-08
1.87246e-08
1.8717e-08
1.87086e-08
1.86994e-08
1.86893e-08
1.86784e-08
1.86667e-08
1.86542e-08
1.86409e-08
1.86268e-08
1.86119e-08
1.85962e-08
1.85797e-08
1.85623e-08
1.8544e-08
1.85246e-08
1.8504e-08
1.84822e-08
1.84588e-08
1.84341e-08
1.84083e-08
1.83825e-08
1.83586e-08
1.83411e-08
1.83378e-08
1.83631e-08
1.8442e-08
1.86152e-08
1.89416e-08
1.94953e-08
2.03218e-08
2.13041e-08
2.79368e-08
2.79355e-08
2.79328e-08
2.79287e-08
2.79233e-08
2.79165e-08
2.79083e-08
2.78988e-08
2.78879e-08
2.78756e-08
2.7862e-08
2.7847e-08
2.78306e-08
2.78129e-08
2.77938e-08
2.77734e-08
2.77517e-08
2.77286e-08
2.77043e-08
2.76786e-08
2.76517e-08
2.76235e-08
2.75939e-08
2.7563e-08
2.75306e-08
2.74969e-08
2.74617e-08
2.74255e-08
2.73888e-08
2.73529e-08
2.73204e-08
2.72956e-08
2.7286e-08
2.73043e-08
2.73698e-08
2.75109e-08
2.77636e-08
2.81655e-08
2.87388e-08
2.94685e-08
3.56296e-08
3.56278e-08
3.56241e-08
3.56186e-08
3.56113e-08
3.56021e-08
3.5591e-08
3.55781e-08
3.55634e-08
3.55468e-08
3.55283e-08
3.5508e-08
3.54859e-08
3.54619e-08
3.54361e-08
3.54084e-08
3.5379e-08
3.53478e-08
3.53148e-08
3.528e-08
3.52435e-08
3.52053e-08
3.51654e-08
3.51238e-08
3.50805e-08
3.50356e-08
3.49893e-08
3.49419e-08
3.48943e-08
3.48479e-08
3.48052e-08
3.47704e-08
3.47501e-08
3.47548e-08
3.47993e-08
3.49036e-08
3.50918e-08
3.53882e-08
3.58118e-08
3.63714e-08
4.18834e-08
4.18811e-08
4.18766e-08
4.18698e-08
4.18607e-08
4.18494e-08
4.18358e-08
4.18199e-08
4.18017e-08
4.17813e-08
4.17585e-08
4.17335e-08
4.17062e-08
4.16766e-08
4.16448e-08
4.16107e-08
4.15743e-08
4.15358e-08
4.14951e-08
4.14522e-08
4.14072e-08
4.13601e-08
4.1311e-08
4.12597e-08
4.12066e-08
4.11515e-08
4.10948e-08
4.1037e-08
4.09788e-08
4.09216e-08
4.08678e-08
4.08211e-08
4.07873e-08
4.07747e-08
4.07945e-08
4.08615e-08
4.09925e-08
4.12046e-08
4.15121e-08
4.19236e-08
4.67815e-08
4.67789e-08
4.67736e-08
4.67657e-08
4.67552e-08
4.6742e-08
4.67261e-08
4.67076e-08
4.66865e-08
4.66626e-08
4.66362e-08
4.6607e-08
4.65752e-08
4.65408e-08
4.65037e-08
4.64639e-08
4.64216e-08
4.63767e-08
4.63293e-08
4.62794e-08
4.62269e-08
4.61721e-08
4.61148e-08
4.60552e-08
4.59933e-08
4.59293e-08
4.58634e-08
4.5796e-08
4.57279e-08
4.56604e-08
4.55955e-08
4.55364e-08
4.54877e-08
4.54559e-08
4.54496e-08
4.54794e-08
4.55571e-08
4.56943e-08
4.59009e-08
4.61817e-08
5.04403e-08
5.04374e-08
5.04315e-08
5.04226e-08
5.04108e-08
5.03961e-08
5.03783e-08
5.03576e-08
5.0334e-08
5.03073e-08
5.02777e-08
5.02451e-08
5.02095e-08
5.01709e-08
5.01294e-08
5.00849e-08
5.00376e-08
4.99873e-08
4.99342e-08
4.98783e-08
4.98196e-08
4.97582e-08
4.96941e-08
4.96273e-08
4.9558e-08
4.94864e-08
4.94125e-08
4.93368e-08
4.926e-08
4.91832e-08
4.91079e-08
4.90368e-08
4.89734e-08
4.89227e-08
4.88909e-08
4.88855e-08
4.89146e-08
4.8986e-08
4.91058e-08
4.92766e-08
5.30088e-08
5.30056e-08
5.29992e-08
5.29896e-08
5.29768e-08
5.29608e-08
5.29415e-08
5.2919e-08
5.28933e-08
5.28644e-08
5.28322e-08
5.27968e-08
5.27582e-08
5.27163e-08
5.26712e-08
5.26229e-08
5.25715e-08
5.25169e-08
5.24592e-08
5.23984e-08
5.23347e-08
5.22679e-08
5.21982e-08
5.21257e-08
5.20504e-08
5.19724e-08
5.18921e-08
5.18095e-08
5.17254e-08
5.16406e-08
5.15563e-08
5.14745e-08
5.13979e-08
5.133e-08
5.12753e-08
5.12389e-08
5.12263e-08
5.12425e-08
5.12913e-08
5.13742e-08
5.46561e-08
5.46527e-08
5.46459e-08
5.46357e-08
5.46222e-08
5.46052e-08
5.45848e-08
5.45609e-08
5.45337e-08
5.4503e-08
5.44689e-08
5.44313e-08
5.43904e-08
5.4346e-08
5.42982e-08
5.4247e-08
5.41924e-08
5.41345e-08
5.40733e-08
5.40088e-08
5.39411e-08
5.38703e-08
5.37963e-08
5.37193e-08
5.36394e-08
5.35566e-08
5.34711e-08
5.33832e-08
5.32933e-08
5.32021e-08
5.31104e-08
5.30198e-08
5.29321e-08
5.28499e-08
5.27762e-08
5.27144e-08
5.26682e-08
5.26408e-08
5.26346e-08
5.26505e-08
5.55553e-08
5.55518e-08
5.55447e-08
5.55341e-08
5.552e-08
5.55023e-08
5.54811e-08
5.54563e-08
5.5428e-08
5.5396e-08
5.53606e-08
5.53215e-08
5.52789e-08
5.52327e-08
5.5183e-08
5.51297e-08
5.5073e-08
5.50127e-08
5.4949e-08
5.48819e-08
5.48114e-08
5.47376e-08
5.46606e-08
5.45804e-08
5.44971e-08
5.44108e-08
5.43217e-08
5.42299e-08
5.41357e-08
5.40397e-08
5.39425e-08
5.38451e-08
5.37489e-08
5.36556e-08
5.35671e-08
5.34859e-08
5.34142e-08
5.33543e-08
5.33076e-08
5.32748e-08
5.58697e-08
5.58661e-08
5.58588e-08
5.5848e-08
5.58335e-08
5.58154e-08
5.57937e-08
5.57683e-08
5.57393e-08
5.57066e-08
5.56703e-08
5.56303e-08
5.55866e-08
5.55394e-08
5.54884e-08
5.54339e-08
5.53757e-08
5.5314e-08
5.52487e-08
5.518e-08
5.51077e-08
5.50321e-08
5.49531e-08
5.48709e-08
5.47854e-08
5.46969e-08
5.46053e-08
5.45109e-08
5.44139e-08
5.43147e-08
5.42137e-08
5.41116e-08
5.40093e-08
5.3908e-08
5.3809e-08
5.37139e-08
5.36241e-08
5.35411e-08
5.34659e-08
5.33992e-08
5.57437e-08
5.574e-08
5.57327e-08
5.57217e-08
5.57071e-08
5.56888e-08
5.56668e-08
5.56411e-08
5.56118e-08
5.55788e-08
5.5542e-08
5.55016e-08
5.54575e-08
5.54097e-08
5.53582e-08
5.5303e-08
5.52442e-08
5.51817e-08
5.51157e-08
5.50461e-08
5.4973e-08
5.48965e-08
5.48165e-08
5.47333e-08
5.46467e-08
5.4557e-08
5.44641e-08
5.43683e-08
5.42698e-08
5.41687e-08
5.40654e-08
5.39604e-08
5.38543e-08
5.37479e-08
5.36419e-08
5.35375e-08
5.34356e-08
5.33373e-08
5.32431e-08
5.31537e-08
5.52982e-08
5.52946e-08
5.52873e-08
5.52763e-08
5.52616e-08
5.52433e-08
5.52213e-08
5.51956e-08
5.51663e-08
5.51332e-08
5.50964e-08
5.5056e-08
5.50118e-08
5.4964e-08
5.49124e-08
5.48572e-08
5.47983e-08
5.47358e-08
5.46697e-08
5.46e-08
5.45268e-08
5.44501e-08
5.437e-08
5.42865e-08
5.41997e-08
5.41097e-08
5.40166e-08
5.39204e-08
5.38214e-08
5.37196e-08
5.36154e-08
5.3509e-08
5.34009e-08
5.32915e-08
5.31815e-08
5.30715e-08
5.29622e-08
5.28543e-08
5.27482e-08
5.26444e-08
5.46303e-08
5.46267e-08
5.46194e-08
5.46085e-08
5.45939e-08
5.45757e-08
5.45539e-08
5.45284e-08
5.44992e-08
5.44664e-08
5.44299e-08
5.43898e-08
5.43459e-08
5.42984e-08
5.42473e-08
5.41924e-08
5.4134e-08
5.40719e-08
5.40063e-08
5.3937e-08
5.38643e-08
5.37881e-08
5.37085e-08
5.36255e-08
5.35392e-08
5.34497e-08
5.3357e-08
5.32613e-08
5.31626e-08
5.30611e-08
5.2957e-08
5.28504e-08
5.27417e-08
5.26313e-08
5.25194e-08
5.24066e-08
5.22933e-08
5.21799e-08
5.20669e-08
5.19546e-08
5.38143e-08
5.38107e-08
5.38036e-08
5.37928e-08
5.37785e-08
5.37605e-08
5.3739e-08
5.37138e-08
5.3685e-08
5.36526e-08
5.36166e-08
5.3577e-08
5.35338e-08
5.34869e-08
5.34365e-08
5.33824e-08
5.33247e-08
5.32635e-08
5.31987e-08
5.31304e-08
5.30587e-08
5.29835e-08
5.29049e-08
5.28229e-08
5.27377e-08
5.26492e-08
5.25577e-08
5.2463e-08
5.23654e-08
5.22649e-08
5.21616e-08
5.20559e-08
5.19477e-08
5.18374e-08
5.17253e-08
5.16116e-08
5.14967e-08
5.13809e-08
5.12645e-08
5.11478e-08
5.29059e-08
5.29024e-08
5.28953e-08
5.28847e-08
5.28706e-08
5.2853e-08
5.28318e-08
5.28071e-08
5.27789e-08
5.27471e-08
5.27118e-08
5.26729e-08
5.26304e-08
5.25844e-08
5.25349e-08
5.24818e-08
5.24253e-08
5.23652e-08
5.23016e-08
5.22346e-08
5.21641e-08
5.20903e-08
5.20131e-08
5.19326e-08
5.18489e-08
5.1762e-08
5.16719e-08
5.15788e-08
5.14828e-08
5.13839e-08
5.12822e-08
5.11779e-08
5.10711e-08
5.09619e-08
5.08507e-08
5.07376e-08
5.06228e-08
5.05065e-08
5.03891e-08
5.02708e-08
5.19452e-08
5.19417e-08
5.19348e-08
5.19245e-08
5.19107e-08
5.18935e-08
5.18727e-08
5.18486e-08
5.18209e-08
5.17899e-08
5.17553e-08
5.17173e-08
5.16758e-08
5.16308e-08
5.15824e-08
5.15305e-08
5.14752e-08
5.14164e-08
5.13543e-08
5.12887e-08
5.12199e-08
5.11477e-08
5.10722e-08
5.09935e-08
5.09116e-08
5.08265e-08
5.07384e-08
5.06473e-08
5.05533e-08
5.04564e-08
5.03567e-08
5.02544e-08
5.01495e-08
5.00422e-08
4.99327e-08
4.98211e-08
4.97075e-08
4.95923e-08
4.94755e-08
4.93573e-08
5.0961e-08
5.09576e-08
5.09509e-08
5.09408e-08
5.09273e-08
5.09105e-08
5.08903e-08
5.08667e-08
5.08397e-08
5.08094e-08
5.07757e-08
5.07386e-08
5.06982e-08
5.06543e-08
5.06071e-08
5.05566e-08
5.05026e-08
5.04454e-08
5.03848e-08
5.0321e-08
5.02539e-08
5.01835e-08
5.01099e-08
5.00332e-08
4.99534e-08
4.98705e-08
4.97846e-08
4.96957e-08
4.9604e-08
4.95094e-08
4.94121e-08
4.93122e-08
4.92097e-08
4.91048e-08
4.89975e-08
4.88881e-08
4.87766e-08
4.86633e-08
4.85482e-08
4.84315e-08
4.99735e-08
4.99702e-08
4.99637e-08
4.99539e-08
4.99407e-08
4.99244e-08
4.99047e-08
4.98817e-08
4.98555e-08
4.9826e-08
4.97932e-08
4.97571e-08
4.97177e-08
4.96751e-08
4.96291e-08
4.958e-08
4.95275e-08
4.94719e-08
4.9413e-08
4.93509e-08
4.92857e-08
4.92173e-08
4.91458e-08
4.90713e-08
4.89937e-08
4.89131e-08
4.88295e-08
4.87431e-08
4.86539e-08
4.8562e-08
4.84673e-08
4.83701e-08
4.82703e-08
4.81681e-08
4.80636e-08
4.79569e-08
4.78481e-08
4.77373e-08
4.76247e-08
4.75104e-08
4.89972e-08
4.8994e-08
4.89876e-08
4.89781e-08
4.89653e-08
4.89494e-08
4.89302e-08
4.89079e-08
4.88824e-08
4.88537e-08
4.88218e-08
4.87868e-08
4.87485e-08
4.87071e-08
4.86625e-08
4.86148e-08
4.85639e-08
4.85099e-08
4.84528e-08
4.83926e-08
4.83293e-08
4.8263e-08
4.81936e-08
4.81213e-08
4.80461e-08
4.79679e-08
4.78869e-08
4.78031e-08
4.77166e-08
4.76274e-08
4.75356e-08
4.74412e-08
4.73444e-08
4.72452e-08
4.71438e-08
4.70401e-08
4.69344e-08
4.68266e-08
4.67171e-08
4.66058e-08
4.57261e-08
4.48773e-08
4.40636e-08
4.32878e-08
4.25518e-08
4.18568e-08
4.12034e-08
4.05914e-08
4.00204e-08
3.94898e-08
3.89983e-08
3.85448e-08
3.81279e-08
3.7746e-08
3.73975e-08
3.7081e-08
3.67949e-08
3.65378e-08
3.63084e-08
3.61054e-08
3.59277e-08
3.57743e-08
3.56444e-08
3.55372e-08
3.54521e-08
3.53887e-08
3.53467e-08
3.53257e-08
4.5834e-08
4.49814e-08
4.41637e-08
4.33838e-08
4.26438e-08
4.19447e-08
4.12873e-08
4.06714e-08
4.00969e-08
3.95628e-08
3.90682e-08
3.86117e-08
3.81921e-08
3.78078e-08
3.74572e-08
3.71388e-08
3.68511e-08
3.65926e-08
3.63619e-08
3.61578e-08
3.59793e-08
3.58251e-08
3.56946e-08
3.5587e-08
3.55015e-08
3.54379e-08
3.53957e-08
3.53746e-08
4.59401e-08
4.50839e-08
4.42623e-08
4.34784e-08
4.27344e-08
4.20314e-08
4.137e-08
4.07505e-08
4.01724e-08
3.9635e-08
3.91373e-08
3.8678e-08
3.82558e-08
3.78692e-08
3.75165e-08
3.71963e-08
3.69069e-08
3.6647e-08
3.64152e-08
3.62101e-08
3.60307e-08
3.58758e-08
3.57447e-08
3.56366e-08
3.55509e-08
3.5487e-08
3.54446e-08
3.54234e-08
4.60444e-08
4.51845e-08
4.43592e-08
4.35714e-08
4.28235e-08
4.21167e-08
4.14516e-08
4.08285e-08
4.02469e-08
3.97063e-08
3.92056e-08
3.87437e-08
3.8319e-08
3.793e-08
3.75754e-08
3.72533e-08
3.69624e-08
3.67012e-08
3.64682e-08
3.62621e-08
3.60818e-08
3.59263e-08
3.57946e-08
3.56861e-08
3.56e-08
3.55358e-08
3.54933e-08
3.54721e-08
4.61468e-08
4.52833e-08
4.44543e-08
4.36628e-08
4.29111e-08
4.22005e-08
4.15318e-08
4.09052e-08
4.03204e-08
3.97767e-08
3.92731e-08
3.88085e-08
3.83814e-08
3.79903e-08
3.76336e-08
3.73099e-08
3.70175e-08
3.67549e-08
3.65207e-08
3.63137e-08
3.61326e-08
3.59765e-08
3.58443e-08
3.57353e-08
3.56488e-08
3.55844e-08
3.55417e-08
3.55204e-08
4.62471e-08
4.53802e-08
4.45475e-08
4.37524e-08
4.2997e-08
4.22828e-08
4.16107e-08
4.09807e-08
4.03927e-08
3.9846e-08
3.93396e-08
3.88724e-08
3.8443e-08
3.80498e-08
3.76913e-08
3.73659e-08
3.7072e-08
3.68081e-08
3.65729e-08
3.63649e-08
3.61831e-08
3.60262e-08
3.58935e-08
3.57841e-08
3.56973e-08
3.56327e-08
3.55898e-08
3.55684e-08
4.63454e-08
4.5475e-08
4.46388e-08
4.38401e-08
4.30812e-08
4.23635e-08
4.1688e-08
4.10548e-08
4.04637e-08
3.99141e-08
3.94051e-08
3.89354e-08
3.85037e-08
3.81085e-08
3.77482e-08
3.74212e-08
3.71259e-08
3.68608e-08
3.66245e-08
3.64156e-08
3.6233e-08
3.60755e-08
3.59423e-08
3.58324e-08
3.57453e-08
3.56805e-08
3.56375e-08
3.5616e-08
4.64413e-08
4.55676e-08
4.4728e-08
4.39259e-08
4.31635e-08
4.24426e-08
4.17638e-08
4.11275e-08
4.05334e-08
3.99811e-08
3.94694e-08
3.89974e-08
3.85635e-08
3.81664e-08
3.78043e-08
3.74757e-08
3.71791e-08
3.69128e-08
3.66755e-08
3.64657e-08
3.62824e-08
3.61243e-08
3.59905e-08
3.58803e-08
3.57929e-08
3.57278e-08
3.56846e-08
3.56631e-08
4.6535e-08
4.56581e-08
4.48151e-08
4.40097e-08
4.3244e-08
4.25198e-08
4.18379e-08
4.11986e-08
4.06017e-08
4.00467e-08
3.95326e-08
3.90583e-08
3.86223e-08
3.82233e-08
3.78595e-08
3.75295e-08
3.72315e-08
3.69641e-08
3.67257e-08
3.65152e-08
3.63311e-08
3.61724e-08
3.60382e-08
3.59275e-08
3.58398e-08
3.57745e-08
3.57312e-08
3.57096e-08
4.66263e-08
4.57462e-08
4.49001e-08
4.40914e-08
4.33226e-08
4.25952e-08
4.19103e-08
4.12681e-08
4.06685e-08
4.01109e-08
3.95944e-08
3.91179e-08
3.868e-08
3.82792e-08
3.79138e-08
3.75823e-08
3.72831e-08
3.70145e-08
3.67753e-08
3.65639e-08
3.63791e-08
3.62198e-08
3.60851e-08
3.59741e-08
3.58861e-08
3.58206e-08
3.57772e-08
3.57555e-08
4.67151e-08
4.5832e-08
4.49827e-08
4.41709e-08
4.33991e-08
4.26687e-08
4.19809e-08
4.1336e-08
4.07337e-08
4.01737e-08
3.9655e-08
3.91764e-08
3.87365e-08
3.83339e-08
3.7967e-08
3.76342e-08
3.73337e-08
3.70641e-08
3.6824e-08
3.66118e-08
3.64263e-08
3.62665e-08
3.61314e-08
3.602e-08
3.59317e-08
3.5866e-08
3.58224e-08
3.58007e-08
4.68015e-08
4.59153e-08
4.50631e-08
4.42483e-08
4.34735e-08
4.27403e-08
4.20497e-08
4.14021e-08
4.07974e-08
4.0235e-08
3.97141e-08
3.92335e-08
3.87918e-08
3.83876e-08
3.80192e-08
3.7685e-08
3.73834e-08
3.71128e-08
3.68717e-08
3.66588e-08
3.64727e-08
3.63124e-08
3.61768e-08
3.60651e-08
3.59765e-08
3.59106e-08
3.58669e-08
3.58451e-08
4.68852e-08
4.59962e-08
4.5141e-08
4.43234e-08
4.35457e-08
4.28098e-08
4.21165e-08
4.14664e-08
4.08593e-08
4.02947e-08
3.97717e-08
3.92892e-08
3.88458e-08
3.844e-08
3.80702e-08
3.77347e-08
3.7432e-08
3.71604e-08
3.69185e-08
3.67049e-08
3.65182e-08
3.63573e-08
3.62213e-08
3.61093e-08
3.60205e-08
3.59543e-08
3.59105e-08
3.58887e-08
4.69663e-08
4.60745e-08
4.52166e-08
4.43962e-08
4.36158e-08
4.28772e-08
4.21814e-08
4.15289e-08
4.09195e-08
4.03528e-08
3.98278e-08
3.93435e-08
3.88984e-08
3.84911e-08
3.81199e-08
3.77833e-08
3.74795e-08
3.7207e-08
3.69643e-08
3.67499e-08
3.65627e-08
3.64013e-08
3.62649e-08
3.61525e-08
3.60635e-08
3.59972e-08
3.59532e-08
3.59313e-08
4.70446e-08
4.61502e-08
4.52896e-08
4.44666e-08
4.36836e-08
4.29425e-08
4.22443e-08
4.15895e-08
4.09779e-08
4.04092e-08
3.98823e-08
3.93962e-08
3.89496e-08
3.85408e-08
3.81684e-08
3.78306e-08
3.75258e-08
3.72524e-08
3.70089e-08
3.67939e-08
3.66061e-08
3.64443e-08
3.63075e-08
3.61948e-08
3.61055e-08
3.6039e-08
3.59949e-08
3.59729e-08
4.71203e-08
4.62233e-08
4.53602e-08
4.45346e-08
4.37492e-08
4.30057e-08
4.23052e-08
4.16481e-08
4.10345e-08
4.04638e-08
3.99352e-08
3.94474e-08
3.89993e-08
3.85892e-08
3.82155e-08
3.78766e-08
3.75709e-08
3.72966e-08
3.70524e-08
3.68368e-08
3.66484e-08
3.64861e-08
3.63489e-08
3.62359e-08
3.61464e-08
3.60798e-08
3.60356e-08
3.60136e-08
4.71931e-08
4.62937e-08
4.54281e-08
4.46001e-08
4.38123e-08
4.30666e-08
4.23639e-08
4.17048e-08
4.10892e-08
4.05167e-08
3.99863e-08
3.9497e-08
3.90475e-08
3.86361e-08
3.82612e-08
3.79213e-08
3.76146e-08
3.73396e-08
3.70947e-08
3.68784e-08
3.66895e-08
3.65268e-08
3.63893e-08
3.6276e-08
3.61862e-08
3.61194e-08
3.60751e-08
3.60531e-08
4.72631e-08
4.63614e-08
4.54935e-08
4.46632e-08
4.38732e-08
4.31252e-08
4.24205e-08
4.17594e-08
4.1142e-08
4.05677e-08
4.00357e-08
3.9545e-08
3.9094e-08
3.86814e-08
3.83055e-08
3.79646e-08
3.7657e-08
3.73812e-08
3.71356e-08
3.69188e-08
3.67294e-08
3.65663e-08
3.64284e-08
3.63149e-08
3.62249e-08
3.61579e-08
3.61135e-08
3.60914e-08
4.73303e-08
4.64263e-08
4.55562e-08
4.47237e-08
4.39316e-08
4.31816e-08
4.24749e-08
4.18119e-08
4.11927e-08
4.06168e-08
4.00833e-08
3.95912e-08
3.9139e-08
3.87252e-08
3.83482e-08
3.80064e-08
3.7698e-08
3.74215e-08
3.71752e-08
3.69579e-08
3.6768e-08
3.66045e-08
3.64663e-08
3.63525e-08
3.62623e-08
3.61952e-08
3.61507e-08
3.61285e-08
4.73945e-08
4.64884e-08
4.56162e-08
4.47817e-08
4.39875e-08
4.32356e-08
4.2527e-08
4.18623e-08
4.12415e-08
4.0664e-08
4.01291e-08
3.96356e-08
3.91822e-08
3.87673e-08
3.83893e-08
3.80466e-08
3.77375e-08
3.74603e-08
3.72134e-08
3.69956e-08
3.68053e-08
3.66414e-08
3.65029e-08
3.63888e-08
3.62984e-08
3.62312e-08
3.61866e-08
3.61644e-08
4.74558e-08
4.65477e-08
4.56735e-08
4.4837e-08
4.4041e-08
4.32872e-08
4.25769e-08
4.19106e-08
4.12881e-08
4.07092e-08
4.0173e-08
3.96782e-08
3.92237e-08
3.88078e-08
3.84289e-08
3.80853e-08
3.77754e-08
3.74976e-08
3.72502e-08
3.70318e-08
3.68411e-08
3.66769e-08
3.6538e-08
3.64237e-08
3.63332e-08
3.62658e-08
3.62211e-08
3.61988e-08
4.75141e-08
4.66041e-08
4.57281e-08
4.48898e-08
4.40919e-08
4.33365e-08
4.26245e-08
4.19566e-08
4.13327e-08
4.07524e-08
4.02149e-08
3.9719e-08
3.92634e-08
3.88465e-08
3.84667e-08
3.81224e-08
3.78118e-08
3.75334e-08
3.72854e-08
3.70666e-08
3.68755e-08
3.67109e-08
3.65718e-08
3.64573e-08
3.63665e-08
3.6299e-08
3.62543e-08
3.6232e-08
4.75695e-08
4.66577e-08
4.57799e-08
4.49398e-08
4.41403e-08
4.33833e-08
4.26698e-08
4.20004e-08
4.13752e-08
4.07936e-08
4.02549e-08
3.97579e-08
3.93013e-08
3.88835e-08
3.85029e-08
3.81578e-08
3.78466e-08
3.75675e-08
3.73191e-08
3.70998e-08
3.69083e-08
3.67435e-08
3.66041e-08
3.64894e-08
3.63985e-08
3.63308e-08
3.6286e-08
3.62636e-08
4.76218e-08
4.67084e-08
4.58289e-08
4.49873e-08
4.41862e-08
4.34276e-08
4.27127e-08
4.2042e-08
4.14154e-08
4.08327e-08
4.02929e-08
3.97948e-08
3.93373e-08
3.89186e-08
3.85373e-08
3.81915e-08
3.78797e-08
3.76001e-08
3.73512e-08
3.71315e-08
3.69397e-08
3.67745e-08
3.66349e-08
3.65199e-08
3.64289e-08
3.63611e-08
3.63162e-08
3.62938e-08
4.76711e-08
4.67561e-08
4.58751e-08
4.5032e-08
4.42295e-08
4.34695e-08
4.27532e-08
4.20812e-08
4.14535e-08
4.08696e-08
4.03288e-08
3.98298e-08
3.93714e-08
3.8952e-08
3.85699e-08
3.82235e-08
3.79111e-08
3.7631e-08
3.73816e-08
3.71615e-08
3.69694e-08
3.68039e-08
3.66641e-08
3.65489e-08
3.64577e-08
3.63899e-08
3.63449e-08
3.63225e-08
4.77174e-08
4.6801e-08
4.59185e-08
4.5074e-08
4.42701e-08
4.35088e-08
4.27913e-08
4.21182e-08
4.14893e-08
4.09044e-08
4.03626e-08
3.98628e-08
3.94035e-08
3.89834e-08
3.86006e-08
3.82536e-08
3.79407e-08
3.76601e-08
3.74104e-08
3.71899e-08
3.69975e-08
3.68317e-08
3.66917e-08
3.65763e-08
3.6485e-08
3.6417e-08
3.6372e-08
3.63495e-08
4.77606e-08
4.68428e-08
4.59591e-08
4.51133e-08
4.43081e-08
4.35457e-08
4.2827e-08
4.21528e-08
4.15229e-08
4.09371e-08
4.03944e-08
3.98937e-08
3.94337e-08
3.90129e-08
3.86295e-08
3.8282e-08
3.79685e-08
3.76875e-08
3.74374e-08
3.72166e-08
3.70238e-08
3.68579e-08
3.67176e-08
3.66021e-08
3.65107e-08
3.64426e-08
3.63975e-08
3.6375e-08
4.78008e-08
4.68818e-08
4.59968e-08
4.51498e-08
4.43435e-08
4.35799e-08
4.28602e-08
4.2185e-08
4.15542e-08
4.09675e-08
4.0424e-08
3.99225e-08
3.94619e-08
3.90404e-08
3.86565e-08
3.83084e-08
3.79945e-08
3.77131e-08
3.74626e-08
3.72415e-08
3.70485e-08
3.68823e-08
3.67419e-08
3.66262e-08
3.65346e-08
3.64665e-08
3.64213e-08
3.63988e-08
4.78379e-08
4.69178e-08
4.60317e-08
4.51836e-08
4.43762e-08
4.36116e-08
4.2891e-08
4.22148e-08
4.15832e-08
4.09956e-08
4.04514e-08
3.99493e-08
3.9488e-08
3.90659e-08
3.86815e-08
3.8333e-08
3.80187e-08
3.77369e-08
3.7486e-08
3.72647e-08
3.70714e-08
3.6905e-08
3.67644e-08
3.66486e-08
3.65569e-08
3.64887e-08
3.64434e-08
3.64209e-08
4.78719e-08
4.69507e-08
4.60636e-08
4.52145e-08
4.44063e-08
4.36408e-08
4.29192e-08
4.22422e-08
4.16098e-08
4.10216e-08
4.04766e-08
3.99739e-08
3.9512e-08
3.90895e-08
3.87045e-08
3.83556e-08
3.80409e-08
3.77588e-08
3.75077e-08
3.7286e-08
3.70925e-08
3.69259e-08
3.67851e-08
3.66692e-08
3.65774e-08
3.65091e-08
3.64638e-08
3.64413e-08
4.79029e-08
4.69808e-08
4.60927e-08
4.52428e-08
4.44336e-08
4.36673e-08
4.2945e-08
4.22672e-08
4.16341e-08
4.10452e-08
4.04997e-08
3.99964e-08
3.9534e-08
3.91109e-08
3.87256e-08
3.83762e-08
3.80612e-08
3.77788e-08
3.75274e-08
3.73055e-08
3.71118e-08
3.69451e-08
3.68041e-08
3.66881e-08
3.65962e-08
3.65278e-08
3.64825e-08
3.64599e-08
4.79307e-08
4.70078e-08
4.6119e-08
4.52682e-08
4.44583e-08
4.36912e-08
4.29682e-08
4.22898e-08
4.1656e-08
4.10665e-08
4.05204e-08
4.00166e-08
3.95538e-08
3.91303e-08
3.87446e-08
3.83949e-08
3.80796e-08
3.77969e-08
3.75452e-08
3.73232e-08
3.71293e-08
3.69623e-08
3.68213e-08
3.67052e-08
3.66132e-08
3.65447e-08
3.64994e-08
3.64768e-08
4.79555e-08
4.70318e-08
4.61423e-08
4.52908e-08
4.44802e-08
4.37125e-08
4.29888e-08
4.23099e-08
4.16756e-08
4.10855e-08
4.0539e-08
4.00347e-08
3.95715e-08
3.91476e-08
3.87616e-08
3.84116e-08
3.80959e-08
3.7813e-08
3.75611e-08
3.73389e-08
3.71448e-08
3.69778e-08
3.68366e-08
3.67204e-08
3.66283e-08
3.65598e-08
3.65144e-08
3.64918e-08
4.79772e-08
4.70529e-08
4.61627e-08
4.53106e-08
4.44994e-08
4.37311e-08
4.3007e-08
4.23275e-08
4.16927e-08
4.11022e-08
4.05552e-08
4.00506e-08
3.9587e-08
3.91628e-08
3.87764e-08
3.84262e-08
3.81103e-08
3.78272e-08
3.75751e-08
3.73527e-08
3.71585e-08
3.69913e-08
3.68501e-08
3.67338e-08
3.66416e-08
3.65731e-08
3.65277e-08
3.6505e-08
4.79958e-08
4.70709e-08
4.61802e-08
4.53276e-08
4.45159e-08
4.37471e-08
4.30225e-08
4.23426e-08
4.17074e-08
4.11165e-08
4.05692e-08
4.00642e-08
3.96003e-08
3.91758e-08
3.87892e-08
3.84388e-08
3.81227e-08
3.78393e-08
3.75872e-08
3.73646e-08
3.71703e-08
3.7003e-08
3.68616e-08
3.67453e-08
3.66531e-08
3.65845e-08
3.6539e-08
3.65164e-08
4.80113e-08
4.7086e-08
4.61948e-08
4.53418e-08
4.45297e-08
4.37605e-08
4.30355e-08
4.23552e-08
4.17196e-08
4.11285e-08
4.05808e-08
4.00756e-08
3.96114e-08
3.91867e-08
3.87999e-08
3.84493e-08
3.8133e-08
3.78495e-08
3.75972e-08
3.73745e-08
3.71801e-08
3.70127e-08
3.68713e-08
3.67549e-08
3.66626e-08
3.6594e-08
3.65485e-08
3.65259e-08
4.80237e-08
4.7098e-08
4.62065e-08
4.53531e-08
4.45407e-08
4.37712e-08
4.30459e-08
4.23653e-08
4.17295e-08
4.1138e-08
4.05902e-08
4.00847e-08
3.96203e-08
3.91955e-08
3.88085e-08
3.84577e-08
3.81413e-08
3.78577e-08
3.76052e-08
3.73825e-08
3.7188e-08
3.70205e-08
3.68791e-08
3.67626e-08
3.66703e-08
3.66017e-08
3.65562e-08
3.65335e-08
4.80329e-08
4.7107e-08
4.62152e-08
4.53616e-08
4.45489e-08
4.37792e-08
4.30536e-08
4.23728e-08
4.17368e-08
4.11452e-08
4.05972e-08
4.00916e-08
3.9627e-08
3.9202e-08
3.88149e-08
3.8464e-08
3.81475e-08
3.78638e-08
3.76113e-08
3.73885e-08
3.71939e-08
3.70264e-08
3.68849e-08
3.67684e-08
3.66761e-08
3.66074e-08
3.65619e-08
3.65392e-08
4.80391e-08
4.7113e-08
4.62211e-08
4.53673e-08
4.45544e-08
4.37846e-08
4.30588e-08
4.23779e-08
4.17418e-08
4.115e-08
4.06018e-08
4.00961e-08
3.96315e-08
3.92064e-08
3.88192e-08
3.84682e-08
3.81517e-08
3.78679e-08
3.76153e-08
3.73924e-08
3.71979e-08
3.70303e-08
3.68888e-08
3.67722e-08
3.66799e-08
3.66112e-08
3.65657e-08
3.6543e-08
4.80422e-08
4.7116e-08
4.6224e-08
4.53701e-08
4.45572e-08
4.37872e-08
4.30614e-08
4.23804e-08
4.17442e-08
4.11524e-08
4.06042e-08
4.00984e-08
3.96337e-08
3.92086e-08
3.88214e-08
3.84703e-08
3.81537e-08
3.78699e-08
3.76174e-08
3.73944e-08
3.71998e-08
3.70323e-08
3.68907e-08
3.67742e-08
3.66818e-08
3.66132e-08
3.65676e-08
3.65449e-08
)
;

boundaryField
{
    bc-2
    {
        type            empty;
    }
    bc-3
    {
        type            empty;
    }
    bottom
    {
        type            zeroGradient;
    }
    leftSide
    {
        type            zeroGradient;
    }
    naturalSurface
    {
        type            zeroGradient;
    }
    rightSide
    {
        type            zeroGradient;
    }
    slopesurface
    {
        type            zeroGradient;
    }
    subGradeSurface
    {
        type            zeroGradient;
    }
}


// ************************************************************************* //
