# Supplementary material for: A finite volume-based model for the hydrothermal behavior of soil under freeze–thaw cycles
Source: PLoS One. 2021 Jun 3;16(6):e0252680. doi: 10.1371/journal.pone.0252680 (PMC8174737; doi:10.1371/journal.pone.0252680)
Supplement: S2 Data — (ZIP) [file pone.0252680.s002.zip › 土柱计算数据/2.9808e+08/Kg]

/*--------------------------------*- C++ -*----------------------------------*\
| =========                 |                                                 |
| \\      /  F ield         | OpenFOAM: The Open Source CFD Toolbox           |
|  \\    /   O peration     | Version:  2.4.0                                 |
|   \\  /    A nd           | Web:      www.OpenFOAM.org                      |
|    \\/     M anipulation  |                                                 |
\*---------------------------------------------------------------------------*/
FoamFile
{
    version     2.0;
    format      ascii;
    class       volVectorField;
    location    "2.9808e+08";
    object      Kg;
}
// * * * * * * * * * * * * * * * * * * * * * * * * * * * * * * * * * * * * * //

dimensions      [0 1 -1 0 0 0 0];

internalField   nonuniform List<vector> 
9554
(
(0 -4.65887e-14 0)
(0 -2.98077e-11 0)
(0 -8.30526e-09 0)
(0 -1.87487e-08 0)
(0 -2.7927e-08 0)
(0 -3.56163e-08 0)
(0 -4.18669e-08 0)
(0 -4.67622e-08 0)
(0 -5.04186e-08 0)
(0 -5.29851e-08 0)
(0 -5.46308e-08 0)
(0 -5.55287e-08 0)
(0 -5.58422e-08 0)
(0 -5.57156e-08 0)
(0 -5.52699e-08 0)
(0 -5.46019e-08 0)
(0 -5.3786e-08 0)
(0 -5.28777e-08 0)
(0 -5.19173e-08 0)
(0 -5.09334e-08 0)
(0 -4.99463e-08 0)
(0 -4.89704e-08 0)
(0 -4.65872e-14 0)
(0 -2.98074e-11 0)
(0 -8.30494e-09 0)
(0 -1.87479e-08 0)
(0 -2.79256e-08 0)
(0 -3.56144e-08 0)
(0 -4.18646e-08 0)
(0 -4.67595e-08 0)
(0 -5.04156e-08 0)
(0 -5.29818e-08 0)
(0 -5.46273e-08 0)
(0 -5.55252e-08 0)
(0 -5.58386e-08 0)
(0 -5.5712e-08 0)
(0 -5.52662e-08 0)
(0 -5.45982e-08 0)
(0 -5.37824e-08 0)
(0 -5.28741e-08 0)
(0 -5.19138e-08 0)
(0 -5.093e-08 0)
(0 -4.9943e-08 0)
(0 -4.89672e-08 0)
(0 -4.65841e-14 0)
(0 -2.98069e-11 0)
(0 -8.3043e-09 0)
(0 -1.87462e-08 0)
(0 -2.79229e-08 0)
(0 -3.56107e-08 0)
(0 -4.186e-08 0)
(0 -4.67542e-08 0)
(0 -5.04097e-08 0)
(0 -5.29754e-08 0)
(0 -5.46205e-08 0)
(0 -5.55181e-08 0)
(0 -5.58313e-08 0)
(0 -5.57046e-08 0)
(0 -5.52589e-08 0)
(0 -5.45909e-08 0)
(0 -5.37752e-08 0)
(0 -5.28671e-08 0)
(0 -5.19069e-08 0)
(0 -5.09232e-08 0)
(0 -4.99364e-08 0)
(0 -4.89608e-08 0)
(0 -4.65795e-14 0)
(0 -2.98062e-11 0)
(0 -8.30333e-09 0)
(0 -1.87436e-08 0)
(0 -2.79188e-08 0)
(0 -3.56052e-08 0)
(0 -4.18532e-08 0)
(0 -4.67463e-08 0)
(0 -5.04008e-08 0)
(0 -5.29657e-08 0)
(0 -5.46103e-08 0)
(0 -5.55074e-08 0)
(0 -5.58204e-08 0)
(0 -5.56936e-08 0)
(0 -5.52478e-08 0)
(0 -5.45799e-08 0)
(0 -5.37643e-08 0)
(0 -5.28564e-08 0)
(0 -5.18965e-08 0)
(0 -5.09131e-08 0)
(0 -4.99265e-08 0)
(0 -4.89511e-08 0)
(0 -4.65734e-14 0)
(0 -2.98052e-11 0)
(0 -8.30204e-09 0)
(0 -1.87403e-08 0)
(0 -2.79133e-08 0)
(0 -3.55978e-08 0)
(0 -4.18441e-08 0)
(0 -4.67357e-08 0)
(0 -5.03889e-08 0)
(0 -5.29528e-08 0)
(0 -5.45966e-08 0)
(0 -5.54932e-08 0)
(0 -5.58058e-08 0)
(0 -5.56788e-08 0)
(0 -5.52331e-08 0)
(0 -5.45653e-08 0)
(0 -5.37499e-08 0)
(0 -5.28422e-08 0)
(0 -5.18826e-08 0)
(0 -5.08995e-08 0)
(0 -4.99133e-08 0)
(0 -4.89383e-08 0)
(0 -4.65657e-14 0)
(0 -2.9804e-11 0)
(0 -8.30043e-09 0)
(0 -1.8736e-08 0)
(0 -2.79065e-08 0)
(0 -3.55885e-08 0)
(0 -4.18327e-08 0)
(0 -4.67224e-08 0)
(0 -5.0374e-08 0)
(0 -5.29367e-08 0)
(0 -5.45795e-08 0)
(0 -5.54754e-08 0)
(0 -5.57876e-08 0)
(0 -5.56604e-08 0)
(0 -5.52146e-08 0)
(0 -5.4547e-08 0)
(0 -5.37318e-08 0)
(0 -5.28245e-08 0)
(0 -5.18652e-08 0)
(0 -5.08826e-08 0)
(0 -4.98968e-08 0)
(0 -4.89223e-08 0)
(0 -4.65565e-14 0)
(0 -2.98026e-11 0)
(0 -8.2985e-09 0)
(0 -1.8731e-08 0)
(0 -2.78982e-08 0)
(0 -3.55774e-08 0)
(0 -4.18189e-08 0)
(0 -4.67064e-08 0)
(0 -5.03562e-08 0)
(0 -5.29173e-08 0)
(0 -5.45589e-08 0)
(0 -5.5454e-08 0)
(0 -5.57657e-08 0)
(0 -5.56383e-08 0)
(0 -5.51925e-08 0)
(0 -5.4525e-08 0)
(0 -5.37101e-08 0)
(0 -5.28032e-08 0)
(0 -5.18444e-08 0)
(0 -5.08623e-08 0)
(0 -4.98771e-08 0)
(0 -4.8903e-08 0)
(0 -4.65457e-14 0)
(0 -2.9801e-11 0)
(0 -8.29624e-09 0)
(0 -1.87251e-08 0)
(0 -2.78886e-08 0)
(0 -3.55644e-08 0)
(0 -4.18029e-08 0)
(0 -4.66878e-08 0)
(0 -5.03353e-08 0)
(0 -5.28946e-08 0)
(0 -5.45349e-08 0)
(0 -5.5429e-08 0)
(0 -5.57402e-08 0)
(0 -5.56125e-08 0)
(0 -5.51667e-08 0)
(0 -5.44993e-08 0)
(0 -5.36848e-08 0)
(0 -5.27784e-08 0)
(0 -5.18201e-08 0)
(0 -5.08385e-08 0)
(0 -4.9854e-08 0)
(0 -4.88806e-08 0)
(0 -4.65334e-14 0)
(0 -2.97994e-11 0)
(0 -8.29367e-09 0)
(0 -1.87183e-08 0)
(0 -2.78777e-08 0)
(0 -3.55496e-08 0)
(0 -4.17846e-08 0)
(0 -4.66665e-08 0)
(0 -5.03115e-08 0)
(0 -5.28688e-08 0)
(0 -5.45075e-08 0)
(0 -5.54005e-08 0)
(0 -5.57109e-08 0)
(0 -5.55829e-08 0)
(0 -5.51371e-08 0)
(0 -5.447e-08 0)
(0 -5.36559e-08 0)
(0 -5.27499e-08 0)
(0 -5.17923e-08 0)
(0 -5.08114e-08 0)
(0 -4.98276e-08 0)
(0 -4.88549e-08 0)
(0 -4.65195e-14 0)
(0 -2.97976e-11 0)
(0 -8.29077e-09 0)
(0 -1.87107e-08 0)
(0 -2.78653e-08 0)
(0 -3.55328e-08 0)
(0 -4.1764e-08 0)
(0 -4.66425e-08 0)
(0 -5.02846e-08 0)
(0 -5.28396e-08 0)
(0 -5.44766e-08 0)
(0 -5.53684e-08 0)
(0 -5.5678e-08 0)
(0 -5.55496e-08 0)
(0 -5.51038e-08 0)
(0 -5.44369e-08 0)
(0 -5.36233e-08 0)
(0 -5.27179e-08 0)
(0 -5.1761e-08 0)
(0 -5.07809e-08 0)
(0 -4.97979e-08 0)
(0 -4.88261e-08 0)
(0 -4.6504e-14 0)
(0 -2.97959e-11 0)
(0 -8.28756e-09 0)
(0 -1.87022e-08 0)
(0 -2.78516e-08 0)
(0 -3.55143e-08 0)
(0 -4.17411e-08 0)
(0 -4.66158e-08 0)
(0 -5.02547e-08 0)
(0 -5.28072e-08 0)
(0 -5.44422e-08 0)
(0 -5.53326e-08 0)
(0 -5.56414e-08 0)
(0 -5.55126e-08 0)
(0 -5.50668e-08 0)
(0 -5.44002e-08 0)
(0 -5.3587e-08 0)
(0 -5.26824e-08 0)
(0 -5.17262e-08 0)
(0 -5.0747e-08 0)
(0 -4.97649e-08 0)
(0 -4.8794e-08 0)
(0 -4.6487e-14 0)
(0 -2.97944e-11 0)
(0 -8.28403e-09 0)
(0 -1.86929e-08 0)
(0 -2.78364e-08 0)
(0 -3.54938e-08 0)
(0 -4.17159e-08 0)
(0 -4.65864e-08 0)
(0 -5.02219e-08 0)
(0 -5.27715e-08 0)
(0 -5.44044e-08 0)
(0 -5.52933e-08 0)
(0 -5.56012e-08 0)
(0 -5.54719e-08 0)
(0 -5.5026e-08 0)
(0 -5.43597e-08 0)
(0 -5.35471e-08 0)
(0 -5.26432e-08 0)
(0 -5.16879e-08 0)
(0 -5.07097e-08 0)
(0 -4.97285e-08 0)
(0 -4.87587e-08 0)
(0 -4.64685e-14 0)
(0 -2.97932e-11 0)
(0 -8.2802e-09 0)
(0 -1.86828e-08 0)
(0 -2.78199e-08 0)
(0 -3.54715e-08 0)
(0 -4.16883e-08 0)
(0 -4.65543e-08 0)
(0 -5.0186e-08 0)
(0 -5.27325e-08 0)
(0 -5.43631e-08 0)
(0 -5.52503e-08 0)
(0 -5.55572e-08 0)
(0 -5.54275e-08 0)
(0 -5.49815e-08 0)
(0 -5.43156e-08 0)
(0 -5.35036e-08 0)
(0 -5.26005e-08 0)
(0 -5.16461e-08 0)
(0 -5.06689e-08 0)
(0 -4.96889e-08 0)
(0 -4.87202e-08 0)
(0 -4.64484e-14 0)
(0 -2.97924e-11 0)
(0 -8.27607e-09 0)
(0 -1.86718e-08 0)
(0 -2.78021e-08 0)
(0 -3.54473e-08 0)
(0 -4.16585e-08 0)
(0 -4.65196e-08 0)
(0 -5.01471e-08 0)
(0 -5.26903e-08 0)
(0 -5.43183e-08 0)
(0 -5.52038e-08 0)
(0 -5.55095e-08 0)
(0 -5.53793e-08 0)
(0 -5.49333e-08 0)
(0 -5.42677e-08 0)
(0 -5.34564e-08 0)
(0 -5.25542e-08 0)
(0 -5.16009e-08 0)
(0 -5.06248e-08 0)
(0 -4.9646e-08 0)
(0 -4.86786e-08 0)
(0 -4.64268e-14 0)
(0 -2.97923e-11 0)
(0 -8.27164e-09 0)
(0 -1.866e-08 0)
(0 -2.77828e-08 0)
(0 -3.54212e-08 0)
(0 -4.16264e-08 0)
(0 -4.64822e-08 0)
(0 -5.01053e-08 0)
(0 -5.26449e-08 0)
(0 -5.42701e-08 0)
(0 -5.51536e-08 0)
(0 -5.54582e-08 0)
(0 -5.53274e-08 0)
(0 -5.48814e-08 0)
(0 -5.42162e-08 0)
(0 -5.34055e-08 0)
(0 -5.25043e-08 0)
(0 -5.15521e-08 0)
(0 -5.05773e-08 0)
(0 -4.95998e-08 0)
(0 -4.86337e-08 0)
(0 -4.64038e-14 0)
(0 -2.9793e-11 0)
(0 -8.26692e-09 0)
(0 -1.86473e-08 0)
(0 -2.77623e-08 0)
(0 -3.53933e-08 0)
(0 -4.1592e-08 0)
(0 -4.64421e-08 0)
(0 -5.00604e-08 0)
(0 -5.25962e-08 0)
(0 -5.42185e-08 0)
(0 -5.50999e-08 0)
(0 -5.54032e-08 0)
(0 -5.52718e-08 0)
(0 -5.48257e-08 0)
(0 -5.41609e-08 0)
(0 -5.33511e-08 0)
(0 -5.24508e-08 0)
(0 -5.14998e-08 0)
(0 -5.05264e-08 0)
(0 -4.95503e-08 0)
(0 -4.85856e-08 0)
(0 -4.63793e-14 0)
(0 -2.97947e-11 0)
(0 -8.26192e-09 0)
(0 -1.86339e-08 0)
(0 -2.77403e-08 0)
(0 -3.53636e-08 0)
(0 -4.15553e-08 0)
(0 -4.63994e-08 0)
(0 -5.00127e-08 0)
(0 -5.25443e-08 0)
(0 -5.41634e-08 0)
(0 -5.50427e-08 0)
(0 -5.53446e-08 0)
(0 -5.52125e-08 0)
(0 -5.47664e-08 0)
(0 -5.4102e-08 0)
(0 -5.3293e-08 0)
(0 -5.23938e-08 0)
(0 -5.14441e-08 0)
(0 -5.04721e-08 0)
(0 -4.94975e-08 0)
(0 -4.85344e-08 0)
(0 -4.63533e-14 0)
(0 -2.97972e-11 0)
(0 -8.25665e-09 0)
(0 -1.86197e-08 0)
(0 -2.77171e-08 0)
(0 -3.53321e-08 0)
(0 -4.15165e-08 0)
(0 -4.63541e-08 0)
(0 -4.9962e-08 0)
(0 -5.24892e-08 0)
(0 -5.4105e-08 0)
(0 -5.49819e-08 0)
(0 -5.52823e-08 0)
(0 -5.51495e-08 0)
(0 -5.47033e-08 0)
(0 -5.40395e-08 0)
(0 -5.32312e-08 0)
(0 -5.23332e-08 0)
(0 -5.13849e-08 0)
(0 -5.04144e-08 0)
(0 -4.94414e-08 0)
(0 -4.848e-08 0)
(0 -4.63259e-14 0)
(0 -2.98005e-11 0)
(0 -8.25108e-09 0)
(0 -1.86046e-08 0)
(0 -2.76925e-08 0)
(0 -3.52988e-08 0)
(0 -4.14754e-08 0)
(0 -4.63063e-08 0)
(0 -4.99084e-08 0)
(0 -5.2431e-08 0)
(0 -5.40433e-08 0)
(0 -5.49176e-08 0)
(0 -5.52165e-08 0)
(0 -5.50829e-08 0)
(0 -5.46367e-08 0)
(0 -5.39732e-08 0)
(0 -5.31659e-08 0)
(0 -5.22691e-08 0)
(0 -5.13223e-08 0)
(0 -5.03534e-08 0)
(0 -4.93821e-08 0)
(0 -4.84225e-08 0)
(0 -4.6297e-14 0)
(0 -2.98038e-11 0)
(0 -8.24522e-09 0)
(0 -1.85888e-08 0)
(0 -2.76667e-08 0)
(0 -3.52638e-08 0)
(0 -4.14321e-08 0)
(0 -4.62559e-08 0)
(0 -4.98519e-08 0)
(0 -5.23697e-08 0)
(0 -5.39782e-08 0)
(0 -5.48499e-08 0)
(0 -5.51471e-08 0)
(0 -5.50127e-08 0)
(0 -5.45664e-08 0)
(0 -5.39034e-08 0)
(0 -5.30971e-08 0)
(0 -5.22016e-08 0)
(0 -5.12562e-08 0)
(0 -5.0289e-08 0)
(0 -4.93196e-08 0)
(0 -4.83618e-08 0)
(0 -4.62664e-14 0)
(0 -2.98061e-11 0)
(0 -8.23902e-09 0)
(0 -1.85721e-08 0)
(0 -2.76395e-08 0)
(0 -3.52269e-08 0)
(0 -4.13867e-08 0)
(0 -4.6203e-08 0)
(0 -4.97927e-08 0)
(0 -5.23053e-08 0)
(0 -5.39099e-08 0)
(0 -5.47788e-08 0)
(0 -5.50742e-08 0)
(0 -5.4939e-08 0)
(0 -5.44925e-08 0)
(0 -5.38301e-08 0)
(0 -5.30247e-08 0)
(0 -5.21305e-08 0)
(0 -5.11868e-08 0)
(0 -5.02213e-08 0)
(0 -4.92538e-08 0)
(0 -4.82981e-08 0)
(0 -4.62339e-14 0)
(0 -2.98051e-11 0)
(0 -8.23241e-09 0)
(0 -1.85546e-08 0)
(0 -2.7611e-08 0)
(0 -3.51884e-08 0)
(0 -4.13392e-08 0)
(0 -4.61476e-08 0)
(0 -4.97307e-08 0)
(0 -5.22379e-08 0)
(0 -5.38384e-08 0)
(0 -5.47044e-08 0)
(0 -5.49979e-08 0)
(0 -5.48617e-08 0)
(0 -5.44151e-08 0)
(0 -5.37532e-08 0)
(0 -5.29488e-08 0)
(0 -5.2056e-08 0)
(0 -5.1114e-08 0)
(0 -5.01504e-08 0)
(0 -4.91849e-08 0)
(0 -4.82312e-08 0)
(0 -4.61993e-14 0)
(0 -2.97979e-11 0)
(0 -8.22529e-09 0)
(0 -1.85361e-08 0)
(0 -2.75812e-08 0)
(0 -3.51481e-08 0)
(0 -4.12895e-08 0)
(0 -4.60898e-08 0)
(0 -4.9666e-08 0)
(0 -5.21676e-08 0)
(0 -5.37637e-08 0)
(0 -5.46266e-08 0)
(0 -5.49182e-08 0)
(0 -5.4781e-08 0)
(0 -5.43343e-08 0)
(0 -5.36729e-08 0)
(0 -5.28695e-08 0)
(0 -5.19782e-08 0)
(0 -5.10378e-08 0)
(0 -5.00762e-08 0)
(0 -4.91128e-08 0)
(0 -4.81613e-08 0)
(0 -4.61619e-14 0)
(0 -2.97796e-11 0)
(0 -8.2175e-09 0)
(0 -1.85166e-08 0)
(0 -2.75499e-08 0)
(0 -3.51061e-08 0)
(0 -4.12378e-08 0)
(0 -4.60296e-08 0)
(0 -4.95986e-08 0)
(0 -5.20944e-08 0)
(0 -5.3686e-08 0)
(0 -5.45457e-08 0)
(0 -5.48351e-08 0)
(0 -5.4697e-08 0)
(0 -5.425e-08 0)
(0 -5.35891e-08 0)
(0 -5.27868e-08 0)
(0 -5.1897e-08 0)
(0 -5.09584e-08 0)
(0 -4.99988e-08 0)
(0 -4.90376e-08 0)
(0 -4.80884e-08 0)
(0 -4.61213e-14 0)
(0 -2.97439e-11 0)
(0 -8.20885e-09 0)
(0 -1.84959e-08 0)
(0 -2.75173e-08 0)
(0 -3.50624e-08 0)
(0 -4.11842e-08 0)
(0 -4.59672e-08 0)
(0 -4.95287e-08 0)
(0 -5.20184e-08 0)
(0 -5.36053e-08 0)
(0 -5.44616e-08 0)
(0 -5.47489e-08 0)
(0 -5.46096e-08 0)
(0 -5.41624e-08 0)
(0 -5.3502e-08 0)
(0 -5.27008e-08 0)
(0 -5.18125e-08 0)
(0 -5.08758e-08 0)
(0 -4.99183e-08 0)
(0 -4.89593e-08 0)
(0 -4.80125e-08 0)
(0 -4.60764e-14 0)
(0 -2.96827e-11 0)
(0 -8.19907e-09 0)
(0 -1.84739e-08 0)
(0 -2.74833e-08 0)
(0 -3.50172e-08 0)
(0 -4.11287e-08 0)
(0 -4.59026e-08 0)
(0 -4.94564e-08 0)
(0 -5.19398e-08 0)
(0 -5.35218e-08 0)
(0 -5.43745e-08 0)
(0 -5.46595e-08 0)
(0 -5.4519e-08 0)
(0 -5.40716e-08 0)
(0 -5.34116e-08 0)
(0 -5.26115e-08 0)
(0 -5.17247e-08 0)
(0 -5.079e-08 0)
(0 -4.98346e-08 0)
(0 -4.8878e-08 0)
(0 -4.79337e-08 0)
(0 -4.60264e-14 0)
(0 -2.95865e-11 0)
(0 -8.18792e-09 0)
(0 -1.84505e-08 0)
(0 -2.74479e-08 0)
(0 -3.49705e-08 0)
(0 -4.10715e-08 0)
(0 -4.58361e-08 0)
(0 -4.93819e-08 0)
(0 -5.18587e-08 0)
(0 -5.34355e-08 0)
(0 -5.42845e-08 0)
(0 -5.45671e-08 0)
(0 -5.44253e-08 0)
(0 -5.39775e-08 0)
(0 -5.33181e-08 0)
(0 -5.2519e-08 0)
(0 -5.16338e-08 0)
(0 -5.0701e-08 0)
(0 -4.97479e-08 0)
(0 -4.87937e-08 0)
(0 -4.7852e-08 0)
(0 -4.59705e-14 0)
(0 -2.94461e-11 0)
(0 -8.17517e-09 0)
(0 -1.84256e-08 0)
(0 -2.74115e-08 0)
(0 -3.49228e-08 0)
(0 -4.10133e-08 0)
(0 -4.57682e-08 0)
(0 -4.93056e-08 0)
(0 -5.17754e-08 0)
(0 -5.33469e-08 0)
(0 -5.41919e-08 0)
(0 -5.44718e-08 0)
(0 -5.43286e-08 0)
(0 -5.38804e-08 0)
(0 -5.32214e-08 0)
(0 -5.24235e-08 0)
(0 -5.15399e-08 0)
(0 -5.0609e-08 0)
(0 -4.96582e-08 0)
(0 -4.87065e-08 0)
(0 -4.77674e-08 0)
(0 -4.59082e-14 0)
(0 -2.92552e-11 0)
(0 -8.16084e-09 0)
(0 -1.83998e-08 0)
(0 -2.73746e-08 0)
(0 -3.48749e-08 0)
(0 -4.09546e-08 0)
(0 -4.56996e-08 0)
(0 -4.92282e-08 0)
(0 -5.16907e-08 0)
(0 -5.32562e-08 0)
(0 -5.40969e-08 0)
(0 -5.43739e-08 0)
(0 -5.42291e-08 0)
(0 -5.37804e-08 0)
(0 -5.31218e-08 0)
(0 -5.23249e-08 0)
(0 -5.14429e-08 0)
(0 -5.05141e-08 0)
(0 -4.95656e-08 0)
(0 -4.86165e-08 0)
(0 -4.76801e-08 0)
(0 -4.58405e-14 0)
(0 -2.90159e-11 0)
(0 -8.14538e-09 0)
(0 -1.83738e-08 0)
(0 -2.73386e-08 0)
(0 -3.48282e-08 0)
(0 -4.08971e-08 0)
(0 -4.56317e-08 0)
(0 -4.91508e-08 0)
(0 -5.16052e-08 0)
(0 -5.31642e-08 0)
(0 -5.40001e-08 0)
(0 -5.42738e-08 0)
(0 -5.41271e-08 0)
(0 -5.36777e-08 0)
(0 -5.30193e-08 0)
(0 -5.22234e-08 0)
(0 -5.1343e-08 0)
(0 -5.04162e-08 0)
(0 -4.94701e-08 0)
(0 -4.85236e-08 0)
(0 -4.75901e-08 0)
(0 -4.57707e-14 0)
(0 -2.87484e-11 0)
(0 -8.13019e-09 0)
(0 -1.835e-08 0)
(0 -2.73059e-08 0)
(0 -3.47852e-08 0)
(0 -4.08429e-08 0)
(0 -4.55663e-08 0)
(0 -4.9075e-08 0)
(0 -5.15203e-08 0)
(0 -5.30719e-08 0)
(0 -5.39021e-08 0)
(0 -5.4172e-08 0)
(0 -5.40229e-08 0)
(0 -5.35725e-08 0)
(0 -5.29142e-08 0)
(0 -5.21192e-08 0)
(0 -5.12403e-08 0)
(0 -5.03156e-08 0)
(0 -4.93719e-08 0)
(0 -4.8428e-08 0)
(0 -4.74974e-08 0)
(0 -4.57069e-14 0)
(0 -2.85061e-11 0)
(0 -8.1184e-09 0)
(0 -1.83324e-08 0)
(0 -2.72809e-08 0)
(0 -3.47502e-08 0)
(0 -4.0796e-08 0)
(0 -4.55068e-08 0)
(0 -4.90034e-08 0)
(0 -5.14379e-08 0)
(0 -5.29806e-08 0)
(0 -5.38039e-08 0)
(0 -5.4069e-08 0)
(0 -5.3917e-08 0)
(0 -5.34652e-08 0)
(0 -5.28066e-08 0)
(0 -5.20124e-08 0)
(0 -5.11349e-08 0)
(0 -5.02122e-08 0)
(0 -4.92709e-08 0)
(0 -4.83298e-08 0)
(0 -4.74021e-08 0)
(0 -4.5666e-14 0)
(0 -2.84056e-11 0)
(0 -8.11642e-09 0)
(0 -1.8329e-08 0)
(0 -2.72713e-08 0)
(0 -3.47298e-08 0)
(0 -4.07619e-08 0)
(0 -4.54578e-08 0)
(0 -4.89396e-08 0)
(0 -5.13607e-08 0)
(0 -5.28923e-08 0)
(0 -5.3707e-08 0)
(0 -5.39659e-08 0)
(0 -5.381e-08 0)
(0 -5.33561e-08 0)
(0 -5.26969e-08 0)
(0 -5.19031e-08 0)
(0 -5.10271e-08 0)
(0 -5.01063e-08 0)
(0 -4.91674e-08 0)
(0 -4.82291e-08 0)
(0 -4.73043e-08 0)
(0 -4.56828e-14 0)
(0 -2.86908e-11 0)
(0 -8.13707e-09 0)
(0 -1.83542e-08 0)
(0 -2.72893e-08 0)
(0 -3.47342e-08 0)
(0 -4.0749e-08 0)
(0 -4.54257e-08 0)
(0 -4.88885e-08 0)
(0 -5.12924e-08 0)
(0 -5.28095e-08 0)
(0 -5.36129e-08 0)
(0 -5.38638e-08 0)
(0 -5.37026e-08 0)
(0 -5.32458e-08 0)
(0 -5.25854e-08 0)
(0 -5.17918e-08 0)
(0 -5.09169e-08 0)
(0 -4.99979e-08 0)
(0 -4.90614e-08 0)
(0 -4.81258e-08 0)
(0 -4.72041e-08 0)
(0 -4.58311e-14 0)
(0 -2.99114e-11 0)
(0 -8.20573e-09 0)
(0 -1.84327e-08 0)
(0 -2.73544e-08 0)
(0 -3.47784e-08 0)
(0 -4.07686e-08 0)
(0 -4.54191e-08 0)
(0 -4.88563e-08 0)
(0 -5.12372e-08 0)
(0 -5.27352e-08 0)
(0 -5.35238e-08 0)
(0 -5.37641e-08 0)
(0 -5.35958e-08 0)
(0 -5.31348e-08 0)
(0 -5.24725e-08 0)
(0 -5.16786e-08 0)
(0 -5.08045e-08 0)
(0 -4.98873e-08 0)
(0 -4.89531e-08 0)
(0 -4.80202e-08 0)
(0 -4.71016e-08 0)
(0 -4.62868e-14 0)
(0 -3.34356e-11 0)
(0 -8.37048e-09 0)
(0 -1.8605e-08 0)
(0 -2.74949e-08 0)
(0 -3.48822e-08 0)
(0 -4.08352e-08 0)
(0 -4.54486e-08 0)
(0 -4.88506e-08 0)
(0 -5.12005e-08 0)
(0 -5.26729e-08 0)
(0 -5.3442e-08 0)
(0 -5.36682e-08 0)
(0 -5.34906e-08 0)
(0 -5.30239e-08 0)
(0 -5.23587e-08 0)
(0 -5.15638e-08 0)
(0 -5.06903e-08 0)
(0 -4.97745e-08 0)
(0 -4.88425e-08 0)
(0 -4.79124e-08 0)
(0 -4.69969e-08 0)
(0 -4.74777e-14 0)
(0 -4.32366e-11 0)
(0 -8.7174e-09 0)
(0 -1.89297e-08 0)
(0 -2.77465e-08 0)
(0 -3.50696e-08 0)
(0 -4.09657e-08 0)
(0 -4.55259e-08 0)
(0 -4.88795e-08 0)
(0 -5.11876e-08 0)
(0 -5.26263e-08 0)
(0 -5.33698e-08 0)
(0 -5.35778e-08 0)
(0 -5.33879e-08 0)
(0 -5.29137e-08 0)
(0 -5.22443e-08 0)
(0 -5.14479e-08 0)
(0 -5.05744e-08 0)
(0 -4.96599e-08 0)
(0 -4.87299e-08 0)
(0 -4.78025e-08 0)
(0 -4.68901e-08 0)
(0 -5.02824e-14 0)
(0 -7.92182e-11 0)
(0 -9.40877e-09 0)
(0 -1.94806e-08 0)
(0 -2.81466e-08 0)
(0 -3.53651e-08 0)
(0 -4.11773e-08 0)
(0 -4.5663e-08 0)
(0 -4.89508e-08 0)
(0 -5.12037e-08 0)
(0 -5.25987e-08 0)
(0 -5.33095e-08 0)
(0 -5.34942e-08 0)
(0 -5.32888e-08 0)
(0 -5.28048e-08 0)
(0 -5.213e-08 0)
(0 -5.1331e-08 0)
(0 -5.0457e-08 0)
(0 -4.95435e-08 0)
(0 -4.86154e-08 0)
(0 -4.76906e-08 0)
(0 -4.67813e-08 0)
(0 -5.78133e-14 0)
(0 -3.56223e-10 0)
(0 -1.06604e-08 0)
(0 -2.03031e-08 0)
(0 -2.87176e-08 0)
(0 -3.57876e-08 0)
(0 -4.14845e-08 0)
(0 -4.58696e-08 0)
(0 -4.90708e-08 0)
(0 -5.12526e-08 0)
(0 -5.25925e-08 0)
(0 -5.32626e-08 0)
(0 -5.34186e-08 0)
(0 -5.3194e-08 0)
(0 -5.26979e-08 0)
(0 -5.2016e-08 0)
(0 -5.12135e-08 0)
(0 -5.03385e-08 0)
(0 -4.94255e-08 0)
(0 -4.84992e-08 0)
(0 -4.75768e-08 0)
(0 -4.66706e-08 0)
(0 -8.23339e-14 0)
(0 -3.77117e-09 0)
(0 -1.22705e-08 0)
(0 -2.12823e-08 0)
(0 -2.94451e-08 0)
(0 -3.63463e-08 0)
(0 -4.18962e-08 0)
(0 -4.61511e-08 0)
(0 -4.92424e-08 0)
(0 -5.13362e-08 0)
(0 -5.26089e-08 0)
(0 -5.32299e-08 0)
(0 -5.33516e-08 0)
(0 -5.31041e-08 0)
(0 -5.25934e-08 0)
(0 -5.19028e-08 0)
(0 -5.10958e-08 0)
(0 -5.0219e-08 0)
(0 -4.93062e-08 0)
(0 -4.83813e-08 0)
(0 -4.74614e-08 0)
(0 -4.65581e-08 0)
(0 -1.2601e-14 0)
(0 -1.3087e-14 0)
(0 -1.40804e-14 0)
(0 -4.84518e-14 0)
(0 -1.39829e-14 0)
(0 -4.07203e-14 0)
(0 -3.30594e-14 0)
(0 -4.63113e-13 0)
(0 -1.26488e-14 0)
(0 -7.11549e-12 0)
(0 -5.02803e-14 0)
(0 -4.97831e-13 0)
(0 -7.499e-15 0)
(0 -1.00451e-12 0)
(0 -1.69439e-14 0)
(0 -2.40757e-14 0)
(0 -2.5102e-14 0)
(0 -4.76087e-14 0)
(0 -3.60679e-12 0)
(0 -1.75214e-14 0)
(0 -8.7104e-15 0)
(0 -4.70306e-12 0)
(0 -1.80502e-14 0)
(0 -2.19506e-13 0)
(0 -1.99277e-13 0)
(0 -4.79498e-14 0)
(0 -2.07853e-14 0)
(0 -8.4886e-14 0)
(0 -8.70458e-14 0)
(0 -1.07603e-14 0)
(0 -5.04413e-13 0)
(0 -1.43791e-14 0)
(0 -1.19381e-14 0)
(0 -3.60136e-13 0)
(0 -4.08179e-08 0)
(0 -2.24322e-10 0)
(0 -3.60116e-08 0)
(0 -5.64343e-08 0)
(0 -6.88709e-12 0)
(0 -5.55599e-11 0)
(0 -1.24828e-11 0)
(0 -6.31632e-11 0)
(0 -3.91074e-13 0)
(0 -1.40638e-11 0)
(0 -4.8754e-13 0)
(0 -1.58695e-10 0)
(0 -2.34378e-12 0)
(0 -9.8337e-09 0)
(0 -3.04681e-09 0)
(0 -2.03332e-08 0)
(0 -4.01346e-14 0)
(0 -8.88225e-09 0)
(0 -3.63043e-09 0)
(0 -2.73048e-08 0)
(0 -5.02918e-08 0)
(0 -5.70724e-08 0)
(0 -4.69095e-08 0)
(0 -5.55224e-08 0)
(0 -9.93424e-10 0)
(0 -3.34602e-14 0)
(0 -2.21712e-09 0)
(0 -1.57635e-08 0)
(0 -1.50436e-08 0)
(0 -2.63979e-08 0)
(0 -7.96536e-12 0)
(0 -3.83087e-08 0)
(0 -1.1436e-08 0)
(0 -2.70118e-08 0)
(0 -1.87768e-08 0)
(0 -3.63988e-08 0)
(0 -1.81757e-08 0)
(0 -4.15744e-08 0)
(0 -2.21756e-08 0)
(0 -2.91379e-08 0)
(0 -3.13556e-08 0)
(0 -4.62717e-08 0)
(0 -2.54673e-08 0)
(0 -4.82001e-08 0)
(0 -3.62167e-08 0)
(0 -4.0661e-08 0)
(0 -3.83858e-08 0)
(0 -5.30618e-08 0)
(0 -3.72237e-08 0)
(0 -4.32617e-08 0)
(0 -4.38759e-08 0)
(0 -5.13714e-08 0)
(0 -3.36042e-08 0)
(0 -4.67418e-08 0)
(0 -4.23719e-08 0)
(0 -5.32117e-08 0)
(0 -4.89741e-08 0)
(0 -5.46656e-08 0)
(0 -3.95628e-08 0)
(0 -4.67574e-08 0)
(0 -5.35602e-08 0)
(0 -5.42911e-08 0)
(0 -4.25981e-08 0)
(0 -5.52018e-08 0)
(0 -4.05306e-08 0)
(0 -4.73715e-08 0)
(0 -4.71162e-08 0)
(0 -5.45308e-08 0)
(0 -4.34195e-08 0)
(0 -4.81471e-08 0)
(0 -4.06723e-08 0)
(0 -4.10332e-08 0)
(0 -3.77501e-08 0)
(0 -3.86083e-08 0)
(0 -5.54476e-08 0)
(0 -5.51618e-08 0)
(0 -3.54259e-08 0)
(0 -3.34454e-08 0)
(0 -5.66202e-08 0)
(0 -2.1252e-08 0)
(0 -1.22288e-14 0)
(0 -7.11992e-09 0)
(0 -3.59156e-08 0)
(0 -9.02588e-09 0)
(0 -3.91065e-08 0)
(0 -4.96302e-08 0)
(0 -2.59056e-08 0)
(0 -3.30888e-08 0)
(0 -5.00861e-08 0)
(0 -5.31691e-08 0)
(0 -3.37573e-08 0)
(0 -3.63213e-14 0)
(0 -1.66432e-08 0)
(0 -3.62096e-08 0)
(0 -5.40211e-08 0)
(0 -4.68775e-08 0)
(0 -3.76541e-08 0)
(0 -4.56492e-08 0)
(0 -3.56584e-08 0)
(0 -8.08305e-09 0)
(0 -1.36545e-13 0)
(0 -5.06058e-09 0)
(0 -2.67424e-08 0)
(0 -4.48482e-08 0)
(0 -5.14483e-08 0)
(0 -4.93399e-08 0)
(0 -5.40737e-08 0)
(0 -1.60047e-08 0)
(0 -3.84143e-08 0)
(0 -3.08507e-08 0)
(0 -4.3311e-08 0)
(0 -4.65715e-08 0)
(0 -5.46983e-08 0)
(0 -4.48392e-08 0)
(0 -3.22196e-08 0)
(0 -3.19226e-08 0)
(0 -4.67073e-08 0)
(0 -5.65479e-08 0)
(0 -4.84115e-08 0)
(0 -5.62405e-08 0)
(0 -4.79639e-08 0)
(0 -2.29211e-08 0)
(0 -4.12044e-08 0)
(0 -1.22068e-08 0)
(0 -3.32921e-08 0)
(0 -2.42002e-08 0)
(0 -4.432e-09 0)
(0 -3.73914e-09 0)
(0 -3.19117e-14 0)
(0 -4.4542e-12 0)
(0 -3.27868e-13 0)
(0 -5.35077e-08 0)
(0 -5.43657e-08 0)
(0 -4.89602e-08 0)
(0 -3.81514e-08 0)
(0 -5.65329e-08 0)
(0 -5.05055e-08 0)
(0 -4.5116e-08 0)
(0 -3.80158e-08 0)
(0 -5.62438e-08 0)
(0 -5.04253e-08 0)
(0 -5.45942e-08 0)
(0 -4.74369e-08 0)
(0 -3.18274e-08 0)
(0 -4.1919e-08 0)
(0 -1.59317e-08 0)
(0 -1.41935e-08 0)
(0 -3.62375e-14 0)
(0 -8.05142e-09 0)
(0 -3.81452e-08 0)
(0 -2.97017e-08 0)
(0 -4.03585e-08 0)
(0 -4.52301e-08 0)
(0 -3.03887e-08 0)
(0 -1.96796e-08 0)
(0 -3.74256e-08 0)
(0 -4.85422e-08 0)
(0 -2.3829e-08 0)
(0 -3.85342e-08 0)
(0 -4.97044e-08 0)
(0 -5.62802e-08 0)
(0 -4.43256e-08 0)
(0 -3.44472e-08 0)
(0 -4.3475e-08 0)
(0 -5.24351e-08 0)
(0 -1.60386e-08 0)
(0 -2.31521e-08 0)
(0 -4.65575e-08 0)
(0 -5.08266e-08 0)
(0 -1.98518e-08 0)
(0 -1.36504e-09 0)
(0 -3.55994e-08 0)
(0 -4.33204e-08 0)
(0 -6.19888e-14 0)
(0 -7.41155e-09 0)
(0 -5.70302e-08 0)
(0 -5.19502e-08 0)
(0 -5.32389e-08 0)
(0 -4.74792e-08 0)
(0 -5.28957e-08 0)
(0 -4.76137e-08 0)
(0 -4.4997e-08 0)
(0 -5.24326e-08 0)
(0 -4.26694e-08 0)
(0 -5.04523e-08 0)
(0 -3.24771e-08 0)
(0 -4.70066e-08 0)
(0 -7.2958e-13 0)
(0 -5.93118e-14 0)
(0 -4.10913e-08 0)
(0 -3.39902e-08 0)
(0 -1.58455e-08 0)
(0 -2.72788e-11 0)
(0 -2.65245e-08 0)
(0 -1.43991e-08 0)
(0 -1.96118e-08 0)
(0 -4.06186e-09 0)
(0 -4.00054e-08 0)
(0 -3.51636e-08 0)
(0 -2.44635e-08 0)
(0 -3.08711e-08 0)
(0 -5.57003e-08 0)
(0 -5.17608e-08 0)
(0 -3.18719e-08 0)
(0 -2.22743e-08 0)
(0 -5.63273e-08 0)
(0 -5.14224e-08 0)
(0 -3.72357e-08 0)
(0 -2.93148e-08 0)
(0 -4.98243e-08 0)
(0 -4.04056e-08 0)
(0 -3.38958e-08 0)
(0 -4.2638e-08 0)
(0 -5.72115e-08 0)
(0 -5.28903e-08 0)
(0 -5.48916e-08 0)
(0 -5.69939e-08 0)
(0 -2.67987e-12 0)
(0 -2.94927e-14 0)
(0 -4.42583e-08 0)
(0 -3.52741e-08 0)
(0 -3.61245e-08 0)
(0 -4.32561e-08 0)
(0 -1.0667e-08 0)
(0 -1.16085e-08 0)
(0 -5.35301e-08 0)
(0 -4.93806e-08 0)
(0 -3.90976e-08 0)
(0 -3.68533e-08 0)
(0 -2.39048e-08 0)
(0 -1.17437e-08 0)
(0 -3.57583e-08 0)
(0 -4.37407e-08 0)
(0 -4.23375e-08 0)
(0 -4.09019e-08 0)
(0 -5.44382e-08 0)
(0 -5.54246e-08 0)
(0 -4.17737e-12 0)
(0 -7.22964e-09 0)
(0 -2.94269e-09 0)
(0 -1.52462e-13 0)
(0 -4.14688e-08 0)
(0 -3.66696e-08 0)
(0 -3.22871e-08 0)
(0 -4.11218e-08 0)
(0 -3.53533e-08 0)
(0 -4.45274e-08 0)
(0 -1.11561e-10 0)
(0 -1.38561e-14 0)
(0 -5.08416e-08 0)
(0 -4.4269e-08 0)
(0 -9.8199e-09 0)
(0 -1.37307e-11 0)
(0 -4.63998e-08 0)
(0 -3.85686e-08 0)
(0 -4.295e-08 0)
(0 -4.41845e-08 0)
(0 -5.0286e-08 0)
(0 -4.35778e-08 0)
(0 -1.34293e-08 0)
(0 -4.37057e-09 0)
(0 -5.11358e-08 0)
(0 -5.43997e-08 0)
(0 -5.41004e-08 0)
(0 -5.58109e-08 0)
(0 -1.98843e-08 0)
(0 -2.76597e-08 0)
(0 -3.2792e-08 0)
(0 -2.48614e-08 0)
(0 -4.65893e-08 0)
(0 -4.54329e-08 0)
(0 -1.12568e-08 0)
(0 -1.61284e-08 0)
(0 -2.92183e-08 0)
(0 -2.0534e-08 0)
(0 -4.92482e-08 0)
(0 -4.35577e-08 0)
(0 -2.54552e-08 0)
(0 -3.52727e-08 0)
(0 -1.81114e-08 0)
(0 -8.824e-09 0)
(0 -5.14309e-08 0)
(0 -4.75181e-08 0)
(0 -4.07211e-08 0)
(0 -4.84415e-08 0)
(0 -2.26544e-08 0)
(0 -2.65204e-08 0)
(0 -3.48547e-08 0)
(0 -3.31823e-08 0)
(0 -5.5494e-08 0)
(0 -5.30683e-08 0)
(0 -5.20081e-08 0)
(0 -4.98333e-08 0)
(0 -5.18089e-08 0)
(0 -5.24803e-08 0)
(0 -4.01663e-08 0)
(0 -4.52612e-08 0)
(0 -5.05554e-14 0)
(0 -4.48366e-09 0)
(0 -2.39458e-08 0)
(0 -1.73153e-08 0)
(0 -4.07132e-08 0)
(0 -3.82052e-08 0)
(0 -3.24963e-10 0)
(0 -7.33577e-09 0)
(0 -4.50347e-08 0)
(0 -3.90904e-08 0)
(0 -4.49453e-08 0)
(0 -4.65712e-08 0)
(0 -5.47633e-08 0)
(0 -5.16777e-08 0)
(0 -4.62204e-08 0)
(0 -4.91546e-08 0)
(0 -1.60544e-08 0)
(0 -8.32552e-09 0)
(0 -4.75508e-08 0)
(0 -4.22077e-08 0)
(0 -5.14519e-08 0)
(0 -5.36638e-08 0)
(0 -3.56015e-08 0)
(0 -3.01027e-08 0)
(0 -6.65682e-13 0)
(0 -1.44777e-14 0)
(0 -4.85692e-08 0)
(0 -4.30843e-08 0)
(0 -4.88616e-08 0)
(0 -5.10031e-08 0)
(0 -2.71632e-08 0)
(0 -1.59591e-08 0)
(0 -5.09899e-08 0)
(0 -5.3212e-08 0)
(0 -4.42595e-08 0)
(0 -4.73783e-08 0)
(0 -4.61067e-09 0)
(0 -2.42555e-12 0)
(0 -1.91181e-08 0)
(0 -1.24829e-08 0)
(0 -4.12256e-08 0)
(0 -4.54782e-08 0)
(0 -2.98354e-08 0)
(0 -3.53915e-08 0)
(0 -4.2413e-08 0)
(0 -3.77813e-08 0)
(0 -4.20133e-08 0)
(0 -4.70848e-08 0)
(0 -4.85882e-08 0)
(0 -4.34153e-08 0)
(0 -4.81554e-08 0)
(0 -5.04904e-08 0)
(0 -5.16739e-08 0)
(0 -5.32985e-08 0)
(0 -3.75431e-08 0)
(0 -3.72887e-08 0)
(0 -1.96449e-08 0)
(0 -1.14446e-08 0)
(0 -3.65549e-08 0)
(0 -3.9608e-08 0)
(0 -4.82761e-08 0)
(0 -4.52639e-08 0)
(0 -5.69041e-08 0)
(0 -5.51384e-08 0)
(0 -3.54772e-08 0)
(0 -4.10408e-08 0)
(0 -3.7839e-08 0)
(0 -3.23948e-08 0)
(0 -5.24878e-08 0)
(0 -5.04131e-08 0)
(0 -4.81517e-08 0)
(0 -5.06044e-08 0)
(0 -7.84724e-09 0)
(0 -2.05808e-09 0)
(0 -5.57653e-08 0)
(0 -5.45112e-08 0)
(0 -3.06374e-08 0)
(0 -3.57631e-08 0)
(0 -3.4486e-08 0)
(0 -2.80509e-08 0)
(0 -5.13123e-08 0)
(0 -5.29096e-08 0)
(0 -1.73369e-13 0)
(0 -1.31007e-14 0)
(0 -3.04183e-08 0)
(0 -2.25401e-08 0)
(0 -4.43127e-10 0)
(0 -4.91103e-09 0)
(0 -3.11063e-08 0)
(0 -3.54659e-08 0)
(0 -1.12435e-08 0)
(0 -4.95037e-09 0)
(0 -3.97343e-08 0)
(0 -3.63915e-08 0)
(0 -2.8943e-08 0)
(0 -2.30401e-08 0)
(0 -2.25797e-14 0)
(0 -3.3744e-13 0)
(0 -2.22756e-09 0)
(0 -6.89502e-13 0)
(0 -5.15228e-08 0)
(0 -5.44997e-08 0)
(0 -1.56069e-08 0)
(0 -1.21551e-08 0)
(0 -5.28688e-08 0)
(0 -5.07356e-08 0)
(0 -1.17439e-08 0)
(0 -2.03078e-08 0)
(0 -2.06298e-11 0)
(0 -2.95394e-09 0)
(0 -5.54894e-08 0)
(0 -5.71432e-08 0)
(0 -4.0698e-08 0)
(0 -3.55883e-08 0)
(0 -5.65947e-08 0)
(0 -5.66852e-08 0)
(0 -5.62871e-08 0)
(0 -5.65023e-08 0)
(0 -5.2839e-08 0)
(0 -5.52373e-08 0)
(0 -2.26966e-08 0)
(0 -2.75286e-08 0)
(0 -4.28681e-08 0)
(0 -3.90459e-08 0)
(0 -3.73113e-08 0)
(0 -3.74505e-08 0)
(0 -7.75935e-09 0)
(0 -4.86851e-09 0)
(0 -2.85836e-08 0)
(0 -2.6676e-08 0)
(0 -4.40396e-08 0)
(0 -4.04487e-08 0)
(0 -5.77117e-10 0)
(0 -4.24647e-09 0)
(0 -2.79115e-08 0)
(0 -3.43002e-08 0)
(0 -1.66626e-08 0)
(0 -2.04299e-08 0)
(0 -2.79711e-08 0)
(0 -3.25651e-08 0)
(0 -2.81867e-08 0)
(0 -2.3098e-08 0)
(0 -4.24979e-08 0)
(0 -3.85771e-08 0)
(0 -3.29943e-08 0)
(0 -3.41742e-08 0)
(0 -1.64374e-13 0)
(0 -1.37729e-14 0)
(0 -1.4268e-14 0)
(0 -8.03218e-13 0)
(0 -5.53156e-08 0)
(0 -5.31908e-08 0)
(0 -4.29898e-08 0)
(0 -4.23381e-08 0)
(0 -5.01124e-08 0)
(0 -4.8083e-08 0)
(0 -4.87966e-13 0)
(0 -1.1006e-14 0)
(0 -6.00052e-12 0)
(0 -3.19796e-08 0)
(0 -1.13153e-14 0)
(0 -2.73095e-14 0)
(0 -1.33342e-14 0)
(0 -3.0595e-14 0)
(0 -1.28657e-14 0)
(0 -2.73698e-13 0)
(0 -1.21867e-14 0)
(0 -2.10726e-10 0)
(0 -3.15161e-14 0)
(0 -2.03768e-09 0)
(0 -3.84712e-14 0)
(0 -3.83609e-12 0)
(0 -5.2263e-13 0)
(0 -1.30705e-11 0)
(0 -2.75138e-14 0)
(0 -1.09114e-08 0)
(0 -2.69798e-14 0)
(0 -4.24381e-11 0)
(0 -1.70058e-08 0)
(0 -2.99391e-08 0)
(0 -1.72587e-08 0)
(0 -5.19515e-14 0)
(0 -3.37767e-14 0)
(0 -1.73436e-08 0)
(0 -1.18494e-12 0)
(0 -1.56733e-08 0)
(0 -2.27626e-09 0)
(0 -2.27657e-08 0)
(0 -1.78387e-09 0)
(0 -1.64571e-08 0)
(0 -1.56599e-08 0)
(0 -1.67465e-08 0)
(0 -1.99983e-09 0)
(0 -2.82576e-08 0)
(0 -7.14743e-12 0)
(0 -2.75486e-08 0)
(0 -8.29845e-09 0)
(0 -8.65903e-09 0)
(0 -7.85337e-12 0)
(0 -2.86564e-08 0)
(0 -1.69768e-08 0)
(0 -1.73831e-08 0)
(0 -4.23116e-09 0)
(0 -3.16144e-08 0)
(0 -3.83518e-09 0)
(0 -2.37199e-08 0)
(0 -2.35484e-09 0)
(0 -9.93824e-09 0)
(0 -6.1161e-13 0)
(0 -2.91194e-08 0)
(0 -2.47093e-08 0)
(0 -1.5253e-08 0)
(0 -2.96662e-08 0)
(0 -5.3815e-12 0)
(0 -4.33745e-13 0)
(0 -1.80928e-08 0)
(0 -2.87543e-08 0)
(0 -7.55774e-09 0)
(0 -2.89567e-08 0)
(0 -2.26672e-09 0)
(0 -1.95576e-09 0)
(0 -2.74218e-08 0)
(0 -3.68296e-09 0)
(0 -2.21965e-08 0)
(0 -4.03164e-12 0)
(0 -1.55655e-08 0)
(0 -1.14737e-08 0)
(0 -2.03519e-12 0)
(0 -2.95381e-08 0)
(0 -2.54252e-09 0)
(0 -5.27359e-12 0)
(0 -1.77142e-08 0)
(0 -2.01747e-08 0)
(0 -2.49443e-08 0)
(0 -2.67379e-08 0)
(0 -7.1099e-09 0)
(0 -8.34464e-09 0)
(0 -4.92341e-09 0)
(0 -5.10761e-09 0)
(0 -3.8635e-14 0)
(0 -2.10971e-09 0)
(0 -2.69923e-12 0)
(0 -8.47406e-09 0)
(0 -1.37638e-12 0)
(0 -1.84074e-08 0)
(0 -2.86635e-08 0)
(0 -7.10196e-12 0)
(0 -1.43408e-08 0)
(0 -9.60147e-12 0)
(0 -1.55277e-08 0)
(0 -2.5181e-14 0)
(0 -5.32441e-09 0)
(0 -1.35982e-08 0)
(0 -1.19697e-08 0)
(0 -1.94121e-08 0)
(0 -2.66776e-08 0)
(0 -1.97963e-08 0)
(0 -9.57265e-09 0)
(0 -2.7342e-09 0)
(0 -2.96905e-09 0)
(0 -1.2106e-08 0)
(0 -2.94192e-08 0)
(0 -1.9244e-08 0)
(0 -2.32637e-08 0)
(0 -6.96981e-13 0)
(0 -1.15319e-08 0)
(0 -2.46565e-08 0)
(0 -3.1927e-08 0)
(0 -5.28095e-13 0)
(0 -1.04917e-08 0)
(0 -1.48026e-08 0)
(0 -3.17739e-08 0)
(0 -1.50118e-08 0)
(0 -2.99791e-08 0)
(0 -3.88882e-11 0)
(0 -1.86799e-14 0)
(0 -1.61101e-14 0)
(0 -2.81992e-09 0)
(0 -3.14843e-13 0)
(0 -8.75711e-09 0)
(0 -1.61909e-08 0)
(0 -8.14014e-09 0)
(0 -6.49017e-12 0)
(0 -1.39452e-13 0)
(0 -1.54082e-08 0)
(0 -2.39368e-08 0)
(0 -1.17061e-08 0)
(0 -9.31186e-12 0)
(0 -6.15336e-09 0)
(0 -7.86336e-09 0)
(0 -4.22551e-09 0)
(0 -4.6096e-13 0)
(0 -1.0618e-08 0)
(0 -3.28671e-09 0)
(0 -1.71391e-08 0)
(0 -5.03001e-09 0)
(0 -1.17721e-08 0)
(0 -2.20263e-08 0)
(0 -1.97685e-08 0)
(0 -2.48372e-08 0)
(0 -1.71655e-08 0)
(0 -5.54195e-09 0)
(0 -3.85209e-09 0)
(0 -1.67932e-08 0)
(0 -3.39288e-14 0)
(0 -2.05935e-12 0)
(0 -1.34114e-08 0)
(0 -9.66802e-09 0)
(0 -1.25579e-11 0)
(0 -4.39316e-13 0)
(0 -4.8009e-12 0)
(0 -6.43974e-14 0)
(0 -3.05662e-08 0)
(0 -2.29281e-08 0)
(0 -1.44356e-14 0)
(0 -1.02995e-11 0)
(0 -3.90119e-12 0)
(0 -3.23845e-12 0)
(0 -2.26559e-08 0)
(0 -3.17889e-08 0)
(0 -1.9139e-09 0)
(0 -5.37803e-13 0)
(0 -7.5675e-14 0)
(0 -2.58265e-09 0)
(0 -2.80557e-13 0)
(0 -4.20087e-09 0)
(0 -2.32143e-09 0)
(0 -5.20874e-09 0)
(0 -1.92092e-08 0)
(0 -7.66687e-09 0)
(0 -4.5101e-09 0)
(0 -1.52862e-08 0)
(0 -5.90615e-13 0)
(0 -2.82114e-09 0)
(0 -1.57092e-09 0)
(0 -7.63312e-09 0)
(0 -5.76911e-09 0)
(0 -2.05441e-09 0)
(0 -2.50677e-08 0)
(0 -2.89436e-08 0)
(0 -3.21378e-08 0)
(0 -2.3514e-08 0)
(0 -2.61117e-08 0)
(0 -3.20911e-08 0)
(0 -3.15619e-08 0)
(0 -2.41747e-08 0)
(0 -2.80099e-08 0)
(0 -2.12365e-08 0)
(0 -3.14111e-08 0)
(0 -2.43061e-08 0)
(0 -1.03006e-08 0)
(0 -2.21467e-08 0)
(0 -1.01086e-10 0)
(0 -2.16304e-13 0)
(0 -2.84143e-08 0)
(0 -2.51421e-08 0)
(0 -4.3946e-13 0)
(0 -4.00772e-09 0)
(0 -3.24004e-14 0)
(0 -7.0519e-12 0)
(0 -8.20118e-09 0)
(0 -9.83482e-09 0)
(0 -4.53047e-09 0)
(0 -6.44499e-09 0)
(0 -1.42085e-14 0)
(0 -4.08685e-13 0)
(0 -9.09232e-09 0)
(0 -1.95084e-08 0)
(0 -2.22982e-08 0)
(0 -2.34238e-08 0)
(0 -3.98138e-13 0)
(0 -2.39993e-09 0)
(0 -1.50508e-08 0)
(0 -9.06794e-09 0)
(0 -2.39761e-08 0)
(0 -1.26316e-08 0)
(0 -1.50433e-08 0)
(0 -1.64471e-08 0)
(0 -2.92843e-13 0)
(0 -4.13199e-14 0)
(0 -2.19834e-09 0)
(0 -7.08677e-12 0)
(0 -3.72055e-13 0)
(0 -1.5345e-14 0)
(0 -2.51607e-09 0)
(0 -9.15058e-12 0)
(0 -1.09632e-08 0)
(0 -2.84028e-09 0)
(0 -2.23367e-08 0)
(0 -2.07317e-08 0)
(0 -2.0408e-08 0)
(0 -1.77015e-08 0)
(0 -2.11967e-09 0)
(0 -7.38781e-09 0)
(0 -2.85959e-09 0)
(0 -1.13457e-08 0)
(0 -2.61789e-08 0)
(0 -2.57764e-08 0)
(0 -2.05832e-09 0)
(0 -2.04638e-12 0)
(0 -7.31085e-12 0)
(0 -4.4393e-12 0)
(0 -8.43238e-09 0)
(0 -8.36721e-09 0)
(0 -4.05955e-09 0)
(0 -9.80606e-09 0)
(0 -8.72336e-09 0)
(0 -5.71244e-09 0)
(0 -1.34017e-14 0)
(0 -2.69545e-13 0)
(0 -2.14606e-08 0)
(0 -1.95839e-08 0)
(0 -3.81643e-09 0)
(0 -8.57275e-09 0)
(0 -1.41973e-08 0)
(0 -1.05628e-08 0)
(0 -2.4831e-09 0)
(0 -3.05791e-11 0)
(0 -1.27521e-08 0)
(0 -9.62004e-09 0)
(0 -1.56508e-08 0)
(0 -2.42254e-08 0)
(0 -1.02637e-08 0)
(0 -2.60177e-09 0)
(0 -1.48094e-08 0)
(0 -1.24477e-08 0)
(0 -6.36466e-09 0)
(0 -1.19031e-08 0)
(0 -1.30349e-13 0)
(0 -3.10578e-14 0)
(0 -6.21193e-09 0)
(0 -3.872e-09 0)
(0 -4.79489e-09 0)
(0 -8.00043e-09 0)
(0 -9.17291e-09 0)
(0 -5.27128e-09 0)
(0 -7.8121e-14 0)
(0 -1.38021e-13 0)
(0 -2.10694e-08 0)
(0 -1.4893e-08 0)
(0 -2.30043e-08 0)
(0 -1.84699e-08 0)
(0 -2.7307e-12 0)
(0 -3.00778e-12 0)
(0 -1.45681e-08 0)
(0 -2.26963e-08 0)
(0 -1.51512e-08 0)
(0 -1.39097e-08 0)
(0 -1.99879e-08 0)
(0 -1.35237e-08 0)
(0 -2.95885e-08 0)
(0 -2.2979e-08 0)
(0 -2.2006e-08 0)
(0 -2.00756e-08 0)
(0 -2.50359e-13 0)
(0 -1.2231e-14 0)
(0 -1.09436e-08 0)
(0 -1.34125e-08 0)
(0 -9.34644e-15 0)
(0 -1.08519e-14 0)
(0 -1.43256e-14 0)
(0 -4.85385e-14 0)
(0 -1.54462e-14 0)
(0 -5.05719e-14 0)
(0 -1.55178e-14 0)
(0 -5.42818e-14 0)
(0 -1.54883e-14 0)
(0 -4.95848e-14 0)
(0 -1.54919e-14 0)
(0 -5.01918e-14 0)
(0 -1.54837e-14 0)
(0 -4.93432e-14 0)
(0 -1.54781e-14 0)
(0 -4.91991e-14 0)
(0 -1.5398e-14 0)
(0 -4.89214e-14 0)
(0 -1.52881e-14 0)
(0 -4.42172e-14 0)
(0 -1.51683e-14 0)
(0 -4.69601e-14 0)
(0 -1.49597e-14 0)
(0 -4.56221e-14 0)
(0 -1.44917e-14 0)
(0 -4.18774e-14 0)
(0 -1.36369e-14 0)
(0 -3.3884e-14 0)
(0 -1.23003e-14 0)
(0 -2.54612e-14 0)
(0 -1.0453e-14 0)
(0 -1.56239e-14 0)
(0 -9.33653e-15 0)
(0 -1.04546e-14 0)
(0 -1.43089e-14 0)
(0 -4.84604e-14 0)
(0 -1.53569e-14 0)
(0 -4.90694e-14 0)
(0 -1.55313e-14 0)
(0 -4.45186e-14 0)
(0 -1.55128e-14 0)
(0 -4.74674e-14 0)
(0 -1.55215e-14 0)
(0 -4.9563e-14 0)
(0 -1.54355e-14 0)
(0 -4.87295e-14 0)
(0 -1.53819e-14 0)
(0 -5.01234e-14 0)
(0 -1.53704e-14 0)
(0 -4.51835e-14 0)
(0 -1.52625e-14 0)
(0 -4.86461e-14 0)
(0 -1.50839e-14 0)
(0 -4.75235e-14 0)
(0 -1.48458e-14 0)
(0 -4.13895e-14 0)
(0 -1.4405e-14 0)
(0 -4.08109e-14 0)
(0 -1.36426e-14 0)
(0 -3.21942e-14 0)
(0 -1.23195e-14 0)
(0 -2.70334e-14 0)
(0 -1.03929e-14 0)
(0 -1.68245e-14 0)
(0 -3.01362e-08 0)
(0 -1.09672e-14 0)
(0 -6.02124e-12 0)
(0 -3.21264e-08 0)
(0 -1.17991e-14 0)
(0 -2.42386e-14 0)
(0 -1.38919e-14 0)
(0 -3.46849e-14 0)
(0 -5.60522e-14 0)
(0 -3.94354e-13 0)
(0 -9.1652e-13 0)
(0 -4.10964e-13 0)
(0 -1.41843e-14 0)
(0 -1.97222e-12 0)
(0 -2.33499e-14 0)
(0 -2.70321e-09 0)
(0 -1.12614e-14 0)
(0 -4.68523e-12 0)
(0 -3.07669e-14 0)
(0 -1.4141e-08 0)
(0 -1.78041e-14 0)
(0 -4.44925e-09 0)
(0 -1.71977e-08 0)
(0 -1.94814e-13 0)
(0 -1.54239e-13 0)
(0 -2.32638e-08 0)
(0 -6.88106e-09 0)
(0 -2.01268e-08 0)
(0 -6.05426e-09 0)
(0 -1.98232e-08 0)
(0 -3.87797e-12 0)
(0 -2.50646e-08 0)
(0 -1.58619e-08 0)
(0 -8.41488e-09 0)
(0 -3.95746e-09 0)
(0 -2.68976e-08 0)
(0 -4.45713e-09 0)
(0 -2.55575e-08 0)
(0 -9.44505e-09 0)
(0 -1.02562e-08 0)
(0 -4.65059e-10 0)
(0 -2.78943e-08 0)
(0 -1.76937e-08 0)
(0 -2.58228e-08 0)
(0 -3.10113e-09 0)
(0 -9.48019e-09 0)
(0 -3.44469e-09 0)
(0 -2.40954e-08 0)
(0 -9.19197e-09 0)
(0 -9.5241e-09 0)
(0 -3.03881e-08 0)
(0 -6.05133e-12 0)
(0 -5.95467e-09 0)
(0 -1.62146e-08 0)
(0 -2.4927e-08 0)
(0 -2.48606e-08 0)
(0 -2.95459e-08 0)
(0 -9.77256e-11 0)
(0 -5.46159e-13 0)
(0 -1.95954e-08 0)
(0 -2.32429e-08 0)
(0 -1.22747e-12 0)
(0 -2.48571e-08 0)
(0 -6.30191e-10 0)
(0 -6.1398e-12 0)
(0 -3.00215e-08 0)
(0 -4.68892e-12 0)
(0 -2.7442e-08 0)
(0 -1.05641e-08 0)
(0 -1.27766e-12 0)
(0 -2.23955e-08 0)
(0 -4.81604e-09 0)
(0 -1.86067e-08 0)
(0 -3.08824e-08 0)
(0 -2.2465e-08 0)
(0 -2.75933e-08 0)
(0 -5.3098e-12 0)
(0 -2.46277e-08 0)
(0 -1.00015e-08 0)
(0 -9.68343e-12 0)
(0 -5.30047e-13 0)
(0 -5.76612e-09 0)
(0 -1.70013e-08 0)
(0 -6.32769e-14 0)
(0 -6.55639e-09 0)
(0 -2.53509e-12 0)
(0 -1.27621e-14 0)
(0 -7.65429e-09 0)
(0 -1.0314e-08 0)
(0 -1.73133e-08 0)
(0 -3.15382e-08 0)
(0 -1.17226e-08 0)
(0 -3.03765e-08 0)
(0 -1.18577e-08 0)
(0 -1.8049e-08 0)
(0 -2.67144e-13 0)
(0 -2.91723e-09 0)
(0 -3.84516e-09 0)
(0 -1.5376e-08 0)
(0 -3.22454e-08 0)
(0 -2.93982e-13 0)
(0 -1.83606e-11 0)
(0 -1.36383e-08 0)
(0 -2.60007e-08 0)
(0 -9.52593e-09 0)
(0 -2.01039e-08 0)
(0 -2.21075e-12 0)
(0 -3.10122e-14 0)
(0 -9.94273e-12 0)
(0 -5.48086e-09 0)
(0 -3.08359e-08 0)
(0 -2.14365e-08 0)
(0 -2.96765e-08 0)
(0 -1.60182e-08 0)
(0 -2.4308e-09 0)
(0 -2.37786e-13 0)
(0 -1.2164e-08 0)
(0 -3.07947e-13 0)
(0 -3.33661e-08 0)
(0 -1.69617e-08 0)
(0 -1.21759e-08 0)
(0 -2.36976e-12 0)
(0 -3.25508e-08 0)
(0 -2.22835e-08 0)
(0 -7.32831e-09 0)
(0 -2.79782e-12 0)
(0 -2.96728e-14 0)
(0 -3.368e-09 0)
(0 -9.25154e-09 0)
(0 -8.22639e-09 0)
(0 -1.9249e-08 0)
(0 -1.11409e-08 0)
(0 -4.62855e-12 0)
(0 -1.5321e-14 0)
(0 -5.65602e-09 0)
(0 -1.26143e-08 0)
(0 -3.36814e-09 0)
(0 -8.29687e-09 0)
(0 -9.50574e-09 0)
(0 -2.13341e-08 0)
(0 -4.79386e-11 0)
(0 -8.6314e-13 0)
(0 -1.18904e-14 0)
(0 -5.84362e-10 0)
(0 -1.8837e-12 0)
(0 -9.84862e-14 0)
(0 -2.35801e-08 0)
(0 -1.13907e-08 0)
(0 -2.2965e-08 0)
(0 -9.92532e-09 0)
(0 -6.32171e-09 0)
(0 -1.81263e-08 0)
(0 -3.23712e-08 0)
(0 -1.90246e-08 0)
(0 -3.13514e-08 0)
(0 -1.85112e-08 0)
(0 -2.97538e-08 0)
(0 -2.15296e-08 0)
(0 -2.66921e-09 0)
(0 -5.65598e-09 0)
(0 -8.36547e-09 0)
(0 -1.73837e-09 0)
(0 -4.10258e-09 0)
(0 -3.16138e-13 0)
(0 -3.28699e-08 0)
(0 -2.29237e-08 0)
(0 -6.35965e-13 0)
(0 -2.85592e-11 0)
(0 -3.21204e-08 0)
(0 -2.37702e-08 0)
(0 -4.83436e-09 0)
(0 -5.07207e-13 0)
(0 -1.54531e-14 0)
(0 -7.75634e-13 0)
(0 -2.61339e-08 0)
(0 -1.80318e-08 0)
(0 -1.38717e-14 0)
(0 -1.03932e-11 0)
(0 -3.05852e-09 0)
(0 -1.63022e-08 0)
(0 -2.3421e-08 0)
(0 -3.25579e-08 0)
(0 -3.27538e-13 0)
(0 -5.04013e-09 0)
(0 -2.36608e-09 0)
(0 -4.31009e-11 0)
(0 -2.68134e-09 0)
(0 -3.30428e-12 0)
(0 -2.16783e-09 0)
(0 -4.97897e-13 0)
(0 -2.37592e-08 0)
(0 -2.94919e-08 0)
(0 -2.58975e-08 0)
(0 -2.96827e-08 0)
(0 -2.48712e-08 0)
(0 -3.04435e-08 0)
(0 -1.73432e-08 0)
(0 -5.50844e-09 0)
(0 -3.48041e-13 0)
(0 -7.43926e-09 0)
(0 -1.12647e-08 0)
(0 -1.46556e-08 0)
(0 -2.58564e-09 0)
(0 -6.93635e-13 0)
(0 -3.94647e-13 0)
(0 -5.40275e-09 0)
(0 -2.59938e-12 0)
(0 -2.70381e-09 0)
(0 -1.78284e-08 0)
(0 -2.46157e-08 0)
(0 -2.62681e-08 0)
(0 -3.17654e-08 0)
(0 -9.23576e-09 0)
(0 -1.59661e-08 0)
(0 -1.14345e-08 0)
(0 -2.29196e-08 0)
(0 -1.11524e-08 0)
(0 -1.95207e-08 0)
(0 -1.60189e-08 0)
(0 -4.83159e-09 0)
(0 -1.50608e-08 0)
(0 -2.37389e-08 0)
(0 -9.55799e-13 0)
(0 -4.36646e-14 0)
(0 -2.64259e-12 0)
(0 -4.1116e-09 0)
(0 -2.29167e-09 0)
(0 -1.18902e-08 0)
(0 -2.07647e-08 0)
(0 -1.3845e-08 0)
(0 -9.65177e-09 0)
(0 -7.82961e-09 0)
(0 -2.42259e-08 0)
(0 -1.84572e-08 0)
(0 -5.01958e-09 0)
(0 -6.12568e-09 0)
(0 -1.81848e-08 0)
(0 -1.69341e-08 0)
(0 -3.07656e-14 0)
(0 -1.54402e-13 0)
(0 -4.86438e-11 0)
(0 -2.4272e-09 0)
(0 -4.35802e-09 0)
(0 -9.71296e-09 0)
(0 -3.4994e-11 0)
(0 -2.74532e-09 0)
(0 -3.04081e-14 0)
(0 -6.30082e-14 0)
(0 -2.07917e-08 0)
(0 -2.33122e-08 0)
(0 -4.35475e-09 0)
(0 -1.31093e-08 0)
(0 -5.75645e-09 0)
(0 -1.36759e-08 0)
(0 -3.79294e-11 0)
(0 -1.30259e-13 0)
(0 -2.10608e-13 0)
(0 -3.5073e-14 0)
(0 -1.54692e-08 0)
(0 -1.13578e-08 0)
(0 -1.3344e-08 0)
(0 -1.66522e-08 0)
(0 -1.64352e-08 0)
(0 -2.34602e-08 0)
(0 -1.79011e-09 0)
(0 -5.86968e-09 0)
(0 -1.93264e-08 0)
(0 -1.83158e-08 0)
(0 -9.97743e-09 0)
(0 -2.63736e-09 0)
(0 -4.24822e-09 0)
(0 -1.0036e-08 0)
(0 -3.11366e-08 0)
(0 -2.82563e-08 0)
(0 -3.31315e-09 0)
(0 -1.22916e-08 0)
(0 -1.01634e-09 0)
(0 -3.14327e-11 0)
(0 -1.60805e-08 0)
(0 -2.5036e-08 0)
(0 -3.21716e-08 0)
(0 -2.64486e-08 0)
(0 -1.25059e-08 0)
(0 -1.43717e-08 0)
(0 -1.202e-08 0)
(0 -3.87146e-09 0)
(0 -4.16182e-14 0)
(0 -3.90692e-14 0)
(0 -2.16038e-08 0)
(0 -1.92879e-08 0)
(0 -9.89313e-09 0)
(0 -6.0175e-09 0)
(0 -2.0559e-08 0)
(0 -1.86521e-08 0)
(0 -2.90208e-13 0)
(0 -4.40507e-10 0)
(0 -1.18653e-08 0)
(0 -1.65163e-08 0)
(0 -2.93518e-08 0)
(0 -2.87766e-08 0)
(0 -2.42697e-08 0)
(0 -2.88466e-08 0)
(0 -1.54785e-08 0)
(0 -1.69016e-08 0)
(0 -1.04872e-08 0)
(0 -1.41612e-08 0)
(0 -1.03693e-08 0)
(0 -3.14137e-09 0)
(0 -4.45287e-12 0)
(0 -8.86616e-10 0)
(0 -2.5898e-13 0)
(0 -1.46931e-10 0)
(0 -1.28963e-13 0)
(0 -1.18209e-14 0)
(0 -2.74949e-08 0)
(0 -3.32138e-08 0)
(0 -1.19799e-08 0)
(0 -1.34829e-08 0)
(0 -5.53112e-08 0)
(0 -2.06762e-10 0)
(0 -3.82863e-08 0)
(0 -5.70616e-08 0)
(0 -6.13332e-12 0)
(0 -4.58511e-11 0)
(0 -3.68502e-13 0)
(0 -6.6996e-13 0)
(0 -5.12137e-14 0)
(0 -9.71393e-11 0)
(0 -3.28595e-14 0)
(0 -3.68288e-09 0)
(0 -2.54381e-14 0)
(0 -3.60381e-09 0)
(0 -1.96542e-09 0)
(0 -2.34755e-10 0)
(0 -1.59221e-13 0)
(0 -6.61681e-10 0)
(0 -2.8171e-14 0)
(0 -4.89625e-08 0)
(0 -4.30334e-08 0)
(0 -5.20246e-08 0)
(0 -3.79033e-08 0)
(0 -5.66088e-08 0)
(0 -5.65496e-08 0)
(0 -3.32974e-09 0)
(0 -2.20699e-14 0)
(0 -9.33386e-09 0)
(0 -1.11653e-12 0)
(0 -1.19695e-08 0)
(0 -6.06709e-09 0)
(0 -2.47476e-08 0)
(0 -5.63137e-09 0)
(0 -1.88257e-08 0)
(0 -1.12002e-08 0)
(0 -3.29638e-08 0)
(0 -2.60545e-08 0)
(0 -3.72038e-08 0)
(0 -1.87631e-08 0)
(0 -3.68989e-08 0)
(0 -3.11628e-08 0)
(0 -4.4049e-08 0)
(0 -3.10464e-08 0)
(0 -3.95513e-08 0)
(0 -2.85634e-08 0)
(0 -4.57012e-08 0)
(0 -4.39891e-08 0)
(0 -3.67553e-08 0)
(0 -3.73443e-08 0)
(0 -4.95728e-08 0)
(0 -3.5381e-08 0)
(0 -5.14757e-08 0)
(0 -4.82776e-08 0)
(0 -4.71927e-08 0)
(0 -3.80041e-08 0)
(0 -5.31595e-08 0)
(0 -5.05989e-08 0)
(0 -5.06735e-08 0)
(0 -4.22627e-08 0)
(0 -4.89862e-08 0)
(0 -4.09036e-08 0)
(0 -5.36301e-08 0)
(0 -4.34706e-08 0)
(0 -5.06901e-08 0)
(0 -4.36691e-08 0)
(0 -5.58908e-08 0)
(0 -3.89319e-08 0)
(0 -5.2667e-08 0)
(0 -5.19002e-08 0)
(0 -5.10613e-08 0)
(0 -4.37899e-08 0)
(0 -5.08359e-08 0)
(0 -5.17687e-08 0)
(0 -5.54222e-08 0)
(0 -4.0984e-08 0)
(0 -5.63427e-08 0)
(0 -4.1075e-08 0)
(0 -3.84176e-08 0)
(0 -5.44121e-08 0)
(0 -5.28282e-08 0)
(0 -3.74682e-08 0)
(0 -3.63039e-08 0)
(0 -5.11875e-08 0)
(0 -3.04742e-08 0)
(0 -4.51374e-08 0)
(0 -2.01383e-08 0)
(0 -4.10344e-08 0)
(0 -2.54192e-08 0)
(0 -1.33836e-08 0)
(0 -1.72294e-08 0)
(0 -1.28691e-10 0)
(0 -4.39079e-08 0)
(0 -3.82772e-08 0)
(0 -3.68352e-08 0)
(0 -5.16793e-08 0)
(0 -2.26355e-08 0)
(0 -2.01833e-09 0)
(0 -1.02373e-08 0)
(0 -3.7221e-12 0)
(0 -5.48634e-08 0)
(0 -4.48141e-08 0)
(0 -3.90887e-08 0)
(0 -4.04098e-08 0)
(0 -3.84734e-08 0)
(0 -2.99026e-08 0)
(0 -4.50666e-08 0)
(0 -2.86631e-08 0)
(0 -4.77754e-08 0)
(0 -4.7635e-08 0)
(0 -5.15755e-09 0)
(0 -2.1736e-08 0)
(0 -2.19808e-08 0)
(0 -3.94923e-08 0)
(0 -3.90638e-08 0)
(0 -2.35231e-08 0)
(0 -5.25354e-08 0)
(0 -5.67456e-08 0)
(0 -5.25064e-08 0)
(0 -5.57291e-08 0)
(0 -3.75914e-08 0)
(0 -4.73587e-08 0)
(0 -4.08928e-08 0)
(0 -5.24545e-08 0)
(0 -3.08699e-14 0)
(0 -2.77459e-09 0)
(0 -2.56333e-08 0)
(0 -2.70098e-08 0)
(0 -4.92584e-08 0)
(0 -5.64228e-08 0)
(0 -4.4813e-08 0)
(0 -4.35699e-08 0)
(0 -3.23889e-08 0)
(0 -1.82464e-08 0)
(0 -5.45438e-08 0)
(0 -5.69636e-08 0)
(0 -1.68493e-13 0)
(0 -5.07371e-09 0)
(0 -5.21833e-08 0)
(0 -5.54133e-08 0)
(0 -2.06862e-08 0)
(0 -2.212e-08 0)
(0 -3.80912e-08 0)
(0 -4.901e-08 0)
(0 -5.2162e-08 0)
(0 -5.42583e-08 0)
(0 -4.02864e-08 0)
(0 -3.40937e-08 0)
(0 -2.77566e-14 0)
(0 -7.07315e-09 0)
(0 -1.43493e-08 0)
(0 -1.56177e-08 0)
(0 -3.59002e-08 0)
(0 -4.7837e-08 0)
(0 -5.37236e-08 0)
(0 -5.6648e-08 0)
(0 -5.11423e-08 0)
(0 -4.69964e-08 0)
(0 -1.5147e-08 0)
(0 -1.01482e-08 0)
(0 -4.89728e-08 0)
(0 -3.61364e-08 0)
(0 -3.40407e-08 0)
(0 -4.21269e-08 0)
(0 -2.85078e-08 0)
(0 -1.82213e-08 0)
(0 -4.6662e-08 0)
(0 -4.14009e-08 0)
(0 -2.96791e-08 0)
(0 -3.31829e-08 0)
(0 -3.03501e-10 0)
(0 -2.16268e-13 0)
(0 -2.99815e-08 0)
(0 -3.42659e-08 0)
(0 -3.63403e-08 0)
(0 -4.43828e-08 0)
(0 -3.53099e-08 0)
(0 -4.55603e-08 0)
(0 -5.12641e-08 0)
(0 -4.84522e-08 0)
(0 -2.11094e-08 0)
(0 -2.66262e-08 0)
(0 -5.11955e-08 0)
(0 -4.46514e-08 0)
(0 -8.01746e-12 0)
(0 -7.61182e-09 0)
(0 -1.57166e-12 0)
(0 -1.07987e-14 0)
(0 -1.00149e-13 0)
(0 -3.29969e-13 0)
(0 -5.00094e-08 0)
(0 -4.42974e-08 0)
(0 -5.21972e-08 0)
(0 -4.44643e-08 0)
(0 -4.91507e-08 0)
(0 -4.62276e-08 0)
(0 -5.46435e-08 0)
(0 -5.60051e-08 0)
(0 -5.38211e-08 0)
(0 -5.51313e-08 0)
(0 -8.61435e-09 0)
(0 -9.8377e-09 0)
(0 -3.9735e-08 0)
(0 -4.59599e-08 0)
(0 -3.37118e-08 0)
(0 -3.9939e-08 0)
(0 -5.63476e-08 0)
(0 -5.34685e-08 0)
(0 -1.9857e-08 0)
(0 -3.12279e-08 0)
(0 -1.80665e-08 0)
(0 -7.96278e-09 0)
(0 -5.66111e-08 0)
(0 -5.383e-08 0)
(0 -5.55274e-08 0)
(0 -5.71487e-08 0)
(0 -1.26729e-08 0)
(0 -1.18609e-08 0)
(0 -2.73467e-08 0)
(0 -3.55239e-08 0)
(0 -4.25782e-08 0)
(0 -3.68362e-08 0)
(0 -4.24648e-08 0)
(0 -3.60754e-08 0)
(0 -5.31636e-08 0)
(0 -5.13743e-08 0)
(0 -3.75864e-08 0)
(0 -4.39111e-08 0)
(0 -3.68917e-08 0)
(0 -4.469e-08 0)
(0 -5.10181e-08 0)
(0 -4.59525e-08 0)
(0 -5.66808e-08 0)
(0 -5.36194e-08 0)
(0 -4.11897e-08 0)
(0 -3.62351e-08 0)
(0 -4.22268e-08 0)
(0 -3.81566e-08 0)
(0 -5.52739e-08 0)
(0 -5.26085e-08 0)
(0 -5.4423e-08 0)
(0 -5.53463e-08 0)
(0 -4.86545e-08 0)
(0 -4.80674e-08 0)
(0 -2.06038e-09 0)
(0 -5.94848e-14 0)
(0 -3.381e-08 0)
(0 -4.035e-08 0)
(0 -1.36044e-08 0)
(0 -1.98376e-08 0)
(0 -4.10138e-08 0)
(0 -3.83549e-08 0)
(0 -4.69316e-08 0)
(0 -4.79612e-08 0)
(0 -6.09323e-09 0)
(0 -1.06745e-10 0)
(0 -3.11674e-08 0)
(0 -3.01769e-08 0)
(0 -6.57834e-09 0)
(0 -1.5312e-08 0)
(0 -4.81741e-08 0)
(0 -5.31763e-08 0)
(0 -2.6942e-08 0)
(0 -2.41366e-08 0)
(0 -2.94524e-14 0)
(0 -2.52029e-12 0)
(0 -3.88124e-08 0)
(0 -3.39257e-08 0)
(0 -1.25616e-08 0)
(0 -4.50572e-09 0)
(0 -4.23248e-08 0)
(0 -4.72566e-08 0)
(0 -3.86932e-08 0)
(0 -3.52576e-08 0)
(0 -3.21953e-08 0)
(0 -3.38738e-08 0)
(0 -4.46324e-08 0)
(0 -4.25857e-08 0)
(0 -5.44454e-08 0)
(0 -4.95291e-08 0)
(0 -4.82938e-08 0)
(0 -4.70783e-08 0)
(0 -1.95324e-08 0)
(0 -1.76781e-08 0)
(0 -4.32617e-08 0)
(0 -3.70617e-08 0)
(0 -3.50994e-08 0)
(0 -2.75046e-08 0)
(0 -4.10608e-08 0)
(0 -4.58438e-08 0)
(0 -3.7165e-08 0)
(0 -4.14029e-08 0)
(0 -4.79984e-08 0)
(0 -4.94748e-08 0)
(0 -4.67153e-08 0)
(0 -4.98195e-08 0)
(0 -4.25874e-08 0)
(0 -4.7346e-08 0)
(0 -2.22972e-08 0)
(0 -1.41841e-08 0)
(0 -3.67326e-08 0)
(0 -3.05002e-08 0)
(0 -5.33254e-08 0)
(0 -5.26474e-08 0)
(0 -4.23584e-08 0)
(0 -4.27835e-08 0)
(0 -2.28099e-08 0)
(0 -2.76022e-08 0)
(0 -2.94689e-08 0)
(0 -3.38639e-08 0)
(0 -1.50902e-08 0)
(0 -8.93111e-09 0)
(0 -6.19705e-09 0)
(0 -2.18297e-12 0)
(0 -5.41498e-08 0)
(0 -4.92386e-08 0)
(0 -4.21119e-08 0)
(0 -4.67768e-08 0)
(0 -4.56881e-08 0)
(0 -4.72802e-08 0)
(0 -5.34781e-08 0)
(0 -5.00924e-08 0)
(0 -5.13123e-08 0)
(0 -4.708e-08 0)
(0 -5.2441e-11 0)
(0 -1.11962e-11 0)
(0 -5.20514e-08 0)
(0 -4.76885e-08 0)
(0 -1.0585e-11 0)
(0 -1.08821e-14 0)
(0 -1.53718e-11 0)
(0 -2.98806e-09 0)
(0 -4.42787e-08 0)
(0 -4.99798e-08 0)
(0 -4.75259e-08 0)
(0 -4.55851e-08 0)
(0 -3.82079e-08 0)
(0 -4.10237e-08 0)
(0 -3.12347e-08 0)
(0 -2.63307e-08 0)
(0 -5.09229e-08 0)
(0 -5.42708e-08 0)
(0 -1.34279e-08 0)
(0 -1.91696e-08 0)
(0 -5.8596e-09 0)
(0 -1.90782e-09 0)
(0 -1.8988e-08 0)
(0 -2.6275e-08 0)
(0 -5.06873e-08 0)
(0 -5.05763e-08 0)
(0 -5.31422e-08 0)
(0 -4.95597e-08 0)
(0 -4.20105e-08 0)
(0 -3.86412e-08 0)
(0 -4.24632e-08 0)
(0 -4.37116e-08 0)
(0 -5.52578e-08 0)
(0 -5.69652e-08 0)
(0 -3.83905e-08 0)
(0 -4.03059e-08 0)
(0 -3.94612e-12 0)
(0 -2.40262e-12 0)
(0 -5.01587e-08 0)
(0 -4.75406e-08 0)
(0 -4.77573e-08 0)
(0 -4.32549e-08 0)
(0 -5.09079e-08 0)
(0 -5.41546e-08 0)
(0 -1.1458e-14 0)
(0 -3.55824e-13 0)
(0 -4.64838e-08 0)
(0 -4.5055e-08 0)
(0 -3.32828e-08 0)
(0 -3.91642e-08 0)
(0 -5.28341e-08 0)
(0 -5.30259e-08 0)
(0 -1.38207e-08 0)
(0 -1.74368e-08 0)
(0 -2.22699e-08 0)
(0 -2.59853e-08 0)
(0 -8.2493e-09 0)
(0 -1.41569e-08 0)
(0 -5.45752e-08 0)
(0 -5.40335e-08 0)
(0 -3.70938e-08 0)
(0 -3.64437e-08 0)
(0 -4.37389e-08 0)
(0 -4.34479e-08 0)
(0 -5.65045e-08 0)
(0 -5.54567e-08 0)
(0 -8.50834e-09 0)
(0 -6.0946e-09 0)
(0 -3.14894e-08 0)
(0 -2.51972e-08 0)
(0 -1.68766e-08 0)
(0 -1.19467e-08 0)
(0 -4.55074e-08 0)
(0 -4.8983e-08 0)
(0 -5.7216e-08 0)
(0 -5.54476e-08 0)
(0 -5.46095e-08 0)
(0 -5.62037e-08 0)
(0 -2.3544e-08 0)
(0 -1.72485e-08 0)
(0 -4.11155e-08 0)
(0 -3.59794e-08 0)
(0 -3.56487e-08 0)
(0 -4.09605e-08 0)
(0 -5.57804e-08 0)
(0 -5.35588e-08 0)
(0 -2.58044e-08 0)
(0 -3.1907e-08 0)
(0 -2.43304e-08 0)
(0 -3.01577e-08 0)
(0 -3.51114e-08 0)
(0 -3.15016e-08 0)
(0 -2.19884e-08 0)
(0 -2.78341e-08 0)
(0 -6.75475e-09 0)
(0 -1.01464e-08 0)
(0 -3.64105e-08 0)
(0 -3.35411e-08 0)
(0 -5.25277e-08 0)
(0 -5.03767e-08 0)
(0 -2.49464e-08 0)
(0 -2.74595e-08 0)
(0 -3.86046e-09 0)
(0 -1.03567e-11 0)
(0 -5.57884e-08 0)
(0 -5.71308e-08 0)
(0 -3.91882e-08 0)
(0 -3.38053e-08 0)
(0 -3.22961e-09 0)
(0 -9.49694e-09 0)
(0 -3.53847e-08 0)
(0 -3.60166e-08 0)
(0 -5.22941e-13 0)
(0 -1.39556e-14 0)
(0 -4.27133e-14 0)
(0 -9.89213e-14 0)
(0 -1.24135e-13 0)
(0 -1.15446e-14 0)
(0 -1.20855e-14 0)
(0 -2.07245e-13 0)
(0 -4.11822e-08 0)
(0 -4.51547e-08 0)
(0 -5.4452e-08 0)
(0 -5.4768e-08 0)
(0 -4.88854e-08 0)
(0 -5.11314e-08 0)
(0 -4.52794e-14 0)
(0 -1.3872e-14 0)
(0 -1.30945e-14 0)
(0 -1.2648e-14 0)
(0 -4.88088e-14 0)
(0 -1.27923e-14 0)
(0 -2.92229e-14 0)
(0 -1.18043e-14 0)
(0 -8.93381e-14 0)
(0 -5.0681e-14 0)
(0 -1.96874e-13 0)
(0 -4.30121e-14 0)
(0 -4.26297e-13 0)
(0 -4.98188e-14 0)
(0 -4.81264e-13 0)
(0 -3.30924e-14 0)
(0 -4.78359e-13 0)
(0 -1.37475e-14 0)
(0 -9.21446e-15 0)
(0 -1.37806e-12 0)
(0 -1.4183e-14 0)
(0 -8.06581e-12 0)
(0 -1.12268e-14 0)
(0 -3.45651e-12 0)
(0 -1.44805e-14 0)
(0 -3.4575e-12 0)
(0 -1.25672e-14 0)
(0 -4.54582e-13 0)
(0 -1.26053e-14 0)
(0 -1.03683e-14 0)
(0 -4.00484e-14 0)
(0 -1.95144e-13 0)
(0 -3.96144e-14 0)
(0 -8.20745e-15 0)
(0 -4.80158e-08 0)
(0 -4.709e-08 0)
(0 -4.61984e-08 0)
(0 -4.5345e-08 0)
(0 -4.45325e-08 0)
(0 -4.37629e-08 0)
(0 -4.30376e-08 0)
(0 -4.2357e-08 0)
(0 -4.17211e-08 0)
(0 -4.11297e-08 0)
(0 -4.05818e-08 0)
(0 -4.00764e-08 0)
(0 -3.9612e-08 0)
(0 -3.91872e-08 0)
(0 -3.88002e-08 0)
(0 -3.84494e-08 0)
(0 -3.81331e-08 0)
(0 -3.78495e-08 0)
(0 -3.75971e-08 0)
(0 -3.73744e-08 0)
(0 -3.71799e-08 0)
(0 -3.70125e-08 0)
(0 -3.6871e-08 0)
(0 -3.67545e-08 0)
(0 -3.66623e-08 0)
(0 -3.65937e-08 0)
(0 -3.65482e-08 0)
(0 -3.65255e-08 0)
(0 -4.80127e-08 0)
(0 -4.7087e-08 0)
(0 -4.61955e-08 0)
(0 -4.53421e-08 0)
(0 -4.45297e-08 0)
(0 -4.37602e-08 0)
(0 -4.3035e-08 0)
(0 -4.23544e-08 0)
(0 -4.17187e-08 0)
(0 -4.11273e-08 0)
(0 -4.05795e-08 0)
(0 -4.00741e-08 0)
(0 -3.96098e-08 0)
(0 -3.9185e-08 0)
(0 -3.87981e-08 0)
(0 -3.84473e-08 0)
(0 -3.8131e-08 0)
(0 -3.78474e-08 0)
(0 -3.75951e-08 0)
(0 -3.73723e-08 0)
(0 -3.71779e-08 0)
(0 -3.70105e-08 0)
(0 -3.68691e-08 0)
(0 -3.67526e-08 0)
(0 -3.66604e-08 0)
(0 -3.65917e-08 0)
(0 -3.65463e-08 0)
(0 -3.65236e-08 0)
(0 -4.80065e-08 0)
(0 -4.7081e-08 0)
(0 -4.61896e-08 0)
(0 -4.53364e-08 0)
(0 -4.45242e-08 0)
(0 -4.37549e-08 0)
(0 -4.30297e-08 0)
(0 -4.23493e-08 0)
(0 -4.17137e-08 0)
(0 -4.11225e-08 0)
(0 -4.05748e-08 0)
(0 -4.00695e-08 0)
(0 -3.96053e-08 0)
(0 -3.91806e-08 0)
(0 -3.87937e-08 0)
(0 -3.84431e-08 0)
(0 -3.81268e-08 0)
(0 -3.78433e-08 0)
(0 -3.7591e-08 0)
(0 -3.73683e-08 0)
(0 -3.71739e-08 0)
(0 -3.70066e-08 0)
(0 -3.68651e-08 0)
(0 -3.67487e-08 0)
(0 -3.66565e-08 0)
(0 -3.65879e-08 0)
(0 -3.65424e-08 0)
(0 -3.65197e-08 0)
(0 -4.79971e-08 0)
(0 -4.70719e-08 0)
(0 -4.61808e-08 0)
(0 -4.53279e-08 0)
(0 -4.45159e-08 0)
(0 -4.37468e-08 0)
(0 -4.30219e-08 0)
(0 -4.23417e-08 0)
(0 -4.17063e-08 0)
(0 -4.11152e-08 0)
(0 -4.05677e-08 0)
(0 -4.00626e-08 0)
(0 -3.95986e-08 0)
(0 -3.9174e-08 0)
(0 -3.87873e-08 0)
(0 -3.84367e-08 0)
(0 -3.81206e-08 0)
(0 -3.78372e-08 0)
(0 -3.75849e-08 0)
(0 -3.73623e-08 0)
(0 -3.7168e-08 0)
(0 -3.70007e-08 0)
(0 -3.68593e-08 0)
(0 -3.67429e-08 0)
(0 -3.66507e-08 0)
(0 -3.65821e-08 0)
(0 -3.65367e-08 0)
(0 -3.6514e-08 0)
(0 -4.79847e-08 0)
(0 -4.70598e-08 0)
(0 -4.61691e-08 0)
(0 -4.53165e-08 0)
(0 -4.45048e-08 0)
(0 -4.37361e-08 0)
(0 -4.30115e-08 0)
(0 -4.23316e-08 0)
(0 -4.16964e-08 0)
(0 -4.11056e-08 0)
(0 -4.05583e-08 0)
(0 -4.00535e-08 0)
(0 -3.95896e-08 0)
(0 -3.91652e-08 0)
(0 -3.87787e-08 0)
(0 -3.84283e-08 0)
(0 -3.81123e-08 0)
(0 -3.7829e-08 0)
(0 -3.75768e-08 0)
(0 -3.73543e-08 0)
(0 -3.71601e-08 0)
(0 -3.69928e-08 0)
(0 -3.68515e-08 0)
(0 -3.67352e-08 0)
(0 -3.6643e-08 0)
(0 -3.65744e-08 0)
(0 -3.6529e-08 0)
(0 -3.65063e-08 0)
(0 -4.79691e-08 0)
(0 -4.70447e-08 0)
(0 -4.61544e-08 0)
(0 -4.53022e-08 0)
(0 -4.4491e-08 0)
(0 -4.37227e-08 0)
(0 -4.29984e-08 0)
(0 -4.23189e-08 0)
(0 -4.16841e-08 0)
(0 -4.10936e-08 0)
(0 -4.05466e-08 0)
(0 -4.0042e-08 0)
(0 -3.95784e-08 0)
(0 -3.91543e-08 0)
(0 -3.87679e-08 0)
(0 -3.84177e-08 0)
(0 -3.81019e-08 0)
(0 -3.78188e-08 0)
(0 -3.75667e-08 0)
(0 -3.73444e-08 0)
(0 -3.71502e-08 0)
(0 -3.6983e-08 0)
(0 -3.68418e-08 0)
(0 -3.67255e-08 0)
(0 -3.66334e-08 0)
(0 -3.65649e-08 0)
(0 -3.65194e-08 0)
(0 -3.64968e-08 0)
(0 -4.79504e-08 0)
(0 -4.70265e-08 0)
(0 -4.61368e-08 0)
(0 -4.52851e-08 0)
(0 -4.44744e-08 0)
(0 -4.37066e-08 0)
(0 -4.29828e-08 0)
(0 -4.23037e-08 0)
(0 -4.16693e-08 0)
(0 -4.10792e-08 0)
(0 -4.05326e-08 0)
(0 -4.00283e-08 0)
(0 -3.9565e-08 0)
(0 -3.91412e-08 0)
(0 -3.87551e-08 0)
(0 -3.84051e-08 0)
(0 -3.80894e-08 0)
(0 -3.78065e-08 0)
(0 -3.75547e-08 0)
(0 -3.73324e-08 0)
(0 -3.71384e-08 0)
(0 -3.69713e-08 0)
(0 -3.68302e-08 0)
(0 -3.67139e-08 0)
(0 -3.66219e-08 0)
(0 -3.65534e-08 0)
(0 -3.6508e-08 0)
(0 -3.64854e-08 0)
(0 -4.79286e-08 0)
(0 -4.70054e-08 0)
(0 -4.61163e-08 0)
(0 -4.52652e-08 0)
(0 -4.44551e-08 0)
(0 -4.36878e-08 0)
(0 -4.29646e-08 0)
(0 -4.2286e-08 0)
(0 -4.16521e-08 0)
(0 -4.10625e-08 0)
(0 -4.05163e-08 0)
(0 -4.00124e-08 0)
(0 -3.95494e-08 0)
(0 -3.91259e-08 0)
(0 -3.87401e-08 0)
(0 -3.83904e-08 0)
(0 -3.8075e-08 0)
(0 -3.77923e-08 0)
(0 -3.75406e-08 0)
(0 -3.73185e-08 0)
(0 -3.71246e-08 0)
(0 -3.69577e-08 0)
(0 -3.68166e-08 0)
(0 -3.67005e-08 0)
(0 -3.66085e-08 0)
(0 -3.65401e-08 0)
(0 -3.64947e-08 0)
(0 -3.64721e-08 0)
(0 -4.79037e-08 0)
(0 -4.69812e-08 0)
(0 -4.60928e-08 0)
(0 -4.52425e-08 0)
(0 -4.4433e-08 0)
(0 -4.36664e-08 0)
(0 -4.29438e-08 0)
(0 -4.22658e-08 0)
(0 -4.16325e-08 0)
(0 -4.10434e-08 0)
(0 -4.04977e-08 0)
(0 -3.99942e-08 0)
(0 -3.95317e-08 0)
(0 -3.91085e-08 0)
(0 -3.87231e-08 0)
(0 -3.83737e-08 0)
(0 -3.80585e-08 0)
(0 -3.77761e-08 0)
(0 -3.75246e-08 0)
(0 -3.73027e-08 0)
(0 -3.7109e-08 0)
(0 -3.69422e-08 0)
(0 -3.68012e-08 0)
(0 -3.66852e-08 0)
(0 -3.65933e-08 0)
(0 -3.65249e-08 0)
(0 -3.64796e-08 0)
(0 -3.6457e-08 0)
(0 -4.78757e-08 0)
(0 -4.6954e-08 0)
(0 -4.60665e-08 0)
(0 -4.52169e-08 0)
(0 -4.44083e-08 0)
(0 -4.36424e-08 0)
(0 -4.29205e-08 0)
(0 -4.22432e-08 0)
(0 -4.16105e-08 0)
(0 -4.10219e-08 0)
(0 -4.04768e-08 0)
(0 -3.99738e-08 0)
(0 -3.95118e-08 0)
(0 -3.9089e-08 0)
(0 -3.8704e-08 0)
(0 -3.83549e-08 0)
(0 -3.80401e-08 0)
(0 -3.77579e-08 0)
(0 -3.75067e-08 0)
(0 -3.7285e-08 0)
(0 -3.70915e-08 0)
(0 -3.69248e-08 0)
(0 -3.6784e-08 0)
(0 -3.66681e-08 0)
(0 -3.65763e-08 0)
(0 -3.65079e-08 0)
(0 -3.64626e-08 0)
(0 -3.64401e-08 0)
(0 -4.78445e-08 0)
(0 -4.69238e-08 0)
(0 -4.60372e-08 0)
(0 -4.51886e-08 0)
(0 -4.43808e-08 0)
(0 -4.36157e-08 0)
(0 -4.28946e-08 0)
(0 -4.22181e-08 0)
(0 -4.15861e-08 0)
(0 -4.09982e-08 0)
(0 -4.04536e-08 0)
(0 -3.99513e-08 0)
(0 -3.94897e-08 0)
(0 -3.90675e-08 0)
(0 -3.86828e-08 0)
(0 -3.83341e-08 0)
(0 -3.80197e-08 0)
(0 -3.77378e-08 0)
(0 -3.74869e-08 0)
(0 -3.72654e-08 0)
(0 -3.70721e-08 0)
(0 -3.69056e-08 0)
(0 -3.67649e-08 0)
(0 -3.66491e-08 0)
(0 -3.65574e-08 0)
(0 -3.64891e-08 0)
(0 -3.64439e-08 0)
(0 -3.64213e-08 0)
(0 -4.78103e-08 0)
(0 -4.68906e-08 0)
(0 -4.6005e-08 0)
(0 -4.51574e-08 0)
(0 -4.43506e-08 0)
(0 -4.35864e-08 0)
(0 -4.28662e-08 0)
(0 -4.21905e-08 0)
(0 -4.15593e-08 0)
(0 -4.09721e-08 0)
(0 -4.04283e-08 0)
(0 -3.99265e-08 0)
(0 -3.94656e-08 0)
(0 -3.90438e-08 0)
(0 -3.86597e-08 0)
(0 -3.83114e-08 0)
(0 -3.79973e-08 0)
(0 -3.77158e-08 0)
(0 -3.74652e-08 0)
(0 -3.7244e-08 0)
(0 -3.70509e-08 0)
(0 -3.68846e-08 0)
(0 -3.67441e-08 0)
(0 -3.66284e-08 0)
(0 -3.65368e-08 0)
(0 -3.64686e-08 0)
(0 -3.64234e-08 0)
(0 -3.64009e-08 0)
(0 -4.7773e-08 0)
(0 -4.68545e-08 0)
(0 -4.597e-08 0)
(0 -4.51234e-08 0)
(0 -4.43177e-08 0)
(0 -4.35546e-08 0)
(0 -4.28353e-08 0)
(0 -4.21605e-08 0)
(0 -4.15302e-08 0)
(0 -4.09438e-08 0)
(0 -4.04007e-08 0)
(0 -3.98997e-08 0)
(0 -3.94393e-08 0)
(0 -3.90182e-08 0)
(0 -3.86345e-08 0)
(0 -3.82867e-08 0)
(0 -3.79731e-08 0)
(0 -3.76919e-08 0)
(0 -3.74416e-08 0)
(0 -3.72207e-08 0)
(0 -3.70278e-08 0)
(0 -3.68618e-08 0)
(0 -3.67214e-08 0)
(0 -3.66059e-08 0)
(0 -3.65144e-08 0)
(0 -3.64463e-08 0)
(0 -3.64011e-08 0)
(0 -3.63786e-08 0)
(0 -4.77326e-08 0)
(0 -4.68153e-08 0)
(0 -4.5932e-08 0)
(0 -4.50867e-08 0)
(0 -4.42821e-08 0)
(0 -4.35201e-08 0)
(0 -4.28019e-08 0)
(0 -4.21281e-08 0)
(0 -4.14987e-08 0)
(0 -4.09133e-08 0)
(0 -4.0371e-08 0)
(0 -3.98707e-08 0)
(0 -3.9411e-08 0)
(0 -3.89905e-08 0)
(0 -3.86074e-08 0)
(0 -3.82602e-08 0)
(0 -3.7947e-08 0)
(0 -3.76662e-08 0)
(0 -3.74163e-08 0)
(0 -3.71957e-08 0)
(0 -3.70031e-08 0)
(0 -3.68372e-08 0)
(0 -3.66971e-08 0)
(0 -3.65817e-08 0)
(0 -3.64903e-08 0)
(0 -3.64223e-08 0)
(0 -3.63772e-08 0)
(0 -3.63547e-08 0)
(0 -4.76891e-08 0)
(0 -4.67731e-08 0)
(0 -4.58912e-08 0)
(0 -4.50472e-08 0)
(0 -4.42438e-08 0)
(0 -4.34831e-08 0)
(0 -4.2766e-08 0)
(0 -4.20933e-08 0)
(0 -4.1465e-08 0)
(0 -4.08805e-08 0)
(0 -4.03391e-08 0)
(0 -3.98396e-08 0)
(0 -3.93807e-08 0)
(0 -3.89609e-08 0)
(0 -3.85784e-08 0)
(0 -3.82317e-08 0)
(0 -3.7919e-08 0)
(0 -3.76387e-08 0)
(0 -3.73891e-08 0)
(0 -3.71689e-08 0)
(0 -3.69765e-08 0)
(0 -3.6811e-08 0)
(0 -3.6671e-08 0)
(0 -3.65558e-08 0)
(0 -3.64645e-08 0)
(0 -3.63966e-08 0)
(0 -3.63516e-08 0)
(0 -3.63292e-08 0)
(0 -4.76425e-08 0)
(0 -4.6728e-08 0)
(0 -4.58476e-08 0)
(0 -4.5005e-08 0)
(0 -4.4203e-08 0)
(0 -4.34435e-08 0)
(0 -4.27277e-08 0)
(0 -4.20562e-08 0)
(0 -4.14289e-08 0)
(0 -4.08455e-08 0)
(0 -4.03051e-08 0)
(0 -3.98065e-08 0)
(0 -3.93484e-08 0)
(0 -3.89293e-08 0)
(0 -3.85475e-08 0)
(0 -3.82014e-08 0)
(0 -3.78893e-08 0)
(0 -3.76094e-08 0)
(0 -3.73603e-08 0)
(0 -3.71404e-08 0)
(0 -3.69484e-08 0)
(0 -3.6783e-08 0)
(0 -3.66433e-08 0)
(0 -3.65283e-08 0)
(0 -3.64371e-08 0)
(0 -3.63693e-08 0)
(0 -3.63244e-08 0)
(0 -3.6302e-08 0)
(0 -4.75928e-08 0)
(0 -4.668e-08 0)
(0 -4.58011e-08 0)
(0 -4.496e-08 0)
(0 -4.41594e-08 0)
(0 -4.34014e-08 0)
(0 -4.2687e-08 0)
(0 -4.20167e-08 0)
(0 -4.13907e-08 0)
(0 -4.08084e-08 0)
(0 -4.0269e-08 0)
(0 -3.97713e-08 0)
(0 -3.93141e-08 0)
(0 -3.88958e-08 0)
(0 -3.85148e-08 0)
(0 -3.81693e-08 0)
(0 -3.78577e-08 0)
(0 -3.75784e-08 0)
(0 -3.73297e-08 0)
(0 -3.71102e-08 0)
(0 -3.69185e-08 0)
(0 -3.67535e-08 0)
(0 -3.6614e-08 0)
(0 -3.64991e-08 0)
(0 -3.64081e-08 0)
(0 -3.63404e-08 0)
(0 -3.62956e-08 0)
(0 -3.62732e-08 0)
(0 -4.75401e-08 0)
(0 -4.6629e-08 0)
(0 -4.57517e-08 0)
(0 -4.49123e-08 0)
(0 -4.41133e-08 0)
(0 -4.33568e-08 0)
(0 -4.26438e-08 0)
(0 -4.1975e-08 0)
(0 -4.13502e-08 0)
(0 -4.07691e-08 0)
(0 -4.02308e-08 0)
(0 -3.97342e-08 0)
(0 -3.9278e-08 0)
(0 -3.88605e-08 0)
(0 -3.84803e-08 0)
(0 -3.81355e-08 0)
(0 -3.78245e-08 0)
(0 -3.75457e-08 0)
(0 -3.72975e-08 0)
(0 -3.70784e-08 0)
(0 -3.68871e-08 0)
(0 -3.67223e-08 0)
(0 -3.65831e-08 0)
(0 -3.64684e-08 0)
(0 -3.63776e-08 0)
(0 -3.631e-08 0)
(0 -3.62652e-08 0)
(0 -3.62429e-08 0)
(0 -4.74844e-08 0)
(0 -4.6575e-08 0)
(0 -4.56996e-08 0)
(0 -4.48619e-08 0)
(0 -4.40646e-08 0)
(0 -4.33097e-08 0)
(0 -4.25983e-08 0)
(0 -4.19309e-08 0)
(0 -4.13075e-08 0)
(0 -4.07277e-08 0)
(0 -4.01906e-08 0)
(0 -3.96951e-08 0)
(0 -3.92399e-08 0)
(0 -3.88234e-08 0)
(0 -3.84439e-08 0)
(0 -3.80999e-08 0)
(0 -3.77896e-08 0)
(0 -3.75114e-08 0)
(0 -3.72636e-08 0)
(0 -3.7045e-08 0)
(0 -3.68541e-08 0)
(0 -3.66896e-08 0)
(0 -3.65506e-08 0)
(0 -3.64362e-08 0)
(0 -3.63456e-08 0)
(0 -3.62781e-08 0)
(0 -3.62334e-08 0)
(0 -3.62111e-08 0)
(0 -4.74257e-08 0)
(0 -4.65182e-08 0)
(0 -4.56446e-08 0)
(0 -4.48088e-08 0)
(0 -4.40134e-08 0)
(0 -4.32602e-08 0)
(0 -4.25504e-08 0)
(0 -4.18846e-08 0)
(0 -4.12627e-08 0)
(0 -4.06843e-08 0)
(0 -4.01485e-08 0)
(0 -3.96542e-08 0)
(0 -3.92e-08 0)
(0 -3.87845e-08 0)
(0 -3.84059e-08 0)
(0 -3.80627e-08 0)
(0 -3.7753e-08 0)
(0 -3.74754e-08 0)
(0 -3.72283e-08 0)
(0 -3.70101e-08 0)
(0 -3.68195e-08 0)
(0 -3.66554e-08 0)
(0 -3.65167e-08 0)
(0 -3.64025e-08 0)
(0 -3.63121e-08 0)
(0 -3.62447e-08 0)
(0 -3.62001e-08 0)
(0 -3.61778e-08 0)
(0 -4.73639e-08 0)
(0 -4.64585e-08 0)
(0 -4.55869e-08 0)
(0 -4.47531e-08 0)
(0 -4.39596e-08 0)
(0 -4.32082e-08 0)
(0 -4.25003e-08 0)
(0 -4.18361e-08 0)
(0 -4.12158e-08 0)
(0 -4.06388e-08 0)
(0 -4.01044e-08 0)
(0 -3.96113e-08 0)
(0 -3.91583e-08 0)
(0 -3.87438e-08 0)
(0 -3.83662e-08 0)
(0 -3.80238e-08 0)
(0 -3.77149e-08 0)
(0 -3.7438e-08 0)
(0 -3.71914e-08 0)
(0 -3.69737e-08 0)
(0 -3.67836e-08 0)
(0 -3.66198e-08 0)
(0 -3.64814e-08 0)
(0 -3.63675e-08 0)
(0 -3.62772e-08 0)
(0 -3.621e-08 0)
(0 -3.61654e-08 0)
(0 -3.61432e-08 0)
(0 -4.72992e-08 0)
(0 -4.63959e-08 0)
(0 -4.55265e-08 0)
(0 -4.46947e-08 0)
(0 -4.39032e-08 0)
(0 -4.31539e-08 0)
(0 -4.24478e-08 0)
(0 -4.17854e-08 0)
(0 -4.11668e-08 0)
(0 -4.05914e-08 0)
(0 -4.00584e-08 0)
(0 -3.95667e-08 0)
(0 -3.91149e-08 0)
(0 -3.87015e-08 0)
(0 -3.83249e-08 0)
(0 -3.79834e-08 0)
(0 -3.76753e-08 0)
(0 -3.7399e-08 0)
(0 -3.7153e-08 0)
(0 -3.69358e-08 0)
(0 -3.67462e-08 0)
(0 -3.65828e-08 0)
(0 -3.64447e-08 0)
(0 -3.6331e-08 0)
(0 -3.62409e-08 0)
(0 -3.61739e-08 0)
(0 -3.61294e-08 0)
(0 -3.61073e-08 0)
(0 -4.72316e-08 0)
(0 -4.63305e-08 0)
(0 -4.54634e-08 0)
(0 -4.46338e-08 0)
(0 -4.38445e-08 0)
(0 -4.30972e-08 0)
(0 -4.23931e-08 0)
(0 -4.17326e-08 0)
(0 -4.11157e-08 0)
(0 -4.0542e-08 0)
(0 -4.00106e-08 0)
(0 -3.95203e-08 0)
(0 -3.90698e-08 0)
(0 -3.86575e-08 0)
(0 -3.8282e-08 0)
(0 -3.79414e-08 0)
(0 -3.76341e-08 0)
(0 -3.73586e-08 0)
(0 -3.71133e-08 0)
(0 -3.68966e-08 0)
(0 -3.67074e-08 0)
(0 -3.65445e-08 0)
(0 -3.64067e-08 0)
(0 -3.62933e-08 0)
(0 -3.62034e-08 0)
(0 -3.61365e-08 0)
(0 -3.60921e-08 0)
(0 -3.607e-08 0)
(0 -4.7161e-08 0)
(0 -4.62623e-08 0)
(0 -4.53975e-08 0)
(0 -4.45703e-08 0)
(0 -4.37832e-08 0)
(0 -4.30382e-08 0)
(0 -4.23362e-08 0)
(0 -4.16777e-08 0)
(0 -4.10627e-08 0)
(0 -4.04907e-08 0)
(0 -3.99609e-08 0)
(0 -3.94721e-08 0)
(0 -3.9023e-08 0)
(0 -3.8612e-08 0)
(0 -3.82375e-08 0)
(0 -3.78979e-08 0)
(0 -3.75916e-08 0)
(0 -3.73168e-08 0)
(0 -3.70721e-08 0)
(0 -3.68561e-08 0)
(0 -3.66674e-08 0)
(0 -3.65049e-08 0)
(0 -3.63674e-08 0)
(0 -3.62543e-08 0)
(0 -3.61646e-08 0)
(0 -3.60978e-08 0)
(0 -3.60536e-08 0)
(0 -3.60315e-08 0)
(0 -4.70876e-08 0)
(0 -4.61914e-08 0)
(0 -4.53291e-08 0)
(0 -4.45043e-08 0)
(0 -4.37196e-08 0)
(0 -4.29768e-08 0)
(0 -4.22771e-08 0)
(0 -4.16207e-08 0)
(0 -4.10077e-08 0)
(0 -4.04376e-08 0)
(0 -3.99095e-08 0)
(0 -3.94223e-08 0)
(0 -3.89746e-08 0)
(0 -3.85649e-08 0)
(0 -3.81916e-08 0)
(0 -3.78531e-08 0)
(0 -3.75477e-08 0)
(0 -3.72737e-08 0)
(0 -3.70297e-08 0)
(0 -3.68143e-08 0)
(0 -3.66261e-08 0)
(0 -3.6464e-08 0)
(0 -3.6327e-08 0)
(0 -3.62141e-08 0)
(0 -3.61246e-08 0)
(0 -3.6058e-08 0)
(0 -3.60139e-08 0)
(0 -3.59919e-08 0)
(0 -4.70113e-08 0)
(0 -4.61177e-08 0)
(0 -4.5258e-08 0)
(0 -4.44358e-08 0)
(0 -4.36536e-08 0)
(0 -4.29133e-08 0)
(0 -4.22158e-08 0)
(0 -4.15617e-08 0)
(0 -4.09508e-08 0)
(0 -4.03826e-08 0)
(0 -3.98564e-08 0)
(0 -3.93708e-08 0)
(0 -3.89247e-08 0)
(0 -3.85164e-08 0)
(0 -3.81443e-08 0)
(0 -3.78069e-08 0)
(0 -3.75024e-08 0)
(0 -3.72293e-08 0)
(0 -3.69861e-08 0)
(0 -3.67713e-08 0)
(0 -3.65837e-08 0)
(0 -3.6422e-08 0)
(0 -3.62853e-08 0)
(0 -3.61728e-08 0)
(0 -3.60835e-08 0)
(0 -3.60171e-08 0)
(0 -3.59731e-08 0)
(0 -3.59512e-08 0)
(0 -4.69322e-08 0)
(0 -4.60414e-08 0)
(0 -4.51843e-08 0)
(0 -4.43648e-08 0)
(0 -4.35853e-08 0)
(0 -4.28475e-08 0)
(0 -4.21525e-08 0)
(0 -4.15007e-08 0)
(0 -4.0892e-08 0)
(0 -4.03259e-08 0)
(0 -3.98016e-08 0)
(0 -3.93178e-08 0)
(0 -3.88732e-08 0)
(0 -3.84664e-08 0)
(0 -3.80957e-08 0)
(0 -3.77594e-08 0)
(0 -3.74559e-08 0)
(0 -3.71838e-08 0)
(0 -3.69413e-08 0)
(0 -3.67272e-08 0)
(0 -3.65401e-08 0)
(0 -3.63789e-08 0)
(0 -3.62426e-08 0)
(0 -3.61304e-08 0)
(0 -3.60414e-08 0)
(0 -3.59752e-08 0)
(0 -3.59313e-08 0)
(0 -3.59094e-08 0)
(0 -4.68504e-08 0)
(0 -4.59624e-08 0)
(0 -4.51082e-08 0)
(0 -4.42914e-08 0)
(0 -4.35147e-08 0)
(0 -4.27796e-08 0)
(0 -4.20872e-08 0)
(0 -4.14378e-08 0)
(0 -4.08315e-08 0)
(0 -4.02675e-08 0)
(0 -3.97452e-08 0)
(0 -3.92632e-08 0)
(0 -3.88204e-08 0)
(0 -3.84151e-08 0)
(0 -3.80457e-08 0)
(0 -3.77106e-08 0)
(0 -3.74083e-08 0)
(0 -3.7137e-08 0)
(0 -3.68954e-08 0)
(0 -3.6682e-08 0)
(0 -3.64955e-08 0)
(0 -3.63348e-08 0)
(0 -3.61989e-08 0)
(0 -3.6087e-08 0)
(0 -3.59983e-08 0)
(0 -3.59323e-08 0)
(0 -3.58885e-08 0)
(0 -3.58666e-08 0)
(0 -4.6766e-08 0)
(0 -4.58808e-08 0)
(0 -4.50296e-08 0)
(0 -4.42157e-08 0)
(0 -4.34419e-08 0)
(0 -4.27096e-08 0)
(0 -4.20199e-08 0)
(0 -4.13731e-08 0)
(0 -4.07691e-08 0)
(0 -4.02075e-08 0)
(0 -3.96872e-08 0)
(0 -3.92072e-08 0)
(0 -3.87662e-08 0)
(0 -3.83624e-08 0)
(0 -3.79945e-08 0)
(0 -3.76607e-08 0)
(0 -3.73595e-08 0)
(0 -3.70892e-08 0)
(0 -3.68484e-08 0)
(0 -3.66358e-08 0)
(0 -3.64499e-08 0)
(0 -3.62897e-08 0)
(0 -3.61543e-08 0)
(0 -3.60427e-08 0)
(0 -3.59542e-08 0)
(0 -3.58884e-08 0)
(0 -3.58447e-08 0)
(0 -3.5823e-08 0)
(0 -4.66789e-08 0)
(0 -4.57967e-08 0)
(0 -4.49485e-08 0)
(0 -4.41377e-08 0)
(0 -4.33669e-08 0)
(0 -4.26375e-08 0)
(0 -4.19506e-08 0)
(0 -4.13065e-08 0)
(0 -4.07051e-08 0)
(0 -4.01458e-08 0)
(0 -3.96278e-08 0)
(0 -3.91499e-08 0)
(0 -3.87106e-08 0)
(0 -3.83086e-08 0)
(0 -3.79421e-08 0)
(0 -3.76097e-08 0)
(0 -3.73097e-08 0)
(0 -3.70404e-08 0)
(0 -3.68005e-08 0)
(0 -3.65886e-08 0)
(0 -3.64034e-08 0)
(0 -3.62438e-08 0)
(0 -3.61088e-08 0)
(0 -3.59975e-08 0)
(0 -3.59093e-08 0)
(0 -3.58437e-08 0)
(0 -3.58002e-08 0)
(0 -3.57785e-08 0)
(0 -4.65892e-08 0)
(0 -4.57102e-08 0)
(0 -4.48651e-08 0)
(0 -4.40575e-08 0)
(0 -4.32897e-08 0)
(0 -4.25634e-08 0)
(0 -4.18795e-08 0)
(0 -4.12382e-08 0)
(0 -4.06395e-08 0)
(0 -4.00827e-08 0)
(0 -3.9567e-08 0)
(0 -3.90911e-08 0)
(0 -3.86538e-08 0)
(0 -3.82536e-08 0)
(0 -3.78887e-08 0)
(0 -3.75577e-08 0)
(0 -3.72588e-08 0)
(0 -3.69907e-08 0)
(0 -3.67517e-08 0)
(0 -3.65406e-08 0)
(0 -3.6356e-08 0)
(0 -3.6197e-08 0)
(0 -3.60624e-08 0)
(0 -3.59515e-08 0)
(0 -3.58637e-08 0)
(0 -3.57982e-08 0)
(0 -3.57548e-08 0)
(0 -3.57332e-08 0)
(0 -4.6497e-08 0)
(0 -4.56212e-08 0)
(0 -4.47794e-08 0)
(0 -4.39751e-08 0)
(0 -4.32106e-08 0)
(0 -4.24874e-08 0)
(0 -4.18065e-08 0)
(0 -4.11682e-08 0)
(0 -4.05722e-08 0)
(0 -4.00181e-08 0)
(0 -3.95048e-08 0)
(0 -3.90312e-08 0)
(0 -3.85959e-08 0)
(0 -3.81974e-08 0)
(0 -3.78342e-08 0)
(0 -3.75046e-08 0)
(0 -3.72071e-08 0)
(0 -3.694e-08 0)
(0 -3.6702e-08 0)
(0 -3.64917e-08 0)
(0 -3.63079e-08 0)
(0 -3.61494e-08 0)
(0 -3.60153e-08 0)
(0 -3.59048e-08 0)
(0 -3.58173e-08 0)
(0 -3.5752e-08 0)
(0 -3.57088e-08 0)
(0 -3.56872e-08 0)
(0 -4.64024e-08 0)
(0 -4.55299e-08 0)
(0 -4.46915e-08 0)
(0 -4.38906e-08 0)
(0 -4.31294e-08 0)
(0 -4.24096e-08 0)
(0 -4.17319e-08 0)
(0 -4.10966e-08 0)
(0 -4.05035e-08 0)
(0 -3.99521e-08 0)
(0 -3.94413e-08 0)
(0 -3.897e-08 0)
(0 -3.85368e-08 0)
(0 -3.81403e-08 0)
(0 -3.77788e-08 0)
(0 -3.74507e-08 0)
(0 -3.71545e-08 0)
(0 -3.68886e-08 0)
(0 -3.66516e-08 0)
(0 -3.64422e-08 0)
(0 -3.62591e-08 0)
(0 -3.61012e-08 0)
(0 -3.59676e-08 0)
(0 -3.58575e-08 0)
(0 -3.57702e-08 0)
(0 -3.57052e-08 0)
(0 -3.56621e-08 0)
(0 -3.56406e-08 0)
(0 -4.63055e-08 0)
(0 -4.54364e-08 0)
(0 -4.46015e-08 0)
(0 -4.3804e-08 0)
(0 -4.30463e-08 0)
(0 -4.23299e-08 0)
(0 -4.16555e-08 0)
(0 -4.10234e-08 0)
(0 -4.04334e-08 0)
(0 -3.98847e-08 0)
(0 -3.93766e-08 0)
(0 -3.89077e-08 0)
(0 -3.84768e-08 0)
(0 -3.80822e-08 0)
(0 -3.77225e-08 0)
(0 -3.7396e-08 0)
(0 -3.71011e-08 0)
(0 -3.68365e-08 0)
(0 -3.66005e-08 0)
(0 -3.6392e-08 0)
(0 -3.62096e-08 0)
(0 -3.60523e-08 0)
(0 -3.59193e-08 0)
(0 -3.58096e-08 0)
(0 -3.57226e-08 0)
(0 -3.56578e-08 0)
(0 -3.56149e-08 0)
(0 -3.55934e-08 0)
(0 -4.62063e-08 0)
(0 -4.53407e-08 0)
(0 -4.45093e-08 0)
(0 -4.37155e-08 0)
(0 -4.29614e-08 0)
(0 -4.22485e-08 0)
(0 -4.15776e-08 0)
(0 -4.09488e-08 0)
(0 -4.03619e-08 0)
(0 -3.98162e-08 0)
(0 -3.93107e-08 0)
(0 -3.88444e-08 0)
(0 -3.84157e-08 0)
(0 -3.80232e-08 0)
(0 -3.76653e-08 0)
(0 -3.73405e-08 0)
(0 -3.70471e-08 0)
(0 -3.67837e-08 0)
(0 -3.65488e-08 0)
(0 -3.63412e-08 0)
(0 -3.61596e-08 0)
(0 -3.6003e-08 0)
(0 -3.58704e-08 0)
(0 -3.57611e-08 0)
(0 -3.56745e-08 0)
(0 -3.561e-08 0)
(0 -3.55671e-08 0)
(0 -3.55458e-08 0)
(0 -4.6105e-08 0)
(0 -4.52429e-08 0)
(0 -4.44152e-08 0)
(0 -4.36251e-08 0)
(0 -4.28748e-08 0)
(0 -4.21655e-08 0)
(0 -4.14982e-08 0)
(0 -4.08728e-08 0)
(0 -4.02891e-08 0)
(0 -3.97464e-08 0)
(0 -3.92439e-08 0)
(0 -3.87801e-08 0)
(0 -3.83538e-08 0)
(0 -3.79635e-08 0)
(0 -3.76075e-08 0)
(0 -3.72844e-08 0)
(0 -3.69925e-08 0)
(0 -3.67303e-08 0)
(0 -3.64966e-08 0)
(0 -3.62899e-08 0)
(0 -3.61091e-08 0)
(0 -3.59531e-08 0)
(0 -3.58211e-08 0)
(0 -3.57123e-08 0)
(0 -3.5626e-08 0)
(0 -3.55617e-08 0)
(0 -3.5519e-08 0)
(0 -3.54977e-08 0)
(0 -4.60015e-08 0)
(0 -4.51431e-08 0)
(0 -4.43192e-08 0)
(0 -4.35329e-08 0)
(0 -4.27864e-08 0)
(0 -4.2081e-08 0)
(0 -4.14173e-08 0)
(0 -4.07954e-08 0)
(0 -4.02151e-08 0)
(0 -3.96757e-08 0)
(0 -3.9176e-08 0)
(0 -3.8715e-08 0)
(0 -3.82911e-08 0)
(0 -3.7903e-08 0)
(0 -3.7549e-08 0)
(0 -3.72276e-08 0)
(0 -3.69373e-08 0)
(0 -3.66765e-08 0)
(0 -3.64439e-08 0)
(0 -3.62382e-08 0)
(0 -3.60582e-08 0)
(0 -3.59029e-08 0)
(0 -3.57715e-08 0)
(0 -3.56631e-08 0)
(0 -3.55771e-08 0)
(0 -3.55131e-08 0)
(0 -3.54706e-08 0)
(0 -3.54494e-08 0)
(0 -4.58962e-08 0)
(0 -4.50414e-08 0)
(0 -4.42214e-08 0)
(0 -4.34391e-08 0)
(0 -4.26965e-08 0)
(0 -4.1995e-08 0)
(0 -4.13351e-08 0)
(0 -4.07169e-08 0)
(0 -4.01401e-08 0)
(0 -3.96039e-08 0)
(0 -3.91073e-08 0)
(0 -3.8649e-08 0)
(0 -3.82278e-08 0)
(0 -3.78419e-08 0)
(0 -3.749e-08 0)
(0 -3.71704e-08 0)
(0 -3.68817e-08 0)
(0 -3.66222e-08 0)
(0 -3.63908e-08 0)
(0 -3.61861e-08 0)
(0 -3.6007e-08 0)
(0 -3.58524e-08 0)
(0 -3.57215e-08 0)
(0 -3.56136e-08 0)
(0 -3.5528e-08 0)
(0 -3.54642e-08 0)
(0 -3.54218e-08 0)
(0 -3.54007e-08 0)
(0 -4.5789e-08 0)
(0 -4.4938e-08 0)
(0 -4.41219e-08 0)
(0 -4.33436e-08 0)
(0 -4.26051e-08 0)
(0 -4.19076e-08 0)
(0 -4.12517e-08 0)
(0 -4.06373e-08 0)
(0 -4.00641e-08 0)
(0 -3.95312e-08 0)
(0 -3.90378e-08 0)
(0 -3.85824e-08 0)
(0 -3.81638e-08 0)
(0 -3.77803e-08 0)
(0 -3.74305e-08 0)
(0 -3.71128e-08 0)
(0 -3.68257e-08 0)
(0 -3.65677e-08 0)
(0 -3.63375e-08 0)
(0 -3.61338e-08 0)
(0 -3.59555e-08 0)
(0 -3.58017e-08 0)
(0 -3.56714e-08 0)
(0 -3.55639e-08 0)
(0 -3.54787e-08 0)
(0 -3.54151e-08 0)
(0 -3.53729e-08 0)
(0 -3.53519e-08 0)
(0 -4.568e-08 0)
(0 -4.48328e-08 0)
(0 -4.40208e-08 0)
(0 -4.32467e-08 0)
(0 -4.25124e-08 0)
(0 -4.1819e-08 0)
(0 -4.11671e-08 0)
(0 -4.05566e-08 0)
(0 -3.99871e-08 0)
(0 -3.94578e-08 0)
(0 -3.89676e-08 0)
(0 -3.85152e-08 0)
(0 -3.80993e-08 0)
(0 -3.77183e-08 0)
(0 -3.73706e-08 0)
(0 -3.70549e-08 0)
(0 -3.67694e-08 0)
(0 -3.65129e-08 0)
(0 -3.62839e-08 0)
(0 -3.60813e-08 0)
(0 -3.5904e-08 0)
(0 -3.57508e-08 0)
(0 -3.56211e-08 0)
(0 -3.55141e-08 0)
(0 -3.54292e-08 0)
(0 -3.5366e-08 0)
(0 -3.5324e-08 0)
(0 -3.5303e-08 0)
(0 -5.65203e-09 0)
(0 -4.89354e-09 0)
(0 -3.49544e-09 0)
(0 -1.13541e-10 0)
(0 -1.71303e-12 0)
(0 -2.35709e-13 0)
(0 -1.40639e-08 0)
(0 -1.2724e-08 0)
(0 -1.09162e-08 0)
(0 -8.09188e-09 0)
(0 -5.69341e-09 0)
(0 -4.59869e-09 0)
(0 -2.24212e-08 0)
(0 -2.09496e-08 0)
(0 -1.92025e-08 0)
(0 -1.70388e-08 0)
(0 -1.48983e-08 0)
(0 -1.3407e-08 0)
(0 -2.99756e-08 0)
(0 -2.86083e-08 0)
(0 -2.70911e-08 0)
(0 -2.54002e-08 0)
(0 -2.37207e-08 0)
(0 -2.23525e-08 0)
(0 -3.64352e-08 0)
(0 -3.52744e-08 0)
(0 -3.4039e-08 0)
(0 -3.27348e-08 0)
(0 -3.14559e-08 0)
(0 -3.03447e-08 0)
(0 -4.17105e-08 0)
(0 -4.07848e-08 0)
(0 -3.98272e-08 0)
(0 -3.88481e-08 0)
(0 -3.78986e-08 0)
(0 -3.7051e-08 0)
(0 -4.58284e-08 0)
(0 -4.51284e-08 0)
(0 -4.44193e-08 0)
(0 -4.37098e-08 0)
(0 -4.30286e-08 0)
(0 -4.24145e-08 0)
(0 -4.88843e-08 0)
(0 -4.83829e-08 0)
(0 -4.78837e-08 0)
(0 -4.73928e-08 0)
(0 -4.69267e-08 0)
(0 -4.65067e-08 0)
(0 -5.10107e-08 0)
(0 -5.06746e-08 0)
(0 -5.03453e-08 0)
(0 -5.00271e-08 0)
(0 -4.97294e-08 0)
(0 -4.94641e-08 0)
(0 -5.2355e-08 0)
(0 -5.21505e-08 0)
(0 -5.19542e-08 0)
(0 -5.17687e-08 0)
(0 -5.15994e-08 0)
(0 -5.14532e-08 0)
(0 -5.30642e-08 0)
(0 -5.29609e-08 0)
(0 -5.28652e-08 0)
(0 -5.27789e-08 0)
(0 -5.2705e-08 0)
(0 -5.26471e-08 0)
(0 -5.32746e-08 0)
(0 -5.32466e-08 0)
(0 -5.32249e-08 0)
(0 -5.32106e-08 0)
(0 -5.32054e-08 0)
(0 -5.32112e-08 0)
(0 -5.31064e-08 0)
(0 -5.31327e-08 0)
(0 -5.31638e-08 0)
(0 -5.32003e-08 0)
(0 -5.32431e-08 0)
(0 -5.32933e-08 0)
(0 -5.26606e-08 0)
(0 -5.2725e-08 0)
(0 -5.27925e-08 0)
(0 -5.28638e-08 0)
(0 -5.29392e-08 0)
(0 -5.30191e-08 0)
(0 -5.20193e-08 0)
(0 -5.21093e-08 0)
(0 -5.22013e-08 0)
(0 -5.22955e-08 0)
(0 -5.23922e-08 0)
(0 -5.24914e-08 0)
(0 -5.12466e-08 0)
(0 -5.13533e-08 0)
(0 -5.14609e-08 0)
(0 -5.15696e-08 0)
(0 -5.16795e-08 0)
(0 -5.17906e-08 0)
(0 -5.03916e-08 0)
(0 -5.05083e-08 0)
(0 -5.06254e-08 0)
(0 -5.07427e-08 0)
(0 -5.08602e-08 0)
(0 -5.0978e-08 0)
(0 -4.94905e-08 0)
(0 -4.96128e-08 0)
(0 -4.97348e-08 0)
(0 -4.98565e-08 0)
(0 -4.99778e-08 0)
(0 -5.00987e-08 0)
(0 -4.85698e-08 0)
(0 -4.86944e-08 0)
(0 -4.88183e-08 0)
(0 -4.89416e-08 0)
(0 -4.90641e-08 0)
(0 -4.91856e-08 0)
(0 -4.76485e-08 0)
(0 -4.77731e-08 0)
(0 -4.78968e-08 0)
(0 -4.80196e-08 0)
(0 -4.81414e-08 0)
(0 -4.8262e-08 0)
(0 -4.67402e-08 0)
(0 -4.68631e-08 0)
(0 -4.69851e-08 0)
(0 -4.7106e-08 0)
(0 -4.72258e-08 0)
(0 -4.73443e-08 0)
(0 -4.58542e-08 0)
(0 -4.59743e-08 0)
(0 -4.60935e-08 0)
(0 -4.62116e-08 0)
(0 -4.63285e-08 0)
(0 -4.64441e-08 0)
(0 -4.55695e-08 0)
(0 -4.47262e-08 0)
(0 -4.39182e-08 0)
(0 -4.31484e-08 0)
(0 -4.24184e-08 0)
(0 -4.17293e-08 0)
(0 -4.10816e-08 0)
(0 -4.04751e-08 0)
(0 -3.99094e-08 0)
(0 -3.93837e-08 0)
(0 -3.88968e-08 0)
(0 -3.84475e-08 0)
(0 -3.80344e-08 0)
(0 -3.76559e-08 0)
(0 -3.73105e-08 0)
(0 -3.69967e-08 0)
(0 -3.6713e-08 0)
(0 -3.64579e-08 0)
(0 -3.62303e-08 0)
(0 -3.60287e-08 0)
(0 -3.58523e-08 0)
(0 -3.56999e-08 0)
(0 -3.55708e-08 0)
(0 -3.54643e-08 0)
(0 -3.53798e-08 0)
(0 -3.53168e-08 0)
(0 -3.5275e-08 0)
(0 -3.52541e-08 0)
(0 -4.54575e-08 0)
(0 -4.46181e-08 0)
(0 -4.38143e-08 0)
(0 -4.30488e-08 0)
(0 -4.23232e-08 0)
(0 -4.16386e-08 0)
(0 -4.09951e-08 0)
(0 -4.03928e-08 0)
(0 -3.9831e-08 0)
(0 -3.9309e-08 0)
(0 -3.88256e-08 0)
(0 -3.83794e-08 0)
(0 -3.79691e-08 0)
(0 -3.75932e-08 0)
(0 -3.72502e-08 0)
(0 -3.69384e-08 0)
(0 -3.66564e-08 0)
(0 -3.64029e-08 0)
(0 -3.61766e-08 0)
(0 -3.59762e-08 0)
(0 -3.58006e-08 0)
(0 -3.5649e-08 0)
(0 -3.55206e-08 0)
(0 -3.54145e-08 0)
(0 -3.53304e-08 0)
(0 -3.52676e-08 0)
(0 -3.5226e-08 0)
(0 -3.52052e-08 0)
(0 -4.53441e-08 0)
(0 -4.45087e-08 0)
(0 -4.37092e-08 0)
(0 -4.29482e-08 0)
(0 -4.22271e-08 0)
(0 -4.15469e-08 0)
(0 -4.09079e-08 0)
(0 -4.03098e-08 0)
(0 -3.97521e-08 0)
(0 -3.92339e-08 0)
(0 -3.8754e-08 0)
(0 -3.83111e-08 0)
(0 -3.79037e-08 0)
(0 -3.75305e-08 0)
(0 -3.71897e-08 0)
(0 -3.688e-08 0)
(0 -3.65999e-08 0)
(0 -3.6348e-08 0)
(0 -3.6123e-08 0)
(0 -3.59237e-08 0)
(0 -3.57491e-08 0)
(0 -3.55983e-08 0)
(0 -3.54704e-08 0)
(0 -3.53649e-08 0)
(0 -3.52811e-08 0)
(0 -3.52187e-08 0)
(0 -3.51772e-08 0)
(0 -3.51565e-08 0)
(0 -4.52295e-08 0)
(0 -4.43982e-08 0)
(0 -4.36031e-08 0)
(0 -4.28466e-08 0)
(0 -4.21302e-08 0)
(0 -4.14546e-08 0)
(0 -4.08201e-08 0)
(0 -4.02263e-08 0)
(0 -3.96728e-08 0)
(0 -3.91584e-08 0)
(0 -3.86821e-08 0)
(0 -3.82425e-08 0)
(0 -3.78382e-08 0)
(0 -3.74677e-08 0)
(0 -3.71293e-08 0)
(0 -3.68218e-08 0)
(0 -3.65435e-08 0)
(0 -3.62931e-08 0)
(0 -3.60695e-08 0)
(0 -3.58713e-08 0)
(0 -3.56977e-08 0)
(0 -3.55477e-08 0)
(0 -3.54205e-08 0)
(0 -3.53155e-08 0)
(0 -3.52321e-08 0)
(0 -3.51699e-08 0)
(0 -3.51286e-08 0)
(0 -3.5108e-08 0)
(0 -4.51139e-08 0)
(0 -4.42867e-08 0)
(0 -4.3496e-08 0)
(0 -4.27442e-08 0)
(0 -4.20325e-08 0)
(0 -4.13616e-08 0)
(0 -4.07317e-08 0)
(0 -4.01424e-08 0)
(0 -3.95931e-08 0)
(0 -3.90828e-08 0)
(0 -3.86102e-08 0)
(0 -3.8174e-08 0)
(0 -3.77727e-08 0)
(0 -3.74049e-08 0)
(0 -3.70691e-08 0)
(0 -3.67636e-08 0)
(0 -3.64872e-08 0)
(0 -3.62385e-08 0)
(0 -3.60162e-08 0)
(0 -3.58193e-08 0)
(0 -3.56466e-08 0)
(0 -3.54974e-08 0)
(0 -3.53708e-08 0)
(0 -3.52663e-08 0)
(0 -3.51833e-08 0)
(0 -3.51214e-08 0)
(0 -3.50803e-08 0)
(0 -3.50598e-08 0)
(0 -4.49974e-08 0)
(0 -4.41743e-08 0)
(0 -4.33882e-08 0)
(0 -4.26411e-08 0)
(0 -4.19342e-08 0)
(0 -4.12682e-08 0)
(0 -4.0643e-08 0)
(0 -4.00583e-08 0)
(0 -3.95133e-08 0)
(0 -3.9007e-08 0)
(0 -3.85382e-08 0)
(0 -3.81055e-08 0)
(0 -3.77074e-08 0)
(0 -3.73424e-08 0)
(0 -3.7009e-08 0)
(0 -3.67058e-08 0)
(0 -3.64313e-08 0)
(0 -3.61842e-08 0)
(0 -3.59633e-08 0)
(0 -3.57676e-08 0)
(0 -3.55959e-08 0)
(0 -3.54475e-08 0)
(0 -3.53216e-08 0)
(0 -3.52175e-08 0)
(0 -3.51349e-08 0)
(0 -3.50733e-08 0)
(0 -3.50324e-08 0)
(0 -3.5012e-08 0)
(0 -6.85486e-09 0)
(0 -1.54386e-08 0)
(0 -2.38341e-08 0)
(0 -3.12868e-08 0)
(0 -3.75611e-08 0)
(0 -4.26201e-08 0)
(0 -4.65246e-08 0)
(0 -4.93888e-08 0)
(0 -5.13531e-08 0)
(0 -5.25666e-08 0)
(0 -5.3174e-08 0)
(0 -5.33081e-08 0)
(0 -5.30844e-08 0)
(0 -5.25994e-08 0)
(0 -5.19314e-08 0)
(0 -5.11413e-08 0)
(0 -5.02755e-08 0)
(0 -4.93684e-08 0)
(0 -4.84452e-08 0)
(0 -4.75237e-08 0)
(0 -4.66169e-08 0)
(0 -4.57338e-08 0)
(0 -7.63609e-09 0)
(0 -1.68078e-08 0)
(0 -2.52908e-08 0)
(0 -3.26287e-08 0)
(0 -3.87063e-08 0)
(0 -4.35438e-08 0)
(0 -4.72329e-08 0)
(0 -4.99041e-08 0)
(0 -5.1705e-08 0)
(0 -5.27862e-08 0)
(0 -5.32906e-08 0)
(0 -5.33468e-08 0)
(0 -5.30662e-08 0)
(0 -5.25409e-08 0)
(0 -5.18453e-08 0)
(0 -5.1037e-08 0)
(0 -5.01599e-08 0)
(0 -4.92465e-08 0)
(0 -4.83205e-08 0)
(0 -4.73988e-08 0)
(0 -4.64936e-08 0)
(0 -4.56132e-08 0)
(0 -9.449e-09 0)
(0 -1.86126e-08 0)
(0 -2.69654e-08 0)
(0 -3.40935e-08 0)
(0 -3.99254e-08 0)
(0 -4.45141e-08 0)
(0 -4.79718e-08 0)
(0 -5.04401e-08 0)
(0 -5.20714e-08 0)
(0 -5.30161e-08 0)
(0 -5.34142e-08 0)
(0 -5.33904e-08 0)
(0 -5.30512e-08 0)
(0 -5.24844e-08 0)
(0 -5.17602e-08 0)
(0 -5.09331e-08 0)
(0 -5.00444e-08 0)
(0 -4.91244e-08 0)
(0 -4.81955e-08 0)
(0 -4.72735e-08 0)
(0 -4.63697e-08 0)
(0 -4.54921e-08 0)
(0 -1.17346e-08 0)
(0 -2.08277e-08 0)
(0 -2.89088e-08 0)
(0 -3.57259e-08 0)
(0 -4.12484e-08 0)
(0 -4.55488e-08 0)
(0 -4.87509e-08 0)
(0 -5.10016e-08 0)
(0 -5.24539e-08 0)
(0 -5.32562e-08 0)
(0 -5.35444e-08 0)
(0 -5.34381e-08 0)
(0 -5.30387e-08 0)
(0 -5.24292e-08 0)
(0 -5.16758e-08 0)
(0 -5.08295e-08 0)
(0 -4.99287e-08 0)
(0 -4.9002e-08 0)
(0 -4.80701e-08 0)
(0 -4.71477e-08 0)
(0 -4.62455e-08 0)
(0 -4.53708e-08 0)
(0 -1.47203e-08 0)
(0 -2.34557e-08 0)
(0 -3.112e-08 0)
(0 -3.75305e-08 0)
(0 -4.26799e-08 0)
(0 -4.66508e-08 0)
(0 -4.95709e-08 0)
(0 -5.15875e-08 0)
(0 -5.28509e-08 0)
(0 -5.35047e-08 0)
(0 -5.36793e-08 0)
(0 -5.34883e-08 0)
(0 -5.30275e-08 0)
(0 -5.23746e-08 0)
(0 -5.15915e-08 0)
(0 -5.07257e-08 0)
(0 -4.98128e-08 0)
(0 -4.88793e-08 0)
(0 -4.79444e-08 0)
(0 -4.70218e-08 0)
(0 -4.61212e-08 0)
(0 -4.52494e-08 0)
(0 -1.81741e-08 0)
(0 -2.64017e-08 0)
(0 -3.35482e-08 0)
(0 -3.94776e-08 0)
(0 -4.42012e-08 0)
(0 -4.78072e-08 0)
(0 -5.04228e-08 0)
(0 -5.21913e-08 0)
(0 -5.32574e-08 0)
(0 -5.37579e-08 0)
(0 -5.38162e-08 0)
(0 -5.35392e-08 0)
(0 -5.30161e-08 0)
(0 -5.23196e-08 0)
(0 -5.15067e-08 0)
(0 -5.06214e-08 0)
(0 -4.96965e-08 0)
(0 -4.87563e-08 0)
(0 -4.78185e-08 0)
(0 -4.68957e-08 0)
(0 -4.59968e-08 0)
(0 -4.51282e-08 0)
(0 -2.18966e-08 0)
(0 -2.95512e-08 0)
(0 -3.61152e-08 0)
(0 -4.15136e-08 0)
(0 -4.57762e-08 0)
(0 -4.89938e-08 0)
(0 -5.129e-08 0)
(0 -5.28015e-08 0)
(0 -5.36654e-08 0)
(0 -5.40102e-08 0)
(0 -5.39513e-08 0)
(0 -5.3588e-08 0)
(0 -5.3003e-08 0)
(0 -5.22631e-08 0)
(0 -5.14208e-08 0)
(0 -5.05163e-08 0)
(0 -4.95796e-08 0)
(0 -4.8633e-08 0)
(0 -4.76925e-08 0)
(0 -4.67697e-08 0)
(0 -4.58727e-08 0)
(0 -4.50073e-08 0)
(0 -2.58139e-08 0)
(0 -3.27924e-08 0)
(0 -3.87298e-08 0)
(0 -4.35732e-08 0)
(0 -4.73599e-08 0)
(0 -5.018e-08 0)
(0 -5.21518e-08 0)
(0 -5.34042e-08 0)
(0 -5.40654e-08 0)
(0 -5.42552e-08 0)
(0 -5.40802e-08 0)
(0 -5.36319e-08 0)
(0 -5.29862e-08 0)
(0 -5.2204e-08 0)
(0 -5.13332e-08 0)
(0 -5.04101e-08 0)
(0 -4.94622e-08 0)
(0 -4.85095e-08 0)
(0 -4.75666e-08 0)
(0 -4.6644e-08 0)
(0 -4.57491e-08 0)
(0 -4.48869e-08 0)
(0 -2.96475e-08 0)
(0 -3.59701e-08 0)
(0 -4.12929e-08 0)
(0 -4.55893e-08 0)
(0 -4.89063e-08 0)
(0 -5.13343e-08 0)
(0 -5.29867e-08 0)
(0 -5.39847e-08 0)
(0 -5.44478e-08 0)
(0 -5.44866e-08 0)
(0 -5.41989e-08 0)
(0 -5.36684e-08 0)
(0 -5.29642e-08 0)
(0 -5.21414e-08 0)
(0 -5.12432e-08 0)
(0 -5.03026e-08 0)
(0 -4.93441e-08 0)
(0 -4.83859e-08 0)
(0 -4.7441e-08 0)
(0 -4.65188e-08 0)
(0 -4.56261e-08 0)
(0 -4.47675e-08 0)
(0 -3.32456e-08 0)
(0 -3.89787e-08 0)
(0 -4.37291e-08 0)
(0 -4.75079e-08 0)
(0 -5.03768e-08 0)
(0 -5.24295e-08 0)
(0 -5.37758e-08 0)
(0 -5.45303e-08 0)
(0 -5.48039e-08 0)
(0 -5.46984e-08 0)
(0 -5.43035e-08 0)
(0 -5.36951e-08 0)
(0 -5.29355e-08 0)
(0 -5.20744e-08 0)
(0 -5.11507e-08 0)
(0 -5.01937e-08 0)
(0 -4.92255e-08 0)
(0 -4.82623e-08 0)
(0 -4.73158e-08 0)
(0 -4.63944e-08 0)
(0 -4.55042e-08 0)
(0 -4.46492e-08 0)
(0 -3.65833e-08 0)
(0 -4.17738e-08 0)
(0 -4.59953e-08 0)
(0 -4.9293e-08 0)
(0 -5.17438e-08 0)
(0 -5.34452e-08 0)
(0 -5.45046e-08 0)
(0 -5.50306e-08 0)
(0 -5.51267e-08 0)
(0 -5.48863e-08 0)
(0 -5.43913e-08 0)
(0 -5.37101e-08 0)
(0 -5.28991e-08 0)
(0 -5.20026e-08 0)
(0 -5.10553e-08 0)
(0 -5.00834e-08 0)
(0 -4.91065e-08 0)
(0 -4.8139e-08 0)
(0 -4.71913e-08 0)
(0 -4.62711e-08 0)
(0 -4.53835e-08 0)
(0 -4.45323e-08 0)
(0 -3.96721e-08 0)
(0 -4.43401e-08 0)
(0 -4.80697e-08 0)
(0 -5.09241e-08 0)
(0 -5.29901e-08 0)
(0 -5.43681e-08 0)
(0 -5.51632e-08 0)
(0 -5.54789e-08 0)
(0 -5.54115e-08 0)
(0 -5.50472e-08 0)
(0 -5.44602e-08 0)
(0 -5.37125e-08 0)
(0 -5.28545e-08 0)
(0 -5.19258e-08 0)
(0 -5.09571e-08 0)
(0 -4.99719e-08 0)
(0 -4.89873e-08 0)
(0 -4.80162e-08 0)
(0 -4.7068e-08 0)
(0 -4.61491e-08 0)
(0 -4.52645e-08 0)
(0 -4.44172e-08 0)
(0 -4.24816e-08 0)
(0 -4.66639e-08 0)
(0 -4.99415e-08 0)
(0 -5.23913e-08 0)
(0 -5.41072e-08 0)
(0 -5.51913e-08 0)
(0 -5.57466e-08 0)
(0 -5.58715e-08 0)
(0 -5.5656e-08 0)
(0 -5.51795e-08 0)
(0 -5.45094e-08 0)
(0 -5.37018e-08 0)
(0 -5.28015e-08 0)
(0 -5.1844e-08 0)
(0 -5.08564e-08 0)
(0 -4.98594e-08 0)
(0 -4.88683e-08 0)
(0 -4.78944e-08 0)
(0 -4.6946e-08 0)
(0 -4.60289e-08 0)
(0 -4.51474e-08 0)
(0 -4.43042e-08 0)
(0 -4.50058e-08 0)
(0 -4.87419e-08 0)
(0 -5.16085e-08 0)
(0 -5.36924e-08 0)
(0 -5.5093e-08 0)
(0 -5.59131e-08 0)
(0 -5.62534e-08 0)
(0 -5.62075e-08 0)
(0 -5.58597e-08 0)
(0 -5.52831e-08 0)
(0 -5.45392e-08 0)
(0 -5.36783e-08 0)
(0 -5.27406e-08 0)
(0 -5.17577e-08 0)
(0 -5.07535e-08 0)
(0 -4.97464e-08 0)
(0 -4.87499e-08 0)
(0 -4.77739e-08 0)
(0 -4.68258e-08 0)
(0 -4.59108e-08 0)
(0 -4.50326e-08 0)
(0 -4.41936e-08 0)
(0 -4.72417e-08 0)
(0 -5.05785e-08 0)
(0 -5.30754e-08 0)
(0 -5.48315e-08 0)
(0 -5.59506e-08 0)
(0 -5.65359e-08 0)
(0 -5.66854e-08 0)
(0 -5.64885e-08 0)
(0 -5.60239e-08 0)
(0 -5.53592e-08 0)
(0 -5.45504e-08 0)
(0 -5.36428e-08 0)
(0 -5.26725e-08 0)
(0 -5.16675e-08 0)
(0 -5.06491e-08 0)
(0 -4.96335e-08 0)
(0 -4.86326e-08 0)
(0 -4.76552e-08 0)
(0 -4.67079e-08 0)
(0 -4.57953e-08 0)
(0 -4.49205e-08 0)
(0 -4.40858e-08 0)
(0 -4.92238e-08 0)
(0 -5.21899e-08 0)
(0 -5.43531e-08 0)
(0 -5.58167e-08 0)
(0 -5.66865e-08 0)
(0 -5.70648e-08 0)
(0 -5.70467e-08 0)
(0 -5.67176e-08 0)
(0 -5.61511e-08 0)
(0 -5.54097e-08 0)
(0 -5.45445e-08 0)
(0 -5.35966e-08 0)
(0 -5.25982e-08 0)
(0 -5.15743e-08 0)
(0 -5.05439e-08 0)
(0 -4.95212e-08 0)
(0 -4.85169e-08 0)
(0 -4.75388e-08 0)
(0 -4.65927e-08 0)
(0 -4.56827e-08 0)
(0 -4.48115e-08 0)
(0 -4.39812e-08 0)
(0 -5.09534e-08 0)
(0 -5.35873e-08 0)
(0 -5.54531e-08 0)
(0 -5.66582e-08 0)
(0 -5.73091e-08 0)
(0 -5.75066e-08 0)
(0 -5.73429e-08 0)
(0 -5.68991e-08 0)
(0 -5.62446e-08 0)
(0 -5.54372e-08 0)
(0 -5.45236e-08 0)
(0 -5.35412e-08 0)
(0 -5.25189e-08 0)
(0 -5.1479e-08 0)
(0 -5.04386e-08 0)
(0 -4.94102e-08 0)
(0 -4.84034e-08 0)
(0 -4.74252e-08 0)
(0 -4.64807e-08 0)
(0 -4.55734e-08 0)
(0 -4.4706e-08 0)
(0 -4.38801e-08 0)
(0 -5.24503e-08 0)
(0 -5.47849e-08 0)
(0 -5.63884e-08 0)
(0 -5.73676e-08 0)
(0 -5.78282e-08 0)
(0 -5.78694e-08 0)
(0 -5.75802e-08 0)
(0 -5.70381e-08 0)
(0 -5.63084e-08 0)
(0 -5.54446e-08 0)
(0 -5.449e-08 0)
(0 -5.34783e-08 0)
(0 -5.24359e-08 0)
(0 -5.13828e-08 0)
(0 -5.03341e-08 0)
(0 -4.93013e-08 0)
(0 -4.82928e-08 0)
(0 -4.7315e-08 0)
(0 -4.63723e-08 0)
(0 -4.5468e-08 0)
(0 -4.46044e-08 0)
(0 -4.37828e-08 0)
(0 -5.37131e-08 0)
(0 -5.57936e-08 0)
(0 -5.71718e-08 0)
(0 -5.79567e-08 0)
(0 -5.82541e-08 0)
(0 -5.81616e-08 0)
(0 -5.77655e-08 0)
(0 -5.71399e-08 0)
(0 -5.63465e-08 0)
(0 -5.54352e-08 0)
(0 -5.4446e-08 0)
(0 -5.34099e-08 0)
(0 -5.23507e-08 0)
(0 -5.12866e-08 0)
(0 -5.02314e-08 0)
(0 -4.91952e-08 0)
(0 -4.81857e-08 0)
(0 -4.72086e-08 0)
(0 -4.6268e-08 0)
(0 -4.53669e-08 0)
(0 -4.45071e-08 0)
(0 -4.36898e-08 0)
(0 -5.47626e-08 0)
(0 -5.66301e-08 0)
(0 -5.78179e-08 0)
(0 -5.84383e-08 0)
(0 -5.85976e-08 0)
(0 -5.83921e-08 0)
(0 -5.79058e-08 0)
(0 -5.721e-08 0)
(0 -5.6363e-08 0)
(0 -5.54121e-08 0)
(0 -5.4394e-08 0)
(0 -5.33376e-08 0)
(0 -5.22646e-08 0)
(0 -5.11917e-08 0)
(0 -5.01312e-08 0)
(0 -4.90925e-08 0)
(0 -4.80827e-08 0)
(0 -4.71067e-08 0)
(0 -4.61684e-08 0)
(0 -4.52704e-08 0)
(0 -4.44144e-08 0)
(0 -4.36013e-08 0)
(0 -5.56242e-08 0)
(0 -5.73142e-08 0)
(0 -5.83429e-08 0)
(0 -5.88256e-08 0)
(0 -5.88693e-08 0)
(0 -5.85693e-08 0)
(0 -5.80078e-08 0)
(0 -5.72535e-08 0)
(0 -5.63622e-08 0)
(0 -5.53783e-08 0)
(0 -5.43364e-08 0)
(0 -5.32633e-08 0)
(0 -5.21791e-08 0)
(0 -5.1099e-08 0)
(0 -5.00345e-08 0)
(0 -4.89941e-08 0)
(0 -4.79843e-08 0)
(0 -4.70098e-08 0)
(0 -4.60739e-08 0)
(0 -4.5179e-08 0)
(0 -4.43267e-08 0)
(0 -4.35178e-08 0)
(0 -5.63237e-08 0)
(0 -5.78657e-08 0)
(0 -5.87626e-08 0)
(0 -5.91315e-08 0)
(0 -5.90797e-08 0)
(0 -5.87017e-08 0)
(0 -5.80781e-08 0)
(0 -5.72756e-08 0)
(0 -5.63477e-08 0)
(0 -5.53367e-08 0)
(0 -5.42754e-08 0)
(0 -5.31887e-08 0)
(0 -5.20954e-08 0)
(0 -5.10096e-08 0)
(0 -4.99421e-08 0)
(0 -4.89007e-08 0)
(0 -4.78913e-08 0)
(0 -4.69183e-08 0)
(0 -4.59849e-08 0)
(0 -4.50931e-08 0)
(0 -4.42444e-08 0)
(0 -4.34395e-08 0)
(0 -5.68785e-08 0)
(0 -5.83022e-08 0)
(0 -5.90924e-08 0)
(0 -5.93686e-08 0)
(0 -5.92388e-08 0)
(0 -5.8797e-08 0)
(0 -5.81227e-08 0)
(0 -5.72808e-08 0)
(0 -5.63231e-08 0)
(0 -5.52901e-08 0)
(0 -5.4213e-08 0)
(0 -5.31153e-08 0)
(0 -5.20147e-08 0)
(0 -5.09246e-08 0)
(0 -4.98548e-08 0)
(0 -4.88128e-08 0)
(0 -4.78041e-08 0)
(0 -4.68328e-08 0)
(0 -4.59019e-08 0)
(0 -4.50132e-08 0)
(0 -4.41679e-08 0)
(0 -4.33667e-08 0)
(0 -5.73135e-08 0)
(0 -5.86423e-08 0)
(0 -5.93469e-08 0)
(0 -5.95485e-08 0)
(0 -5.93557e-08 0)
(0 -5.88625e-08 0)
(0 -5.81472e-08 0)
(0 -5.72735e-08 0)
(0 -5.62917e-08 0)
(0 -5.52409e-08 0)
(0 -5.4151e-08 0)
(0 -5.30445e-08 0)
(0 -5.19382e-08 0)
(0 -5.08447e-08 0)
(0 -4.97733e-08 0)
(0 -4.87311e-08 0)
(0 -4.77234e-08 0)
(0 -4.67538e-08 0)
(0 -4.58252e-08 0)
(0 -4.49394e-08 0)
(0 -4.40975e-08 0)
(0 -4.32998e-08 0)
(0 -5.7644e-08 0)
(0 -5.89021e-08 0)
(0 -5.95395e-08 0)
(0 -5.96819e-08 0)
(0 -5.94389e-08 0)
(0 -5.89046e-08 0)
(0 -5.81565e-08 0)
(0 -5.72573e-08 0)
(0 -5.62562e-08 0)
(0 -5.51912e-08 0)
(0 -5.40912e-08 0)
(0 -5.29777e-08 0)
(0 -5.18669e-08 0)
(0 -5.07708e-08 0)
(0 -4.96983e-08 0)
(0 -4.86563e-08 0)
(0 -4.76495e-08 0)
(0 -4.66817e-08 0)
(0 -4.57554e-08 0)
(0 -4.48723e-08 0)
(0 -4.40334e-08 0)
(0 -4.32391e-08 0)
(0 -5.7905e-08 0)
(0 -5.90998e-08 0)
(0 -5.96829e-08 0)
(0 -5.97783e-08 0)
(0 -5.94958e-08 0)
(0 -5.8929e-08 0)
(0 -5.8155e-08 0)
(0 -5.72356e-08 0)
(0 -5.62192e-08 0)
(0 -5.5143e-08 0)
(0 -5.40349e-08 0)
(0 -5.29159e-08 0)
(0 -5.18016e-08 0)
(0 -5.07036e-08 0)
(0 -4.96305e-08 0)
(0 -4.85887e-08 0)
(0 -4.7583e-08 0)
(0 -4.66168e-08 0)
(0 -4.56927e-08 0)
(0 -4.48122e-08 0)
(0 -4.39761e-08 0)
(0 -4.31847e-08 0)
(0 -5.80945e-08 0)
(0 -5.92447e-08 0)
(0 -5.97868e-08 0)
(0 -5.9846e-08 0)
(0 -5.95328e-08 0)
(0 -5.89406e-08 0)
(0 -5.81464e-08 0)
(0 -5.72112e-08 0)
(0 -5.61828e-08 0)
(0 -5.50978e-08 0)
(0 -5.39834e-08 0)
(0 -5.28602e-08 0)
(0 -5.17432e-08 0)
(0 -5.06438e-08 0)
(0 -4.95703e-08 0)
(0 -4.85289e-08 0)
(0 -4.75242e-08 0)
(0 -4.65596e-08 0)
(0 -4.56375e-08 0)
(0 -4.47592e-08 0)
(0 -4.39256e-08 0)
(0 -4.31368e-08 0)
(0 -5.8227e-08 0)
(0 -5.93479e-08 0)
(0 -5.98599e-08 0)
(0 -5.98918e-08 0)
(0 -5.95552e-08 0)
(0 -5.89437e-08 0)
(0 -5.81339e-08 0)
(0 -5.71865e-08 0)
(0 -5.6149e-08 0)
(0 -5.50571e-08 0)
(0 -5.39378e-08 0)
(0 -5.28113e-08 0)
(0 -5.16924e-08 0)
(0 -5.0592e-08 0)
(0 -4.95183e-08 0)
(0 -4.84773e-08 0)
(0 -4.74736e-08 0)
(0 -4.65104e-08 0)
(0 -4.559e-08 0)
(0 -4.47137e-08 0)
(0 -4.38822e-08 0)
(0 -4.30958e-08 0)
(0 -5.83296e-08 0)
(0 -5.94221e-08 0)
(0 -5.99103e-08 0)
(0 -5.99218e-08 0)
(0 -5.95676e-08 0)
(0 -5.89416e-08 0)
(0 -5.81201e-08 0)
(0 -5.71636e-08 0)
(0 -5.6119e-08 0)
(0 -5.5022e-08 0)
(0 -5.38991e-08 0)
(0 -5.27701e-08 0)
(0 -5.16497e-08 0)
(0 -5.05486e-08 0)
(0 -4.94748e-08 0)
(0 -4.84343e-08 0)
(0 -4.74314e-08 0)
(0 -4.64694e-08 0)
(0 -4.55504e-08 0)
(0 -4.46758e-08 0)
(0 -4.38462e-08 0)
(0 -4.30617e-08 0)
(0 -5.83979e-08 0)
(0 -5.94718e-08 0)
(0 -5.99435e-08 0)
(0 -5.99403e-08 0)
(0 -5.95737e-08 0)
(0 -5.89372e-08 0)
(0 -5.81072e-08 0)
(0 -5.7144e-08 0)
(0 -5.60943e-08 0)
(0 -5.49935e-08 0)
(0 -5.38679e-08 0)
(0 -5.27371e-08 0)
(0 -5.16156e-08 0)
(0 -5.0514e-08 0)
(0 -4.94402e-08 0)
(0 -4.84001e-08 0)
(0 -4.7398e-08 0)
(0 -4.64369e-08 0)
(0 -4.55191e-08 0)
(0 -4.46458e-08 0)
(0 -4.38177e-08 0)
(0 -4.30348e-08 0)
(0 -5.84372e-08 0)
(0 -5.95018e-08 0)
(0 -5.99636e-08 0)
(0 -5.99511e-08 0)
(0 -5.95762e-08 0)
(0 -5.89326e-08 0)
(0 -5.80968e-08 0)
(0 -5.7129e-08 0)
(0 -5.60757e-08 0)
(0 -5.49722e-08 0)
(0 -5.38448e-08 0)
(0 -5.27128e-08 0)
(0 -5.15905e-08 0)
(0 -5.04886e-08 0)
(0 -4.94148e-08 0)
(0 -4.8375e-08 0)
(0 -4.73734e-08 0)
(0 -4.64131e-08 0)
(0 -4.54961e-08 0)
(0 -4.46238e-08 0)
(0 -4.37968e-08 0)
(0 -4.3015e-08 0)
(0 -5.84554e-08 0)
(0 -5.95173e-08 0)
(0 -5.99746e-08 0)
(0 -5.9957e-08 0)
(0 -5.95772e-08 0)
(0 -5.89294e-08 0)
(0 -5.80901e-08 0)
(0 -5.71194e-08 0)
(0 -5.6064e-08 0)
(0 -5.49588e-08 0)
(0 -5.38302e-08 0)
(0 -5.26974e-08 0)
(0 -5.15747e-08 0)
(0 -5.04725e-08 0)
(0 -4.93988e-08 0)
(0 -4.83591e-08 0)
(0 -4.73579e-08 0)
(0 -4.6398e-08 0)
(0 -4.54816e-08 0)
(0 -4.461e-08 0)
(0 -4.37836e-08 0)
(0 -4.30025e-08 0)
(0 -5.84585e-08 0)
(0 -5.9523e-08 0)
(0 -5.99796e-08 0)
(0 -5.99602e-08 0)
(0 -5.95784e-08 0)
(0 -5.89288e-08 0)
(0 -5.80878e-08 0)
(0 -5.71159e-08 0)
(0 -5.60595e-08 0)
(0 -5.49536e-08 0)
(0 -5.38244e-08 0)
(0 -5.26912e-08 0)
(0 -5.15683e-08 0)
(0 -5.0466e-08 0)
(0 -4.93922e-08 0)
(0 -4.83527e-08 0)
(0 -4.73515e-08 0)
(0 -4.63918e-08 0)
(0 -4.54757e-08 0)
(0 -4.46043e-08 0)
(0 -4.37782e-08 0)
(0 -4.29974e-08 0)
(0 -4.48806e-08 0)
(0 -4.40617e-08 0)
(0 -4.32802e-08 0)
(0 -4.25379e-08 0)
(0 -4.1836e-08 0)
(0 -4.11749e-08 0)
(0 -4.05545e-08 0)
(0 -3.99744e-08 0)
(0 -3.94338e-08 0)
(0 -3.89317e-08 0)
(0 -3.84667e-08 0)
(0 -3.80374e-08 0)
(0 -3.76425e-08 0)
(0 -3.72804e-08 0)
(0 -3.69495e-08 0)
(0 -3.66485e-08 0)
(0 -3.63759e-08 0)
(0 -3.61305e-08 0)
(0 -3.59111e-08 0)
(0 -3.57165e-08 0)
(0 -3.55458e-08 0)
(0 -3.53982e-08 0)
(0 -3.52729e-08 0)
(0 -3.51694e-08 0)
(0 -3.50872e-08 0)
(0 -3.50258e-08 0)
(0 -3.49851e-08 0)
(0 -3.49648e-08 0)
(0 -4.47637e-08 0)
(0 -4.39491e-08 0)
(0 -4.31723e-08 0)
(0 -4.24349e-08 0)
(0 -4.17379e-08 0)
(0 -4.10818e-08 0)
(0 -4.04663e-08 0)
(0 -3.98909e-08 0)
(0 -3.93548e-08 0)
(0 -3.88568e-08 0)
(0 -3.83957e-08 0)
(0 -3.797e-08 0)
(0 -3.75783e-08 0)
(0 -3.7219e-08 0)
(0 -3.68907e-08 0)
(0 -3.65919e-08 0)
(0 -3.63213e-08 0)
(0 -3.60775e-08 0)
(0 -3.58595e-08 0)
(0 -3.56661e-08 0)
(0 -3.54964e-08 0)
(0 -3.53496e-08 0)
(0 -3.5225e-08 0)
(0 -3.5122e-08 0)
(0 -3.50401e-08 0)
(0 -3.49791e-08 0)
(0 -3.49385e-08 0)
(0 -3.49183e-08 0)
(0 -4.46464e-08 0)
(0 -4.38361e-08 0)
(0 -4.30641e-08 0)
(0 -4.23317e-08 0)
(0 -4.16399e-08 0)
(0 -4.09888e-08 0)
(0 -4.03783e-08 0)
(0 -3.98077e-08 0)
(0 -3.9276e-08 0)
(0 -3.87823e-08 0)
(0 -3.83251e-08 0)
(0 -3.7903e-08 0)
(0 -3.75145e-08 0)
(0 -3.71582e-08 0)
(0 -3.68324e-08 0)
(0 -3.65359e-08 0)
(0 -3.62672e-08 0)
(0 -3.60251e-08 0)
(0 -3.58085e-08 0)
(0 -3.56163e-08 0)
(0 -3.54476e-08 0)
(0 -3.53016e-08 0)
(0 -3.51776e-08 0)
(0 -3.50751e-08 0)
(0 -3.49937e-08 0)
(0 -3.49329e-08 0)
(0 -3.48925e-08 0)
(0 -3.48724e-08 0)
(0 -4.45289e-08 0)
(0 -4.37231e-08 0)
(0 -4.29559e-08 0)
(0 -4.22286e-08 0)
(0 -4.15419e-08 0)
(0 -4.0896e-08 0)
(0 -4.02905e-08 0)
(0 -3.97248e-08 0)
(0 -3.91978e-08 0)
(0 -3.87083e-08 0)
(0 -3.82551e-08 0)
(0 -3.78366e-08 0)
(0 -3.74514e-08 0)
(0 -3.70979e-08 0)
(0 -3.67748e-08 0)
(0 -3.64805e-08 0)
(0 -3.62138e-08 0)
(0 -3.59734e-08 0)
(0 -3.57582e-08 0)
(0 -3.55672e-08 0)
(0 -3.53995e-08 0)
(0 -3.52543e-08 0)
(0 -3.5131e-08 0)
(0 -3.5029e-08 0)
(0 -3.49479e-08 0)
(0 -3.48874e-08 0)
(0 -3.48472e-08 0)
(0 -3.48271e-08 0)
(0 -4.44114e-08 0)
(0 -4.36101e-08 0)
(0 -4.28479e-08 0)
(0 -4.21258e-08 0)
(0 -4.14444e-08 0)
(0 -4.08037e-08 0)
(0 -4.02033e-08 0)
(0 -3.96424e-08 0)
(0 -3.91201e-08 0)
(0 -3.86349e-08 0)
(0 -3.81857e-08 0)
(0 -3.77709e-08 0)
(0 -3.7389e-08 0)
(0 -3.70385e-08 0)
(0 -3.67179e-08 0)
(0 -3.6426e-08 0)
(0 -3.61612e-08 0)
(0 -3.59225e-08 0)
(0 -3.57087e-08 0)
(0 -3.55189e-08 0)
(0 -3.53521e-08 0)
(0 -3.52077e-08 0)
(0 -3.50851e-08 0)
(0 -3.49836e-08 0)
(0 -3.49029e-08 0)
(0 -3.48427e-08 0)
(0 -3.48026e-08 0)
(0 -3.47827e-08 0)
(0 -4.42941e-08 0)
(0 -4.34975e-08 0)
(0 -4.27403e-08 0)
(0 -4.20234e-08 0)
(0 -4.13474e-08 0)
(0 -4.0712e-08 0)
(0 -4.01168e-08 0)
(0 -3.95608e-08 0)
(0 -3.90432e-08 0)
(0 -3.85624e-08 0)
(0 -3.81172e-08 0)
(0 -3.7706e-08 0)
(0 -3.73275e-08 0)
(0 -3.69799e-08 0)
(0 -3.6662e-08 0)
(0 -3.63722e-08 0)
(0 -3.61095e-08 0)
(0 -3.58724e-08 0)
(0 -3.566e-08 0)
(0 -3.54714e-08 0)
(0 -3.53056e-08 0)
(0 -3.5162e-08 0)
(0 -3.504e-08 0)
(0 -3.4939e-08 0)
(0 -3.48587e-08 0)
(0 -3.47988e-08 0)
(0 -3.47589e-08 0)
(0 -3.4739e-08 0)
(0 -4.41773e-08 0)
(0 -4.33855e-08 0)
(0 -4.26333e-08 0)
(0 -4.19218e-08 0)
(0 -4.12512e-08 0)
(0 -4.06211e-08 0)
(0 -4.00311e-08 0)
(0 -3.94802e-08 0)
(0 -3.89672e-08 0)
(0 -3.84908e-08 0)
(0 -3.80497e-08 0)
(0 -3.76422e-08 0)
(0 -3.72669e-08 0)
(0 -3.69223e-08 0)
(0 -3.6607e-08 0)
(0 -3.63195e-08 0)
(0 -3.60587e-08 0)
(0 -3.58233e-08 0)
(0 -3.56123e-08 0)
(0 -3.54249e-08 0)
(0 -3.52601e-08 0)
(0 -3.51173e-08 0)
(0 -3.49959e-08 0)
(0 -3.48954e-08 0)
(0 -3.48154e-08 0)
(0 -3.47557e-08 0)
(0 -3.47161e-08 0)
(0 -3.46963e-08 0)
(0 -4.40612e-08 0)
(0 -4.32742e-08 0)
(0 -4.25273e-08 0)
(0 -4.18212e-08 0)
(0 -4.1156e-08 0)
(0 -4.05313e-08 0)
(0 -3.99465e-08 0)
(0 -3.94006e-08 0)
(0 -3.88923e-08 0)
(0 -3.84204e-08 0)
(0 -3.79833e-08 0)
(0 -3.75795e-08 0)
(0 -3.72075e-08 0)
(0 -3.68658e-08 0)
(0 -3.65531e-08 0)
(0 -3.62679e-08 0)
(0 -3.6009e-08 0)
(0 -3.57752e-08 0)
(0 -3.55657e-08 0)
(0 -3.53794e-08 0)
(0 -3.52155e-08 0)
(0 -3.50735e-08 0)
(0 -3.49527e-08 0)
(0 -3.48527e-08 0)
(0 -3.47731e-08 0)
(0 -3.47137e-08 0)
(0 -3.46742e-08 0)
(0 -3.46545e-08 0)
(0 -4.39461e-08 0)
(0 -4.3164e-08 0)
(0 -4.24224e-08 0)
(0 -4.17217e-08 0)
(0 -4.1062e-08 0)
(0 -4.04428e-08 0)
(0 -3.98632e-08 0)
(0 -3.93223e-08 0)
(0 -3.88188e-08 0)
(0 -3.83512e-08 0)
(0 -3.79181e-08 0)
(0 -3.7518e-08 0)
(0 -3.71493e-08 0)
(0 -3.68106e-08 0)
(0 -3.65004e-08 0)
(0 -3.62174e-08 0)
(0 -3.59604e-08 0)
(0 -3.57283e-08 0)
(0 -3.55201e-08 0)
(0 -3.5335e-08 0)
(0 -3.51721e-08 0)
(0 -3.50308e-08 0)
(0 -3.49106e-08 0)
(0 -3.48111e-08 0)
(0 -3.47319e-08 0)
(0 -3.46727e-08 0)
(0 -3.46333e-08 0)
(0 -3.46137e-08 0)
(0 -4.38323e-08 0)
(0 -4.30552e-08 0)
(0 -4.23189e-08 0)
(0 -4.16237e-08 0)
(0 -4.09695e-08 0)
(0 -4.03557e-08 0)
(0 -3.97814e-08 0)
(0 -3.92455e-08 0)
(0 -3.87467e-08 0)
(0 -3.82835e-08 0)
(0 -3.78544e-08 0)
(0 -3.74579e-08 0)
(0 -3.70925e-08 0)
(0 -3.67566e-08 0)
(0 -3.6449e-08 0)
(0 -3.61682e-08 0)
(0 -3.59131e-08 0)
(0 -3.56826e-08 0)
(0 -3.54758e-08 0)
(0 -3.52917e-08 0)
(0 -3.51298e-08 0)
(0 -3.49892e-08 0)
(0 -3.48697e-08 0)
(0 -3.47706e-08 0)
(0 -3.46917e-08 0)
(0 -3.46328e-08 0)
(0 -3.45936e-08 0)
(0 -3.4574e-08 0)
(0 -4.372e-08 0)
(0 -4.29479e-08 0)
(0 -4.2217e-08 0)
(0 -4.15274e-08 0)
(0 -4.08787e-08 0)
(0 -4.02703e-08 0)
(0 -3.97013e-08 0)
(0 -3.91704e-08 0)
(0 -3.86762e-08 0)
(0 -3.82173e-08 0)
(0 -3.77922e-08 0)
(0 -3.73993e-08 0)
(0 -3.70371e-08 0)
(0 -3.67041e-08 0)
(0 -3.6399e-08 0)
(0 -3.61204e-08 0)
(0 -3.58671e-08 0)
(0 -3.56382e-08 0)
(0 -3.54327e-08 0)
(0 -3.52498e-08 0)
(0 -3.50887e-08 0)
(0 -3.49489e-08 0)
(0 -3.48299e-08 0)
(0 -3.47313e-08 0)
(0 -3.46527e-08 0)
(0 -3.4594e-08 0)
(0 -3.4555e-08 0)
(0 -3.45355e-08 0)
(0 -4.36095e-08 0)
(0 -4.28426e-08 0)
(0 -4.21171e-08 0)
(0 -4.1433e-08 0)
(0 -4.07898e-08 0)
(0 -4.01868e-08 0)
(0 -3.9623e-08 0)
(0 -3.9097e-08 0)
(0 -3.86075e-08 0)
(0 -3.81529e-08 0)
(0 -3.77318e-08 0)
(0 -3.73424e-08 0)
(0 -3.69834e-08 0)
(0 -3.66532e-08 0)
(0 -3.63505e-08 0)
(0 -3.6074e-08 0)
(0 -3.58226e-08 0)
(0 -3.55952e-08 0)
(0 -3.5391e-08 0)
(0 -3.52091e-08 0)
(0 -3.50489e-08 0)
(0 -3.49098e-08 0)
(0 -3.47914e-08 0)
(0 -3.46932e-08 0)
(0 -3.4615e-08 0)
(0 -3.45565e-08 0)
(0 -3.45176e-08 0)
(0 -3.44982e-08 0)
(0 -4.35012e-08 0)
(0 -4.27395e-08 0)
(0 -4.20194e-08 0)
(0 -4.13408e-08 0)
(0 -4.07031e-08 0)
(0 -4.01055e-08 0)
(0 -3.95468e-08 0)
(0 -3.90257e-08 0)
(0 -3.85408e-08 0)
(0 -3.80905e-08 0)
(0 -3.76731e-08 0)
(0 -3.72873e-08 0)
(0 -3.69313e-08 0)
(0 -3.66039e-08 0)
(0 -3.63036e-08 0)
(0 -3.60292e-08 0)
(0 -3.57796e-08 0)
(0 -3.55537e-08 0)
(0 -3.53507e-08 0)
(0 -3.51699e-08 0)
(0 -3.50105e-08 0)
(0 -3.48721e-08 0)
(0 -3.47542e-08 0)
(0 -3.46565e-08 0)
(0 -3.45786e-08 0)
(0 -3.45203e-08 0)
(0 -3.44816e-08 0)
(0 -3.44622e-08 0)
(0 -4.33955e-08 0)
(0 -4.26389e-08 0)
(0 -4.19242e-08 0)
(0 -4.12511e-08 0)
(0 -4.06188e-08 0)
(0 -4.00265e-08 0)
(0 -3.94729e-08 0)
(0 -3.89567e-08 0)
(0 -3.84762e-08 0)
(0 -3.803e-08 0)
(0 -3.76165e-08 0)
(0 -3.7234e-08 0)
(0 -3.68811e-08 0)
(0 -3.65564e-08 0)
(0 -3.62584e-08 0)
(0 -3.5986e-08 0)
(0 -3.57381e-08 0)
(0 -3.55137e-08 0)
(0 -3.5312e-08 0)
(0 -3.51321e-08 0)
(0 -3.49736e-08 0)
(0 -3.48358e-08 0)
(0 -3.47185e-08 0)
(0 -3.46211e-08 0)
(0 -3.45435e-08 0)
(0 -3.44855e-08 0)
(0 -3.44469e-08 0)
(0 -3.44276e-08 0)
(0 -4.32925e-08 0)
(0 -4.25411e-08 0)
(0 -4.18318e-08 0)
(0 -4.11641e-08 0)
(0 -4.05372e-08 0)
(0 -3.99501e-08 0)
(0 -3.94015e-08 0)
(0 -3.889e-08 0)
(0 -3.84139e-08 0)
(0 -3.79718e-08 0)
(0 -3.75619e-08 0)
(0 -3.71828e-08 0)
(0 -3.68328e-08 0)
(0 -3.65107e-08 0)
(0 -3.6215e-08 0)
(0 -3.59446e-08 0)
(0 -3.56983e-08 0)
(0 -3.54753e-08 0)
(0 -3.52748e-08 0)
(0 -3.50959e-08 0)
(0 -3.49381e-08 0)
(0 -3.4801e-08 0)
(0 -3.46841e-08 0)
(0 -3.45872e-08 0)
(0 -3.45099e-08 0)
(0 -3.4452e-08 0)
(0 -3.44135e-08 0)
(0 -3.43943e-08 0)
(0 -4.31927e-08 0)
(0 -4.24465e-08 0)
(0 -4.17424e-08 0)
(0 -4.108e-08 0)
(0 -4.04584e-08 0)
(0 -3.98764e-08 0)
(0 -3.93327e-08 0)
(0 -3.88258e-08 0)
(0 -3.8354e-08 0)
(0 -3.79158e-08 0)
(0 -3.75096e-08 0)
(0 -3.71336e-08 0)
(0 -3.67866e-08 0)
(0 -3.6467e-08 0)
(0 -3.61735e-08 0)
(0 -3.59049e-08 0)
(0 -3.56603e-08 0)
(0 -3.54386e-08 0)
(0 -3.52392e-08 0)
(0 -3.50613e-08 0)
(0 -3.49043e-08 0)
(0 -3.47678e-08 0)
(0 -3.46513e-08 0)
(0 -3.45547e-08 0)
(0 -3.44777e-08 0)
(0 -3.44201e-08 0)
(0 -3.43817e-08 0)
(0 -3.43625e-08 0)
(0 -4.30964e-08 0)
(0 -4.23552e-08 0)
(0 -4.16564e-08 0)
(0 -4.09992e-08 0)
(0 -4.03828e-08 0)
(0 -3.98058e-08 0)
(0 -3.92668e-08 0)
(0 -3.87644e-08 0)
(0 -3.82968e-08 0)
(0 -3.78624e-08 0)
(0 -3.74596e-08 0)
(0 -3.70868e-08 0)
(0 -3.67425e-08 0)
(0 -3.64253e-08 0)
(0 -3.61339e-08 0)
(0 -3.58671e-08 0)
(0 -3.56241e-08 0)
(0 -3.54037e-08 0)
(0 -3.52053e-08 0)
(0 -3.50283e-08 0)
(0 -3.4872e-08 0)
(0 -3.47361e-08 0)
(0 -3.46201e-08 0)
(0 -3.45238e-08 0)
(0 -3.44471e-08 0)
(0 -3.43896e-08 0)
(0 -3.43513e-08 0)
(0 -3.43322e-08 0)
(0 -4.30039e-08 0)
(0 -4.22677e-08 0)
(0 -4.1574e-08 0)
(0 -4.09219e-08 0)
(0 -4.03105e-08 0)
(0 -3.97383e-08 0)
(0 -3.92039e-08 0)
(0 -3.87058e-08 0)
(0 -3.82422e-08 0)
(0 -3.78115e-08 0)
(0 -3.7412e-08 0)
(0 -3.70422e-08 0)
(0 -3.67005e-08 0)
(0 -3.63857e-08 0)
(0 -3.60963e-08 0)
(0 -3.58313e-08 0)
(0 -3.55897e-08 0)
(0 -3.53706e-08 0)
(0 -3.51732e-08 0)
(0 -3.4997e-08 0)
(0 -3.48414e-08 0)
(0 -3.4706e-08 0)
(0 -3.45905e-08 0)
(0 -3.44945e-08 0)
(0 -3.4418e-08 0)
(0 -3.43607e-08 0)
(0 -3.43226e-08 0)
(0 -3.43035e-08 0)
(0 -4.29155e-08 0)
(0 -4.21842e-08 0)
(0 -4.14954e-08 0)
(0 -4.08483e-08 0)
(0 -4.02417e-08 0)
(0 -3.96742e-08 0)
(0 -3.91442e-08 0)
(0 -3.86502e-08 0)
(0 -3.81905e-08 0)
(0 -3.77633e-08 0)
(0 -3.7367e-08 0)
(0 -3.70001e-08 0)
(0 -3.66609e-08 0)
(0 -3.63483e-08 0)
(0 -3.60608e-08 0)
(0 -3.57975e-08 0)
(0 -3.55572e-08 0)
(0 -3.53393e-08 0)
(0 -3.51429e-08 0)
(0 -3.49675e-08 0)
(0 -3.48125e-08 0)
(0 -3.46776e-08 0)
(0 -3.45625e-08 0)
(0 -3.44669e-08 0)
(0 -3.43906e-08 0)
(0 -3.43334e-08 0)
(0 -3.42954e-08 0)
(0 -3.42764e-08 0)
(0 -4.28316e-08 0)
(0 -4.2105e-08 0)
(0 -4.1421e-08 0)
(0 -4.07786e-08 0)
(0 -4.01766e-08 0)
(0 -3.96136e-08 0)
(0 -3.90879e-08 0)
(0 -3.85979e-08 0)
(0 -3.81418e-08 0)
(0 -3.77179e-08 0)
(0 -3.73247e-08 0)
(0 -3.69604e-08 0)
(0 -3.66237e-08 0)
(0 -3.63131e-08 0)
(0 -3.60275e-08 0)
(0 -3.57657e-08 0)
(0 -3.55268e-08 0)
(0 -3.53099e-08 0)
(0 -3.51145e-08 0)
(0 -3.49398e-08 0)
(0 -3.47854e-08 0)
(0 -3.4651e-08 0)
(0 -3.45362e-08 0)
(0 -3.44409e-08 0)
(0 -3.43648e-08 0)
(0 -3.43078e-08 0)
(0 -3.42699e-08 0)
(0 -3.42509e-08 0)
(0 -4.27524e-08 0)
(0 -4.20304e-08 0)
(0 -4.1351e-08 0)
(0 -4.07131e-08 0)
(0 -4.01155e-08 0)
(0 -3.95567e-08 0)
(0 -3.9035e-08 0)
(0 -3.85488e-08 0)
(0 -3.80962e-08 0)
(0 -3.76755e-08 0)
(0 -3.72851e-08 0)
(0 -3.69234e-08 0)
(0 -3.65889e-08 0)
(0 -3.62803e-08 0)
(0 -3.59964e-08 0)
(0 -3.5736e-08 0)
(0 -3.54983e-08 0)
(0 -3.52825e-08 0)
(0 -3.50879e-08 0)
(0 -3.49139e-08 0)
(0 -3.47601e-08 0)
(0 -3.46261e-08 0)
(0 -3.45117e-08 0)
(0 -3.44166e-08 0)
(0 -3.43407e-08 0)
(0 -3.42839e-08 0)
(0 -3.4246e-08 0)
(0 -3.42271e-08 0)
(0 -4.26783e-08 0)
(0 -4.19606e-08 0)
(0 -4.12855e-08 0)
(0 -4.0652e-08 0)
(0 -4.00586e-08 0)
(0 -3.95037e-08 0)
(0 -3.89858e-08 0)
(0 -3.85031e-08 0)
(0 -3.80537e-08 0)
(0 -3.76361e-08 0)
(0 -3.72483e-08 0)
(0 -3.6889e-08 0)
(0 -3.65567e-08 0)
(0 -3.62499e-08 0)
(0 -3.59675e-08 0)
(0 -3.57085e-08 0)
(0 -3.5472e-08 0)
(0 -3.52571e-08 0)
(0 -3.50633e-08 0)
(0 -3.48899e-08 0)
(0 -3.47367e-08 0)
(0 -3.46031e-08 0)
(0 -3.4489e-08 0)
(0 -3.43941e-08 0)
(0 -3.43184e-08 0)
(0 -3.42617e-08 0)
(0 -3.42239e-08 0)
(0 -3.4205e-08 0)
(0 -4.26095e-08 0)
(0 -4.18959e-08 0)
(0 -4.12249e-08 0)
(0 -4.05954e-08 0)
(0 -4.00059e-08 0)
(0 -3.94548e-08 0)
(0 -3.89404e-08 0)
(0 -3.8461e-08 0)
(0 -3.80146e-08 0)
(0 -3.75997e-08 0)
(0 -3.72145e-08 0)
(0 -3.68574e-08 0)
(0 -3.6527e-08 0)
(0 -3.62219e-08 0)
(0 -3.5941e-08 0)
(0 -3.56833e-08 0)
(0 -3.54478e-08 0)
(0 -3.52338e-08 0)
(0 -3.50407e-08 0)
(0 -3.48679e-08 0)
(0 -3.47151e-08 0)
(0 -3.45819e-08 0)
(0 -3.44681e-08 0)
(0 -3.43735e-08 0)
(0 -3.42979e-08 0)
(0 -3.42413e-08 0)
(0 -3.42036e-08 0)
(0 -3.41847e-08 0)
(0 -4.25464e-08 0)
(0 -4.18365e-08 0)
(0 -4.11693e-08 0)
(0 -4.05435e-08 0)
(0 -3.99576e-08 0)
(0 -3.941e-08 0)
(0 -3.88989e-08 0)
(0 -3.84225e-08 0)
(0 -3.79789e-08 0)
(0 -3.75665e-08 0)
(0 -3.71836e-08 0)
(0 -3.68285e-08 0)
(0 -3.64999e-08 0)
(0 -3.61964e-08 0)
(0 -3.59168e-08 0)
(0 -3.56602e-08 0)
(0 -3.54257e-08 0)
(0 -3.52125e-08 0)
(0 -3.502e-08 0)
(0 -3.48478e-08 0)
(0 -3.46954e-08 0)
(0 -3.45626e-08 0)
(0 -3.4449e-08 0)
(0 -3.43546e-08 0)
(0 -3.42792e-08 0)
(0 -3.42227e-08 0)
(0 -3.4185e-08 0)
(0 -3.41662e-08 0)
(0 -4.2489e-08 0)
(0 -4.17826e-08 0)
(0 -4.11189e-08 0)
(0 -4.04965e-08 0)
(0 -3.99139e-08 0)
(0 -3.93695e-08 0)
(0 -3.88613e-08 0)
(0 -3.83877e-08 0)
(0 -3.79467e-08 0)
(0 -3.75366e-08 0)
(0 -3.71557e-08 0)
(0 -3.68025e-08 0)
(0 -3.64755e-08 0)
(0 -3.61734e-08 0)
(0 -3.5895e-08 0)
(0 -3.56395e-08 0)
(0 -3.54058e-08 0)
(0 -3.51933e-08 0)
(0 -3.50015e-08 0)
(0 -3.48297e-08 0)
(0 -3.46777e-08 0)
(0 -3.45452e-08 0)
(0 -3.44318e-08 0)
(0 -3.43376e-08 0)
(0 -3.42623e-08 0)
(0 -3.42059e-08 0)
(0 -3.41683e-08 0)
(0 -3.41495e-08 0)
(0 -4.24377e-08 0)
(0 -4.17345e-08 0)
(0 -4.10739e-08 0)
(0 -4.04546e-08 0)
(0 -3.9875e-08 0)
(0 -3.93334e-08 0)
(0 -3.88279e-08 0)
(0 -3.83567e-08 0)
(0 -3.7918e-08 0)
(0 -3.751e-08 0)
(0 -3.71309e-08 0)
(0 -3.67794e-08 0)
(0 -3.64538e-08 0)
(0 -3.61529e-08 0)
(0 -3.58757e-08 0)
(0 -3.5621e-08 0)
(0 -3.53881e-08 0)
(0 -3.51763e-08 0)
(0 -3.49849e-08 0)
(0 -3.48136e-08 0)
(0 -3.4662e-08 0)
(0 -3.45297e-08 0)
(0 -3.44166e-08 0)
(0 -3.43225e-08 0)
(0 -3.42473e-08 0)
(0 -3.4191e-08 0)
(0 -3.41534e-08 0)
(0 -3.41347e-08 0)
(0 -4.23927e-08 0)
(0 -4.16922e-08 0)
(0 -4.10344e-08 0)
(0 -4.04178e-08 0)
(0 -3.98409e-08 0)
(0 -3.93017e-08 0)
(0 -3.87986e-08 0)
(0 -3.83296e-08 0)
(0 -3.78929e-08 0)
(0 -3.74867e-08 0)
(0 -3.71093e-08 0)
(0 -3.67591e-08 0)
(0 -3.64348e-08 0)
(0 -3.61351e-08 0)
(0 -3.58588e-08 0)
(0 -3.56049e-08 0)
(0 -3.53727e-08 0)
(0 -3.51614e-08 0)
(0 -3.49705e-08 0)
(0 -3.47996e-08 0)
(0 -3.46482e-08 0)
(0 -3.45161e-08 0)
(0 -3.44032e-08 0)
(0 -3.43093e-08 0)
(0 -3.42342e-08 0)
(0 -3.41779e-08 0)
(0 -3.41404e-08 0)
(0 -3.41217e-08 0)
(0 -4.2354e-08 0)
(0 -4.1656e-08 0)
(0 -4.10006e-08 0)
(0 -4.03864e-08 0)
(0 -3.98117e-08 0)
(0 -3.92747e-08 0)
(0 -3.87736e-08 0)
(0 -3.83064e-08 0)
(0 -3.78714e-08 0)
(0 -3.74668e-08 0)
(0 -3.70908e-08 0)
(0 -3.67419e-08 0)
(0 -3.64187e-08 0)
(0 -3.61199e-08 0)
(0 -3.58443e-08 0)
(0 -3.55912e-08 0)
(0 -3.53595e-08 0)
(0 -3.51487e-08 0)
(0 -3.49582e-08 0)
(0 -3.47876e-08 0)
(0 -3.46364e-08 0)
(0 -3.45046e-08 0)
(0 -3.43918e-08 0)
(0 -3.4298e-08 0)
(0 -3.4223e-08 0)
(0 -3.41668e-08 0)
(0 -3.41293e-08 0)
(0 -3.41106e-08 0)
(0 -4.23219e-08 0)
(0 -4.16259e-08 0)
(0 -4.09725e-08 0)
(0 -4.03603e-08 0)
(0 -3.97875e-08 0)
(0 -3.92523e-08 0)
(0 -3.87528e-08 0)
(0 -3.82873e-08 0)
(0 -3.78537e-08 0)
(0 -3.74503e-08 0)
(0 -3.70755e-08 0)
(0 -3.67276e-08 0)
(0 -3.64053e-08 0)
(0 -3.61073e-08 0)
(0 -3.58324e-08 0)
(0 -3.55798e-08 0)
(0 -3.53486e-08 0)
(0 -3.51382e-08 0)
(0 -3.4948e-08 0)
(0 -3.47776e-08 0)
(0 -3.46267e-08 0)
(0 -3.4495e-08 0)
(0 -3.43824e-08 0)
(0 -3.42886e-08 0)
(0 -3.42137e-08 0)
(0 -3.41575e-08 0)
(0 -3.41201e-08 0)
(0 -3.41014e-08 0)
(0 -4.22966e-08 0)
(0 -4.16022e-08 0)
(0 -4.09504e-08 0)
(0 -4.03397e-08 0)
(0 -3.97683e-08 0)
(0 -3.92346e-08 0)
(0 -3.87365e-08 0)
(0 -3.82721e-08 0)
(0 -3.78397e-08 0)
(0 -3.74373e-08 0)
(0 -3.70634e-08 0)
(0 -3.67164e-08 0)
(0 -3.63947e-08 0)
(0 -3.60973e-08 0)
(0 -3.5823e-08 0)
(0 -3.55708e-08 0)
(0 -3.534e-08 0)
(0 -3.51299e-08 0)
(0 -3.494e-08 0)
(0 -3.47698e-08 0)
(0 -3.4619e-08 0)
(0 -3.44875e-08 0)
(0 -3.43749e-08 0)
(0 -3.42812e-08 0)
(0 -3.42064e-08 0)
(0 -3.41502e-08 0)
(0 -3.41128e-08 0)
(0 -3.40941e-08 0)
(0 -4.2278e-08 0)
(0 -4.15848e-08 0)
(0 -4.09341e-08 0)
(0 -4.03246e-08 0)
(0 -3.97543e-08 0)
(0 -3.92216e-08 0)
(0 -3.87245e-08 0)
(0 -3.82611e-08 0)
(0 -3.78294e-08 0)
(0 -3.74278e-08 0)
(0 -3.70546e-08 0)
(0 -3.67081e-08 0)
(0 -3.6387e-08 0)
(0 -3.60901e-08 0)
(0 -3.58161e-08 0)
(0 -3.55643e-08 0)
(0 -3.53337e-08 0)
(0 -3.51238e-08 0)
(0 -3.49341e-08 0)
(0 -3.47641e-08 0)
(0 -3.46134e-08 0)
(0 -3.44819e-08 0)
(0 -3.43694e-08 0)
(0 -3.42758e-08 0)
(0 -3.4201e-08 0)
(0 -3.41449e-08 0)
(0 -3.41075e-08 0)
(0 -3.40888e-08 0)
(0 -4.22662e-08 0)
(0 -4.15738e-08 0)
(0 -4.09239e-08 0)
(0 -4.0315e-08 0)
(0 -3.97455e-08 0)
(0 -3.92134e-08 0)
(0 -3.87169e-08 0)
(0 -3.82541e-08 0)
(0 -3.7823e-08 0)
(0 -3.74219e-08 0)
(0 -3.7049e-08 0)
(0 -3.67029e-08 0)
(0 -3.63821e-08 0)
(0 -3.60855e-08 0)
(0 -3.58118e-08 0)
(0 -3.55601e-08 0)
(0 -3.53297e-08 0)
(0 -3.512e-08 0)
(0 -3.49304e-08 0)
(0 -3.47604e-08 0)
(0 -3.46098e-08 0)
(0 -3.44784e-08 0)
(0 -3.4366e-08 0)
(0 -3.42724e-08 0)
(0 -3.41975e-08 0)
(0 -3.41415e-08 0)
(0 -3.41041e-08 0)
(0 -3.40854e-08 0)
(0 -4.22614e-08 0)
(0 -4.15692e-08 0)
(0 -4.09196e-08 0)
(0 -4.03111e-08 0)
(0 -3.97419e-08 0)
(0 -3.92101e-08 0)
(0 -3.87138e-08 0)
(0 -3.82512e-08 0)
(0 -3.78203e-08 0)
(0 -3.74194e-08 0)
(0 -3.70467e-08 0)
(0 -3.67008e-08 0)
(0 -3.63801e-08 0)
(0 -3.60835e-08 0)
(0 -3.58099e-08 0)
(0 -3.55584e-08 0)
(0 -3.53281e-08 0)
(0 -3.51184e-08 0)
(0 -3.49288e-08 0)
(0 -3.47589e-08 0)
(0 -3.46083e-08 0)
(0 -3.44769e-08 0)
(0 -3.43645e-08 0)
(0 -3.42709e-08 0)
(0 -3.41961e-08 0)
(0 -3.414e-08 0)
(0 -3.41026e-08 0)
(0 -3.4084e-08 0)
(0 -4.57891e-08 0)
(0 -4.66738e-08 0)
(0 -4.75818e-08 0)
(0 -4.85039e-08 0)
(0 -4.9427e-08 0)
(0 -5.03331e-08 0)
(0 -5.11966e-08 0)
(0 -5.19829e-08 0)
(0 -5.2645e-08 0)
(0 -5.31215e-08 0)
(0 -5.33337e-08 0)
(0 -5.31846e-08 0)
(0 -5.25582e-08 0)
(0 -5.1322e-08 0)
(0 -4.93315e-08 0)
(0 -4.6439e-08 0)
(0 -4.25059e-08 0)
(0 -3.74213e-08 0)
(0 -3.11287e-08 0)
(0 -2.36715e-08 0)
(0 -1.52955e-08 0)
(0 -6.77026e-09 0)
(0 -4.56694e-08 0)
(0 -4.65514e-08 0)
(0 -4.74579e-08 0)
(0 -4.83802e-08 0)
(0 -4.9306e-08 0)
(0 -5.0218e-08 0)
(0 -5.10924e-08 0)
(0 -5.18961e-08 0)
(0 -5.25847e-08 0)
(0 -5.30998e-08 0)
(0 -5.33665e-08 0)
(0 -5.32917e-08 0)
(0 -5.27635e-08 0)
(0 -5.1653e-08 0)
(0 -4.98171e-08 0)
(0 -4.71062e-08 0)
(0 -4.33742e-08 0)
(0 -3.84938e-08 0)
(0 -3.23781e-08 0)
(0 -2.50154e-08 0)
(0 -1.65359e-08 0)
(0 -7.42573e-09 0)
(0 -4.55493e-08 0)
(0 -4.64285e-08 0)
(0 -4.73334e-08 0)
(0 -4.8256e-08 0)
(0 -4.91846e-08 0)
(0 -5.0103e-08 0)
(0 -5.09886e-08 0)
(0 -5.18103e-08 0)
(0 -5.25263e-08 0)
(0 -5.30812e-08 0)
(0 -5.34038e-08 0)
(0 -5.34053e-08 0)
(0 -5.29781e-08 0)
(0 -5.19967e-08 0)
(0 -5.03206e-08 0)
(0 -4.77994e-08 0)
(0 -4.42819e-08 0)
(0 -3.96288e-08 0)
(0 -3.37318e-08 0)
(0 -2.65465e-08 0)
(0 -1.81643e-08 0)
(0 -9.04933e-09 0)
(0 -4.54288e-08 0)
(0 -4.63052e-08 0)
(0 -4.72086e-08 0)
(0 -4.81314e-08 0)
(0 -4.90629e-08 0)
(0 -4.99878e-08 0)
(0 -5.0885e-08 0)
(0 -5.17253e-08 0)
(0 -5.24694e-08 0)
(0 -5.30651e-08 0)
(0 -5.34453e-08 0)
(0 -5.35254e-08 0)
(0 -5.32027e-08 0)
(0 -5.2356e-08 0)
(0 -5.08484e-08 0)
(0 -4.85309e-08 0)
(0 -4.52502e-08 0)
(0 -4.08601e-08 0)
(0 -3.52384e-08 0)
(0 -2.83158e-08 0)
(0 -2.01313e-08 0)
(0 -1.09687e-08 0)
(0 -4.53081e-08 0)
(0 -4.61816e-08 0)
(0 -4.70834e-08 0)
(0 -4.80065e-08 0)
(0 -4.89409e-08 0)
(0 -4.98723e-08 0)
(0 -5.07813e-08 0)
(0 -5.16404e-08 0)
(0 -5.24132e-08 0)
(0 -5.30507e-08 0)
(0 -5.34899e-08 0)
(0 -5.3651e-08 0)
(0 -5.34366e-08 0)
(0 -5.27309e-08 0)
(0 -5.14017e-08 0)
(0 -4.9304e-08 0)
(0 -4.62859e-08 0)
(0 -4.21989e-08 0)
(0 -3.69133e-08 0)
(0 -3.03421e-08 0)
(0 -2.24874e-08 0)
(0 -1.35568e-08 0)
(0 -4.51875e-08 0)
(0 -4.60579e-08 0)
(0 -4.69581e-08 0)
(0 -4.78813e-08 0)
(0 -4.88185e-08 0)
(0 -4.97566e-08 0)
(0 -5.06772e-08 0)
(0 -5.15554e-08 0)
(0 -5.2357e-08 0)
(0 -5.30368e-08 0)
(0 -5.3536e-08 0)
(0 -5.37799e-08 0)
(0 -5.3677e-08 0)
(0 -5.31177e-08 0)
(0 -5.19762e-08 0)
(0 -5.01132e-08 0)
(0 -4.73814e-08 0)
(0 -4.36348e-08 0)
(0 -3.87427e-08 0)
(0 -3.26124e-08 0)
(0 -2.52309e-08 0)
(0 -1.67576e-08 0)
(0 -4.50671e-08 0)
(0 -4.59344e-08 0)
(0 -4.68327e-08 0)
(0 -4.77561e-08 0)
(0 -4.86959e-08 0)
(0 -4.96403e-08 0)
(0 -5.05725e-08 0)
(0 -5.14695e-08 0)
(0 -5.22999e-08 0)
(0 -5.3022e-08 0)
(0 -5.35815e-08 0)
(0 -5.3909e-08 0)
(0 -5.39194e-08 0)
(0 -5.351e-08 0)
(0 -5.25626e-08 0)
(0 -5.0945e-08 0)
(0 -4.85169e-08 0)
(0 -4.51379e-08 0)
(0 -4.06807e-08 0)
(0 -3.5052e-08 0)
(0 -2.82287e-08 0)
(0 -2.03251e-08 0)
(0 -4.49472e-08 0)
(0 -4.58113e-08 0)
(0 -4.67076e-08 0)
(0 -4.76308e-08 0)
(0 -4.8573e-08 0)
(0 -4.95235e-08 0)
(0 -5.04669e-08 0)
(0 -5.13822e-08 0)
(0 -5.22409e-08 0)
(0 -5.30047e-08 0)
(0 -5.36238e-08 0)
(0 -5.40346e-08 0)
(0 -5.41582e-08 0)
(0 -5.38997e-08 0)
(0 -5.31487e-08 0)
(0 -5.17814e-08 0)
(0 -4.96656e-08 0)
(0 -4.6668e-08 0)
(0 -4.2666e-08 0)
(0 -3.75663e-08 0)
(0 -3.13334e-08 0)
(0 -2.40343e-08 0)
(0 -4.4828e-08 0)
(0 -4.56887e-08 0)
(0 -4.65828e-08 0)
(0 -4.75056e-08 0)
(0 -4.845e-08 0)
(0 -4.94062e-08 0)
(0 -5.03602e-08 0)
(0 -5.12931e-08 0)
(0 -5.2179e-08 0)
(0 -5.29832e-08 0)
(0 -5.36604e-08 0)
(0 -5.41526e-08 0)
(0 -5.43875e-08 0)
(0 -5.42777e-08 0)
(0 -5.37212e-08 0)
(0 -5.26029e-08 0)
(0 -5.0799e-08 0)
(0 -4.81833e-08 0)
(0 -4.46382e-08 0)
(0 -4.00697e-08 0)
(0 -3.44311e-08 0)
(0 -2.77595e-08 0)
(0 -4.47098e-08 0)
(0 -4.55669e-08 0)
(0 -4.64587e-08 0)
(0 -4.73808e-08 0)
(0 -4.8327e-08 0)
(0 -4.92883e-08 0)
(0 -5.02522e-08 0)
(0 -5.12017e-08 0)
(0 -5.21135e-08 0)
(0 -5.29563e-08 0)
(0 -5.36891e-08 0)
(0 -5.42595e-08 0)
(0 -5.46016e-08 0)
(0 -5.46357e-08 0)
(0 -5.42678e-08 0)
(0 -5.33915e-08 0)
(0 -5.1891e-08 0)
(0 -4.96471e-08 0)
(0 -4.65457e-08 0)
(0 -4.24901e-08 0)
(0 -3.74177e-08 0)
(0 -3.13236e-08 0)
(0 -4.45929e-08 0)
(0 -4.54463e-08 0)
(0 -4.63355e-08 0)
(0 -4.72567e-08 0)
(0 -4.82042e-08 0)
(0 -4.91699e-08 0)
(0 -5.01429e-08 0)
(0 -5.11078e-08 0)
(0 -5.20437e-08 0)
(0 -5.29226e-08 0)
(0 -5.37079e-08 0)
(0 -5.43521e-08 0)
(0 -5.47959e-08 0)
(0 -5.49665e-08 0)
(0 -5.4778e-08 0)
(0 -5.41321e-08 0)
(0 -5.29208e-08 0)
(0 -5.1031e-08 0)
(0 -4.83516e-08 0)
(0 -4.47822e-08 0)
(0 -4.02444e-08 0)
(0 -3.46883e-08 0)
(0 -4.44776e-08 0)
(0 -4.53271e-08 0)
(0 -4.62135e-08 0)
(0 -4.71334e-08 0)
(0 -4.80817e-08 0)
(0 -4.90514e-08 0)
(0 -5.00324e-08 0)
(0 -5.10113e-08 0)
(0 -5.19693e-08 0)
(0 -5.28816e-08 0)
(0 -5.37154e-08 0)
(0 -5.44282e-08 0)
(0 -5.49666e-08 0)
(0 -5.52647e-08 0)
(0 -5.52439e-08 0)
(0 -5.48137e-08 0)
(0 -5.38732e-08 0)
(0 -5.23151e-08 0)
(0 -5.00312e-08 0)
(0 -4.69201e-08 0)
(0 -4.28974e-08 0)
(0 -3.79117e-08 0)
(0 -4.43641e-08 0)
(0 -4.52096e-08 0)
(0 -4.6093e-08 0)
(0 -4.70113e-08 0)
(0 -4.79601e-08 0)
(0 -4.89329e-08 0)
(0 -4.9921e-08 0)
(0 -5.09123e-08 0)
(0 -5.18902e-08 0)
(0 -5.28329e-08 0)
(0 -5.37109e-08 0)
(0 -5.44864e-08 0)
(0 -5.51115e-08 0)
(0 -5.55266e-08 0)
(0 -5.56602e-08 0)
(0 -5.54288e-08 0)
(0 -5.47382e-08 0)
(0 -5.34864e-08 0)
(0 -5.1568e-08 0)
(0 -4.88799e-08 0)
(0 -4.53298e-08 0)
(0 -4.08457e-08 0)
(0 -4.42528e-08 0)
(0 -4.50942e-08 0)
(0 -4.59745e-08 0)
(0 -4.68909e-08 0)
(0 -4.78395e-08 0)
(0 -4.88148e-08 0)
(0 -4.98088e-08 0)
(0 -5.0811e-08 0)
(0 -5.18067e-08 0)
(0 -5.27764e-08 0)
(0 -5.36941e-08 0)
(0 -5.45262e-08 0)
(0 -5.52296e-08 0)
(0 -5.57507e-08 0)
(0 -5.60243e-08 0)
(0 -5.59736e-08 0)
(0 -5.55106e-08 0)
(0 -5.45383e-08 0)
(0 -5.2954e-08 0)
(0 -5.06534e-08 0)
(0 -4.75371e-08 0)
(0 -4.35166e-08 0)
(0 -4.41441e-08 0)
(0 -4.49813e-08 0)
(0 -4.58582e-08 0)
(0 -4.67724e-08 0)
(0 -4.77205e-08 0)
(0 -4.86975e-08 0)
(0 -4.96965e-08 0)
(0 -5.0708e-08 0)
(0 -5.17192e-08 0)
(0 -5.27127e-08 0)
(0 -5.36655e-08 0)
(0 -5.45478e-08 0)
(0 -5.53209e-08 0)
(0 -5.59366e-08 0)
(0 -5.63357e-08 0)
(0 -5.64472e-08 0)
(0 -5.61892e-08 0)
(0 -5.54694e-08 0)
(0 -5.4188e-08 0)
(0 -5.22411e-08 0)
(0 -4.95248e-08 0)
(0 -4.59396e-08 0)
(0 -4.40383e-08 0)
(0 -4.48712e-08 0)
(0 -4.57445e-08 0)
(0 -4.66563e-08 0)
(0 -4.76034e-08 0)
(0 -4.85815e-08 0)
(0 -4.95844e-08 0)
(0 -5.06038e-08 0)
(0 -5.16283e-08 0)
(0 -5.26424e-08 0)
(0 -5.36259e-08 0)
(0 -5.45521e-08 0)
(0 -5.53866e-08 0)
(0 -5.60858e-08 0)
(0 -5.65957e-08 0)
(0 -5.68512e-08 0)
(0 -5.67756e-08 0)
(0 -5.62815e-08 0)
(0 -5.52726e-08 0)
(0 -5.36464e-08 0)
(0 -5.1299e-08 0)
(0 -4.81317e-08 0)
(0 -4.39357e-08 0)
(0 -4.47643e-08 0)
(0 -4.5634e-08 0)
(0 -4.65431e-08 0)
(0 -4.74888e-08 0)
(0 -4.84674e-08 0)
(0 -4.94733e-08 0)
(0 -5.04992e-08 0)
(0 -5.15348e-08 0)
(0 -5.25666e-08 0)
(0 -5.35765e-08 0)
(0 -5.45408e-08 0)
(0 -5.54285e-08 0)
(0 -5.62003e-08 0)
(0 -5.68071e-08 0)
(0 -5.71887e-08 0)
(0 -5.72736e-08 0)
(0 -5.6979e-08 0)
(0 -5.62118e-08 0)
(0 -5.48719e-08 0)
(0 -5.28556e-08 0)
(0 -5.00617e-08 0)
(0 -4.38368e-08 0)
(0 -4.4661e-08 0)
(0 -4.55269e-08 0)
(0 -4.64331e-08 0)
(0 -4.73772e-08 0)
(0 -4.83558e-08 0)
(0 -4.93638e-08 0)
(0 -5.03948e-08 0)
(0 -5.14397e-08 0)
(0 -5.24864e-08 0)
(0 -5.35188e-08 0)
(0 -5.45155e-08 0)
(0 -5.54489e-08 0)
(0 -5.62832e-08 0)
(0 -5.69737e-08 0)
(0 -5.74645e-08 0)
(0 -5.76889e-08 0)
(0 -5.7568e-08 0)
(0 -5.70125e-08 0)
(0 -5.59238e-08 0)
(0 -5.41989e-08 0)
(0 -5.17376e-08 0)
(0 -4.37418e-08 0)
(0 -4.45617e-08 0)
(0 -4.54238e-08 0)
(0 -4.6327e-08 0)
(0 -4.72692e-08 0)
(0 -4.82471e-08 0)
(0 -4.92566e-08 0)
(0 -5.02917e-08 0)
(0 -5.13441e-08 0)
(0 -5.24031e-08 0)
(0 -5.34543e-08 0)
(0 -5.44785e-08 0)
(0 -5.54505e-08 0)
(0 -5.63381e-08 0)
(0 -5.70998e-08 0)
(0 -5.76841e-08 0)
(0 -5.80281e-08 0)
(0 -5.80568e-08 0)
(0 -5.76835e-08 0)
(0 -5.68112e-08 0)
(0 -5.5335e-08 0)
(0 -5.31441e-08 0)
(0 -4.36511e-08 0)
(0 -4.44667e-08 0)
(0 -4.53251e-08 0)
(0 -4.62252e-08 0)
(0 -4.71651e-08 0)
(0 -4.81422e-08 0)
(0 -4.91524e-08 0)
(0 -5.01905e-08 0)
(0 -5.12489e-08 0)
(0 -5.23181e-08 0)
(0 -5.33849e-08 0)
(0 -5.44319e-08 0)
(0 -5.54364e-08 0)
(0 -5.63686e-08 0)
(0 -5.71905e-08 0)
(0 -5.78537e-08 0)
(0 -5.8299e-08 0)
(0 -5.84545e-08 0)
(0 -5.82363e-08 0)
(0 -5.75488e-08 0)
(0 -5.62878e-08 0)
(0 -5.43439e-08 0)
(0 -4.35651e-08 0)
(0 -4.43765e-08 0)
(0 -4.52312e-08 0)
(0 -4.61281e-08 0)
(0 -4.70657e-08 0)
(0 -4.80415e-08 0)
(0 -4.9052e-08 0)
(0 -5.00921e-08 0)
(0 -5.11553e-08 0)
(0 -5.22327e-08 0)
(0 -5.33122e-08 0)
(0 -5.43781e-08 0)
(0 -5.54095e-08 0)
(0 -5.63788e-08 0)
(0 -5.72507e-08 0)
(0 -5.79799e-08 0)
(0 -5.85097e-08 0)
(0 -5.87714e-08 0)
(0 -5.8683e-08 0)
(0 -5.81504e-08 0)
(0 -5.7069e-08 0)
(0 -5.53285e-08 0)
(0 -4.34841e-08 0)
(0 -4.42915e-08 0)
(0 -4.51424e-08 0)
(0 -4.60362e-08 0)
(0 -4.69714e-08 0)
(0 -4.79457e-08 0)
(0 -4.89559e-08 0)
(0 -4.99975e-08 0)
(0 -5.10643e-08 0)
(0 -5.21481e-08 0)
(0 -5.3238e-08 0)
(0 -5.43193e-08 0)
(0 -5.53727e-08 0)
(0 -5.63726e-08 0)
(0 -5.72857e-08 0)
(0 -5.80691e-08 0)
(0 -5.86688e-08 0)
(0 -5.9018e-08 0)
(0 -5.90365e-08 0)
(0 -5.8631e-08 0)
(0 -5.7696e-08 0)
(0 -5.61188e-08 0)
(0 -4.34084e-08 0)
(0 -4.42119e-08 0)
(0 -4.50593e-08 0)
(0 -4.59499e-08 0)
(0 -4.68827e-08 0)
(0 -4.78554e-08 0)
(0 -4.8865e-08 0)
(0 -4.99074e-08 0)
(0 -5.09769e-08 0)
(0 -5.20658e-08 0)
(0 -5.31639e-08 0)
(0 -5.42576e-08 0)
(0 -5.53289e-08 0)
(0 -5.63536e-08 0)
(0 -5.73002e-08 0)
(0 -5.81278e-08 0)
(0 -5.87843e-08 0)
(0 -5.92048e-08 0)
(0 -5.93101e-08 0)
(0 -5.90071e-08 0)
(0 -5.81887e-08 0)
(0 -5.67366e-08 0)
(0 -4.33383e-08 0)
(0 -4.41381e-08 0)
(0 -4.49821e-08 0)
(0 -4.58698e-08 0)
(0 -4.68001e-08 0)
(0 -4.7771e-08 0)
(0 -4.87798e-08 0)
(0 -4.98226e-08 0)
(0 -5.0894e-08 0)
(0 -5.19868e-08 0)
(0 -5.30914e-08 0)
(0 -5.41951e-08 0)
(0 -5.52806e-08 0)
(0 -5.63253e-08 0)
(0 -5.72989e-08 0)
(0 -5.81621e-08 0)
(0 -5.88644e-08 0)
(0 -5.93421e-08 0)
(0 -5.95171e-08 0)
(0 -5.92962e-08 0)
(0 -5.85712e-08 0)
(0 -5.72202e-08 0)
(0 -4.32741e-08 0)
(0 -4.40705e-08 0)
(0 -4.49113e-08 0)
(0 -4.57961e-08 0)
(0 -4.6724e-08 0)
(0 -4.76932e-08 0)
(0 -4.8701e-08 0)
(0 -4.97438e-08 0)
(0 -5.08164e-08 0)
(0 -5.19122e-08 0)
(0 -5.30219e-08 0)
(0 -5.41334e-08 0)
(0 -5.52304e-08 0)
(0 -5.62909e-08 0)
(0 -5.7286e-08 0)
(0 -5.81776e-08 0)
(0 -5.89162e-08 0)
(0 -5.94394e-08 0)
(0 -5.96697e-08 0)
(0 -5.95141e-08 0)
(0 -5.88642e-08 0)
(0 -5.75982e-08 0)
(0 -4.32161e-08 0)
(0 -4.40093e-08 0)
(0 -4.48471e-08 0)
(0 -4.57293e-08 0)
(0 -4.66549e-08 0)
(0 -4.76224e-08 0)
(0 -4.86291e-08 0)
(0 -4.96717e-08 0)
(0 -5.07451e-08 0)
(0 -5.18431e-08 0)
(0 -5.29567e-08 0)
(0 -5.40743e-08 0)
(0 -5.51802e-08 0)
(0 -5.62533e-08 0)
(0 -5.72653e-08 0)
(0 -5.81792e-08 0)
(0 -5.89464e-08 0)
(0 -5.95052e-08 0)
(0 -5.97788e-08 0)
(0 -5.96741e-08 0)
(0 -5.90821e-08 0)
(0 -5.78798e-08 0)
(0 -4.31644e-08 0)
(0 -4.39548e-08 0)
(0 -4.479e-08 0)
(0 -4.56697e-08 0)
(0 -4.65932e-08 0)
(0 -4.7559e-08 0)
(0 -4.85647e-08 0)
(0 -4.96068e-08 0)
(0 -5.06807e-08 0)
(0 -5.17802e-08 0)
(0 -5.28968e-08 0)
(0 -5.40192e-08 0)
(0 -5.5132e-08 0)
(0 -5.62148e-08 0)
(0 -5.72401e-08 0)
(0 -5.81713e-08 0)
(0 -5.89607e-08 0)
(0 -5.9547e-08 0)
(0 -5.98538e-08 0)
(0 -5.97878e-08 0)
(0 -5.92394e-08 0)
(0 -5.80838e-08 0)
(0 -4.31195e-08 0)
(0 -4.39073e-08 0)
(0 -4.474e-08 0)
(0 -4.56176e-08 0)
(0 -4.65393e-08 0)
(0 -4.75035e-08 0)
(0 -4.85081e-08 0)
(0 -4.95497e-08 0)
(0 -5.06239e-08 0)
(0 -5.17245e-08 0)
(0 -5.28433e-08 0)
(0 -5.39692e-08 0)
(0 -5.50874e-08 0)
(0 -5.61777e-08 0)
(0 -5.72131e-08 0)
(0 -5.81576e-08 0)
(0 -5.89638e-08 0)
(0 -5.95711e-08 0)
(0 -5.9903e-08 0)
(0 -5.9866e-08 0)
(0 -5.93496e-08 0)
(0 -5.82279e-08 0)
(0 -4.30813e-08 0)
(0 -4.38669e-08 0)
(0 -4.46976e-08 0)
(0 -4.55733e-08 0)
(0 -4.64933e-08 0)
(0 -4.74562e-08 0)
(0 -4.84598e-08 0)
(0 -4.95009e-08 0)
(0 -5.05751e-08 0)
(0 -5.16765e-08 0)
(0 -5.27969e-08 0)
(0 -5.39255e-08 0)
(0 -5.50477e-08 0)
(0 -5.61436e-08 0)
(0 -5.71867e-08 0)
(0 -5.81411e-08 0)
(0 -5.89601e-08 0)
(0 -5.95829e-08 0)
(0 -5.99333e-08 0)
(0 -5.99176e-08 0)
(0 -5.94239e-08 0)
(0 -5.8322e-08 0)
(0 -4.30501e-08 0)
(0 -4.38339e-08 0)
(0 -4.4663e-08 0)
(0 -4.55371e-08 0)
(0 -4.64557e-08 0)
(0 -4.74175e-08 0)
(0 -4.84202e-08 0)
(0 -4.94608e-08 0)
(0 -5.05349e-08 0)
(0 -5.16368e-08 0)
(0 -5.27583e-08 0)
(0 -5.38889e-08 0)
(0 -5.5014e-08 0)
(0 -5.61141e-08 0)
(0 -5.71627e-08 0)
(0 -5.81245e-08 0)
(0 -5.89526e-08 0)
(0 -5.95868e-08 0)
(0 -5.99507e-08 0)
(0 -5.99505e-08 0)
(0 -5.94751e-08 0)
(0 -5.83982e-08 0)
(0 -4.3026e-08 0)
(0 -4.38085e-08 0)
(0 -4.46362e-08 0)
(0 -4.55091e-08 0)
(0 -4.64266e-08 0)
(0 -4.73874e-08 0)
(0 -4.83895e-08 0)
(0 -4.94297e-08 0)
(0 -5.05037e-08 0)
(0 -5.16058e-08 0)
(0 -5.27281e-08 0)
(0 -5.386e-08 0)
(0 -5.49872e-08 0)
(0 -5.60902e-08 0)
(0 -5.71427e-08 0)
(0 -5.81096e-08 0)
(0 -5.89441e-08 0)
(0 -5.95861e-08 0)
(0 -5.99591e-08 0)
(0 -5.99692e-08 0)
(0 -5.95044e-08 0)
(0 -5.84364e-08 0)
(0 -4.30092e-08 0)
(0 -4.37906e-08 0)
(0 -4.46174e-08 0)
(0 -4.54894e-08 0)
(0 -4.64062e-08 0)
(0 -4.73663e-08 0)
(0 -4.83679e-08 0)
(0 -4.94077e-08 0)
(0 -5.04817e-08 0)
(0 -5.15839e-08 0)
(0 -5.27067e-08 0)
(0 -5.38394e-08 0)
(0 -5.49679e-08 0)
(0 -5.60728e-08 0)
(0 -5.71278e-08 0)
(0 -5.80979e-08 0)
(0 -5.89366e-08 0)
(0 -5.95834e-08 0)
(0 -5.9962e-08 0)
(0 -5.99781e-08 0)
(0 -5.95189e-08 0)
(0 -5.84547e-08 0)
(0 -4.29996e-08 0)
(0 -4.37805e-08 0)
(0 -4.46067e-08 0)
(0 -4.54783e-08 0)
(0 -4.63946e-08 0)
(0 -4.73544e-08 0)
(0 -4.83556e-08 0)
(0 -4.93952e-08 0)
(0 -5.04691e-08 0)
(0 -5.15713e-08 0)
(0 -5.26943e-08 0)
(0 -5.38275e-08 0)
(0 -5.49566e-08 0)
(0 -5.60624e-08 0)
(0 -5.71188e-08 0)
(0 -5.80905e-08 0)
(0 -5.89312e-08 0)
(0 -5.95805e-08 0)
(0 -5.99619e-08 0)
(0 -5.99807e-08 0)
(0 -5.95234e-08 0)
(0 -5.84575e-08 0)
(0 -3.49866e-08 0)
(0 -3.5007e-08 0)
(0 -3.50478e-08 0)
(0 -3.51093e-08 0)
(0 -3.51917e-08 0)
(0 -3.52955e-08 0)
(0 -3.5421e-08 0)
(0 -3.5569e-08 0)
(0 -3.57402e-08 0)
(0 -3.59353e-08 0)
(0 -3.61554e-08 0)
(0 -3.64016e-08 0)
(0 -3.6675e-08 0)
(0 -3.6977e-08 0)
(0 -3.7309e-08 0)
(0 -3.76724e-08 0)
(0 -3.80687e-08 0)
(0 -3.84995e-08 0)
(0 -3.89662e-08 0)
(0 -3.94702e-08 0)
(0 -4.00127e-08 0)
(0 -4.05949e-08 0)
(0 -4.12174e-08 0)
(0 -4.18807e-08 0)
(0 -4.25849e-08 0)
(0 -4.33294e-08 0)
(0 -4.41131e-08 0)
(0 -4.4934e-08 0)
(0 -3.49399e-08 0)
(0 -3.49602e-08 0)
(0 -3.50009e-08 0)
(0 -3.50621e-08 0)
(0 -3.51441e-08 0)
(0 -3.52473e-08 0)
(0 -3.53723e-08 0)
(0 -3.55195e-08 0)
(0 -3.56896e-08 0)
(0 -3.58836e-08 0)
(0 -3.61023e-08 0)
(0 -3.63469e-08 0)
(0 -3.66184e-08 0)
(0 -3.69182e-08 0)
(0 -3.72476e-08 0)
(0 -3.76082e-08 0)
(0 -3.80014e-08 0)
(0 -3.84287e-08 0)
(0 -3.88915e-08 0)
(0 -3.93914e-08 0)
(0 -3.99296e-08 0)
(0 -4.05071e-08 0)
(0 -4.11248e-08 0)
(0 -4.17833e-08 0)
(0 -4.24825e-08 0)
(0 -4.32222e-08 0)
(0 -4.40013e-08 0)
(0 -4.4818e-08 0)
(0 -3.48938e-08 0)
(0 -3.4914e-08 0)
(0 -3.49545e-08 0)
(0 -3.50154e-08 0)
(0 -3.5097e-08 0)
(0 -3.51998e-08 0)
(0 -3.53241e-08 0)
(0 -3.54705e-08 0)
(0 -3.56397e-08 0)
(0 -3.58325e-08 0)
(0 -3.60498e-08 0)
(0 -3.62926e-08 0)
(0 -3.65622e-08 0)
(0 -3.68598e-08 0)
(0 -3.71867e-08 0)
(0 -3.75445e-08 0)
(0 -3.79344e-08 0)
(0 -3.83582e-08 0)
(0 -3.88172e-08 0)
(0 -3.93129e-08 0)
(0 -3.98466e-08 0)
(0 -4.04194e-08 0)
(0 -4.10323e-08 0)
(0 -4.16857e-08 0)
(0 -4.23799e-08 0)
(0 -4.31147e-08 0)
(0 -4.38891e-08 0)
(0 -4.47015e-08 0)
(0 -3.48483e-08 0)
(0 -3.48684e-08 0)
(0 -3.49087e-08 0)
(0 -3.49694e-08 0)
(0 -3.50506e-08 0)
(0 -3.51529e-08 0)
(0 -3.52765e-08 0)
(0 -3.54221e-08 0)
(0 -3.55903e-08 0)
(0 -3.5782e-08 0)
(0 -3.59979e-08 0)
(0 -3.62391e-08 0)
(0 -3.65067e-08 0)
(0 -3.68021e-08 0)
(0 -3.71265e-08 0)
(0 -3.74813e-08 0)
(0 -3.7868e-08 0)
(0 -3.82882e-08 0)
(0 -3.87433e-08 0)
(0 -3.92348e-08 0)
(0 -3.97639e-08 0)
(0 -4.0332e-08 0)
(0 -4.09399e-08 0)
(0 -4.15882e-08 0)
(0 -4.22774e-08 0)
(0 -4.30071e-08 0)
(0 -4.37768e-08 0)
(0 -4.45848e-08 0)
(0 -3.48035e-08 0)
(0 -3.48235e-08 0)
(0 -3.48637e-08 0)
(0 -3.4924e-08 0)
(0 -3.50049e-08 0)
(0 -3.51067e-08 0)
(0 -3.52297e-08 0)
(0 -3.53745e-08 0)
(0 -3.55417e-08 0)
(0 -3.57322e-08 0)
(0 -3.59467e-08 0)
(0 -3.61863e-08 0)
(0 -3.6452e-08 0)
(0 -3.67451e-08 0)
(0 -3.70669e-08 0)
(0 -3.74188e-08 0)
(0 -3.78023e-08 0)
(0 -3.82189e-08 0)
(0 -3.867e-08 0)
(0 -3.91572e-08 0)
(0 -3.96818e-08 0)
(0 -4.0245e-08 0)
(0 -4.08478e-08 0)
(0 -4.1491e-08 0)
(0 -4.2175e-08 0)
(0 -4.28997e-08 0)
(0 -4.36644e-08 0)
(0 -4.4468e-08 0)
(0 -3.47595e-08 0)
(0 -3.47795e-08 0)
(0 -3.48194e-08 0)
(0 -3.48795e-08 0)
(0 -3.49601e-08 0)
(0 -3.50613e-08 0)
(0 -3.51837e-08 0)
(0 -3.53277e-08 0)
(0 -3.5494e-08 0)
(0 -3.56832e-08 0)
(0 -3.58963e-08 0)
(0 -3.61342e-08 0)
(0 -3.6398e-08 0)
(0 -3.66889e-08 0)
(0 -3.70081e-08 0)
(0 -3.73571e-08 0)
(0 -3.77373e-08 0)
(0 -3.81503e-08 0)
(0 -3.85974e-08 0)
(0 -3.90803e-08 0)
(0 -3.96003e-08 0)
(0 -4.01586e-08 0)
(0 -4.07564e-08 0)
(0 -4.13943e-08 0)
(0 -4.2073e-08 0)
(0 -4.27925e-08 0)
(0 -4.35523e-08 0)
(0 -4.43513e-08 0)
(0 -3.47164e-08 0)
(0 -3.47362e-08 0)
(0 -3.4776e-08 0)
(0 -3.48359e-08 0)
(0 -3.4916e-08 0)
(0 -3.50168e-08 0)
(0 -3.51386e-08 0)
(0 -3.52818e-08 0)
(0 -3.54471e-08 0)
(0 -3.56352e-08 0)
(0 -3.58469e-08 0)
(0 -3.60832e-08 0)
(0 -3.6345e-08 0)
(0 -3.66336e-08 0)
(0 -3.69503e-08 0)
(0 -3.72964e-08 0)
(0 -3.76733e-08 0)
(0 -3.80826e-08 0)
(0 -3.85258e-08 0)
(0 -3.90043e-08 0)
(0 -3.95196e-08 0)
(0 -4.0073e-08 0)
(0 -4.06656e-08 0)
(0 -4.12983e-08 0)
(0 -4.19717e-08 0)
(0 -4.26859e-08 0)
(0 -4.34406e-08 0)
(0 -4.4235e-08 0)
(0 -3.46742e-08 0)
(0 -3.4694e-08 0)
(0 -3.47336e-08 0)
(0 -3.47932e-08 0)
(0 -3.4873e-08 0)
(0 -3.49733e-08 0)
(0 -3.50944e-08 0)
(0 -3.52369e-08 0)
(0 -3.54012e-08 0)
(0 -3.55882e-08 0)
(0 -3.57985e-08 0)
(0 -3.60331e-08 0)
(0 -3.6293e-08 0)
(0 -3.65794e-08 0)
(0 -3.68935e-08 0)
(0 -3.72367e-08 0)
(0 -3.76103e-08 0)
(0 -3.8016e-08 0)
(0 -3.84551e-08 0)
(0 -3.89293e-08 0)
(0 -3.94399e-08 0)
(0 -3.99884e-08 0)
(0 -4.05758e-08 0)
(0 -4.12032e-08 0)
(0 -4.18711e-08 0)
(0 -4.258e-08 0)
(0 -4.33296e-08 0)
(0 -4.41192e-08 0)
(0 -3.4633e-08 0)
(0 -3.46527e-08 0)
(0 -3.46921e-08 0)
(0 -3.47515e-08 0)
(0 -3.48309e-08 0)
(0 -3.49307e-08 0)
(0 -3.50513e-08 0)
(0 -3.5193e-08 0)
(0 -3.53564e-08 0)
(0 -3.55422e-08 0)
(0 -3.57512e-08 0)
(0 -3.59842e-08 0)
(0 -3.62422e-08 0)
(0 -3.65263e-08 0)
(0 -3.68379e-08 0)
(0 -3.71781e-08 0)
(0 -3.75485e-08 0)
(0 -3.79505e-08 0)
(0 -3.83857e-08 0)
(0 -3.88555e-08 0)
(0 -3.93615e-08 0)
(0 -3.99049e-08 0)
(0 -4.04871e-08 0)
(0 -4.11091e-08 0)
(0 -4.17717e-08 0)
(0 -4.24752e-08 0)
(0 -4.32196e-08 0)
(0 -4.40043e-08 0)
(0 -3.45929e-08 0)
(0 -3.46125e-08 0)
(0 -3.46518e-08 0)
(0 -3.47109e-08 0)
(0 -3.479e-08 0)
(0 -3.48893e-08 0)
(0 -3.50092e-08 0)
(0 -3.51502e-08 0)
(0 -3.53127e-08 0)
(0 -3.54974e-08 0)
(0 -3.5705e-08 0)
(0 -3.59364e-08 0)
(0 -3.61925e-08 0)
(0 -3.64745e-08 0)
(0 -3.67835e-08 0)
(0 -3.71209e-08 0)
(0 -3.7488e-08 0)
(0 -3.78864e-08 0)
(0 -3.83176e-08 0)
(0 -3.87831e-08 0)
(0 -3.92843e-08 0)
(0 -3.98228e-08 0)
(0 -4.03998e-08 0)
(0 -4.10164e-08 0)
(0 -4.16735e-08 0)
(0 -4.23716e-08 0)
(0 -4.31107e-08 0)
(0 -4.38905e-08 0)
(0 -3.45538e-08 0)
(0 -3.45734e-08 0)
(0 -3.46125e-08 0)
(0 -3.46714e-08 0)
(0 -3.47501e-08 0)
(0 -3.4849e-08 0)
(0 -3.49684e-08 0)
(0 -3.51086e-08 0)
(0 -3.52703e-08 0)
(0 -3.54538e-08 0)
(0 -3.56601e-08 0)
(0 -3.58899e-08 0)
(0 -3.61442e-08 0)
(0 -3.6424e-08 0)
(0 -3.67305e-08 0)
(0 -3.7065e-08 0)
(0 -3.7429e-08 0)
(0 -3.78238e-08 0)
(0 -3.8251e-08 0)
(0 -3.87121e-08 0)
(0 -3.92088e-08 0)
(0 -3.97423e-08 0)
(0 -4.03141e-08 0)
(0 -4.09253e-08 0)
(0 -4.15769e-08 0)
(0 -4.22694e-08 0)
(0 -4.30033e-08 0)
(0 -4.3778e-08 0)
(0 -3.4516e-08 0)
(0 -3.45355e-08 0)
(0 -3.45745e-08 0)
(0 -3.46331e-08 0)
(0 -3.47115e-08 0)
(0 -3.481e-08 0)
(0 -3.49288e-08 0)
(0 -3.50683e-08 0)
(0 -3.52291e-08 0)
(0 -3.54116e-08 0)
(0 -3.56166e-08 0)
(0 -3.58448e-08 0)
(0 -3.60973e-08 0)
(0 -3.63749e-08 0)
(0 -3.6679e-08 0)
(0 -3.70107e-08 0)
(0 -3.73715e-08 0)
(0 -3.77628e-08 0)
(0 -3.8186e-08 0)
(0 -3.86429e-08 0)
(0 -3.91349e-08 0)
(0 -3.96635e-08 0)
(0 -4.02301e-08 0)
(0 -4.08359e-08 0)
(0 -4.1482e-08 0)
(0 -4.21691e-08 0)
(0 -4.28976e-08 0)
(0 -4.36673e-08 0)
(0 -3.44795e-08 0)
(0 -3.44989e-08 0)
(0 -3.45377e-08 0)
(0 -3.45961e-08 0)
(0 -3.46742e-08 0)
(0 -3.47723e-08 0)
(0 -3.48905e-08 0)
(0 -3.50294e-08 0)
(0 -3.51893e-08 0)
(0 -3.53707e-08 0)
(0 -3.55744e-08 0)
(0 -3.58012e-08 0)
(0 -3.60518e-08 0)
(0 -3.63274e-08 0)
(0 -3.66291e-08 0)
(0 -3.6958e-08 0)
(0 -3.73157e-08 0)
(0 -3.77035e-08 0)
(0 -3.81229e-08 0)
(0 -3.85755e-08 0)
(0 -3.90629e-08 0)
(0 -3.95866e-08 0)
(0 -4.01481e-08 0)
(0 -4.07486e-08 0)
(0 -4.13892e-08 0)
(0 -4.20708e-08 0)
(0 -4.27939e-08 0)
(0 -4.35585e-08 0)
(0 -3.44442e-08 0)
(0 -3.44636e-08 0)
(0 -3.45023e-08 0)
(0 -3.45605e-08 0)
(0 -3.46383e-08 0)
(0 -3.47359e-08 0)
(0 -3.48536e-08 0)
(0 -3.49918e-08 0)
(0 -3.51509e-08 0)
(0 -3.53313e-08 0)
(0 -3.55338e-08 0)
(0 -3.57591e-08 0)
(0 -3.6008e-08 0)
(0 -3.62816e-08 0)
(0 -3.65808e-08 0)
(0 -3.69071e-08 0)
(0 -3.72617e-08 0)
(0 -3.76461e-08 0)
(0 -3.80617e-08 0)
(0 -3.85102e-08 0)
(0 -3.89931e-08 0)
(0 -3.95119e-08 0)
(0 -4.00683e-08 0)
(0 -4.06635e-08 0)
(0 -4.12987e-08 0)
(0 -4.19748e-08 0)
(0 -4.26925e-08 0)
(0 -4.34519e-08 0)
(0 -3.44103e-08 0)
(0 -3.44296e-08 0)
(0 -3.44682e-08 0)
(0 -3.45262e-08 0)
(0 -3.46037e-08 0)
(0 -3.47009e-08 0)
(0 -3.48182e-08 0)
(0 -3.49557e-08 0)
(0 -3.51139e-08 0)
(0 -3.52934e-08 0)
(0 -3.54947e-08 0)
(0 -3.57186e-08 0)
(0 -3.59658e-08 0)
(0 -3.62374e-08 0)
(0 -3.65344e-08 0)
(0 -3.6858e-08 0)
(0 -3.72097e-08 0)
(0 -3.75907e-08 0)
(0 -3.80026e-08 0)
(0 -3.8447e-08 0)
(0 -3.89254e-08 0)
(0 -3.94396e-08 0)
(0 -3.99909e-08 0)
(0 -4.05809e-08 0)
(0 -4.12107e-08 0)
(0 -4.18814e-08 0)
(0 -4.25937e-08 0)
(0 -4.3348e-08 0)
(0 -3.43779e-08 0)
(0 -3.43971e-08 0)
(0 -3.44355e-08 0)
(0 -3.44933e-08 0)
(0 -3.45706e-08 0)
(0 -3.46674e-08 0)
(0 -3.47842e-08 0)
(0 -3.49211e-08 0)
(0 -3.50786e-08 0)
(0 -3.52571e-08 0)
(0 -3.54573e-08 0)
(0 -3.56798e-08 0)
(0 -3.59254e-08 0)
(0 -3.6195e-08 0)
(0 -3.64898e-08 0)
(0 -3.68109e-08 0)
(0 -3.71596e-08 0)
(0 -3.75374e-08 0)
(0 -3.79457e-08 0)
(0 -3.83861e-08 0)
(0 -3.88602e-08 0)
(0 -3.93697e-08 0)
(0 -3.99162e-08 0)
(0 -4.0501e-08 0)
(0 -4.11255e-08 0)
(0 -4.17909e-08 0)
(0 -4.24979e-08 0)
(0 -4.3247e-08 0)
(0 -3.43469e-08 0)
(0 -3.43661e-08 0)
(0 -3.44044e-08 0)
(0 -3.4462e-08 0)
(0 -3.4539e-08 0)
(0 -3.46355e-08 0)
(0 -3.47518e-08 0)
(0 -3.48881e-08 0)
(0 -3.50449e-08 0)
(0 -3.52225e-08 0)
(0 -3.54216e-08 0)
(0 -3.56427e-08 0)
(0 -3.58868e-08 0)
(0 -3.61546e-08 0)
(0 -3.64472e-08 0)
(0 -3.67659e-08 0)
(0 -3.71118e-08 0)
(0 -3.74864e-08 0)
(0 -3.78911e-08 0)
(0 -3.83277e-08 0)
(0 -3.87976e-08 0)
(0 -3.93026e-08 0)
(0 -3.98442e-08 0)
(0 -4.0424e-08 0)
(0 -4.10433e-08 0)
(0 -4.17034e-08 0)
(0 -4.24052e-08 0)
(0 -4.31492e-08 0)
(0 -3.43174e-08 0)
(0 -3.43365e-08 0)
(0 -3.43748e-08 0)
(0 -3.44322e-08 0)
(0 -3.45089e-08 0)
(0 -3.46051e-08 0)
(0 -3.47209e-08 0)
(0 -3.48567e-08 0)
(0 -3.50128e-08 0)
(0 -3.51896e-08 0)
(0 -3.53876e-08 0)
(0 -3.56075e-08 0)
(0 -3.585e-08 0)
(0 -3.61161e-08 0)
(0 -3.64067e-08 0)
(0 -3.67229e-08 0)
(0 -3.70661e-08 0)
(0 -3.74377e-08 0)
(0 -3.78391e-08 0)
(0 -3.82719e-08 0)
(0 -3.87378e-08 0)
(0 -3.92384e-08 0)
(0 -3.97753e-08 0)
(0 -4.03502e-08 0)
(0 -4.09645e-08 0)
(0 -4.16194e-08 0)
(0 -4.23161e-08 0)
(0 -4.30551e-08 0)
(0 -3.42896e-08 0)
(0 -3.43086e-08 0)
(0 -3.43467e-08 0)
(0 -3.4404e-08 0)
(0 -3.44805e-08 0)
(0 -3.45763e-08 0)
(0 -3.46918e-08 0)
(0 -3.4827e-08 0)
(0 -3.49824e-08 0)
(0 -3.51584e-08 0)
(0 -3.53554e-08 0)
(0 -3.55741e-08 0)
(0 -3.58152e-08 0)
(0 -3.60796e-08 0)
(0 -3.63682e-08 0)
(0 -3.66822e-08 0)
(0 -3.70229e-08 0)
(0 -3.73915e-08 0)
(0 -3.77896e-08 0)
(0 -3.82188e-08 0)
(0 -3.86808e-08 0)
(0 -3.91772e-08 0)
(0 -3.97096e-08 0)
(0 -4.02798e-08 0)
(0 -4.08891e-08 0)
(0 -4.15391e-08 0)
(0 -4.22307e-08 0)
(0 -4.29648e-08 0)
(0 -3.42633e-08 0)
(0 -3.42823e-08 0)
(0 -3.43203e-08 0)
(0 -3.43774e-08 0)
(0 -3.44537e-08 0)
(0 -3.45493e-08 0)
(0 -3.46643e-08 0)
(0 -3.47991e-08 0)
(0 -3.49539e-08 0)
(0 -3.51291e-08 0)
(0 -3.53251e-08 0)
(0 -3.55427e-08 0)
(0 -3.57825e-08 0)
(0 -3.60452e-08 0)
(0 -3.6332e-08 0)
(0 -3.66438e-08 0)
(0 -3.6982e-08 0)
(0 -3.73479e-08 0)
(0 -3.77429e-08 0)
(0 -3.81687e-08 0)
(0 -3.86269e-08 0)
(0 -3.91192e-08 0)
(0 -3.96473e-08 0)
(0 -4.02129e-08 0)
(0 -4.08176e-08 0)
(0 -4.14627e-08 0)
(0 -4.21494e-08 0)
(0 -4.28787e-08 0)
(0 -3.42387e-08 0)
(0 -3.42577e-08 0)
(0 -3.42956e-08 0)
(0 -3.43525e-08 0)
(0 -3.44286e-08 0)
(0 -3.45239e-08 0)
(0 -3.46386e-08 0)
(0 -3.47729e-08 0)
(0 -3.49271e-08 0)
(0 -3.51016e-08 0)
(0 -3.52968e-08 0)
(0 -3.55133e-08 0)
(0 -3.57518e-08 0)
(0 -3.6013e-08 0)
(0 -3.6298e-08 0)
(0 -3.66078e-08 0)
(0 -3.69437e-08 0)
(0 -3.73069e-08 0)
(0 -3.7699e-08 0)
(0 -3.81215e-08 0)
(0 -3.85761e-08 0)
(0 -3.90646e-08 0)
(0 -3.95886e-08 0)
(0 -4.01498e-08 0)
(0 -4.075e-08 0)
(0 -4.13904e-08 0)
(0 -4.20725e-08 0)
(0 -4.27972e-08 0)
(0 -3.42158e-08 0)
(0 -3.42347e-08 0)
(0 -3.42726e-08 0)
(0 -3.43294e-08 0)
(0 -3.44053e-08 0)
(0 -3.45003e-08 0)
(0 -3.46147e-08 0)
(0 -3.47485e-08 0)
(0 -3.49022e-08 0)
(0 -3.5076e-08 0)
(0 -3.52704e-08 0)
(0 -3.54859e-08 0)
(0 -3.57232e-08 0)
(0 -3.5983e-08 0)
(0 -3.62664e-08 0)
(0 -3.65743e-08 0)
(0 -3.69079e-08 0)
(0 -3.72687e-08 0)
(0 -3.7658e-08 0)
(0 -3.80774e-08 0)
(0 -3.85287e-08 0)
(0 -3.90135e-08 0)
(0 -3.95336e-08 0)
(0 -4.00907e-08 0)
(0 -4.06865e-08 0)
(0 -4.13226e-08 0)
(0 -4.20002e-08 0)
(0 -4.27204e-08 0)
(0 -3.41946e-08 0)
(0 -3.42135e-08 0)
(0 -3.42513e-08 0)
(0 -3.4308e-08 0)
(0 -3.43837e-08 0)
(0 -3.44785e-08 0)
(0 -3.45925e-08 0)
(0 -3.4726e-08 0)
(0 -3.48792e-08 0)
(0 -3.50524e-08 0)
(0 -3.5246e-08 0)
(0 -3.54606e-08 0)
(0 -3.56968e-08 0)
(0 -3.59553e-08 0)
(0 -3.62371e-08 0)
(0 -3.65433e-08 0)
(0 -3.68749e-08 0)
(0 -3.72333e-08 0)
(0 -3.762e-08 0)
(0 -3.80366e-08 0)
(0 -3.84847e-08 0)
(0 -3.89661e-08 0)
(0 -3.94825e-08 0)
(0 -4.00358e-08 0)
(0 -4.06275e-08 0)
(0 -4.12594e-08 0)
(0 -4.19328e-08 0)
(0 -4.26488e-08 0)
(0 -3.41752e-08 0)
(0 -3.41941e-08 0)
(0 -3.42318e-08 0)
(0 -3.42884e-08 0)
(0 -3.43639e-08 0)
(0 -3.44585e-08 0)
(0 -3.45723e-08 0)
(0 -3.47054e-08 0)
(0 -3.48581e-08 0)
(0 -3.50307e-08 0)
(0 -3.52236e-08 0)
(0 -3.54374e-08 0)
(0 -3.56726e-08 0)
(0 -3.59299e-08 0)
(0 -3.62103e-08 0)
(0 -3.65148e-08 0)
(0 -3.68445e-08 0)
(0 -3.72008e-08 0)
(0 -3.75851e-08 0)
(0 -3.79991e-08 0)
(0 -3.84442e-08 0)
(0 -3.89224e-08 0)
(0 -3.94355e-08 0)
(0 -3.99851e-08 0)
(0 -4.05731e-08 0)
(0 -4.12011e-08 0)
(0 -4.18705e-08 0)
(0 -4.25826e-08 0)
(0 -3.41577e-08 0)
(0 -3.41765e-08 0)
(0 -3.42141e-08 0)
(0 -3.42706e-08 0)
(0 -3.4346e-08 0)
(0 -3.44404e-08 0)
(0 -3.45539e-08 0)
(0 -3.46867e-08 0)
(0 -3.4839e-08 0)
(0 -3.50111e-08 0)
(0 -3.52034e-08 0)
(0 -3.54163e-08 0)
(0 -3.56506e-08 0)
(0 -3.59068e-08 0)
(0 -3.6186e-08 0)
(0 -3.64889e-08 0)
(0 -3.6817e-08 0)
(0 -3.71713e-08 0)
(0 -3.75534e-08 0)
(0 -3.79649e-08 0)
(0 -3.84074e-08 0)
(0 -3.88827e-08 0)
(0 -3.93926e-08 0)
(0 -3.99389e-08 0)
(0 -4.05234e-08 0)
(0 -4.11478e-08 0)
(0 -4.18135e-08 0)
(0 -4.2522e-08 0)
(0 -3.41419e-08 0)
(0 -3.41607e-08 0)
(0 -3.41983e-08 0)
(0 -3.42547e-08 0)
(0 -3.43299e-08 0)
(0 -3.44242e-08 0)
(0 -3.45374e-08 0)
(0 -3.46699e-08 0)
(0 -3.48219e-08 0)
(0 -3.49935e-08 0)
(0 -3.51852e-08 0)
(0 -3.53975e-08 0)
(0 -3.56309e-08 0)
(0 -3.58862e-08 0)
(0 -3.61641e-08 0)
(0 -3.64658e-08 0)
(0 -3.67922e-08 0)
(0 -3.71448e-08 0)
(0 -3.7525e-08 0)
(0 -3.79342e-08 0)
(0 -3.83743e-08 0)
(0 -3.88469e-08 0)
(0 -3.9354e-08 0)
(0 -3.98973e-08 0)
(0 -4.04786e-08 0)
(0 -4.10997e-08 0)
(0 -4.17622e-08 0)
(0 -4.24673e-08 0)
(0 -3.4128e-08 0)
(0 -3.41467e-08 0)
(0 -3.41843e-08 0)
(0 -3.42406e-08 0)
(0 -3.43158e-08 0)
(0 -3.44098e-08 0)
(0 -3.45229e-08 0)
(0 -3.46552e-08 0)
(0 -3.48068e-08 0)
(0 -3.4978e-08 0)
(0 -3.51692e-08 0)
(0 -3.53809e-08 0)
(0 -3.56135e-08 0)
(0 -3.58679e-08 0)
(0 -3.61449e-08 0)
(0 -3.64453e-08 0)
(0 -3.67704e-08 0)
(0 -3.71214e-08 0)
(0 -3.74998e-08 0)
(0 -3.79071e-08 0)
(0 -3.8345e-08 0)
(0 -3.88153e-08 0)
(0 -3.93198e-08 0)
(0 -3.98604e-08 0)
(0 -4.04389e-08 0)
(0 -4.10571e-08 0)
(0 -4.17165e-08 0)
(0 -4.24186e-08 0)
(0 -3.41159e-08 0)
(0 -3.41347e-08 0)
(0 -3.41722e-08 0)
(0 -3.42284e-08 0)
(0 -3.43035e-08 0)
(0 -3.43974e-08 0)
(0 -3.45103e-08 0)
(0 -3.46424e-08 0)
(0 -3.47937e-08 0)
(0 -3.49646e-08 0)
(0 -3.51553e-08 0)
(0 -3.53665e-08 0)
(0 -3.55985e-08 0)
(0 -3.58521e-08 0)
(0 -3.61282e-08 0)
(0 -3.64276e-08 0)
(0 -3.67515e-08 0)
(0 -3.71011e-08 0)
(0 -3.7478e-08 0)
(0 -3.78836e-08 0)
(0 -3.83196e-08 0)
(0 -3.87878e-08 0)
(0 -3.92901e-08 0)
(0 -3.98283e-08 0)
(0 -4.04044e-08 0)
(0 -4.102e-08 0)
(0 -4.16768e-08 0)
(0 -4.23762e-08 0)
(0 -3.41058e-08 0)
(0 -3.41245e-08 0)
(0 -3.4162e-08 0)
(0 -3.42182e-08 0)
(0 -3.42932e-08 0)
(0 -3.4387e-08 0)
(0 -3.44998e-08 0)
(0 -3.46316e-08 0)
(0 -3.47827e-08 0)
(0 -3.49532e-08 0)
(0 -3.51437e-08 0)
(0 -3.53543e-08 0)
(0 -3.55858e-08 0)
(0 -3.58388e-08 0)
(0 -3.61141e-08 0)
(0 -3.64126e-08 0)
(0 -3.67355e-08 0)
(0 -3.7084e-08 0)
(0 -3.74595e-08 0)
(0 -3.78637e-08 0)
(0 -3.82981e-08 0)
(0 -3.87646e-08 0)
(0 -3.9265e-08 0)
(0 -3.98012e-08 0)
(0 -4.03751e-08 0)
(0 -4.09885e-08 0)
(0 -4.16431e-08 0)
(0 -4.23403e-08 0)
(0 -3.40976e-08 0)
(0 -3.41163e-08 0)
(0 -3.41537e-08 0)
(0 -3.42099e-08 0)
(0 -3.42848e-08 0)
(0 -3.43785e-08 0)
(0 -3.44912e-08 0)
(0 -3.46228e-08 0)
(0 -3.47737e-08 0)
(0 -3.49441e-08 0)
(0 -3.51342e-08 0)
(0 -3.53445e-08 0)
(0 -3.55755e-08 0)
(0 -3.5828e-08 0)
(0 -3.61027e-08 0)
(0 -3.64005e-08 0)
(0 -3.67225e-08 0)
(0 -3.70701e-08 0)
(0 -3.74445e-08 0)
(0 -3.78475e-08 0)
(0 -3.82806e-08 0)
(0 -3.87456e-08 0)
(0 -3.92445e-08 0)
(0 -3.97791e-08 0)
(0 -4.03513e-08 0)
(0 -4.09629e-08 0)
(0 -4.16156e-08 0)
(0 -4.23109e-08 0)
(0 -3.40913e-08 0)
(0 -3.411e-08 0)
(0 -3.41474e-08 0)
(0 -3.42035e-08 0)
(0 -3.42783e-08 0)
(0 -3.4372e-08 0)
(0 -3.44846e-08 0)
(0 -3.46161e-08 0)
(0 -3.47669e-08 0)
(0 -3.4937e-08 0)
(0 -3.51269e-08 0)
(0 -3.53369e-08 0)
(0 -3.55676e-08 0)
(0 -3.58197e-08 0)
(0 -3.60939e-08 0)
(0 -3.63911e-08 0)
(0 -3.67125e-08 0)
(0 -3.70594e-08 0)
(0 -3.7433e-08 0)
(0 -3.7835e-08 0)
(0 -3.82671e-08 0)
(0 -3.87311e-08 0)
(0 -3.92287e-08 0)
(0 -3.97621e-08 0)
(0 -4.03329e-08 0)
(0 -4.09431e-08 0)
(0 -4.15944e-08 0)
(0 -4.22883e-08 0)
(0 -3.40869e-08 0)
(0 -3.41056e-08 0)
(0 -3.4143e-08 0)
(0 -3.4199e-08 0)
(0 -3.42739e-08 0)
(0 -3.43675e-08 0)
(0 -3.448e-08 0)
(0 -3.46115e-08 0)
(0 -3.47621e-08 0)
(0 -3.49321e-08 0)
(0 -3.51218e-08 0)
(0 -3.53317e-08 0)
(0 -3.55621e-08 0)
(0 -3.58139e-08 0)
(0 -3.60878e-08 0)
(0 -3.63846e-08 0)
(0 -3.67056e-08 0)
(0 -3.70519e-08 0)
(0 -3.7425e-08 0)
(0 -3.78263e-08 0)
(0 -3.82577e-08 0)
(0 -3.87209e-08 0)
(0 -3.92177e-08 0)
(0 -3.97501e-08 0)
(0 -4.03201e-08 0)
(0 -4.09293e-08 0)
(0 -4.15796e-08 0)
(0 -4.22724e-08 0)
(0 -3.40844e-08 0)
(0 -3.41031e-08 0)
(0 -3.41405e-08 0)
(0 -3.41966e-08 0)
(0 -3.42714e-08 0)
(0 -3.4365e-08 0)
(0 -3.44774e-08 0)
(0 -3.46089e-08 0)
(0 -3.47594e-08 0)
(0 -3.49294e-08 0)
(0 -3.5119e-08 0)
(0 -3.53287e-08 0)
(0 -3.5559e-08 0)
(0 -3.58107e-08 0)
(0 -3.60843e-08 0)
(0 -3.63809e-08 0)
(0 -3.67016e-08 0)
(0 -3.70477e-08 0)
(0 -3.74204e-08 0)
(0 -3.78214e-08 0)
(0 -3.82524e-08 0)
(0 -3.87151e-08 0)
(0 -3.92115e-08 0)
(0 -3.97434e-08 0)
(0 -4.03128e-08 0)
(0 -4.09215e-08 0)
(0 -4.15712e-08 0)
(0 -4.22635e-08 0)
(0 -2.38129e-13 0)
(0 -1.78379e-12 0)
(0 -1.36722e-10 0)
(0 -3.631e-09 0)
(0 -4.80098e-09 0)
(0 -5.63031e-09 0)
(0 -4.61535e-09 0)
(0 -5.7336e-09 0)
(0 -8.20157e-09 0)
(0 -1.09977e-08 0)
(0 -1.26939e-08 0)
(0 -1.40008e-08 0)
(0 -1.3433e-08 0)
(0 -1.49394e-08 0)
(0 -1.70995e-08 0)
(0 -1.92391e-08 0)
(0 -2.0925e-08 0)
(0 -2.23401e-08 0)
(0 -2.23794e-08 0)
(0 -2.37531e-08 0)
(0 -2.54326e-08 0)
(0 -2.71025e-08 0)
(0 -2.85769e-08 0)
(0 -2.98898e-08 0)
(0 -3.03702e-08 0)
(0 -3.14812e-08 0)
(0 -3.27534e-08 0)
(0 -3.40383e-08 0)
(0 -3.52401e-08 0)
(0 -3.63549e-08 0)
(0 -3.70759e-08 0)
(0 -3.79205e-08 0)
(0 -3.88614e-08 0)
(0 -3.98235e-08 0)
(0 -4.07542e-08 0)
(0 -4.1643e-08 0)
(0 -4.24405e-08 0)
(0 -4.30506e-08 0)
(0 -4.37234e-08 0)
(0 -4.44186e-08 0)
(0 -4.51065e-08 0)
(0 -4.57781e-08 0)
(0 -4.65353e-08 0)
(0 -4.69513e-08 0)
(0 -4.74103e-08 0)
(0 -4.78897e-08 0)
(0 -4.83728e-08 0)
(0 -4.8853e-08 0)
(0 -4.94965e-08 0)
(0 -4.97583e-08 0)
(0 -5.00503e-08 0)
(0 -5.03599e-08 0)
(0 -5.06772e-08 0)
(0 -5.0998e-08 0)
(0 -5.14897e-08 0)
(0 -5.16333e-08 0)
(0 -5.17984e-08 0)
(0 -5.19776e-08 0)
(0 -5.21656e-08 0)
(0 -5.23594e-08 0)
(0 -5.26878e-08 0)
(0 -5.27438e-08 0)
(0 -5.28149e-08 0)
(0 -5.2897e-08 0)
(0 -5.2987e-08 0)
(0 -5.30832e-08 0)
(0 -5.32556e-08 0)
(0 -5.32487e-08 0)
(0 -5.32522e-08 0)
(0 -5.32639e-08 0)
(0 -5.3282e-08 0)
(0 -5.33055e-08 0)
(0 -5.33408e-08 0)
(0 -5.32902e-08 0)
(0 -5.32465e-08 0)
(0 -5.32086e-08 0)
(0 -5.31756e-08 0)
(0 -5.31466e-08 0)
(0 -5.30691e-08 0)
(0 -5.29892e-08 0)
(0 -5.29136e-08 0)
(0 -5.28419e-08 0)
(0 -5.27734e-08 0)
(0 -5.27078e-08 0)
(0 -5.25431e-08 0)
(0 -5.24443e-08 0)
(0 -5.23479e-08 0)
(0 -5.22538e-08 0)
(0 -5.21617e-08 0)
(0 -5.20713e-08 0)
(0 -5.18433e-08 0)
(0 -5.17329e-08 0)
(0 -5.16237e-08 0)
(0 -5.15155e-08 0)
(0 -5.14082e-08 0)
(0 -5.13019e-08 0)
(0 -5.1031e-08 0)
(0 -5.09142e-08 0)
(0 -5.07975e-08 0)
(0 -5.0681e-08 0)
(0 -5.05648e-08 0)
(0 -5.04486e-08 0)
(0 -5.01516e-08 0)
(0 -5.00318e-08 0)
(0 -4.99115e-08 0)
(0 -4.97908e-08 0)
(0 -4.96697e-08 0)
(0 -4.95483e-08 0)
(0 -4.92379e-08 0)
(0 -4.91175e-08 0)
(0 -4.89962e-08 0)
(0 -4.8874e-08 0)
(0 -4.87511e-08 0)
(0 -4.86275e-08 0)
(0 -4.83134e-08 0)
(0 -4.8194e-08 0)
(0 -4.80733e-08 0)
(0 -4.79517e-08 0)
(0 -4.7829e-08 0)
(0 -4.77056e-08 0)
(0 -4.73945e-08 0)
(0 -4.72772e-08 0)
(0 -4.71585e-08 0)
(0 -4.70387e-08 0)
(0 -4.69178e-08 0)
(0 -4.6796e-08 0)
(0 -4.64928e-08 0)
(0 -4.63784e-08 0)
(0 -4.62627e-08 0)
(0 -4.61457e-08 0)
(0 -4.60276e-08 0)
(0 -4.59085e-08 0)
(0 -4.50499e-08 0)
(0 -4.42248e-08 0)
(0 -4.34366e-08 0)
(0 -4.26873e-08 0)
(0 -4.19783e-08 0)
(0 -4.13101e-08 0)
(0 -4.06829e-08 0)
(0 -4.00962e-08 0)
(0 -3.95493e-08 0)
(0 -3.90413e-08 0)
(0 -3.85708e-08 0)
(0 -3.81366e-08 0)
(0 -3.77371e-08 0)
(0 -3.73709e-08 0)
(0 -3.70365e-08 0)
(0 -3.67323e-08 0)
(0 -3.6457e-08 0)
(0 -3.62092e-08 0)
(0 -3.59877e-08 0)
(0 -3.57914e-08 0)
(0 -3.56193e-08 0)
(0 -3.54705e-08 0)
(0 -3.53443e-08 0)
(0 -3.524e-08 0)
(0 -3.51572e-08 0)
(0 -3.50955e-08 0)
(0 -3.50545e-08 0)
(0 -3.5034e-08 0)
(0 -4.51654e-08 0)
(0 -4.43362e-08 0)
(0 -4.35435e-08 0)
(0 -4.27896e-08 0)
(0 -4.20758e-08 0)
(0 -4.14029e-08 0)
(0 -4.0771e-08 0)
(0 -4.01799e-08 0)
(0 -3.96287e-08 0)
(0 -3.91167e-08 0)
(0 -3.86425e-08 0)
(0 -3.82049e-08 0)
(0 -3.78024e-08 0)
(0 -3.74334e-08 0)
(0 -3.70965e-08 0)
(0 -3.67902e-08 0)
(0 -3.6513e-08 0)
(0 -3.62636e-08 0)
(0 -3.60407e-08 0)
(0 -3.58432e-08 0)
(0 -3.56701e-08 0)
(0 -3.55206e-08 0)
(0 -3.53937e-08 0)
(0 -3.5289e-08 0)
(0 -3.52058e-08 0)
(0 -3.51437e-08 0)
(0 -3.51026e-08 0)
(0 -3.5082e-08 0)
(0 -4.528e-08 0)
(0 -4.44468e-08 0)
(0 -4.36497e-08 0)
(0 -4.28912e-08 0)
(0 -4.21728e-08 0)
(0 -4.14952e-08 0)
(0 -4.08588e-08 0)
(0 -4.02632e-08 0)
(0 -3.97079e-08 0)
(0 -3.9192e-08 0)
(0 -3.87142e-08 0)
(0 -3.82733e-08 0)
(0 -3.78677e-08 0)
(0 -3.7496e-08 0)
(0 -3.71567e-08 0)
(0 -3.68483e-08 0)
(0 -3.65692e-08 0)
(0 -3.63182e-08 0)
(0 -3.6094e-08 0)
(0 -3.58954e-08 0)
(0 -3.57213e-08 0)
(0 -3.5571e-08 0)
(0 -3.54435e-08 0)
(0 -3.53382e-08 0)
(0 -3.52547e-08 0)
(0 -3.51924e-08 0)
(0 -3.5151e-08 0)
(0 -3.51304e-08 0)
(0 -4.53935e-08 0)
(0 -4.45563e-08 0)
(0 -4.37549e-08 0)
(0 -4.29919e-08 0)
(0 -4.2269e-08 0)
(0 -4.15869e-08 0)
(0 -4.0946e-08 0)
(0 -4.03462e-08 0)
(0 -3.97868e-08 0)
(0 -3.92671e-08 0)
(0 -3.87857e-08 0)
(0 -3.83415e-08 0)
(0 -3.7933e-08 0)
(0 -3.75587e-08 0)
(0 -3.7217e-08 0)
(0 -3.69065e-08 0)
(0 -3.66256e-08 0)
(0 -3.63731e-08 0)
(0 -3.61475e-08 0)
(0 -3.59477e-08 0)
(0 -3.57728e-08 0)
(0 -3.56216e-08 0)
(0 -3.54935e-08 0)
(0 -3.53878e-08 0)
(0 -3.53038e-08 0)
(0 -3.52412e-08 0)
(0 -3.51997e-08 0)
(0 -3.5179e-08 0)
(0 -4.55057e-08 0)
(0 -4.46646e-08 0)
(0 -4.38591e-08 0)
(0 -4.30917e-08 0)
(0 -4.23643e-08 0)
(0 -4.16778e-08 0)
(0 -4.10326e-08 0)
(0 -4.04286e-08 0)
(0 -3.98653e-08 0)
(0 -3.93418e-08 0)
(0 -3.8857e-08 0)
(0 -3.84096e-08 0)
(0 -3.79982e-08 0)
(0 -3.76213e-08 0)
(0 -3.72773e-08 0)
(0 -3.69647e-08 0)
(0 -3.66821e-08 0)
(0 -3.6428e-08 0)
(0 -3.62011e-08 0)
(0 -3.60003e-08 0)
(0 -3.58244e-08 0)
(0 -3.56725e-08 0)
(0 -3.55437e-08 0)
(0 -3.54375e-08 0)
(0 -3.53532e-08 0)
(0 -3.52903e-08 0)
(0 -3.52486e-08 0)
(0 -3.52278e-08 0)
(0 -4.56167e-08 0)
(0 -4.47717e-08 0)
(0 -4.3962e-08 0)
(0 -4.31904e-08 0)
(0 -4.24586e-08 0)
(0 -4.17678e-08 0)
(0 -4.11184e-08 0)
(0 -4.05104e-08 0)
(0 -3.99432e-08 0)
(0 -3.94161e-08 0)
(0 -3.89279e-08 0)
(0 -3.84774e-08 0)
(0 -3.80632e-08 0)
(0 -3.76838e-08 0)
(0 -3.73375e-08 0)
(0 -3.7023e-08 0)
(0 -3.67386e-08 0)
(0 -3.6483e-08 0)
(0 -3.62548e-08 0)
(0 -3.60528e-08 0)
(0 -3.5876e-08 0)
(0 -3.57234e-08 0)
(0 -3.5594e-08 0)
(0 -3.54873e-08 0)
(0 -3.54026e-08 0)
(0 -3.53395e-08 0)
(0 -3.52976e-08 0)
(0 -3.52767e-08 0)
(0 -4.65997e-14 0)
(0 -4.65982e-14 0)
(0 -4.65951e-14 0)
(0 -4.65906e-14 0)
(0 -4.65845e-14 0)
(0 -4.65768e-14 0)
(0 -4.65676e-14 0)
(0 -4.65569e-14 0)
(0 -4.65447e-14 0)
(0 -4.65308e-14 0)
(0 -4.65155e-14 0)
(0 -4.64986e-14 0)
(0 -4.64802e-14 0)
(0 -4.64603e-14 0)
(0 -4.64389e-14 0)
(0 -4.6416e-14 0)
(0 -4.63918e-14 0)
(0 -4.6366e-14 0)
(0 -4.63388e-14 0)
(0 -4.63102e-14 0)
(0 -4.62798e-14 0)
(0 -4.62477e-14 0)
(0 -4.62133e-14 0)
(0 -4.61763e-14 0)
(0 -4.61359e-14 0)
(0 -4.60913e-14 0)
(0 -4.60415e-14 0)
(0 -4.59857e-14 0)
(0 -4.59235e-14 0)
(0 -4.58558e-14 0)
(0 -4.57859e-14 0)
(0 -4.57219e-14 0)
(0 -4.56808e-14 0)
(0 -4.56975e-14 0)
(0 -4.5846e-14 0)
(0 -4.6303e-14 0)
(0 -4.74988e-14 0)
(0 -5.03179e-14 0)
(0 -5.78953e-14 0)
(0 -8.25911e-14 0)
(0 -2.98122e-11 0)
(0 -2.98119e-11 0)
(0 -2.98114e-11 0)
(0 -2.98106e-11 0)
(0 -2.98095e-11 0)
(0 -2.98082e-11 0)
(0 -2.98067e-11 0)
(0 -2.9805e-11 0)
(0 -2.98032e-11 0)
(0 -2.98012e-11 0)
(0 -2.97994e-11 0)
(0 -2.97976e-11 0)
(0 -2.97962e-11 0)
(0 -2.97952e-11 0)
(0 -2.97948e-11 0)
(0 -2.97953e-11 0)
(0 -2.97967e-11 0)
(0 -2.9799e-11 0)
(0 -2.98019e-11 0)
(0 -2.98049e-11 0)
(0 -2.98068e-11 0)
(0 -2.98054e-11 0)
(0 -2.97976e-11 0)
(0 -2.97786e-11 0)
(0 -2.9742e-11 0)
(0 -2.96796e-11 0)
(0 -2.9582e-11 0)
(0 -2.94398e-11 0)
(0 -2.92467e-11 0)
(0 -2.90051e-11 0)
(0 -2.87353e-11 0)
(0 -2.84911e-11 0)
(0 -2.83898e-11 0)
(0 -2.86763e-11 0)
(0 -2.99031e-11 0)
(0 -3.34471e-11 0)
(0 -4.3317e-11 0)
(0 -7.96654e-11 0)
(0 -3.62218e-10 0)
(0 -3.78166e-09 0)
(0 -8.30765e-09 0)
(0 -8.30733e-09 0)
(0 -8.30669e-09 0)
(0 -8.30573e-09 0)
(0 -8.30444e-09 0)
(0 -8.30284e-09 0)
(0 -8.30092e-09 0)
(0 -8.29867e-09 0)
(0 -8.29611e-09 0)
(0 -8.29323e-09 0)
(0 -8.29004e-09 0)
(0 -8.28653e-09 0)
(0 -8.28272e-09 0)
(0 -8.27861e-09 0)
(0 -8.27422e-09 0)
(0 -8.26953e-09 0)
(0 -8.26457e-09 0)
(0 -8.25933e-09 0)
(0 -8.25382e-09 0)
(0 -8.248e-09 0)
(0 -8.24184e-09 0)
(0 -8.23528e-09 0)
(0 -8.2282e-09 0)
(0 -8.22046e-09 0)
(0 -8.21183e-09 0)
(0 -8.20208e-09 0)
(0 -8.19094e-09 0)
(0 -8.17819e-09 0)
(0 -8.16384e-09 0)
(0 -8.14835e-09 0)
(0 -8.13311e-09 0)
(0 -8.12129e-09 0)
(0 -8.11932e-09 0)
(0 -8.14008e-09 0)
(0 -8.20908e-09 0)
(0 -8.37472e-09 0)
(0 -8.7236e-09 0)
(0 -9.41912e-09 0)
(0 -1.06783e-08 0)
(0 -1.22891e-08 0)
(0 -1.87548e-08 0)
(0 -1.8754e-08 0)
(0 -1.87523e-08 0)
(0 -1.87498e-08 0)
(0 -1.87464e-08 0)
(0 -1.87422e-08 0)
(0 -1.87372e-08 0)
(0 -1.87313e-08 0)
(0 -1.87246e-08 0)
(0 -1.8717e-08 0)
(0 -1.87086e-08 0)
(0 -1.86994e-08 0)
(0 -1.86893e-08 0)
(0 -1.86784e-08 0)
(0 -1.86667e-08 0)
(0 -1.86542e-08 0)
(0 -1.86409e-08 0)
(0 -1.86268e-08 0)
(0 -1.86119e-08 0)
(0 -1.85962e-08 0)
(0 -1.85797e-08 0)
(0 -1.85623e-08 0)
(0 -1.8544e-08 0)
(0 -1.85246e-08 0)
(0 -1.8504e-08 0)
(0 -1.84822e-08 0)
(0 -1.84588e-08 0)
(0 -1.84341e-08 0)
(0 -1.84083e-08 0)
(0 -1.83825e-08 0)
(0 -1.83586e-08 0)
(0 -1.83411e-08 0)
(0 -1.83378e-08 0)
(0 -1.83631e-08 0)
(0 -1.8442e-08 0)
(0 -1.86152e-08 0)
(0 -1.89416e-08 0)
(0 -1.94953e-08 0)
(0 -2.03218e-08 0)
(0 -2.13041e-08 0)
(0 -2.79368e-08 0)
(0 -2.79355e-08 0)
(0 -2.79328e-08 0)
(0 -2.79287e-08 0)
(0 -2.79233e-08 0)
(0 -2.79165e-08 0)
(0 -2.79083e-08 0)
(0 -2.78988e-08 0)
(0 -2.78879e-08 0)
(0 -2.78756e-08 0)
(0 -2.7862e-08 0)
(0 -2.7847e-08 0)
(0 -2.78306e-08 0)
(0 -2.78129e-08 0)
(0 -2.77938e-08 0)
(0 -2.77734e-08 0)
(0 -2.77517e-08 0)
(0 -2.77286e-08 0)
(0 -2.77043e-08 0)
(0 -2.76786e-08 0)
(0 -2.76517e-08 0)
(0 -2.76235e-08 0)
(0 -2.75939e-08 0)
(0 -2.7563e-08 0)
(0 -2.75306e-08 0)
(0 -2.74969e-08 0)
(0 -2.74617e-08 0)
(0 -2.74255e-08 0)
(0 -2.73888e-08 0)
(0 -2.73529e-08 0)
(0 -2.73204e-08 0)
(0 -2.72956e-08 0)
(0 -2.7286e-08 0)
(0 -2.73043e-08 0)
(0 -2.73698e-08 0)
(0 -2.75109e-08 0)
(0 -2.77636e-08 0)
(0 -2.81655e-08 0)
(0 -2.87388e-08 0)
(0 -2.94685e-08 0)
(0 -3.56296e-08 0)
(0 -3.56278e-08 0)
(0 -3.56241e-08 0)
(0 -3.56186e-08 0)
(0 -3.56113e-08 0)
(0 -3.56021e-08 0)
(0 -3.5591e-08 0)
(0 -3.55781e-08 0)
(0 -3.55634e-08 0)
(0 -3.55468e-08 0)
(0 -3.55283e-08 0)
(0 -3.5508e-08 0)
(0 -3.54859e-08 0)
(0 -3.54619e-08 0)
(0 -3.54361e-08 0)
(0 -3.54084e-08 0)
(0 -3.5379e-08 0)
(0 -3.53478e-08 0)
(0 -3.53148e-08 0)
(0 -3.528e-08 0)
(0 -3.52435e-08 0)
(0 -3.52053e-08 0)
(0 -3.51654e-08 0)
(0 -3.51238e-08 0)
(0 -3.50805e-08 0)
(0 -3.50356e-08 0)
(0 -3.49893e-08 0)
(0 -3.49419e-08 0)
(0 -3.48943e-08 0)
(0 -3.48479e-08 0)
(0 -3.48052e-08 0)
(0 -3.47704e-08 0)
(0 -3.47501e-08 0)
(0 -3.47548e-08 0)
(0 -3.47993e-08 0)
(0 -3.49036e-08 0)
(0 -3.50918e-08 0)
(0 -3.53882e-08 0)
(0 -3.58118e-08 0)
(0 -3.63714e-08 0)
(0 -4.18834e-08 0)
(0 -4.18811e-08 0)
(0 -4.18766e-08 0)
(0 -4.18698e-08 0)
(0 -4.18607e-08 0)
(0 -4.18494e-08 0)
(0 -4.18358e-08 0)
(0 -4.18199e-08 0)
(0 -4.18017e-08 0)
(0 -4.17813e-08 0)
(0 -4.17585e-08 0)
(0 -4.17335e-08 0)
(0 -4.17062e-08 0)
(0 -4.16766e-08 0)
(0 -4.16448e-08 0)
(0 -4.16107e-08 0)
(0 -4.15743e-08 0)
(0 -4.15358e-08 0)
(0 -4.14951e-08 0)
(0 -4.14522e-08 0)
(0 -4.14072e-08 0)
(0 -4.13601e-08 0)
(0 -4.1311e-08 0)
(0 -4.12597e-08 0)
(0 -4.12066e-08 0)
(0 -4.11515e-08 0)
(0 -4.10948e-08 0)
(0 -4.1037e-08 0)
(0 -4.09788e-08 0)
(0 -4.09216e-08 0)
(0 -4.08678e-08 0)
(0 -4.08211e-08 0)
(0 -4.07873e-08 0)
(0 -4.07747e-08 0)
(0 -4.07945e-08 0)
(0 -4.08615e-08 0)
(0 -4.09925e-08 0)
(0 -4.12046e-08 0)
(0 -4.15121e-08 0)
(0 -4.19236e-08 0)
(0 -4.67815e-08 0)
(0 -4.67789e-08 0)
(0 -4.67736e-08 0)
(0 -4.67657e-08 0)
(0 -4.67552e-08 0)
(0 -4.6742e-08 0)
(0 -4.67261e-08 0)
(0 -4.67076e-08 0)
(0 -4.66865e-08 0)
(0 -4.66626e-08 0)
(0 -4.66362e-08 0)
(0 -4.6607e-08 0)
(0 -4.65752e-08 0)
(0 -4.65408e-08 0)
(0 -4.65037e-08 0)
(0 -4.64639e-08 0)
(0 -4.64216e-08 0)
(0 -4.63767e-08 0)
(0 -4.63293e-08 0)
(0 -4.62794e-08 0)
(0 -4.62269e-08 0)
(0 -4.61721e-08 0)
(0 -4.61148e-08 0)
(0 -4.60552e-08 0)
(0 -4.59933e-08 0)
(0 -4.59293e-08 0)
(0 -4.58634e-08 0)
(0 -4.5796e-08 0)
(0 -4.57279e-08 0)
(0 -4.56604e-08 0)
(0 -4.55955e-08 0)
(0 -4.55364e-08 0)
(0 -4.54877e-08 0)
(0 -4.54559e-08 0)
(0 -4.54496e-08 0)
(0 -4.54794e-08 0)
(0 -4.55571e-08 0)
(0 -4.56943e-08 0)
(0 -4.59009e-08 0)
(0 -4.61817e-08 0)
(0 -5.04403e-08 0)
(0 -5.04374e-08 0)
(0 -5.04315e-08 0)
(0 -5.04226e-08 0)
(0 -5.04108e-08 0)
(0 -5.03961e-08 0)
(0 -5.03783e-08 0)
(0 -5.03576e-08 0)
(0 -5.0334e-08 0)
(0 -5.03073e-08 0)
(0 -5.02777e-08 0)
(0 -5.02451e-08 0)
(0 -5.02095e-08 0)
(0 -5.01709e-08 0)
(0 -5.01294e-08 0)
(0 -5.00849e-08 0)
(0 -5.00376e-08 0)
(0 -4.99873e-08 0)
(0 -4.99342e-08 0)
(0 -4.98783e-08 0)
(0 -4.98196e-08 0)
(0 -4.97582e-08 0)
(0 -4.96941e-08 0)
(0 -4.96273e-08 0)
(0 -4.9558e-08 0)
(0 -4.94864e-08 0)
(0 -4.94125e-08 0)
(0 -4.93368e-08 0)
(0 -4.926e-08 0)
(0 -4.91832e-08 0)
(0 -4.91079e-08 0)
(0 -4.90368e-08 0)
(0 -4.89734e-08 0)
(0 -4.89227e-08 0)
(0 -4.88909e-08 0)
(0 -4.88855e-08 0)
(0 -4.89146e-08 0)
(0 -4.8986e-08 0)
(0 -4.91058e-08 0)
(0 -4.92766e-08 0)
(0 -5.30088e-08 0)
(0 -5.30056e-08 0)
(0 -5.29992e-08 0)
(0 -5.29896e-08 0)
(0 -5.29768e-08 0)
(0 -5.29608e-08 0)
(0 -5.29415e-08 0)
(0 -5.2919e-08 0)
(0 -5.28933e-08 0)
(0 -5.28644e-08 0)
(0 -5.28322e-08 0)
(0 -5.27968e-08 0)
(0 -5.27582e-08 0)
(0 -5.27163e-08 0)
(0 -5.26712e-08 0)
(0 -5.26229e-08 0)
(0 -5.25715e-08 0)
(0 -5.25169e-08 0)
(0 -5.24592e-08 0)
(0 -5.23984e-08 0)
(0 -5.23347e-08 0)
(0 -5.22679e-08 0)
(0 -5.21982e-08 0)
(0 -5.21257e-08 0)
(0 -5.20504e-08 0)
(0 -5.19724e-08 0)
(0 -5.18921e-08 0)
(0 -5.18095e-08 0)
(0 -5.17254e-08 0)
(0 -5.16406e-08 0)
(0 -5.15563e-08 0)
(0 -5.14745e-08 0)
(0 -5.13979e-08 0)
(0 -5.133e-08 0)
(0 -5.12753e-08 0)
(0 -5.12389e-08 0)
(0 -5.12263e-08 0)
(0 -5.12425e-08 0)
(0 -5.12913e-08 0)
(0 -5.13742e-08 0)
(0 -5.46561e-08 0)
(0 -5.46527e-08 0)
(0 -5.46459e-08 0)
(0 -5.46357e-08 0)
(0 -5.46222e-08 0)
(0 -5.46052e-08 0)
(0 -5.45848e-08 0)
(0 -5.45609e-08 0)
(0 -5.45337e-08 0)
(0 -5.4503e-08 0)
(0 -5.44689e-08 0)
(0 -5.44313e-08 0)
(0 -5.43904e-08 0)
(0 -5.4346e-08 0)
(0 -5.42982e-08 0)
(0 -5.4247e-08 0)
(0 -5.41924e-08 0)
(0 -5.41345e-08 0)
(0 -5.40733e-08 0)
(0 -5.40088e-08 0)
(0 -5.39411e-08 0)
(0 -5.38703e-08 0)
(0 -5.37963e-08 0)
(0 -5.37193e-08 0)
(0 -5.36394e-08 0)
(0 -5.35566e-08 0)
(0 -5.34711e-08 0)
(0 -5.33832e-08 0)
(0 -5.32933e-08 0)
(0 -5.32021e-08 0)
(0 -5.31104e-08 0)
(0 -5.30198e-08 0)
(0 -5.29321e-08 0)
(0 -5.28499e-08 0)
(0 -5.27762e-08 0)
(0 -5.27144e-08 0)
(0 -5.26682e-08 0)
(0 -5.26408e-08 0)
(0 -5.26346e-08 0)
(0 -5.26505e-08 0)
(0 -5.55553e-08 0)
(0 -5.55518e-08 0)
(0 -5.55447e-08 0)
(0 -5.55341e-08 0)
(0 -5.552e-08 0)
(0 -5.55023e-08 0)
(0 -5.54811e-08 0)
(0 -5.54563e-08 0)
(0 -5.5428e-08 0)
(0 -5.5396e-08 0)
(0 -5.53606e-08 0)
(0 -5.53215e-08 0)
(0 -5.52789e-08 0)
(0 -5.52327e-08 0)
(0 -5.5183e-08 0)
(0 -5.51297e-08 0)
(0 -5.5073e-08 0)
(0 -5.50127e-08 0)
(0 -5.4949e-08 0)
(0 -5.48819e-08 0)
(0 -5.48114e-08 0)
(0 -5.47376e-08 0)
(0 -5.46606e-08 0)
(0 -5.45804e-08 0)
(0 -5.44971e-08 0)
(0 -5.44108e-08 0)
(0 -5.43217e-08 0)
(0 -5.42299e-08 0)
(0 -5.41357e-08 0)
(0 -5.40397e-08 0)
(0 -5.39425e-08 0)
(0 -5.38451e-08 0)
(0 -5.37489e-08 0)
(0 -5.36556e-08 0)
(0 -5.35671e-08 0)
(0 -5.34859e-08 0)
(0 -5.34142e-08 0)
(0 -5.33543e-08 0)
(0 -5.33076e-08 0)
(0 -5.32748e-08 0)
(0 -5.58697e-08 0)
(0 -5.58661e-08 0)
(0 -5.58588e-08 0)
(0 -5.5848e-08 0)
(0 -5.58335e-08 0)
(0 -5.58154e-08 0)
(0 -5.57937e-08 0)
(0 -5.57683e-08 0)
(0 -5.57393e-08 0)
(0 -5.57066e-08 0)
(0 -5.56703e-08 0)
(0 -5.56303e-08 0)
(0 -5.55866e-08 0)
(0 -5.55394e-08 0)
(0 -5.54884e-08 0)
(0 -5.54339e-08 0)
(0 -5.53757e-08 0)
(0 -5.5314e-08 0)
(0 -5.52487e-08 0)
(0 -5.518e-08 0)
(0 -5.51077e-08 0)
(0 -5.50321e-08 0)
(0 -5.49531e-08 0)
(0 -5.48709e-08 0)
(0 -5.47854e-08 0)
(0 -5.46969e-08 0)
(0 -5.46053e-08 0)
(0 -5.45109e-08 0)
(0 -5.44139e-08 0)
(0 -5.43147e-08 0)
(0 -5.42137e-08 0)
(0 -5.41116e-08 0)
(0 -5.40093e-08 0)
(0 -5.3908e-08 0)
(0 -5.3809e-08 0)
(0 -5.37139e-08 0)
(0 -5.36241e-08 0)
(0 -5.35411e-08 0)
(0 -5.34659e-08 0)
(0 -5.33992e-08 0)
(0 -5.57437e-08 0)
(0 -5.574e-08 0)
(0 -5.57327e-08 0)
(0 -5.57217e-08 0)
(0 -5.57071e-08 0)
(0 -5.56888e-08 0)
(0 -5.56668e-08 0)
(0 -5.56411e-08 0)
(0 -5.56118e-08 0)
(0 -5.55788e-08 0)
(0 -5.5542e-08 0)
(0 -5.55016e-08 0)
(0 -5.54575e-08 0)
(0 -5.54097e-08 0)
(0 -5.53582e-08 0)
(0 -5.5303e-08 0)
(0 -5.52442e-08 0)
(0 -5.51817e-08 0)
(0 -5.51157e-08 0)
(0 -5.50461e-08 0)
(0 -5.4973e-08 0)
(0 -5.48965e-08 0)
(0 -5.48165e-08 0)
(0 -5.47333e-08 0)
(0 -5.46467e-08 0)
(0 -5.4557e-08 0)
(0 -5.44641e-08 0)
(0 -5.43683e-08 0)
(0 -5.42698e-08 0)
(0 -5.41687e-08 0)
(0 -5.40654e-08 0)
(0 -5.39604e-08 0)
(0 -5.38543e-08 0)
(0 -5.37479e-08 0)
(0 -5.36419e-08 0)
(0 -5.35375e-08 0)
(0 -5.34356e-08 0)
(0 -5.33373e-08 0)
(0 -5.32431e-08 0)
(0 -5.31537e-08 0)
(0 -5.52982e-08 0)
(0 -5.52946e-08 0)
(0 -5.52873e-08 0)
(0 -5.52763e-08 0)
(0 -5.52616e-08 0)
(0 -5.52433e-08 0)
(0 -5.52213e-08 0)
(0 -5.51956e-08 0)
(0 -5.51663e-08 0)
(0 -5.51332e-08 0)
(0 -5.50964e-08 0)
(0 -5.5056e-08 0)
(0 -5.50118e-08 0)
(0 -5.4964e-08 0)
(0 -5.49124e-08 0)
(0 -5.48572e-08 0)
(0 -5.47983e-08 0)
(0 -5.47358e-08 0)
(0 -5.46697e-08 0)
(0 -5.46e-08 0)
(0 -5.45268e-08 0)
(0 -5.44501e-08 0)
(0 -5.437e-08 0)
(0 -5.42865e-08 0)
(0 -5.41997e-08 0)
(0 -5.41097e-08 0)
(0 -5.40166e-08 0)
(0 -5.39204e-08 0)
(0 -5.38214e-08 0)
(0 -5.37196e-08 0)
(0 -5.36154e-08 0)
(0 -5.3509e-08 0)
(0 -5.34009e-08 0)
(0 -5.32915e-08 0)
(0 -5.31815e-08 0)
(0 -5.30715e-08 0)
(0 -5.29622e-08 0)
(0 -5.28543e-08 0)
(0 -5.27482e-08 0)
(0 -5.26444e-08 0)
(0 -5.46303e-08 0)
(0 -5.46267e-08 0)
(0 -5.46194e-08 0)
(0 -5.46085e-08 0)
(0 -5.45939e-08 0)
(0 -5.45757e-08 0)
(0 -5.45539e-08 0)
(0 -5.45284e-08 0)
(0 -5.44992e-08 0)
(0 -5.44664e-08 0)
(0 -5.44299e-08 0)
(0 -5.43898e-08 0)
(0 -5.43459e-08 0)
(0 -5.42984e-08 0)
(0 -5.42473e-08 0)
(0 -5.41924e-08 0)
(0 -5.4134e-08 0)
(0 -5.40719e-08 0)
(0 -5.40063e-08 0)
(0 -5.3937e-08 0)
(0 -5.38643e-08 0)
(0 -5.37881e-08 0)
(0 -5.37085e-08 0)
(0 -5.36255e-08 0)
(0 -5.35392e-08 0)
(0 -5.34497e-08 0)
(0 -5.3357e-08 0)
(0 -5.32613e-08 0)
(0 -5.31626e-08 0)
(0 -5.30611e-08 0)
(0 -5.2957e-08 0)
(0 -5.28504e-08 0)
(0 -5.27417e-08 0)
(0 -5.26313e-08 0)
(0 -5.25194e-08 0)
(0 -5.24066e-08 0)
(0 -5.22933e-08 0)
(0 -5.21799e-08 0)
(0 -5.20669e-08 0)
(0 -5.19546e-08 0)
(0 -5.38143e-08 0)
(0 -5.38107e-08 0)
(0 -5.38036e-08 0)
(0 -5.37928e-08 0)
(0 -5.37785e-08 0)
(0 -5.37605e-08 0)
(0 -5.3739e-08 0)
(0 -5.37138e-08 0)
(0 -5.3685e-08 0)
(0 -5.36526e-08 0)
(0 -5.36166e-08 0)
(0 -5.3577e-08 0)
(0 -5.35338e-08 0)
(0 -5.34869e-08 0)
(0 -5.34365e-08 0)
(0 -5.33824e-08 0)
(0 -5.33247e-08 0)
(0 -5.32635e-08 0)
(0 -5.31987e-08 0)
(0 -5.31304e-08 0)
(0 -5.30587e-08 0)
(0 -5.29835e-08 0)
(0 -5.29049e-08 0)
(0 -5.28229e-08 0)
(0 -5.27377e-08 0)
(0 -5.26492e-08 0)
(0 -5.25577e-08 0)
(0 -5.2463e-08 0)
(0 -5.23654e-08 0)
(0 -5.22649e-08 0)
(0 -5.21616e-08 0)
(0 -5.20559e-08 0)
(0 -5.19477e-08 0)
(0 -5.18374e-08 0)
(0 -5.17253e-08 0)
(0 -5.16116e-08 0)
(0 -5.14967e-08 0)
(0 -5.13809e-08 0)
(0 -5.12645e-08 0)
(0 -5.11478e-08 0)
(0 -5.29059e-08 0)
(0 -5.29024e-08 0)
(0 -5.28953e-08 0)
(0 -5.28847e-08 0)
(0 -5.28706e-08 0)
(0 -5.2853e-08 0)
(0 -5.28318e-08 0)
(0 -5.28071e-08 0)
(0 -5.27789e-08 0)
(0 -5.27471e-08 0)
(0 -5.27118e-08 0)
(0 -5.26729e-08 0)
(0 -5.26304e-08 0)
(0 -5.25844e-08 0)
(0 -5.25349e-08 0)
(0 -5.24818e-08 0)
(0 -5.24253e-08 0)
(0 -5.23652e-08 0)
(0 -5.23016e-08 0)
(0 -5.22346e-08 0)
(0 -5.21641e-08 0)
(0 -5.20903e-08 0)
(0 -5.20131e-08 0)
(0 -5.19326e-08 0)
(0 -5.18489e-08 0)
(0 -5.1762e-08 0)
(0 -5.16719e-08 0)
(0 -5.15788e-08 0)
(0 -5.14828e-08 0)
(0 -5.13839e-08 0)
(0 -5.12822e-08 0)
(0 -5.11779e-08 0)
(0 -5.10711e-08 0)
(0 -5.09619e-08 0)
(0 -5.08507e-08 0)
(0 -5.07376e-08 0)
(0 -5.06228e-08 0)
(0 -5.05065e-08 0)
(0 -5.03891e-08 0)
(0 -5.02708e-08 0)
(0 -5.19452e-08 0)
(0 -5.19417e-08 0)
(0 -5.19348e-08 0)
(0 -5.19245e-08 0)
(0 -5.19107e-08 0)
(0 -5.18935e-08 0)
(0 -5.18727e-08 0)
(0 -5.18486e-08 0)
(0 -5.18209e-08 0)
(0 -5.17899e-08 0)
(0 -5.17553e-08 0)
(0 -5.17173e-08 0)
(0 -5.16758e-08 0)
(0 -5.16308e-08 0)
(0 -5.15824e-08 0)
(0 -5.15305e-08 0)
(0 -5.14752e-08 0)
(0 -5.14164e-08 0)
(0 -5.13543e-08 0)
(0 -5.12887e-08 0)
(0 -5.12199e-08 0)
(0 -5.11477e-08 0)
(0 -5.10722e-08 0)
(0 -5.09935e-08 0)
(0 -5.09116e-08 0)
(0 -5.08265e-08 0)
(0 -5.07384e-08 0)
(0 -5.06473e-08 0)
(0 -5.05533e-08 0)
(0 -5.04564e-08 0)
(0 -5.03567e-08 0)
(0 -5.02544e-08 0)
(0 -5.01495e-08 0)
(0 -5.00422e-08 0)
(0 -4.99327e-08 0)
(0 -4.98211e-08 0)
(0 -4.97075e-08 0)
(0 -4.95923e-08 0)
(0 -4.94755e-08 0)
(0 -4.93573e-08 0)
(0 -5.0961e-08 0)
(0 -5.09576e-08 0)
(0 -5.09509e-08 0)
(0 -5.09408e-08 0)
(0 -5.09273e-08 0)
(0 -5.09105e-08 0)
(0 -5.08903e-08 0)
(0 -5.08667e-08 0)
(0 -5.08397e-08 0)
(0 -5.08094e-08 0)
(0 -5.07757e-08 0)
(0 -5.07386e-08 0)
(0 -5.06982e-08 0)
(0 -5.06543e-08 0)
(0 -5.06071e-08 0)
(0 -5.05566e-08 0)
(0 -5.05026e-08 0)
(0 -5.04454e-08 0)
(0 -5.03848e-08 0)
(0 -5.0321e-08 0)
(0 -5.02539e-08 0)
(0 -5.01835e-08 0)
(0 -5.01099e-08 0)
(0 -5.00332e-08 0)
(0 -4.99534e-08 0)
(0 -4.98705e-08 0)
(0 -4.97846e-08 0)
(0 -4.96957e-08 0)
(0 -4.9604e-08 0)
(0 -4.95094e-08 0)
(0 -4.94121e-08 0)
(0 -4.93122e-08 0)
(0 -4.92097e-08 0)
(0 -4.91048e-08 0)
(0 -4.89975e-08 0)
(0 -4.88881e-08 0)
(0 -4.87766e-08 0)
(0 -4.86633e-08 0)
(0 -4.85482e-08 0)
(0 -4.84315e-08 0)
(0 -4.99735e-08 0)
(0 -4.99702e-08 0)
(0 -4.99637e-08 0)
(0 -4.99539e-08 0)
(0 -4.99407e-08 0)
(0 -4.99244e-08 0)
(0 -4.99047e-08 0)
(0 -4.98817e-08 0)
(0 -4.98555e-08 0)
(0 -4.9826e-08 0)
(0 -4.97932e-08 0)
(0 -4.97571e-08 0)
(0 -4.97177e-08 0)
(0 -4.96751e-08 0)
(0 -4.96291e-08 0)
(0 -4.958e-08 0)
(0 -4.95275e-08 0)
(0 -4.94719e-08 0)
(0 -4.9413e-08 0)
(0 -4.93509e-08 0)
(0 -4.92857e-08 0)
(0 -4.92173e-08 0)
(0 -4.91458e-08 0)
(0 -4.90713e-08 0)
(0 -4.89937e-08 0)
(0 -4.89131e-08 0)
(0 -4.88295e-08 0)
(0 -4.87431e-08 0)
(0 -4.86539e-08 0)
(0 -4.8562e-08 0)
(0 -4.84673e-08 0)
(0 -4.83701e-08 0)
(0 -4.82703e-08 0)
(0 -4.81681e-08 0)
(0 -4.80636e-08 0)
(0 -4.79569e-08 0)
(0 -4.78481e-08 0)
(0 -4.77373e-08 0)
(0 -4.76247e-08 0)
(0 -4.75104e-08 0)
(0 -4.89972e-08 0)
(0 -4.8994e-08 0)
(0 -4.89876e-08 0)
(0 -4.89781e-08 0)
(0 -4.89653e-08 0)
(0 -4.89494e-08 0)
(0 -4.89302e-08 0)
(0 -4.89079e-08 0)
(0 -4.88824e-08 0)
(0 -4.88537e-08 0)
(0 -4.88218e-08 0)
(0 -4.87868e-08 0)
(0 -4.87485e-08 0)
(0 -4.87071e-08 0)
(0 -4.86625e-08 0)
(0 -4.86148e-08 0)
(0 -4.85639e-08 0)
(0 -4.85099e-08 0)
(0 -4.84528e-08 0)
(0 -4.83926e-08 0)
(0 -4.83293e-08 0)
(0 -4.8263e-08 0)
(0 -4.81936e-08 0)
(0 -4.81213e-08 0)
(0 -4.80461e-08 0)
(0 -4.79679e-08 0)
(0 -4.78869e-08 0)
(0 -4.78031e-08 0)
(0 -4.77166e-08 0)
(0 -4.76274e-08 0)
(0 -4.75356e-08 0)
(0 -4.74412e-08 0)
(0 -4.73444e-08 0)
(0 -4.72452e-08 0)
(0 -4.71438e-08 0)
(0 -4.70401e-08 0)
(0 -4.69344e-08 0)
(0 -4.68266e-08 0)
(0 -4.67171e-08 0)
(0 -4.66058e-08 0)
(0 -4.57261e-08 0)
(0 -4.48773e-08 0)
(0 -4.40636e-08 0)
(0 -4.32878e-08 0)
(0 -4.25518e-08 0)
(0 -4.18568e-08 0)
(0 -4.12034e-08 0)
(0 -4.05914e-08 0)
(0 -4.00204e-08 0)
(0 -3.94898e-08 0)
(0 -3.89983e-08 0)
(0 -3.85448e-08 0)
(0 -3.81279e-08 0)
(0 -3.7746e-08 0)
(0 -3.73975e-08 0)
(0 -3.7081e-08 0)
(0 -3.67949e-08 0)
(0 -3.65378e-08 0)
(0 -3.63084e-08 0)
(0 -3.61054e-08 0)
(0 -3.59277e-08 0)
(0 -3.57743e-08 0)
(0 -3.56444e-08 0)
(0 -3.55372e-08 0)
(0 -3.54521e-08 0)
(0 -3.53887e-08 0)
(0 -3.53467e-08 0)
(0 -3.53257e-08 0)
(0 -4.5834e-08 0)
(0 -4.49814e-08 0)
(0 -4.41637e-08 0)
(0 -4.33838e-08 0)
(0 -4.26438e-08 0)
(0 -4.19447e-08 0)
(0 -4.12873e-08 0)
(0 -4.06714e-08 0)
(0 -4.00969e-08 0)
(0 -3.95628e-08 0)
(0 -3.90682e-08 0)
(0 -3.86117e-08 0)
(0 -3.81921e-08 0)
(0 -3.78078e-08 0)
(0 -3.74572e-08 0)
(0 -3.71388e-08 0)
(0 -3.68511e-08 0)
(0 -3.65926e-08 0)
(0 -3.63619e-08 0)
(0 -3.61578e-08 0)
(0 -3.59793e-08 0)
(0 -3.58251e-08 0)
(0 -3.56946e-08 0)
(0 -3.5587e-08 0)
(0 -3.55015e-08 0)
(0 -3.54379e-08 0)
(0 -3.53957e-08 0)
(0 -3.53746e-08 0)
(0 -4.59401e-08 0)
(0 -4.50839e-08 0)
(0 -4.42623e-08 0)
(0 -4.34784e-08 0)
(0 -4.27344e-08 0)
(0 -4.20314e-08 0)
(0 -4.137e-08 0)
(0 -4.07505e-08 0)
(0 -4.01724e-08 0)
(0 -3.9635e-08 0)
(0 -3.91373e-08 0)
(0 -3.8678e-08 0)
(0 -3.82558e-08 0)
(0 -3.78692e-08 0)
(0 -3.75165e-08 0)
(0 -3.71963e-08 0)
(0 -3.69069e-08 0)
(0 -3.6647e-08 0)
(0 -3.64152e-08 0)
(0 -3.62101e-08 0)
(0 -3.60307e-08 0)
(0 -3.58758e-08 0)
(0 -3.57447e-08 0)
(0 -3.56366e-08 0)
(0 -3.55509e-08 0)
(0 -3.5487e-08 0)
(0 -3.54446e-08 0)
(0 -3.54234e-08 0)
(0 -4.60444e-08 0)
(0 -4.51845e-08 0)
(0 -4.43592e-08 0)
(0 -4.35714e-08 0)
(0 -4.28235e-08 0)
(0 -4.21167e-08 0)
(0 -4.14516e-08 0)
(0 -4.08285e-08 0)
(0 -4.02469e-08 0)
(0 -3.97063e-08 0)
(0 -3.92056e-08 0)
(0 -3.87437e-08 0)
(0 -3.8319e-08 0)
(0 -3.793e-08 0)
(0 -3.75754e-08 0)
(0 -3.72533e-08 0)
(0 -3.69624e-08 0)
(0 -3.67012e-08 0)
(0 -3.64682e-08 0)
(0 -3.62621e-08 0)
(0 -3.60818e-08 0)
(0 -3.59263e-08 0)
(0 -3.57946e-08 0)
(0 -3.56861e-08 0)
(0 -3.56e-08 0)
(0 -3.55358e-08 0)
(0 -3.54933e-08 0)
(0 -3.54721e-08 0)
(0 -4.61468e-08 0)
(0 -4.52833e-08 0)
(0 -4.44543e-08 0)
(0 -4.36628e-08 0)
(0 -4.29111e-08 0)
(0 -4.22005e-08 0)
(0 -4.15318e-08 0)
(0 -4.09052e-08 0)
(0 -4.03204e-08 0)
(0 -3.97767e-08 0)
(0 -3.92731e-08 0)
(0 -3.88085e-08 0)
(0 -3.83814e-08 0)
(0 -3.79903e-08 0)
(0 -3.76336e-08 0)
(0 -3.73099e-08 0)
(0 -3.70175e-08 0)
(0 -3.67549e-08 0)
(0 -3.65207e-08 0)
(0 -3.63137e-08 0)
(0 -3.61326e-08 0)
(0 -3.59765e-08 0)
(0 -3.58443e-08 0)
(0 -3.57353e-08 0)
(0 -3.56488e-08 0)
(0 -3.55844e-08 0)
(0 -3.55417e-08 0)
(0 -3.55204e-08 0)
(0 -4.62471e-08 0)
(0 -4.53802e-08 0)
(0 -4.45475e-08 0)
(0 -4.37524e-08 0)
(0 -4.2997e-08 0)
(0 -4.22828e-08 0)
(0 -4.16107e-08 0)
(0 -4.09807e-08 0)
(0 -4.03927e-08 0)
(0 -3.9846e-08 0)
(0 -3.93396e-08 0)
(0 -3.88724e-08 0)
(0 -3.8443e-08 0)
(0 -3.80498e-08 0)
(0 -3.76913e-08 0)
(0 -3.73659e-08 0)
(0 -3.7072e-08 0)
(0 -3.68081e-08 0)
(0 -3.65729e-08 0)
(0 -3.63649e-08 0)
(0 -3.61831e-08 0)
(0 -3.60262e-08 0)
(0 -3.58935e-08 0)
(0 -3.57841e-08 0)
(0 -3.56973e-08 0)
(0 -3.56327e-08 0)
(0 -3.55898e-08 0)
(0 -3.55684e-08 0)
(0 -4.63454e-08 0)
(0 -4.5475e-08 0)
(0 -4.46388e-08 0)
(0 -4.38401e-08 0)
(0 -4.30812e-08 0)
(0 -4.23635e-08 0)
(0 -4.1688e-08 0)
(0 -4.10548e-08 0)
(0 -4.04637e-08 0)
(0 -3.99141e-08 0)
(0 -3.94051e-08 0)
(0 -3.89354e-08 0)
(0 -3.85037e-08 0)
(0 -3.81085e-08 0)
(0 -3.77482e-08 0)
(0 -3.74212e-08 0)
(0 -3.71259e-08 0)
(0 -3.68608e-08 0)
(0 -3.66245e-08 0)
(0 -3.64156e-08 0)
(0 -3.6233e-08 0)
(0 -3.60755e-08 0)
(0 -3.59423e-08 0)
(0 -3.58324e-08 0)
(0 -3.57453e-08 0)
(0 -3.56805e-08 0)
(0 -3.56375e-08 0)
(0 -3.5616e-08 0)
(0 -4.64413e-08 0)
(0 -4.55676e-08 0)
(0 -4.4728e-08 0)
(0 -4.39259e-08 0)
(0 -4.31635e-08 0)
(0 -4.24426e-08 0)
(0 -4.17638e-08 0)
(0 -4.11275e-08 0)
(0 -4.05334e-08 0)
(0 -3.99811e-08 0)
(0 -3.94694e-08 0)
(0 -3.89974e-08 0)
(0 -3.85635e-08 0)
(0 -3.81664e-08 0)
(0 -3.78043e-08 0)
(0 -3.74757e-08 0)
(0 -3.71791e-08 0)
(0 -3.69128e-08 0)
(0 -3.66755e-08 0)
(0 -3.64657e-08 0)
(0 -3.62824e-08 0)
(0 -3.61243e-08 0)
(0 -3.59905e-08 0)
(0 -3.58803e-08 0)
(0 -3.57929e-08 0)
(0 -3.57278e-08 0)
(0 -3.56846e-08 0)
(0 -3.56631e-08 0)
(0 -4.6535e-08 0)
(0 -4.56581e-08 0)
(0 -4.48151e-08 0)
(0 -4.40097e-08 0)
(0 -4.3244e-08 0)
(0 -4.25198e-08 0)
(0 -4.18379e-08 0)
(0 -4.11986e-08 0)
(0 -4.06017e-08 0)
(0 -4.00467e-08 0)
(0 -3.95326e-08 0)
(0 -3.90583e-08 0)
(0 -3.86223e-08 0)
(0 -3.82233e-08 0)
(0 -3.78595e-08 0)
(0 -3.75295e-08 0)
(0 -3.72315e-08 0)
(0 -3.69641e-08 0)
(0 -3.67257e-08 0)
(0 -3.65152e-08 0)
(0 -3.63311e-08 0)
(0 -3.61724e-08 0)
(0 -3.60382e-08 0)
(0 -3.59275e-08 0)
(0 -3.58398e-08 0)
(0 -3.57745e-08 0)
(0 -3.57312e-08 0)
(0 -3.57096e-08 0)
(0 -4.66263e-08 0)
(0 -4.57462e-08 0)
(0 -4.49001e-08 0)
(0 -4.40914e-08 0)
(0 -4.33226e-08 0)
(0 -4.25952e-08 0)
(0 -4.19103e-08 0)
(0 -4.12681e-08 0)
(0 -4.06685e-08 0)
(0 -4.01109e-08 0)
(0 -3.95944e-08 0)
(0 -3.91179e-08 0)
(0 -3.868e-08 0)
(0 -3.82792e-08 0)
(0 -3.79138e-08 0)
(0 -3.75823e-08 0)
(0 -3.72831e-08 0)
(0 -3.70145e-08 0)
(0 -3.67753e-08 0)
(0 -3.65639e-08 0)
(0 -3.63791e-08 0)
(0 -3.62198e-08 0)
(0 -3.60851e-08 0)
(0 -3.59741e-08 0)
(0 -3.58861e-08 0)
(0 -3.58206e-08 0)
(0 -3.57772e-08 0)
(0 -3.57555e-08 0)
(0 -4.67151e-08 0)
(0 -4.5832e-08 0)
(0 -4.49827e-08 0)
(0 -4.41709e-08 0)
(0 -4.33991e-08 0)
(0 -4.26687e-08 0)
(0 -4.19809e-08 0)
(0 -4.1336e-08 0)
(0 -4.07337e-08 0)
(0 -4.01737e-08 0)
(0 -3.9655e-08 0)
(0 -3.91764e-08 0)
(0 -3.87365e-08 0)
(0 -3.83339e-08 0)
(0 -3.7967e-08 0)
(0 -3.76342e-08 0)
(0 -3.73337e-08 0)
(0 -3.70641e-08 0)
(0 -3.6824e-08 0)
(0 -3.66118e-08 0)
(0 -3.64263e-08 0)
(0 -3.62665e-08 0)
(0 -3.61314e-08 0)
(0 -3.602e-08 0)
(0 -3.59317e-08 0)
(0 -3.5866e-08 0)
(0 -3.58224e-08 0)
(0 -3.58007e-08 0)
(0 -4.68015e-08 0)
(0 -4.59153e-08 0)
(0 -4.50631e-08 0)
(0 -4.42483e-08 0)
(0 -4.34735e-08 0)
(0 -4.27403e-08 0)
(0 -4.20497e-08 0)
(0 -4.14021e-08 0)
(0 -4.07974e-08 0)
(0 -4.0235e-08 0)
(0 -3.97141e-08 0)
(0 -3.92335e-08 0)
(0 -3.87918e-08 0)
(0 -3.83876e-08 0)
(0 -3.80192e-08 0)
(0 -3.7685e-08 0)
(0 -3.73834e-08 0)
(0 -3.71128e-08 0)
(0 -3.68717e-08 0)
(0 -3.66588e-08 0)
(0 -3.64727e-08 0)
(0 -3.63124e-08 0)
(0 -3.61768e-08 0)
(0 -3.60651e-08 0)
(0 -3.59765e-08 0)
(0 -3.59106e-08 0)
(0 -3.58669e-08 0)
(0 -3.58451e-08 0)
(0 -4.68852e-08 0)
(0 -4.59962e-08 0)
(0 -4.5141e-08 0)
(0 -4.43234e-08 0)
(0 -4.35457e-08 0)
(0 -4.28098e-08 0)
(0 -4.21165e-08 0)
(0 -4.14664e-08 0)
(0 -4.08593e-08 0)
(0 -4.02947e-08 0)
(0 -3.97717e-08 0)
(0 -3.92892e-08 0)
(0 -3.88458e-08 0)
(0 -3.844e-08 0)
(0 -3.80702e-08 0)
(0 -3.77347e-08 0)
(0 -3.7432e-08 0)
(0 -3.71604e-08 0)
(0 -3.69185e-08 0)
(0 -3.67049e-08 0)
(0 -3.65182e-08 0)
(0 -3.63573e-08 0)
(0 -3.62213e-08 0)
(0 -3.61093e-08 0)
(0 -3.60205e-08 0)
(0 -3.59543e-08 0)
(0 -3.59105e-08 0)
(0 -3.58887e-08 0)
(0 -4.69663e-08 0)
(0 -4.60745e-08 0)
(0 -4.52166e-08 0)
(0 -4.43962e-08 0)
(0 -4.36158e-08 0)
(0 -4.28772e-08 0)
(0 -4.21814e-08 0)
(0 -4.15289e-08 0)
(0 -4.09195e-08 0)
(0 -4.03528e-08 0)
(0 -3.98278e-08 0)
(0 -3.93435e-08 0)
(0 -3.88984e-08 0)
(0 -3.84911e-08 0)
(0 -3.81199e-08 0)
(0 -3.77833e-08 0)
(0 -3.74795e-08 0)
(0 -3.7207e-08 0)
(0 -3.69643e-08 0)
(0 -3.67499e-08 0)
(0 -3.65627e-08 0)
(0 -3.64013e-08 0)
(0 -3.62649e-08 0)
(0 -3.61525e-08 0)
(0 -3.60635e-08 0)
(0 -3.59972e-08 0)
(0 -3.59532e-08 0)
(0 -3.59313e-08 0)
(0 -4.70446e-08 0)
(0 -4.61502e-08 0)
(0 -4.52896e-08 0)
(0 -4.44666e-08 0)
(0 -4.36836e-08 0)
(0 -4.29425e-08 0)
(0 -4.22443e-08 0)
(0 -4.15895e-08 0)
(0 -4.09779e-08 0)
(0 -4.04092e-08 0)
(0 -3.98823e-08 0)
(0 -3.93962e-08 0)
(0 -3.89496e-08 0)
(0 -3.85408e-08 0)
(0 -3.81684e-08 0)
(0 -3.78306e-08 0)
(0 -3.75258e-08 0)
(0 -3.72524e-08 0)
(0 -3.70089e-08 0)
(0 -3.67939e-08 0)
(0 -3.66061e-08 0)
(0 -3.64443e-08 0)
(0 -3.63075e-08 0)
(0 -3.61948e-08 0)
(0 -3.61055e-08 0)
(0 -3.6039e-08 0)
(0 -3.59949e-08 0)
(0 -3.59729e-08 0)
(0 -4.71203e-08 0)
(0 -4.62233e-08 0)
(0 -4.53602e-08 0)
(0 -4.45346e-08 0)
(0 -4.37492e-08 0)
(0 -4.30057e-08 0)
(0 -4.23052e-08 0)
(0 -4.16481e-08 0)
(0 -4.10345e-08 0)
(0 -4.04638e-08 0)
(0 -3.99352e-08 0)
(0 -3.94474e-08 0)
(0 -3.89993e-08 0)
(0 -3.85892e-08 0)
(0 -3.82155e-08 0)
(0 -3.78766e-08 0)
(0 -3.75709e-08 0)
(0 -3.72966e-08 0)
(0 -3.70524e-08 0)
(0 -3.68368e-08 0)
(0 -3.66484e-08 0)
(0 -3.64861e-08 0)
(0 -3.63489e-08 0)
(0 -3.62359e-08 0)
(0 -3.61464e-08 0)
(0 -3.60798e-08 0)
(0 -3.60356e-08 0)
(0 -3.60136e-08 0)
(0 -4.71931e-08 0)
(0 -4.62937e-08 0)
(0 -4.54281e-08 0)
(0 -4.46001e-08 0)
(0 -4.38123e-08 0)
(0 -4.30666e-08 0)
(0 -4.23639e-08 0)
(0 -4.17048e-08 0)
(0 -4.10892e-08 0)
(0 -4.05167e-08 0)
(0 -3.99863e-08 0)
(0 -3.9497e-08 0)
(0 -3.90475e-08 0)
(0 -3.86361e-08 0)
(0 -3.82612e-08 0)
(0 -3.79213e-08 0)
(0 -3.76146e-08 0)
(0 -3.73396e-08 0)
(0 -3.70947e-08 0)
(0 -3.68784e-08 0)
(0 -3.66895e-08 0)
(0 -3.65268e-08 0)
(0 -3.63893e-08 0)
(0 -3.6276e-08 0)
(0 -3.61862e-08 0)
(0 -3.61194e-08 0)
(0 -3.60751e-08 0)
(0 -3.60531e-08 0)
(0 -4.72631e-08 0)
(0 -4.63614e-08 0)
(0 -4.54935e-08 0)
(0 -4.46632e-08 0)
(0 -4.38732e-08 0)
(0 -4.31252e-08 0)
(0 -4.24205e-08 0)
(0 -4.17594e-08 0)
(0 -4.1142e-08 0)
(0 -4.05677e-08 0)
(0 -4.00357e-08 0)
(0 -3.9545e-08 0)
(0 -3.9094e-08 0)
(0 -3.86814e-08 0)
(0 -3.83055e-08 0)
(0 -3.79646e-08 0)
(0 -3.7657e-08 0)
(0 -3.73812e-08 0)
(0 -3.71356e-08 0)
(0 -3.69188e-08 0)
(0 -3.67294e-08 0)
(0 -3.65663e-08 0)
(0 -3.64284e-08 0)
(0 -3.63149e-08 0)
(0 -3.62249e-08 0)
(0 -3.61579e-08 0)
(0 -3.61135e-08 0)
(0 -3.60914e-08 0)
(0 -4.73303e-08 0)
(0 -4.64263e-08 0)
(0 -4.55562e-08 0)
(0 -4.47237e-08 0)
(0 -4.39316e-08 0)
(0 -4.31816e-08 0)
(0 -4.24749e-08 0)
(0 -4.18119e-08 0)
(0 -4.11927e-08 0)
(0 -4.06168e-08 0)
(0 -4.00833e-08 0)
(0 -3.95912e-08 0)
(0 -3.9139e-08 0)
(0 -3.87252e-08 0)
(0 -3.83482e-08 0)
(0 -3.80064e-08 0)
(0 -3.7698e-08 0)
(0 -3.74215e-08 0)
(0 -3.71752e-08 0)
(0 -3.69579e-08 0)
(0 -3.6768e-08 0)
(0 -3.66045e-08 0)
(0 -3.64663e-08 0)
(0 -3.63525e-08 0)
(0 -3.62623e-08 0)
(0 -3.61952e-08 0)
(0 -3.61507e-08 0)
(0 -3.61285e-08 0)
(0 -4.73945e-08 0)
(0 -4.64884e-08 0)
(0 -4.56162e-08 0)
(0 -4.47817e-08 0)
(0 -4.39875e-08 0)
(0 -4.32356e-08 0)
(0 -4.2527e-08 0)
(0 -4.18623e-08 0)
(0 -4.12415e-08 0)
(0 -4.0664e-08 0)
(0 -4.01291e-08 0)
(0 -3.96356e-08 0)
(0 -3.91822e-08 0)
(0 -3.87673e-08 0)
(0 -3.83893e-08 0)
(0 -3.80466e-08 0)
(0 -3.77375e-08 0)
(0 -3.74603e-08 0)
(0 -3.72134e-08 0)
(0 -3.69956e-08 0)
(0 -3.68053e-08 0)
(0 -3.66414e-08 0)
(0 -3.65029e-08 0)
(0 -3.63888e-08 0)
(0 -3.62984e-08 0)
(0 -3.62312e-08 0)
(0 -3.61866e-08 0)
(0 -3.61644e-08 0)
(0 -4.74558e-08 0)
(0 -4.65477e-08 0)
(0 -4.56735e-08 0)
(0 -4.4837e-08 0)
(0 -4.4041e-08 0)
(0 -4.32872e-08 0)
(0 -4.25769e-08 0)
(0 -4.19106e-08 0)
(0 -4.12881e-08 0)
(0 -4.07092e-08 0)
(0 -4.0173e-08 0)
(0 -3.96782e-08 0)
(0 -3.92237e-08 0)
(0 -3.88078e-08 0)
(0 -3.84289e-08 0)
(0 -3.80853e-08 0)
(0 -3.77754e-08 0)
(0 -3.74976e-08 0)
(0 -3.72502e-08 0)
(0 -3.70318e-08 0)
(0 -3.68411e-08 0)
(0 -3.66769e-08 0)
(0 -3.6538e-08 0)
(0 -3.64237e-08 0)
(0 -3.63332e-08 0)
(0 -3.62658e-08 0)
(0 -3.62211e-08 0)
(0 -3.61988e-08 0)
(0 -4.75141e-08 0)
(0 -4.66041e-08 0)
(0 -4.57281e-08 0)
(0 -4.48898e-08 0)
(0 -4.40919e-08 0)
(0 -4.33365e-08 0)
(0 -4.26245e-08 0)
(0 -4.19566e-08 0)
(0 -4.13327e-08 0)
(0 -4.07524e-08 0)
(0 -4.02149e-08 0)
(0 -3.9719e-08 0)
(0 -3.92634e-08 0)
(0 -3.88465e-08 0)
(0 -3.84667e-08 0)
(0 -3.81224e-08 0)
(0 -3.78118e-08 0)
(0 -3.75334e-08 0)
(0 -3.72854e-08 0)
(0 -3.70666e-08 0)
(0 -3.68755e-08 0)
(0 -3.67109e-08 0)
(0 -3.65718e-08 0)
(0 -3.64573e-08 0)
(0 -3.63665e-08 0)
(0 -3.6299e-08 0)
(0 -3.62543e-08 0)
(0 -3.6232e-08 0)
(0 -4.75695e-08 0)
(0 -4.66577e-08 0)
(0 -4.57799e-08 0)
(0 -4.49398e-08 0)
(0 -4.41403e-08 0)
(0 -4.33833e-08 0)
(0 -4.26698e-08 0)
(0 -4.20004e-08 0)
(0 -4.13752e-08 0)
(0 -4.07936e-08 0)
(0 -4.02549e-08 0)
(0 -3.97579e-08 0)
(0 -3.93013e-08 0)
(0 -3.88835e-08 0)
(0 -3.85029e-08 0)
(0 -3.81578e-08 0)
(0 -3.78466e-08 0)
(0 -3.75675e-08 0)
(0 -3.73191e-08 0)
(0 -3.70998e-08 0)
(0 -3.69083e-08 0)
(0 -3.67435e-08 0)
(0 -3.66041e-08 0)
(0 -3.64894e-08 0)
(0 -3.63985e-08 0)
(0 -3.63308e-08 0)
(0 -3.6286e-08 0)
(0 -3.62636e-08 0)
(0 -4.76218e-08 0)
(0 -4.67084e-08 0)
(0 -4.58289e-08 0)
(0 -4.49873e-08 0)
(0 -4.41862e-08 0)
(0 -4.34276e-08 0)
(0 -4.27127e-08 0)
(0 -4.2042e-08 0)
(0 -4.14154e-08 0)
(0 -4.08327e-08 0)
(0 -4.02929e-08 0)
(0 -3.97948e-08 0)
(0 -3.93373e-08 0)
(0 -3.89186e-08 0)
(0 -3.85373e-08 0)
(0 -3.81915e-08 0)
(0 -3.78797e-08 0)
(0 -3.76001e-08 0)
(0 -3.73512e-08 0)
(0 -3.71315e-08 0)
(0 -3.69397e-08 0)
(0 -3.67745e-08 0)
(0 -3.66349e-08 0)
(0 -3.65199e-08 0)
(0 -3.64289e-08 0)
(0 -3.63611e-08 0)
(0 -3.63162e-08 0)
(0 -3.62938e-08 0)
(0 -4.76711e-08 0)
(0 -4.67561e-08 0)
(0 -4.58751e-08 0)
(0 -4.5032e-08 0)
(0 -4.42295e-08 0)
(0 -4.34695e-08 0)
(0 -4.27532e-08 0)
(0 -4.20812e-08 0)
(0 -4.14535e-08 0)
(0 -4.08696e-08 0)
(0 -4.03288e-08 0)
(0 -3.98298e-08 0)
(0 -3.93714e-08 0)
(0 -3.8952e-08 0)
(0 -3.85699e-08 0)
(0 -3.82235e-08 0)
(0 -3.79111e-08 0)
(0 -3.7631e-08 0)
(0 -3.73816e-08 0)
(0 -3.71615e-08 0)
(0 -3.69694e-08 0)
(0 -3.68039e-08 0)
(0 -3.66641e-08 0)
(0 -3.65489e-08 0)
(0 -3.64577e-08 0)
(0 -3.63899e-08 0)
(0 -3.63449e-08 0)
(0 -3.63225e-08 0)
(0 -4.77174e-08 0)
(0 -4.6801e-08 0)
(0 -4.59185e-08 0)
(0 -4.5074e-08 0)
(0 -4.42701e-08 0)
(0 -4.35088e-08 0)
(0 -4.27913e-08 0)
(0 -4.21182e-08 0)
(0 -4.14893e-08 0)
(0 -4.09044e-08 0)
(0 -4.03626e-08 0)
(0 -3.98628e-08 0)
(0 -3.94035e-08 0)
(0 -3.89834e-08 0)
(0 -3.86006e-08 0)
(0 -3.82536e-08 0)
(0 -3.79407e-08 0)
(0 -3.76601e-08 0)
(0 -3.74104e-08 0)
(0 -3.71899e-08 0)
(0 -3.69975e-08 0)
(0 -3.68317e-08 0)
(0 -3.66917e-08 0)
(0 -3.65763e-08 0)
(0 -3.6485e-08 0)
(0 -3.6417e-08 0)
(0 -3.6372e-08 0)
(0 -3.63495e-08 0)
(0 -4.77606e-08 0)
(0 -4.68428e-08 0)
(0 -4.59591e-08 0)
(0 -4.51133e-08 0)
(0 -4.43081e-08 0)
(0 -4.35457e-08 0)
(0 -4.2827e-08 0)
(0 -4.21528e-08 0)
(0 -4.15229e-08 0)
(0 -4.09371e-08 0)
(0 -4.03944e-08 0)
(0 -3.98937e-08 0)
(0 -3.94337e-08 0)
(0 -3.90129e-08 0)
(0 -3.86295e-08 0)
(0 -3.8282e-08 0)
(0 -3.79685e-08 0)
(0 -3.76875e-08 0)
(0 -3.74374e-08 0)
(0 -3.72166e-08 0)
(0 -3.70238e-08 0)
(0 -3.68579e-08 0)
(0 -3.67176e-08 0)
(0 -3.66021e-08 0)
(0 -3.65107e-08 0)
(0 -3.64426e-08 0)
(0 -3.63975e-08 0)
(0 -3.6375e-08 0)
(0 -4.78008e-08 0)
(0 -4.68818e-08 0)
(0 -4.59968e-08 0)
(0 -4.51498e-08 0)
(0 -4.43435e-08 0)
(0 -4.35799e-08 0)
(0 -4.28602e-08 0)
(0 -4.2185e-08 0)
(0 -4.15542e-08 0)
(0 -4.09675e-08 0)
(0 -4.0424e-08 0)
(0 -3.99225e-08 0)
(0 -3.94619e-08 0)
(0 -3.90404e-08 0)
(0 -3.86565e-08 0)
(0 -3.83084e-08 0)
(0 -3.79945e-08 0)
(0 -3.77131e-08 0)
(0 -3.74626e-08 0)
(0 -3.72415e-08 0)
(0 -3.70485e-08 0)
(0 -3.68823e-08 0)
(0 -3.67419e-08 0)
(0 -3.66262e-08 0)
(0 -3.65346e-08 0)
(0 -3.64665e-08 0)
(0 -3.64213e-08 0)
(0 -3.63988e-08 0)
(0 -4.78379e-08 0)
(0 -4.69178e-08 0)
(0 -4.60317e-08 0)
(0 -4.51836e-08 0)
(0 -4.43762e-08 0)
(0 -4.36116e-08 0)
(0 -4.2891e-08 0)
(0 -4.22148e-08 0)
(0 -4.15832e-08 0)
(0 -4.09956e-08 0)
(0 -4.04514e-08 0)
(0 -3.99493e-08 0)
(0 -3.9488e-08 0)
(0 -3.90659e-08 0)
(0 -3.86815e-08 0)
(0 -3.8333e-08 0)
(0 -3.80187e-08 0)
(0 -3.77369e-08 0)
(0 -3.7486e-08 0)
(0 -3.72647e-08 0)
(0 -3.70714e-08 0)
(0 -3.6905e-08 0)
(0 -3.67644e-08 0)
(0 -3.66486e-08 0)
(0 -3.65569e-08 0)
(0 -3.64887e-08 0)
(0 -3.64434e-08 0)
(0 -3.64209e-08 0)
(0 -4.78719e-08 0)
(0 -4.69507e-08 0)
(0 -4.60636e-08 0)
(0 -4.52145e-08 0)
(0 -4.44063e-08 0)
(0 -4.36408e-08 0)
(0 -4.29192e-08 0)
(0 -4.22422e-08 0)
(0 -4.16098e-08 0)
(0 -4.10216e-08 0)
(0 -4.04766e-08 0)
(0 -3.99739e-08 0)
(0 -3.9512e-08 0)
(0 -3.90895e-08 0)
(0 -3.87045e-08 0)
(0 -3.83556e-08 0)
(0 -3.80409e-08 0)
(0 -3.77588e-08 0)
(0 -3.75077e-08 0)
(0 -3.7286e-08 0)
(0 -3.70925e-08 0)
(0 -3.69259e-08 0)
(0 -3.67851e-08 0)
(0 -3.66692e-08 0)
(0 -3.65774e-08 0)
(0 -3.65091e-08 0)
(0 -3.64638e-08 0)
(0 -3.64413e-08 0)
(0 -4.79029e-08 0)
(0 -4.69808e-08 0)
(0 -4.60927e-08 0)
(0 -4.52428e-08 0)
(0 -4.44336e-08 0)
(0 -4.36673e-08 0)
(0 -4.2945e-08 0)
(0 -4.22672e-08 0)
(0 -4.16341e-08 0)
(0 -4.10452e-08 0)
(0 -4.04997e-08 0)
(0 -3.99964e-08 0)
(0 -3.9534e-08 0)
(0 -3.91109e-08 0)
(0 -3.87256e-08 0)
(0 -3.83762e-08 0)
(0 -3.80612e-08 0)
(0 -3.77788e-08 0)
(0 -3.75274e-08 0)
(0 -3.73055e-08 0)
(0 -3.71118e-08 0)
(0 -3.69451e-08 0)
(0 -3.68041e-08 0)
(0 -3.66881e-08 0)
(0 -3.65962e-08 0)
(0 -3.65278e-08 0)
(0 -3.64825e-08 0)
(0 -3.64599e-08 0)
(0 -4.79307e-08 0)
(0 -4.70078e-08 0)
(0 -4.6119e-08 0)
(0 -4.52682e-08 0)
(0 -4.44583e-08 0)
(0 -4.36912e-08 0)
(0 -4.29682e-08 0)
(0 -4.22898e-08 0)
(0 -4.1656e-08 0)
(0 -4.10665e-08 0)
(0 -4.05204e-08 0)
(0 -4.00166e-08 0)
(0 -3.95538e-08 0)
(0 -3.91303e-08 0)
(0 -3.87446e-08 0)
(0 -3.83949e-08 0)
(0 -3.80796e-08 0)
(0 -3.77969e-08 0)
(0 -3.75452e-08 0)
(0 -3.73232e-08 0)
(0 -3.71293e-08 0)
(0 -3.69623e-08 0)
(0 -3.68213e-08 0)
(0 -3.67052e-08 0)
(0 -3.66132e-08 0)
(0 -3.65447e-08 0)
(0 -3.64994e-08 0)
(0 -3.64768e-08 0)
(0 -4.79555e-08 0)
(0 -4.70318e-08 0)
(0 -4.61423e-08 0)
(0 -4.52908e-08 0)
(0 -4.44802e-08 0)
(0 -4.37125e-08 0)
(0 -4.29888e-08 0)
(0 -4.23099e-08 0)
(0 -4.16756e-08 0)
(0 -4.10855e-08 0)
(0 -4.0539e-08 0)
(0 -4.00347e-08 0)
(0 -3.95715e-08 0)
(0 -3.91476e-08 0)
(0 -3.87616e-08 0)
(0 -3.84116e-08 0)
(0 -3.80959e-08 0)
(0 -3.7813e-08 0)
(0 -3.75611e-08 0)
(0 -3.73389e-08 0)
(0 -3.71448e-08 0)
(0 -3.69778e-08 0)
(0 -3.68366e-08 0)
(0 -3.67204e-08 0)
(0 -3.66283e-08 0)
(0 -3.65598e-08 0)
(0 -3.65144e-08 0)
(0 -3.64918e-08 0)
(0 -4.79772e-08 0)
(0 -4.70529e-08 0)
(0 -4.61627e-08 0)
(0 -4.53106e-08 0)
(0 -4.44994e-08 0)
(0 -4.37311e-08 0)
(0 -4.3007e-08 0)
(0 -4.23275e-08 0)
(0 -4.16927e-08 0)
(0 -4.11022e-08 0)
(0 -4.05552e-08 0)
(0 -4.00506e-08 0)
(0 -3.9587e-08 0)
(0 -3.91628e-08 0)
(0 -3.87764e-08 0)
(0 -3.84262e-08 0)
(0 -3.81103e-08 0)
(0 -3.78272e-08 0)
(0 -3.75751e-08 0)
(0 -3.73527e-08 0)
(0 -3.71585e-08 0)
(0 -3.69913e-08 0)
(0 -3.68501e-08 0)
(0 -3.67338e-08 0)
(0 -3.66416e-08 0)
(0 -3.65731e-08 0)
(0 -3.65277e-08 0)
(0 -3.6505e-08 0)
(0 -4.79958e-08 0)
(0 -4.70709e-08 0)
(0 -4.61802e-08 0)
(0 -4.53276e-08 0)
(0 -4.45159e-08 0)
(0 -4.37471e-08 0)
(0 -4.30225e-08 0)
(0 -4.23426e-08 0)
(0 -4.17074e-08 0)
(0 -4.11165e-08 0)
(0 -4.05692e-08 0)
(0 -4.00642e-08 0)
(0 -3.96003e-08 0)
(0 -3.91758e-08 0)
(0 -3.87892e-08 0)
(0 -3.84388e-08 0)
(0 -3.81227e-08 0)
(0 -3.78393e-08 0)
(0 -3.75872e-08 0)
(0 -3.73646e-08 0)
(0 -3.71703e-08 0)
(0 -3.7003e-08 0)
(0 -3.68616e-08 0)
(0 -3.67453e-08 0)
(0 -3.66531e-08 0)
(0 -3.65845e-08 0)
(0 -3.6539e-08 0)
(0 -3.65164e-08 0)
(0 -4.80113e-08 0)
(0 -4.7086e-08 0)
(0 -4.61948e-08 0)
(0 -4.53418e-08 0)
(0 -4.45297e-08 0)
(0 -4.37605e-08 0)
(0 -4.30355e-08 0)
(0 -4.23552e-08 0)
(0 -4.17196e-08 0)
(0 -4.11285e-08 0)
(0 -4.05808e-08 0)
(0 -4.00756e-08 0)
(0 -3.96114e-08 0)
(0 -3.91867e-08 0)
(0 -3.87999e-08 0)
(0 -3.84493e-08 0)
(0 -3.8133e-08 0)
(0 -3.78495e-08 0)
(0 -3.75972e-08 0)
(0 -3.73745e-08 0)
(0 -3.71801e-08 0)
(0 -3.70127e-08 0)
(0 -3.68713e-08 0)
(0 -3.67549e-08 0)
(0 -3.66626e-08 0)
(0 -3.6594e-08 0)
(0 -3.65485e-08 0)
(0 -3.65259e-08 0)
(0 -4.80237e-08 0)
(0 -4.7098e-08 0)
(0 -4.62065e-08 0)
(0 -4.53531e-08 0)
(0 -4.45407e-08 0)
(0 -4.37712e-08 0)
(0 -4.30459e-08 0)
(0 -4.23653e-08 0)
(0 -4.17295e-08 0)
(0 -4.1138e-08 0)
(0 -4.05902e-08 0)
(0 -4.00847e-08 0)
(0 -3.96203e-08 0)
(0 -3.91955e-08 0)
(0 -3.88085e-08 0)
(0 -3.84577e-08 0)
(0 -3.81413e-08 0)
(0 -3.78577e-08 0)
(0 -3.76052e-08 0)
(0 -3.73825e-08 0)
(0 -3.7188e-08 0)
(0 -3.70205e-08 0)
(0 -3.68791e-08 0)
(0 -3.67626e-08 0)
(0 -3.66703e-08 0)
(0 -3.66017e-08 0)
(0 -3.65562e-08 0)
(0 -3.65335e-08 0)
(0 -4.80329e-08 0)
(0 -4.7107e-08 0)
(0 -4.62152e-08 0)
(0 -4.53616e-08 0)
(0 -4.45489e-08 0)
(0 -4.37792e-08 0)
(0 -4.30536e-08 0)
(0 -4.23728e-08 0)
(0 -4.17368e-08 0)
(0 -4.11452e-08 0)
(0 -4.05972e-08 0)
(0 -4.00916e-08 0)
(0 -3.9627e-08 0)
(0 -3.9202e-08 0)
(0 -3.88149e-08 0)
(0 -3.8464e-08 0)
(0 -3.81475e-08 0)
(0 -3.78638e-08 0)
(0 -3.76113e-08 0)
(0 -3.73885e-08 0)
(0 -3.71939e-08 0)
(0 -3.70264e-08 0)
(0 -3.68849e-08 0)
(0 -3.67684e-08 0)
(0 -3.66761e-08 0)
(0 -3.66074e-08 0)
(0 -3.65619e-08 0)
(0 -3.65392e-08 0)
(0 -4.80391e-08 0)
(0 -4.7113e-08 0)
(0 -4.62211e-08 0)
(0 -4.53673e-08 0)
(0 -4.45544e-08 0)
(0 -4.37846e-08 0)
(0 -4.30588e-08 0)
(0 -4.23779e-08 0)
(0 -4.17418e-08 0)
(0 -4.115e-08 0)
(0 -4.06018e-08 0)
(0 -4.00961e-08 0)
(0 -3.96315e-08 0)
(0 -3.92064e-08 0)
(0 -3.88192e-08 0)
(0 -3.84682e-08 0)
(0 -3.81517e-08 0)
(0 -3.78679e-08 0)
(0 -3.76153e-08 0)
(0 -3.73924e-08 0)
(0 -3.71979e-08 0)
(0 -3.70303e-08 0)
(0 -3.68888e-08 0)
(0 -3.67722e-08 0)
(0 -3.66799e-08 0)
(0 -3.66112e-08 0)
(0 -3.65657e-08 0)
(0 -3.6543e-08 0)
(0 -4.80422e-08 0)
(0 -4.7116e-08 0)
(0 -4.6224e-08 0)
(0 -4.53701e-08 0)
(0 -4.45572e-08 0)
(0 -4.37872e-08 0)
(0 -4.30614e-08 0)
(0 -4.23804e-08 0)
(0 -4.17442e-08 0)
(0 -4.11524e-08 0)
(0 -4.06042e-08 0)
(0 -4.00984e-08 0)
(0 -3.96337e-08 0)
(0 -3.92086e-08 0)
(0 -3.88214e-08 0)
(0 -3.84703e-08 0)
(0 -3.81537e-08 0)
(0 -3.78699e-08 0)
(0 -3.76174e-08 0)
(0 -3.73944e-08 0)
(0 -3.71998e-08 0)
(0 -3.70323e-08 0)
(0 -3.68907e-08 0)
(0 -3.67742e-08 0)
(0 -3.66818e-08 0)
(0 -3.66132e-08 0)
(0 -3.65676e-08 0)
(0 -3.65449e-08 0)
)
;

boundaryField
{
    bc-2
    {
        type            empty;
    }
    bc-3
    {
        type            empty;
    }
    bottom
    {
        type            zeroGradient;
    }
    leftSide
    {
        type            zeroGradient;
    }
    naturalSurface
    {
        type            zeroGradient;
    }
    rightSide
    {
        type            zeroGradient;
    }
    slopesurface
    {
        type            zeroGradient;
    }
    subGradeSurface
    {
        type            zeroGradient;
    }
}


// ************************************************************************* //
