# Supplementary material for: A finite volume-based model for the hydrothermal behavior of soil under freeze–thaw cycles
Source: PLoS One. 2021 Jun 3;16(6):e0252680. doi: 10.1371/journal.pone.0252680 (PMC8174737; doi:10.1371/journal.pone.0252680)
Supplement: S2 Data — (ZIP) [file pone.0252680.s002.zip › 土柱计算数据/2.9808e+08/solidTemperature]

/*--------------------------------*- C++ -*----------------------------------*\
| =========                 |                                                 |
| \\      /  F ield         | OpenFOAM: The Open Source CFD Toolbox           |
|  \\    /   O peration     | Version:  2.4.0                                 |
|   \\  /    A nd           | Web:      www.OpenFOAM.org                      |
|    \\/     M anipulation  |                                                 |
\*---------------------------------------------------------------------------*/
FoamFile
{
    version     2.0;
    format      ascii;
    class       volScalarField;
    location    "2.9808e+08";
    object      solidTemperature;
}
// * * * * * * * * * * * * * * * * * * * * * * * * * * * * * * * * * * * * * //

dimensions      [0 0 0 1 0 0 0];

internalField   nonuniform List<scalar> 
9554
(
268.488
272.36
275.586
277.969
279.556
280.505
280.98
281.128
281.071
280.901
280.685
280.465
280.268
280.107
279.985
279.9
279.847
279.82
279.811
279.816
279.83
279.848
268.488
272.36
275.586
277.969
279.556
280.505
280.98
281.129
281.071
280.901
280.685
280.465
280.268
280.107
279.985
279.9
279.847
279.82
279.812
279.817
279.83
279.848
268.488
272.36
275.586
277.969
279.556
280.505
280.98
281.129
281.071
280.901
280.685
280.465
280.268
280.107
279.985
279.9
279.847
279.82
279.812
279.817
279.83
279.848
268.488
272.36
275.586
277.969
279.556
280.505
280.98
281.129
281.072
280.902
280.685
280.465
280.268
280.107
279.985
279.9
279.847
279.82
279.812
279.817
279.83
279.848
268.488
272.36
275.586
277.969
279.556
280.505
280.98
281.129
281.072
280.902
280.685
280.465
280.269
280.107
279.985
279.9
279.848
279.82
279.812
279.817
279.831
279.849
268.488
272.36
275.586
277.969
279.556
280.505
280.981
281.129
281.072
280.902
280.685
280.466
280.269
280.108
279.986
279.901
279.848
279.821
279.813
279.818
279.831
279.849
268.488
272.36
275.586
277.97
279.556
280.505
280.981
281.129
281.072
280.902
280.686
280.466
280.269
280.108
279.986
279.901
279.849
279.821
279.813
279.818
279.832
279.85
268.488
272.36
275.587
277.97
279.556
280.506
280.981
281.13
281.073
280.903
280.686
280.467
280.27
280.109
279.987
279.902
279.849
279.822
279.814
279.819
279.832
279.85
268.488
272.36
275.587
277.97
279.556
280.506
280.981
281.13
281.073
280.903
280.687
280.467
280.27
280.109
279.987
279.903
279.85
279.823
279.814
279.819
279.833
279.851
268.488
272.36
275.587
277.97
279.557
280.506
280.982
281.13
281.074
280.904
280.687
280.468
280.271
280.11
279.988
279.903
279.85
279.823
279.815
279.82
279.834
279.852
268.488
272.36
275.587
277.97
279.557
280.506
280.982
281.131
281.074
280.904
280.688
280.468
280.272
280.111
279.989
279.904
279.851
279.824
279.816
279.821
279.835
279.853
268.488
272.36
275.587
277.97
279.557
280.507
280.983
281.131
281.075
280.905
280.689
280.469
280.272
280.111
279.99
279.905
279.852
279.825
279.817
279.822
279.836
279.854
268.488
272.36
275.587
277.971
279.558
280.507
280.983
281.132
281.075
280.906
280.689
280.47
280.273
280.112
279.991
279.906
279.853
279.826
279.818
279.823
279.837
279.855
268.488
272.361
275.588
277.971
279.558
280.508
280.984
281.133
281.076
280.906
280.69
280.471
280.274
280.113
279.992
279.907
279.854
279.827
279.819
279.824
279.838
279.856
268.488
272.361
275.588
277.971
279.558
280.508
280.984
281.133
281.077
280.907
280.691
280.472
280.275
280.114
279.993
279.908
279.855
279.828
279.82
279.826
279.839
279.857
268.488
272.361
275.588
277.972
279.559
280.509
280.985
281.134
281.078
280.908
280.692
280.473
280.277
280.116
279.994
279.909
279.857
279.83
279.822
279.827
279.84
279.858
268.488
272.361
275.588
277.972
279.559
280.51
280.986
281.135
281.079
280.909
280.693
280.474
280.278
280.117
279.995
279.911
279.858
279.831
279.823
279.828
279.842
279.86
268.489
272.361
275.589
277.973
279.56
280.51
280.987
281.136
281.08
280.911
280.695
280.475
280.279
280.118
279.997
279.912
279.86
279.833
279.825
279.83
279.843
279.861
268.489
272.361
275.589
277.973
279.561
280.511
280.987
281.137
281.081
280.912
280.696
280.477
280.281
280.12
279.998
279.914
279.861
279.834
279.826
279.832
279.845
279.863
268.489
272.362
275.589
277.974
279.561
280.512
280.988
281.138
281.082
280.913
280.697
280.478
280.282
280.122
280
279.916
279.863
279.836
279.828
279.834
279.847
279.865
268.489
272.362
275.59
277.974
279.562
280.513
280.989
281.139
281.084
280.915
280.699
280.48
280.284
280.124
280.002
279.918
279.865
279.838
279.83
279.836
279.849
279.867
268.489
272.362
275.59
277.975
279.563
280.513
280.99
281.141
281.085
280.916
280.701
280.482
280.286
280.126
280.004
279.92
279.867
279.84
279.832
279.838
279.851
279.869
268.489
272.362
275.591
277.975
279.563
280.514
280.991
281.142
281.086
280.918
280.702
280.484
280.288
280.128
280.006
279.922
279.87
279.843
279.835
279.84
279.853
279.871
268.489
272.363
275.591
277.975
279.564
280.515
280.992
281.143
281.088
280.919
280.704
280.486
280.29
280.13
280.009
279.924
279.872
279.845
279.837
279.842
279.856
279.874
268.489
272.363
275.591
277.975
279.564
280.515
280.993
281.144
281.089
280.921
280.706
280.488
280.292
280.132
280.011
279.927
279.875
279.848
279.84
279.845
279.858
279.876
268.489
272.362
275.591
277.975
279.564
280.515
280.993
281.144
281.09
280.922
280.708
280.49
280.295
280.135
280.014
279.93
279.877
279.851
279.843
279.848
279.861
279.879
268.489
272.362
275.59
277.975
279.563
280.515
280.993
281.144
281.09
280.923
280.709
280.492
280.297
280.137
280.016
279.933
279.88
279.854
279.846
279.851
279.864
279.882
268.489
272.361
275.589
277.973
279.562
280.513
280.992
281.144
281.09
280.923
280.71
280.493
280.299
280.139
280.019
279.935
279.883
279.857
279.849
279.854
279.867
279.885
268.488
272.361
275.587
277.971
279.559
280.511
280.99
281.142
281.089
280.923
280.71
280.494
280.3
280.141
280.022
279.938
279.887
279.86
279.852
279.857
279.871
279.888
268.488
272.359
275.585
277.968
279.556
280.507
280.986
281.139
281.086
280.921
280.709
280.494
280.301
280.143
280.024
279.941
279.89
279.863
279.856
279.861
279.874
279.892
268.487
272.358
275.582
277.964
279.551
280.502
280.981
281.134
281.082
280.918
280.707
280.493
280.301
280.144
280.026
279.944
279.893
279.867
279.859
279.865
279.878
279.896
268.487
272.356
275.579
277.96
279.545
280.495
280.974
281.127
281.076
280.913
280.704
280.491
280.301
280.145
280.028
279.946
279.896
279.87
279.863
279.869
279.882
279.899
268.487
272.355
275.577
277.956
279.539
280.488
280.965
281.118
281.068
280.906
280.698
280.487
280.299
280.145
280.029
279.948
279.899
279.874
279.867
279.873
279.886
279.903
268.487
272.357
275.577
277.954
279.535
280.481
280.956
281.108
281.058
280.897
280.691
280.482
280.296
280.143
280.029
279.95
279.902
279.877
279.871
279.877
279.89
279.908
268.49
272.363
275.585
277.959
279.535
280.476
280.947
281.097
281.046
280.886
280.682
280.475
280.291
280.141
280.029
279.951
279.904
279.881
279.875
279.881
279.895
279.912
268.496
272.38
275.607
277.976
279.544
280.476
280.941
281.086
281.033
280.873
280.67
280.466
280.285
280.137
280.027
279.952
279.906
279.884
279.879
279.885
279.899
279.917
268.511
272.42
275.655
278.016
279.569
280.486
280.939
281.076
281.02
280.859
280.657
280.455
280.277
280.132
280.025
279.952
279.908
279.887
279.883
279.89
279.904
279.921
268.548
272.504
275.753
278.093
279.619
280.511
280.945
281.07
281.006
280.843
280.642
280.442
280.267
280.126
280.022
279.952
279.91
279.89
279.887
279.894
279.909
279.926
268.643
272.68
275.933
278.227
279.705
280.557
280.961
281.067
280.993
280.826
280.625
280.428
280.256
280.119
280.018
279.951
279.911
279.893
279.891
279.899
279.914
279.932
268.93
273.047
276.24
278.438
279.834
280.625
280.988
281.068
280.98
280.807
280.606
280.411
280.243
280.11
280.013
279.949
279.912
279.896
279.895
279.904
279.919
279.937
266.96
267.094
267.045
268.44
267.651
268.53
268.361
270.903
267.52
271.956
269.054
270.929
267.164
271.003
267.912
269.549
268.349
268.39
271.507
267.793
267.014
271.76
267.999
270.512
270.144
268.67
267.786
269.782
269.249
266.792
270.331
267.198
266.96
270.093
280.972
272.686
280.62
280.881
271.718
272.457
271.857
272.281
270.102
271.613
270.113
272.517
270.987
275.94
273.562
278.49
268.572
275.809
274.279
279.732
281.184
280.815
281.186
280.961
272.806
268.429
273.121
277.638
277.43
279.666
271.881
280.959
276.602
279.788
278.366
280.845
278.253
281.199
279.037
280.127
280.424
281.336
279.672
281.38
280.934
281.263
281.129
281.208
281.059
281.355
281.378
281.306
280.748
281.309
281.305
281.186
281.375
281.076
281.056
281.282
281.15
281.093
281.188
281.011
280.998
281.226
281.21
281.04
281.142
281.197
280.963
280.978
280.773
280.86
280.968
281.003
280.685
280.63
280.886
278.724
267.435
275.305
280.755
275.858
281.033
281.321
279.713
280.692
281.331
281.201
280.735
268.447
277.777
280.675
281.086
281.26
280.856
281.329
280.854
275.61
269.943
274.48
279.741
281.336
281.258
281.371
281.139
277.8
281.012
280.429
281.322
281.356
281.09
281.371
280.607
280.475
281.312
280.875
281.225
280.92
281.28
279.107
281.14
276.726
280.488
279.23
274.194
273.894
267.943
271.584
270.101
281.084
281.042
281.204
280.796
280.874
281.192
281.157
280.806
280.916
281.231
281.098
281.399
280.55
281.256
277.666
277.213
268.516
275.528
281.12
280.31
281.002
281.203
280.345
278.612
280.995
281.298
279.238
280.958
281.312
280.928
281.261
280.635
281.359
281.232
277.766
279.197
281.186
281.176
278.554
273.027
280.79
281.234
268.715
275.131
280.829
281.173
281.109
281.202
281.157
281.243
281.348
281.235
281.346
281.345
280.601
281.386
270.793
268.738
281.192
280.726
277.518
272.153
279.73
277.362
278.484
273.993
281.128
280.836
279.327
280.23
280.995
281.277
280.555
279.128
280.924
281.237
281.052
280.258
281.299
281.222
280.639
281.243
280.799
281.117
281.023
280.832
271.302
268.224
281.147
280.603
280.637
281.097
276.343
276.488
281.168
281.375
281.179
281.002
279.365
276.717
280.682
281.189
281.077
280.984
281.033
280.97
271.691
275.309
273.651
269.963
281.101
280.815
280.43
281.125
280.559
281.13
272.593
267.083
281.208
281.165
276.086
272.037
281.295
281.033
281.27
281.267
281.277
281.212
277.112
274.308
281.315
281.11
281.096
280.971
278.633
279.956
280.539
279.509
281.412
281.399
276.49
277.76
280.004
278.626
281.207
281.106
279.691
280.896
278.217
275.801
281.271
281.366
281.223
281.374
279.094
279.738
280.699
280.509
281.012
281.205
281.27
281.342
281.161
281.13
281.178
281.356
268.636
274.138
279.17
277.942
281.22
281.107
272.647
275.141
281.398
281.185
281.143
281.185
281.012
281.155
281.379
281.345
277.669
275.596
281.33
281.206
281.199
281.1
280.814
280.216
270.797
267.273
281.255
281.15
281.235
281.196
279.766
277.709
281.271
281.162
281.368
281.397
274.291
271.317
278.417
276.878
281.271
281.39
280.203
280.808
281.265
281.003
281.324
281.411
281.212
281.109
281.3
281.252
281.173
281.102
280.793
280.794
278.478
276.565
280.851
281.032
281.321
281.313
280.847
281.01
280.92
281.275
281.054
280.574
281.212
281.309
281.399
281.331
275.439
273.193
280.982
281.094
280.217
280.726
280.758
280.024
281.222
281.147
269.917
267.043
280.246
279.079
272.747
274.596
280.415
280.885
276.299
274.348
281.133
280.857
280.031
279.139
267.959
270.529
273.196
270.272
281.167
281.035
277.697
276.795
281.193
281.317
276.607
278.571
271.993
273.679
280.968
280.81
280.967
280.596
280.868
280.856
280.91
280.884
281.224
281.037
279.185
279.965
281.324
281.135
280.73
280.744
275.567
274.543
280.156
279.87
281.236
281.118
272.743
273.989
280.071
280.814
277.74
278.535
279.847
280.396
279.837
279.067
281.337
281.132
280.55
280.649
269.606
267.019
267.119
270.892
280.972
281.097
281.078
281.047
281.189
281.197
270.591
266.807
271.743
280.213
266.819
268.055
267.157
268.083
267.192
270.604
267.422
272.611
268.358
273.079
268.494
271.589
270.626
271.895
268.231
276.535
268.584
272.474
277.8
279.972
277.88
269.043
269.522
278.176
271.02
277.797
273.575
279.259
273.285
277.974
277.789
278.001
273.236
280.107
271.906
279.88
275.599
275.89
271.886
279.923
277.864
277.955
274.191
280.297
274.167
279.112
273.44
276.156
270.971
279.879
279.228
277.421
279.963
271.527
270.992
278.33
279.872
275.47
280.019
273.259
272.893
279.892
274.095
279.148
271.488
277.773
276.665
271.335
279.99
273.627
271.558
277.995
278.551
279.422
279.871
275.445
275.641
274.584
274.634
268.662
273.075
271.514
275.747
271.156
278.121
279.85
271.853
277.466
271.987
277.558
267.869
274.783
277.3
276.899
278.611
279.896
278.683
276.195
273.603
273.779
276.668
279.904
278.353
279.083
270.675
276.619
279.234
280.228
270.588
276.44
277.39
280.247
277.515
280.25
272.452
268.124
267.524
273.834
270.463
275.956
277.636
275.546
271.585
269.866
277.744
279.399
276.614
271.902
275.073
275.603
274.111
270.512
276.447
274.014
277.888
274.585
276.623
278.95
278.691
279.605
277.915
274.845
274.189
277.957
268.195
271.175
277.253
276.153
272.085
270.524
271.691
268.949
280.258
279.138
267.211
271.903
271.66
271.431
278.921
280.226
272.883
270.624
269.982
273.53
270.236
274.14
273.48
274.535
278.551
275.61
274.683
277.671
270.573
273.727
273.096
275.656
274.725
273.124
279.316
279.864
280.237
279.04
279.447
280.233
280.25
279.198
280.014
278.909
280.307
279.287
276.257
278.879
272.53
270.218
279.873
279.366
270.602
274.137
268.993
271.802
275.587
276.107
274.229
275.111
267.135
270.193
276.069
278.615
279.172
279.377
270.496
273.686
277.43
275.971
279.121
276.822
277.456
277.794
270.019
268.33
273.235
271.809
270.48
267.21
273.494
271.974
276.48
273.813
278.876
278.598
278.7
278.095
273.468
275.522
273.734
276.537
279.803
279.756
273.13
271.015
271.791
271.459
275.702
275.711
274.087
276.037
275.803
274.833
267.05
269.997
278.674
278.333
274.102
275.805
277.252
276.336
273.473
272.305
277.09
276.214
277.549
279.176
276.278
273.839
277.582
277.006
275.196
276.863
269.792
268.363
275.081
274.265
274.66
275.719
275.971
274.846
269.41
270.258
278.664
277.417
279.285
278.418
271.238
271.26
277.482
279.149
277.665
277.381
278.733
277.254
280.242
279.254
278.794
278.436
269.851
266.994
276.353
276.984
266.681
266.756
267.4
268.548
267.419
268.542
267.417
268.535
267.41
268.519
267.41
268.529
267.411
268.523
267.41
268.524
267.407
268.516
267.401
268.5
267.397
268.499
267.392
268.479
267.377
268.434
267.347
268.355
267.288
268.177
267.111
267.561
266.679
266.738
267.4
268.547
267.414
268.529
267.41
268.526
267.408
268.521
267.411
268.53
267.409
268.517
267.407
268.518
267.405
268.512
267.4
268.5
267.395
268.487
267.386
268.466
267.372
268.432
267.346
268.354
267.285
268.167
267.108
267.555
279.99
266.894
271.758
280.226
266.86
268.174
267.149
268.253
268.753
270.216
270.847
270.624
267.501
271.456
267.91
273.531
267.396
271.601
268.169
277.388
267.788
274.279
277.835
270.256
269.943
279.364
275.399
278.767
275.038
278.75
271.59
279.624
277.826
275.831
274.074
279.815
274.212
279.541
275.984
276.168
272.728
279.83
277.994
279.476
274.017
276.033
273.683
279.163
275.834
276.064
280.048
271.564
274.783
277.62
279.255
279.241
279.921
272.475
270.734
278.645
279.385
270.959
279.612
272.762
271.68
280.181
271.448
279.685
276.443
270.909
279.227
274.651
278.115
280.126
279.163
280.059
271.624
279.341
276.089
272.003
270.613
274.944
278.148
270.12
275.217
271.403
267.046
275.478
276.376
278.131
280.273
276.604
280.286
276.649
278.033
270.474
273.677
273.981
277.411
280.243
269.978
272.02
277.314
279.84
276.093
278.806
271.272
269.258
271.95
274.866
280.144
278.713
280.253
277.751
273.71
270.41
276.829
270.61
280.492
277.846
276.622
271.185
280.294
278.801
275.223
271.252
268.048
273.927
276.068
275.748
278.235
276.365
271.571
267.227
274.91
277.01
273.92
275.841
276.097
279.008
272.47
270.898
267.452
272.771
271.156
269.521
279.127
276.454
279.14
276.158
274.867
277.999
280.438
278.337
280.49
278.392
280.34
279.063
273.732
274.82
275.73
272.864
274.277
270.275
280.407
278.998
270.728
272.28
280.468
279.306
274.349
270.583
267.383
271.119
279.854
278.383
267.308
271.967
273.862
277.637
279.016
280.314
270.599
274.476
273.484
272.374
273.49
271.246
273.137
270.607
279.063
279.911
279.424
279.946
279.348
280.113
277.952
274.597
270.601
275.272
276.724
277.587
273.522
270.657
270.631
274.58
271.086
273.267
278.319
279.624
279.455
280.198
276.081
277.869
276.524
278.954
276.607
278.56
277.655
274.541
277.329
279.058
270.97
268.51
271.376
274.088
273.57
276.885
278.863
277.333
275.937
275.402
279.203
278.17
274.54
274.92
278.399
278.093
268.245
269.89
272.405
273.535
274.364
276.198
272.243
273.518
268.429
269.427
278.656
279.146
274.186
276.921
275.043
277.362
272.356
269.966
270.073
268.435
277.496
276.423
276.992
277.85
277.907
279.307
273.266
274.974
278.496
278.237
276.299
273.763
274.131
276.093
280.268
279.857
274.009
276.916
272.798
272.292
277.56
279.275
280.526
279.781
277.045
277.494
276.74
274.038
268.604
268.472
278.697
278.253
275.998
274.825
278.597
278.212
270.246
272.729
276.684
277.764
280.234
280.194
279.549
280.238
277.732
278.051
276.423
277.387
276.142
273.735
271.355
272.805
270.232
272.556
269.404
266.898
279.68
280.402
276.605
276.998
280.972
272.679
280.806
280.817
271.699
272.425
270.082
270.312
268.659
272.372
267.998
274.003
267.871
273.69
272.882
272.621
269.522
272.774
268.044
281.197
281.08
281.144
280.78
280.866
280.873
273.583
267.757
275.756
270.828
276.536
274.987
279.252
274.755
278.239
276.518
280.432
279.611
280.881
278.345
280.777
280.378
281.301
280.427
281.067
280.121
281.356
281.371
280.98
281.102
281.325
280.947
281.314
281.414
281.428
281.109
281.216
281.29
281.312
281.251
281.384
281.137
281.132
281.242
281.253
281.177
280.968
280.883
281.163
281.168
281.195
281.127
281.176
281.162
280.974
280.983
280.914
281.034
280.918
281.108
281.239
281.001
281.021
281.309
280.426
281.279
278.672
281.117
279.419
277.086
277.732
272.569
281.164
280.818
280.783
281.217
278.854
273.294
275.976
271.315
281.084
281.394
281.215
281.259
281.134
280.37
281.257
280.031
281.391
281.335
274.591
278.803
279.063
281.115
280.965
279.199
281.142
280.863
281.176
280.992
280.956
281.378
281.294
281.237
268.088
273.581
279.482
279.596
281.204
280.882
281.14
281.11
280.399
278.28
281.032
280.837
269.643
274.479
281.234
281.028
278.558
278.741
280.795
281.213
281.275
281.131
281.273
280.834
267.978
275.123
277.049
277.425
280.787
281.341
281.099
280.887
281.17
281.193
277.478
276.251
281.259
280.686
280.654
281.145
279.989
278.296
281.324
281.262
280.094
280.419
272.666
269.622
280.324
280.773
280.774
281.246
280.847
281.415
281.285
281.398
278.615
279.583
281.202
281.164
271.867
275.453
270.807
267.457
269.554
269.958
281.29
281.213
281.268
281.313
281.389
281.425
281.04
280.937
281.164
281.056
275.473
275.929
281.221
281.374
280.685
281.105
280.928
281.163
278.513
280.323
278.142
275.559
280.875
281.086
280.961
280.809
276.842
276.674
279.752
280.715
281.09
280.712
281.305
280.863
281.21
281.321
280.751
281.12
280.735
281.181
281.278
281.4
280.857
281.078
280.994
280.639
281.158
280.868
281.044
281.232
281.088
281.003
281.228
281.25
273.132
268.78
280.792
281.282
277.221
278.54
281.224
281.111
281.193
281.208
274.737
272.488
280.215
280.057
274.78
277.302
281.309
281.172
279.852
279.466
268.221
271.208
281.191
280.761
276.744
274.185
281.239
281.299
280.955
280.712
280.639
280.791
281.417
281.364
281.037
281.207
281.285
281.321
278.276
277.849
281.376
281.072
280.887
280.025
281.261
281.384
280.953
281.242
281.372
281.3
281.402
281.347
281.058
281.193
279.046
277.334
280.959
280.342
281.091
281.124
281.188
281.235
279.195
279.928
280.081
280.618
277.45
275.767
274.787
271.31
281.08
281.236
281.326
281.419
281.219
281.27
281.177
281.364
281.247
281.293
272.266
271.832
281.172
281.231
271.801
267.275
271.886
273.718
281.408
281.373
281.216
281.172
280.848
281.046
280.252
279.621
281.189
281.057
277.088
278.349
274.872
273.14
278.189
279.468
281.344
281.334
281.196
281.324
281.132
280.969
281.33
281.393
281.004
280.843
280.974
281.13
271.595
271.42
281.367
281.415
281.421
281.389
281.229
281.094
267.2
270.634
281.356
281.301
280.7
281.156
281.128
281.113
277.036
277.912
279.023
279.657
275.491
277.059
281.11
281.153
280.929
280.84
281.351
281.305
280.881
280.968
275.53
274.79
280.394
279.555
277.814
276.68
281.41
281.377
280.799
280.968
281.087
280.945
279.183
277.992
280.996
280.621
280.584
280.98
280.993
281.186
279.592
280.381
279.207
280.034
280.923
280.564
278.871
279.785
275.152
276.235
280.756
280.47
281.218
281.332
279.585
279.999
273.959
271.603
280.952
280.817
281.119
280.676
273.938
275.988
280.917
280.932
270.184
267.033
269.205
269.38
269.336
266.884
267.056
269.765
280.986
281.149
281.032
281.012
281.2
281.169
268.409
267.028
267.095
266.963
268.407
267.183
268.556
267.02
269.992
268.896
270.536
268.734
270.886
268.716
270.942
268.366
270.318
267.638
266.653
271.131
267.574
272.01
267.464
271.684
267.198
271.506
267.602
270.266
267.838
268.196
268.521
270.141
268.681
266.685
279.868
279.888
279.907
279.924
279.94
279.954
279.967
279.978
279.989
279.999
280.008
280.017
280.026
280.035
280.043
280.051
280.06
280.068
280.076
280.084
280.092
280.1
280.108
280.116
280.123
280.131
280.139
280.146
279.868
279.888
279.907
279.924
279.94
279.954
279.967
279.978
279.989
279.999
280.008
280.017
280.026
280.035
280.043
280.051
280.06
280.068
280.076
280.084
280.092
280.1
280.108
280.116
280.123
280.131
280.139
280.146
279.868
279.888
279.907
279.924
279.94
279.954
279.967
279.978
279.989
279.999
280.008
280.017
280.026
280.035
280.043
280.052
280.06
280.068
280.076
280.084
280.092
280.1
280.108
280.116
280.123
280.131
280.139
280.146
279.868
279.888
279.907
279.924
279.94
279.954
279.967
279.979
279.989
279.999
280.008
280.018
280.026
280.035
280.043
280.052
280.06
280.068
280.076
280.084
280.092
280.1
280.108
280.116
280.123
280.131
280.139
280.146
279.868
279.888
279.907
279.925
279.941
279.955
279.967
279.979
279.99
279.999
280.009
280.018
280.027
280.035
280.044
280.052
280.06
280.068
280.077
280.085
280.093
280.1
280.108
280.116
280.124
280.131
280.139
280.146
279.869
279.889
279.908
279.925
279.941
279.955
279.968
279.979
279.99
280
280.009
280.018
280.027
280.035
280.044
280.052
280.061
280.069
280.077
280.085
280.093
280.101
280.108
280.116
280.124
280.131
280.139
280.146
279.869
279.889
279.908
279.926
279.942
279.956
279.968
279.98
279.99
280
280.01
280.019
280.027
280.036
280.044
280.053
280.061
280.069
280.077
280.085
280.093
280.101
280.108
280.116
280.124
280.131
280.139
280.146
279.87
279.89
279.909
279.926
279.942
279.956
279.969
279.98
279.991
280.001
280.01
280.019
280.028
280.036
280.045
280.053
280.061
280.069
280.077
280.085
280.093
280.101
280.109
280.116
280.124
280.131
280.139
280.146
279.871
279.891
279.91
279.927
279.943
279.957
279.97
279.981
279.992
280.001
280.011
280.02
280.028
280.037
280.045
280.053
280.062
280.07
280.078
280.086
280.093
280.101
280.109
280.116
280.124
280.131
280.139
280.146
279.872
279.891
279.91
279.928
279.944
279.958
279.97
279.982
279.992
280.002
280.011
280.02
280.029
280.037
280.046
280.054
280.062
280.07
280.078
280.086
280.094
280.102
280.109
280.117
280.124
280.132
280.139
280.146
279.872
279.892
279.911
279.929
279.944
279.959
279.971
279.983
279.993
280.003
280.012
280.021
280.03
280.038
280.046
280.055
280.063
280.071
280.079
280.086
280.094
280.102
280.109
280.117
280.124
280.132
280.139
280.146
279.873
279.893
279.912
279.93
279.945
279.959
279.972
279.984
279.994
280.004
280.013
280.022
280.03
280.039
280.047
280.055
280.063
280.071
280.079
280.087
280.095
280.102
280.11
280.117
280.125
280.132
280.139
280.146
279.874
279.894
279.913
279.931
279.946
279.961
279.973
279.984
279.995
280.005
280.014
280.023
280.031
280.04
280.048
280.056
280.064
280.072
280.08
280.087
280.095
280.103
280.11
280.117
280.125
280.132
280.139
280.146
279.876
279.896
279.915
279.932
279.948
279.962
279.974
279.986
279.996
280.006
280.015
280.024
280.032
280.04
280.049
280.057
280.065
280.072
280.08
280.088
280.095
280.103
280.11
280.118
280.125
280.132
280.139
280.146
279.877
279.897
279.916
279.933
279.949
279.963
279.975
279.987
279.997
280.007
280.016
280.025
280.033
280.041
280.049
280.057
280.065
280.073
280.081
280.089
280.096
280.103
280.111
280.118
280.125
280.132
280.139
280.146
279.878
279.898
279.917
279.935
279.95
279.964
279.977
279.988
279.998
280.008
280.017
280.026
280.034
280.042
280.05
280.058
280.066
280.074
280.082
280.089
280.097
280.104
280.111
280.118
280.125
280.133
280.14
280.147
279.88
279.9
279.919
279.936
279.952
279.966
279.978
279.989
280
280.009
280.018
280.027
280.035
280.043
280.051
280.059
280.067
280.075
280.082
280.09
280.097
280.104
280.112
280.119
280.126
280.133
280.14
280.147
279.881
279.901
279.92
279.938
279.953
279.967
279.98
279.991
280.001
280.011
280.02
280.028
280.037
280.045
280.053
280.06
280.068
280.076
280.083
280.091
280.098
280.105
280.112
280.119
280.126
280.133
280.14
280.147
279.883
279.903
279.922
279.939
279.955
279.969
279.981
279.992
280.003
280.012
280.021
280.03
280.038
280.046
280.054
280.061
280.069
280.077
280.084
280.091
280.098
280.106
280.113
280.12
280.126
280.133
280.14
280.147
279.885
279.905
279.924
279.941
279.957
279.971
279.983
279.994
280.004
280.014
280.023
280.031
280.039
280.047
280.055
280.063
280.07
280.078
280.085
280.092
280.099
280.106
280.113
280.12
280.127
280.133
280.14
280.147
279.887
279.907
279.926
279.943
279.959
279.972
279.985
279.996
280.006
280.015
280.024
280.033
280.041
280.049
280.056
280.064
280.071
280.079
280.086
280.093
280.1
280.107
280.114
280.12
280.127
280.134
280.14
280.147
279.889
279.909
279.928
279.945
279.96
279.974
279.987
279.998
280.008
280.017
280.026
280.034
280.042
280.05
280.058
280.065
280.073
280.08
280.087
280.094
280.101
280.108
280.114
280.121
280.127
280.134
280.14
280.147
279.891
279.911
279.93
279.947
279.963
279.976
279.989
280
280.01
280.019
280.028
280.036
280.044
280.052
280.059
280.067
280.074
280.081
280.088
280.095
280.102
280.108
280.115
280.121
280.128
280.134
280.141
280.147
279.894
279.913
279.932
279.949
279.965
279.979
279.991
280.002
280.012
280.021
280.029
280.038
280.046
280.053
280.061
280.068
280.075
280.082
280.089
280.096
280.103
280.109
280.116
280.122
280.128
280.135
280.141
280.147
279.896
279.916
279.935
279.952
279.967
279.981
279.993
280.004
280.014
280.023
280.031
280.04
280.047
280.055
280.062
280.069
280.077
280.083
280.09
280.097
280.104
280.11
280.116
280.123
280.129
280.135
280.141
280.147
279.899
279.919
279.937
279.954
279.97
279.983
279.995
280.006
280.016
280.025
280.034
280.042
280.049
280.057
280.064
280.071
280.078
280.085
280.092
280.098
280.105
280.111
280.117
280.123
280.129
280.135
280.141
280.147
279.902
279.921
279.94
279.957
279.972
279.986
279.998
280.009
280.018
280.027
280.036
280.044
280.051
280.059
280.066
280.073
280.08
280.086
280.093
280.099
280.106
280.112
280.118
280.124
280.13
280.136
280.141
280.147
279.905
279.924
279.943
279.96
279.975
279.988
280
280.011
280.021
280.03
280.038
280.046
280.053
280.061
280.068
280.074
280.081
280.088
280.094
280.1
280.107
280.113
280.119
280.124
280.13
280.136
280.142
280.147
279.908
279.927
279.946
279.963
279.978
279.991
280.003
280.014
280.023
280.032
280.04
280.048
280.055
280.063
280.069
280.076
280.083
280.089
280.096
280.102
280.108
280.114
280.119
280.125
280.131
280.136
280.142
280.147
279.911
279.931
279.949
279.966
279.981
279.994
280.006
280.016
280.026
280.035
280.043
280.05
280.058
280.065
280.071
280.078
280.085
280.091
280.097
280.103
280.109
280.115
280.12
280.126
280.131
280.137
280.142
280.147
279.915
279.934
279.953
279.969
279.984
279.997
280.009
280.019
280.029
280.037
280.045
280.053
280.06
280.067
280.074
280.08
280.086
280.093
280.099
280.104
280.11
280.116
280.121
280.127
280.132
280.137
280.142
280.147
279.919
279.938
279.956
279.973
279.987
280
280.012
280.022
280.032
280.04
280.048
280.055
280.062
280.069
280.076
280.082
280.088
280.094
280.1
280.106
280.111
280.117
280.122
280.127
280.133
280.138
280.143
280.148
279.923
279.942
279.96
279.976
279.991
280.004
280.015
280.025
280.035
280.043
280.051
280.058
280.065
280.072
280.078
280.084
280.09
280.096
280.102
280.107
280.113
280.118
280.123
280.128
280.133
280.138
280.143
280.148
279.927
279.946
279.964
279.98
279.994
280.007
280.019
280.029
280.038
280.046
280.054
280.061
280.067
280.074
280.08
280.086
280.092
280.098
280.103
280.109
280.114
280.119
280.124
280.129
280.134
280.138
280.143
280.148
279.931
279.95
279.968
279.984
279.998
280.011
280.022
280.032
280.041
280.049
280.056
280.063
280.07
280.077
280.083
280.089
280.094
280.1
280.105
280.11
280.115
280.12
280.125
280.13
280.134
280.139
280.143
280.148
279.936
279.954
279.972
279.988
280.002
280.015
280.026
280.035
280.044
280.052
280.059
280.066
280.073
280.079
280.085
280.091
280.096
280.102
280.107
280.112
280.117
280.122
280.126
280.131
280.135
280.139
280.144
280.148
279.94
279.959
279.976
279.992
280.006
280.018
280.029
280.039
280.048
280.055
280.063
280.069
280.076
280.082
280.088
280.093
280.099
280.104
280.109
280.114
280.118
280.123
280.127
280.132
280.136
280.14
280.144
280.148
279.945
279.964
279.981
279.996
280.01
280.022
280.033
280.043
280.051
280.059
280.066
280.072
280.079
280.085
280.09
280.096
280.101
280.106
280.111
280.115
280.12
280.124
280.128
280.133
280.137
280.14
280.144
280.148
279.95
279.969
279.986
280.001
280.015
280.027
280.037
280.046
280.055
280.062
280.069
280.076
280.082
280.087
280.093
280.098
280.103
280.108
280.113
280.117
280.121
280.126
280.13
280.133
280.137
280.141
280.145
280.148
279.956
279.974
279.991
280.006
280.019
280.031
280.041
280.05
280.058
280.066
280.072
280.079
280.085
280.09
280.096
280.101
280.105
280.11
280.115
280.119
280.123
280.127
280.131
280.134
280.138
280.141
280.145
280.148
274.577
274.17
273.534
272.581
271.337
269.927
277.157
276.797
276.281
275.563
274.672
273.752
278.97
278.702
278.334
277.851
277.28
276.707
280.134
279.962
279.728
279.427
279.08
278.732
280.791
280.7
280.57
280.401
280.205
280.007
281.08
281.049
280.993
280.912
280.815
280.715
281.125
281.132
281.123
281.098
281.063
281.024
281.021
281.049
281.067
281.075
281.076
281.072
280.841
280.879
280.91
280.934
280.952
280.967
280.638
280.676
280.71
280.74
280.765
280.787
280.443
280.477
280.508
280.536
280.562
280.585
280.274
280.301
280.327
280.351
280.373
280.393
280.14
280.16
280.179
280.197
280.214
280.229
280.041
280.054
280.067
280.079
280.09
280.101
279.975
279.982
279.989
279.995
280.002
280.008
279.936
279.938
279.94
279.943
279.945
279.947
279.918
279.916
279.915
279.914
279.914
279.913
279.915
279.911
279.908
279.905
279.902
279.899
279.923
279.918
279.913
279.908
279.903
279.899
279.937
279.931
279.925
279.919
279.914
279.909
279.955
279.948
279.942
279.936
279.93
279.924
279.973
279.966
279.96
279.954
279.948
279.942
279.961
279.979
279.996
280.01
280.024
280.035
280.045
280.054
280.062
280.069
280.076
280.082
280.088
280.093
280.098
280.103
280.108
280.112
280.117
280.121
280.125
280.128
280.132
280.135
280.139
280.142
280.145
280.148
279.967
279.984
280.001
280.015
280.028
280.04
280.049
280.058
280.066
280.073
280.079
280.085
280.091
280.096
280.101
280.106
280.11
280.115
280.119
280.122
280.126
280.13
280.133
280.136
280.14
280.143
280.146
280.149
279.973
279.99
280.006
280.021
280.033
280.044
280.054
280.062
280.07
280.077
280.083
280.089
280.094
280.099
280.104
280.108
280.113
280.117
280.121
280.124
280.128
280.131
280.134
280.137
280.14
280.143
280.146
280.149
279.979
279.996
280.012
280.026
280.038
280.049
280.058
280.066
280.074
280.08
280.086
280.092
280.097
280.102
280.107
280.111
280.115
280.119
280.123
280.126
280.13
280.133
280.136
280.138
280.141
280.144
280.146
280.149
279.985
280.002
280.017
280.031
280.043
280.053
280.063
280.071
280.078
280.084
280.09
280.096
280.101
280.105
280.11
280.114
280.118
280.121
280.125
280.128
280.131
280.134
280.137
280.139
280.142
280.144
280.147
280.149
279.991
280.008
280.023
280.036
280.048
280.058
280.067
280.075
280.082
280.088
280.094
280.099
280.104
280.108
280.113
280.117
280.12
280.124
280.127
280.13
280.133
280.136
280.138
280.14
280.143
280.145
280.147
280.149
274.887
277.433
279.174
280.259
280.849
281.09
281.103
280.982
280.798
280.596
280.407
280.246
280.12
280.029
279.968
279.934
279.92
279.919
279.929
279.944
279.961
279.98
275.191
277.693
279.355
280.362
280.889
281.084
281.07
280.936
280.749
280.551
280.369
280.217
280.1
280.016
279.962
279.933
279.922
279.924
279.935
279.95
279.968
279.986
275.617
278.005
279.553
280.464
280.92
281.07
281.029
280.884
280.696
280.504
280.331
280.188
280.08
280.004
279.957
279.932
279.924
279.929
279.941
279.957
279.975
279.993
276.248
278.409
279.787
280.577
280.952
281.051
280.984
280.829
280.641
280.455
280.291
280.159
280.06
279.992
279.951
279.932
279.927
279.934
279.947
279.964
279.982
280.001
277.045
278.891
280.053
280.7
280.983
281.029
280.934
280.77
280.584
280.405
280.252
280.13
280.041
279.981
279.947
279.932
279.931
279.94
279.954
279.972
279.99
280.008
277.896
279.401
280.329
280.822
281.01
281.002
280.881
280.709
280.525
280.355
280.213
280.102
280.023
279.971
279.943
279.933
279.935
279.946
279.961
279.979
279.997
280.015
278.707
279.885
280.587
280.931
281.027
280.968
280.824
280.645
280.466
280.305
280.174
280.075
280.005
279.962
279.941
279.935
279.94
279.952
279.969
279.987
280.005
280.022
279.414
280.305
280.804
281.013
281.028
280.924
280.761
280.579
280.406
280.256
280.137
280.049
279.99
279.955
279.939
279.937
279.945
279.959
279.976
279.995
280.013
280.029
279.994
280.642
280.967
281.063
281.009
280.869
280.693
280.511
280.346
280.208
280.102
280.025
279.975
279.948
279.938
279.94
279.951
279.966
279.984
280.002
280.02
280.037
280.441
280.89
281.074
281.078
280.97
280.804
280.62
280.443
280.288
280.162
280.068
280.003
279.963
279.943
279.938
279.944
279.957
279.974
279.992
280.01
280.028
280.044
280.772
281.058
281.129
281.06
280.912
280.73
280.544
280.374
280.231
280.119
280.037
279.983
279.952
279.939
279.94
279.949
279.964
279.981
280
280.018
280.035
280.051
281.005
281.158
281.139
281.016
280.84
280.649
280.466
280.307
280.177
280.078
280.009
279.966
279.944
279.937
279.942
279.954
279.971
279.989
280.008
280.026
280.043
280.058
281.154
281.2
281.113
280.951
280.758
280.565
280.39
280.242
280.126
280.041
279.985
279.952
279.937
279.936
279.945
279.96
279.978
279.997
280.016
280.034
280.05
280.064
281.236
281.198
281.06
280.872
280.671
280.481
280.316
280.182
280.08
280.009
279.964
279.94
279.933
279.937
279.949
279.966
279.985
280.005
280.024
280.041
280.057
280.071
281.265
281.164
280.989
280.785
280.582
280.399
280.246
280.126
280.039
279.98
279.946
279.931
279.93
279.939
279.955
279.973
279.993
280.013
280.031
280.048
280.064
280.077
281.258
281.107
280.907
280.695
280.496
280.323
280.183
280.077
280.003
279.957
279.932
279.925
279.93
279.943
279.96
279.98
280.001
280.021
280.039
280.056
280.07
280.083
281.224
281.038
280.821
280.607
280.414
280.253
280.126
280.035
279.973
279.938
279.922
279.921
279.931
279.947
279.967
279.988
280.009
280.028
280.046
280.062
280.076
280.089
281.172
280.961
280.736
280.524
280.339
280.19
280.077
279.999
279.949
279.923
279.915
279.92
279.934
279.952
279.974
279.995
280.016
280.036
280.053
280.069
280.082
280.094
281.11
280.883
280.655
280.447
280.273
280.136
280.036
279.969
279.93
279.912
279.911
279.921
279.938
279.958
279.981
280.003
280.024
280.043
280.06
280.075
280.088
280.099
281.044
280.808
280.58
280.379
280.215
280.09
280.002
279.945
279.915
279.905
279.909
279.923
279.942
279.965
279.988
280.01
280.031
280.049
280.066
280.08
280.093
280.104
280.979
280.738
280.513
280.32
280.167
280.052
279.974
279.927
279.905
279.901
279.909
279.926
279.948
279.971
279.995
280.017
280.037
280.056
280.072
280.086
280.098
280.108
280.916
280.675
280.455
280.271
280.126
280.022
279.953
279.914
279.898
279.899
279.911
279.931
279.954
279.978
280.002
280.024
280.044
280.061
280.077
280.09
280.102
280.112
280.859
280.62
280.406
280.229
280.094
279.999
279.938
279.905
279.894
279.899
279.914
279.936
279.96
279.984
280.008
280.03
280.049
280.067
280.082
280.095
280.106
280.116
280.809
280.574
280.366
280.197
280.069
279.981
279.927
279.9
279.893
279.901
279.918
279.941
279.966
279.991
280.014
280.036
280.055
280.072
280.086
280.099
280.11
280.119
280.767
280.535
280.333
280.171
280.05
279.968
279.919
279.897
279.893
279.904
279.923
279.946
279.971
279.996
280.02
280.041
280.06
280.076
280.09
280.102
280.113
280.122
280.732
280.505
280.308
280.151
280.036
279.959
279.915
279.896
279.895
279.907
279.927
279.952
279.977
280.002
280.025
280.045
280.064
280.08
280.093
280.105
280.116
280.125
280.704
280.481
280.289
280.137
280.026
279.954
279.913
279.896
279.898
279.911
279.932
279.956
279.982
280.006
280.029
280.049
280.067
280.083
280.096
280.108
280.118
280.127
280.683
280.463
280.275
280.127
280.02
279.95
279.912
279.897
279.9
279.915
279.936
279.961
279.986
280.01
280.033
280.053
280.07
280.086
280.099
280.11
280.12
280.129
280.667
280.45
280.265
280.12
280.016
279.949
279.912
279.899
279.903
279.918
279.94
279.964
279.99
280.014
280.036
280.056
280.073
280.088
280.101
280.112
280.122
280.13
280.656
280.441
280.258
280.115
280.013
279.948
279.913
279.901
279.905
279.921
279.943
279.967
279.992
280.016
280.038
280.058
280.075
280.09
280.102
280.113
280.123
280.131
280.648
280.435
280.254
280.113
280.012
279.948
279.914
279.902
279.907
279.923
279.945
279.97
279.995
280.018
280.04
280.059
280.076
280.091
280.104
280.114
280.124
280.132
280.644
280.431
280.251
280.111
280.011
279.948
279.914
279.903
279.909
279.925
279.947
279.971
279.996
280.02
280.041
280.06
280.077
280.092
280.104
280.115
280.125
280.133
280.643
280.43
280.25
280.11
280.011
279.948
279.914
279.904
279.909
279.925
279.947
279.972
279.997
280.02
280.042
280.061
280.078
280.092
280.105
280.115
280.125
280.133
279.997
280.014
280.029
280.042
280.053
280.063
280.072
280.079
280.086
280.092
280.098
280.103
280.107
280.112
280.116
280.119
280.123
280.126
280.129
280.132
280.135
280.137
280.139
280.142
280.144
280.145
280.147
280.149
280.004
280.02
280.035
280.047
280.058
280.068
280.076
280.084
280.09
280.096
280.101
280.106
280.111
280.115
280.119
280.122
280.126
280.129
280.131
280.134
280.136
280.139
280.141
280.143
280.144
280.146
280.148
280.149
280.011
280.026
280.04
280.053
280.063
280.073
280.081
280.088
280.094
280.1
280.105
280.11
280.114
280.118
280.122
280.125
280.128
280.131
280.134
280.136
280.138
280.14
280.142
280.144
280.145
280.147
280.148
280.149
280.017
280.033
280.046
280.058
280.069
280.078
280.085
280.092
280.098
280.104
280.109
280.113
280.117
280.121
280.125
280.128
280.131
280.133
280.136
280.138
280.14
280.142
280.143
280.145
280.146
280.147
280.148
280.149
280.024
280.039
280.052
280.064
280.074
280.082
280.09
280.097
280.102
280.108
280.112
280.117
280.121
280.124
280.128
280.131
280.133
280.136
280.138
280.14
280.142
280.143
280.144
280.146
280.147
280.148
280.149
280.15
280.031
280.046
280.058
280.069
280.079
280.087
280.095
280.101
280.107
280.112
280.116
280.12
280.124
280.128
280.131
280.133
280.136
280.138
280.14
280.142
280.143
280.145
280.146
280.147
280.148
280.148
280.149
280.15
280.038
280.052
280.064
280.075
280.084
280.092
280.099
280.105
280.111
280.116
280.12
280.124
280.127
280.131
280.134
280.136
280.139
280.141
280.142
280.144
280.145
280.146
280.147
280.148
280.148
280.149
280.149
280.15
280.045
280.058
280.07
280.08
280.089
280.097
280.104
280.109
280.115
280.119
280.124
280.127
280.131
280.134
280.137
280.139
280.141
280.143
280.144
280.146
280.147
280.148
280.148
280.149
280.149
280.15
280.15
280.15
280.051
280.064
280.076
280.086
280.094
280.102
280.108
280.114
280.119
280.123
280.127
280.131
280.134
280.137
280.14
280.142
280.144
280.145
280.147
280.148
280.148
280.149
280.15
280.15
280.15
280.15
280.15
280.15
280.058
280.071
280.081
280.091
280.099
280.106
280.112
280.118
280.123
280.127
280.131
280.134
280.137
280.14
280.142
280.144
280.146
280.148
280.149
280.149
280.15
280.151
280.151
280.151
280.151
280.151
280.15
280.15
280.065
280.077
280.087
280.096
280.104
280.111
280.117
280.122
280.127
280.131
280.134
280.138
280.141
280.143
280.145
280.147
280.149
280.15
280.151
280.151
280.152
280.152
280.152
280.152
280.152
280.151
280.151
280.15
280.071
280.082
280.092
280.101
280.109
280.115
280.121
280.126
280.13
280.134
280.138
280.141
280.144
280.146
280.148
280.15
280.151
280.152
280.153
280.153
280.153
280.153
280.153
280.153
280.152
280.152
280.151
280.15
280.077
280.088
280.098
280.106
280.113
280.119
280.125
280.13
280.134
280.138
280.141
280.144
280.147
280.149
280.151
280.152
280.153
280.154
280.155
280.155
280.155
280.155
280.154
280.154
280.153
280.152
280.151
280.15
280.083
280.094
280.103
280.111
280.118
280.124
280.129
280.134
280.138
280.141
280.145
280.147
280.15
280.152
280.153
280.155
280.156
280.156
280.157
280.157
280.156
280.156
280.155
280.155
280.154
280.153
280.152
280.151
280.089
280.099
280.108
280.115
280.122
280.128
280.133
280.137
280.141
280.145
280.148
280.151
280.153
280.155
280.156
280.157
280.158
280.158
280.158
280.158
280.158
280.157
280.157
280.156
280.154
280.153
280.152
280.151
280.094
280.104
280.112
280.12
280.126
280.132
280.137
280.141
280.145
280.148
280.151
280.154
280.156
280.157
280.159
280.159
280.16
280.16
280.16
280.16
280.159
280.159
280.158
280.156
280.155
280.154
280.152
280.151
280.099
280.109
280.117
280.124
280.13
280.135
280.14
280.144
280.148
280.151
280.154
280.156
280.158
280.16
280.161
280.162
280.162
280.162
280.162
280.162
280.161
280.16
280.159
280.157
280.156
280.154
280.153
280.151
280.104
280.113
280.121
280.128
280.134
280.139
280.144
280.148
280.151
280.154
280.157
280.159
280.161
280.162
280.163
280.164
280.164
280.164
280.164
280.163
280.162
280.161
280.16
280.158
280.156
280.155
280.153
280.151
280.109
280.117
280.125
280.131
280.137
280.142
280.147
280.151
280.154
280.157
280.16
280.162
280.163
280.165
280.165
280.166
280.166
280.166
280.165
280.164
280.163
280.162
280.161
280.159
280.157
280.155
280.153
280.151
280.113
280.121
280.129
280.135
280.141
280.145
280.15
280.154
280.157
280.16
280.162
280.164
280.166
280.167
280.168
280.168
280.168
280.167
280.167
280.166
280.165
280.163
280.161
280.16
280.158
280.156
280.153
280.151
280.117
280.125
280.132
280.138
280.144
280.148
280.153
280.156
280.16
280.162
280.165
280.167
280.168
280.169
280.17
280.17
280.17
280.169
280.168
280.167
280.166
280.164
280.162
280.16
280.158
280.156
280.154
280.151
280.121
280.129
280.135
280.141
280.147
280.151
280.155
280.159
280.162
280.165
280.167
280.169
280.17
280.171
280.171
280.171
280.171
280.171
280.17
280.168
280.167
280.165
280.163
280.161
280.159
280.156
280.154
280.151
280.124
280.132
280.138
280.144
280.149
280.154
280.158
280.161
280.165
280.167
280.169
280.171
280.172
280.173
280.173
280.173
280.173
280.172
280.171
280.169
280.168
280.166
280.164
280.161
280.159
280.157
280.154
280.151
280.127
280.135
280.141
280.147
280.152
280.156
280.16
280.164
280.167
280.169
280.171
280.173
280.174
280.174
280.175
280.175
280.174
280.173
280.172
280.17
280.169
280.167
280.164
280.162
280.16
280.157
280.154
280.151
280.13
280.137
280.143
280.149
280.154
280.158
280.162
280.166
280.169
280.171
280.173
280.174
280.175
280.176
280.176
280.176
280.175
280.174
280.173
280.171
280.169
280.167
280.165
280.163
280.16
280.157
280.154
280.151
280.132
280.139
280.146
280.151
280.156
280.16
280.164
280.167
280.17
280.173
280.175
280.176
280.177
280.177
280.177
280.177
280.176
280.175
280.174
280.172
280.17
280.168
280.166
280.163
280.16
280.157
280.154
280.151
280.134
280.141
280.147
280.153
280.158
280.162
280.166
280.169
280.172
280.174
280.176
280.177
280.178
280.179
280.179
280.178
280.177
280.176
280.175
280.173
280.171
280.169
280.166
280.163
280.161
280.158
280.155
280.152
280.136
280.143
280.149
280.154
280.159
280.163
280.167
280.17
280.173
280.175
280.177
280.178
280.179
280.18
280.179
280.179
280.178
280.177
280.175
280.173
280.171
280.169
280.166
280.164
280.161
280.158
280.155
280.152
280.138
280.144
280.15
280.156
280.16
280.165
280.168
280.172
280.174
280.176
280.178
280.179
280.18
280.18
280.18
280.18
280.179
280.178
280.176
280.174
280.172
280.169
280.167
280.164
280.161
280.158
280.155
280.152
280.139
280.145
280.151
280.157
280.161
280.166
280.169
280.172
280.175
280.177
280.179
280.18
280.181
280.181
280.181
280.18
280.179
280.178
280.176
280.174
280.172
280.17
280.167
280.164
280.161
280.158
280.155
280.152
280.14
280.146
280.152
280.157
280.162
280.166
280.17
280.173
280.176
280.178
280.18
280.181
280.181
280.182
280.181
280.181
280.18
280.178
280.177
280.175
280.172
280.17
280.167
280.164
280.161
280.158
280.155
280.152
280.14
280.147
280.153
280.158
280.163
280.167
280.17
280.174
280.176
280.178
280.18
280.181
280.182
280.182
280.182
280.181
280.18
280.179
280.177
280.175
280.173
280.17
280.167
280.164
280.161
280.158
280.155
280.152
280.14
280.147
280.153
280.158
280.163
280.167
280.171
280.174
280.176
280.178
280.18
280.181
280.182
280.182
280.182
280.181
280.18
280.179
280.177
280.175
280.173
280.17
280.167
280.164
280.161
280.158
280.155
280.152
279.977
279.959
279.941
279.926
279.916
279.917
279.932
279.967
280.028
280.121
280.249
280.412
280.604
280.808
280.995
281.117
281.104
280.862
280.268
279.177
277.431
274.881
279.984
279.965
279.947
279.932
279.921
279.919
279.931
279.961
280.016
280.102
280.221
280.376
280.561
280.762
280.951
281.086
281.099
280.899
280.365
279.346
277.67
275.156
279.991
279.972
279.954
279.938
279.926
279.922
279.93
279.956
280.005
280.082
280.193
280.339
280.516
280.711
280.902
281.047
281.085
280.928
280.458
279.525
277.95
275.533
279.998
279.98
279.961
279.944
279.931
279.925
279.93
279.951
279.993
280.063
280.165
280.301
280.469
280.659
280.849
281.004
281.066
280.956
280.56
279.736
278.313
276.096
280.005
279.987
279.968
279.951
279.937
279.929
279.93
279.947
279.983
280.045
280.138
280.264
280.421
280.604
280.793
280.957
281.045
280.984
280.672
279.98
278.749
276.805
280.012
279.994
279.976
279.958
279.943
279.933
279.931
279.943
279.974
280.028
280.111
280.226
280.373
280.548
280.734
280.906
281.019
281.01
280.787
280.237
279.22
277.587
280.019
280.002
279.984
279.966
279.949
279.937
279.933
279.941
279.965
280.011
280.084
280.189
280.325
280.491
280.673
280.851
280.988
281.028
280.893
280.485
279.681
278.349
280.026
280.009
279.991
279.973
279.956
279.943
279.936
279.939
279.957
279.996
280.059
280.153
280.278
280.433
280.61
280.792
280.948
281.032
280.98
280.704
280.099
279.045
280.034
280.017
279.999
279.981
279.963
279.948
279.939
279.938
279.951
279.981
280.036
280.118
280.231
280.375
280.545
280.727
280.898
281.02
281.039
280.881
280.456
279.659
280.041
280.025
280.007
279.989
279.971
279.954
279.943
279.938
279.945
279.969
280.014
280.084
280.185
280.317
280.478
280.657
280.838
280.989
281.067
281.008
280.736
280.156
280.048
280.032
280.015
279.997
279.978
279.961
279.947
279.939
279.941
279.958
279.994
280.053
280.141
280.261
280.41
280.584
280.769
280.941
281.064
281.087
280.941
280.54
280.055
280.04
280.023
280.005
279.986
279.968
279.952
279.941
279.939
279.949
279.976
280.025
280.1
280.206
280.343
280.508
280.692
280.877
281.034
281.12
281.079
280.836
280.062
280.047
280.03
280.013
279.994
279.975
279.958
279.944
279.938
279.942
279.96
279.999
280.062
280.154
280.278
280.432
280.61
280.801
280.981
281.115
281.156
281.036
280.068
280.054
280.038
280.02
280.002
279.982
279.964
279.948
279.938
279.936
279.947
279.976
280.028
280.106
280.216
280.357
280.527
280.717
280.911
281.08
281.183
281.165
280.074
280.061
280.045
280.028
280.009
279.99
279.971
279.953
279.939
279.933
279.937
279.957
279.997
280.063
280.158
280.285
280.444
280.63
280.829
281.022
281.172
281.233
280.08
280.067
280.052
280.036
280.017
279.998
279.978
279.958
279.942
279.931
279.93
279.941
279.971
280.024
280.105
280.219
280.365
280.542
280.742
280.948
281.133
281.255
280.086
280.074
280.059
280.043
280.025
280.005
279.985
279.964
279.946
279.932
279.925
279.929
279.95
279.991
280.059
280.158
280.291
280.458
280.654
280.866
281.073
281.241
280.092
280.08
280.066
280.05
280.032
280.013
279.992
279.971
279.951
279.933
279.922
279.92
279.932
279.963
280.019
280.105
280.224
280.379
280.567
280.781
281.001
281.201
280.097
280.085
280.072
280.057
280.04
280.02
280
279.978
279.956
279.937
279.921
279.914
279.919
279.941
279.986
280.058
280.165
280.307
280.487
280.697
280.924
281.146
280.102
280.091
280.078
280.063
280.046
280.028
280.007
279.985
279.962
279.941
279.923
279.911
279.91
279.923
279.958
280.02
280.114
280.244
280.413
280.617
280.846
281.081
280.106
280.096
280.083
280.069
280.053
280.034
280.014
279.992
279.969
279.946
279.925
279.91
279.903
279.911
279.937
279.988
280.071
280.19
280.348
280.545
280.772
281.012
280.11
280.1
280.088
280.075
280.059
280.041
280.021
279.999
279.975
279.951
279.929
279.911
279.9
279.902
279.921
279.963
280.036
280.144
280.292
280.481
280.703
280.945
280.114
280.104
280.093
280.08
280.064
280.047
280.027
280.005
279.982
279.957
279.934
279.913
279.899
279.896
279.909
279.944
280.008
280.107
280.246
280.426
280.642
280.883
280.118
280.108
280.097
280.084
280.069
280.052
280.033
280.011
279.988
279.963
279.939
279.917
279.9
279.893
279.901
279.931
279.987
280.078
280.208
280.38
280.59
280.828
280.121
280.111
280.101
280.088
280.074
280.057
280.039
280.017
279.994
279.969
279.944
279.921
279.902
279.893
279.897
279.921
279.972
280.056
280.179
280.343
280.547
280.78
280.123
280.114
280.104
280.092
280.078
280.062
280.043
280.022
279.999
279.974
279.949
279.925
279.906
279.894
279.895
279.915
279.961
280.039
280.156
280.314
280.512
280.741
280.126
280.117
280.107
280.095
280.082
280.066
280.048
280.027
280.004
279.98
279.954
279.93
279.909
279.896
279.895
279.912
279.954
280.028
280.139
280.292
280.485
280.71
280.128
280.119
280.109
280.098
280.084
280.069
280.051
280.031
280.009
279.984
279.959
279.934
279.913
279.898
279.896
279.911
279.95
280.02
280.128
280.276
280.465
280.686
280.13
280.121
280.111
280.1
280.087
280.072
280.054
280.035
280.012
279.988
279.963
279.938
279.916
279.901
279.898
279.911
279.948
280.015
280.12
280.265
280.451
280.669
280.131
280.122
280.113
280.102
280.089
280.074
280.057
280.037
280.015
279.991
279.966
279.941
279.919
279.904
279.899
279.912
279.947
280.013
280.115
280.258
280.441
280.656
280.132
280.124
280.114
280.103
280.09
280.076
280.059
280.039
280.018
279.994
279.969
279.944
279.922
279.906
279.901
279.913
279.947
280.011
280.112
280.253
280.435
280.649
280.133
280.124
280.115
280.104
280.091
280.077
280.06
280.041
280.019
279.995
279.971
279.946
279.924
279.908
279.903
279.914
279.947
280.011
280.111
280.251
280.431
280.644
280.133
280.125
280.115
280.105
280.092
280.078
280.061
280.042
280.02
279.996
279.972
279.947
279.925
279.909
279.904
279.914
279.948
280.011
280.11
280.25
280.43
280.643
280.149
280.147
280.145
280.143
280.141
280.139
280.136
280.134
280.131
280.128
280.125
280.122
280.118
280.114
280.11
280.106
280.101
280.096
280.09
280.084
280.077
280.07
280.061
280.051
280.04
280.027
280.012
279.995
280.149
280.147
280.146
280.144
280.142
280.14
280.138
280.136
280.133
280.13
280.128
280.124
280.121
280.117
280.113
280.109
280.105
280.1
280.094
280.088
280.082
280.074
280.066
280.056
280.045
280.032
280.018
280.002
280.149
280.148
280.146
280.145
280.143
280.141
280.139
280.137
280.135
280.133
280.13
280.127
280.124
280.12
280.117
280.113
280.108
280.103
280.098
280.092
280.086
280.079
280.071
280.061
280.051
280.038
280.024
280.008
280.149
280.148
280.147
280.146
280.144
280.143
280.141
280.139
280.137
280.135
280.132
280.13
280.127
280.123
280.12
280.116
280.112
280.107
280.102
280.097
280.09
280.083
280.076
280.067
280.056
280.044
280.03
280.015
280.15
280.149
280.148
280.146
280.145
280.144
280.142
280.141
280.139
280.137
280.135
280.132
280.129
280.126
280.123
280.119
280.115
280.111
280.106
280.101
280.095
280.088
280.08
280.072
280.062
280.05
280.037
280.022
280.15
280.149
280.148
280.147
280.146
280.145
280.144
280.143
280.141
280.139
280.137
280.135
280.132
280.129
280.126
280.123
280.119
280.115
280.11
280.105
280.099
280.093
280.085
280.077
280.067
280.056
280.043
280.028
280.15
280.149
280.149
280.148
280.147
280.146
280.145
280.144
280.143
280.141
280.139
280.137
280.135
280.132
280.129
280.126
280.122
280.118
280.114
280.109
280.103
280.097
280.09
280.082
280.073
280.062
280.049
280.035
280.15
280.15
280.149
280.149
280.148
280.148
280.147
280.146
280.145
280.143
280.142
280.14
280.138
280.135
280.133
280.129
280.126
280.122
280.118
280.113
280.108
280.102
280.095
280.087
280.078
280.068
280.056
280.042
280.15
280.15
280.15
280.15
280.149
280.149
280.148
280.148
280.147
280.146
280.144
280.143
280.141
280.138
280.136
280.133
280.129
280.126
280.122
280.117
280.112
280.106
280.1
280.092
280.083
280.073
280.062
280.049
280.15
280.15
280.15
280.15
280.15
280.15
280.15
280.149
280.149
280.148
280.147
280.145
280.143
280.141
280.139
280.136
280.133
280.129
280.125
280.121
280.116
280.111
280.104
280.097
280.089
280.079
280.068
280.055
280.15
280.151
280.151
280.151
280.151
280.151
280.151
280.151
280.151
280.15
280.149
280.148
280.146
280.144
280.142
280.139
280.136
280.133
280.129
280.125
280.12
280.115
280.109
280.102
280.094
280.085
280.074
280.062
280.15
280.151
280.152
280.152
280.152
280.153
280.153
280.153
280.152
280.152
280.151
280.15
280.149
280.147
280.145
280.142
280.14
280.136
280.133
280.129
280.124
280.119
280.113
280.107
280.099
280.09
280.08
280.068
280.15
280.151
280.152
280.153
280.153
280.154
280.154
280.154
280.154
280.154
280.153
280.152
280.151
280.15
280.148
280.145
280.143
280.14
280.136
280.133
280.128
280.123
280.118
280.111
280.104
280.095
280.086
280.074
280.151
280.152
280.153
280.153
280.154
280.155
280.155
280.156
280.156
280.156
280.155
280.155
280.154
280.152
280.151
280.149
280.146
280.143
280.14
280.136
280.132
280.127
280.122
280.116
280.109
280.101
280.091
280.08
280.151
280.152
280.153
280.154
280.155
280.156
280.157
280.157
280.158
280.158
280.157
280.157
280.156
280.155
280.153
280.151
280.149
280.147
280.143
280.14
280.136
280.131
280.126
280.12
280.113
280.106
280.097
280.086
280.151
280.152
280.154
280.155
280.156
280.157
280.158
280.159
280.159
280.16
280.159
280.159
280.158
280.157
280.156
280.154
280.152
280.15
280.147
280.143
280.139
280.135
280.13
280.124
280.118
280.11
280.102
280.092
280.151
280.152
280.154
280.156
280.157
280.158
280.159
280.16
280.161
280.161
280.161
280.161
280.161
280.16
280.159
280.157
280.155
280.153
280.15
280.147
280.143
280.139
280.134
280.128
280.122
280.115
280.107
280.097
280.151
280.153
280.154
280.156
280.158
280.159
280.16
280.162
280.162
280.163
280.163
280.163
280.163
280.162
280.161
280.16
280.158
280.156
280.153
280.15
280.146
280.142
280.137
280.132
280.126
280.119
280.111
280.102
280.151
280.153
280.155
280.157
280.159
280.16
280.162
280.163
280.164
280.165
280.165
280.165
280.165
280.165
280.164
280.162
280.161
280.158
280.156
280.153
280.149
280.145
280.141
280.136
280.13
280.123
280.116
280.107
280.151
280.153
280.155
280.157
280.159
280.161
280.163
280.164
280.165
280.166
280.167
280.167
280.167
280.167
280.166
280.165
280.163
280.161
280.159
280.156
280.152
280.149
280.144
280.139
280.133
280.127
280.12
280.111
280.151
280.153
280.156
280.158
280.16
280.162
280.164
280.165
280.167
280.168
280.168
280.169
280.169
280.169
280.168
280.167
280.166
280.164
280.161
280.159
280.155
280.152
280.147
280.142
280.137
280.131
280.124
280.116
280.151
280.154
280.156
280.158
280.161
280.163
280.165
280.166
280.168
280.169
280.17
280.17
280.171
280.171
280.17
280.169
280.168
280.166
280.164
280.161
280.158
280.154
280.15
280.145
280.14
280.134
280.127
280.119
280.151
280.154
280.156
280.159
280.161
280.163
280.165
280.167
280.169
280.17
280.171
280.172
280.172
280.172
280.172
280.171
280.17
280.168
280.166
280.164
280.16
280.157
280.153
280.148
280.143
280.137
280.13
280.123
280.151
280.154
280.157
280.159
280.162
280.164
280.166
280.168
280.17
280.171
280.173
280.173
280.174
280.174
280.174
280.173
280.172
280.17
280.168
280.166
280.163
280.159
280.155
280.151
280.146
280.14
280.133
280.126
280.151
280.154
280.157
280.16
280.162
280.165
280.167
280.169
280.171
280.172
280.174
280.175
280.175
280.175
280.175
280.175
280.174
280.172
280.17
280.168
280.165
280.161
280.157
280.153
280.148
280.142
280.136
280.129
280.151
280.154
280.157
280.16
280.163
280.165
280.168
280.17
280.172
280.173
280.175
280.176
280.177
280.177
280.177
280.176
280.175
280.174
280.172
280.17
280.167
280.163
280.16
280.155
280.15
280.145
280.138
280.131
280.152
280.155
280.158
280.16
280.163
280.166
280.168
280.171
280.173
280.174
280.176
280.177
280.178
280.178
280.178
280.178
280.177
280.175
280.173
280.171
280.168
280.165
280.161
280.157
280.152
280.147
280.14
280.134
280.152
280.155
280.158
280.161
280.164
280.166
280.169
280.171
280.173
280.175
280.177
280.178
280.179
280.179
280.179
280.179
280.178
280.177
280.175
280.173
280.17
280.167
280.163
280.159
280.154
280.148
280.142
280.135
280.152
280.155
280.158
280.161
280.164
280.167
280.169
280.172
280.174
280.176
280.177
280.179
280.179
280.18
280.18
280.18
280.179
280.178
280.176
280.174
280.171
280.168
280.164
280.16
280.155
280.15
280.144
280.137
280.152
280.155
280.158
280.161
280.164
280.167
280.17
280.172
280.174
280.176
280.178
280.179
280.18
280.181
280.181
280.181
280.18
280.179
280.177
280.175
280.172
280.169
280.165
280.161
280.156
280.151
280.145
280.138
280.152
280.155
280.158
280.161
280.164
280.167
280.17
280.172
280.175
280.177
280.178
280.18
280.181
280.181
280.181
280.181
280.18
280.179
280.178
280.175
280.173
280.17
280.166
280.162
280.157
280.152
280.146
280.139
280.152
280.155
280.158
280.161
280.164
280.167
280.17
280.173
280.175
280.177
280.179
280.18
280.181
280.182
280.182
280.182
280.181
280.18
280.178
280.176
280.173
280.17
280.167
280.162
280.158
280.152
280.147
280.14
280.152
280.155
280.158
280.161
280.164
280.167
280.17
280.173
280.175
280.177
280.179
280.18
280.181
280.182
280.182
280.182
280.181
280.18
280.178
280.176
280.174
280.171
280.167
280.163
280.158
280.153
280.147
280.14
269.931
271.35
272.603
273.569
274.201
274.594
273.759
274.684
275.582
276.304
276.818
277.17
276.713
277.291
277.866
278.352
278.719
278.982
278.738
279.088
279.439
279.742
279.977
280.146
280.011
280.211
280.41
280.582
280.713
280.804
280.718
280.82
280.92
281.002
281.061
281.094
281.026
281.067
281.104
281.131
281.142
281.137
281.073
281.078
281.08
281.073
281.057
281.031
280.968
280.954
280.937
280.914
280.885
280.85
280.787
280.765
280.741
280.713
280.68
280.644
280.584
280.561
280.537
280.509
280.479
280.447
280.391
280.372
280.35
280.327
280.302
280.276
280.227
280.212
280.195
280.178
280.159
280.14
280.099
280.088
280.077
280.065
280.053
280.041
280.006
280
279.993
279.987
279.98
279.973
279.945
279.943
279.94
279.938
279.936
279.933
279.91
279.911
279.912
279.913
279.914
279.915
279.896
279.899
279.902
279.905
279.909
279.912
279.897
279.901
279.905
279.91
279.915
279.92
279.907
279.912
279.917
279.923
279.928
279.934
279.922
279.928
279.933
279.939
279.945
279.952
279.94
279.946
279.952
279.958
279.964
279.97
279.989
280.006
280.021
280.034
280.046
280.056
280.065
280.073
280.08
280.086
280.092
280.098
280.103
280.107
280.111
280.115
280.119
280.123
280.126
280.129
280.132
280.135
280.138
280.14
280.142
280.145
280.147
280.149
279.982
280
280.015
280.029
280.041
280.052
280.061
280.069
280.076
280.083
280.089
280.094
280.099
280.104
280.108
280.113
280.117
280.12
280.124
280.127
280.131
280.133
280.136
280.139
280.142
280.144
280.146
280.149
279.976
279.994
280.01
280.024
280.036
280.047
280.056
280.065
280.072
280.079
280.085
280.091
280.096
280.101
280.106
280.11
280.114
280.118
280.122
280.125
280.129
280.132
280.135
280.138
280.141
280.143
280.146
280.149
279.97
279.988
280.004
280.019
280.031
280.042
280.052
280.061
280.068
280.075
280.081
280.087
280.093
280.098
280.103
280.107
280.112
280.116
280.12
280.124
280.127
280.131
280.134
280.137
280.14
280.143
280.146
280.149
279.965
279.982
279.999
280.014
280.027
280.038
280.048
280.056
280.064
280.071
280.078
280.084
280.09
280.095
280.1
280.105
280.109
280.114
280.118
280.122
280.125
280.129
280.133
280.136
280.139
280.142
280.145
280.148
279.959
279.977
279.994
280.009
280.022
280.033
280.044
280.053
280.06
280.068
280.074
280.081
280.086
280.092
280.097
280.102
280.107
280.111
280.116
280.12
280.124
280.128
280.131
280.135
280.138
280.142
280.145
280.148
268.488
268.488
268.488
268.488
268.488
268.488
268.488
268.488
268.488
268.488
268.488
268.488
268.488
268.488
268.488
268.488
268.488
268.488
268.489
268.489
268.489
268.489
268.489
268.489
268.489
268.489
268.489
268.489
268.488
268.488
268.487
268.487
268.487
268.487
268.49
268.496
268.511
268.548
268.643
268.932
272.36
272.36
272.36
272.36
272.36
272.36
272.36
272.36
272.36
272.36
272.36
272.36
272.36
272.36
272.361
272.361
272.361
272.361
272.361
272.362
272.362
272.362
272.362
272.362
272.362
272.362
272.362
272.361
272.36
272.359
272.357
272.356
272.355
272.356
272.363
272.38
272.42
272.504
272.681
273.05
275.586
275.586
275.586
275.586
275.586
275.586
275.586
275.586
275.587
275.587
275.587
275.587
275.587
275.587
275.588
275.588
275.588
275.589
275.589
275.589
275.59
275.59
275.59
275.591
275.591
275.59
275.59
275.589
275.587
275.585
275.582
275.579
275.576
275.577
275.585
275.607
275.656
275.753
275.935
276.244
277.969
277.969
277.969
277.969
277.969
277.969
277.969
277.97
277.97
277.97
277.97
277.97
277.971
277.971
277.971
277.972
277.972
277.972
277.973
277.973
277.974
277.974
277.975
277.975
277.975
277.975
277.974
277.973
277.971
277.967
277.964
277.959
277.955
277.954
277.958
277.976
278.016
278.093
278.229
278.441
279.555
279.555
279.556
279.556
279.556
279.556
279.556
279.556
279.556
279.557
279.557
279.557
279.557
279.558
279.558
279.559
279.559
279.56
279.56
279.561
279.562
279.562
279.563
279.563
279.564
279.563
279.563
279.561
279.559
279.555
279.55
279.545
279.539
279.534
279.534
279.543
279.568
279.619
279.706
279.837
280.505
280.505
280.505
280.505
280.505
280.505
280.505
280.505
280.506
280.506
280.506
280.507
280.507
280.508
280.508
280.509
280.509
280.51
280.511
280.511
280.512
280.513
280.514
280.515
280.515
280.515
280.514
280.513
280.51
280.507
280.501
280.495
280.487
280.48
280.475
280.476
280.486
280.511
280.558
280.627
280.98
280.98
280.98
280.98
280.98
280.98
280.981
280.981
280.981
280.981
280.982
280.982
280.983
280.983
280.984
280.985
280.985
280.986
280.987
280.988
280.989
280.99
280.991
280.992
280.993
280.993
280.992
280.991
280.989
280.985
280.98
280.973
280.964
280.955
280.946
280.94
280.938
280.944
280.961
280.989
281.128
281.128
281.128
281.129
281.129
281.129
281.129
281.129
281.13
281.13
281.131
281.131
281.132
281.132
281.133
281.134
281.135
281.136
281.137
281.138
281.139
281.14
281.141
281.142
281.143
281.144
281.144
281.143
281.141
281.138
281.133
281.126
281.117
281.107
281.096
281.085
281.075
281.069
281.066
281.068
281.071
281.071
281.071
281.071
281.072
281.072
281.072
281.072
281.073
281.073
281.074
281.074
281.075
281.076
281.076
281.077
281.078
281.079
281.08
281.082
281.083
281.084
281.086
281.087
281.088
281.089
281.09
281.089
281.088
281.085
281.081
281.075
281.067
281.057
281.045
281.032
281.018
281.005
280.992
280.98
280.901
280.901
280.901
280.901
280.901
280.902
280.902
280.902
280.903
280.903
280.904
280.905
280.905
280.906
280.907
280.908
280.909
280.91
280.911
280.913
280.914
280.916
280.917
280.919
280.92
280.921
280.922
280.922
280.922
280.92
280.917
280.912
280.905
280.896
280.885
280.872
280.857
280.841
280.824
280.806
280.684
280.684
280.684
280.685
280.685
280.685
280.685
280.686
280.686
280.687
280.687
280.688
280.689
280.69
280.691
280.692
280.693
280.694
280.695
280.697
280.698
280.7
280.702
280.704
280.705
280.707
280.708
280.709
280.709
280.708
280.706
280.702
280.697
280.69
280.68
280.669
280.655
280.64
280.623
280.604
280.464
280.465
280.465
280.465
280.465
280.465
280.466
280.466
280.467
280.467
280.468
280.469
280.469
280.47
280.471
280.472
280.474
280.475
280.476
280.478
280.48
280.481
280.483
280.485
280.487
280.489
280.491
280.492
280.493
280.493
280.492
280.49
280.486
280.481
280.473
280.464
280.453
280.44
280.426
280.409
280.268
280.268
280.268
280.268
280.268
280.269
280.269
280.269
280.27
280.271
280.271
280.272
280.273
280.274
280.275
280.276
280.277
280.279
280.28
280.282
280.283
280.285
280.287
280.289
280.292
280.294
280.296
280.298
280.299
280.3
280.3
280.299
280.297
280.294
280.289
280.283
280.275
280.265
280.254
280.241
280.106
280.106
280.106
280.107
280.107
280.107
280.108
280.108
280.109
280.109
280.11
280.111
280.112
280.113
280.114
280.115
280.116
280.118
280.119
280.121
280.123
280.125
280.127
280.129
280.131
280.134
280.136
280.138
280.14
280.142
280.143
280.144
280.143
280.142
280.139
280.136
280.131
280.124
280.117
280.108
279.984
279.984
279.984
279.985
279.985
279.985
279.986
279.986
279.987
279.988
279.988
279.989
279.99
279.991
279.992
279.993
279.995
279.996
279.998
279.999
280.001
280.003
280.005
280.008
280.01
280.013
280.015
280.018
280.02
280.023
280.025
280.026
280.027
280.027
280.027
280.025
280.023
280.02
280.016
280.011
279.899
279.899
279.9
279.9
279.9
279.9
279.901
279.901
279.902
279.903
279.904
279.904
279.905
279.906
279.908
279.909
279.91
279.912
279.913
279.915
279.917
279.919
279.921
279.924
279.926
279.929
279.931
279.934
279.937
279.94
279.943
279.945
279.947
279.948
279.95
279.95
279.95
279.95
279.948
279.947
279.846
279.847
279.847
279.847
279.847
279.848
279.848
279.849
279.849
279.85
279.851
279.852
279.853
279.854
279.855
279.856
279.858
279.859
279.861
279.862
279.864
279.866
279.869
279.871
279.874
279.876
279.879
279.882
279.885
279.889
279.892
279.895
279.897
279.9
279.902
279.904
279.906
279.908
279.909
279.91
279.819
279.819
279.819
279.82
279.82
279.82
279.821
279.821
279.822
279.823
279.824
279.825
279.826
279.827
279.828
279.829
279.831
279.832
279.834
279.836
279.837
279.84
279.842
279.844
279.847
279.85
279.853
279.856
279.859
279.862
279.866
279.869
279.872
279.876
279.879
279.882
279.885
279.888
279.891
279.894
279.811
279.811
279.811
279.812
279.812
279.812
279.813
279.813
279.814
279.815
279.816
279.816
279.817
279.819
279.82
279.821
279.823
279.824
279.826
279.828
279.829
279.832
279.834
279.836
279.839
279.842
279.845
279.848
279.851
279.855
279.858
279.862
279.866
279.869
279.873
279.877
279.881
279.885
279.889
279.893
279.816
279.816
279.816
279.817
279.817
279.817
279.818
279.818
279.819
279.82
279.821
279.822
279.823
279.824
279.825
279.826
279.828
279.829
279.831
279.833
279.835
279.837
279.839
279.841
279.844
279.847
279.85
279.853
279.856
279.86
279.863
279.867
279.871
279.875
279.879
279.884
279.888
279.892
279.897
279.902
279.829
279.829
279.83
279.83
279.83
279.831
279.831
279.832
279.832
279.833
279.834
279.835
279.836
279.837
279.838
279.84
279.841
279.843
279.844
279.846
279.848
279.85
279.852
279.855
279.857
279.86
279.863
279.866
279.869
279.873
279.877
279.88
279.884
279.889
279.893
279.897
279.902
279.907
279.912
279.917
279.847
279.847
279.848
279.848
279.848
279.849
279.849
279.85
279.85
279.851
279.852
279.853
279.854
279.855
279.856
279.858
279.859
279.861
279.862
279.864
279.866
279.868
279.87
279.873
279.875
279.878
279.881
279.884
279.887
279.891
279.894
279.898
279.902
279.906
279.911
279.915
279.92
279.925
279.93
279.935
279.954
279.972
279.989
280.004
280.017
280.029
280.039
280.049
280.057
280.064
280.071
280.077
280.083
280.089
280.094
280.1
280.104
280.109
280.114
280.118
280.122
280.126
280.13
280.134
280.138
280.141
280.145
280.148
279.949
279.967
279.984
279.999
280.013
280.025
280.035
280.045
280.053
280.061
280.068
280.074
280.08
280.086
280.092
280.097
280.102
280.107
280.112
280.116
280.121
280.125
280.129
280.133
280.137
280.141
280.144
280.148
279.943
279.962
279.979
279.995
280.009
280.021
280.032
280.041
280.05
280.057
280.064
280.071
280.077
280.083
280.089
280.095
280.1
280.105
280.11
280.115
280.119
280.124
280.128
280.132
280.136
280.14
280.144
280.148
279.939
279.957
279.975
279.991
280.005
280.017
280.028
280.037
280.046
280.054
280.061
280.068
280.075
280.081
280.087
280.092
280.098
280.103
280.108
280.113
280.118
280.122
280.127
280.131
280.135
280.14
280.144
280.148
279.934
279.953
279.97
279.986
280.001
280.013
280.024
280.034
280.043
280.051
280.058
280.065
280.072
280.078
280.084
280.09
280.095
280.101
280.106
280.111
280.116
280.121
280.126
280.13
280.135
280.139
280.144
280.148
279.93
279.948
279.966
279.982
279.997
280.009
280.021
280.031
280.04
280.048
280.055
280.062
280.069
280.075
280.082
280.088
280.093
280.099
280.104
280.11
280.115
280.12
280.125
280.129
280.134
280.139
280.143
280.148
279.925
279.944
279.962
279.978
279.993
280.006
280.017
280.027
280.036
280.045
280.052
280.06
280.066
280.073
280.079
280.085
280.091
280.097
280.103
280.108
280.113
280.119
280.124
280.129
280.133
280.138
280.143
280.148
279.921
279.94
279.958
279.975
279.989
280.002
280.014
280.024
280.033
280.042
280.05
280.057
280.064
280.071
280.077
280.083
280.089
280.095
280.101
280.107
280.112
280.118
280.123
280.128
280.133
280.138
280.143
280.148
279.917
279.937
279.955
279.971
279.986
279.999
280.011
280.021
280.03
280.039
280.047
280.054
280.061
280.068
280.075
280.081
280.087
280.094
280.099
280.105
280.111
280.116
280.122
280.127
280.132
280.137
280.142
280.147
279.914
279.933
279.951
279.968
279.983
279.996
280.008
280.018
280.028
280.036
280.044
280.052
280.059
280.066
280.073
280.079
280.086
280.092
280.098
280.104
280.11
280.115
280.121
280.126
280.132
280.137
280.142
280.147
279.91
279.929
279.948
279.965
279.98
279.993
280.005
280.015
280.025
280.034
280.042
280.049
280.057
280.064
280.071
280.077
280.084
280.09
280.096
280.102
280.108
280.114
280.12
280.126
280.131
280.137
280.142
280.147
279.907
279.926
279.945
279.962
279.977
279.99
280.002
280.013
280.022
280.031
280.039
280.047
280.055
280.062
280.069
280.075
280.082
280.089
280.095
280.101
280.107
280.113
280.119
280.125
280.131
280.136
280.142
280.147
279.904
279.923
279.942
279.959
279.974
279.987
279.999
280.01
280.02
280.029
280.037
280.045
280.052
280.06
280.067
280.074
280.08
280.087
280.094
280.1
280.106
280.112
280.118
280.124
280.13
280.136
280.141
280.147
279.901
279.92
279.939
279.956
279.971
279.985
279.997
280.008
280.017
280.026
280.035
280.043
280.05
280.058
280.065
280.072
280.079
280.086
280.092
280.099
280.105
280.111
280.117
280.124
280.13
280.135
280.141
280.147
279.898
279.917
279.936
279.953
279.969
279.982
279.994
280.005
280.015
280.024
280.033
280.041
280.048
280.056
280.063
280.07
280.077
280.084
280.091
280.098
280.104
280.11
280.117
280.123
280.129
280.135
280.141
280.147
279.895
279.915
279.934
279.951
279.966
279.98
279.992
280.003
280.013
280.022
280.031
280.039
280.047
280.054
280.062
280.069
280.076
280.083
280.09
280.096
280.103
280.11
280.116
280.122
280.129
280.135
280.141
280.147
279.893
279.912
279.931
279.948
279.964
279.978
279.99
280.001
280.011
280.02
280.029
280.037
280.045
280.052
280.06
280.067
280.075
280.082
280.089
280.095
280.102
280.109
280.115
280.122
280.128
280.134
280.141
280.147
279.89
279.91
279.929
279.946
279.962
279.975
279.988
279.999
280.009
280.018
280.027
280.035
280.043
280.051
280.058
280.066
280.073
280.08
280.087
280.094
280.101
280.108
280.115
280.121
280.128
280.134
280.14
280.147
279.888
279.908
279.927
279.944
279.96
279.973
279.986
279.997
280.007
280.016
280.025
280.033
280.042
280.049
280.057
280.065
280.072
280.079
280.086
280.093
280.1
280.107
280.114
280.121
280.127
280.134
280.14
280.147
279.886
279.906
279.925
279.942
279.958
279.972
279.984
279.995
280.005
280.015
280.023
280.032
280.04
280.048
280.056
280.063
280.071
280.078
280.085
280.093
280.1
280.107
280.113
280.12
280.127
280.134
280.14
280.147
279.884
279.904
279.923
279.94
279.956
279.97
279.982
279.993
280.004
280.013
280.022
280.03
280.039
280.047
280.054
280.062
280.07
280.077
280.084
280.092
280.099
280.106
280.113
280.12
280.127
280.133
280.14
280.147
279.882
279.902
279.921
279.939
279.954
279.968
279.98
279.992
280.002
280.011
280.02
280.029
280.037
280.045
280.053
280.061
280.069
280.076
280.084
280.091
280.098
280.105
280.112
280.119
280.126
280.133
280.14
280.147
279.881
279.901
279.92
279.937
279.952
279.966
279.979
279.99
280
280.01
280.019
280.028
280.036
280.044
280.052
280.06
280.068
280.075
280.083
280.09
280.098
280.105
280.112
280.119
280.126
280.133
280.14
280.147
279.879
279.899
279.918
279.935
279.951
279.965
279.977
279.989
279.999
280.009
280.018
280.026
280.035
280.043
280.051
280.059
280.067
280.074
280.082
280.089
280.097
280.104
280.111
280.119
280.126
280.133
280.14
280.147
279.878
279.898
279.917
279.934
279.95
279.964
279.976
279.987
279.998
280.007
280.016
280.025
280.034
280.042
280.05
280.058
280.066
280.074
280.081
280.089
280.096
280.104
280.111
280.118
280.125
280.132
280.139
280.146
279.876
279.896
279.915
279.933
279.948
279.962
279.975
279.986
279.997
280.006
280.015
280.024
280.033
280.041
280.049
280.057
280.065
280.073
280.081
280.088
280.096
280.103
280.111
280.118
280.125
280.132
280.139
280.146
279.875
279.895
279.914
279.931
279.947
279.961
279.974
279.985
279.995
280.005
280.014
280.023
280.032
280.04
280.048
280.056
280.064
280.072
280.08
280.088
280.095
280.103
280.11
280.118
280.125
280.132
280.139
280.146
279.874
279.894
279.913
279.93
279.946
279.96
279.973
279.984
279.994
280.004
280.013
280.022
280.031
280.039
280.047
280.056
280.064
280.071
280.079
280.087
280.095
280.102
280.11
280.117
280.125
280.132
280.139
280.146
279.873
279.893
279.912
279.929
279.945
279.959
279.972
279.983
279.993
280.003
280.012
280.021
280.03
280.038
280.047
280.055
280.063
280.071
280.079
280.087
280.094
280.102
280.11
280.117
280.124
280.132
280.139
280.146
279.872
279.892
279.911
279.928
279.944
279.958
279.971
279.982
279.993
280.002
280.012
280.021
280.029
280.038
280.046
280.054
280.062
280.07
280.078
280.086
280.094
280.102
280.109
280.117
280.124
280.132
280.139
280.146
279.871
279.891
279.91
279.927
279.943
279.957
279.97
279.981
279.992
280.002
280.011
280.02
280.029
280.037
280.045
280.054
280.062
280.07
280.078
280.086
280.094
280.101
280.109
280.117
280.124
280.131
280.139
280.146
279.87
279.89
279.909
279.927
279.942
279.956
279.969
279.981
279.991
280.001
280.01
280.019
280.028
280.036
280.045
280.053
280.061
280.069
280.077
280.085
280.093
280.101
280.109
280.116
280.124
280.131
280.139
280.146
279.87
279.889
279.908
279.926
279.942
279.956
279.968
279.98
279.99
280
280.01
280.019
280.027
280.036
280.044
280.053
280.061
280.069
280.077
280.085
280.093
280.101
280.109
280.116
280.124
280.131
280.139
280.146
279.869
279.889
279.908
279.925
279.941
279.955
279.968
279.979
279.99
280
280.009
280.018
280.027
280.036
280.044
280.052
280.061
280.069
280.077
280.085
280.093
280.101
280.108
280.116
280.124
280.131
280.139
280.146
279.868
279.888
279.907
279.925
279.941
279.955
279.967
279.979
279.989
279.999
280.009
280.018
280.027
280.035
280.044
280.052
280.06
280.068
280.077
280.085
280.093
280.1
280.108
280.116
280.124
280.131
280.139
280.146
279.868
279.888
279.907
279.924
279.94
279.954
279.967
279.979
279.989
279.999
280.008
280.017
280.026
280.035
280.043
280.052
280.06
280.068
280.076
280.084
280.092
280.1
280.108
280.116
280.123
280.131
280.139
280.146
279.868
279.888
279.907
279.924
279.94
279.954
279.967
279.978
279.989
279.999
280.008
280.017
280.026
280.035
280.043
280.051
280.06
280.068
280.076
280.084
280.092
280.1
280.108
280.116
280.123
280.131
280.139
280.146
279.867
279.887
279.906
279.924
279.94
279.954
279.966
279.978
279.989
279.998
280.008
280.017
280.026
280.034
280.043
280.051
280.06
280.068
280.076
280.084
280.092
280.1
280.108
280.116
280.123
280.131
280.139
280.146
279.867
279.887
279.906
279.924
279.939
279.954
279.966
279.978
279.988
279.998
280.008
280.017
280.026
280.034
280.043
280.051
280.06
280.068
280.076
280.084
280.092
280.1
280.108
280.116
280.123
280.131
280.139
280.146
279.867
279.887
279.906
279.924
279.939
279.953
279.966
279.978
279.988
279.998
280.008
280.017
280.026
280.034
280.043
280.051
280.059
280.068
280.076
280.084
280.092
280.1
280.108
280.116
280.123
280.131
280.139
280.146
)
;

boundaryField
{
    bc-2
    {
        type            empty;
    }
    bc-3
    {
        type            empty;
    }
    bottom
    {
        type            fixedValue;
        value           uniform 280.15;
    }
    leftSide
    {
        type            zeroGradient;
    }
    naturalSurface
    {
        type            codedFixedValue;
        value           uniform 266.181;
        redirectType    seasonalFixedValue;
        code            #{
             scalar  t = this->db().time().value()/365/24/60/60;
             scalar  T0 = 6.5+273.15  ;  // average temperature
             scalar  A  = 14.5 ;          // ampitude
             scalar  p  = 8760/24/365 ;    //cycle
             scalar  R0 = 0.04;
             operator==(T0+A*Foam::sin(2*3.1415926/p*t+3.1415926/2)+R0*t); 
        #};
    }
    rightSide
    {
        type            zeroGradient;
    }
    slopesurface
    {
        type            codedFixedValue;
        value           uniform 266.181;
        redirectType    seasonalFixedValue;
        code            #{
             scalar  t = this->db().time().value()/365/24/60/60;
             scalar  T0 = 6.5+273.15  ;  // average temperature
             scalar  A  = 14.5 ;          // ampitude
             scalar  p  = 8760/24/365 ;    //cycle
             scalar  R0 = 0.04;
             operator==(T0+A*Foam::sin(2*3.1415926/p*t+3.1415926/2)+R0*t); 
        #};
    }
    subGradeSurface
    {
        type            codedFixedValue;
        value           uniform 266.181;
        redirectType    seasonalFixedValue;
        code            #{
             scalar  t = this->db().time().value()/365/24/60/60;
             scalar  T0 = 6.5+273.15  ;  // average temperature
             scalar  A  = 14.5 ;          // ampitude
             scalar  p  = 8760/24/365 ;    //cycle
             scalar  R0 = 0.04;
             operator==(T0+A*Foam::sin(2*3.1415926/p*t+3.1415926/2)+R0*t); 
        #};
    }
}


// ************************************************************************* //
