# Supplementary material for: A finite volume-based model for the hydrothermal behavior of soil under freeze–thaw cycles
Source: PLoS One. 2021 Jun 3;16(6):e0252680. doi: 10.1371/journal.pone.0252680 (PMC8174737; doi:10.1371/journal.pone.0252680)
Supplement: S2 Data — (ZIP) [file pone.0252680.s002.zip › 土柱计算数据/2.9808e+08/volContOfUnfrozenWater]

/*--------------------------------*- C++ -*----------------------------------*\
| =========                 |                                                 |
| \\      /  F ield         | OpenFOAM: The Open Source CFD Toolbox           |
|  \\    /   O peration     | Version:  2.4.0                                 |
|   \\  /    A nd           | Web:      www.OpenFOAM.org                      |
|    \\/     M anipulation  |                                                 |
\*---------------------------------------------------------------------------*/
FoamFile
{
    version     2.0;
    format      ascii;
    class       volScalarField;
    location    "2.9808e+08";
    object      volContOfUnfrozenWater;
}
// * * * * * * * * * * * * * * * * * * * * * * * * * * * * * * * * * * * * * //

dimensions      [0 0 0 0 0 0 0];

internalField   nonuniform List<scalar> 
9554
(
0.0278495
0.0402266
0.0774204
0.0873199
0.0925644
0.0958946
0.0981652
0.0997474
0.100841
0.101572
0.102029
0.102277
0.102369
0.102343
0.102233
0.10206
0.101845
0.101601
0.101338
0.101064
0.100783
0.100501
0.027849
0.0402264
0.07742
0.0873193
0.0925638
0.0958939
0.0981644
0.0997466
0.10084
0.101571
0.102028
0.102276
0.102368
0.102342
0.102232
0.102059
0.101844
0.1016
0.101337
0.101063
0.100782
0.1005
0.027848
0.0402259
0.0774191
0.0873182
0.0925625
0.0958925
0.0981629
0.0997449
0.100838
0.101569
0.102026
0.102274
0.102366
0.102341
0.10223
0.102058
0.101842
0.101598
0.101335
0.101061
0.100781
0.100498
0.0278465
0.0402252
0.0774178
0.0873165
0.0925606
0.0958903
0.0981606
0.0997425
0.100836
0.101567
0.102023
0.102272
0.102363
0.102338
0.102227
0.102055
0.10184
0.101595
0.101332
0.101058
0.100778
0.100496
0.0278445
0.0402243
0.0774161
0.0873143
0.092558
0.0958875
0.0981576
0.0997393
0.100833
0.101563
0.10202
0.102268
0.102359
0.102334
0.102223
0.102051
0.101836
0.101592
0.101329
0.101054
0.100774
0.100492
0.027842
0.0402231
0.077414
0.0873115
0.0925548
0.095884
0.0981538
0.0997353
0.100828
0.101559
0.102015
0.102263
0.102354
0.102329
0.102218
0.102046
0.101831
0.101587
0.101324
0.101049
0.100769
0.100487
0.027839
0.0402217
0.0774114
0.0873081
0.0925509
0.0958797
0.0981492
0.0997304
0.100823
0.101553
0.10201
0.102258
0.102349
0.102323
0.102212
0.10204
0.101825
0.101581
0.101318
0.101044
0.100763
0.100481
0.0278355
0.0402201
0.0774084
0.0873042
0.0925464
0.0958747
0.0981439
0.0997248
0.100817
0.101547
0.102003
0.102251
0.102342
0.102316
0.102205
0.102033
0.101818
0.101574
0.101311
0.101037
0.100757
0.100475
0.0278315
0.0402182
0.0774049
0.0872998
0.0925412
0.095869
0.0981378
0.0997183
0.10081
0.10154
0.101996
0.102244
0.102334
0.102309
0.102198
0.102025
0.10181
0.101566
0.101303
0.101029
0.100749
0.100467
0.027827
0.0402162
0.077401
0.0872947
0.0925354
0.0958626
0.0981309
0.099711
0.100803
0.101532
0.101988
0.102235
0.102326
0.1023
0.102189
0.102017
0.101802
0.101558
0.101295
0.101021
0.100741
0.100459
0.0278219
0.0402139
0.0773967
0.0872891
0.0925289
0.0958555
0.0981232
0.0997029
0.100794
0.101523
0.101978
0.102226
0.102316
0.10229
0.102179
0.102007
0.101792
0.101548
0.101285
0.101011
0.100731
0.100449
0.0278164
0.0402115
0.077392
0.0872829
0.0925218
0.0958477
0.0981148
0.099694
0.100785
0.101514
0.101968
0.102215
0.102306
0.10228
0.102168
0.101996
0.101781
0.101537
0.101274
0.101
0.100721
0.100439
0.0278103
0.0402088
0.0773869
0.0872762
0.092514
0.0958391
0.0981056
0.0996842
0.100775
0.101503
0.101957
0.102204
0.102294
0.102268
0.102157
0.101984
0.101769
0.101525
0.101263
0.100989
0.100709
0.100428
0.0278038
0.0402061
0.0773813
0.0872689
0.0925056
0.0958298
0.0980956
0.0996737
0.100764
0.101491
0.101946
0.102192
0.102282
0.102255
0.102144
0.101971
0.101756
0.101513
0.10125
0.100976
0.100697
0.100416
0.0277967
0.0402032
0.0773754
0.0872611
0.0924965
0.0958198
0.0980849
0.0996623
0.100752
0.101479
0.101933
0.102179
0.102268
0.102242
0.10213
0.101958
0.101743
0.101499
0.101236
0.100963
0.100683
0.100402
0.0277891
0.0402002
0.0773691
0.0872527
0.0924868
0.0958091
0.0980734
0.0996501
0.100739
0.101466
0.101919
0.102165
0.102254
0.102227
0.102115
0.101943
0.101728
0.101484
0.101222
0.100948
0.100669
0.100388
0.0277811
0.0401971
0.0773623
0.0872438
0.0924764
0.0957977
0.0980611
0.0996371
0.100725
0.101451
0.101904
0.102149
0.102239
0.102212
0.1021
0.101927
0.101712
0.101468
0.101206
0.100933
0.100654
0.100373
0.0277725
0.0401939
0.0773552
0.0872344
0.0924654
0.0957856
0.098048
0.0996232
0.100711
0.101436
0.101889
0.102133
0.102222
0.102195
0.102083
0.10191
0.101695
0.101452
0.10119
0.100916
0.100638
0.100357
0.0277634
0.0401906
0.0773478
0.0872244
0.0924538
0.0957727
0.0980343
0.0996086
0.100695
0.10142
0.101872
0.102116
0.102205
0.102177
0.102065
0.101892
0.101678
0.101434
0.101172
0.100899
0.10062
0.10034
0.0277539
0.0401871
0.0773399
0.0872138
0.0924415
0.0957592
0.0980197
0.0995932
0.100679
0.101404
0.101855
0.102099
0.102187
0.102159
0.102047
0.101874
0.101659
0.101415
0.101154
0.100881
0.100602
0.100322
0.0277438
0.0401833
0.0773315
0.0872027
0.0924286
0.095745
0.0980044
0.099577
0.100662
0.101386
0.101836
0.10208
0.102167
0.102139
0.102027
0.101854
0.101639
0.101396
0.101134
0.100861
0.100583
0.100303
0.0277333
0.0401788
0.0773226
0.087191
0.0924151
0.0957301
0.0979884
0.0995601
0.100644
0.101367
0.101817
0.10206
0.102147
0.102119
0.102006
0.101833
0.101618
0.101375
0.101114
0.100841
0.100563
0.100284
0.0277221
0.0401734
0.077313
0.0871787
0.0924009
0.0957146
0.0979717
0.0995423
0.100626
0.101348
0.101797
0.102039
0.102126
0.102098
0.101985
0.101812
0.101597
0.101353
0.101092
0.10082
0.100542
0.100263
0.0277105
0.0401663
0.0773025
0.0871657
0.0923861
0.0956983
0.0979543
0.0995239
0.100606
0.101328
0.101776
0.102018
0.102104
0.102075
0.101962
0.101789
0.101574
0.101331
0.10107
0.100798
0.10052
0.100241
0.0276981
0.0401568
0.0772908
0.0871518
0.0923705
0.0956814
0.0979362
0.0995047
0.100586
0.101307
0.101754
0.101996
0.102082
0.102052
0.101939
0.101766
0.10155
0.101307
0.101046
0.100774
0.100497
0.100219
0.0276851
0.0401439
0.0772777
0.087137
0.0923543
0.0956638
0.0979174
0.0994848
0.100565
0.101285
0.101732
0.101972
0.102058
0.102028
0.101914
0.101741
0.101526
0.101283
0.101022
0.10075
0.100474
0.100195
0.0276714
0.0401265
0.0772628
0.0871213
0.0923373
0.0956457
0.0978981
0.0994644
0.100544
0.101262
0.101709
0.101948
0.102033
0.102003
0.101889
0.101716
0.101501
0.101258
0.100997
0.100725
0.100449
0.100171
0.027657
0.0401035
0.0772459
0.0871046
0.0923199
0.0956271
0.0978784
0.0994434
0.100522
0.101239
0.101685
0.101924
0.102008
0.101977
0.101863
0.101689
0.101474
0.101231
0.100971
0.1007
0.100423
0.100146
0.0276419
0.0400743
0.0772269
0.0870873
0.0923022
0.0956085
0.0978585
0.0994223
0.100499
0.101216
0.10166
0.101898
0.101982
0.101951
0.101836
0.101662
0.101447
0.101204
0.100944
0.100673
0.100397
0.10012
0.0276265
0.0400395
0.0772065
0.0870699
0.092285
0.0955904
0.0978391
0.0994014
0.100477
0.101192
0.101635
0.101873
0.101955
0.101924
0.101809
0.101634
0.101419
0.101176
0.100916
0.100645
0.100369
0.100093
0.0276113
0.0400026
0.0771868
0.0870541
0.0922695
0.0955738
0.0978208
0.0993814
0.100455
0.101169
0.10161
0.101846
0.101928
0.101896
0.10178
0.101606
0.10139
0.101147
0.100887
0.100617
0.100341
0.100065
0.0275977
0.0399715
0.0771719
0.0870427
0.0922579
0.0955605
0.0978052
0.0993632
0.100435
0.101146
0.101586
0.10182
0.101901
0.101867
0.101751
0.101576
0.101361
0.101118
0.100858
0.100587
0.100312
0.100036
0.0275879
0.0399635
0.0771706
0.0870414
0.092254
0.0955531
0.0977941
0.0993484
0.100416
0.101125
0.101562
0.101794
0.101873
0.101839
0.101722
0.101546
0.10133
0.101088
0.100827
0.100557
0.100282
0.100007
0.027586
0.040014
0.0772001
0.0870601
0.092264
0.0955559
0.0977905
0.0993391
0.100402
0.101106
0.101539
0.101769
0.101846
0.10181
0.101692
0.101516
0.1013
0.101056
0.100796
0.100526
0.100252
0.0999767
0.0276017
0.0402006
0.0772942
0.0871159
0.0922978
0.0955748
0.0977983
0.0993379
0.100393
0.101091
0.10152
0.101745
0.101819
0.101781
0.101662
0.101485
0.101268
0.101025
0.100765
0.100495
0.100221
0.0999457
0.0276604
0.0406906
0.0775143
0.0872365
0.0923692
0.095618
0.0978227
0.0993483
0.100393
0.101081
0.101503
0.101724
0.101794
0.101753
0.101632
0.101454
0.101236
0.100992
0.100732
0.100462
0.100189
0.0999141
0.0278248
0.0418128
0.0779646
0.0874607
0.0924956
0.0956947
0.0978694
0.0993738
0.100402
0.101079
0.101491
0.101705
0.10177
0.101726
0.101602
0.101422
0.101204
0.10096
0.100699
0.100429
0.100156
0.0998817
0.0281719
0.0445349
0.0788206
0.0878353
0.0926946
0.0958143
0.097944
0.0994182
0.100424
0.101084
0.101484
0.101689
0.101748
0.101699
0.101573
0.101391
0.101171
0.100926
0.100666
0.100396
0.100122
0.0998487
0.0289431
0.0515895
0.0802649
0.0883848
0.0929745
0.0959827
0.0980509
0.0994842
0.100461
0.101099
0.101484
0.101677
0.101728
0.101674
0.101544
0.10136
0.101138
0.100893
0.100631
0.100362
0.100088
0.099815
0.0302088
0.0691394
0.0821884
0.0890451
0.0933243
0.096201
0.098192
0.0995731
0.100513
0.101124
0.10149
0.101669
0.101711
0.10165
0.101515
0.101328
0.101105
0.100859
0.100597
0.100327
0.100054
0.0997808
0.0279139
0.0376717
0.0320485
0.0291474
0.0217314
0.0257555
0.0250011
0.0272576
0.021614
0.0364474
0.0238153
0.0275172
0.0192289
0.0322538
0.0218646
0.0178782
0.0225728
0.0296541
0.0364041
0.0228993
0.0211835
0.035847
0.0218958
0.0251458
0.0269159
0.0262469
0.0248344
0.0233423
0.0271003
0.0270601
0.0333686
0.0262229
0.0262201
0.032843
0.0978044
0.0489889
0.096056
0.10249
0.0387309
0.0436291
0.0421827
0.0482104
0.0336966
0.0484392
0.0365173
0.0508835
0.0404931
0.0796492
0.0672807
0.0884678
0.025249
0.0784511
0.0686724
0.092315
0.100794
0.102657
0.0997858
0.102247
0.0551176
0.0245756
0.0642977
0.0852902
0.0846828
0.0918654
0.0382982
0.0969253
0.08141
0.0921682
0.0874608
0.0962125
0.0870493
0.0980707
0.0895816
0.0931752
0.0941628
0.0995941
0.0913732
0.10018
0.0961363
0.0977513
0.096944
0.101579
0.0965146
0.0986274
0.0988285
0.101104
0.0951023
0.099733
0.098332
0.101619
0.100407
0.102016
0.0973641
0.0997378
0.101715
0.101915
0.0984068
0.102161
0.0977034
0.0999259
0.0998482
0.10198
0.0986781
0.100161
0.0977542
0.0978793
0.0967088
0.0970216
0.102227
0.10215
0.0958267
0.0950365
0.102538
0.0890355
0.0218197
0.0759656
0.0960304
0.0786741
0.097212
0.100605
0.0916021
0.0948907
0.100737
0.101608
0.0951644
0.0252625
0.0859346
0.0961286
0.101841
0.0997747
0.0966725
0.0993933
0.0959178
0.0774399
0.0255605
0.0723278
0.0920358
0.0991456
0.101129
0.100517
0.101857
0.0854613
0.0969611
0.0939374
0.0986472
0.0996806
0.102026
0.0991376
0.0945276
0.0944075
0.0997301
0.102519
0.10024
0.102438
0.100105
0.0900158
0.0979469
0.0821695
0.0949885
0.0907214
0.0704531
0.0691429
0.0301412
0.0376884
0.031697
0.101701
0.101935
0.100403
0.096858
0.102515
0.100855
0.0992256
0.0968059
0.102439
0.100831
0.101998
0.0999466
0.0943611
0.0981794
0.0854183
0.0839686
0.0246802
0.0774011
0.0968556
0.0934247
0.0976435
0.0992612
0.0937346
0.0880384
0.0965943
0.100286
0.0905217
0.0970081
0.100622
0.102449
0.0989725
0.095441
0.0986993
0.101406
0.0854939
0.0901411
0.0996771
0.100948
0.0881692
0.0595279
0.0959046
0.0986552
0.0289692
0.0763017
0.102646
0.101267
0.101626
0.0999591
0.101531
0.0999994
0.0991875
0.101402
0.0984326
0.10084
0.0946366
0.0998182
0.031446
0.0280537
0.0979049
0.0952619
0.0853413
0.0441504
0.0919256
0.0841735
0.088017
0.0701554
0.0975204
0.095725
0.090865
0.0939611
0.102295
0.101213
0.0943794
0.0896215
0.102461
0.101117
0.0965187
0.0932493
0.100663
0.0976641
0.0952197
0.0984202
0.102694
0.10153
0.102077
0.102637
0.0371116
0.0249375
0.098951
0.0957666
0.0960977
0.0986252
0.0805405
0.081581
0.101709
0.100529
0.0971997
0.0963749
0.0905522
0.0817343
0.0959552
0.0987829
0.0983198
0.0978326
0.101955
0.102221
0.0355726
0.0762225
0.066966
0.0262224
0.0980263
0.0963044
0.0945678
0.0979192
0.0958004
0.0990387
0.0458516
0.0276744
0.100951
0.0989542
0.0795627
0.0395243
0.099636
0.0970164
0.0985306
0.0989358
0.100791
0.0987298
0.0833309
0.0706465
0.101037
0.101946
0.101863
0.102324
0.0881774
0.0924755
0.0947758
0.0910681
0.0996875
0.0993279
0.0812521
0.0855688
0.0932202
0.0886004
0.100488
0.0987243
0.0913665
0.0957691
0.0870077
0.0784192
0.101123
0.099975
0.0977703
0.100249
0.0898616
0.0919227
0.0956149
0.0949417
0.10224
0.101579
0.101283
0.10066
0.101227
0.101416
0.0975824
0.0992761
0.0272115
0.0706298
0.0905827
0.0864346
0.097772
0.0968786
0.0535983
0.0762514
0.0992014
0.0971973
0.0991722
0.0996814
0.102043
0.10119
0.0995721
0.10046
0.0855003
0.0776301
0.0999802
0.0982763
0.101125
0.101743
0.095904
0.0936164
0.0306757
0.0252602
0.100287
0.0985678
0.100374
0.100998
0.0922448
0.0854415
0.100994
0.101619
0.0989548
0.0999307
0.0713313
0.0356811
0.0876902
0.0824599
0.0979444
0.0993404
0.0934945
0.0958214
0.0983513
0.0967271
0.0982127
0.0998401
0.100293
0.0986772
0.100163
0.10085
0.101189
0.101643
0.096631
0.0965364
0.0880387
0.0814444
0.096261
0.0973801
0.100205
0.099279
0.102613
0.102144
0.0958488
0.0978828
0.0967418
0.0946013
0.101417
0.100828
0.100163
0.100884
0.0771356
0.0635881
0.102312
0.101975
0.0938577
0.0959724
0.0954621
0.092661
0.101086
0.101535
0.0275778
0.0269471
0.0937577
0.0897956
0.0520685
0.0719831
0.0940518
0.0958456
0.0811886
0.0721339
0.097425
0.0961991
0.0930905
0.0900822
0.0242584
0.0278472
0.0641689
0.0385209
0.101146
0.101972
0.0851557
0.0821387
0.101527
0.100924
0.0817353
0.0884569
0.044746
0.0669252
0.102238
0.102676
0.0977624
0.09589
0.102532
0.102556
0.10245
0.102507
0.101517
0.102172
0.0898692
0.0924072
0.0985005
0.0971841
0.0965473
0.0965985
0.076849
0.0718545
0.0929084
0.0919867
0.0988903
0.0976851
0.0546035
0.070317
0.0925914
0.0953838
0.0859548
0.0885266
0.092636
0.0946877
0.0927391
0.0901146
0.0983747
0.0970118
0.0948605
0.095343
0.0301142
0.0310153
0.0276545
0.0312199
0.102192
0.101614
0.0985384
0.0983215
0.100741
0.100142
0.0301249
0.0274698
0.0379332
0.0944278
0.0283664
0.025611
0.0253593
0.0268519
0.0243501
0.0259458
0.0218646
0.0507918
0.0245378
0.0634384
0.025459
0.0362086
0.0303552
0.042196
0.0241631
0.0808394
0.0218511
0.0411713
0.0862222
0.0935348
0.0864011
0.0241375
0.019438
0.0864368
0.0330162
0.0851855
0.0643251
0.0899087
0.0621648
0.0857968
0.0851951
0.0860224
0.0633309
0.0927579
0.0370628
0.0924177
0.077749
0.0782221
0.0380928
0.0929429
0.08618
0.0864754
0.070536
0.094268
0.0695346
0.0904411
0.0648533
0.0797837
0.028543
0.0931593
0.0909862
0.084882
0.0934069
0.0402858
0.0262515
0.0869637
0.0929862
0.076688
0.0930835
0.0644592
0.0631479
0.0923565
0.0691544
0.0895871
0.0381548
0.0851155
0.0814463
0.0337827
0.093348
0.0655483
0.0395492
0.0867184
0.0883612
0.0911047
0.092022
0.0760196
0.077809
0.0721088
0.0724743
0.0242085
0.0636942
0.0344184
0.0779404
0.0326845
0.0872044
0.0929439
0.0377484
0.0841215
0.0381159
0.0850801
0.0265968
0.0728206
0.0834411
0.0818964
0.0878735
0.0919913
0.0881053
0.0793083
0.0662658
0.067063
0.0821031
0.0933005
0.087761
0.0901913
0.0322925
0.0815006
0.0909545
0.0944015
0.0308029
0.0804161
0.0844934
0.0943348
0.084678
0.0935505
0.0411949
0.0214966
0.0241046
0.0664746
0.0278484
0.0783352
0.0856136
0.0775451
0.0410556
0.0262409
0.0849951
0.0905662
0.0817
0.0392952
0.0743882
0.0771321
0.0705458
0.0304189
0.0805215
0.0679166
0.0863013
0.0723441
0.0817644
0.0894867
0.0881014
0.0910449
0.0863222
0.0733151
0.0696007
0.0860567
0.0269701
0.0360468
0.0833081
0.0794491
0.0387751
0.0299048
0.0364053
0.0267937
0.0938119
0.0900054
0.0260873
0.0400674
0.0356092
0.0370115
0.0898483
0.0943414
0.0629489
0.0306008
0.0217616
0.0655291
0.0288363
0.0704824
0.0646956
0.0726592
0.0877212
0.0767696
0.0709973
0.0848746
0.0319442
0.0664991
0.0609745
0.0766961
0.0737929
0.0636114
0.0911667
0.093077
0.0944935
0.0903382
0.0917106
0.0944729
0.0942444
0.0906892
0.0926398
0.0890175
0.0941807
0.0907652
0.0801983
0.0895524
0.0469072
0.0269525
0.0928287
0.0912044
0.0292041
0.070025
0.0211547
0.0384133
0.0776285
0.07968
0.0711753
0.0749156
0.0271491
0.0328925
0.0787723
0.0879363
0.0896452
0.0902812
0.0293614
0.0650044
0.0847026
0.0787198
0.0905899
0.0826043
0.0847012
0.0857997
0.0314766
0.0281601
0.0641935
0.038403
0.0289769
0.0275878
0.0653741
0.0376924
0.0809288
0.0666004
0.0896618
0.0887011
0.0885085
0.0867126
0.0638536
0.0764529
0.0666767
0.0813285
0.0917424
0.0915375
0.0633624
0.0383442
0.0388658
0.0394928
0.0779122
0.0778366
0.0701554
0.0796519
0.0783068
0.0736856
0.0274593
0.0308652
0.0891589
0.0879906
0.0694912
0.0781049
0.0839947
0.0804795
0.0652976
0.0422164
0.08271
0.0794179
0.0851885
0.0907211
0.0801436
0.0657155
0.0844949
0.0823841
0.0747383
0.0818413
0.0262529
0.0243507
0.0745288
0.0696225
0.071831
0.0773349
0.0788533
0.0727815
0.024926
0.0237943
0.0889081
0.0845667
0.0900403
0.0872315
0.0382574
0.0388812
0.0843121
0.089874
0.0847561
0.0837088
0.0882396
0.0834015
0.0933746
0.0900354
0.0894761
0.0883036
0.0318622
0.0261605
0.0809205
0.0833251
0.0254015
0.0294458
0.0237673
0.0276717
0.024574
0.0283238
0.024663
0.0295525
0.0247084
0.0283435
0.024713
0.0283861
0.0246964
0.0282134
0.0247021
0.0281604
0.0246519
0.0281901
0.0246177
0.0270102
0.0245487
0.0278165
0.0244058
0.027667
0.024128
0.0270401
0.0236193
0.0253082
0.0228942
0.0238044
0.0224123
0.023425
0.0254159
0.0276627
0.0237541
0.027659
0.0245432
0.0280612
0.0247463
0.0268145
0.0247555
0.0277015
0.0247287
0.0281892
0.0246731
0.0281132
0.0246435
0.0285193
0.0246538
0.0271542
0.0246017
0.0283204
0.0244954
0.0281474
0.0243631
0.0265498
0.0240908
0.0267322
0.023638
0.0247817
0.0229313
0.0244811
0.0223705
0.0243647
0.0936253
0.025428
0.0377495
0.0944911
0.028888
0.023363
0.0263111
0.0265978
0.0271925
0.0322095
0.0327719
0.0285306
0.022838
0.0322589
0.025095
0.0661293
0.0213064
0.0378595
0.0259553
0.0839353
0.0230912
0.0705128
0.0863611
0.0259606
0.0264436
0.0901977
0.0755438
0.0883318
0.0741731
0.088132
0.0364337
0.0911718
0.0853466
0.0778575
0.0692955
0.0921059
0.0706697
0.0914307
0.0791773
0.0801094
0.0529569
0.0925879
0.0867052
0.0915621
0.0674229
0.0792362
0.068412
0.0906524
0.0788863
0.0792958
0.0937354
0.0408104
0.0741285
0.0856306
0.0911019
0.0910642
0.0933583
0.0477365
0.0296851
0.0879898
0.090182
0.0340213
0.0910614
0.0541901
0.0390631
0.0935739
0.0402579
0.0923677
0.0804807
0.0350483
0.0897037
0.0716887
0.0873331
0.093953
0.0897455
0.0924417
0.0386705
0.0909421
0.0797988
0.0379879
0.0305902
0.0737485
0.0862006
0.0203583
0.0750563
0.034992
0.0262129
0.0767233
0.0801681
0.0864269
0.0942385
0.0816914
0.0937324
0.0818345
0.0869525
0.026641
0.066881
0.0695045
0.0849682
0.0945416
0.0320519
0.0431209
0.0834903
0.0916534
0.0792354
0.0883142
0.0356851
0.019896
0.0390124
0.0732162
0.0939325
0.0891376
0.0934177
0.0854775
0.0648094
0.0262792
0.0821358
0.0266466
0.0950066
0.0861725
0.0821291
0.0371362
0.0946688
0.0896371
0.0761843
0.0378076
0.0268389
0.0682033
0.0789192
0.0776219
0.0877689
0.0811164
0.0381702
0.0271698
0.0734597
0.0825478
0.0676707
0.0776433
0.0792485
0.0890749
0.0419869
0.0317028
0.021461
0.0527623
0.0355903
0.0260045
0.0903713
0.0813182
0.0900339
0.0797266
0.0746712
0.0870039
0.094594
0.0876218
0.0941585
0.0872745
0.0934514
0.0891906
0.065985
0.0735465
0.0776989
0.0603762
0.0701549
0.0294825
0.094801
0.0900037
0.0309435
0.0417426
0.0944884
0.0904817
0.0719061
0.0305176
0.0249727
0.028953
0.0917224
0.0869334
0.0242203
0.0391148
0.0673039
0.0856822
0.0902824
0.0946709
0.0271329
0.0722273
0.0648141
0.0433349
0.0660082
0.0395916
0.0640592
0.0301357
0.0904742
0.0933341
0.0916003
0.0934195
0.0910689
0.0937595
0.0864543
0.0731325
0.027531
0.0764929
0.0811945
0.0843585
0.0656556
0.0324544
0.0281821
0.072876
0.0397388
0.0661277
0.0867975
0.0909335
0.0917914
0.094337
0.0788691
0.0854242
0.0814135
0.090001
0.081107
0.0879493
0.0854709
0.0718886
0.0847068
0.0904614
0.0317906
0.0267436
0.0355799
0.0697839
0.0643234
0.0818297
0.0887288
0.083675
0.0794049
0.0770868
0.0907232
0.087235
0.0721508
0.0741865
0.0870382
0.0861525
0.0252173
0.0268445
0.0439361
0.0650718
0.0708201
0.0795147
0.0444287
0.066306
0.0236846
0.0232939
0.0887483
0.090227
0.0703499
0.0830087
0.0735825
0.0835153
0.0426189
0.0250832
0.0278833
0.0249971
0.0850415
0.0813206
0.0832295
0.0859561
0.0857915
0.0903093
0.0617266
0.0737096
0.0878237
0.0871466
0.0797919
0.0657319
0.0705964
0.079916
0.0940656
0.0927592
0.0678055
0.0822302
0.0555301
0.0423065
0.0855083
0.0911552
0.0945099
0.0918823
0.0824424
0.0841331
0.0819965
0.0692142
0.0253427
0.0258321
0.0892445
0.0877969
0.0796999
0.0741167
0.0886026
0.0873663
0.02904
0.0526685
0.0818489
0.0858463
0.0932694
0.0930032
0.0907463
0.0930359
0.0850357
0.0861256
0.0803785
0.0839576
0.0802472
0.0674556
0.0408493
0.054577
0.0282349
0.0494439
0.0297068
0.0273904
0.0923933
0.0949431
0.0819758
0.0833875
0.102191
0.0485706
0.0969076
0.102655
0.0380333
0.0428109
0.0332715
0.0372238
0.0271225
0.0508537
0.0295627
0.0687959
0.0267391
0.0688804
0.062867
0.0513027
0.0307676
0.0536033
0.0261405
0.100405
0.098553
0.101288
0.0967679
0.102536
0.10252
0.0680975
0.0259676
0.0789954
0.0348671
0.0819335
0.074179
0.0910117
0.0735246
0.0874831
0.0811785
0.0948495
0.0916848
0.0965149
0.0874436
0.0964044
0.0940794
0.0988899
0.094028
0.0973686
0.0929053
0.0994151
0.0988678
0.0963426
0.0965614
0.100588
0.0958122
0.101134
0.1002
0.0998724
0.0968038
0.101605
0.100881
0.100903
0.0982957
0.100411
0.0978341
0.101734
0.0986956
0.100908
0.0987607
0.102345
0.0971409
0.101467
0.101253
0.101015
0.0988009
0.10095
0.101216
0.10222
0.0978631
0.102465
0.0978933
0.0969545
0.101947
0.101513
0.096606
0.0961688
0.101053
0.0937761
0.0992404
0.0883382
0.0978879
0.0913612
0.0832874
0.0863635
0.0479366
0.0988386
0.0969045
0.0963688
0.10119
0.0898494
0.0633847
0.0800469
0.0396713
0.10207
0.0991296
0.0971977
0.0976632
0.0969779
0.0935203
0.0992189
0.0929531
0.100052
0.100012
0.0725951
0.0893197
0.08946
0.0973459
0.0971982
0.0903439
0.101431
0.102571
0.101423
0.102302
0.0966518
0.0999219
0.0978306
0.101411
0.0269235
0.066226
0.0914715
0.0921684
0.100492
0.102487
0.0991305
0.0987294
0.094608
0.0870903
0.101984
0.102629
0.0299506
0.0723084
0.101332
0.102218
0.0886831
0.0895509
0.0968368
0.100419
0.101326
0.101907
0.0976216
0.0953026
0.0267091
0.0758747
0.084098
0.0851506
0.0960135
0.100067
0.10176
0.102545
0.101038
0.0998127
0.0847837
0.0800227
0.100407
0.0961034
0.0952854
0.0982602
0.0928809
0.087071
0.0997155
0.0980085
0.0934235
0.0949421
0.0522738
0.0334337
0.0935563
0.0953741
0.0961816
0.0989915
0.0957844
0.0993661
0.101076
0.100254
0.0889453
0.0919755
0.101053
0.0990786
0.0384686
0.0767222
0.0390266
0.0206346
0.0258978
0.0337433
0.100711
0.0989642
0.101336
0.0990176
0.100459
0.099576
0.10201
0.102376
0.101786
0.102143
0.0779799
0.079625
0.0974292
0.0994955
0.0951508
0.0975051
0.102466
0.101689
0.0881644
0.0941093
0.0869714
0.0772754
0.102536
0.101789
0.102249
0.102677
0.0825999
0.081849
0.0923285
0.0958757
0.0984019
0.0963701
0.0983632
0.0960807
0.101607
0.101104
0.0966509
0.0988405
0.0963904
0.0990906
0.101007
0.0994919
0.102555
0.101732
0.0979336
0.0961425
0.0982838
0.0968593
0.10218
0.101451
0.10195
0.1022
0.100313
0.100137
0.0634409
0.0276255
0.0951874
0.097643
0.0834783
0.0881502
0.0978718
0.0969319
0.0997929
0.100106
0.0738694
0.0481504
0.0940871
0.093652
0.0749997
0.0848862
0.100168
0.101609
0.0921258
0.090677
0.0249527
0.0377908
0.0970979
0.0952345
0.0824999
0.0711184
0.0983228
0.0998989
0.0970641
0.0957709
0.0945203
0.0952153
0.0990722
0.0984054
0.101957
0.100571
0.100204
0.0998366
0.0879544
0.08669
0.0986295
0.0964562
0.0957042
0.0924013
0.097888
0.0994546
0.0964979
0.0980098
0.10012
0.100561
0.0997251
0.100655
0.0984055
0.0999193
0.0896468
0.0839834
0.0963344
0.0937879
0.101651
0.101463
0.0983363
0.0984765
0.0899396
0.0924483
0.0933271
0.0952145
0.0847308
0.0785062
0.0745121
0.0347204
0.101876
0.100486
0.098248
0.0997463
0.0994065
0.0998984
0.101695
0.100737
0.101086
0.0998371
0.0468191
0.0416344
0.101295
0.100023
0.0419977
0.021711
0.0440055
0.0668821
0.0989594
0.100704
0.0999739
0.0993749
0.0968782
0.0978756
0.0941152
0.0918256
0.100975
0.101909
0.0833291
0.087717
0.0739068
0.0629012
0.0875946
0.0918036
0.100907
0.100875
0.101599
0.100579
0.0982111
0.0970356
0.0983629
0.0987747
0.102176
0.102629
0.0969447
0.0976269
0.0358781
0.0341458
0.100755
0.0999778
0.100044
0.0986259
0.10097
0.101877
0.0227749
0.0274541
0.0996536
0.0992061
0.0949747
0.0972273
0.101514
0.101568
0.0836558
0.0865165
0.0896316
0.0916477
0.0776282
0.0839405
0.101992
0.101846
0.0964718
0.0962275
0.0987871
0.0986935
0.102508
0.10223
0.0779212
0.0742997
0.0942213
0.0912412
0.0861086
0.0819073
0.0993518
0.100413
0.102695
0.102227
0.102001
0.102428
0.0903565
0.086391
0.0979081
0.0960446
0.0959173
0.0978549
0.102316
0.101714
0.0915565
0.0944023
0.0907868
0.0936446
0.0957078
0.0942237
0.0894699
0.092565
0.0754739
0.0800254
0.0962186
0.0950883
0.101432
0.10082
0.0911091
0.0923793
0.0693854
0.0449503
0.102318
0.102673
0.0972369
0.0951891
0.0676495
0.0792002
0.0958134
0.096058
0.0361634
0.030963
0.0219156
0.0271717
0.0300981
0.0269476
0.0249552
0.0308003
0.0979309
0.099239
0.101959
0.102045
0.100382
0.101035
0.0284894
0.0318009
0.0376998
0.0279603
0.0298223
0.0243667
0.0225863
0.0250057
0.0226263
0.024933
0.0243728
0.0246446
0.0268443
0.0262298
0.0272286
0.0249697
0.0329644
0.0216638
0.025569
0.0334549
0.0223322
0.0366508
0.0209078
0.0344553
0.0263763
0.0360624
0.0211046
0.0331169
0.020024
0.0177019
0.0256601
0.0267832
0.024288
0.0229698
0.10022
0.0999429
0.0996714
0.0994071
0.0991514
0.0989055
0.0986702
0.0984463
0.0982343
0.0980345
0.0978472
0.0976724
0.0975101
0.0973602
0.0972224
0.0970965
0.096982
0.0968787
0.0967862
0.0967041
0.0966321
0.0965699
0.0965171
0.0964735
0.0964389
0.096413
0.0963959
0.0963874
0.100219
0.099942
0.0996705
0.0994062
0.0991506
0.0989046
0.0986694
0.0984455
0.0982334
0.0980337
0.0978464
0.0976716
0.0975093
0.0973594
0.0972216
0.0970957
0.0969813
0.096878
0.0967855
0.0967034
0.0966314
0.0965691
0.0965163
0.0964727
0.0964381
0.0964123
0.0963952
0.0963867
0.100217
0.0999402
0.0996687
0.0994044
0.0991488
0.0989029
0.0986677
0.0984438
0.0982318
0.098032
0.0978447
0.09767
0.0975078
0.0973579
0.0972201
0.0970942
0.0969798
0.0968765
0.096784
0.0967019
0.0966299
0.0965677
0.0965149
0.0964713
0.0964367
0.0964109
0.0963937
0.0963852
0.100215
0.0999375
0.099666
0.0994017
0.0991462
0.0989003
0.0986651
0.0984413
0.0982293
0.0980296
0.0978423
0.0976676
0.0975054
0.0973555
0.0972178
0.0970919
0.0969775
0.0968742
0.0967818
0.0966997
0.0966277
0.0965655
0.0965127
0.0964691
0.0964345
0.0964087
0.0963916
0.096383
0.100211
0.0999338
0.0996623
0.0993982
0.0991426
0.0988969
0.0986617
0.0984379
0.098226
0.0980263
0.0978391
0.0976644
0.0975023
0.0973524
0.0972147
0.0970888
0.0969745
0.0968712
0.0967788
0.0966967
0.0966248
0.0965626
0.0965098
0.0964662
0.0964316
0.0964058
0.0963887
0.0963802
0.100206
0.0999292
0.0996578
0.0993937
0.0991383
0.0988925
0.0986574
0.0984337
0.0982218
0.0980222
0.0978351
0.0976604
0.0974983
0.0973485
0.0972109
0.097085
0.0969707
0.0968675
0.0967751
0.0966931
0.0966211
0.0965589
0.0965062
0.0964626
0.096428
0.0964022
0.0963851
0.0963766
0.100201
0.0999237
0.0996524
0.0993884
0.099133
0.0988873
0.0986523
0.0984286
0.0982169
0.0980173
0.0978302
0.0976557
0.0974936
0.0973439
0.0972063
0.0970805
0.0969662
0.096863
0.0967706
0.0966887
0.0966167
0.0965545
0.0965018
0.0964583
0.0964237
0.0963979
0.0963808
0.0963723
0.100194
0.0999173
0.0996461
0.0993822
0.0991269
0.0988813
0.0986464
0.0984228
0.0982111
0.0980116
0.0978246
0.0976501
0.0974881
0.0973385
0.0972009
0.0970752
0.0969609
0.0968578
0.0967655
0.0966835
0.0966116
0.0965495
0.0964968
0.0964532
0.0964187
0.0963929
0.0963758
0.0963673
0.100187
0.09991
0.0996389
0.099375
0.0991198
0.0988744
0.0986396
0.0984161
0.0982045
0.0980051
0.0978182
0.0976438
0.0974819
0.0973323
0.0971948
0.0970692
0.096955
0.0968519
0.0967596
0.0966777
0.0966058
0.0965437
0.096491
0.0964475
0.0964129
0.0963872
0.0963701
0.0963616
0.100178
0.0999018
0.0996307
0.099367
0.099112
0.0988666
0.0986319
0.0984086
0.0981971
0.0979978
0.097811
0.0976367
0.0974749
0.0973254
0.097188
0.0970624
0.0969483
0.0968452
0.096753
0.0966711
0.0965993
0.0965372
0.0964845
0.0964411
0.0964065
0.0963808
0.0963637
0.0963552
0.100169
0.0998926
0.0996217
0.0993582
0.0991032
0.098858
0.0986234
0.0984002
0.0981889
0.0979897
0.097803
0.0976288
0.0974671
0.0973177
0.0971804
0.0970549
0.0969408
0.0968379
0.0967457
0.0966639
0.0965921
0.09653
0.0964774
0.0964339
0.0963994
0.0963737
0.0963566
0.0963481
0.100159
0.0998825
0.0996118
0.0993484
0.0990936
0.0988485
0.0986141
0.098391
0.0981798
0.0979808
0.0977943
0.0976202
0.0974586
0.0973093
0.0971721
0.0970467
0.0969327
0.0968298
0.0967377
0.0966559
0.0965842
0.0965222
0.0964696
0.0964262
0.0963917
0.096366
0.0963489
0.0963404
0.100148
0.0998715
0.099601
0.0993377
0.0990831
0.0988382
0.098604
0.0983811
0.09817
0.0979712
0.0977848
0.0976109
0.0974494
0.0973002
0.0971631
0.0970378
0.0969239
0.0968211
0.096729
0.0966473
0.0965757
0.0965137
0.0964611
0.0964177
0.0963833
0.0963576
0.0963405
0.096332
0.100136
0.0998596
0.0995893
0.0993262
0.0990718
0.0988271
0.098593
0.0983703
0.0981594
0.0979607
0.0977745
0.0976007
0.0974394
0.0972904
0.0971534
0.0970282
0.0969144
0.0968117
0.0967197
0.096638
0.0965664
0.0965045
0.096452
0.0964086
0.0963742
0.0963485
0.0963315
0.096323
0.100123
0.0998468
0.0995766
0.0993138
0.0990596
0.0988151
0.0985812
0.0983587
0.098148
0.0979496
0.0977635
0.0975899
0.0974287
0.0972798
0.097143
0.0970179
0.0969042
0.0968016
0.0967097
0.0966281
0.0965566
0.0964947
0.0964422
0.0963989
0.0963645
0.0963388
0.0963218
0.0963133
0.100109
0.0998331
0.0995631
0.0993005
0.0990465
0.0988023
0.0985686
0.0983463
0.0981359
0.0979376
0.0977517
0.0975783
0.0974173
0.0972686
0.0971319
0.0970069
0.0968933
0.0967908
0.096699
0.0966175
0.0965461
0.0964842
0.0964318
0.0963885
0.0963541
0.0963285
0.0963115
0.096303
0.100094
0.0998185
0.0995487
0.0992863
0.0990326
0.0987886
0.0985552
0.0983332
0.0981229
0.0979249
0.0977392
0.097566
0.0974052
0.0972566
0.0971201
0.0969953
0.0968818
0.0967794
0.0966877
0.0966063
0.0965349
0.0964732
0.0964208
0.0963775
0.0963432
0.0963176
0.0963006
0.0962921
0.100078
0.0998029
0.0995334
0.0992713
0.0990179
0.0987741
0.098541
0.0983192
0.0981092
0.0979114
0.097726
0.097553
0.0973924
0.097244
0.0971077
0.096983
0.0968697
0.0967674
0.0966758
0.0965945
0.0965232
0.0964615
0.0964092
0.096366
0.0963317
0.0963061
0.0962891
0.0962806
0.100061
0.0997865
0.0995173
0.0992554
0.0990023
0.0987588
0.098526
0.0983045
0.0980948
0.0978973
0.0977121
0.0975393
0.0973789
0.0972308
0.0970946
0.0969701
0.0968569
0.0967548
0.0966633
0.0965821
0.0965109
0.0964493
0.096397
0.0963538
0.0963196
0.096294
0.096277
0.0962686
0.100044
0.0997691
0.0995002
0.0992387
0.0989858
0.0987427
0.0985102
0.098289
0.0980796
0.0978824
0.0976975
0.097525
0.0973648
0.0972169
0.0970809
0.0969565
0.0968436
0.0967416
0.0966502
0.0965691
0.096498
0.0964364
0.0963842
0.0963411
0.0963069
0.0962814
0.0962644
0.096256
0.100025
0.0997508
0.0994823
0.0992211
0.0989686
0.0987258
0.0984936
0.0982728
0.0980637
0.0978668
0.0976822
0.0975099
0.09735
0.0972023
0.0970665
0.0969424
0.0968296
0.0967278
0.0966365
0.0965556
0.0964845
0.0964231
0.0963709
0.0963279
0.0962937
0.0962682
0.0962513
0.0962428
0.100006
0.0997317
0.0994635
0.0992026
0.0989505
0.0987081
0.0984763
0.0982558
0.0980471
0.0978505
0.0976662
0.0974943
0.0973346
0.0971872
0.0970516
0.0969277
0.0968151
0.0967134
0.0966223
0.0965415
0.0964705
0.0964092
0.0963571
0.0963141
0.09628
0.0962545
0.0962376
0.0962292
0.0999853
0.0997116
0.0994438
0.0991834
0.0989316
0.0986896
0.0984582
0.0982381
0.0980297
0.0978335
0.0976495
0.0974779
0.0973186
0.0971714
0.0970361
0.0969124
0.0968
0.0966985
0.0966076
0.0965268
0.096456
0.0963947
0.0963428
0.0962998
0.0962657
0.0962403
0.0962234
0.096215
0.099964
0.0996907
0.0994233
0.0991632
0.0989119
0.0986703
0.0984393
0.0982196
0.0980117
0.0978158
0.0976322
0.097461
0.097302
0.0971551
0.09702
0.0968966
0.0967844
0.0966831
0.0965923
0.0965117
0.096441
0.0963798
0.0963279
0.096285
0.096251
0.0962256
0.0962088
0.0962003
0.0999418
0.0996689
0.0994019
0.0991423
0.0988914
0.0986503
0.0984197
0.0982005
0.0979929
0.0977975
0.0976143
0.0974434
0.0972848
0.0971382
0.0970034
0.0968802
0.0967682
0.0966671
0.0965765
0.0964961
0.0964255
0.0963644
0.0963126
0.0962698
0.0962358
0.0962105
0.0961936
0.0961852
0.0999188
0.0996462
0.0993797
0.0991205
0.0988701
0.0986294
0.0983994
0.0981806
0.0979735
0.0977785
0.0975958
0.0974253
0.097267
0.0971207
0.0969863
0.0968633
0.0967516
0.0966507
0.0965603
0.09648
0.0964095
0.0963486
0.0962969
0.0962541
0.0962202
0.0961949
0.0961781
0.0961697
0.0998948
0.0996227
0.0993566
0.0990979
0.098848
0.0986079
0.0983783
0.09816
0.0979535
0.0977589
0.0975766
0.0974065
0.0972486
0.0971027
0.0969686
0.096846
0.0967345
0.0966338
0.0965436
0.0964635
0.0963932
0.0963323
0.0962807
0.096238
0.0962042
0.0961789
0.0961621
0.0961538
0.09987
0.0995984
0.0993327
0.0990746
0.0988252
0.0985856
0.0983566
0.0981388
0.0979328
0.0977387
0.0975569
0.0973872
0.0972297
0.0970842
0.0969504
0.0968281
0.0967169
0.0966165
0.0965264
0.0964465
0.0963764
0.0963156
0.0962641
0.0962216
0.0961877
0.0961625
0.0961458
0.0961374
0.0998443
0.0995732
0.099308
0.0990504
0.0988016
0.0985626
0.0983341
0.0981169
0.0979114
0.0977179
0.0975366
0.0973674
0.0972104
0.0970652
0.0969318
0.0968098
0.0966989
0.0965987
0.0965089
0.0964292
0.0963592
0.0962986
0.0962472
0.0962047
0.0961709
0.0961458
0.096129
0.0961207
0.0998178
0.0995471
0.0992825
0.0990255
0.0987773
0.0985388
0.098311
0.0980944
0.0978895
0.0976965
0.0975157
0.0973471
0.0971905
0.0970458
0.0969128
0.0967911
0.0966805
0.0965806
0.096491
0.0964115
0.0963416
0.0962812
0.0962299
0.0961875
0.0961538
0.0961287
0.096112
0.0961037
0.0997905
0.0995203
0.0992563
0.0989998
0.0987522
0.0985144
0.0982872
0.0980713
0.097867
0.0976746
0.0974944
0.0973262
0.0971701
0.0970259
0.0968933
0.096772
0.0966617
0.096562
0.0964727
0.0963934
0.0963237
0.0962634
0.0962122
0.0961699
0.0961363
0.0961113
0.0960946
0.0960863
0.0997623
0.0994927
0.0992292
0.0989734
0.0987264
0.0984893
0.0982628
0.0980475
0.0978439
0.0976521
0.0974725
0.0973049
0.0971493
0.0970056
0.0968734
0.0967525
0.0966425
0.0965432
0.0964541
0.096375
0.0963055
0.0962454
0.0961943
0.0961521
0.0961186
0.0960936
0.0960769
0.0960687
0.0997334
0.0994643
0.0992015
0.0989463
0.0987
0.0984636
0.0982378
0.0980232
0.0978202
0.0976291
0.0974501
0.0972831
0.0971281
0.0969848
0.0968531
0.0967326
0.096623
0.096524
0.0964352
0.0963563
0.096287
0.096227
0.0961761
0.096134
0.0961006
0.0960756
0.096059
0.0960508
0.0997037
0.0994352
0.0991729
0.0989185
0.0986729
0.0984372
0.0982121
0.0979983
0.097796
0.0976057
0.0974273
0.0972609
0.0971065
0.0969638
0.0968325
0.0967124
0.0966032
0.0965045
0.096416
0.0963374
0.0962683
0.0962085
0.0961577
0.0961157
0.0960823
0.0960574
0.0960409
0.0960326
0.0996732
0.0994053
0.0991437
0.0988899
0.0986451
0.0984102
0.0981859
0.0979728
0.0977713
0.0975817
0.0974041
0.0972383
0.0970845
0.0969423
0.0968116
0.0966919
0.0965831
0.0964848
0.0963966
0.0963182
0.0962493
0.0961896
0.096139
0.0960971
0.0960638
0.096039
0.0960225
0.0960143
0.0996421
0.0993747
0.0991138
0.0988608
0.0986167
0.0983826
0.0981591
0.0979469
0.0977462
0.0975573
0.0973804
0.0972154
0.0970622
0.0969206
0.0967903
0.0966712
0.0965628
0.0964648
0.0963769
0.0962988
0.0962301
0.0961706
0.0961201
0.0960784
0.0960452
0.0960204
0.0960039
0.0959957
0.0996102
0.0993435
0.0990833
0.098831
0.0985877
0.0983544
0.0981318
0.0979204
0.0977206
0.0975325
0.0973564
0.0971921
0.0970395
0.0968985
0.0967688
0.0966502
0.0965422
0.0964446
0.096357
0.0962792
0.0962107
0.0961515
0.0961011
0.0960595
0.0960264
0.0960017
0.0959852
0.0959771
0.0995777
0.0993116
0.0990521
0.0988006
0.0985582
0.0983258
0.098104
0.0978935
0.0976945
0.0975073
0.097332
0.0971684
0.0970166
0.0968762
0.0967471
0.096629
0.0965214
0.0964242
0.096337
0.0962594
0.0961912
0.0961322
0.096082
0.0960404
0.0960074
0.0959828
0.0959664
0.0959583
0.0995445
0.0992791
0.0990203
0.0987696
0.0985281
0.0982966
0.0980758
0.0978662
0.0976681
0.0974818
0.0973073
0.0971445
0.0969934
0.0968537
0.0967252
0.0966076
0.0965005
0.0964037
0.0963168
0.0962395
0.0961716
0.0961127
0.0960627
0.0960213
0.0959884
0.0959638
0.0959475
0.0959394
0.0995108
0.099246
0.098988
0.0987381
0.0984975
0.0982669
0.0980471
0.0978385
0.0976414
0.0974559
0.0972823
0.0971204
0.09697
0.096831
0.0967031
0.096586
0.0964795
0.0963831
0.0962965
0.0962196
0.0961519
0.0960932
0.0960434
0.0960021
0.0959693
0.0959448
0.0959285
0.0959204
0.0735677
0.07203
0.0684249
0.0455384
0.0328056
0.0305006
0.0839034
0.0826883
0.0808217
0.07725
0.073609
0.0714152
0.0897367
0.0888585
0.0877361
0.0862167
0.0846001
0.0833288
0.0935698
0.0929406
0.0922107
0.0913563
0.0904689
0.0896992
0.0962375
0.0957883
0.0952965
0.0947617
0.0942216
0.0937354
0.0981319
0.0978137
0.0974784
0.0971291
0.0967838
0.0964691
0.0994752
0.0992533
0.0990258
0.0987954
0.0985715
0.098367
0.100409
0.100259
0.100108
0.0999578
0.0998144
0.0996842
0.101033
0.100936
0.100839
0.100746
0.100658
0.100579
0.10142
0.101361
0.101304
0.101251
0.101201
0.101159
0.101624
0.101594
0.101566
0.101541
0.101519
0.101501
0.101689
0.10168
0.101673
0.101668
0.101665
0.101665
0.10165
0.101656
0.101663
0.101672
0.101683
0.101696
0.101533
0.10155
0.101567
0.101586
0.101606
0.101627
0.10136
0.101384
0.101409
0.101435
0.101461
0.101488
0.101147
0.101177
0.101206
0.101236
0.101267
0.101297
0.100907
0.10094
0.100973
0.101006
0.101039
0.101072
0.10065
0.100685
0.10072
0.100755
0.10079
0.100824
0.100382
0.100419
0.100455
0.100491
0.100527
0.100562
0.10011
0.100147
0.100184
0.10022
0.100256
0.100292
0.0998361
0.0998734
0.0999103
0.0999469
0.099983
0.100019
0.0995647
0.0996018
0.0996385
0.0996747
0.0997106
0.0997459
0.0994765
0.0992123
0.0989551
0.0987061
0.0984664
0.0982368
0.098018
0.0978104
0.0976143
0.0974298
0.0972571
0.097096
0.0969464
0.0968081
0.0966809
0.0965644
0.0964583
0.0963624
0.0962762
0.0961996
0.0961321
0.0960737
0.096024
0.0959829
0.0959502
0.0959258
0.0959095
0.0959014
0.0994416
0.0991781
0.0989217
0.0986736
0.0984349
0.0982064
0.0979886
0.097782
0.0975869
0.0974034
0.0972316
0.0970714
0.0969227
0.0967851
0.0966586
0.0965426
0.0964371
0.0963416
0.0962558
0.0961795
0.0961124
0.0960542
0.0960047
0.0959637
0.0959311
0.0959067
0.0958905
0.0958825
0.0994063
0.0991435
0.0988879
0.0986407
0.098403
0.0981755
0.0979588
0.0977533
0.0975593
0.0973769
0.097206
0.0970467
0.0968988
0.096762
0.0966362
0.0965209
0.0964159
0.0963208
0.0962355
0.0961595
0.0960926
0.0960346
0.0959853
0.0959445
0.095912
0.0958877
0.0958716
0.0958635
0.0993705
0.0991084
0.0988536
0.0986075
0.0983708
0.0981444
0.0979288
0.0977244
0.0975315
0.0973501
0.0971803
0.0970219
0.0968749
0.0967389
0.0966137
0.0964991
0.0963946
0.0963001
0.0962151
0.0961395
0.0960729
0.0960151
0.095966
0.0959253
0.0958929
0.0958688
0.0958527
0.0958446
0.0993343
0.0990729
0.098819
0.0985738
0.0983383
0.098113
0.0978986
0.0976953
0.0975035
0.0973233
0.0971545
0.0969971
0.096851
0.0967158
0.0965913
0.0964773
0.0963735
0.0962794
0.0961948
0.0961196
0.0960533
0.0959957
0.0959468
0.0959063
0.095874
0.0958499
0.0958339
0.0958259
0.0992978
0.0990371
0.0987841
0.0985399
0.0983055
0.0980814
0.0978682
0.0976661
0.0974755
0.0972963
0.0971286
0.0969723
0.096827
0.0966927
0.096569
0.0964557
0.0963523
0.0962588
0.0961747
0.0960997
0.0960337
0.0959765
0.0959277
0.0958873
0.0958552
0.0958311
0.0958152
0.0958072
0.0756947
0.0850414
0.0905314
0.0941499
0.0966617
0.0984388
0.099693
0.10056
0.101132
0.10148
0.101655
0.101699
0.101645
0.101517
0.101336
0.101118
0.100874
0.100615
0.100346
0.100072
0.0997987
0.0995275
0.0767734
0.0860765
0.0913073
0.094722
0.0970821
0.0987448
0.0999118
0.100712
0.101233
0.101542
0.101689
0.101711
0.101641
0.101502
0.101313
0.101089
0.100842
0.10058
0.100309
0.100035
0.0997611
0.0994901
0.0791863
0.0873539
0.0921558
0.0953242
0.0975179
0.09906
0.100137
0.100868
0.101338
0.101608
0.101724
0.101724
0.101638
0.101487
0.10129
0.10106
0.100809
0.100544
0.100272
0.0999974
0.0997233
0.0994525
0.0816407
0.0887765
0.0930848
0.0959693
0.0979777
0.0993895
0.100371
0.101031
0.101446
0.101675
0.101761
0.101739
0.101635
0.101472
0.101267
0.101031
0.100776
0.100509
0.100235
0.0999596
0.0996853
0.0994148
0.0844063
0.0903167
0.0940797
0.0966533
0.0984609
0.0997331
0.100613
0.101198
0.101558
0.101745
0.101799
0.101754
0.101633
0.101458
0.101244
0.101002
0.100743
0.100473
0.100198
0.0999216
0.0996471
0.0993769
0.0870479
0.0918754
0.0951038
0.0973598
0.098959
0.100086
0.100862
0.101369
0.101671
0.101815
0.101838
0.101769
0.101631
0.101444
0.101221
0.100973
0.10071
0.100437
0.100161
0.0998835
0.0996089
0.099339
0.0894275
0.09338
0.0961182
0.0980669
0.0994593
0.100441
0.101111
0.10154
0.101785
0.101885
0.101876
0.101784
0.101629
0.101429
0.101197
0.100944
0.100676
0.100401
0.100123
0.0998454
0.0995707
0.0993011
0.0915737
0.0947887
0.0970892
0.0987525
0.0999477
0.100788
0.101355
0.101708
0.101895
0.101953
0.101913
0.101797
0.101625
0.101414
0.101173
0.100914
0.100643
0.100365
0.100086
0.0998073
0.0995325
0.0992633
0.0934185
0.0960582
0.097988
0.0993973
0.100412
0.10112
0.101588
0.101868
0.102
0.102017
0.101946
0.101808
0.10162
0.101397
0.101149
0.100884
0.100609
0.100329
0.100048
0.0997692
0.0994944
0.0992257
0.0949718
0.0971745
0.0987994
0.099989
0.100841
0.101429
0.101806
0.102017
0.102097
0.102076
0.101976
0.101817
0.101614
0.101379
0.101123
0.100853
0.100575
0.100293
0.100011
0.0997313
0.0994566
0.0991883
0.0962882
0.0981474
0.0995204
0.100522
0.101232
0.10171
0.102005
0.102153
0.102185
0.102128
0.102001
0.101822
0.101605
0.10136
0.101097
0.100822
0.10054
0.100256
0.0999733
0.0996936
0.0994191
0.0991514
0.0974175
0.098993
0.100155
0.100995
0.10158
0.101963
0.102183
0.102274
0.102263
0.102172
0.102021
0.101824
0.101593
0.101339
0.10107
0.10079
0.100506
0.10022
0.0999362
0.0996562
0.099382
0.0991149
0.0983813
0.0997236
0.100707
0.101409
0.101887
0.102185
0.102339
0.102379
0.102329
0.102209
0.102036
0.101822
0.10158
0.101317
0.101042
0.100758
0.100471
0.100184
0.0998994
0.0996193
0.0993454
0.099079
0.0992019
0.100351
0.101185
0.101769
0.102154
0.102378
0.102475
0.102469
0.102385
0.102238
0.102045
0.101817
0.101564
0.101294
0.101013
0.100726
0.100437
0.100148
0.0998631
0.099583
0.0993094
0.0990438
0.0998968
0.100888
0.101595
0.102079
0.102383
0.102543
0.102589
0.102545
0.102429
0.10226
0.102049
0.101808
0.101546
0.101269
0.100984
0.100694
0.100403
0.100113
0.0998274
0.0995473
0.0992743
0.0990094
0.10049
0.101345
0.101945
0.102342
0.102577
0.102683
0.102685
0.102606
0.102464
0.102275
0.102049
0.101797
0.101526
0.101244
0.100954
0.100661
0.100369
0.100078
0.0997924
0.0995125
0.09924
0.0989759
0.100991
0.101732
0.102241
0.102564
0.10274
0.102798
0.102763
0.102655
0.10249
0.102283
0.102044
0.101782
0.101505
0.101218
0.100925
0.10063
0.100335
0.100044
0.0997583
0.0994787
0.0992067
0.0989435
0.101414
0.102057
0.102488
0.10275
0.102875
0.102893
0.102826
0.102692
0.102508
0.102286
0.102036
0.101766
0.101483
0.101191
0.100895
0.100598
0.100303
0.100011
0.0997252
0.0994459
0.0991746
0.0989122
0.101762
0.102327
0.102693
0.102902
0.102986
0.102969
0.102875
0.10272
0.102519
0.102285
0.102025
0.101748
0.10146
0.101164
0.100866
0.100568
0.100271
0.0999794
0.0996933
0.0994144
0.0991438
0.0988823
0.102047
0.102547
0.102861
0.103026
0.103074
0.103029
0.102912
0.102739
0.102525
0.10228
0.102012
0.101729
0.101436
0.101138
0.100838
0.100538
0.100241
0.0999487
0.0996628
0.0993844
0.0991144
0.0988538
0.102277
0.102726
0.102996
0.103126
0.103144
0.103075
0.102939
0.102752
0.102526
0.102271
0.101997
0.101709
0.101413
0.101112
0.10081
0.100509
0.100212
0.0999195
0.0996338
0.0993558
0.0990866
0.0988268
0.102462
0.102868
0.103104
0.103204
0.103198
0.10311
0.102958
0.102758
0.102523
0.102261
0.101981
0.101689
0.10139
0.101087
0.100784
0.100482
0.100184
0.0998919
0.0996064
0.0993289
0.0990604
0.0988015
0.102608
0.102981
0.103188
0.103265
0.103239
0.103135
0.102971
0.102761
0.102517
0.102249
0.101965
0.10167
0.101368
0.101063
0.100759
0.100456
0.100158
0.099866
0.0995808
0.0993039
0.099036
0.0987779
0.102721
0.103068
0.103253
0.103311
0.10327
0.103153
0.102978
0.102759
0.10251
0.102237
0.101949
0.101651
0.101347
0.101041
0.100735
0.100433
0.100134
0.0998421
0.0995572
0.0992807
0.0990135
0.0987562
0.102807
0.103134
0.103302
0.103345
0.103291
0.103164
0.102981
0.102756
0.102501
0.102224
0.101933
0.101633
0.101327
0.10102
0.100714
0.100411
0.100112
0.0998202
0.0995356
0.0992596
0.098993
0.0987365
0.102875
0.103185
0.103338
0.103369
0.103306
0.103171
0.102981
0.102751
0.102492
0.102212
0.101918
0.101616
0.101309
0.101001
0.100694
0.100391
0.100092
0.0998005
0.0995162
0.0992407
0.0989747
0.0987188
0.102924
0.103222
0.103365
0.103387
0.103316
0.103174
0.102979
0.102745
0.102482
0.1022
0.101905
0.101601
0.101293
0.100984
0.100677
0.100373
0.100075
0.099783
0.0994991
0.099224
0.0989585
0.0987032
0.102958
0.103248
0.103383
0.103399
0.103322
0.103175
0.102976
0.102739
0.102474
0.10219
0.101893
0.101588
0.101279
0.10097
0.100662
0.100358
0.10006
0.0997681
0.0994844
0.0992096
0.0989446
0.0986899
0.102984
0.103267
0.103396
0.103407
0.103326
0.103175
0.102973
0.102733
0.102466
0.10218
0.101882
0.101577
0.101267
0.100957
0.10065
0.100346
0.100047
0.0997556
0.0994721
0.0991977
0.0989331
0.0986788
0.103002
0.10328
0.103405
0.103412
0.103327
0.103174
0.10297
0.102729
0.10246
0.102173
0.101874
0.101568
0.101258
0.100948
0.10064
0.100335
0.100037
0.0997456
0.0994624
0.0991882
0.0989239
0.09867
0.103012
0.103288
0.10341
0.103415
0.103328
0.103174
0.102968
0.102725
0.102455
0.102168
0.101868
0.101561
0.101251
0.10094
0.100632
0.100328
0.10003
0.0997384
0.0994552
0.0991813
0.0989172
0.0986635
0.103017
0.103292
0.103413
0.103416
0.103329
0.103173
0.102966
0.102722
0.102452
0.102164
0.101864
0.101557
0.101246
0.100936
0.100628
0.100323
0.100025
0.0997338
0.0994507
0.0991769
0.0989129
0.0986594
0.103018
0.103293
0.103414
0.103417
0.103329
0.103173
0.102966
0.102722
0.102451
0.102163
0.101862
0.101555
0.101245
0.100934
0.100626
0.100322
0.100023
0.0997319
0.0994489
0.0991751
0.0989112
0.0986578
0.099261
0.0990011
0.0987491
0.098506
0.0982726
0.0980497
0.0978377
0.0976369
0.0974475
0.0972695
0.0971029
0.0969475
0.0968032
0.0966698
0.0965468
0.0964342
0.0963314
0.0962384
0.0961547
0.0960801
0.0960144
0.0959574
0.0959088
0.0958686
0.0958366
0.0958126
0.0957967
0.0957888
0.0992242
0.098965
0.0987139
0.0984719
0.0982398
0.0980181
0.0978074
0.0976078
0.0974196
0.0972428
0.0970773
0.096923
0.0967796
0.096647
0.0965249
0.0964129
0.0963108
0.0962182
0.096135
0.0960608
0.0959954
0.0959386
0.0958902
0.0958501
0.0958182
0.0957944
0.0957785
0.0957706
0.0991872
0.0989288
0.0986787
0.0984378
0.0982068
0.0979865
0.097777
0.0975787
0.0973918
0.0972162
0.0970518
0.0968986
0.0967562
0.0966245
0.0965031
0.0963918
0.0962903
0.0961983
0.0961155
0.0960416
0.0959765
0.09592
0.0958718
0.0958319
0.0958001
0.0957763
0.0957605
0.0957526
0.09915
0.0988924
0.0986433
0.0984036
0.0981739
0.0979548
0.0977467
0.0975497
0.0973641
0.0971897
0.0970265
0.0968743
0.0967329
0.0966021
0.0964815
0.0963709
0.09627
0.0961785
0.0960962
0.0960227
0.0959579
0.0959016
0.0958537
0.0958139
0.0957822
0.0957585
0.0957427
0.0957349
0.0991127
0.098856
0.098608
0.0983694
0.098141
0.0979233
0.0977165
0.0975209
0.0973365
0.0971634
0.0970014
0.0968503
0.0967099
0.09658
0.0964602
0.0963503
0.0962501
0.0961591
0.0960772
0.0960041
0.0959396
0.0958836
0.0958358
0.0957962
0.0957646
0.095741
0.0957253
0.0957174
0.0990754
0.0988196
0.0985727
0.0983353
0.0981082
0.0978919
0.0976865
0.0974922
0.0973092
0.0971373
0.0969765
0.0968265
0.0966872
0.0965582
0.0964392
0.0963301
0.0962304
0.0961399
0.0960585
0.0959858
0.0959216
0.0958658
0.0958182
0.0957787
0.0957473
0.0957238
0.0957081
0.0957003
0.0990382
0.0987834
0.0985375
0.0983014
0.0980757
0.0978607
0.0976567
0.0974639
0.0972822
0.0971116
0.096952
0.0968031
0.0966648
0.0965367
0.0964186
0.0963101
0.0962111
0.0961211
0.0960401
0.0959678
0.0959039
0.0958484
0.095801
0.0957617
0.0957303
0.0957069
0.0956912
0.0956835
0.0990011
0.0987473
0.0985026
0.0982678
0.0980434
0.0978298
0.0976273
0.0974358
0.0972555
0.0970862
0.0969278
0.0967801
0.0966428
0.0965156
0.0963983
0.0962905
0.0961921
0.0961027
0.0960221
0.0959502
0.0958866
0.0958313
0.0957841
0.0957449
0.0957137
0.0956903
0.0956748
0.095667
0.0989643
0.0987114
0.0984679
0.0982344
0.0980115
0.0977993
0.0975982
0.0974082
0.0972292
0.0970613
0.0969041
0.0967575
0.0966212
0.0964949
0.0963784
0.0962714
0.0961736
0.0960847
0.0960046
0.095933
0.0958697
0.0958146
0.0957676
0.0957286
0.0956975
0.0956742
0.0956587
0.0956509
0.0989278
0.098676
0.0984337
0.0982015
0.09798
0.0977693
0.0975696
0.097381
0.0972035
0.0970368
0.0968808
0.0967353
0.0966001
0.0964747
0.096359
0.0962527
0.0961555
0.0960672
0.0959875
0.0959162
0.0958532
0.0957984
0.0957516
0.0957127
0.0956817
0.0956585
0.095643
0.0956353
0.0988917
0.0986409
0.0983999
0.0981691
0.097949
0.0977398
0.0975416
0.0973544
0.0971782
0.0970128
0.0968581
0.0967137
0.0965795
0.096455
0.0963402
0.0962345
0.0961379
0.0960501
0.0959708
0.0958999
0.0958372
0.0957826
0.095736
0.0956973
0.0956663
0.0956432
0.0956278
0.0956201
0.0988561
0.0986065
0.0983667
0.0981373
0.0979186
0.0977109
0.0975141
0.0973284
0.0971536
0.0969895
0.096836
0.0966927
0.0965595
0.0964359
0.0963218
0.0962169
0.0961209
0.0960335
0.0959547
0.0958841
0.0958217
0.0957674
0.0957209
0.0956823
0.0956515
0.0956284
0.095613
0.0956053
0.0988211
0.0985726
0.0983342
0.0981062
0.0978889
0.0976826
0.0974874
0.0973031
0.0971296
0.0969668
0.0968145
0.0966723
0.09654
0.0964174
0.0963041
0.0961998
0.0961044
0.0960175
0.0959391
0.0958689
0.0958067
0.0957526
0.0957063
0.0956678
0.0956371
0.0956141
0.0955988
0.0955911
0.0987869
0.0985396
0.0983024
0.0980758
0.09786
0.0976552
0.0974614
0.0972785
0.0971064
0.0969448
0.0967937
0.0966526
0.0965213
0.0963995
0.0962869
0.0961834
0.0960885
0.0960021
0.0959241
0.0958542
0.0957923
0.0957384
0.0956922
0.0956539
0.0956233
0.0956003
0.095585
0.0955774
0.0987535
0.0985074
0.0982715
0.0980463
0.0978319
0.0976286
0.0974362
0.0972547
0.0970839
0.0969236
0.0967736
0.0966336
0.0965032
0.0963823
0.0962705
0.0961675
0.0960732
0.0959873
0.0959096
0.0958401
0.0957784
0.0957247
0.0956787
0.0956405
0.09561
0.0955871
0.0955718
0.0955642
0.098721
0.0984761
0.0982416
0.0980178
0.0978048
0.0976029
0.0974119
0.0972318
0.0970623
0.0969032
0.0967544
0.0966154
0.0964859
0.0963658
0.0962547
0.0961524
0.0960586
0.0959731
0.0958958
0.0958265
0.0957652
0.0957116
0.0956658
0.0956277
0.0955972
0.0955744
0.0955592
0.0955516
0.0986897
0.098446
0.0982127
0.0979903
0.0977787
0.0975782
0.0973886
0.0972098
0.0970416
0.0968837
0.0967359
0.0965979
0.0964694
0.0963501
0.0962397
0.0961379
0.0960446
0.0959596
0.0958827
0.0958137
0.0957525
0.0956992
0.0956535
0.0956155
0.0955851
0.0955623
0.0955472
0.0955396
0.0986595
0.098417
0.098185
0.0979639
0.0977538
0.0975546
0.0973664
0.0971888
0.0970219
0.0968651
0.0967184
0.0965813
0.0964537
0.0963351
0.0962254
0.0961242
0.0960314
0.0959468
0.0958702
0.0958015
0.0957405
0.0956873
0.0956418
0.0956039
0.0955736
0.0955509
0.0955357
0.0955282
0.0986306
0.0983893
0.0981586
0.0979388
0.09773
0.0975321
0.0973452
0.0971689
0.0970031
0.0968475
0.0967018
0.0965657
0.0964388
0.096321
0.0962118
0.0961112
0.0960189
0.0959346
0.0958584
0.0957899
0.0957292
0.0956762
0.0956308
0.095593
0.0955627
0.09554
0.0955249
0.0955174
0.0986031
0.0983629
0.0981335
0.0979149
0.0977074
0.0975109
0.0973252
0.0971501
0.0969855
0.0968309
0.0966861
0.0965509
0.0964248
0.0963077
0.0961991
0.096099
0.0960071
0.0959233
0.0958473
0.0957791
0.0957186
0.0956657
0.0956204
0.0955827
0.0955525
0.0955299
0.0955148
0.0955072
0.0985772
0.0983381
0.0981098
0.0978925
0.0976862
0.0974909
0.0973064
0.0971325
0.0969689
0.0968153
0.0966715
0.0965371
0.0964117
0.0962952
0.0961873
0.0960877
0.0959962
0.0959126
0.0958369
0.0957689
0.0957086
0.0956559
0.0956107
0.0955731
0.0955429
0.0955204
0.0955053
0.0954978
0.0985528
0.0983148
0.0980877
0.0978715
0.0976664
0.0974723
0.0972889
0.0971161
0.0969535
0.0968009
0.0966579
0.0965242
0.0963996
0.0962837
0.0961763
0.0960771
0.095986
0.0959028
0.0958273
0.0957596
0.0956994
0.0956468
0.0956017
0.0955641
0.0955341
0.0955115
0.0954965
0.095489
0.0985302
0.0982932
0.0980671
0.0978521
0.0976481
0.0974551
0.0972727
0.0971009
0.0969392
0.0967875
0.0966453
0.0965124
0.0963884
0.0962731
0.0961661
0.0960674
0.0959766
0.0958937
0.0958185
0.0957509
0.0956909
0.0956384
0.0955934
0.0955559
0.0955259
0.0955034
0.0954884
0.0954809
0.0985094
0.0982733
0.0980483
0.0978343
0.0976313
0.0974393
0.0972579
0.097087
0.0969262
0.0967753
0.0966339
0.0965016
0.0963782
0.0962634
0.0961569
0.0960585
0.0959681
0.0958854
0.0958104
0.095743
0.0956832
0.0956308
0.0955859
0.0955485
0.0955185
0.095496
0.095481
0.0954735
0.0984905
0.0982553
0.0980312
0.0978181
0.0976161
0.097425
0.0972445
0.0970745
0.0969145
0.0967643
0.0966235
0.0964918
0.096369
0.0962546
0.0961485
0.0960505
0.0959604
0.095878
0.0958032
0.0957359
0.0956762
0.0956239
0.0955791
0.0955417
0.0955118
0.0954893
0.0954743
0.0954669
0.0984735
0.0982392
0.0980159
0.0978037
0.0976025
0.0974122
0.0972326
0.0970633
0.096904
0.0967545
0.0966143
0.0964832
0.0963608
0.0962469
0.0961411
0.0960434
0.0959535
0.0958713
0.0957967
0.0957296
0.09567
0.0956178
0.095573
0.0955357
0.0955058
0.0954834
0.0954684
0.0954609
0.0984586
0.098225
0.0980024
0.097791
0.0975906
0.097401
0.0972221
0.0970535
0.0968949
0.0967459
0.0966063
0.0964756
0.0963536
0.0962401
0.0961347
0.0960372
0.0959476
0.0958655
0.0957911
0.0957241
0.0956646
0.0956124
0.0955677
0.0955304
0.0955006
0.0954782
0.0954632
0.0954557
0.0984459
0.0982128
0.0979909
0.0977801
0.0975804
0.0973915
0.0972131
0.0970451
0.096887
0.0967386
0.0965994
0.0964691
0.0963475
0.0962343
0.0961291
0.0960319
0.0959425
0.0958606
0.0957863
0.0957194
0.0956599
0.0956079
0.0955632
0.095526
0.0954961
0.0954737
0.0954588
0.0954513
0.0984352
0.0982027
0.0979814
0.0977711
0.0975719
0.0973835
0.0972057
0.0970382
0.0968806
0.0967325
0.0965937
0.0964638
0.0963425
0.0962295
0.0961246
0.0960275
0.0959382
0.0958565
0.0957823
0.0957155
0.0956561
0.0956041
0.0955595
0.0955222
0.0954924
0.09547
0.0954551
0.0954476
0.0984268
0.0981947
0.0979738
0.097764
0.0975652
0.0973773
0.0971999
0.0970327
0.0968754
0.0967277
0.0965892
0.0964596
0.0963385
0.0962257
0.096121
0.0960241
0.0959349
0.0958533
0.0957791
0.0957124
0.0956531
0.0956011
0.0955565
0.0955193
0.0954895
0.0954671
0.0954522
0.0954447
0.0984207
0.0981889
0.0979683
0.0977588
0.0975603
0.0973727
0.0971956
0.0970287
0.0968717
0.0967242
0.0965859
0.0964565
0.0963356
0.0962229
0.0961183
0.0960215
0.0959325
0.0958509
0.0957768
0.0957101
0.0956508
0.0955989
0.0955543
0.0955172
0.0954874
0.095465
0.0954501
0.0954426
0.0984168
0.0981852
0.0979648
0.0977555
0.0975572
0.0973698
0.0971929
0.0970262
0.0968693
0.096722
0.0965838
0.0964545
0.0963337
0.0962212
0.0961167
0.0960199
0.0959309
0.0958494
0.0957754
0.0957087
0.0956494
0.0955975
0.095553
0.0955158
0.095486
0.0954636
0.0954487
0.0954413
0.0984152
0.0981837
0.0979633
0.0977541
0.097556
0.0973686
0.0971918
0.0970251
0.0968683
0.0967211
0.096583
0.0964537
0.096333
0.0962204
0.096116
0.0960193
0.0959303
0.0958488
0.0957747
0.0957081
0.0956488
0.0955969
0.0955524
0.0955152
0.0954854
0.0954631
0.0954481
0.0954407
0.0995446
0.099816
0.10009
0.100363
0.100632
0.100891
0.101133
0.10135
0.101529
0.101655
0.101706
0.101658
0.101477
0.101123
0.100543
0.0996663
0.0984005
0.0966095
0.0940808
0.0904417
0.084927
0.0755595
0.0995076
0.0997787
0.100053
0.100327
0.100597
0.100858
0.101104
0.101327
0.101513
0.10165
0.101716
0.101689
0.101536
0.101218
0.100686
0.0998728
0.098689
0.0970048
0.0946165
0.0911629
0.0858747
0.0764686
0.0994703
0.0997412
0.100015
0.10029
0.100562
0.100826
0.101076
0.101303
0.101498
0.101646
0.101728
0.101721
0.101597
0.101317
0.100833
0.100085
0.0989851
0.0974128
0.0951773
0.0919474
0.0870465
0.0786946
0.0994328
0.0997035
0.0999779
0.100253
0.100526
0.100793
0.101047
0.10128
0.101483
0.101642
0.10174
0.101755
0.10166
0.101419
0.100986
0.100305
0.099295
0.0978439
0.0957788
0.092806
0.0883414
0.0808675
0.0993952
0.0996657
0.0999402
0.100216
0.100491
0.10076
0.101018
0.101257
0.101469
0.101639
0.101754
0.101791
0.101726
0.101524
0.101145
0.100535
0.0996201
0.0982998
0.096422
0.0937362
0.0897714
0.0834377
0.0993575
0.0996277
0.0999024
0.100179
0.100455
0.100727
0.100989
0.101234
0.101454
0.101637
0.101768
0.101828
0.101793
0.101632
0.101309
0.100772
0.099957
0.098775
0.0970961
0.094716
0.091276
0.0860356
0.0993199
0.0995897
0.0998645
0.100142
0.10042
0.100694
0.100959
0.101211
0.101439
0.101634
0.101781
0.101864
0.10186
0.101742
0.101474
0.101012
0.100299
0.0992582
0.0977808
0.0957049
0.0927649
0.0884663
0.0992822
0.0995517
0.0998266
0.100105
0.100384
0.10066
0.10093
0.101187
0.101423
0.10163
0.101794
0.1019
0.101926
0.101849
0.101637
0.10125
0.100639
0.0997361
0.0984538
0.0966638
0.0941696
0.0906345
0.0992447
0.0995138
0.0997887
0.100067
0.100348
0.100627
0.1009
0.101162
0.101407
0.101625
0.101805
0.101933
0.10199
0.101953
0.101796
0.101481
0.100967
0.100196
0.0990964
0.0975653
0.095456
0.0925375
0.0992075
0.0994761
0.0997509
0.10003
0.100312
0.100593
0.100869
0.101137
0.10139
0.101619
0.101814
0.101963
0.102049
0.102052
0.101946
0.1017
0.101278
0.10063
0.0996953
0.0983921
0.0966052
0.0941611
0.0991705
0.0994386
0.0997133
0.099993
0.100276
0.100559
0.100839
0.101111
0.101371
0.101611
0.101821
0.10199
0.102103
0.102142
0.102085
0.101904
0.101566
0.10103
0.100243
0.0991389
0.0976227
0.0955539
0.099134
0.0994015
0.099676
0.0999559
0.100239
0.100524
0.100807
0.101085
0.101351
0.1016
0.101824
0.102012
0.10215
0.102223
0.102211
0.102089
0.101828
0.101393
0.100738
0.0998068
0.0985235
0.0967835
0.099098
0.0993648
0.099639
0.0999191
0.100204
0.10049
0.100776
0.101057
0.10133
0.101588
0.101824
0.102029
0.10219
0.102294
0.102323
0.102255
0.102064
0.101718
0.101179
0.100397
0.0993087
0.0978272
0.0990626
0.0993287
0.0996026
0.0998828
0.100168
0.100456
0.100744
0.101029
0.101307
0.101573
0.101821
0.102041
0.102223
0.102355
0.102421
0.1024
0.102271
0.102005
0.101567
0.100914
0.0999909
0.0987231
0.099028
0.0992933
0.0995667
0.0998469
0.100132
0.100421
0.100712
0.101
0.101283
0.101557
0.101814
0.102048
0.102249
0.102406
0.102504
0.102526
0.102452
0.102255
0.101905
0.101364
0.100583
0.099496
0.0989942
0.0992588
0.0995316
0.0998117
0.100098
0.100388
0.10068
0.100971
0.101259
0.101538
0.101804
0.10205
0.102268
0.102446
0.102573
0.102633
0.102607
0.102471
0.102197
0.101753
0.101094
0.100166
0.0989613
0.0992251
0.0994974
0.0997773
0.100063
0.100354
0.100648
0.100942
0.101233
0.101518
0.101792
0.102048
0.10228
0.102478
0.10263
0.102722
0.102737
0.102654
0.102447
0.102085
0.10153
0.100735
0.0989296
0.0991925
0.0994642
0.0997438
0.10003
0.100321
0.100616
0.100912
0.101207
0.101496
0.101777
0.102042
0.102287
0.102501
0.102675
0.102795
0.102846
0.102808
0.102657
0.102366
0.101899
0.101214
0.0988991
0.0991611
0.0994322
0.0997114
0.0999976
0.100289
0.100585
0.100883
0.10118
0.101474
0.10176
0.102033
0.102288
0.102517
0.102709
0.102853
0.102934
0.102934
0.102832
0.102599
0.102204
0.101606
0.0988699
0.099131
0.0994014
0.0996802
0.0999663
0.100258
0.100555
0.100854
0.101154
0.101451
0.101742
0.102022
0.102285
0.102526
0.102734
0.102898
0.103005
0.103037
0.102974
0.102791
0.102457
0.101933
0.0988421
0.0991024
0.0993721
0.0996504
0.0999364
0.100229
0.100526
0.100826
0.101128
0.101428
0.101722
0.102008
0.102279
0.102529
0.10275
0.102931
0.10306
0.103119
0.103089
0.102946
0.102661
0.102198
0.0988159
0.0990754
0.0993444
0.0996222
0.0999079
0.1002
0.100498
0.1008
0.101102
0.101405
0.101703
0.101993
0.10227
0.102529
0.10276
0.102955
0.103101
0.103182
0.103179
0.10307
0.102824
0.102408
0.0987914
0.09905
0.0993183
0.0995957
0.0998811
0.100174
0.100472
0.100774
0.101078
0.101382
0.101683
0.101977
0.102259
0.102525
0.102765
0.102971
0.103131
0.10323
0.103249
0.103166
0.102951
0.10257
0.0987687
0.0990265
0.0992941
0.0995709
0.0998561
0.100148
0.100447
0.10075
0.101055
0.10136
0.101663
0.10196
0.102247
0.102518
0.102766
0.102981
0.103153
0.103266
0.103302
0.103239
0.103049
0.102697
0.0987479
0.0990049
0.0992719
0.0995482
0.099833
0.100125
0.100424
0.100727
0.101033
0.10134
0.101645
0.101944
0.102234
0.10251
0.102763
0.102986
0.103167
0.103291
0.103341
0.103295
0.103124
0.102795
0.098729
0.0989853
0.0992517
0.0995275
0.099812
0.100104
0.100403
0.100706
0.101013
0.101321
0.101627
0.101929
0.102221
0.1025
0.102758
0.102987
0.103175
0.103308
0.103369
0.103336
0.10318
0.102868
0.0987122
0.0989679
0.0992337
0.0995091
0.0997933
0.100085
0.100384
0.100688
0.100995
0.101303
0.101611
0.101914
0.102209
0.102491
0.102752
0.102985
0.103179
0.103319
0.103389
0.103365
0.10322
0.102921
0.0986976
0.0989526
0.099218
0.099493
0.0997768
0.100069
0.100367
0.100671
0.100979
0.101288
0.101596
0.101901
0.102198
0.102481
0.102746
0.102982
0.10318
0.103326
0.103401
0.103385
0.103248
0.102958
0.0986851
0.0989397
0.0992046
0.0994792
0.0997628
0.100055
0.100353
0.100657
0.100965
0.101275
0.101584
0.101889
0.102187
0.102473
0.102739
0.102979
0.10318
0.103329
0.103409
0.103398
0.103267
0.102982
0.098675
0.0989291
0.0991936
0.099468
0.0997514
0.100043
0.100341
0.100646
0.100954
0.101264
0.101573
0.10188
0.102178
0.102465
0.102733
0.102975
0.103178
0.103331
0.103414
0.103407
0.103281
0.103002
0.0986671
0.0989209
0.0991852
0.0994593
0.0997425
0.100034
0.100332
0.100637
0.100945
0.101255
0.101565
0.101872
0.102171
0.102459
0.102728
0.102971
0.103176
0.103331
0.103416
0.103412
0.103288
0.103012
0.0986616
0.0989152
0.0991792
0.0994532
0.0997362
0.100028
0.100326
0.10063
0.100939
0.101249
0.101559
0.101866
0.102166
0.102455
0.102725
0.102968
0.103175
0.10333
0.103417
0.103414
0.103292
0.103017
0.0986585
0.0989119
0.0991759
0.0994497
0.0997327
0.100024
0.100322
0.100627
0.100935
0.101246
0.101556
0.101863
0.102163
0.102452
0.102722
0.102966
0.103173
0.10333
0.103417
0.103415
0.103293
0.103018
0.0957973
0.0958053
0.0958212
0.0958452
0.0958773
0.0959176
0.0959662
0.0960234
0.0960892
0.096164
0.0962478
0.0963411
0.0964441
0.0965571
0.0966803
0.0968142
0.0969589
0.0971147
0.0972818
0.0974603
0.0976503
0.0978516
0.0980642
0.0982876
0.0985214
0.098765
0.0990175
0.0992779
0.095779
0.095787
0.0958029
0.0958268
0.0958588
0.0958989
0.0959474
0.0960043
0.0960698
0.0961442
0.0962277
0.0963204
0.0964228
0.0965351
0.0966576
0.0967906
0.0969344
0.0970892
0.0972552
0.0974325
0.0976213
0.0978214
0.0980327
0.098255
0.0984877
0.0987302
0.0989818
0.0992413
0.095761
0.0957689
0.0957847
0.0958086
0.0958404
0.0958804
0.0959287
0.0959854
0.0960506
0.0961246
0.0962076
0.0962999
0.0964017
0.0965133
0.0966351
0.0967672
0.09691
0.0970638
0.0972287
0.0974048
0.0975923
0.0977912
0.0980013
0.0982222
0.0984538
0.0986952
0.0989458
0.0992046
0.0957432
0.0957511
0.0957668
0.0957906
0.0958223
0.0958622
0.0959103
0.0959667
0.0960316
0.0961053
0.0961879
0.0962796
0.0963808
0.0964918
0.0966127
0.096744
0.0968858
0.0970385
0.0972022
0.0973772
0.0975635
0.097761
0.0979698
0.0981895
0.0984198
0.0986601
0.0989097
0.0991677
0.0957256
0.0957335
0.0957492
0.0957729
0.0958045
0.0958442
0.0958921
0.0959483
0.0960129
0.0960862
0.0961683
0.0962596
0.0963602
0.0964704
0.0965906
0.0967209
0.0968618
0.0970134
0.097176
0.0973497
0.0975347
0.0977309
0.0979384
0.0981568
0.0983858
0.0986249
0.0988735
0.0991307
0.0957083
0.0957162
0.0957319
0.0957554
0.095787
0.0958265
0.0958742
0.0959301
0.0959945
0.0960674
0.0961491
0.0962398
0.0963398
0.0964493
0.0965687
0.0966981
0.096838
0.0969885
0.0971499
0.0973224
0.0975061
0.097701
0.0979071
0.0981241
0.0983519
0.0985898
0.0988374
0.0990936
0.0956914
0.0956992
0.0957148
0.0957383
0.0957698
0.0958092
0.0958567
0.0959123
0.0959764
0.0960489
0.0961302
0.0962204
0.0963198
0.0964286
0.0965471
0.0966757
0.0968145
0.096964
0.0971242
0.0972954
0.0974777
0.0976713
0.097876
0.0980917
0.0983181
0.0985548
0.0988012
0.0990566
0.0956748
0.0956826
0.0956982
0.0957216
0.0957529
0.0957921
0.0958394
0.0958949
0.0959586
0.0960308
0.0961116
0.0962013
0.0963001
0.0964082
0.0965259
0.0966536
0.0967914
0.0969397
0.0970987
0.0972687
0.0974497
0.0976418
0.0978451
0.0980594
0.0982845
0.09852
0.0987653
0.0990197
0.0956585
0.0956663
0.0956818
0.0957052
0.0957364
0.0957755
0.0958226
0.0958778
0.0959413
0.0960131
0.0960935
0.0961826
0.0962808
0.0963882
0.0965051
0.0966319
0.0967687
0.0969159
0.0970737
0.0972424
0.097422
0.0976127
0.0978146
0.0980275
0.0982512
0.0984854
0.0987295
0.0989829
0.0956427
0.0956505
0.095666
0.0956892
0.0957203
0.0957593
0.0958062
0.0958612
0.0959244
0.0959958
0.0960758
0.0961644
0.096262
0.0963687
0.0964848
0.0966106
0.0967464
0.0968925
0.0970491
0.0972165
0.0973948
0.0975841
0.0977845
0.097996
0.0982183
0.0984511
0.0986941
0.0989465
0.0956273
0.095635
0.0956505
0.0956737
0.0957047
0.0957435
0.0957903
0.095845
0.0959079
0.095979
0.0960585
0.0961466
0.0962436
0.0963496
0.0964649
0.0965899
0.0967247
0.0968696
0.097025
0.0971911
0.097368
0.0975559
0.0977549
0.0979649
0.0981858
0.0984173
0.098659
0.0989103
0.0956124
0.0956201
0.0956355
0.0956586
0.0956895
0.0957282
0.0957748
0.0958293
0.0958919
0.0959627
0.0960418
0.0961294
0.0962258
0.0963311
0.0964456
0.0965696
0.0967035
0.0968473
0.0970015
0.0971663
0.0973418
0.0975283
0.0977258
0.0979344
0.0981538
0.098384
0.0986244
0.0988747
0.0955979
0.0956056
0.095621
0.095644
0.0956748
0.0957134
0.0957598
0.0958141
0.0958764
0.0959468
0.0960255
0.0961127
0.0962085
0.0963131
0.0964269
0.09655
0.0966828
0.0968256
0.0969786
0.0971421
0.0973163
0.0975013
0.0976974
0.0979045
0.0981225
0.0983513
0.0985905
0.0988396
0.095584
0.0955916
0.0956069
0.0956299
0.0956606
0.0956991
0.0957453
0.0957994
0.0958615
0.0959316
0.0960099
0.0960965
0.0961917
0.0962957
0.0964087
0.096531
0.0966628
0.0968045
0.0969564
0.0971186
0.0972914
0.0974751
0.0976697
0.0978753
0.0980919
0.0983193
0.0985572
0.0988052
0.0955705
0.0955782
0.0955935
0.0956164
0.095647
0.0956853
0.0957314
0.0957853
0.0958471
0.0959169
0.0959948
0.096081
0.0961756
0.096279
0.0963912
0.0965127
0.0966436
0.0967842
0.0969349
0.0970958
0.0972673
0.0974496
0.0976428
0.097847
0.0980621
0.0982881
0.0985247
0.0987715
0.0955577
0.0955653
0.0955805
0.0956034
0.0956339
0.0956722
0.0957181
0.0957718
0.0958333
0.0959028
0.0959803
0.0960661
0.0961602
0.0962629
0.0963744
0.096495
0.096625
0.0967646
0.0969141
0.0970739
0.0972441
0.097425
0.0976167
0.0978195
0.0980332
0.0982578
0.0984931
0.0987387
0.0955454
0.095553
0.0955682
0.095591
0.0956215
0.0956596
0.0957053
0.0957588
0.0958201
0.0958893
0.0959665
0.0960518
0.0961454
0.0962475
0.0963584
0.0964782
0.0966072
0.0967458
0.0968942
0.0970528
0.0972217
0.0974013
0.0975916
0.097793
0.0980053
0.0982285
0.0984625
0.0987069
0.0955337
0.0955413
0.0955565
0.0955792
0.0956096
0.0956476
0.0956932
0.0957465
0.0958076
0.0958765
0.0959534
0.0960382
0.0961314
0.0962329
0.096343
0.0964621
0.0965903
0.0967279
0.0968752
0.0970326
0.0972003
0.0973785
0.0975676
0.0977675
0.0979784
0.0982003
0.098433
0.0986762
0.0955226
0.0955302
0.0955453
0.095568
0.0955983
0.0956362
0.0956817
0.0957349
0.0957958
0.0958644
0.0959409
0.0960254
0.096118
0.096219
0.0963285
0.0964468
0.0965741
0.0967108
0.0968571
0.0970134
0.0971799
0.0973569
0.0975446
0.0977431
0.0979527
0.0981733
0.0984047
0.0986467
0.0955122
0.0955197
0.0955348
0.0955575
0.0955877
0.0956255
0.0956709
0.0957239
0.0957846
0.095853
0.0959292
0.0960133
0.0961055
0.0962059
0.0963148
0.0964324
0.0965589
0.0966947
0.09684
0.0969952
0.0971605
0.0973363
0.0975227
0.09772
0.0979283
0.0981475
0.0983777
0.0986186
0.0955024
0.0955099
0.095525
0.0955476
0.0955778
0.0956155
0.0956608
0.0957136
0.0957741
0.0958423
0.0959182
0.0960019
0.0960937
0.0961936
0.0963019
0.0964188
0.0965446
0.0966796
0.0968239
0.0969781
0.0971423
0.0973169
0.0975021
0.0976981
0.0979051
0.0981231
0.0983521
0.0985919
0.0954933
0.0955008
0.0955159
0.0955384
0.0955686
0.0956062
0.0956513
0.0957041
0.0957644
0.0958323
0.0959079
0.0959913
0.0960827
0.0961822
0.0962899
0.0964062
0.0965313
0.0966654
0.0968089
0.0969621
0.0971253
0.0972987
0.0974828
0.0976776
0.0978834
0.0981002
0.098328
0.0985667
0.0954848
0.0954924
0.0955074
0.0955299
0.09556
0.0955976
0.0956426
0.0956952
0.0957553
0.0958231
0.0958984
0.0959816
0.0960726
0.0961716
0.0962788
0.0963945
0.0965189
0.0966523
0.096795
0.0969472
0.0971094
0.0972819
0.0974648
0.0976585
0.0978632
0.0980788
0.0983055
0.0985431
0.0954771
0.0954846
0.0954996
0.0955222
0.0955522
0.0955896
0.0956346
0.0956871
0.0957471
0.0958146
0.0958898
0.0959726
0.0960633
0.0961619
0.0962687
0.0963838
0.0965076
0.0966403
0.0967821
0.0969336
0.0970949
0.0972663
0.0974482
0.0976409
0.0978444
0.098059
0.0982847
0.0985213
0.0954701
0.0954776
0.0954926
0.0955151
0.095545
0.0955825
0.0956274
0.0956797
0.0957396
0.0958069
0.0958819
0.0959645
0.0960548
0.0961531
0.0962594
0.0963741
0.0964973
0.0966293
0.0967705
0.0969211
0.0970816
0.0972521
0.0974331
0.0976248
0.0978274
0.098041
0.0982657
0.0985014
0.0954638
0.0954713
0.0954863
0.0955087
0.0955387
0.095576
0.0956209
0.0956731
0.0957329
0.0958001
0.0958748
0.0959572
0.0960472
0.0961452
0.0962511
0.0963653
0.096488
0.0966195
0.09676
0.0969099
0.0970696
0.0972394
0.0974195
0.0976103
0.0978119
0.0980246
0.0982484
0.0984833
0.0954583
0.0954657
0.0954807
0.0955031
0.095533
0.0955704
0.0956151
0.0956673
0.0957269
0.095794
0.0958686
0.0959507
0.0960405
0.0961382
0.0962438
0.0963576
0.0964798
0.0966108
0.0967507
0.0969
0.097059
0.0972281
0.0974074
0.0975974
0.0977983
0.0980101
0.0982331
0.0984672
0.0954535
0.0954609
0.0954759
0.0954983
0.0955282
0.0955654
0.0956102
0.0956623
0.0957218
0.0957887
0.0958632
0.0959451
0.0960348
0.0961321
0.0962374
0.0963509
0.0964727
0.0966032
0.0967427
0.0968915
0.0970499
0.0972182
0.0973969
0.0975862
0.0977864
0.0979975
0.0982198
0.0984532
0.0954494
0.0954569
0.0954718
0.0954942
0.0955241
0.0955613
0.095606
0.095658
0.0957175
0.0957843
0.0958586
0.0959404
0.0960299
0.096127
0.0962321
0.0963452
0.0964667
0.0965969
0.0967359
0.0968842
0.0970421
0.0972099
0.097388
0.0975767
0.0977763
0.0979868
0.0982085
0.0984413
0.0954461
0.0954536
0.0954685
0.0954909
0.0955207
0.0955579
0.0956026
0.0956546
0.0957139
0.0957807
0.0958549
0.0959366
0.0960259
0.0961229
0.0962277
0.0963406
0.0964619
0.0965917
0.0967304
0.0968783
0.0970358
0.0972032
0.0973808
0.097569
0.097768
0.0979781
0.0981993
0.0984316
0.0954436
0.0954511
0.095466
0.0954884
0.0955182
0.0955554
0.0956
0.0956519
0.0957112
0.095778
0.0958521
0.0959337
0.0960229
0.0961197
0.0962244
0.0963371
0.0964581
0.0965877
0.0967261
0.0968737
0.0970309
0.0971979
0.0973752
0.097563
0.0977617
0.0979713
0.0981921
0.0984241
0.0954418
0.0954493
0.0954642
0.0954866
0.0955164
0.0955536
0.0955981
0.0956501
0.0957094
0.095776
0.0958501
0.0959316
0.0960207
0.0961175
0.0962221
0.0963347
0.0964555
0.0965849
0.0967231
0.0968706
0.0970275
0.0971943
0.0973713
0.0975589
0.0977572
0.0979666
0.0981871
0.0984188
0.0954409
0.0954483
0.0954633
0.0954856
0.0955154
0.0955526
0.0955971
0.0956491
0.0957083
0.095775
0.095849
0.0959305
0.0960195
0.0961162
0.0962207
0.0963333
0.096454
0.0965833
0.0967215
0.0968688
0.0970256
0.0971922
0.0973691
0.0975565
0.0977547
0.097964
0.0981843
0.0984159
0.0305528
0.0329755
0.0463641
0.0687935
0.0718292
0.0735237
0.0714526
0.0736839
0.077393
0.0809071
0.0826592
0.0838478
0.0833521
0.0846338
0.0862605
0.08776
0.0888429
0.0896892
0.0897146
0.0904866
0.091373
0.092216
0.0929255
0.0935307
0.0937466
0.0942323
0.0947692
0.095296
0.0957746
0.0962066
0.0964783
0.0967917
0.0971337
0.0974769
0.0978029
0.0981087
0.0983756
0.0985786
0.0987996
0.0990253
0.0992461
0.0994591
0.0996929
0.0998218
0.0999629
0.100109
0.100255
0.1004
0.100588
0.100666
0.100752
0.100843
0.100936
0.101029
0.101169
0.101211
0.101259
0.101311
0.101365
0.10142
0.101512
0.101529
0.10155
0.101574
0.101601
0.101629
0.101677
0.101677
0.101679
0.101683
0.101689
0.101697
0.101708
0.101696
0.101685
0.101675
0.101667
0.10166
0.101641
0.10162
0.1016
0.101581
0.101563
0.101546
0.101502
0.101475
0.101449
0.101424
0.101399
0.101374
0.101312
0.101282
0.101252
0.101222
0.101192
0.101163
0.101087
0.101055
0.101022
0.100989
0.100956
0.100923
0.100839
0.100805
0.100771
0.100736
0.100702
0.100667
0.100577
0.100542
0.100507
0.100471
0.100435
0.100399
0.100307
0.100272
0.100236
0.1002
0.100163
0.100127
0.100034
0.0999984
0.0999627
0.0999266
0.09989
0.0998531
0.0997608
0.0997259
0.0996904
0.0996545
0.0996182
0.0995815
0.0993142
0.0990532
0.0987998
0.0985552
0.0983202
0.0980956
0.0978818
0.0976793
0.0974882
0.0973085
0.0971404
0.0969836
0.0968379
0.0967032
0.0965792
0.0964656
0.096362
0.0962683
0.096184
0.0961089
0.0960427
0.0959854
0.0959365
0.0958961
0.0958639
0.0958398
0.0958238
0.0958158
0.0993504
0.0990887
0.0988344
0.0985888
0.0983527
0.098127
0.097912
0.0977083
0.0975161
0.0973353
0.0971661
0.0970083
0.0968618
0.0967263
0.0966016
0.0964873
0.0963832
0.0962889
0.0962042
0.0961287
0.0960623
0.0960047
0.0959557
0.095915
0.0958827
0.0958586
0.0958425
0.0958345
0.0993863
0.0991238
0.0988687
0.0986221
0.098385
0.0981581
0.0979421
0.0977372
0.0975438
0.097362
0.0971918
0.0970331
0.0968857
0.0967494
0.0966239
0.096509
0.0964043
0.0963096
0.0962244
0.0961487
0.096082
0.0960241
0.0959749
0.0959341
0.0959017
0.0958775
0.0958614
0.0958534
0.0994217
0.0991586
0.0989026
0.0986551
0.0984169
0.098189
0.0979719
0.0977659
0.0975715
0.0973886
0.0972174
0.0970577
0.0969095
0.0967724
0.0966463
0.0965308
0.0964255
0.0963303
0.0962448
0.0961687
0.0961017
0.0960436
0.0959942
0.0959533
0.0959208
0.0958965
0.0958803
0.0958723
0.0994567
0.0991929
0.0989361
0.0986876
0.0984485
0.0982196
0.0980014
0.0977944
0.0975989
0.097415
0.0972429
0.0970823
0.0969333
0.0967954
0.0966686
0.0965525
0.0964467
0.0963511
0.0962652
0.0961887
0.0961215
0.0960632
0.0960136
0.0959725
0.0959399
0.0959155
0.0958993
0.0958912
0.0994911
0.0992267
0.0989691
0.0987198
0.0984797
0.0982498
0.0980306
0.0978226
0.0976261
0.0974412
0.0972682
0.0971068
0.0969569
0.0968184
0.0966909
0.0965742
0.0964679
0.0963718
0.0962855
0.0962087
0.0961412
0.0960827
0.096033
0.0959918
0.095959
0.0959346
0.0959183
0.0959102
0.027853
0.0278525
0.0278515
0.0278501
0.0278481
0.0278456
0.0278426
0.0278391
0.0278351
0.0278306
0.0278256
0.0278201
0.0278141
0.0278076
0.0278006
0.0277931
0.0277851
0.0277766
0.0277676
0.0277582
0.0277482
0.0277377
0.0277267
0.0277152
0.0277029
0.02769
0.0276764
0.0276621
0.0276471
0.0276317
0.0276166
0.027603
0.0275931
0.0275912
0.0276068
0.0276654
0.0278302
0.0281789
0.0289557
0.0302306
0.0402286
0.0402284
0.0402279
0.0402272
0.0402263
0.0402251
0.0402237
0.0402221
0.0402202
0.0402181
0.0402159
0.0402134
0.0402108
0.040208
0.0402051
0.0402021
0.040199
0.0401959
0.0401926
0.040189
0.0401852
0.0401807
0.0401752
0.0401681
0.0401585
0.0401455
0.040128
0.0401048
0.0400753
0.0400404
0.0400032
0.0399719
0.0399638
0.0400146
0.0402021
0.0406947
0.0418234
0.0445636
0.051671
0.0691666
0.0774236
0.0774232
0.0774223
0.077421
0.0774193
0.0774172
0.0774146
0.0774116
0.0774082
0.0774043
0.0774001
0.0773954
0.0773903
0.0773848
0.0773788
0.0773726
0.0773659
0.0773589
0.0773514
0.0773436
0.0773353
0.0773264
0.0773169
0.0773065
0.0772949
0.0772818
0.0772669
0.07725
0.077231
0.0772106
0.0771908
0.0771759
0.0771746
0.0772043
0.0772988
0.07752
0.0779727
0.0788332
0.0802839
0.0822065
0.0873239
0.0873233
0.0873222
0.0873206
0.0873184
0.0873156
0.0873123
0.0873084
0.0873039
0.0872989
0.0872934
0.0872872
0.0872806
0.0872733
0.0872656
0.0872573
0.0872484
0.0872391
0.0872292
0.0872187
0.0872077
0.0871961
0.0871839
0.087171
0.0871572
0.0871426
0.0871269
0.0871103
0.087093
0.0870757
0.0870599
0.0870486
0.0870473
0.0870661
0.0871222
0.0872434
0.0874686
0.0878449
0.0883966
0.0890583
0.0925691
0.0925684
0.0925671
0.0925652
0.0925627
0.0925595
0.0925556
0.0925511
0.092546
0.0925402
0.0925338
0.0925267
0.092519
0.0925107
0.0925017
0.092492
0.0924818
0.0924709
0.0924593
0.0924472
0.0924344
0.092421
0.092407
0.0923923
0.0923768
0.0923607
0.0923439
0.0923266
0.092309
0.0922919
0.0922765
0.0922649
0.0922611
0.0922712
0.0923052
0.0923769
0.0925038
0.0927035
0.0929844
0.093335
0.0958997
0.095899
0.0958976
0.0958955
0.0958927
0.0958891
0.0958849
0.09588
0.0958743
0.095868
0.0958609
0.0958531
0.0958446
0.0958354
0.0958255
0.0958149
0.0958036
0.0957916
0.0957789
0.0957655
0.0957514
0.0957367
0.0957213
0.0957052
0.0956884
0.095671
0.095653
0.0956346
0.0956161
0.0955981
0.0955816
0.0955683
0.0955611
0.0955639
0.095583
0.0956264
0.0957034
0.0958232
0.095992
0.0962105
0.0981707
0.0981699
0.0981684
0.0981662
0.0981631
0.0981594
0.0981548
0.0981495
0.0981435
0.0981366
0.0981291
0.0981207
0.0981116
0.0981017
0.098091
0.0980796
0.0980675
0.0980545
0.0980409
0.0980265
0.0980114
0.0979955
0.097979
0.0979617
0.0979437
0.0979251
0.097906
0.0978864
0.0978667
0.0978474
0.0978293
0.0978137
0.0978027
0.0977992
0.0978072
0.0978317
0.0978785
0.0979532
0.0980602
0.0982012
0.0997532
0.0997524
0.0997508
0.0997484
0.0997452
0.0997412
0.0997364
0.0997308
0.0997244
0.0997172
0.0997091
0.0997003
0.0996906
0.0996801
0.0996688
0.0996567
0.0996438
0.0996301
0.0996157
0.0996004
0.0995844
0.0995676
0.09955
0.0995317
0.0995127
0.099493
0.0994728
0.099452
0.0994311
0.0994103
0.0993904
0.0993724
0.0993577
0.0993485
0.0993474
0.0993578
0.0993835
0.0994279
0.0994938
0.0995824
0.100847
0.100846
0.100845
0.100842
0.100839
0.100835
0.10083
0.100824
0.100817
0.100809
0.100801
0.100792
0.100781
0.10077
0.100759
0.100746
0.100732
0.100718
0.100703
0.100687
0.10067
0.100652
0.100634
0.100615
0.100595
0.100574
0.100553
0.100531
0.100509
0.100486
0.100465
0.100444
0.100426
0.100412
0.100403
0.100403
0.100412
0.100435
0.100471
0.100523
0.101578
0.101578
0.101576
0.101573
0.10157
0.101565
0.10156
0.101554
0.101547
0.101539
0.10153
0.101521
0.10151
0.101499
0.101486
0.101473
0.101459
0.101444
0.101428
0.101411
0.101394
0.101376
0.101356
0.101336
0.101316
0.101294
0.101272
0.101249
0.101226
0.101202
0.101179
0.101156
0.101135
0.101116
0.101102
0.101092
0.10109
0.101095
0.10111
0.101135
0.102035
0.102034
0.102033
0.10203
0.102026
0.102022
0.102016
0.10201
0.102003
0.101995
0.101986
0.101976
0.101965
0.101953
0.10194
0.101926
0.101912
0.101896
0.10188
0.101863
0.101845
0.101826
0.101806
0.101785
0.101764
0.101741
0.101718
0.101694
0.10167
0.101645
0.101621
0.101596
0.101573
0.10155
0.101531
0.101514
0.101503
0.101496
0.101495
0.101501
0.102284
0.102283
0.102281
0.102279
0.102275
0.10227
0.102265
0.102258
0.102251
0.102242
0.102233
0.102223
0.102212
0.1022
0.102186
0.102172
0.102157
0.102142
0.102125
0.102107
0.102088
0.102069
0.102048
0.102027
0.102005
0.101982
0.101958
0.101934
0.101909
0.101883
0.101857
0.101831
0.101805
0.101781
0.101757
0.101736
0.101717
0.101701
0.101689
0.101681
0.102376
0.102375
0.102373
0.10237
0.102366
0.102362
0.102356
0.102349
0.102342
0.102333
0.102324
0.102313
0.102302
0.10229
0.102276
0.102262
0.102247
0.102231
0.102213
0.102195
0.102176
0.102156
0.102136
0.102114
0.102091
0.102068
0.102043
0.102018
0.101993
0.101966
0.101939
0.101912
0.101885
0.101858
0.101832
0.101806
0.101782
0.101761
0.101741
0.101723
0.102351
0.10235
0.102348
0.102345
0.102341
0.102336
0.102331
0.102324
0.102316
0.102308
0.102298
0.102287
0.102276
0.102263
0.10225
0.102235
0.10222
0.102203
0.102186
0.102168
0.102148
0.102128
0.102107
0.102085
0.102062
0.102038
0.102014
0.101988
0.101962
0.101935
0.101907
0.101879
0.101851
0.101822
0.101794
0.101766
0.101739
0.101712
0.101687
0.101663
0.10224
0.102239
0.102237
0.102234
0.10223
0.102226
0.10222
0.102213
0.102205
0.102197
0.102187
0.102176
0.102165
0.102152
0.102138
0.102124
0.102108
0.102092
0.102074
0.102056
0.102036
0.102016
0.101994
0.101972
0.101949
0.101925
0.1019
0.101874
0.101847
0.10182
0.101792
0.101763
0.101734
0.101704
0.101675
0.101645
0.101615
0.101586
0.101557
0.101529
0.102068
0.102067
0.102065
0.102062
0.102058
0.102054
0.102048
0.102041
0.102033
0.102024
0.102015
0.102004
0.101992
0.10198
0.101966
0.101951
0.101936
0.101919
0.101901
0.101883
0.101863
0.101843
0.101821
0.101799
0.101776
0.101751
0.101726
0.1017
0.101673
0.101646
0.101617
0.101588
0.101559
0.101528
0.101498
0.101467
0.101436
0.101405
0.101374
0.101343
0.101853
0.101852
0.10185
0.101847
0.101843
0.101839
0.101833
0.101826
0.101818
0.101809
0.1018
0.101789
0.101777
0.101765
0.101751
0.101736
0.101721
0.101704
0.101686
0.101668
0.101648
0.101628
0.101606
0.101584
0.101561
0.101536
0.101511
0.101485
0.101458
0.101431
0.101402
0.101373
0.101343
0.101312
0.101281
0.101249
0.101217
0.101185
0.101153
0.10112
0.101609
0.101608
0.101606
0.101603
0.101599
0.101595
0.101589
0.101582
0.101574
0.101566
0.101556
0.101545
0.101534
0.101521
0.101507
0.101493
0.101477
0.101461
0.101443
0.101424
0.101405
0.101385
0.101363
0.101341
0.101318
0.101293
0.101268
0.101242
0.101215
0.101188
0.101159
0.10113
0.1011
0.101069
0.101038
0.101006
0.100973
0.10094
0.100907
0.100873
0.101346
0.101345
0.101343
0.10134
0.101336
0.101332
0.101326
0.101319
0.101311
0.101303
0.101293
0.101283
0.101271
0.101258
0.101245
0.10123
0.101215
0.101198
0.101181
0.101163
0.101143
0.101123
0.101102
0.10108
0.101056
0.101032
0.101007
0.100982
0.100955
0.100927
0.100899
0.10087
0.10084
0.100809
0.100778
0.100746
0.100713
0.10068
0.100646
0.100612
0.101072
0.101071
0.101069
0.101066
0.101062
0.101057
0.101052
0.101045
0.101037
0.101029
0.101019
0.101009
0.100997
0.100985
0.100971
0.100957
0.100942
0.100925
0.100908
0.10089
0.100871
0.100851
0.100829
0.100807
0.100785
0.100761
0.100736
0.10071
0.100684
0.100657
0.100628
0.100599
0.10057
0.100539
0.100508
0.100476
0.100443
0.10041
0.100376
0.100342
0.100791
0.10079
0.100788
0.100786
0.100782
0.100777
0.100771
0.100765
0.100757
0.100749
0.100739
0.100729
0.100718
0.100705
0.100692
0.100678
0.100663
0.100646
0.100629
0.100611
0.100592
0.100573
0.100552
0.10053
0.100507
0.100484
0.100459
0.100434
0.100408
0.100381
0.100353
0.100324
0.100295
0.100264
0.100233
0.100202
0.100169
0.100136
0.100103
0.100068
0.100509
0.100508
0.100506
0.100503
0.1005
0.100495
0.100489
0.100483
0.100475
0.100467
0.100458
0.100447
0.100436
0.100424
0.100411
0.100397
0.100382
0.100366
0.100349
0.100331
0.100313
0.100293
0.100273
0.100251
0.100229
0.100205
0.100181
0.100156
0.100131
0.100104
0.100076
0.100048
0.100019
0.0999891
0.0999585
0.0999271
0.0998951
0.0998625
0.0998292
0.0997953
0.0995251
0.09926
0.0990017
0.0987515
0.0985105
0.0982796
0.0980594
0.0978504
0.0976529
0.0974672
0.0972932
0.097131
0.0969804
0.0968411
0.096713
0.0965958
0.096489
0.0963925
0.0963058
0.0962287
0.096161
0.0961022
0.0960523
0.096011
0.0959782
0.0959536
0.0959373
0.0959292
0.0995585
0.0992928
0.0990337
0.0987827
0.0985408
0.098309
0.0980878
0.0978779
0.0976795
0.0974929
0.0973181
0.097155
0.0970037
0.0968638
0.096735
0.0966172
0.09651
0.0964131
0.0963261
0.0962487
0.0961807
0.0961217
0.0960716
0.0960302
0.0959972
0.0959727
0.0959563
0.0959482
0.0995913
0.0993249
0.0990652
0.0988134
0.0985706
0.0983379
0.0981159
0.097905
0.0977058
0.0975183
0.0973426
0.0971788
0.0970268
0.0968862
0.0967569
0.0966386
0.0965309
0.0964335
0.0963462
0.0962685
0.0962003
0.0961411
0.0960909
0.0960493
0.0960163
0.0959916
0.0959752
0.095967
0.0996234
0.0993565
0.099096
0.0988434
0.0985999
0.0983663
0.0981434
0.0979317
0.0977316
0.0975433
0.0973669
0.0972023
0.0970496
0.0969084
0.0967785
0.0966597
0.0965516
0.0964538
0.0963662
0.0962882
0.0962197
0.0961604
0.09611
0.0960683
0.0960352
0.0960104
0.095994
0.0959858
0.099655
0.0993874
0.0991263
0.0988729
0.0986286
0.0983942
0.0981705
0.0979579
0.097757
0.0975679
0.0973908
0.0972255
0.0970721
0.0969303
0.0967999
0.0966806
0.0965721
0.096474
0.096386
0.0963078
0.0962391
0.0961795
0.096129
0.0960872
0.096054
0.0960292
0.0960127
0.0960045
0.0996858
0.0994177
0.0991559
0.0989018
0.0986567
0.0984216
0.098197
0.0979837
0.097782
0.0975921
0.0974143
0.0972484
0.0970943
0.096952
0.0968211
0.0967013
0.0965924
0.0964939
0.0964056
0.0963271
0.0962582
0.0961985
0.0961478
0.0961059
0.0960726
0.0960477
0.0960312
0.096023
0.0997159
0.0994472
0.0991848
0.0989301
0.0986843
0.0984483
0.098223
0.0980089
0.0978065
0.0976159
0.0974374
0.0972708
0.0971162
0.0969733
0.0968419
0.0967217
0.0966124
0.0965136
0.096425
0.0963463
0.0962771
0.0962173
0.0961664
0.0961244
0.096091
0.0960661
0.0960496
0.0960413
0.0997453
0.0994761
0.099213
0.0989576
0.0987111
0.0984745
0.0982485
0.0980337
0.0978305
0.0976393
0.0974601
0.0972929
0.0971377
0.0969943
0.0968624
0.0967418
0.0966321
0.096533
0.0964441
0.0963652
0.0962958
0.0962358
0.0961849
0.0961427
0.0961092
0.0960843
0.0960677
0.0960594
0.0997739
0.0995042
0.0992405
0.0989845
0.0987373
0.0985
0.0982733
0.0980578
0.097854
0.0976621
0.0974823
0.0973146
0.0971588
0.0970149
0.0968826
0.0967616
0.0966516
0.0965521
0.096463
0.0963838
0.0963143
0.0962541
0.096203
0.0961608
0.0961272
0.0961022
0.0960856
0.0960773
0.0998018
0.0995315
0.0992673
0.0990107
0.0987629
0.0985249
0.0982975
0.0980814
0.0978769
0.0976844
0.097504
0.0973357
0.0971795
0.0970352
0.0969024
0.096781
0.0966706
0.0965709
0.0964815
0.0964022
0.0963324
0.0962721
0.0962209
0.0961786
0.0961449
0.0961198
0.0961032
0.0960949
0.0998289
0.0995581
0.0992933
0.0990361
0.0987877
0.0985491
0.0983211
0.0981044
0.0978993
0.0977062
0.0975253
0.0973565
0.0971998
0.097055
0.0969218
0.0968001
0.0966894
0.0965894
0.0964998
0.0964202
0.0963503
0.0962898
0.0962385
0.096196
0.0961623
0.0961372
0.0961205
0.0961122
0.0998551
0.0995838
0.0993186
0.0990608
0.0988118
0.0985727
0.0983441
0.0981267
0.0979211
0.0977275
0.097546
0.0973767
0.0972195
0.0970743
0.0969408
0.0968187
0.0967077
0.0966075
0.0965176
0.0964378
0.0963678
0.0963072
0.0962557
0.0962132
0.0961794
0.0961543
0.0961375
0.0961292
0.0998805
0.0996088
0.099343
0.0990848
0.0988352
0.0985955
0.0983664
0.0981485
0.0979423
0.0977481
0.0975662
0.0973964
0.0972388
0.0970932
0.0969593
0.0968369
0.0967256
0.0966251
0.0965351
0.0964551
0.0963849
0.0963242
0.0962726
0.09623
0.0961962
0.0961709
0.0961542
0.0961458
0.0999051
0.0996329
0.0993667
0.0991079
0.0988579
0.0986176
0.098388
0.0981695
0.0979629
0.0977682
0.0975858
0.0974156
0.0972576
0.0971116
0.0969774
0.0968547
0.0967431
0.0966424
0.0965521
0.096472
0.0964016
0.0963408
0.0962891
0.0962465
0.0962126
0.0961873
0.0961705
0.0961621
0.0999289
0.0996563
0.0993896
0.0991303
0.0988798
0.098639
0.0984089
0.09819
0.0979828
0.0977877
0.0976048
0.0974342
0.0972758
0.0971295
0.096995
0.096872
0.0967602
0.0966592
0.0965688
0.0964885
0.096418
0.096357
0.0963052
0.0962625
0.0962285
0.0962032
0.0961864
0.096178
0.0999517
0.0996787
0.0994116
0.0991519
0.0989009
0.0986597
0.0984291
0.0982097
0.0980021
0.0978065
0.0976233
0.0974523
0.0972935
0.0971469
0.0970121
0.0968888
0.0967768
0.0966756
0.096585
0.0965045
0.0964339
0.0963728
0.0963209
0.0962781
0.0962441
0.0962187
0.0962019
0.0961935
0.0999737
0.0997003
0.0994328
0.0991727
0.0989213
0.0986796
0.0984485
0.0982287
0.0980207
0.0978248
0.0976411
0.0974698
0.0973107
0.0971637
0.0970286
0.0969051
0.0967928
0.0966915
0.0966007
0.09652
0.0964493
0.0963881
0.0963362
0.0962933
0.0962592
0.0962338
0.096217
0.0962085
0.0999948
0.0997211
0.0994532
0.0991927
0.0989408
0.0986987
0.0984673
0.0982471
0.0980386
0.0978423
0.0976583
0.0974866
0.0973272
0.09718
0.0970446
0.0969209
0.0968084
0.0967068
0.0966159
0.0965351
0.0964642
0.0964029
0.0963509
0.096308
0.0962739
0.0962484
0.0962316
0.0962231
0.100015
0.099741
0.0994727
0.0992118
0.0989596
0.0987171
0.0984853
0.0982647
0.0980559
0.0978592
0.0976748
0.0975029
0.0973432
0.0971956
0.09706
0.0969361
0.0968234
0.0967217
0.0966306
0.0965497
0.0964787
0.0964173
0.0963652
0.0963222
0.0962881
0.0962626
0.0962457
0.0962372
0.100034
0.09976
0.0994914
0.0992301
0.0989776
0.0987347
0.0985025
0.0982816
0.0980724
0.0978754
0.0976907
0.0975185
0.0973585
0.0972107
0.0970749
0.0969507
0.0968379
0.096736
0.0966447
0.0965637
0.0964926
0.0964312
0.096379
0.0963359
0.0963017
0.0962762
0.0962593
0.0962509
0.100053
0.0997781
0.0995092
0.0992476
0.0989947
0.0987515
0.098519
0.0982977
0.0980882
0.0978909
0.097706
0.0975334
0.0973732
0.0972252
0.0970892
0.0969648
0.0968518
0.0967497
0.0966583
0.0965772
0.096506
0.0964445
0.0963923
0.0963491
0.0963149
0.0962893
0.0962724
0.0962639
0.10007
0.0997953
0.0995261
0.0992642
0.099011
0.0987675
0.0985347
0.0983131
0.0981033
0.0979057
0.0977205
0.0975477
0.0973873
0.097239
0.0971028
0.0969782
0.0968651
0.0967629
0.0966714
0.0965901
0.0965189
0.0964572
0.096405
0.0963618
0.0963275
0.0963019
0.096285
0.0962765
0.100087
0.0998117
0.0995422
0.09928
0.0990265
0.0987827
0.0985496
0.0983277
0.0981177
0.0979198
0.0977344
0.0975613
0.0974007
0.0972522
0.0971158
0.0969911
0.0968778
0.0967755
0.0966838
0.0966025
0.0965311
0.0964694
0.0964171
0.0963739
0.0963395
0.096314
0.096297
0.0962885
0.100103
0.0998271
0.0995574
0.0992949
0.0990412
0.0987971
0.0985637
0.0983416
0.0981313
0.0979332
0.0977475
0.0975742
0.0974134
0.0972648
0.0971282
0.0970033
0.0968898
0.0967874
0.0966957
0.0966143
0.0965428
0.096481
0.0964287
0.0963854
0.096351
0.0963254
0.0963084
0.0962999
0.100117
0.0998416
0.0995717
0.099309
0.099055
0.0988107
0.098577
0.0983547
0.0981442
0.0979458
0.0977599
0.0975865
0.0974254
0.0972766
0.0971399
0.0970149
0.0969013
0.0967987
0.0967069
0.0966254
0.0965539
0.0964921
0.0964396
0.0963963
0.0963619
0.0963363
0.0963193
0.0963108
0.100131
0.0998553
0.0995851
0.0993222
0.0990679
0.0988234
0.0985895
0.098367
0.0981563
0.0979577
0.0977716
0.097598
0.0974368
0.0972878
0.0971509
0.0970258
0.0969121
0.0968094
0.0967175
0.0966359
0.0965643
0.0965025
0.09645
0.0964066
0.0963722
0.0963465
0.0963295
0.096321
0.100144
0.099868
0.0995976
0.0993345
0.0990801
0.0988354
0.0986013
0.0983785
0.0981676
0.0979689
0.0977826
0.0976088
0.0974474
0.0972983
0.0971613
0.097036
0.0969222
0.0968195
0.0967275
0.0966458
0.0965742
0.0965122
0.0964597
0.0964163
0.0963819
0.0963562
0.0963391
0.0963306
0.100156
0.0998798
0.0996093
0.099346
0.0990913
0.0988464
0.0986122
0.0983892
0.0981781
0.0979792
0.0977928
0.0976188
0.0974573
0.0973081
0.097171
0.0970456
0.0969317
0.0968289
0.0967368
0.096655
0.0965833
0.0965214
0.0964688
0.0964254
0.0963909
0.0963652
0.0963481
0.0963396
0.100167
0.0998908
0.09962
0.0993566
0.0991018
0.0988567
0.0986222
0.0983991
0.0981879
0.0979889
0.0978023
0.0976282
0.0974665
0.0973172
0.0971799
0.0970545
0.0969405
0.0968376
0.0967454
0.0966636
0.0965919
0.0965298
0.0964772
0.0964338
0.0963993
0.0963735
0.0963565
0.096348
0.100177
0.0999008
0.0996299
0.0993663
0.0991113
0.0988661
0.0986315
0.0984082
0.0981969
0.0979977
0.097811
0.0976367
0.097475
0.0973255
0.0971882
0.0970626
0.0969485
0.0968456
0.0967533
0.0966715
0.0965997
0.0965376
0.096485
0.0964415
0.096407
0.0963812
0.0963642
0.0963556
0.100187
0.0999099
0.0996388
0.0993751
0.09912
0.0988747
0.0986399
0.0984165
0.098205
0.0980057
0.0978189
0.0976446
0.0974827
0.0973332
0.0971957
0.0970701
0.0969559
0.0968529
0.0967606
0.0966787
0.0966069
0.0965448
0.0964921
0.0964486
0.096414
0.0963883
0.0963712
0.0963627
0.100195
0.0999181
0.0996469
0.0993831
0.0991279
0.0988824
0.0986475
0.098424
0.0982124
0.098013
0.097826
0.0976516
0.0974897
0.09734
0.0972025
0.0970768
0.0969626
0.0968595
0.0967672
0.0966852
0.0966134
0.0965512
0.0964985
0.096455
0.0964204
0.0963947
0.0963775
0.096369
0.100202
0.0999253
0.0996541
0.0993902
0.0991348
0.0988893
0.0986543
0.0984307
0.098219
0.0980195
0.0978324
0.0976579
0.0974959
0.0973462
0.0972086
0.0970828
0.0969685
0.0968654
0.096773
0.096691
0.0966191
0.096557
0.0965042
0.0964607
0.0964261
0.0964003
0.0963832
0.0963747
0.100209
0.0999317
0.0996604
0.0993963
0.0991409
0.0988953
0.0986602
0.0984365
0.0982247
0.0980251
0.097838
0.0976634
0.0975013
0.0973516
0.0972139
0.0970881
0.0969738
0.0968706
0.0967782
0.0966961
0.0966242
0.096562
0.0965092
0.0964657
0.0964311
0.0964053
0.0963882
0.0963797
0.100214
0.0999372
0.0996658
0.0994017
0.0991462
0.0989004
0.0986653
0.0984415
0.0982296
0.09803
0.0978428
0.0976682
0.097506
0.0973562
0.0972185
0.0970926
0.0969783
0.096875
0.0967826
0.0967005
0.0966286
0.0965663
0.0965136
0.09647
0.0964354
0.0964096
0.0963925
0.0963839
0.100219
0.0999417
0.0996703
0.0994061
0.0991505
0.0989047
0.0986695
0.0984457
0.0982338
0.0980341
0.0978468
0.0976721
0.0975099
0.0973601
0.0972223
0.0970964
0.096982
0.0968787
0.0967863
0.0967042
0.0966322
0.09657
0.0965172
0.0964736
0.096439
0.0964132
0.0963961
0.0963875
0.100223
0.0999453
0.0996738
0.0994096
0.099154
0.0989082
0.0986729
0.0984491
0.0982371
0.0980373
0.09785
0.0976753
0.097513
0.0973631
0.0972254
0.0970994
0.096985
0.0968817
0.0967892
0.0967071
0.0966351
0.0965729
0.0965201
0.0964765
0.0964419
0.0964161
0.0963989
0.0963904
0.100225
0.0999481
0.0996765
0.0994123
0.0991567
0.0989108
0.0986755
0.0984516
0.0982395
0.0980398
0.0978524
0.0976777
0.0975154
0.0973655
0.0972277
0.0971017
0.0969873
0.096884
0.0967914
0.0967093
0.0966373
0.0965751
0.0965222
0.0964786
0.096444
0.0964182
0.0964011
0.0963925
0.100227
0.0999499
0.0996783
0.0994141
0.0991584
0.0989125
0.0986772
0.0984532
0.0982412
0.0980414
0.0978541
0.0976793
0.097517
0.097367
0.0972292
0.0971032
0.0969888
0.0968854
0.0967929
0.0967108
0.0966388
0.0965765
0.0965237
0.0964801
0.0964455
0.0964196
0.0964025
0.096394
0.100228
0.0999508
0.0996792
0.0994149
0.0991593
0.0989133
0.098678
0.0984541
0.098242
0.0980422
0.0978549
0.0976801
0.0975177
0.0973678
0.09723
0.097104
0.0969895
0.0968862
0.0967937
0.0967115
0.0966395
0.0965772
0.0965244
0.0964808
0.0964462
0.0964204
0.0964032
0.0963947
)
;

boundaryField
{
    bc-2
    {
        type            empty;
    }
    bc-3
    {
        type            empty;
    }
    bottom
    {
        type            zeroGradient;
    }
    leftSide
    {
        type            zeroGradient;
    }
    naturalSurface
    {
        type            zeroGradient;
    }
    rightSide
    {
        type            zeroGradient;
    }
    slopesurface
    {
        type            zeroGradient;
    }
    subGradeSurface
    {
        type            zeroGradient;
    }
}


// ************************************************************************* //
