# Supplementary material for: A finite volume-based model for the hydrothermal behavior of soil under freeze–thaw cycles
Source: PLoS One. 2021 Jun 3;16(6):e0252680. doi: 10.1371/journal.pone.0252680 (PMC8174737; doi:10.1371/journal.pone.0252680)
Supplement: S2 Data — (ZIP) [file pone.0252680.s002.zip › 土柱计算数据/2.9808e+08/volContOfWater]

/*--------------------------------*- C++ -*----------------------------------*\
| =========                 |                                                 |
| \\      /  F ield         | OpenFOAM: The Open Source CFD Toolbox           |
|  \\    /   O peration     | Version:  2.4.0                                 |
|   \\  /    A nd           | Web:      www.OpenFOAM.org                      |
|    \\/     M anipulation  |                                                 |
\*---------------------------------------------------------------------------*/
FoamFile
{
    version     2.0;
    format      ascii;
    class       volScalarField;
    location    "2.9808e+08";
    object      volContOfWater;
}
// * * * * * * * * * * * * * * * * * * * * * * * * * * * * * * * * * * * * * //

dimensions      [0 0 0 0 0 0 0];

internalField   nonuniform List<scalar> 
9554
(
0.224485
0.0911425
0.0779898
0.087629
0.0927631
0.0960398
0.0982804
0.0998418
0.100919
0.101635
0.102079
0.102316
0.102398
0.102365
0.102248
0.102071
0.101852
0.101605
0.101341
0.101065
0.100783
0.1005
0.224481
0.0911413
0.0779894
0.0876285
0.0927624
0.0960391
0.0982796
0.099841
0.100918
0.101634
0.102078
0.102315
0.102397
0.102364
0.102247
0.10207
0.101851
0.101604
0.10134
0.101064
0.100782
0.100499
0.224473
0.0911387
0.0779885
0.0876274
0.0927612
0.0960377
0.0982781
0.0998393
0.100916
0.101632
0.102076
0.102313
0.102395
0.102362
0.102245
0.102068
0.101849
0.101603
0.101338
0.101062
0.10078
0.100498
0.224461
0.091135
0.0779872
0.0876257
0.0927592
0.0960356
0.0982758
0.0998369
0.100913
0.10163
0.102073
0.10231
0.102392
0.102359
0.102242
0.102065
0.101846
0.1016
0.101335
0.101059
0.100778
0.100495
0.224444
0.0911299
0.0779855
0.0876234
0.0927566
0.0960327
0.0982727
0.0998337
0.10091
0.101626
0.102069
0.102306
0.102388
0.102355
0.102238
0.102061
0.101842
0.101596
0.101331
0.101055
0.100774
0.100491
0.224424
0.0911236
0.0779833
0.0876206
0.0927534
0.0960292
0.0982689
0.0998296
0.100906
0.101622
0.102065
0.102302
0.102384
0.10235
0.102233
0.102056
0.101838
0.101591
0.101326
0.10105
0.100769
0.100486
0.224399
0.091116
0.0779807
0.0876172
0.0927495
0.0960249
0.0982643
0.0998248
0.100901
0.101616
0.102059
0.102296
0.102378
0.102344
0.102227
0.10205
0.101832
0.101585
0.10132
0.101045
0.100763
0.100481
0.22437
0.0911072
0.0779777
0.0876132
0.0927449
0.0960199
0.0982589
0.0998191
0.100895
0.10161
0.102053
0.10229
0.102371
0.102338
0.102221
0.102044
0.101825
0.101578
0.101313
0.101038
0.100757
0.100474
0.224337
0.091097
0.0779742
0.0876087
0.0927397
0.0960142
0.0982528
0.0998126
0.100888
0.101603
0.102046
0.102282
0.102364
0.10233
0.102213
0.102036
0.101817
0.10157
0.101306
0.10103
0.100749
0.100467
0.224299
0.0910855
0.0779703
0.0876036
0.0927338
0.0960077
0.0982459
0.0998053
0.10088
0.101595
0.102037
0.102274
0.102355
0.102321
0.102204
0.102027
0.101808
0.101562
0.101297
0.101022
0.100741
0.100458
0.224258
0.0910726
0.077966
0.0875979
0.0927273
0.0960005
0.0982382
0.0997972
0.100872
0.101586
0.102028
0.102264
0.102345
0.102312
0.102194
0.102017
0.101798
0.101552
0.101287
0.101012
0.100731
0.100449
0.224212
0.0910584
0.0779612
0.0875917
0.0927201
0.0959926
0.0982297
0.0997882
0.100862
0.101576
0.102018
0.102254
0.102335
0.102301
0.102183
0.102006
0.101788
0.101541
0.101277
0.101001
0.100721
0.100438
0.224161
0.0910428
0.077956
0.0875849
0.0927122
0.095984
0.0982205
0.0997784
0.100852
0.101566
0.102007
0.102243
0.102323
0.102289
0.102172
0.101994
0.101776
0.101529
0.101265
0.10099
0.100709
0.100427
0.224107
0.0910258
0.0779505
0.0875775
0.0927037
0.0959747
0.0982105
0.0997678
0.100841
0.101554
0.101995
0.10223
0.102311
0.102277
0.102159
0.101982
0.101763
0.101517
0.101252
0.100977
0.100697
0.100415
0.224048
0.0910073
0.0779445
0.0875696
0.0926946
0.0959646
0.0981997
0.0997563
0.100829
0.101542
0.101982
0.102217
0.102297
0.102263
0.102145
0.101968
0.101749
0.101503
0.101239
0.100964
0.100683
0.100402
0.223986
0.0909872
0.0779381
0.0875612
0.0926848
0.0959538
0.0981881
0.0997441
0.100816
0.101528
0.101968
0.102203
0.102283
0.102248
0.10213
0.101953
0.101734
0.101488
0.101224
0.100949
0.100669
0.100387
0.223919
0.0909657
0.0779314
0.0875521
0.0926743
0.0959423
0.0981758
0.099731
0.100802
0.101514
0.101954
0.102188
0.102267
0.102233
0.102115
0.101937
0.101719
0.101472
0.101208
0.100934
0.100654
0.100372
0.223847
0.0909426
0.0779242
0.0875426
0.0926632
0.0959301
0.0981627
0.0997171
0.100788
0.101499
0.101938
0.102172
0.102251
0.102216
0.102098
0.10192
0.101702
0.101456
0.101192
0.100917
0.100638
0.100356
0.223772
0.0909181
0.0779167
0.0875325
0.0926515
0.0959172
0.0981488
0.0997025
0.100772
0.101483
0.101921
0.102155
0.102234
0.102198
0.10208
0.101903
0.101684
0.101438
0.101174
0.1009
0.10062
0.100339
0.223693
0.0908922
0.0779088
0.0875218
0.0926391
0.0959036
0.0981342
0.099687
0.100756
0.101466
0.101904
0.102137
0.102215
0.10218
0.102061
0.101884
0.101665
0.101419
0.101156
0.100882
0.100602
0.100321
0.223609
0.0908653
0.0779004
0.0875106
0.0926261
0.0958893
0.0981188
0.0996707
0.100739
0.101448
0.101886
0.102118
0.102196
0.10216
0.102042
0.101864
0.101646
0.1014
0.101136
0.100862
0.100583
0.100303
0.223522
0.0908377
0.0778914
0.0874988
0.0926125
0.0958744
0.0981028
0.0996537
0.100721
0.101429
0.101866
0.102098
0.102176
0.10214
0.102021
0.101843
0.101625
0.101379
0.101116
0.100842
0.100563
0.100283
0.22343
0.0908101
0.0778818
0.0874863
0.0925982
0.0958587
0.098086
0.0996359
0.100703
0.10141
0.101846
0.102077
0.102155
0.102118
0.101999
0.101822
0.101603
0.101357
0.101094
0.100821
0.100542
0.100262
0.223334
0.0907836
0.0778712
0.0874731
0.0925832
0.0958423
0.0980684
0.0996173
0.100683
0.10139
0.101825
0.102056
0.102133
0.102096
0.101977
0.101799
0.101581
0.101335
0.101072
0.100798
0.10052
0.10024
0.223235
0.0907595
0.0778594
0.0874591
0.0925676
0.0958253
0.0980502
0.0995981
0.100663
0.101369
0.101803
0.102033
0.10211
0.102073
0.101953
0.101775
0.101557
0.101311
0.101048
0.100775
0.100497
0.100218
0.223131
0.0907398
0.0778462
0.0874442
0.0925512
0.0958077
0.0980314
0.0995781
0.100642
0.101347
0.101781
0.10201
0.102086
0.102049
0.101929
0.101751
0.101532
0.101287
0.101024
0.100751
0.100473
0.100194
0.223024
0.0907269
0.077831
0.0874284
0.0925342
0.0957894
0.098012
0.0995576
0.10062
0.101324
0.101757
0.101986
0.102062
0.102024
0.101904
0.101726
0.101507
0.101262
0.100999
0.100726
0.100449
0.10017
0.222914
0.0907238
0.0778136
0.0874115
0.0925166
0.0957708
0.0979921
0.0995365
0.100598
0.101301
0.101733
0.101961
0.102036
0.101998
0.101878
0.101699
0.101481
0.101235
0.100973
0.1007
0.100423
0.100145
0.222802
0.0907335
0.0777941
0.087394
0.0924988
0.095752
0.0979721
0.0995153
0.100576
0.101277
0.101709
0.101936
0.10201
0.101971
0.101851
0.101672
0.101453
0.101208
0.100946
0.100674
0.100397
0.100119
0.222692
0.0907585
0.0777729
0.0873764
0.0924814
0.0957337
0.0979525
0.0994941
0.100553
0.101254
0.101684
0.10191
0.101983
0.101944
0.101823
0.101644
0.101425
0.10118
0.100918
0.100646
0.100369
0.100092
0.222586
0.0907991
0.0777521
0.0873601
0.0924656
0.0957169
0.097934
0.0994738
0.100531
0.10123
0.101659
0.101883
0.101956
0.101916
0.101795
0.101615
0.101397
0.101151
0.100889
0.100617
0.100341
0.100064
0.222492
0.0908497
0.077736
0.0873482
0.0924536
0.0957031
0.0979179
0.0994553
0.10051
0.101207
0.101634
0.101857
0.101928
0.101888
0.101765
0.101586
0.101367
0.101122
0.10086
0.100588
0.100312
0.100035
0.222418
0.0908933
0.0777333
0.0873459
0.0924489
0.0956951
0.0979063
0.09944
0.100491
0.101185
0.101609
0.101831
0.101901
0.101859
0.101736
0.101556
0.101337
0.101091
0.100829
0.100558
0.100282
0.100006
0.222382
0.0908936
0.0777616
0.087363
0.0924576
0.0956968
0.0979018
0.09943
0.100476
0.101166
0.101587
0.101805
0.101873
0.10183
0.101706
0.101525
0.101306
0.10106
0.100798
0.100527
0.100252
0.0999757
0.222424
0.0907924
0.0778552
0.0874163
0.0924891
0.0957142
0.0979085
0.099428
0.100467
0.10115
0.101566
0.101781
0.101846
0.101801
0.101676
0.101494
0.101274
0.101028
0.100766
0.100495
0.10022
0.0999447
0.222674
0.0904939
0.0780772
0.0875327
0.0925568
0.0957549
0.0979313
0.0994371
0.100465
0.10114
0.101549
0.101759
0.10182
0.101772
0.101645
0.101463
0.101242
0.100996
0.100734
0.100463
0.100188
0.099913
0.223461
0.0896993
0.0785327
0.0877495
0.0926772
0.0958281
0.0979759
0.0994613
0.100474
0.101136
0.101537
0.10174
0.101796
0.101745
0.101615
0.101431
0.101209
0.100963
0.100701
0.10043
0.100155
0.0998806
0.224945
0.0879231
0.0793959
0.0881101
0.0928669
0.0959429
0.0980479
0.0995039
0.100495
0.101141
0.101529
0.101723
0.101773
0.101718
0.101585
0.1014
0.101177
0.100929
0.100667
0.100396
0.100122
0.0998476
0.227563
0.0821762
0.0808286
0.0886325
0.0931336
0.0961056
0.0981519
0.0995679
0.10053
0.101155
0.101527
0.10171
0.101753
0.101692
0.101556
0.101368
0.101144
0.100896
0.100633
0.100362
0.100088
0.0998139
0.225557
0.0696445
0.0824727
0.0892313
0.0934669
0.0963182
0.0982902
0.0996548
0.10058
0.101178
0.101532
0.101702
0.101735
0.101667
0.101527
0.101336
0.101111
0.100862
0.100598
0.100327
0.100053
0.0997796
0.276064
0.366721
0.313759
0.236659
0.197292
0.206232
0.205468
0.130218
0.199626
0.10885
0.174921
0.130412
0.185647
0.147304
0.191732
0.11971
0.18586
0.242634
0.138762
0.204056
0.208202
0.119356
0.189662
0.134775
0.158244
0.205602
0.221519
0.148984
0.192182
0.272861
0.187351
0.252094
0.259326
0.195426
0.0979254
0.0754232
0.0961912
0.102552
0.134215
0.0888604
0.13422
0.11568
0.200018
0.175959
0.216139
0.0969608
0.187891
0.0798997
0.0675458
0.0886513
0.200875
0.0787437
0.0692656
0.0924651
0.100882
0.102716
0.0998865
0.102314
0.0716456
0.199901
0.0645338
0.0854824
0.0849127
0.0920201
0.11939
0.0970434
0.0816454
0.0923227
0.0876478
0.0963381
0.087241
0.0981822
0.0897571
0.093327
0.0943094
0.0996919
0.0915496
0.100274
0.0962692
0.0978717
0.0970713
0.101656
0.0966465
0.0987406
0.0989393
0.101188
0.0952462
0.0998355
0.0984485
0.101697
0.100501
0.102088
0.0974903
0.0998403
0.101791
0.101988
0.0985233
0.10223
0.0978269
0.100026
0.0999491
0.102052
0.0987919
0.100258
0.0978755
0.0979989
0.0968403
0.0971513
0.102294
0.102219
0.0959664
0.0951819
0.1026
0.0892131
0.203732
0.076288
0.0961546
0.0789249
0.0973291
0.100692
0.091773
0.0950364
0.100823
0.101685
0.095308
0.204916
0.086149
0.0962665
0.101915
0.0998768
0.0968051
0.0994996
0.096056
0.0776874
0.157505
0.0726446
0.0921907
0.0992488
0.10121
0.100608
0.10193
0.0856683
0.0970815
0.0940911
0.0987566
0.0997836
0.102096
0.099246
0.0946761
0.094551
0.0998251
0.102581
0.100336
0.102502
0.100203
0.0901822
0.0980571
0.0824113
0.0951195
0.0908846
0.0712761
0.0695593
0.263071
0.136639
0.188321
0.101777
0.102008
0.100497
0.0969865
0.102577
0.100943
0.0993331
0.0969373
0.102502
0.10092
0.102069
0.100046
0.0945107
0.0982978
0.0856123
0.084209
0.198118
0.0776438
0.0969842
0.0935827
0.0977675
0.0993689
0.0938887
0.0882383
0.0967211
0.100375
0.0906842
0.0971247
0.100714
0.102512
0.0990832
0.0955836
0.0988099
0.101484
0.0856942
0.0903115
0.0997794
0.101034
0.0883482
0.0601931
0.0960334
0.0987597
0.225184
0.076728
0.102705
0.10135
0.101704
0.100058
0.10161
0.100099
0.0992957
0.101483
0.0985468
0.100928
0.0947837
0.099916
0.155285
0.217298
0.0980187
0.0954016
0.0855459
0.115185
0.092083
0.0843825
0.0881947
0.0703902
0.0976451
0.0958647
0.0910253
0.0941
0.102361
0.101297
0.0945295
0.0898141
0.102524
0.101202
0.096651
0.0934077
0.100748
0.0977838
0.0953638
0.0985364
0.102752
0.101609
0.102148
0.102696
0.151862
0.209159
0.0990617
0.0959076
0.0962342
0.0987388
0.0808357
0.0818206
0.101783
0.10062
0.0973259
0.0965088
0.0907253
0.0819564
0.0960944
0.0988958
0.0984371
0.0979541
0.102027
0.102288
0.123379
0.0764553
0.0672097
0.160859
0.0981466
0.09644
0.0947043
0.0980291
0.0959383
0.0991474
0.0804087
0.269756
0.101039
0.0990651
0.0798837
0.114239
0.0997311
0.097137
0.0986389
0.0990382
0.100881
0.0988431
0.0835447
0.0711336
0.101122
0.102017
0.101937
0.10239
0.0883689
0.0926358
0.0949143
0.0912353
0.0997891
0.0994322
0.0814611
0.0857627
0.0933637
0.0887759
0.100581
0.0988367
0.0915434
0.0959071
0.0871968
0.0786696
0.101205
0.10007
0.0978923
0.100345
0.0900316
0.092081
0.0957441
0.0950747
0.102307
0.101658
0.101366
0.100751
0.10131
0.101496
0.097701
0.0993786
0.214242
0.0713946
0.0907475
0.0866381
0.0978896
0.097006
0.0864954
0.0766151
0.0993076
0.0973234
0.0992795
0.0997835
0.102114
0.101274
0.0996761
0.100554
0.0857063
0.078017
0.10008
0.098394
0.101211
0.101819
0.0960342
0.0937621
0.151296
0.240604
0.100383
0.0986828
0.100469
0.101084
0.0923965
0.0856334
0.101081
0.101697
0.0990621
0.100028
0.0716812
0.14649
0.0878738
0.0826755
0.0980643
0.0994464
0.0936428
0.0959531
0.0984621
0.0968517
0.0983293
0.0999396
0.100388
0.0987905
0.10026
0.100939
0.101273
0.10172
0.0967644
0.0966706
0.0882159
0.0816542
0.0963969
0.0975061
0.100296
0.0993795
0.102673
0.102213
0.0959862
0.0980015
0.0968728
0.0947493
0.101498
0.100917
0.100259
0.100971
0.0773586
0.063848
0.102378
0.102047
0.093998
0.0960962
0.095599
0.0928217
0.101171
0.101614
0.170903
0.26392
0.0939018
0.0899665
0.0733875
0.0723328
0.094202
0.0959819
0.0814472
0.0724156
0.0975504
0.0963353
0.0932376
0.090249
0.211306
0.148518
0.0645773
0.219371
0.10123
0.102044
0.0853604
0.0823612
0.101603
0.101009
0.0819565
0.0886355
0.129945
0.0672465
0.102305
0.102734
0.0978844
0.0960291
0.102593
0.102617
0.102514
0.102569
0.101595
0.102239
0.0900555
0.092573
0.098612
0.0973076
0.0966789
0.0967303
0.0772338
0.0722427
0.0930714
0.092158
0.0989918
0.0977986
0.0771385
0.0708403
0.0927558
0.0955253
0.0861633
0.0887114
0.092784
0.0948203
0.0928858
0.0902813
0.0984902
0.0971401
0.0949976
0.0954751
0.199167
0.304584
0.268394
0.149561
0.10226
0.101691
0.0986519
0.0984373
0.100831
0.100239
0.157931
0.27651
0.127452
0.0945751
0.285133
0.220093
0.245008
0.229859
0.234274
0.135527
0.204464
0.0863155
0.201777
0.0637567
0.205032
0.131674
0.157568
0.130486
0.202468
0.0810984
0.173557
0.0827343
0.0864149
0.0936891
0.0865975
0.177662
0.130841
0.0866584
0.151787
0.0854123
0.0647781
0.0900946
0.0625508
0.0860106
0.0854018
0.0862253
0.0635854
0.0929191
0.114143
0.0925826
0.0779806
0.0784572
0.118465
0.0931052
0.0863938
0.0866866
0.0708036
0.0944202
0.0698128
0.0906247
0.0650944
0.0800208
0.133408
0.0933186
0.0911554
0.0850808
0.0935668
0.149833
0.121956
0.087184
0.0931506
0.0769431
0.0932439
0.064739
0.0633824
0.0925216
0.0694085
0.0897692
0.144516
0.085328
0.0816839
0.138699
0.0935089
0.0658147
0.145147
0.0869208
0.0885522
0.0912787
0.0921885
0.0762726
0.0780427
0.0723589
0.072741
0.189889
0.0640755
0.129359
0.0782149
0.143563
0.0873991
0.0931086
0.119683
0.0843335
0.112007
0.0852983
0.234571
0.0731758
0.0836943
0.0821803
0.0880657
0.0921588
0.0883128
0.0795925
0.0665047
0.0672957
0.0823135
0.0934551
0.0879563
0.0903736
0.165285
0.0817431
0.0911275
0.0945529
0.161644
0.0806442
0.0847168
0.094488
0.084887
0.093707
0.0841069
0.182959
0.222517
0.0667999
0.151232
0.0785839
0.0858102
0.0777658
0.148918
0.164416
0.0852042
0.0907427
0.0819187
0.12083
0.0747094
0.0773813
0.0707901
0.162973
0.0807825
0.0682843
0.0865115
0.0725815
0.0819847
0.0896705
0.0882951
0.0912226
0.0865305
0.0735971
0.0698569
0.0862596
0.227156
0.156471
0.0835288
0.0797056
0.106866
0.159687
0.12703
0.200384
0.0939668
0.0901861
0.250397
0.123211
0.124776
0.143742
0.0900324
0.0944944
0.0631858
0.158944
0.13295
0.0659628
0.165858
0.0707307
0.064961
0.0729457
0.0879336
0.0771013
0.0714549
0.0851073
0.168288
0.0668041
0.0614196
0.0770526
0.0740221
0.0638316
0.091343
0.0932379
0.0946417
0.0905119
0.091877
0.094622
0.0943977
0.090871
0.0928024
0.0892038
0.0943332
0.0909413
0.0804323
0.0897404
0.0879015
0.155783
0.0929925
0.0913817
0.15261
0.0702548
0.157072
0.12508
0.077849
0.0799011
0.0715011
0.0752069
0.263021
0.191261
0.0790078
0.0881281
0.0898279
0.0904622
0.158031
0.0652718
0.0849185
0.0789775
0.0907639
0.0828158
0.0849125
0.0860031
0.190616
0.232517
0.064455
0.124448
0.156591
0.264843
0.065716
0.112385
0.0811534
0.0668689
0.08985
0.0888976
0.0886979
0.0869118
0.0641188
0.0766928
0.066934
0.0815528
0.0919107
0.0917075
0.063849
0.176356
0.127358
0.15151
0.0781597
0.0780729
0.0703844
0.0798676
0.0785404
0.0739175
0.26871
0.187844
0.0893377
0.0881767
0.0697638
0.0783447
0.0842122
0.0807222
0.0655917
0.0981444
0.0829284
0.0796488
0.0853948
0.0908982
0.0803909
0.0660326
0.0847223
0.0826421
0.0750718
0.0821147
0.167163
0.20007
0.0748109
0.0699086
0.072085
0.0775731
0.0791077
0.0730707
0.171539
0.136202
0.0891031
0.0847906
0.0902289
0.0874416
0.160388
0.161576
0.0845234
0.0900553
0.0849994
0.083966
0.0884345
0.0836286
0.0935317
0.0902148
0.0896587
0.0884899
0.200328
0.257696
0.0811326
0.0835298
0.259362
0.298108
0.222886
0.220998
0.229891
0.226421
0.230787
0.236511
0.23141
0.227391
0.231455
0.227366
0.231275
0.226188
0.23136
0.225739
0.230957
0.226278
0.230823
0.217342
0.230293
0.223853
0.229095
0.223364
0.226927
0.219811
0.222961
0.208223
0.217727
0.201085
0.217761
0.215248
0.259572
0.280638
0.222767
0.220923
0.229744
0.224782
0.231759
0.214877
0.231918
0.222179
0.231572
0.225761
0.231115
0.225598
0.230894
0.228839
0.231049
0.218091
0.230695
0.227899
0.229865
0.226965
0.228874
0.214764
0.226702
0.217372
0.223179
0.203933
0.218145
0.207089
0.217432
0.224062
0.0937769
0.25342
0.125814
0.0946369
0.289015
0.197366
0.254452
0.222128
0.210172
0.186154
0.159279
0.148151
0.211435
0.126087
0.220086
0.066396
0.199915
0.136352
0.219478
0.0841644
0.205918
0.0713158
0.0865537
0.148687
0.16298
0.0903736
0.0759158
0.0885221
0.0745358
0.08833
0.131842
0.0913414
0.0855586
0.0781364
0.0701278
0.0922669
0.0713339
0.0915959
0.0794397
0.0803825
0.0772183
0.0927476
0.0869064
0.0917311
0.0677173
0.0794819
0.0687457
0.0908283
0.0791313
0.0795346
0.0938885
0.149175
0.0743588
0.0858281
0.0912696
0.0912349
0.0935125
0.09528
0.149397
0.0881841
0.0903621
0.159695
0.091233
0.0748606
0.135324
0.0937259
0.154907
0.0925313
0.0807237
0.167151
0.0898838
0.0721305
0.0875339
0.094105
0.0899236
0.092604
0.137503
0.0911123
0.0800936
0.1104
0.159389
0.0740166
0.0864117
0.120476
0.0753918
0.138719
0.256648
0.0770831
0.0804472
0.0866367
0.0943876
0.0819352
0.0938833
0.0820698
0.0871538
0.144151
0.0671259
0.0698388
0.0851786
0.0946869
0.195927
0.123256
0.0837296
0.0918211
0.0795367
0.0885077
0.14815
0.140908
0.116926
0.0734802
0.0940847
0.0893234
0.0935714
0.0856787
0.0653916
0.144677
0.0823698
0.138931
0.0951497
0.0863828
0.0823814
0.161069
0.0948143
0.0898194
0.076604
0.159526
0.230896
0.068524
0.0792045
0.0778833
0.0879596
0.0813404
0.139413
0.260298
0.0738123
0.0827996
0.0685244
0.0779785
0.0795126
0.0892622
0.0849552
0.151759
0.199959
0.0722436
0.155121
0.175074
0.0905482
0.081599
0.0902069
0.0800059
0.074999
0.0872071
0.0947395
0.0878122
0.0943076
0.0874695
0.0936061
0.0893787
0.0662755
0.0738123
0.0780705
0.0656983
0.070491
0.168005
0.0949464
0.0901837
0.156008
0.0999347
0.0946344
0.0906522
0.0721698
0.16032
0.234674
0.128736
0.0918881
0.0871419
0.229752
0.115976
0.067583
0.0858943
0.0904607
0.0948173
0.141911
0.0726024
0.0651389
0.0954268
0.0663187
0.167471
0.0643259
0.157277
0.0906462
0.0934881
0.0917689
0.0935742
0.0912404
0.0939129
0.0866581
0.0735331
0.14389
0.0767691
0.0814692
0.0845959
0.0659737
0.166982
0.146065
0.0733292
0.178586
0.0663981
0.0870007
0.0911059
0.0919554
0.0944844
0.0791851
0.0856387
0.0816439
0.0901814
0.0813525
0.088136
0.0856791
0.0721639
0.0849266
0.0906351
0.148629
0.214847
0.142957
0.0705132
0.0648408
0.0821019
0.0889178
0.08391
0.0796864
0.0773336
0.0908984
0.087433
0.0725599
0.0746612
0.0872473
0.0863627
0.210886
0.167366
0.0934454
0.0653777
0.0711042
0.0797585
0.108549
0.0665435
0.192725
0.159792
0.0889343
0.0904005
0.0710966
0.0832569
0.0739988
0.0837625
0.0955653
0.153782
0.166744
0.20314
0.0852523
0.0815652
0.0834686
0.0861556
0.0859941
0.0904823
0.0625822
0.0742057
0.0880101
0.0873368
0.0800659
0.0661615
0.0708445
0.0801331
0.0942151
0.0929185
0.0683628
0.082493
0.0733071
0.10026
0.0857262
0.0913266
0.0946559
0.0920454
0.0826973
0.0843595
0.0822296
0.0699072
0.200616
0.208761
0.0894227
0.087985
0.0799687
0.0744707
0.0887914
0.0875644
0.166617
0.0764569
0.0820773
0.0860547
0.0934245
0.0931609
0.0909219
0.0931932
0.0852596
0.086339
0.0806393
0.0841815
0.0805089
0.0678426
0.165436
0.0705816
0.162535
0.0896194
0.204609
0.272845
0.0925568
0.0950876
0.0821902
0.0835924
0.102259
0.0755724
0.0970353
0.102713
0.133046
0.089901
0.198442
0.209871
0.212767
0.110726
0.25605
0.0694082
0.23571
0.0691925
0.0634272
0.0863286
0.207018
0.0732194
0.224987
0.100498
0.0986662
0.10137
0.0968963
0.102597
0.102582
0.0684118
0.232479
0.0793051
0.170338
0.08218
0.0745584
0.0911755
0.0737661
0.0876804
0.0814023
0.0949851
0.0918482
0.0966391
0.0876387
0.0965258
0.0942265
0.0989948
0.0941761
0.0974862
0.0930621
0.0995157
0.0989756
0.0964721
0.0966911
0.100676
0.095949
0.101217
0.100297
0.0999722
0.096933
0.101682
0.10097
0.100991
0.0984123
0.100505
0.0979547
0.10181
0.0988085
0.100996
0.0988726
0.102411
0.097267
0.101548
0.101336
0.101101
0.0989116
0.101037
0.101299
0.102288
0.0979822
0.102528
0.0980131
0.0970827
0.10202
0.101592
0.0967368
0.0963022
0.101136
0.0939264
0.0993398
0.0885294
0.0979993
0.0915249
0.083504
0.0865765
0.0857169
0.0989495
0.097032
0.096502
0.101274
0.0900208
0.0636695
0.0803613
0.163318
0.10214
0.0992381
0.0973228
0.0977852
0.0971028
0.0936728
0.0993176
0.0931084
0.100147
0.100105
0.0728425
0.0895006
0.089644
0.0974655
0.097314
0.0905169
0.101512
0.102632
0.101504
0.102368
0.0967822
0.100022
0.097951
0.101489
0.230271
0.0666448
0.0916347
0.0923218
0.100584
0.102549
0.0992377
0.0988406
0.0947469
0.0872895
0.102055
0.102688
0.19673
0.0726716
0.101414
0.102285
0.0888696
0.0897249
0.0969646
0.100512
0.101408
0.101979
0.0977426
0.095443
0.232014
0.0762159
0.0843406
0.0853689
0.0961487
0.100166
0.101835
0.102607
0.101124
0.0999129
0.084996
0.0802607
0.100501
0.0962387
0.0954218
0.0983671
0.0930362
0.0872723
0.0998112
0.0981236
0.0935725
0.0950749
0.0824609
0.220465
0.0937081
0.0955117
0.096316
0.0991014
0.0959215
0.0994719
0.101158
0.100348
0.0891273
0.0921334
0.101139
0.0991867
0.121078
0.0770217
0.191719
0.192109
0.173155
0.207136
0.100801
0.0990742
0.101418
0.0991273
0.100553
0.0996783
0.102082
0.10244
0.101862
0.102211
0.0783991
0.0799044
0.0975507
0.0995958
0.0952897
0.0976219
0.102529
0.101766
0.0883515
0.0942545
0.0871659
0.0775207
0.102597
0.101864
0.102315
0.102736
0.0828545
0.0820729
0.0924853
0.0960043
0.0985167
0.0965024
0.0984793
0.0962155
0.101684
0.101189
0.0967803
0.0989506
0.0965231
0.0991989
0.101089
0.0995936
0.102615
0.101807
0.0980521
0.0962761
0.0984004
0.0969884
0.102249
0.101532
0.102023
0.102268
0.100408
0.100234
0.0638582
0.212479
0.0953293
0.0977646
0.0836998
0.0883392
0.0979923
0.0970601
0.0998932
0.100203
0.0746043
0.0947898
0.0942284
0.093795
0.0754279
0.0851278
0.100266
0.101687
0.0922886
0.0908505
0.209364
0.16072
0.0972244
0.0953758
0.08275
0.0714449
0.0984329
0.0999915
0.0971818
0.0959012
0.0946658
0.0953549
0.0991806
0.0985192
0.102029
0.100663
0.100301
0.0999377
0.0881435
0.0868954
0.0987406
0.0965864
0.0958397
0.0925614
0.0980083
0.0995599
0.0966248
0.0981243
0.100214
0.100647
0.0998275
0.100747
0.0985197
0.100018
0.0898273
0.084201
0.0964636
0.0939378
0.101728
0.101542
0.098444
0.0985843
0.0901196
0.0926083
0.0934776
0.0953509
0.0849503
0.0788056
0.0747852
0.143666
0.10195
0.100579
0.0983621
0.0998462
0.0995117
0.0999986
0.101769
0.100825
0.101171
0.0999382
0.113828
0.134198
0.101378
0.100121
0.136611
0.206749
0.136345
0.0673574
0.0990682
0.100793
0.100073
0.0994797
0.097007
0.0979957
0.0942574
0.0919866
0.101062
0.101982
0.0835435
0.0879076
0.0741874
0.0631569
0.0877881
0.0919588
0.100995
0.100963
0.101678
0.100672
0.0983284
0.0971631
0.0984787
0.0988864
0.102245
0.102689
0.0970729
0.0977493
0.131828
0.135327
0.100844
0.100077
0.100142
0.0987384
0.101057
0.101951
0.218902
0.142128
0.0997568
0.099314
0.0951157
0.0973496
0.101594
0.101646
0.0838889
0.0867248
0.0898116
0.0918133
0.0779143
0.0841779
0.102064
0.101919
0.0965983
0.096355
0.0988952
0.0988011
0.10257
0.102297
0.0782602
0.0746068
0.0943668
0.0914103
0.0863207
0.0821577
0.0994555
0.100504
0.102753
0.102294
0.102073
0.102492
0.0905284
0.0865902
0.0980269
0.0961789
0.0960523
0.0979741
0.102382
0.101791
0.0917218
0.0945444
0.0909543
0.0937865
0.0958444
0.094372
0.0896485
0.092719
0.0757146
0.0802587
0.0963425
0.0952207
0.101509
0.100907
0.0912798
0.0925398
0.0698786
0.164248
0.102384
0.102731
0.0973581
0.0953274
0.0681128
0.079502
0.0959505
0.0961931
0.210487
0.303557
0.156646
0.187965
0.209916
0.268842
0.244022
0.1972
0.0980496
0.0993453
0.102031
0.102115
0.100476
0.101121
0.232391
0.311966
0.366931
0.276421
0.243385
0.234707
0.180166
0.245574
0.137911
0.188221
0.129775
0.191071
0.128971
0.203931
0.128478
0.205058
0.18569
0.197037
0.261882
0.146041
0.204825
0.105832
0.194498
0.119249
0.253573
0.137561
0.192876
0.189
0.177366
0.1491
0.205775
0.157586
0.189938
0.234428
0.100219
0.0999412
0.0996693
0.0994048
0.099149
0.0989029
0.0986675
0.0984436
0.0982315
0.0980317
0.0978445
0.0976698
0.0975076
0.0973577
0.09722
0.0970942
0.0969798
0.0968766
0.0967842
0.0967022
0.0966303
0.0965681
0.0965154
0.0964718
0.0964373
0.0964115
0.0963944
0.0963858
0.100218
0.0999403
0.0996684
0.0994039
0.0991481
0.098902
0.0986667
0.0984427
0.0982307
0.0980309
0.0978437
0.097669
0.0975068
0.0973569
0.0972193
0.0970934
0.0969791
0.0968759
0.0967835
0.0967015
0.0966296
0.0965674
0.0965146
0.0964711
0.0964365
0.0964108
0.0963936
0.0963851
0.100216
0.0999385
0.0996666
0.0994021
0.0991463
0.0989003
0.098665
0.098441
0.098229
0.0980293
0.097842
0.0976674
0.0975052
0.0973554
0.0972177
0.0970919
0.0969776
0.0968744
0.096782
0.0967
0.0966281
0.0965659
0.0965132
0.0964696
0.0964351
0.0964093
0.0963922
0.0963837
0.100213
0.0999357
0.0996639
0.0993995
0.0991437
0.0988977
0.0986624
0.0984385
0.0982265
0.0980268
0.0978396
0.097665
0.0975028
0.0973531
0.0972154
0.0970896
0.0969753
0.0968721
0.0967798
0.0966978
0.0966259
0.0965637
0.096511
0.0964675
0.0964329
0.0964071
0.09639
0.0963815
0.10021
0.0999321
0.0996603
0.0993959
0.0991402
0.0988942
0.098659
0.0984351
0.0982232
0.0980236
0.0978364
0.0976618
0.0974997
0.0973499
0.0972123
0.0970866
0.0969723
0.0968692
0.0967768
0.0966948
0.096623
0.0965608
0.0965081
0.0964646
0.09643
0.0964043
0.0963872
0.0963786
0.100205
0.0999275
0.0996558
0.0993914
0.0991358
0.0988899
0.0986547
0.0984309
0.0982191
0.0980195
0.0978324
0.0976578
0.0974958
0.0973461
0.0972085
0.0970828
0.0969685
0.0968654
0.0967731
0.0966912
0.0966193
0.0965572
0.0965045
0.096461
0.0964264
0.0964007
0.0963836
0.096375
0.100199
0.099922
0.0996504
0.0993861
0.0991305
0.0988847
0.0986496
0.0984259
0.0982141
0.0980146
0.0978275
0.097653
0.097491
0.0973414
0.0972039
0.0970782
0.096964
0.0968609
0.0967686
0.0966867
0.0966149
0.0965528
0.0965001
0.0964566
0.0964221
0.0963963
0.0963793
0.0963707
0.100193
0.0999156
0.0996441
0.0993799
0.0991244
0.0988787
0.0986437
0.09842
0.0982083
0.0980089
0.0978219
0.0976475
0.0974856
0.097336
0.0971985
0.0970729
0.0969588
0.0968557
0.0967635
0.0966816
0.0966098
0.0965477
0.0964951
0.0964516
0.0964171
0.0963913
0.0963742
0.0963657
0.100185
0.0999083
0.0996368
0.0993728
0.0991174
0.0988718
0.0986369
0.0984133
0.0982017
0.0980024
0.0978155
0.0976412
0.0974793
0.0973298
0.0971924
0.0970669
0.0969528
0.0968498
0.0967576
0.0966758
0.096604
0.0965419
0.0964893
0.0964458
0.0964113
0.0963856
0.0963685
0.09636
0.100177
0.0999
0.0996287
0.0993648
0.0991095
0.098864
0.0986292
0.0984058
0.0981943
0.0979951
0.0978083
0.0976341
0.0974723
0.0973229
0.0971856
0.0970601
0.0969461
0.0968432
0.096751
0.0966692
0.0965975
0.0965355
0.0964829
0.0964394
0.0964049
0.0963792
0.0963622
0.0963536
0.100168
0.0998909
0.0996197
0.0993559
0.0991007
0.0988554
0.0986208
0.0983975
0.0981861
0.097987
0.0978003
0.0976262
0.0974646
0.0973153
0.097178
0.0970526
0.0969387
0.0968358
0.0967437
0.096662
0.0965903
0.0965283
0.0964757
0.0964323
0.0963978
0.0963721
0.0963551
0.0963466
0.100158
0.0998808
0.0996098
0.0993461
0.0990911
0.0988459
0.0986114
0.0983883
0.0981771
0.0979781
0.0977916
0.0976176
0.0974561
0.0973069
0.0971697
0.0970444
0.0969305
0.0968278
0.0967357
0.096654
0.0965824
0.0965204
0.0964679
0.0964245
0.0963901
0.0963644
0.0963473
0.0963388
0.100146
0.0998698
0.0995989
0.0993354
0.0990806
0.0988356
0.0986013
0.0983783
0.0981673
0.0979684
0.0977821
0.0976082
0.0974468
0.0972977
0.0971607
0.0970355
0.0969217
0.096819
0.096727
0.0966454
0.0965738
0.0965119
0.0964594
0.0964161
0.0963817
0.096356
0.096339
0.0963305
0.100134
0.0998579
0.0995872
0.0993239
0.0990693
0.0988245
0.0985903
0.0983676
0.0981567
0.097958
0.0977718
0.0975981
0.0974368
0.0972879
0.097151
0.0970259
0.0969122
0.0968096
0.0967177
0.0966361
0.0965646
0.0965028
0.0964503
0.096407
0.0963726
0.0963469
0.0963299
0.0963214
0.100121
0.0998451
0.0995746
0.0993115
0.0990571
0.0988125
0.0985786
0.098356
0.0981453
0.0979468
0.0977608
0.0975872
0.0974262
0.0972773
0.0971406
0.0970156
0.096902
0.0967995
0.0967077
0.0966262
0.0965547
0.0964929
0.0964405
0.0963972
0.0963629
0.0963372
0.0963202
0.0963118
0.100107
0.0998314
0.0995611
0.0992982
0.0990441
0.0987997
0.098566
0.0983436
0.0981331
0.0979349
0.097749
0.0975757
0.0974148
0.0972661
0.0971295
0.0970046
0.0968912
0.0967887
0.096697
0.0966156
0.0965442
0.0964825
0.0964301
0.0963869
0.0963525
0.0963269
0.0963099
0.0963015
0.100093
0.0998167
0.0995467
0.0992841
0.0990302
0.098786
0.0985526
0.0983304
0.0981202
0.0979222
0.0977365
0.0975634
0.0974026
0.0972542
0.0971177
0.096993
0.0968797
0.0967774
0.0966857
0.0966044
0.0965331
0.0964714
0.0964191
0.0963759
0.0963416
0.096316
0.096299
0.0962906
0.100077
0.0998012
0.0995314
0.099269
0.0990154
0.0987715
0.0985383
0.0983165
0.0981065
0.0979087
0.0977233
0.0975504
0.0973899
0.0972416
0.0971053
0.0969807
0.0968675
0.0967653
0.0966738
0.0965926
0.0965214
0.0964598
0.0964075
0.0963643
0.0963301
0.0963045
0.0962876
0.0962791
0.10006
0.0997847
0.0995152
0.0992532
0.0989998
0.0987562
0.0985233
0.0983018
0.0980921
0.0978945
0.0977094
0.0975367
0.0973764
0.0972283
0.0970922
0.0969678
0.0968548
0.0967527
0.0966613
0.0965802
0.096509
0.0964475
0.0963953
0.0963522
0.096318
0.0962924
0.0962755
0.096267
0.100042
0.0997674
0.0994982
0.0992364
0.0989834
0.0987401
0.0985075
0.0982863
0.0980769
0.0978797
0.0976948
0.0975224
0.0973623
0.0972144
0.0970785
0.0969543
0.0968414
0.0967395
0.0966482
0.0965672
0.0964961
0.0964347
0.0963825
0.0963395
0.0963053
0.0962798
0.0962629
0.0962544
0.100024
0.0997491
0.0994802
0.0992188
0.0989661
0.0987232
0.098491
0.0982701
0.098061
0.097864
0.0976795
0.0975073
0.0973475
0.0971999
0.0970642
0.0969401
0.0968274
0.0967257
0.0966346
0.0965537
0.0964827
0.0964213
0.0963692
0.0963262
0.0962921
0.0962666
0.0962497
0.0962413
0.100004
0.0997299
0.0994614
0.0992004
0.098948
0.0987055
0.0984736
0.0982531
0.0980443
0.0978478
0.0976635
0.0974916
0.0973321
0.0971847
0.0970493
0.0969254
0.0968129
0.0967113
0.0966203
0.0965396
0.0964687
0.0964074
0.0963554
0.0963125
0.0962783
0.0962529
0.096236
0.0962276
0.099984
0.0997099
0.0994418
0.0991811
0.0989291
0.098687
0.0984555
0.0982354
0.098027
0.0978308
0.0976469
0.0974753
0.0973161
0.097169
0.0970338
0.0969102
0.0967978
0.0966964
0.0966056
0.0965249
0.0964542
0.096393
0.0963411
0.0962982
0.0962641
0.0962387
0.0962218
0.0962134
0.0999627
0.099689
0.0994212
0.099161
0.0989094
0.0986677
0.0984367
0.0982169
0.0980089
0.0978131
0.0976296
0.0974584
0.0972994
0.0971526
0.0970177
0.0968943
0.0967822
0.096681
0.0965903
0.0965098
0.0964392
0.0963781
0.0963262
0.0962834
0.0962494
0.096224
0.0962072
0.0961988
0.0999405
0.0996672
0.0993998
0.09914
0.0988889
0.0986477
0.0984171
0.0981978
0.0979902
0.0977948
0.0976116
0.0974408
0.0972822
0.0971357
0.0970011
0.096878
0.0967661
0.096665
0.0965745
0.0964942
0.0964237
0.0963627
0.0963109
0.0962682
0.0962342
0.0962089
0.0961921
0.0961837
0.0999174
0.0996445
0.0993776
0.0991182
0.0988676
0.0986269
0.0983967
0.0981779
0.0979708
0.0977758
0.0975931
0.0974227
0.0972644
0.0971183
0.0969839
0.0968611
0.0967494
0.0966486
0.0965583
0.0964781
0.0964077
0.0963468
0.0962952
0.0962525
0.0962186
0.0961933
0.0961765
0.0961682
0.0998934
0.099621
0.0993545
0.0990957
0.0988456
0.0986053
0.0983757
0.0981573
0.0979508
0.0977562
0.097574
0.0974039
0.0972461
0.0971003
0.0969663
0.0968437
0.0967323
0.0966317
0.0965416
0.0964616
0.0963913
0.0963306
0.096279
0.0962364
0.0962026
0.0961773
0.0961606
0.0961522
0.0998686
0.0995966
0.0993307
0.0990723
0.0988227
0.098583
0.0983539
0.0981361
0.0979301
0.097736
0.0975542
0.0973847
0.0972272
0.0970818
0.0969481
0.0968259
0.0967147
0.0966144
0.0965245
0.0964446
0.0963745
0.0963139
0.0962624
0.0962199
0.0961861
0.0961609
0.0961442
0.0961359
0.0998429
0.0995714
0.099306
0.0990481
0.0987991
0.09856
0.0983315
0.0981142
0.0979087
0.0977152
0.0975339
0.0973648
0.0972079
0.0970628
0.0969295
0.0968076
0.0966967
0.0965967
0.0965069
0.0964273
0.0963574
0.0962968
0.0962455
0.096203
0.0961693
0.0961442
0.0961275
0.0961192
0.0998164
0.0995454
0.0992805
0.0990232
0.0987748
0.0985363
0.0983084
0.0980917
0.0978868
0.0976939
0.0975131
0.0973445
0.097188
0.0970434
0.0969104
0.0967889
0.0966783
0.0965785
0.096489
0.0964096
0.0963398
0.0962794
0.0962282
0.0961858
0.0961522
0.0961271
0.0961104
0.0961021
0.099789
0.0995185
0.0992542
0.0989975
0.0987498
0.0985118
0.0982846
0.0980686
0.0978643
0.0976719
0.0974917
0.0973237
0.0971676
0.0970235
0.0968909
0.0967697
0.0966595
0.09656
0.0964708
0.0963915
0.0963219
0.0962617
0.0962106
0.0961683
0.0961347
0.0961097
0.096093
0.0960847
0.0997609
0.0994909
0.0992271
0.0989711
0.098724
0.0984867
0.0982601
0.0980448
0.0978412
0.0976495
0.0974699
0.0973024
0.0971468
0.0970032
0.0968711
0.0967502
0.0966404
0.0965411
0.0964522
0.0963731
0.0963037
0.0962436
0.0961926
0.0961505
0.096117
0.096092
0.0960754
0.0960671
0.0997319
0.0994625
0.0991994
0.098944
0.0986975
0.098461
0.0982351
0.0980205
0.0978175
0.0976265
0.0974475
0.0972806
0.0971256
0.0969825
0.0968508
0.0967304
0.0966209
0.0965219
0.0964332
0.0963544
0.0962852
0.0962253
0.0961744
0.0961324
0.0960989
0.096074
0.0960575
0.0960492
0.0997022
0.0994333
0.0991708
0.0989161
0.0986704
0.0984346
0.0982095
0.0979956
0.0977933
0.097603
0.0974247
0.0972584
0.097104
0.0969614
0.0968302
0.0967102
0.0966011
0.0965025
0.0964141
0.0963355
0.0962665
0.0962067
0.096156
0.096114
0.0960807
0.0960558
0.0960393
0.096031
0.0996718
0.0994035
0.0991416
0.0988876
0.0986426
0.0984076
0.0981832
0.0979701
0.0977687
0.0975791
0.0974014
0.0972358
0.097082
0.0969399
0.0968093
0.0966897
0.096581
0.0964827
0.0963946
0.0963163
0.0962475
0.0961879
0.0961373
0.0960955
0.0960622
0.0960374
0.0960209
0.0960127
0.0996406
0.0993729
0.0991117
0.0988584
0.0986142
0.09838
0.0981565
0.0979442
0.0977435
0.0975547
0.0973778
0.0972128
0.0970597
0.0969182
0.0967881
0.096669
0.0965607
0.0964628
0.0963749
0.0962969
0.0962283
0.0961689
0.0961184
0.0960767
0.0960436
0.0960188
0.0960024
0.0959942
0.0996087
0.0993416
0.0990811
0.0988286
0.0985852
0.0983519
0.0981292
0.0979177
0.0977179
0.0975299
0.0973538
0.0971895
0.0970371
0.0968962
0.0967666
0.096648
0.0965401
0.0964426
0.0963551
0.0962773
0.0962089
0.0961497
0.0960994
0.0960578
0.0960248
0.0960001
0.0959837
0.0959755
0.0995761
0.0993097
0.0990499
0.0987982
0.0985557
0.0983232
0.0981014
0.0978908
0.0976919
0.0975047
0.0973294
0.0971659
0.0970141
0.0968739
0.0967449
0.0966268
0.0965194
0.0964222
0.0963351
0.0962576
0.0961894
0.0961304
0.0960803
0.0960388
0.0960058
0.0959812
0.0959649
0.0959567
0.0995429
0.0992771
0.0990181
0.0987673
0.0985256
0.098294
0.0980731
0.0978635
0.0976655
0.0974792
0.0973047
0.097142
0.096991
0.0968514
0.0967229
0.0966054
0.0964984
0.0964017
0.0963149
0.0962377
0.0961698
0.096111
0.096061
0.0960197
0.0959868
0.0959623
0.0959459
0.0959378
0.0995092
0.099244
0.0989858
0.0987357
0.098495
0.0982643
0.0980445
0.0978358
0.0976387
0.0974533
0.0972797
0.0971179
0.0969676
0.0968287
0.0967009
0.0965839
0.0964774
0.0963811
0.0962946
0.0962177
0.0961501
0.0960915
0.0960417
0.0960005
0.0959677
0.0959432
0.095927
0.0959189
0.0738049
0.0722958
0.0688901
0.0822418
0.133127
0.18729
0.0840986
0.0829022
0.0811034
0.0776995
0.0738821
0.0716545
0.0898985
0.0890305
0.0879292
0.0864389
0.0847949
0.0835249
0.0937054
0.0930829
0.0923614
0.0915151
0.0906252
0.0898591
0.0963518
0.0959077
0.0954211
0.0948906
0.0943524
0.0938693
0.0982279
0.0979141
0.0975829
0.0972371
0.0968946
0.0965824
0.0995552
0.099337
0.099113
0.0988858
0.0986646
0.0984626
0.100475
0.100328
0.10018
0.100033
0.0998917
0.0997638
0.101087
0.100991
0.100898
0.100807
0.100721
0.100644
0.101462
0.101405
0.101351
0.101299
0.101252
0.101211
0.101656
0.101628
0.101602
0.101578
0.101558
0.101542
0.101714
0.101706
0.1017
0.101696
0.101695
0.101696
0.101668
0.101675
0.101684
0.101694
0.101705
0.101719
0.101546
0.101564
0.101582
0.101602
0.101622
0.101644
0.101369
0.101394
0.101419
0.101445
0.101472
0.101499
0.101153
0.101183
0.101213
0.101244
0.101274
0.101305
0.100911
0.100944
0.100977
0.101011
0.101044
0.101077
0.100652
0.100687
0.100722
0.100757
0.100792
0.100827
0.100383
0.100419
0.100456
0.100492
0.100528
0.100563
0.100109
0.100147
0.100183
0.10022
0.100256
0.100292
0.0998351
0.0998724
0.0999094
0.0999461
0.0999822
0.100018
0.0995632
0.0996003
0.0996371
0.0996734
0.0997093
0.0997447
0.0994748
0.0992103
0.0989529
0.0987037
0.0984639
0.0982342
0.0980154
0.0978077
0.0976116
0.0974272
0.0972545
0.0970935
0.096944
0.0968058
0.0966786
0.0965622
0.0964563
0.0963604
0.0962743
0.0961977
0.0961304
0.096072
0.0960223
0.0959813
0.0959486
0.0959242
0.095908
0.0958999
0.0994399
0.0991761
0.0989195
0.0986712
0.0984324
0.0982038
0.0979859
0.0977793
0.0975843
0.0974008
0.0972291
0.0970689
0.0969203
0.0967828
0.0966563
0.0965405
0.0964351
0.0963396
0.0962539
0.0961777
0.0961106
0.0960524
0.096003
0.095962
0.0959295
0.0959051
0.095889
0.0958809
0.0994045
0.0991414
0.0988856
0.0986383
0.0984005
0.0981729
0.0979562
0.0977507
0.0975567
0.0973743
0.0972035
0.0970443
0.0968964
0.0967597
0.096634
0.0965187
0.0964138
0.0963189
0.0962336
0.0961577
0.0960908
0.0960329
0.0959836
0.0959428
0.0959104
0.0958861
0.09587
0.095862
0.0993687
0.0991063
0.0988513
0.098605
0.0983682
0.0981418
0.0979262
0.0977218
0.0975289
0.0973475
0.0971778
0.0970195
0.0968725
0.0967366
0.0966115
0.096497
0.0963926
0.0962981
0.0962132
0.0961377
0.0960711
0.0960134
0.0959643
0.0959237
0.0958913
0.0958672
0.0958511
0.0958431
0.0993325
0.0990708
0.0988167
0.0985714
0.0983357
0.0981104
0.0978959
0.0976927
0.0975009
0.0973207
0.097152
0.0969947
0.0968486
0.0967135
0.0965892
0.0964752
0.0963714
0.0962774
0.096193
0.0961177
0.0960515
0.095994
0.0959451
0.0959046
0.0958724
0.0958483
0.0958323
0.0958243
0.0992959
0.0990349
0.0987817
0.0985374
0.0983029
0.0980787
0.0978655
0.0976635
0.0974729
0.0972938
0.0971261
0.0969698
0.0968247
0.0966904
0.0965668
0.0964536
0.0963503
0.0962568
0.0961728
0.0960979
0.096032
0.0959748
0.095926
0.0958857
0.0958536
0.0958296
0.0958136
0.0958056
0.0758743
0.0852281
0.0906869
0.0942799
0.096771
0.0985305
0.0997693
0.100622
0.101183
0.10152
0.101686
0.101723
0.101662
0.101529
0.101344
0.101123
0.100878
0.100616
0.100346
0.100072
0.0997975
0.0995258
0.0770568
0.0862703
0.0914588
0.0948467
0.0971864
0.0988322
0.0999844
0.100771
0.101281
0.10158
0.101718
0.101733
0.101657
0.101513
0.10132
0.101094
0.100845
0.100581
0.100309
0.100034
0.0997598
0.0994884
0.0794444
0.0875378
0.0923001
0.0954429
0.0976172
0.0991431
0.100206
0.100925
0.101383
0.101643
0.101752
0.101745
0.101653
0.101497
0.101297
0.101065
0.100811
0.100545
0.100272
0.0999966
0.0997219
0.0994507
0.0819472
0.0889563
0.0932219
0.0960819
0.098072
0.0994684
0.100436
0.101084
0.101489
0.101709
0.101787
0.101758
0.101649
0.101482
0.101273
0.101035
0.100778
0.10051
0.100235
0.0999587
0.0996838
0.0994129
0.0846492
0.0904798
0.094208
0.0967598
0.0985502
0.0998078
0.100675
0.101249
0.101598
0.101776
0.101823
0.101772
0.101646
0.101467
0.10125
0.101006
0.100745
0.100474
0.100198
0.0999206
0.0996456
0.0993749
0.0872399
0.092022
0.0952236
0.0974603
0.0990435
0.100157
0.10092
0.101417
0.101709
0.101845
0.10186
0.101786
0.101643
0.101452
0.101226
0.100976
0.100711
0.100438
0.10016
0.0998823
0.0996072
0.0993369
0.0895949
0.0935149
0.0962306
0.0981617
0.099539
0.100507
0.101165
0.101585
0.10182
0.101913
0.101897
0.101799
0.10164
0.101436
0.101202
0.100946
0.100678
0.100401
0.100122
0.0998441
0.0995689
0.099299
0.0917266
0.0949144
0.0971949
0.0988417
0.100023
0.10085
0.101406
0.101749
0.101927
0.101978
0.101931
0.101811
0.101635
0.10142
0.101177
0.100916
0.100644
0.100365
0.100085
0.0998058
0.0995306
0.0992611
0.0935583
0.0961754
0.0980871
0.099481
0.100482
0.101178
0.101635
0.101906
0.10203
0.10204
0.101963
0.10182
0.101629
0.101403
0.101152
0.100885
0.100609
0.100329
0.100047
0.0997676
0.0994924
0.0992234
0.0951006
0.0972837
0.098892
0.100067
0.100907
0.101482
0.101849
0.102052
0.102125
0.102097
0.101991
0.101828
0.101621
0.101384
0.101126
0.100854
0.100575
0.100292
0.100009
0.0997295
0.0994545
0.099186
0.0964076
0.0982492
0.0996067
0.100594
0.101292
0.10176
0.102045
0.102185
0.10221
0.102146
0.102015
0.101832
0.101611
0.101364
0.101099
0.100823
0.10054
0.100255
0.0999718
0.0996917
0.0994168
0.0991489
0.0975286
0.0990878
0.100235
0.101062
0.101636
0.102008
0.10222
0.102303
0.102285
0.102189
0.102033
0.101832
0.101599
0.101343
0.101071
0.100791
0.100505
0.100219
0.0999345
0.0996542
0.0993796
0.0991123
0.0984848
0.0998118
0.100782
0.101472
0.101939
0.102227
0.102373
0.102405
0.102349
0.102224
0.102046
0.101829
0.101585
0.10132
0.101043
0.100758
0.10047
0.100183
0.0998976
0.0996171
0.099343
0.0990764
0.0992985
0.100433
0.101254
0.101827
0.102201
0.102416
0.102505
0.102493
0.102402
0.102251
0.102054
0.101823
0.101568
0.101296
0.101014
0.100726
0.100436
0.100147
0.0998611
0.0995807
0.0993069
0.0990411
0.099987
0.100964
0.101659
0.102132
0.102426
0.102578
0.102617
0.102566
0.102445
0.102271
0.102057
0.101814
0.101549
0.101271
0.100984
0.100693
0.100401
0.100111
0.0998252
0.0995449
0.0992717
0.0990066
0.100574
0.101416
0.102004
0.102391
0.102617
0.102714
0.102709
0.102625
0.102478
0.102285
0.102056
0.101801
0.101529
0.101245
0.100954
0.100661
0.100367
0.100076
0.0997901
0.09951
0.0992373
0.0989731
0.10107
0.101799
0.102296
0.10261
0.102777
0.102827
0.102785
0.102672
0.102503
0.102292
0.10205
0.101786
0.101507
0.101218
0.100924
0.100628
0.100334
0.100042
0.0997559
0.099476
0.099204
0.0989406
0.101488
0.102119
0.10254
0.102791
0.102909
0.102919
0.102846
0.102707
0.102519
0.102294
0.102041
0.101769
0.101484
0.101191
0.100894
0.100597
0.100301
0.100009
0.0997227
0.0994432
0.0991718
0.0989093
0.101833
0.102385
0.102741
0.102941
0.103016
0.102993
0.102893
0.102733
0.102529
0.102291
0.102029
0.10175
0.101461
0.101164
0.100865
0.100566
0.100269
0.099977
0.0996907
0.0994116
0.0991409
0.0988793
0.102114
0.102602
0.102906
0.103062
0.103102
0.103051
0.102928
0.102751
0.102533
0.102285
0.102015
0.101731
0.101437
0.101138
0.100836
0.100536
0.100239
0.0999463
0.0996601
0.0993815
0.0991114
0.0988508
0.102341
0.102778
0.103038
0.103159
0.10317
0.103095
0.102954
0.102762
0.102533
0.102276
0.102
0.101711
0.101413
0.101111
0.100809
0.100507
0.10021
0.0999169
0.099631
0.0993529
0.0990835
0.0988237
0.102523
0.102918
0.103144
0.103236
0.103223
0.103128
0.102972
0.102768
0.102529
0.102265
0.101984
0.10169
0.10139
0.101086
0.100782
0.10048
0.100182
0.0998892
0.0996035
0.0993259
0.0990573
0.0987984
0.102666
0.103028
0.103226
0.103294
0.103262
0.103152
0.102983
0.102769
0.102523
0.102253
0.101967
0.10167
0.101368
0.101062
0.100757
0.100454
0.100156
0.0998633
0.0995779
0.0993008
0.0990329
0.0987748
0.102778
0.103114
0.103289
0.103339
0.103291
0.103169
0.102989
0.102767
0.102515
0.10224
0.10195
0.101651
0.101346
0.10104
0.100734
0.10043
0.100132
0.0998392
0.0995542
0.0992776
0.0990103
0.098753
0.102862
0.103179
0.103337
0.103372
0.103312
0.103179
0.102992
0.102763
0.102506
0.102227
0.101934
0.101633
0.101326
0.101019
0.100712
0.100408
0.10011
0.0998173
0.0995326
0.0992565
0.0989898
0.0987333
0.102928
0.103228
0.103372
0.103396
0.103326
0.103185
0.102991
0.102758
0.102496
0.102214
0.101919
0.101616
0.101308
0.101
0.100692
0.100388
0.10009
0.0997975
0.0995131
0.0992375
0.0989714
0.0987155
0.102976
0.103264
0.103398
0.103412
0.103335
0.103188
0.102989
0.102752
0.102487
0.102202
0.101905
0.101601
0.101292
0.100983
0.100675
0.100371
0.100072
0.09978
0.0994959
0.0992208
0.0989552
0.0987
0.103009
0.103289
0.103416
0.103424
0.103341
0.103189
0.102986
0.102745
0.102478
0.102192
0.101893
0.101587
0.101278
0.100968
0.10066
0.100356
0.100057
0.099765
0.0994812
0.0992064
0.0989413
0.0986866
0.103035
0.103308
0.103428
0.103431
0.103344
0.103188
0.102982
0.102739
0.10247
0.102182
0.101883
0.101576
0.101266
0.100956
0.100647
0.100343
0.100044
0.0997525
0.0994689
0.0991944
0.0989297
0.0986754
0.103052
0.10332
0.103436
0.103435
0.103345
0.103187
0.102979
0.102734
0.102464
0.102175
0.101874
0.101567
0.101256
0.100946
0.100637
0.100333
0.100034
0.0997425
0.0994591
0.0991849
0.0989205
0.0986666
0.103062
0.103327
0.103441
0.103438
0.103346
0.103186
0.102977
0.102731
0.102459
0.102169
0.101868
0.10156
0.101249
0.100938
0.10063
0.100325
0.100027
0.0997352
0.099452
0.0991779
0.0989138
0.0986602
0.103067
0.103331
0.103444
0.10344
0.103346
0.103185
0.102975
0.102728
0.102456
0.102166
0.101864
0.101556
0.101245
0.100934
0.100625
0.100321
0.100022
0.0997306
0.0994475
0.0991735
0.0989096
0.0986561
0.103068
0.103333
0.103445
0.10344
0.103346
0.103185
0.102974
0.102727
0.102454
0.102164
0.101863
0.101554
0.101243
0.100932
0.100623
0.100319
0.10002
0.0997287
0.0994456
0.0991717
0.0989078
0.0986544
0.0992591
0.0989989
0.0987467
0.0985034
0.09827
0.0980471
0.0978351
0.0976343
0.0974449
0.0972669
0.0971004
0.0969451
0.0968009
0.0966675
0.0965447
0.0964321
0.0963294
0.0962365
0.0961528
0.0960783
0.0960127
0.0959557
0.0959072
0.095867
0.095835
0.095811
0.0957951
0.0957872
0.0992222
0.0989628
0.0987115
0.0984694
0.0982371
0.0980155
0.0978047
0.0976052
0.097417
0.0972402
0.0970748
0.0969206
0.0967773
0.0966448
0.0965227
0.0964108
0.0963088
0.0962163
0.0961331
0.096059
0.0959936
0.0959369
0.0958886
0.0958485
0.0958166
0.0957928
0.0957769
0.095769
0.0991851
0.0989265
0.0986762
0.0984352
0.0982042
0.0979838
0.0977743
0.0975761
0.0973892
0.0972136
0.0970493
0.0968962
0.0967539
0.0966222
0.096501
0.0963897
0.0962883
0.0961964
0.0961136
0.0960398
0.0959748
0.0959183
0.0958702
0.0958303
0.0957985
0.0957747
0.0957589
0.095751
0.0991478
0.0988901
0.0986408
0.098401
0.0981712
0.0979521
0.097744
0.0975471
0.0973615
0.0971872
0.097024
0.0968719
0.0967306
0.0965999
0.0964794
0.0963689
0.0962681
0.0961766
0.0960943
0.0960209
0.0959562
0.0959
0.095852
0.0958123
0.0957806
0.0957569
0.0957412
0.0957333
0.0991105
0.0988536
0.0986054
0.0983668
0.0981383
0.0979206
0.0977138
0.0975182
0.0973339
0.0971609
0.0969989
0.0968479
0.0967076
0.0965778
0.0964581
0.0963483
0.0962481
0.0961572
0.0960753
0.0960023
0.0959379
0.0958819
0.0958341
0.0957946
0.095763
0.0957394
0.0957237
0.0957159
0.0990731
0.0988172
0.0985701
0.0983327
0.0981055
0.0978892
0.0976838
0.0974896
0.0973066
0.0971348
0.0969741
0.0968242
0.0966849
0.096556
0.0964371
0.096328
0.0962284
0.0961381
0.0960567
0.095984
0.0959199
0.0958641
0.0958166
0.0957771
0.0957457
0.0957222
0.0957065
0.0956987
0.0990359
0.0987808
0.0985349
0.0982987
0.098073
0.097858
0.097654
0.0974612
0.0972796
0.0971091
0.0969496
0.0968008
0.0966625
0.0965345
0.0964165
0.0963081
0.0962091
0.0961193
0.0960383
0.095966
0.0959022
0.0958467
0.0957993
0.0957601
0.0957287
0.0957053
0.0956897
0.0956819
0.0989987
0.0987447
0.0984999
0.0982651
0.0980407
0.0978271
0.0976246
0.0974332
0.0972529
0.0970837
0.0969254
0.0967778
0.0966405
0.0965134
0.0963962
0.0962886
0.0961902
0.0961009
0.0960204
0.0959484
0.0958849
0.0958296
0.0957825
0.0957433
0.0957121
0.0956888
0.0956732
0.0956654
0.0989618
0.0987088
0.0984652
0.0982317
0.0980087
0.0977966
0.0975955
0.0974055
0.0972267
0.0970588
0.0969017
0.0967552
0.096619
0.0964928
0.0963764
0.0962694
0.0961717
0.0960829
0.0960028
0.0959312
0.095868
0.095813
0.095766
0.095727
0.0956959
0.0956726
0.0956571
0.0956494
0.0989252
0.0986733
0.0984309
0.0981988
0.0979772
0.0977665
0.0975669
0.0973784
0.0972009
0.0970343
0.0968784
0.096733
0.0965979
0.0964726
0.096357
0.0962508
0.0961536
0.0960653
0.0959857
0.0959145
0.0958516
0.0957968
0.09575
0.0957111
0.0956801
0.0956569
0.0956414
0.0956337
0.0988891
0.0986382
0.0983971
0.0981663
0.0979462
0.097737
0.0975389
0.0973518
0.0971757
0.0970104
0.0968557
0.0967114
0.0965773
0.0964529
0.0963381
0.0962326
0.0961361
0.0960483
0.0959691
0.0958982
0.0958356
0.095781
0.0957344
0.0956957
0.0956648
0.0956416
0.0956262
0.0956185
0.0988534
0.0986037
0.0983639
0.0981345
0.0979158
0.0977081
0.0975114
0.0973258
0.097151
0.096987
0.0968336
0.0966904
0.0965573
0.0964338
0.0963198
0.096215
0.096119
0.0960317
0.0959529
0.0958824
0.0958201
0.0957657
0.0957193
0.0956807
0.0956499
0.0956268
0.0956115
0.0956038
0.0988184
0.0985698
0.0983313
0.0981033
0.0978861
0.0976799
0.0974847
0.0973004
0.0971271
0.0969644
0.0968121
0.0966701
0.0965379
0.0964153
0.0963021
0.0961979
0.0961025
0.0960157
0.0959373
0.0958672
0.0958051
0.0957509
0.0957047
0.0956662
0.0956355
0.0956125
0.0955972
0.0955895
0.0987841
0.0985367
0.0982995
0.0980729
0.0978572
0.0976524
0.0974587
0.0972758
0.0971038
0.0969424
0.0967913
0.0966504
0.0965191
0.0963974
0.096285
0.0961814
0.0960866
0.0960003
0.0959223
0.0958525
0.0957906
0.0957367
0.0956906
0.0956523
0.0956217
0.0955987
0.0955835
0.0955758
0.0987506
0.0985045
0.0982686
0.0980434
0.0978291
0.0976258
0.0974335
0.0972521
0.0970814
0.0969212
0.0967713
0.0966314
0.0965011
0.0963803
0.0962685
0.0961656
0.0960714
0.0959855
0.0959079
0.0958384
0.0957768
0.0957231
0.0956771
0.0956389
0.0956084
0.0955855
0.0955703
0.0955626
0.0987182
0.0984732
0.0982386
0.0980149
0.097802
0.0976001
0.0974092
0.0972292
0.0970598
0.0969008
0.0967521
0.0966131
0.0964838
0.0963638
0.0962528
0.0961505
0.0960568
0.0959714
0.0958941
0.0958249
0.0957635
0.09571
0.0956642
0.0956261
0.0955957
0.0955728
0.0955576
0.09555
0.0986867
0.098443
0.0982098
0.0979873
0.0977759
0.0975754
0.0973859
0.0972072
0.0970391
0.0968813
0.0967337
0.0965957
0.0964673
0.0963481
0.0962377
0.0961361
0.0960428
0.0959578
0.0958809
0.095812
0.0957509
0.0956975
0.0956519
0.0956139
0.0955835
0.0955608
0.0955456
0.095538
0.0986565
0.098414
0.098182
0.097961
0.0977509
0.0975518
0.0973637
0.0971863
0.0970194
0.0968628
0.0967161
0.0965792
0.0964516
0.0963331
0.0962234
0.0961223
0.0960296
0.095945
0.0958685
0.0957998
0.0957389
0.0956857
0.0956402
0.0956023
0.095572
0.0955493
0.0955342
0.0955266
0.0986276
0.0983862
0.0981556
0.0979358
0.0977271
0.0975294
0.0973425
0.0971663
0.0970007
0.0968451
0.0966995
0.0965635
0.0964367
0.096319
0.0962099
0.0961094
0.0960171
0.0959329
0.0958567
0.0957883
0.0957276
0.0956746
0.0956292
0.0955914
0.0955611
0.0955385
0.0955234
0.0955158
0.0986001
0.0983599
0.0981304
0.097912
0.0977046
0.0975081
0.0973225
0.0971476
0.096983
0.0968285
0.0966839
0.0965487
0.0964228
0.0963057
0.0961973
0.0960972
0.0960054
0.0959215
0.0958456
0.0957774
0.0957169
0.0956641
0.0956188
0.0955811
0.0955509
0.0955283
0.0955132
0.0955057
0.0985741
0.098335
0.0981068
0.0978895
0.0976834
0.0974881
0.0973037
0.0971299
0.0969664
0.096813
0.0966693
0.0965349
0.0964097
0.0962933
0.0961854
0.0960858
0.0959944
0.0959109
0.0958353
0.0957673
0.095707
0.0956543
0.0956091
0.0955715
0.0955414
0.0955188
0.0955037
0.0954962
0.0985497
0.0983117
0.0980846
0.0978686
0.0976636
0.0974695
0.0972862
0.0971135
0.096951
0.0967985
0.0966557
0.0965221
0.0963976
0.0962817
0.0961744
0.0960753
0.0959842
0.0959011
0.0958257
0.0957579
0.0956978
0.0956452
0.0956001
0.0955626
0.0955325
0.09551
0.0954949
0.0954874
0.098527
0.0982901
0.0980641
0.0978491
0.0976452
0.0974523
0.0972701
0.0970983
0.0969368
0.0967852
0.0966431
0.0965103
0.0963864
0.0962711
0.0961643
0.0960656
0.0959749
0.095892
0.0958168
0.0957493
0.0956893
0.0956368
0.0955919
0.0955544
0.0955244
0.0955019
0.0954868
0.0954793
0.0985062
0.0982702
0.0980452
0.0978313
0.0976284
0.0974365
0.0972553
0.0970845
0.0969238
0.096773
0.0966317
0.0964995
0.0963762
0.0962615
0.096155
0.0960567
0.0959663
0.0958837
0.0958088
0.0957414
0.0956816
0.0956292
0.0955843
0.0955469
0.0955169
0.0954944
0.0954794
0.0954719
0.0984873
0.0982521
0.0980281
0.0978151
0.0976132
0.0974222
0.0972419
0.0970719
0.0969121
0.096762
0.0966213
0.0964898
0.096367
0.0962527
0.0961467
0.0960488
0.0959587
0.0958763
0.0958015
0.0957343
0.0956746
0.0956223
0.0955775
0.0955401
0.0955102
0.0954878
0.0954728
0.0954653
0.0984703
0.098236
0.0980128
0.0978007
0.0975996
0.0974094
0.0972299
0.0970607
0.0969016
0.0967522
0.0966121
0.0964811
0.0963588
0.096245
0.0961393
0.0960417
0.0959518
0.0958697
0.0957951
0.095728
0.0956684
0.0956162
0.0955715
0.0955341
0.0955042
0.0954818
0.0954668
0.0954594
0.0984554
0.0982218
0.0979993
0.097788
0.0975877
0.0973983
0.0972195
0.097051
0.0968925
0.0967436
0.0966041
0.0964736
0.0963517
0.0962382
0.0961329
0.0960355
0.0959458
0.0958639
0.0957894
0.0957225
0.095663
0.0956109
0.0955662
0.0955289
0.095499
0.0954766
0.0954617
0.0954542
0.0984426
0.0982096
0.0979878
0.0977771
0.0975775
0.0973887
0.0972105
0.0970426
0.0968846
0.0967363
0.0965972
0.0964671
0.0963456
0.0962324
0.0961273
0.0960302
0.0959408
0.0958589
0.0957846
0.0957178
0.0956583
0.0956063
0.0955616
0.0955244
0.0954946
0.0954722
0.0954572
0.0954498
0.098432
0.0981995
0.0979782
0.0977681
0.097569
0.0973808
0.0972031
0.0970357
0.0968782
0.0967302
0.0965916
0.0964617
0.0963405
0.0962276
0.0961228
0.0960258
0.0959365
0.0958548
0.0957807
0.0957139
0.0956545
0.0956025
0.0955579
0.0955207
0.0954909
0.0954685
0.0954536
0.0954461
0.0984235
0.0981915
0.0979707
0.097761
0.0975623
0.0973745
0.0971972
0.0970302
0.0968731
0.0967255
0.0965871
0.0964575
0.0963365
0.0962238
0.0961192
0.0960223
0.0959332
0.0958516
0.0957775
0.0957108
0.0956515
0.0955995
0.0955549
0.0955177
0.0954879
0.0954656
0.0954507
0.0954432
0.0984174
0.0981857
0.0979651
0.0977558
0.0975574
0.0973699
0.0971929
0.0970262
0.0968693
0.096722
0.0965838
0.0964544
0.0963336
0.0962211
0.0961165
0.0960198
0.0959308
0.0958493
0.0957752
0.0957085
0.0956493
0.0955973
0.0955528
0.0955156
0.0954858
0.0954634
0.0954485
0.0954411
0.0984135
0.098182
0.0979616
0.0977525
0.0975543
0.097367
0.0971902
0.0970237
0.096867
0.0967198
0.0965817
0.0964525
0.0963318
0.0962193
0.0961149
0.0960182
0.0959292
0.0958478
0.0957737
0.0957071
0.0956479
0.0955959
0.0955514
0.0955142
0.0954844
0.0954621
0.0954472
0.0954397
0.0984119
0.0981804
0.0979602
0.0977511
0.0975531
0.0973658
0.0971891
0.0970226
0.096866
0.0967188
0.0965808
0.0964517
0.096331
0.0962186
0.0961142
0.0960175
0.0959286
0.0958471
0.0957731
0.0957065
0.0956473
0.0955953
0.0955508
0.0955136
0.0954839
0.0954615
0.0954466
0.0954391
0.099543
0.0998149
0.100089
0.100363
0.100633
0.100894
0.101139
0.101359
0.101542
0.101672
0.10173
0.101689
0.101518
0.101174
0.100606
0.0997431
0.0984928
0.0967195
0.0942117
0.0905983
0.0851147
0.0757395
0.0995059
0.0997775
0.100052
0.100327
0.100598
0.100861
0.10111
0.101335
0.101525
0.101666
0.101739
0.101718
0.101574
0.101267
0.100746
0.0999461
0.0987772
0.0971101
0.0947424
0.0913158
0.0860694
0.0767491
0.0994685
0.0997399
0.100015
0.10029
0.100563
0.100828
0.10108
0.101311
0.101509
0.101661
0.101749
0.101749
0.101633
0.101363
0.100891
0.100154
0.0990693
0.0975134
0.0952978
0.092094
0.0872332
0.0789542
0.099431
0.0997021
0.099977
0.100253
0.100527
0.100795
0.101051
0.101287
0.101493
0.101657
0.10176
0.101782
0.101694
0.101462
0.101041
0.100371
0.0993752
0.0979399
0.0958938
0.0929464
0.0885249
0.0811592
0.0993933
0.0996642
0.0999392
0.100216
0.100492
0.100762
0.101022
0.101263
0.101478
0.101653
0.101772
0.101816
0.101758
0.101565
0.101197
0.100598
0.0996962
0.0983911
0.0965312
0.0938681
0.0899364
0.0836578
0.0993555
0.0996261
0.0999013
0.100179
0.100456
0.100729
0.100992
0.10124
0.101462
0.101649
0.101785
0.101851
0.101823
0.101671
0.101357
0.100831
0.100029
0.0988616
0.0971995
0.0948399
0.0914278
0.0862334
0.0993178
0.099588
0.0998632
0.100141
0.10042
0.100695
0.100962
0.101216
0.101447
0.101645
0.101797
0.101885
0.101888
0.101778
0.101519
0.101068
0.100367
0.09934
0.0978784
0.0958212
0.0929055
0.0886463
0.0992801
0.0995499
0.0998251
0.100104
0.100384
0.100661
0.100932
0.101191
0.10143
0.10164
0.101808
0.101919
0.101952
0.101883
0.101679
0.101303
0.100702
0.0998131
0.0985457
0.0967729
0.0942999
0.0907954
0.0992425
0.0995119
0.0997871
0.100066
0.100348
0.100627
0.100902
0.101166
0.101413
0.101634
0.101818
0.101951
0.102014
0.101984
0.101835
0.10153
0.101027
0.100269
0.0991825
0.0976674
0.0955772
0.0926834
0.0992052
0.099474
0.0997492
0.100029
0.100311
0.100593
0.100871
0.10114
0.101395
0.101627
0.101826
0.101979
0.102071
0.10208
0.101982
0.101745
0.101333
0.100697
0.0997758
0.0984876
0.0967182
0.0942957
0.0991681
0.0994364
0.0997114
0.0999915
0.100275
0.100559
0.10084
0.101114
0.101376
0.101618
0.101831
0.102004
0.102122
0.102168
0.102118
0.101945
0.101617
0.101092
0.100318
0.099228
0.097728
0.0956788
0.0991315
0.0993992
0.099674
0.0999543
0.100238
0.100524
0.100808
0.101087
0.101355
0.101607
0.101833
0.102025
0.102168
0.102246
0.102241
0.102127
0.101876
0.101451
0.100808
0.0998897
0.0986216
0.0968993
0.0990954
0.0993625
0.0996369
0.0999174
0.100202
0.100489
0.100776
0.101059
0.101333
0.101593
0.101832
0.10204
0.102206
0.102315
0.10235
0.10229
0.102107
0.101771
0.101243
0.100474
0.0994001
0.0979349
0.09906
0.0993263
0.0996003
0.0998809
0.100166
0.100455
0.100744
0.10103
0.10131
0.101578
0.101827
0.102051
0.102237
0.102374
0.102445
0.102432
0.102311
0.102054
0.101626
0.100985
0.100076
0.0988233
0.0990252
0.0992908
0.0995644
0.0998449
0.100131
0.10042
0.100711
0.101001
0.101285
0.10156
0.10182
0.102056
0.102261
0.102422
0.102526
0.102555
0.102488
0.1023
0.10196
0.10143
0.100662
0.0995896
0.0989914
0.0992561
0.0995292
0.0998095
0.100096
0.100386
0.100679
0.100971
0.10126
0.101541
0.101809
0.102058
0.102278
0.102461
0.102593
0.102659
0.10264
0.102512
0.102248
0.101815
0.101168
0.100253
0.0989585
0.0992224
0.0994949
0.099775
0.100061
0.100353
0.100647
0.100942
0.101234
0.10152
0.101796
0.102055
0.102289
0.102491
0.102648
0.102746
0.102768
0.102692
0.102494
0.102143
0.101599
0.100816
0.0989267
0.0991897
0.0994616
0.0997413
0.100028
0.10032
0.100615
0.100912
0.101207
0.101498
0.10178
0.102048
0.102295
0.102513
0.102691
0.102816
0.102873
0.102843
0.102701
0.102419
0.101963
0.10129
0.0988961
0.0991582
0.0994294
0.0997088
0.0999953
0.100288
0.100584
0.100882
0.10118
0.101475
0.101763
0.102038
0.102295
0.102527
0.102723
0.102872
0.102959
0.102966
0.102872
0.102649
0.102265
0.101678
0.0988668
0.0991281
0.0993986
0.0996776
0.0999639
0.100256
0.100554
0.100853
0.101154
0.101452
0.101744
0.102026
0.102292
0.102535
0.102746
0.102915
0.103027
0.103067
0.103012
0.102838
0.102514
0.102002
0.098839
0.0990994
0.0993692
0.0996477
0.0999339
0.100227
0.100524
0.100825
0.101127
0.101428
0.101724
0.102011
0.102284
0.102537
0.102762
0.102947
0.10308
0.103146
0.103124
0.10299
0.102715
0.102263
0.0988128
0.0990723
0.0993414
0.0996194
0.0999053
0.100198
0.100496
0.100798
0.101102
0.101405
0.101704
0.101995
0.102275
0.102536
0.102771
0.10297
0.10312
0.103207
0.103212
0.103111
0.102875
0.10247
0.0987883
0.0990469
0.0993153
0.0995928
0.0998784
0.100171
0.10047
0.100772
0.101077
0.101382
0.101684
0.101979
0.102263
0.102531
0.102774
0.102984
0.103149
0.103254
0.10328
0.103205
0.103
0.10263
0.0987655
0.0990233
0.099291
0.099568
0.0998533
0.100146
0.100445
0.100748
0.101054
0.10136
0.101664
0.101962
0.102251
0.102523
0.102774
0.102993
0.103169
0.103288
0.103331
0.103277
0.103096
0.102754
0.0987447
0.0990017
0.0992687
0.0995452
0.0998301
0.100123
0.100421
0.100725
0.101032
0.101339
0.101645
0.101946
0.102237
0.102515
0.102771
0.102997
0.103182
0.103312
0.103369
0.10333
0.103169
0.10285
0.0987258
0.0989821
0.0992485
0.0995245
0.0998091
0.100101
0.1004
0.100704
0.101011
0.10132
0.101627
0.10193
0.102224
0.102505
0.102765
0.102997
0.10319
0.103328
0.103396
0.10337
0.103223
0.102922
0.098709
0.0989646
0.0992305
0.099506
0.0997903
0.100082
0.100381
0.100685
0.100993
0.101302
0.101611
0.101915
0.102211
0.102495
0.102759
0.102995
0.103193
0.103339
0.103414
0.103398
0.103262
0.102973
0.0986943
0.0989493
0.0992147
0.0994898
0.0997738
0.100066
0.100365
0.100669
0.100977
0.101287
0.101596
0.101902
0.1022
0.102485
0.102752
0.102992
0.103194
0.103345
0.103426
0.103417
0.10329
0.10301
0.0986818
0.0989364
0.0992013
0.099476
0.0997598
0.100052
0.10035
0.100655
0.100963
0.101273
0.101583
0.10189
0.102189
0.102476
0.102745
0.102988
0.103193
0.103347
0.103434
0.10343
0.103308
0.103033
0.0986716
0.0989258
0.0991903
0.0994647
0.0997482
0.10004
0.100339
0.100643
0.100952
0.101262
0.101573
0.10188
0.10218
0.102469
0.102739
0.102983
0.103191
0.103348
0.103438
0.103438
0.103321
0.103052
0.0986638
0.0989176
0.0991818
0.099456
0.0997393
0.100031
0.10033
0.100634
0.100943
0.101254
0.101564
0.101872
0.102173
0.102462
0.102734
0.10298
0.103189
0.103348
0.10344
0.103443
0.103328
0.103062
0.0986582
0.0989118
0.0991759
0.0994499
0.0997331
0.100025
0.100323
0.100628
0.100937
0.101248
0.101559
0.101867
0.102168
0.102458
0.10273
0.102977
0.103187
0.103348
0.103441
0.103445
0.103332
0.103067
0.0986551
0.0989086
0.0991725
0.0994464
0.0997295
0.100021
0.10032
0.100624
0.100933
0.101244
0.101555
0.101863
0.102165
0.102455
0.102728
0.102975
0.103186
0.103347
0.103441
0.103445
0.103333
0.103067
0.0957957
0.0958037
0.0958196
0.0958436
0.0958757
0.0959159
0.0959645
0.0960217
0.0960874
0.0961621
0.0962459
0.0963391
0.096442
0.0965549
0.0966781
0.0968119
0.0969565
0.0971122
0.0972792
0.0974577
0.0976476
0.0978489
0.0980615
0.098285
0.0985189
0.0987626
0.0990153
0.0992759
0.0957775
0.0957854
0.0958013
0.0958252
0.0958571
0.0958973
0.0959457
0.0960025
0.096068
0.0961423
0.0962257
0.0963184
0.0964208
0.096533
0.0966554
0.0967883
0.096932
0.0970867
0.0972526
0.0974299
0.0976186
0.0978187
0.0980301
0.0982523
0.0984851
0.0987278
0.0989795
0.0992393
0.0957594
0.0957673
0.0957832
0.095807
0.0958388
0.0958788
0.095927
0.0959836
0.0960488
0.0961228
0.0962057
0.0962979
0.0963997
0.0965112
0.0966328
0.0967649
0.0969076
0.0970613
0.0972261
0.0974022
0.0975897
0.0977885
0.0979986
0.0982196
0.0984512
0.0986927
0.0989435
0.0992025
0.0957416
0.0957495
0.0957653
0.095789
0.0958207
0.0958606
0.0959086
0.095965
0.0960299
0.0961034
0.096186
0.0962776
0.0963788
0.0964896
0.0966105
0.0967416
0.0968834
0.097036
0.0971997
0.0973746
0.0975608
0.0977583
0.0979671
0.0981868
0.0984172
0.0986576
0.0989074
0.0991656
0.095724
0.0957319
0.0957476
0.0957713
0.0958029
0.0958426
0.0958904
0.0959465
0.0960111
0.0960844
0.0961664
0.0962576
0.0963581
0.0964683
0.0965883
0.0967186
0.0968594
0.0970109
0.0971734
0.0973471
0.097532
0.0977282
0.0979357
0.0981541
0.0983832
0.0986224
0.0988711
0.0991285
0.0957068
0.0957146
0.0957303
0.0957538
0.0957854
0.0958249
0.0958725
0.0959284
0.0959927
0.0960656
0.0961472
0.0962379
0.0963378
0.0964472
0.0965665
0.0966959
0.0968356
0.0969861
0.0971474
0.0973198
0.0975034
0.0976983
0.0979044
0.0981214
0.0983492
0.0985872
0.0988349
0.0990914
0.0956898
0.0956976
0.0957133
0.0957367
0.0957681
0.0958075
0.095855
0.0959106
0.0959746
0.0960471
0.0961283
0.0962184
0.0963177
0.0964265
0.0965449
0.0966734
0.0968122
0.0969615
0.0971217
0.0972928
0.0974751
0.0976686
0.0978732
0.0980889
0.0983154
0.0985522
0.0987987
0.0990543
0.0956732
0.095681
0.0956966
0.09572
0.0957513
0.0957905
0.0958378
0.0958932
0.0959569
0.096029
0.0961098
0.0961994
0.0962981
0.0964061
0.0965238
0.0966513
0.0967891
0.0969373
0.0970962
0.0972661
0.097447
0.0976391
0.0978424
0.0980567
0.0982818
0.0985173
0.0987627
0.0990173
0.095657
0.0956647
0.0956803
0.0957036
0.0957348
0.0957739
0.095821
0.0958761
0.0959395
0.0960113
0.0960916
0.0961807
0.0962788
0.0963861
0.096503
0.0966296
0.0967664
0.0969135
0.0970712
0.0972398
0.0974194
0.0976101
0.0978119
0.0980247
0.0982485
0.0984827
0.0987269
0.0989805
0.0956412
0.0956489
0.0956644
0.0956876
0.0957187
0.0957577
0.0958046
0.0958595
0.0959226
0.095994
0.0960739
0.0961625
0.09626
0.0963666
0.0964827
0.0966084
0.0967441
0.0968901
0.0970466
0.0972139
0.0973921
0.0975814
0.0977818
0.0979932
0.0982155
0.0984484
0.0986914
0.0989439
0.0956258
0.0956335
0.0956489
0.0956721
0.0957031
0.0957419
0.0957886
0.0958433
0.0959062
0.0959772
0.0960567
0.0961448
0.0962416
0.0963476
0.0964628
0.0965877
0.0967224
0.0968673
0.0970226
0.0971885
0.0973654
0.0975532
0.0977521
0.0979621
0.098183
0.0984145
0.0986563
0.0989078
0.0956108
0.0956185
0.0956339
0.095657
0.0956879
0.0957266
0.0957731
0.0958276
0.0958902
0.0959609
0.09604
0.0961275
0.0962238
0.0963291
0.0964435
0.0965675
0.0967012
0.0968449
0.096999
0.0971637
0.0973392
0.0975256
0.0977231
0.0979316
0.098151
0.0983812
0.0986217
0.0988721
0.0955964
0.095604
0.0956194
0.0956424
0.0956732
0.0957118
0.0957582
0.0958124
0.0958747
0.0959451
0.0960237
0.0961108
0.0962065
0.0963111
0.0964248
0.0965478
0.0966806
0.0968232
0.0969761
0.0971395
0.0973136
0.0974986
0.0976947
0.0979017
0.0981197
0.0983485
0.0985877
0.0988369
0.0955824
0.0955901
0.0956054
0.0956284
0.0956591
0.0956975
0.0957437
0.0957978
0.0958598
0.0959298
0.0960081
0.0960947
0.0961898
0.0962937
0.0964067
0.0965289
0.0966606
0.0968022
0.0969539
0.097116
0.0972888
0.0974724
0.0976669
0.0978725
0.0980891
0.0983164
0.0985544
0.0988024
0.095569
0.0955766
0.0955919
0.0956148
0.0956454
0.0956837
0.0957298
0.0957836
0.0958454
0.0959151
0.095993
0.0960791
0.0961737
0.096277
0.0963892
0.0965105
0.0966413
0.0967819
0.0969324
0.0970933
0.0972647
0.0974469
0.09764
0.0978441
0.0980592
0.0982852
0.0985218
0.0987687
0.0955561
0.0955637
0.095579
0.0956018
0.0956324
0.0956706
0.0957165
0.0957701
0.0958316
0.0959011
0.0959786
0.0960642
0.0961583
0.096261
0.0963724
0.0964929
0.0966228
0.0967623
0.0969117
0.0970714
0.0972415
0.0974223
0.097614
0.0978166
0.0980303
0.0982549
0.0984902
0.0987358
0.0955438
0.0955514
0.0955666
0.0955894
0.0956199
0.095658
0.0957037
0.0957572
0.0958185
0.0958876
0.0959647
0.09605
0.0961436
0.0962456
0.0963563
0.0964761
0.096605
0.0967435
0.0968918
0.0970503
0.0972191
0.0973986
0.0975889
0.0977901
0.0980024
0.0982256
0.0984595
0.098704
0.0955321
0.0955397
0.0955549
0.0955776
0.095608
0.095646
0.0956916
0.0957449
0.095806
0.0958748
0.0959516
0.0960365
0.0961295
0.096231
0.096341
0.09646
0.0965881
0.0967256
0.0968728
0.0970301
0.0971977
0.0973758
0.0975648
0.0977646
0.0979755
0.0981973
0.09843
0.0986733
0.0955211
0.0955286
0.0955438
0.0955665
0.0955968
0.0956346
0.0956801
0.0957333
0.0957941
0.0958627
0.0959392
0.0960236
0.0961162
0.0962171
0.0963265
0.0964447
0.096572
0.0967086
0.0968548
0.0970109
0.0971773
0.0973542
0.0975418
0.0977403
0.0979498
0.0981703
0.0984017
0.0986437
0.0955106
0.0955182
0.0955333
0.0955559
0.0955862
0.095624
0.0956693
0.0957223
0.0957829
0.0958513
0.0959274
0.0960115
0.0961036
0.096204
0.0963128
0.0964303
0.0965568
0.0966925
0.0968377
0.0969927
0.097158
0.0973336
0.0975199
0.0977171
0.0979253
0.0981445
0.0983746
0.0986155
0.0955008
0.0955084
0.0955235
0.0955461
0.0955762
0.0956139
0.0956592
0.095712
0.0957725
0.0958406
0.0959164
0.0960002
0.0960919
0.0961917
0.0963
0.0964168
0.0965425
0.0966773
0.0968216
0.0969756
0.0971398
0.0973142
0.0974993
0.0976953
0.0979022
0.0981201
0.098349
0.0985888
0.0954917
0.0954992
0.0955143
0.0955369
0.095567
0.0956046
0.0956498
0.0957024
0.0957627
0.0958306
0.0959062
0.0959896
0.0960809
0.0961803
0.096288
0.0964042
0.0965292
0.0966632
0.0968066
0.0969596
0.0971227
0.0972961
0.09748
0.0976747
0.0978804
0.0980972
0.0983249
0.0985636
0.0954833
0.0954908
0.0955058
0.0955284
0.0955584
0.095596
0.095641
0.0956936
0.0957537
0.0958214
0.0958967
0.0959798
0.0960708
0.0961697
0.0962769
0.0963925
0.0965168
0.0966501
0.0967926
0.0969448
0.0971069
0.0972792
0.097462
0.0976556
0.0978602
0.0980758
0.0983024
0.09854
0.0954756
0.0954831
0.0954981
0.0955206
0.0955506
0.0955881
0.095633
0.0956855
0.0957454
0.095813
0.0958881
0.0959709
0.0960615
0.09616
0.0962667
0.0963818
0.0965055
0.0966381
0.0967798
0.0969311
0.0970923
0.0972636
0.0974455
0.097638
0.0978415
0.098056
0.0982816
0.0985182
0.0954685
0.095476
0.095491
0.0955135
0.0955435
0.0955809
0.0956258
0.0956781
0.095738
0.0958053
0.0958802
0.0959627
0.096053
0.0961512
0.0962575
0.0963721
0.0964952
0.0966271
0.0967682
0.0969187
0.097079
0.0972495
0.0974303
0.0976219
0.0978244
0.0980379
0.0982625
0.0984982
0.0954622
0.0954697
0.0954847
0.0955072
0.0955371
0.0955745
0.0956193
0.0956715
0.0957312
0.0957984
0.0958731
0.0959554
0.0960455
0.0961433
0.0962492
0.0963633
0.0964859
0.0966173
0.0967577
0.0969075
0.0970671
0.0972367
0.0974167
0.0976074
0.0978089
0.0980215
0.0982453
0.0984801
0.0954567
0.0954642
0.0954791
0.0955016
0.0955315
0.0955688
0.0956135
0.0956657
0.0957253
0.0957924
0.0958669
0.095949
0.0960388
0.0961364
0.0962419
0.0963556
0.0964778
0.0966086
0.0967485
0.0968977
0.0970565
0.0972254
0.0974046
0.0975945
0.0977953
0.098007
0.09823
0.098464
0.0954519
0.0954594
0.0954743
0.0954967
0.0955266
0.0955639
0.0956086
0.0956607
0.0957202
0.0957871
0.0958615
0.0959434
0.096033
0.0961303
0.0962356
0.0963489
0.0964707
0.0966011
0.0967404
0.0968891
0.0970473
0.0972156
0.0973942
0.0975833
0.0977833
0.0979944
0.0982166
0.0984499
0.0954478
0.0954553
0.0954703
0.0954927
0.0955225
0.0955597
0.0956044
0.0956564
0.0957159
0.0957827
0.095857
0.0959387
0.0960281
0.0961252
0.0962302
0.0963433
0.0964647
0.0965947
0.0967336
0.0968818
0.0970396
0.0972073
0.0973853
0.0975738
0.0977732
0.0979837
0.0982053
0.098438
0.0954446
0.095452
0.095467
0.0954893
0.0955192
0.0955564
0.095601
0.095653
0.0957123
0.0957791
0.0958533
0.0959349
0.0960242
0.0961211
0.0962259
0.0963387
0.0964598
0.0965895
0.0967281
0.0968759
0.0970333
0.0972005
0.097378
0.0975661
0.097765
0.0979749
0.098196
0.0984283
0.095442
0.0954495
0.0954644
0.0954868
0.0955166
0.0955538
0.0955984
0.0956503
0.0957096
0.0957763
0.0958504
0.095932
0.0960211
0.0961179
0.0962225
0.0963352
0.0964561
0.0965856
0.0967239
0.0968714
0.0970284
0.0971953
0.0973724
0.0975601
0.0977587
0.0979682
0.0981889
0.0984208
0.0954403
0.0954477
0.0954627
0.095485
0.0955148
0.095552
0.0955966
0.0956485
0.0957078
0.0957744
0.0958485
0.09593
0.096019
0.0961157
0.0962202
0.0963327
0.0964535
0.0965828
0.0967209
0.0968682
0.097025
0.0971917
0.0973685
0.097556
0.0977542
0.0979635
0.0981839
0.0984155
0.0954393
0.0954468
0.0954617
0.0954841
0.0955138
0.095551
0.0955956
0.0956475
0.0957067
0.0957734
0.0958474
0.0959288
0.0960178
0.0961144
0.0962189
0.0963313
0.096452
0.0965812
0.0967192
0.0968664
0.0970231
0.0971896
0.0973663
0.0975536
0.0977517
0.0979608
0.0981811
0.0984126
0.187411
0.13315
0.0816498
0.0692671
0.0720981
0.0737642
0.0716916
0.0739566
0.0778496
0.0811899
0.0828741
0.0840445
0.0835481
0.0848283
0.0864829
0.0879531
0.0890156
0.089852
0.0898746
0.0906428
0.0915318
0.0923669
0.0930683
0.0936671
0.0938806
0.0943633
0.0948983
0.0954209
0.0958945
0.0963215
0.0965917
0.0969025
0.0972419
0.0975816
0.0979036
0.0982053
0.0984712
0.0986718
0.0988902
0.0991128
0.0993301
0.0995396
0.0997726
0.0998992
0.100038
0.100181
0.100325
0.100466
0.100653
0.100729
0.100813
0.100902
0.100992
0.101083
0.101221
0.101261
0.101307
0.101357
0.101409
0.101463
0.101553
0.101569
0.101588
0.101611
0.101635
0.101662
0.101709
0.101707
0.101708
0.101711
0.101716
0.101722
0.101732
0.101718
0.101706
0.101696
0.101687
0.101679
0.101658
0.101636
0.101615
0.101596
0.101577
0.101559
0.101514
0.101486
0.10146
0.101434
0.101408
0.101383
0.10132
0.101289
0.101259
0.101228
0.101198
0.101169
0.101092
0.101059
0.101026
0.100993
0.10096
0.100927
0.100842
0.100808
0.100773
0.100739
0.100704
0.100669
0.100578
0.100543
0.100508
0.100472
0.100436
0.1004
0.100307
0.100272
0.100236
0.1002
0.100163
0.100126
0.100033
0.0999977
0.0999619
0.0999257
0.0998891
0.0998521
0.0997596
0.0997246
0.0996891
0.0996531
0.0996167
0.09958
0.0993123
0.099051
0.0987974
0.0985527
0.0983176
0.0980929
0.0978792
0.0976766
0.0974855
0.0973059
0.0971378
0.0969811
0.0968356
0.096701
0.0965771
0.0964635
0.09636
0.0962663
0.0961821
0.0961071
0.096041
0.0959837
0.0959349
0.0958944
0.0958623
0.0958382
0.0958222
0.0958142
0.0993486
0.0990866
0.0988321
0.0985863
0.0983501
0.0981243
0.0979094
0.0977057
0.0975134
0.0973327
0.0971636
0.0970059
0.0968594
0.096724
0.0965994
0.0964852
0.0963811
0.0962869
0.0962023
0.0961269
0.0960605
0.096003
0.095954
0.0959134
0.0958811
0.095857
0.095841
0.095833
0.0993845
0.0991217
0.0988664
0.0986196
0.0983824
0.0981555
0.0979394
0.0977346
0.0975412
0.0973594
0.0971893
0.0970306
0.0968833
0.0967471
0.0966217
0.0965069
0.0964023
0.0963076
0.0962226
0.0961468
0.0960802
0.0960224
0.0959732
0.0959325
0.0959001
0.0958759
0.0958598
0.0958518
0.0994199
0.0991565
0.0989003
0.0986526
0.0984144
0.0981864
0.0979692
0.0977633
0.0975688
0.097386
0.0972149
0.0970553
0.0969071
0.0967701
0.0966441
0.0965286
0.0964235
0.0963283
0.0962429
0.0961668
0.0960999
0.0960419
0.0959925
0.0959517
0.0959192
0.0958949
0.0958788
0.0958707
0.099455
0.0991908
0.0989338
0.0986852
0.098446
0.098217
0.0979987
0.0977917
0.0975962
0.0974124
0.0972403
0.0970798
0.0969309
0.0967931
0.0966664
0.0965503
0.0964447
0.0963491
0.0962633
0.0961869
0.0961197
0.0960614
0.0960119
0.0959709
0.0959383
0.0959139
0.0958978
0.0958897
0.0994895
0.0992247
0.0989669
0.0987174
0.0984772
0.0982472
0.0980279
0.0978199
0.0976234
0.0974386
0.0972656
0.0971043
0.0969545
0.096816
0.0966886
0.096572
0.0964658
0.0963698
0.0962836
0.0962069
0.0961394
0.096081
0.0960313
0.0959901
0.0959574
0.095933
0.0959168
0.0959087
0.224514
0.22451
0.224502
0.22449
0.224473
0.224453
0.224428
0.224399
0.224366
0.224329
0.224288
0.224242
0.224193
0.224139
0.224081
0.224018
0.223952
0.223881
0.223807
0.223728
0.223645
0.223559
0.223468
0.223373
0.223275
0.223172
0.223066
0.222957
0.222846
0.222736
0.222631
0.222537
0.222463
0.222426
0.222467
0.222715
0.223502
0.224992
0.227637
0.225653
0.0911508
0.0911495
0.091147
0.0911433
0.0911383
0.0911321
0.0911246
0.0911158
0.0911058
0.0910944
0.0910817
0.0910676
0.0910522
0.0910354
0.091017
0.0909973
0.090976
0.0909532
0.0909289
0.0909033
0.0908767
0.0908495
0.0908223
0.0907962
0.0907726
0.0907534
0.0907412
0.0907387
0.0907492
0.0907752
0.0908167
0.0908683
0.0909126
0.0909127
0.09081
0.0905081
0.0897075
0.0879206
0.0821338
0.0696722
0.077993
0.0779926
0.0779917
0.0779904
0.0779887
0.0779865
0.077984
0.0779809
0.0779775
0.0779736
0.0779693
0.0779646
0.0779594
0.0779539
0.077948
0.0779416
0.0779349
0.0779279
0.0779204
0.0779125
0.0779042
0.0778953
0.0778857
0.0778752
0.0778635
0.0778503
0.0778351
0.0778177
0.0777982
0.077777
0.0777561
0.0777399
0.0777372
0.0777657
0.0778598
0.0780829
0.0785407
0.0794084
0.080848
0.0824906
0.0876331
0.0876326
0.0876314
0.0876298
0.0876275
0.0876247
0.0876213
0.0876174
0.0876129
0.0876079
0.0876022
0.0875961
0.0875893
0.087582
0.0875741
0.0875657
0.0875568
0.0875473
0.0875373
0.0875268
0.0875156
0.0875039
0.0874916
0.0874785
0.0874646
0.0874498
0.0874341
0.0874173
0.0873998
0.0873822
0.087366
0.0873541
0.0873519
0.0873691
0.0874226
0.0875396
0.0877574
0.0881196
0.0886442
0.0892443
0.0927678
0.0927671
0.0927658
0.0927639
0.0927613
0.0927581
0.0927542
0.0927497
0.0927445
0.0927387
0.0927322
0.0927251
0.0927173
0.0927089
0.0926998
0.0926901
0.0926797
0.0926687
0.0926571
0.0926449
0.092632
0.0926185
0.0926043
0.0925895
0.0925739
0.0925577
0.0925408
0.0925234
0.0925057
0.0924884
0.0924727
0.0924607
0.092456
0.0924649
0.0924965
0.0925645
0.0926854
0.0928758
0.0931434
0.0934775
0.096045
0.0960443
0.0960428
0.0960407
0.0960379
0.0960344
0.0960301
0.0960252
0.0960195
0.0960131
0.096006
0.0959981
0.0959896
0.0959803
0.0959704
0.0959597
0.0959483
0.0959362
0.0959234
0.0959099
0.0958958
0.095881
0.0958654
0.0958492
0.0958324
0.0958149
0.0957968
0.0957783
0.0957596
0.0957414
0.0957247
0.095711
0.0957031
0.0957049
0.0957224
0.0957633
0.0958368
0.0959518
0.0961149
0.0963277
0.0982859
0.0982851
0.0982836
0.0982813
0.0982783
0.0982745
0.0982699
0.0982646
0.0982585
0.0982517
0.0982441
0.0982357
0.0982265
0.0982165
0.0982058
0.0981944
0.0981821
0.0981692
0.0981554
0.098141
0.0981258
0.0981099
0.0980932
0.0980759
0.0980578
0.0980391
0.0980199
0.0980002
0.0979804
0.0979608
0.0979425
0.0979265
0.097915
0.0979106
0.0979174
0.0979403
0.097985
0.0980572
0.0981612
0.0982993
0.0998476
0.0998468
0.0998452
0.0998428
0.0998396
0.0998356
0.0998308
0.0998252
0.0998187
0.0998114
0.0998034
0.0997945
0.0997848
0.0997743
0.0997629
0.0997508
0.0997378
0.0997241
0.0997095
0.0996942
0.0996781
0.0996612
0.0996436
0.0996252
0.0996061
0.0995864
0.099566
0.0995451
0.099524
0.0995031
0.0994829
0.0994645
0.0994493
0.0994394
0.0994375
0.0994468
0.0994709
0.0995136
0.0995776
0.0996642
0.100925
0.100924
0.100922
0.10092
0.100916
0.100912
0.100907
0.100901
0.100894
0.100887
0.100878
0.100869
0.100859
0.100848
0.100836
0.100823
0.10081
0.100795
0.10078
0.100764
0.100747
0.100729
0.100711
0.100691
0.100671
0.100651
0.100629
0.100607
0.100585
0.100562
0.100541
0.10052
0.100501
0.100486
0.100477
0.100476
0.100484
0.100505
0.10054
0.10059
0.101641
0.10164
0.101639
0.101636
0.101633
0.101628
0.101623
0.101617
0.10161
0.101602
0.101593
0.101583
0.101573
0.101561
0.101549
0.101536
0.101521
0.101506
0.101491
0.101474
0.101456
0.101438
0.101418
0.101398
0.101377
0.101356
0.101333
0.101311
0.101287
0.101263
0.10124
0.101217
0.101195
0.101176
0.101161
0.101151
0.101147
0.101152
0.101166
0.101189
0.102085
0.102084
0.102083
0.10208
0.102076
0.102072
0.102066
0.10206
0.102053
0.102044
0.102035
0.102025
0.102014
0.102003
0.10199
0.101976
0.101961
0.101946
0.10193
0.101912
0.101894
0.101875
0.101855
0.101834
0.101813
0.10179
0.101767
0.101743
0.101719
0.101694
0.101669
0.101644
0.10162
0.101598
0.101578
0.101561
0.101548
0.10154
0.101539
0.101543
0.102323
0.102322
0.10232
0.102317
0.102313
0.102309
0.102303
0.102297
0.102289
0.102281
0.102272
0.102261
0.10225
0.102238
0.102225
0.102211
0.102196
0.10218
0.102163
0.102145
0.102127
0.102107
0.102086
0.102065
0.102043
0.10202
0.101996
0.101971
0.101946
0.10192
0.101894
0.101868
0.101842
0.101817
0.101793
0.101771
0.101752
0.101735
0.101723
0.101714
0.102405
0.102404
0.102402
0.102399
0.102396
0.102391
0.102385
0.102379
0.102371
0.102362
0.102353
0.102342
0.102331
0.102319
0.102305
0.102291
0.102276
0.102259
0.102242
0.102224
0.102205
0.102185
0.102164
0.102142
0.10212
0.102096
0.102072
0.102047
0.102021
0.101994
0.101967
0.10194
0.101912
0.101885
0.101858
0.101833
0.101808
0.101786
0.101766
0.101748
0.102372
0.102371
0.102369
0.102366
0.102363
0.102358
0.102352
0.102345
0.102338
0.102329
0.102319
0.102309
0.102297
0.102285
0.102271
0.102256
0.102241
0.102224
0.102207
0.102189
0.102169
0.102149
0.102128
0.102106
0.102083
0.102059
0.102034
0.102009
0.101982
0.101955
0.101927
0.101899
0.101871
0.101842
0.101813
0.101785
0.101757
0.101731
0.101705
0.101681
0.102255
0.102254
0.102252
0.102249
0.102246
0.102241
0.102235
0.102228
0.10222
0.102212
0.102202
0.102191
0.10218
0.102167
0.102153
0.102139
0.102123
0.102106
0.102089
0.10207
0.102051
0.10203
0.102009
0.101987
0.101963
0.101939
0.101914
0.101888
0.101862
0.101834
0.101806
0.101777
0.101748
0.101718
0.101688
0.101658
0.101629
0.101599
0.10157
0.101541
0.102078
0.102077
0.102075
0.102073
0.102069
0.102064
0.102058
0.102051
0.102043
0.102035
0.102025
0.102014
0.102003
0.10199
0.101976
0.101961
0.101946
0.101929
0.101912
0.101893
0.101873
0.101853
0.101831
0.101809
0.101786
0.101761
0.101736
0.10171
0.101683
0.101656
0.101627
0.101598
0.101568
0.101538
0.101507
0.101476
0.101445
0.101413
0.101382
0.101351
0.10186
0.101859
0.101857
0.101854
0.10185
0.101845
0.10184
0.101833
0.101825
0.101816
0.101806
0.101796
0.101784
0.101771
0.101758
0.101743
0.101727
0.101711
0.101693
0.101674
0.101655
0.101634
0.101613
0.10159
0.101567
0.101543
0.101518
0.101492
0.101465
0.101437
0.101408
0.101379
0.101349
0.101318
0.101287
0.101255
0.101223
0.101191
0.101158
0.101125
0.101613
0.101612
0.10161
0.101607
0.101604
0.101599
0.101593
0.101586
0.101578
0.10157
0.10156
0.101549
0.101538
0.101525
0.101511
0.101497
0.101481
0.101465
0.101447
0.101429
0.101409
0.101389
0.101367
0.101345
0.101321
0.101297
0.101272
0.101246
0.101219
0.101192
0.101163
0.101134
0.101104
0.101073
0.101041
0.101009
0.100977
0.100944
0.10091
0.100876
0.101348
0.101347
0.101345
0.101343
0.101339
0.101334
0.101328
0.101321
0.101314
0.101305
0.101295
0.101285
0.101273
0.101261
0.101247
0.101233
0.101217
0.101201
0.101183
0.101165
0.101145
0.101125
0.101104
0.101082
0.101059
0.101034
0.101009
0.100984
0.100957
0.100929
0.100901
0.100872
0.100842
0.100811
0.100779
0.100747
0.100715
0.100681
0.100647
0.100613
0.101072
0.101072
0.10107
0.101067
0.101063
0.101058
0.101053
0.101046
0.101038
0.10103
0.10102
0.10101
0.100998
0.100986
0.100972
0.100958
0.100942
0.100926
0.100909
0.100891
0.100871
0.100851
0.10083
0.100808
0.100785
0.100762
0.100737
0.100711
0.100685
0.100657
0.100629
0.1006
0.10057
0.10054
0.100508
0.100476
0.100444
0.10041
0.100376
0.100342
0.100791
0.10079
0.100788
0.100785
0.100782
0.100777
0.100771
0.100765
0.100757
0.100749
0.100739
0.100729
0.100717
0.100705
0.100692
0.100678
0.100662
0.100646
0.100629
0.100611
0.100592
0.100572
0.100552
0.10053
0.100507
0.100484
0.100459
0.100434
0.100408
0.100381
0.100353
0.100324
0.100294
0.100264
0.100233
0.100201
0.100169
0.100136
0.100102
0.100068
0.100508
0.100507
0.100505
0.100503
0.100499
0.100494
0.100489
0.100482
0.100475
0.100466
0.100457
0.100447
0.100435
0.100423
0.10041
0.100396
0.100381
0.100365
0.100348
0.100331
0.100312
0.100292
0.100272
0.10025
0.100228
0.100205
0.10018
0.100155
0.10013
0.100103
0.100075
0.100047
0.100018
0.0999881
0.0999575
0.0999261
0.0998941
0.0998614
0.099828
0.0997941
0.0995235
0.099258
0.0989995
0.0987491
0.098508
0.098277
0.0980568
0.0978477
0.0976503
0.0974646
0.0972907
0.0971285
0.096978
0.0968388
0.0967108
0.0965936
0.0964869
0.0963905
0.0963039
0.0962269
0.0961592
0.0961005
0.0960506
0.0960094
0.0959766
0.0959521
0.0959358
0.0959276
0.0995569
0.0992908
0.0990315
0.0987803
0.0985383
0.0983064
0.0980852
0.0978752
0.0976769
0.0974903
0.0973155
0.0971525
0.0970012
0.0968614
0.0967328
0.0966151
0.0965079
0.0964111
0.0963241
0.0962468
0.0961789
0.09612
0.0960699
0.0960286
0.0959956
0.0959711
0.0959547
0.0959466
0.0995897
0.099323
0.099063
0.098811
0.0985681
0.0983353
0.0981132
0.0979024
0.0977031
0.0975156
0.09734
0.0971763
0.0970243
0.0968838
0.0967546
0.0966364
0.0965288
0.0964315
0.0963443
0.0962667
0.0961985
0.0961394
0.0960892
0.0960477
0.0960147
0.09599
0.0959736
0.0959655
0.0996219
0.0993546
0.0990939
0.0988411
0.0985974
0.0983637
0.0981408
0.097929
0.0977289
0.0975406
0.0973643
0.0971998
0.0970471
0.096906
0.0967763
0.0966575
0.0965495
0.0964518
0.0963642
0.0962864
0.0962179
0.0961587
0.0961083
0.0960667
0.0960336
0.0960089
0.0959924
0.0959843
0.0996535
0.0993855
0.0991241
0.0988706
0.0986261
0.0983916
0.0981678
0.0979553
0.0977543
0.0975653
0.0973882
0.097223
0.0970696
0.096928
0.0967976
0.0966784
0.09657
0.096472
0.096384
0.0963059
0.0962373
0.0961778
0.0961273
0.0960855
0.0960523
0.0960276
0.0960111
0.0960029
0.0996843
0.0994158
0.0991537
0.0988995
0.0986543
0.098419
0.0981944
0.097981
0.0977793
0.0975895
0.0974117
0.0972458
0.0970919
0.0969496
0.0968188
0.0966991
0.0965902
0.0964919
0.0964037
0.0963253
0.0962564
0.0961968
0.0961461
0.0961043
0.096071
0.0960461
0.0960296
0.0960214
0.0997144
0.0994454
0.0991827
0.0989277
0.0986818
0.0984457
0.0982204
0.0980063
0.0978038
0.0976133
0.0974348
0.0972683
0.0971137
0.0969709
0.0968396
0.0967195
0.0966103
0.0965116
0.0964231
0.0963444
0.0962753
0.0962155
0.0961648
0.0961228
0.0960894
0.0960645
0.096048
0.0960397
0.0997439
0.0994742
0.0992109
0.0989553
0.0987087
0.0984719
0.0982458
0.098031
0.0978278
0.0976366
0.0974574
0.0972903
0.0971352
0.0969919
0.0968601
0.0967396
0.09663
0.096531
0.0964422
0.0963633
0.096294
0.0962341
0.0961832
0.0961411
0.0961076
0.0960827
0.0960661
0.0960578
0.0997725
0.0995023
0.0992384
0.0989822
0.0987349
0.0984974
0.0982707
0.0980551
0.0978513
0.0976594
0.0974796
0.097312
0.0971563
0.0970125
0.0968803
0.0967594
0.0966494
0.0965501
0.096461
0.0963819
0.0963125
0.0962524
0.0962013
0.0961591
0.0961256
0.0961006
0.096084
0.0960757
0.0998004
0.0995297
0.0992652
0.0990084
0.0987604
0.0985223
0.0982949
0.0980787
0.0978742
0.0976817
0.0975014
0.0973332
0.097177
0.0970327
0.0969001
0.0967788
0.0966685
0.0965689
0.0964796
0.0964003
0.0963306
0.0962704
0.0962192
0.0961769
0.0961433
0.0961183
0.0961016
0.0960933
0.0998274
0.0995563
0.0992912
0.0990338
0.0987853
0.0985465
0.0983185
0.0981017
0.0978966
0.0977035
0.0975226
0.0973539
0.0971973
0.0970525
0.0969195
0.0967978
0.0966872
0.0965873
0.0964978
0.0964183
0.0963485
0.0962881
0.0962368
0.0961944
0.0961607
0.0961356
0.0961189
0.0961106
0.0998537
0.0995821
0.0993165
0.0990585
0.0988094
0.0985701
0.0983414
0.098124
0.0979184
0.0977248
0.0975433
0.0973741
0.097217
0.0970719
0.0969385
0.0968165
0.0967056
0.0966054
0.0965156
0.0964359
0.096366
0.0963054
0.096254
0.0962116
0.0961778
0.0961527
0.096136
0.0961276
0.0998791
0.099607
0.099341
0.0990825
0.0988328
0.0985929
0.0983637
0.0981458
0.0979396
0.0977454
0.0975635
0.0973938
0.0972363
0.0970908
0.096957
0.0968347
0.0967235
0.0966231
0.0965331
0.0964532
0.0963831
0.0963224
0.0962709
0.0962284
0.0961946
0.0961694
0.0961526
0.0961443
0.0999037
0.0996312
0.0993646
0.0991056
0.0988554
0.098615
0.0983853
0.0981668
0.0979601
0.0977655
0.0975831
0.097413
0.0972551
0.0971092
0.0969751
0.0968524
0.096741
0.0966404
0.0965502
0.0964701
0.0963998
0.096339
0.0962874
0.0962448
0.0962109
0.0961857
0.0961689
0.0961606
0.0999275
0.0996545
0.0993875
0.099128
0.0988773
0.0986364
0.0984062
0.0981873
0.0979801
0.097785
0.0976022
0.0974316
0.0972733
0.0971271
0.0969926
0.0968697
0.096758
0.0966572
0.0965668
0.0964866
0.0964161
0.0963552
0.0963035
0.0962608
0.0962269
0.0962016
0.0961848
0.0961765
0.0999504
0.099677
0.0994096
0.0991496
0.0988985
0.0986571
0.0984264
0.098207
0.0979994
0.0978038
0.0976206
0.0974497
0.097291
0.0971444
0.0970097
0.0968865
0.0967746
0.0966735
0.096583
0.0965026
0.096432
0.096371
0.0963192
0.0962765
0.0962425
0.0962172
0.0962003
0.0961919
0.0999724
0.0996986
0.0994308
0.0991704
0.0989188
0.098677
0.0984459
0.098226
0.098018
0.097822
0.0976384
0.0974671
0.0973081
0.0971613
0.0970263
0.0969028
0.0967907
0.0966894
0.0965987
0.0965181
0.0964475
0.0963863
0.0963345
0.0962916
0.0962576
0.0962322
0.0962154
0.096207
0.0999935
0.0997194
0.0994511
0.0991904
0.0989384
0.0986962
0.0984646
0.0982443
0.0980359
0.0978396
0.0976556
0.097484
0.0973247
0.0971775
0.0970423
0.0969186
0.0968062
0.0967048
0.0966139
0.0965332
0.0964624
0.0964012
0.0963492
0.0963063
0.0962723
0.0962469
0.09623
0.0962216
0.100014
0.0997392
0.0994707
0.0992095
0.0989571
0.0987145
0.0984826
0.098262
0.0980531
0.0978565
0.0976722
0.0975002
0.0973406
0.0971932
0.0970577
0.0969338
0.0968212
0.0967196
0.0966286
0.0965478
0.0964769
0.0964156
0.0963635
0.0963206
0.0962864
0.096261
0.0962441
0.0962357
0.100033
0.0997582
0.0994893
0.0992279
0.0989751
0.0987321
0.0984998
0.0982788
0.0980697
0.0978727
0.0976881
0.0975158
0.097356
0.0972083
0.0970725
0.0969484
0.0968357
0.0967339
0.0966427
0.0965618
0.0964908
0.0964294
0.0963773
0.0963343
0.0963001
0.0962746
0.0962577
0.0962493
0.100051
0.0997764
0.0995071
0.0992453
0.0989922
0.0987489
0.0985163
0.098295
0.0980855
0.0978882
0.0977033
0.0975308
0.0973707
0.0972227
0.0970868
0.0969625
0.0968496
0.0967476
0.0966563
0.0965753
0.0965042
0.0964427
0.0963906
0.0963475
0.0963133
0.0962878
0.0962708
0.0962624
0.100069
0.0997936
0.0995241
0.099262
0.0990086
0.0987649
0.098532
0.0983104
0.0981006
0.097903
0.0977178
0.0975451
0.0973847
0.0972366
0.0971004
0.096976
0.0968629
0.0967608
0.0966694
0.0965882
0.096517
0.0964555
0.0964033
0.0963601
0.0963259
0.0963004
0.0962834
0.0962749
0.100086
0.0998099
0.0995401
0.0992777
0.099024
0.0987801
0.0985469
0.098325
0.0981149
0.0979171
0.0977317
0.0975587
0.0973981
0.0972498
0.0971134
0.0969888
0.0968756
0.0967734
0.0966818
0.0966006
0.0965293
0.0964677
0.0964154
0.0963722
0.0963379
0.0963124
0.0962954
0.0962869
0.100101
0.0998254
0.0995553
0.0992927
0.0990387
0.0987945
0.098561
0.0983389
0.0981286
0.0979305
0.0977448
0.0975716
0.0974108
0.0972623
0.0971258
0.097001
0.0968877
0.0967853
0.0966937
0.0966124
0.096541
0.0964793
0.096427
0.0963837
0.0963494
0.0963238
0.0963068
0.0962984
0.100116
0.0998399
0.0995696
0.0993067
0.0990525
0.0988081
0.0985743
0.0983519
0.0981414
0.0979431
0.0977572
0.0975838
0.0974229
0.0972742
0.0971375
0.0970126
0.0968991
0.0967967
0.0967049
0.0966235
0.0965521
0.0964903
0.0964379
0.0963947
0.0963603
0.0963347
0.0963177
0.0963092
0.10013
0.0998536
0.099583
0.0993199
0.0990655
0.0988208
0.0985869
0.0983642
0.0981535
0.097955
0.0977689
0.0975953
0.0974342
0.0972854
0.0971486
0.0970235
0.0969099
0.0968074
0.0967155
0.096634
0.0965625
0.0965007
0.0964483
0.096405
0.0963706
0.096345
0.0963279
0.0963195
0.100143
0.0998663
0.0995956
0.0993322
0.0990776
0.0988328
0.0985986
0.0983758
0.0981648
0.0979661
0.0977799
0.0976061
0.0974448
0.0972958
0.0971589
0.0970338
0.09692
0.0968174
0.0967255
0.0966439
0.0965723
0.0965105
0.096458
0.0964147
0.0963802
0.0963546
0.0963376
0.0963291
0.100155
0.0998781
0.0996072
0.0993437
0.0990889
0.0988438
0.0986095
0.0983865
0.0981754
0.0979765
0.0977901
0.0976162
0.0974548
0.0973056
0.0971686
0.0970433
0.0969295
0.0968268
0.0967348
0.0966531
0.0965815
0.0965196
0.0964671
0.0964237
0.0963893
0.0963636
0.0963466
0.0963381
0.100166
0.099889
0.099618
0.0993543
0.0990993
0.0988541
0.0986196
0.0983964
0.0981851
0.0979861
0.0977996
0.0976255
0.097464
0.0973147
0.0971776
0.0970522
0.0969383
0.0968355
0.0967434
0.0966617
0.09659
0.0965281
0.0964755
0.0964321
0.0963977
0.096372
0.0963549
0.0963464
0.100176
0.099899
0.0996278
0.099364
0.0991089
0.0988635
0.0986288
0.0984055
0.0981941
0.0979949
0.0978083
0.0976341
0.0974724
0.0973231
0.0971858
0.0970604
0.0969464
0.0968435
0.0967514
0.0966696
0.0965979
0.0965359
0.0964833
0.0964399
0.0964054
0.0963797
0.0963626
0.0963541
0.100185
0.0999081
0.0996368
0.0993728
0.0991176
0.0988721
0.0986372
0.0984138
0.0982023
0.098003
0.0978162
0.0976419
0.0974801
0.0973307
0.0971933
0.0970678
0.0969537
0.0968508
0.0967586
0.0966768
0.096605
0.096543
0.0964904
0.0964469
0.0964124
0.0963867
0.0963696
0.0963611
0.100194
0.0999163
0.0996449
0.0993808
0.0991254
0.0988798
0.0986448
0.0984213
0.0982096
0.0980103
0.0978233
0.097649
0.0974871
0.0973376
0.0972001
0.0970745
0.0969604
0.0968574
0.0967652
0.0966833
0.0966115
0.0965494
0.0964968
0.0964533
0.0964188
0.0963931
0.096376
0.0963675
0.100201
0.0999236
0.0996521
0.0993879
0.0991324
0.0988866
0.0986516
0.0984279
0.0982162
0.0980167
0.0978297
0.0976553
0.0974933
0.0973437
0.0972062
0.0970805
0.0969664
0.0968633
0.096771
0.0966891
0.0966173
0.0965552
0.0965025
0.096459
0.0964245
0.0963988
0.0963817
0.0963731
0.100207
0.09993
0.0996583
0.0993941
0.0991385
0.0988927
0.0986575
0.0984338
0.0982219
0.0980224
0.0978353
0.0976608
0.0974988
0.0973491
0.0972115
0.0970858
0.0969716
0.0968685
0.0967762
0.0966942
0.0966224
0.0965602
0.0965076
0.096464
0.0964295
0.0964037
0.0963867
0.0963781
0.100213
0.0999354
0.0996637
0.0993994
0.0991437
0.0988978
0.0986626
0.0984388
0.0982269
0.0980273
0.0978401
0.0976655
0.0975034
0.0973537
0.0972161
0.0970903
0.0969761
0.0968729
0.0967806
0.0966986
0.0966267
0.0965646
0.0965119
0.0964684
0.0964338
0.096408
0.0963909
0.0963824
0.100218
0.09994
0.0996682
0.0994038
0.0991481
0.0989021
0.0986669
0.098443
0.098231
0.0980313
0.0978441
0.0976695
0.0975073
0.0973576
0.0972199
0.0970941
0.0969798
0.0968767
0.0967843
0.0967023
0.0966304
0.0965682
0.0965155
0.0964719
0.0964374
0.0964116
0.0963945
0.096386
0.100221
0.0999436
0.0996718
0.0994073
0.0991516
0.0989056
0.0986702
0.0984463
0.0982343
0.0980346
0.0978473
0.0976726
0.0975105
0.0973607
0.097223
0.0970972
0.0969828
0.0968796
0.0967872
0.0967052
0.0966333
0.0965711
0.0965184
0.0964748
0.0964403
0.0964145
0.0963974
0.0963888
0.100224
0.0999464
0.0996745
0.09941
0.0991542
0.0989081
0.0986728
0.0984488
0.0982368
0.098037
0.0978497
0.097675
0.0975128
0.097363
0.0972253
0.0970994
0.0969851
0.0968819
0.0967894
0.0967074
0.0966355
0.0965733
0.0965206
0.096477
0.0964424
0.0964166
0.0963995
0.096391
0.100226
0.0999482
0.0996763
0.0994118
0.0991559
0.0989099
0.0986745
0.0984505
0.0982384
0.0980386
0.0978513
0.0976766
0.0975144
0.0973645
0.0972268
0.0971009
0.0969866
0.0968834
0.0967909
0.0967089
0.096637
0.0965748
0.096522
0.0964784
0.0964439
0.0964181
0.096401
0.0963924
0.100227
0.0999491
0.0996772
0.0994127
0.0991568
0.0989107
0.0986753
0.0984513
0.0982393
0.0980395
0.0978521
0.0976774
0.0975152
0.0973653
0.0972276
0.0971017
0.0969873
0.0968841
0.0967917
0.0967096
0.0966377
0.0965755
0.0965227
0.0964792
0.0964446
0.0964188
0.0964017
0.0963932
)
;

boundaryField
{
    bc-2
    {
        type            empty;
    }
    bc-3
    {
        type            empty;
    }
    bottom
    {
        type            zeroGradient;
    }
    leftSide
    {
        type            zeroGradient;
    }
    naturalSurface
    {
        type            zeroGradient;
    }
    rightSide
    {
        type            zeroGradient;
    }
    slopesurface
    {
        type            zeroGradient;
    }
    subGradeSurface
    {
        type            zeroGradient;
    }
}


// ************************************************************************* //
