# Supplementary material for: A finite volume-based model for the hydrothermal behavior of soil under freeze–thaw cycles
Source: PLoS One. 2021 Jun 3;16(6):e0252680. doi: 10.1371/journal.pone.0252680 (PMC8174737; doi:10.1371/journal.pone.0252680)
Supplement: S2 Data — (ZIP) [file pone.0252680.s002.zip › 土柱计算数据/2/2.90304e+08/Kg]

/*--------------------------------*- C++ -*----------------------------------*\
| =========                 |                                                 |
| \\      /  F ield         | OpenFOAM: The Open Source CFD Toolbox           |
|  \\    /   O peration     | Version:  2.4.0                                 |
|   \\  /    A nd           | Web:      www.OpenFOAM.org                      |
|    \\/     M anipulation  |                                                 |
\*---------------------------------------------------------------------------*/
FoamFile
{
    version     2.0;
    format      ascii;
    class       volVectorField;
    location    "2.90304e+08";
    object      Kg;
}
// * * * * * * * * * * * * * * * * * * * * * * * * * * * * * * * * * * * * * //

dimensions      [0 1 -1 0 0 0 0];

internalField   nonuniform List<vector> 
9554
(
(0 -7.18211e-08 0)
(0 -7.1642e-08 0)
(0 -7.12863e-08 0)
(0 -7.07591e-08 0)
(0 -7.00683e-08 0)
(0 -6.92235e-08 0)
(0 -6.82369e-08 0)
(0 -6.71223e-08 0)
(0 -6.58951e-08 0)
(0 -6.45721e-08 0)
(0 -6.31708e-08 0)
(0 -6.17092e-08 0)
(0 -6.02058e-08 0)
(0 -5.86784e-08 0)
(0 -5.71446e-08 0)
(0 -5.56208e-08 0)
(0 -5.41222e-08 0)
(0 -5.26624e-08 0)
(0 -5.12534e-08 0)
(0 -4.9905e-08 0)
(0 -4.86253e-08 0)
(0 -4.742e-08 0)
(0 -7.18162e-08 0)
(0 -7.16371e-08 0)
(0 -7.12814e-08 0)
(0 -7.07543e-08 0)
(0 -7.00635e-08 0)
(0 -6.92188e-08 0)
(0 -6.82322e-08 0)
(0 -6.71177e-08 0)
(0 -6.58906e-08 0)
(0 -6.45677e-08 0)
(0 -6.31664e-08 0)
(0 -6.1705e-08 0)
(0 -6.02017e-08 0)
(0 -5.86744e-08 0)
(0 -5.71407e-08 0)
(0 -5.5617e-08 0)
(0 -5.41185e-08 0)
(0 -5.26589e-08 0)
(0 -5.125e-08 0)
(0 -4.99017e-08 0)
(0 -4.86221e-08 0)
(0 -4.74169e-08 0)
(0 -7.18064e-08 0)
(0 -7.16273e-08 0)
(0 -7.12716e-08 0)
(0 -7.07446e-08 0)
(0 -7.00539e-08 0)
(0 -6.92093e-08 0)
(0 -6.82229e-08 0)
(0 -6.71085e-08 0)
(0 -6.58816e-08 0)
(0 -6.45588e-08 0)
(0 -6.31578e-08 0)
(0 -6.16966e-08 0)
(0 -6.01934e-08 0)
(0 -5.86664e-08 0)
(0 -5.71329e-08 0)
(0 -5.56095e-08 0)
(0 -5.41112e-08 0)
(0 -5.26518e-08 0)
(0 -5.12431e-08 0)
(0 -4.98951e-08 0)
(0 -4.86157e-08 0)
(0 -4.74108e-08 0)
(0 -7.17916e-08 0)
(0 -7.16125e-08 0)
(0 -7.1257e-08 0)
(0 -7.07301e-08 0)
(0 -7.00394e-08 0)
(0 -6.9195e-08 0)
(0 -6.82088e-08 0)
(0 -6.70946e-08 0)
(0 -6.5868e-08 0)
(0 -6.45455e-08 0)
(0 -6.31448e-08 0)
(0 -6.16838e-08 0)
(0 -6.0181e-08 0)
(0 -5.86544e-08 0)
(0 -5.71212e-08 0)
(0 -5.55981e-08 0)
(0 -5.41002e-08 0)
(0 -5.26412e-08 0)
(0 -5.12329e-08 0)
(0 -4.98852e-08 0)
(0 -4.86062e-08 0)
(0 -4.74015e-08 0)
(0 -7.17719e-08 0)
(0 -7.15928e-08 0)
(0 -7.12373e-08 0)
(0 -7.07106e-08 0)
(0 -7.00201e-08 0)
(0 -6.91759e-08 0)
(0 -6.819e-08 0)
(0 -6.70761e-08 0)
(0 -6.58498e-08 0)
(0 -6.45277e-08 0)
(0 -6.31274e-08 0)
(0 -6.16669e-08 0)
(0 -6.01645e-08 0)
(0 -5.86383e-08 0)
(0 -5.71057e-08 0)
(0 -5.5583e-08 0)
(0 -5.40856e-08 0)
(0 -5.26271e-08 0)
(0 -5.12192e-08 0)
(0 -4.9872e-08 0)
(0 -4.85934e-08 0)
(0 -4.73892e-08 0)
(0 -7.17471e-08 0)
(0 -7.15681e-08 0)
(0 -7.12127e-08 0)
(0 -7.06861e-08 0)
(0 -6.99959e-08 0)
(0 -6.9152e-08 0)
(0 -6.81664e-08 0)
(0 -6.70529e-08 0)
(0 -6.58271e-08 0)
(0 -6.45054e-08 0)
(0 -6.31056e-08 0)
(0 -6.16456e-08 0)
(0 -6.01438e-08 0)
(0 -5.86182e-08 0)
(0 -5.70861e-08 0)
(0 -5.55641e-08 0)
(0 -5.40673e-08 0)
(0 -5.26094e-08 0)
(0 -5.12021e-08 0)
(0 -4.98555e-08 0)
(0 -4.85775e-08 0)
(0 -4.73739e-08 0)
(0 -7.17172e-08 0)
(0 -7.15383e-08 0)
(0 -7.11831e-08 0)
(0 -7.06567e-08 0)
(0 -6.99668e-08 0)
(0 -6.91232e-08 0)
(0 -6.8138e-08 0)
(0 -6.7025e-08 0)
(0 -6.57996e-08 0)
(0 -6.44785e-08 0)
(0 -6.30793e-08 0)
(0 -6.162e-08 0)
(0 -6.01189e-08 0)
(0 -5.8594e-08 0)
(0 -5.70626e-08 0)
(0 -5.55414e-08 0)
(0 -5.40453e-08 0)
(0 -5.25881e-08 0)
(0 -5.11816e-08 0)
(0 -4.98357e-08 0)
(0 -4.85584e-08 0)
(0 -4.73555e-08 0)
(0 -7.16822e-08 0)
(0 -7.15034e-08 0)
(0 -7.11483e-08 0)
(0 -7.06222e-08 0)
(0 -6.99326e-08 0)
(0 -6.90894e-08 0)
(0 -6.81047e-08 0)
(0 -6.69922e-08 0)
(0 -6.57675e-08 0)
(0 -6.44471e-08 0)
(0 -6.30486e-08 0)
(0 -6.159e-08 0)
(0 -6.00897e-08 0)
(0 -5.85656e-08 0)
(0 -5.70352e-08 0)
(0 -5.55148e-08 0)
(0 -5.40196e-08 0)
(0 -5.25633e-08 0)
(0 -5.11577e-08 0)
(0 -4.98126e-08 0)
(0 -4.85361e-08 0)
(0 -4.7334e-08 0)
(0 -7.1642e-08 0)
(0 -7.14632e-08 0)
(0 -7.11084e-08 0)
(0 -7.05825e-08 0)
(0 -6.98933e-08 0)
(0 -6.90506e-08 0)
(0 -6.80664e-08 0)
(0 -6.69546e-08 0)
(0 -6.57306e-08 0)
(0 -6.44109e-08 0)
(0 -6.30133e-08 0)
(0 -6.15556e-08 0)
(0 -6.00563e-08 0)
(0 -5.85332e-08 0)
(0 -5.70037e-08 0)
(0 -5.54843e-08 0)
(0 -5.39902e-08 0)
(0 -5.25349e-08 0)
(0 -5.11302e-08 0)
(0 -4.97862e-08 0)
(0 -4.85107e-08 0)
(0 -4.73094e-08 0)
(0 -7.15964e-08 0)
(0 -7.14178e-08 0)
(0 -7.10631e-08 0)
(0 -7.05376e-08 0)
(0 -6.98488e-08 0)
(0 -6.90067e-08 0)
(0 -6.80231e-08 0)
(0 -6.69121e-08 0)
(0 -6.56888e-08 0)
(0 -6.43701e-08 0)
(0 -6.29734e-08 0)
(0 -6.15168e-08 0)
(0 -6.00185e-08 0)
(0 -5.84965e-08 0)
(0 -5.69682e-08 0)
(0 -5.545e-08 0)
(0 -5.3957e-08 0)
(0 -5.25028e-08 0)
(0 -5.10994e-08 0)
(0 -4.97565e-08 0)
(0 -4.8482e-08 0)
(0 -4.72819e-08 0)
(0 -7.15454e-08 0)
(0 -7.13669e-08 0)
(0 -7.10125e-08 0)
(0 -7.04874e-08 0)
(0 -6.97991e-08 0)
(0 -6.89576e-08 0)
(0 -6.79747e-08 0)
(0 -6.68645e-08 0)
(0 -6.56422e-08 0)
(0 -6.43244e-08 0)
(0 -6.29288e-08 0)
(0 -6.14734e-08 0)
(0 -5.99763e-08 0)
(0 -5.84556e-08 0)
(0 -5.69285e-08 0)
(0 -5.54116e-08 0)
(0 -5.392e-08 0)
(0 -5.24672e-08 0)
(0 -5.1065e-08 0)
(0 -4.97234e-08 0)
(0 -4.84502e-08 0)
(0 -4.72512e-08 0)
(0 -7.14889e-08 0)
(0 -7.13106e-08 0)
(0 -7.09565e-08 0)
(0 -7.04317e-08 0)
(0 -6.9744e-08 0)
(0 -6.89031e-08 0)
(0 -6.79211e-08 0)
(0 -6.68118e-08 0)
(0 -6.55905e-08 0)
(0 -6.42739e-08 0)
(0 -6.28795e-08 0)
(0 -6.14253e-08 0)
(0 -5.99296e-08 0)
(0 -5.84103e-08 0)
(0 -5.68848e-08 0)
(0 -5.53694e-08 0)
(0 -5.38792e-08 0)
(0 -5.24279e-08 0)
(0 -5.10272e-08 0)
(0 -4.9687e-08 0)
(0 -4.84152e-08 0)
(0 -4.72176e-08 0)
(0 -7.14268e-08 0)
(0 -7.12486e-08 0)
(0 -7.08948e-08 0)
(0 -7.03706e-08 0)
(0 -6.96834e-08 0)
(0 -6.88433e-08 0)
(0 -6.78622e-08 0)
(0 -6.67539e-08 0)
(0 -6.55337e-08 0)
(0 -6.42184e-08 0)
(0 -6.28253e-08 0)
(0 -6.13726e-08 0)
(0 -5.98785e-08 0)
(0 -5.83607e-08 0)
(0 -5.68368e-08 0)
(0 -5.5323e-08 0)
(0 -5.38345e-08 0)
(0 -5.23849e-08 0)
(0 -5.09858e-08 0)
(0 -4.96473e-08 0)
(0 -4.8377e-08 0)
(0 -4.71808e-08 0)
(0 -7.1359e-08 0)
(0 -7.1181e-08 0)
(0 -7.08275e-08 0)
(0 -7.03038e-08 0)
(0 -6.96173e-08 0)
(0 -6.8778e-08 0)
(0 -6.77979e-08 0)
(0 -6.66907e-08 0)
(0 -6.54718e-08 0)
(0 -6.41578e-08 0)
(0 -6.27663e-08 0)
(0 -6.13152e-08 0)
(0 -5.98227e-08 0)
(0 -5.83067e-08 0)
(0 -5.67846e-08 0)
(0 -5.52726e-08 0)
(0 -5.3786e-08 0)
(0 -5.23382e-08 0)
(0 -5.09409e-08 0)
(0 -4.96041e-08 0)
(0 -4.83356e-08 0)
(0 -4.71411e-08 0)
(0 -7.12854e-08 0)
(0 -7.11076e-08 0)
(0 -7.07545e-08 0)
(0 -7.02312e-08 0)
(0 -6.95455e-08 0)
(0 -6.87071e-08 0)
(0 -6.7728e-08 0)
(0 -6.66221e-08 0)
(0 -6.54046e-08 0)
(0 -6.40921e-08 0)
(0 -6.27022e-08 0)
(0 -6.12529e-08 0)
(0 -5.97622e-08 0)
(0 -5.82482e-08 0)
(0 -5.6728e-08 0)
(0 -5.52181e-08 0)
(0 -5.37335e-08 0)
(0 -5.22877e-08 0)
(0 -5.08924e-08 0)
(0 -4.95576e-08 0)
(0 -4.8291e-08 0)
(0 -4.70983e-08 0)
(0 -7.12059e-08 0)
(0 -7.10282e-08 0)
(0 -7.06755e-08 0)
(0 -7.01529e-08 0)
(0 -6.9468e-08 0)
(0 -6.86306e-08 0)
(0 -6.76526e-08 0)
(0 -6.6548e-08 0)
(0 -6.5332e-08 0)
(0 -6.40212e-08 0)
(0 -6.26331e-08 0)
(0 -6.11856e-08 0)
(0 -5.9697e-08 0)
(0 -5.81851e-08 0)
(0 -5.66671e-08 0)
(0 -5.51594e-08 0)
(0 -5.3677e-08 0)
(0 -5.22334e-08 0)
(0 -5.08404e-08 0)
(0 -4.95077e-08 0)
(0 -4.82431e-08 0)
(0 -4.70524e-08 0)
(0 -7.11204e-08 0)
(0 -7.0943e-08 0)
(0 -7.05907e-08 0)
(0 -7.00687e-08 0)
(0 -6.93846e-08 0)
(0 -6.85482e-08 0)
(0 -6.75716e-08 0)
(0 -6.64684e-08 0)
(0 -6.5254e-08 0)
(0 -6.39449e-08 0)
(0 -6.25588e-08 0)
(0 -6.11134e-08 0)
(0 -5.9627e-08 0)
(0 -5.81173e-08 0)
(0 -5.66017e-08 0)
(0 -5.50964e-08 0)
(0 -5.36164e-08 0)
(0 -5.21753e-08 0)
(0 -5.07846e-08 0)
(0 -4.94543e-08 0)
(0 -4.8192e-08 0)
(0 -4.70035e-08 0)
(0 -7.10289e-08 0)
(0 -7.08517e-08 0)
(0 -7.04999e-08 0)
(0 -6.99786e-08 0)
(0 -6.92953e-08 0)
(0 -6.84601e-08 0)
(0 -6.74847e-08 0)
(0 -6.63831e-08 0)
(0 -6.51704e-08 0)
(0 -6.38633e-08 0)
(0 -6.24792e-08 0)
(0 -6.10361e-08 0)
(0 -5.9552e-08 0)
(0 -5.80448e-08 0)
(0 -5.65317e-08 0)
(0 -5.5029e-08 0)
(0 -5.35517e-08 0)
(0 -5.21132e-08 0)
(0 -5.07252e-08 0)
(0 -4.93974e-08 0)
(0 -4.81376e-08 0)
(0 -4.69515e-08 0)
(0 -7.09313e-08 0)
(0 -7.07544e-08 0)
(0 -7.0403e-08 0)
(0 -6.98824e-08 0)
(0 -6.92001e-08 0)
(0 -6.83661e-08 0)
(0 -6.73921e-08 0)
(0 -6.6292e-08 0)
(0 -6.50812e-08 0)
(0 -6.37762e-08 0)
(0 -6.23943e-08 0)
(0 -6.09536e-08 0)
(0 -5.9472e-08 0)
(0 -5.79675e-08 0)
(0 -5.64572e-08 0)
(0 -5.49573e-08 0)
(0 -5.34829e-08 0)
(0 -5.20472e-08 0)
(0 -5.0662e-08 0)
(0 -4.9337e-08 0)
(0 -4.80799e-08 0)
(0 -4.68963e-08 0)
(0 -7.08277e-08 0)
(0 -7.0651e-08 0)
(0 -7.03001e-08 0)
(0 -6.97803e-08 0)
(0 -6.9099e-08 0)
(0 -6.82661e-08 0)
(0 -6.72936e-08 0)
(0 -6.61953e-08 0)
(0 -6.49864e-08 0)
(0 -6.36835e-08 0)
(0 -6.2304e-08 0)
(0 -6.08658e-08 0)
(0 -5.9387e-08 0)
(0 -5.78853e-08 0)
(0 -5.6378e-08 0)
(0 -5.48811e-08 0)
(0 -5.34098e-08 0)
(0 -5.19772e-08 0)
(0 -5.05951e-08 0)
(0 -4.92731e-08 0)
(0 -4.80189e-08 0)
(0 -4.68381e-08 0)
(0 -7.07181e-08 0)
(0 -7.05416e-08 0)
(0 -7.01912e-08 0)
(0 -6.96721e-08 0)
(0 -6.89918e-08 0)
(0 -6.81602e-08 0)
(0 -6.71893e-08 0)
(0 -6.60927e-08 0)
(0 -6.48858e-08 0)
(0 -6.35852e-08 0)
(0 -6.22082e-08 0)
(0 -6.07727e-08 0)
(0 -5.92968e-08 0)
(0 -5.77981e-08 0)
(0 -5.6294e-08 0)
(0 -5.48004e-08 0)
(0 -5.33323e-08 0)
(0 -5.19031e-08 0)
(0 -5.05243e-08 0)
(0 -4.92056e-08 0)
(0 -4.79545e-08 0)
(0 -4.67768e-08 0)
(0 -7.06025e-08 0)
(0 -7.04263e-08 0)
(0 -7.00764e-08 0)
(0 -6.95581e-08 0)
(0 -6.88788e-08 0)
(0 -6.80485e-08 0)
(0 -6.70791e-08 0)
(0 -6.59844e-08 0)
(0 -6.47796e-08 0)
(0 -6.34813e-08 0)
(0 -6.21069e-08 0)
(0 -6.06743e-08 0)
(0 -5.92014e-08 0)
(0 -5.7706e-08 0)
(0 -5.62052e-08 0)
(0 -5.47151e-08 0)
(0 -5.32506e-08 0)
(0 -5.18249e-08 0)
(0 -5.04496e-08 0)
(0 -4.91344e-08 0)
(0 -4.78867e-08 0)
(0 -4.67123e-08 0)
(0 -7.04812e-08 0)
(0 -7.03052e-08 0)
(0 -6.99558e-08 0)
(0 -6.94382e-08 0)
(0 -6.876e-08 0)
(0 -6.7931e-08 0)
(0 -6.69631e-08 0)
(0 -6.58702e-08 0)
(0 -6.46676e-08 0)
(0 -6.33718e-08 0)
(0 -6.20001e-08 0)
(0 -6.05704e-08 0)
(0 -5.91007e-08 0)
(0 -5.76087e-08 0)
(0 -5.61115e-08 0)
(0 -5.46251e-08 0)
(0 -5.31643e-08 0)
(0 -5.17425e-08 0)
(0 -5.0371e-08 0)
(0 -4.90595e-08 0)
(0 -4.78155e-08 0)
(0 -4.66446e-08 0)
(0 -7.03543e-08 0)
(0 -7.01786e-08 0)
(0 -6.98297e-08 0)
(0 -6.93128e-08 0)
(0 -6.86355e-08 0)
(0 -6.78078e-08 0)
(0 -6.68415e-08 0)
(0 -6.57505e-08 0)
(0 -6.455e-08 0)
(0 -6.32566e-08 0)
(0 -6.18877e-08 0)
(0 -6.04611e-08 0)
(0 -5.89947e-08 0)
(0 -5.75063e-08 0)
(0 -5.60128e-08 0)
(0 -5.45303e-08 0)
(0 -5.30736e-08 0)
(0 -5.16558e-08 0)
(0 -5.02884e-08 0)
(0 -4.89809e-08 0)
(0 -4.77408e-08 0)
(0 -4.65736e-08 0)
(0 -7.02222e-08 0)
(0 -7.00467e-08 0)
(0 -6.96982e-08 0)
(0 -6.9182e-08 0)
(0 -6.85056e-08 0)
(0 -6.76791e-08 0)
(0 -6.67143e-08 0)
(0 -6.56251e-08 0)
(0 -6.44268e-08 0)
(0 -6.31359e-08 0)
(0 -6.17698e-08 0)
(0 -6.03463e-08 0)
(0 -5.88834e-08 0)
(0 -5.73987e-08 0)
(0 -5.59091e-08 0)
(0 -5.44308e-08 0)
(0 -5.29783e-08 0)
(0 -5.15648e-08 0)
(0 -5.02018e-08 0)
(0 -4.88986e-08 0)
(0 -4.76626e-08 0)
(0 -4.64995e-08 0)
(0 -7.00852e-08 0)
(0 -6.99099e-08 0)
(0 -6.95618e-08 0)
(0 -6.90462e-08 0)
(0 -6.83707e-08 0)
(0 -6.75452e-08 0)
(0 -6.65818e-08 0)
(0 -6.54944e-08 0)
(0 -6.42981e-08 0)
(0 -6.30097e-08 0)
(0 -6.16464e-08 0)
(0 -6.02262e-08 0)
(0 -5.87668e-08 0)
(0 -5.72859e-08 0)
(0 -5.58004e-08 0)
(0 -5.43264e-08 0)
(0 -5.28784e-08 0)
(0 -5.14695e-08 0)
(0 -5.0111e-08 0)
(0 -4.88124e-08 0)
(0 -4.75809e-08 0)
(0 -4.64221e-08 0)
(0 -6.9944e-08 0)
(0 -6.97688e-08 0)
(0 -6.9421e-08 0)
(0 -6.89058e-08 0)
(0 -6.8231e-08 0)
(0 -6.74065e-08 0)
(0 -6.64443e-08 0)
(0 -6.53585e-08 0)
(0 -6.41642e-08 0)
(0 -6.28782e-08 0)
(0 -6.15177e-08 0)
(0 -6.01006e-08 0)
(0 -5.86448e-08 0)
(0 -5.71678e-08 0)
(0 -5.56866e-08 0)
(0 -5.42171e-08 0)
(0 -5.27738e-08 0)
(0 -5.13697e-08 0)
(0 -5.00161e-08 0)
(0 -4.87223e-08 0)
(0 -4.74956e-08 0)
(0 -4.63413e-08 0)
(0 -6.97991e-08 0)
(0 -6.9624e-08 0)
(0 -6.92763e-08 0)
(0 -6.87614e-08 0)
(0 -6.80871e-08 0)
(0 -6.72633e-08 0)
(0 -6.63022e-08 0)
(0 -6.52177e-08 0)
(0 -6.40252e-08 0)
(0 -6.27414e-08 0)
(0 -6.13836e-08 0)
(0 -5.99697e-08 0)
(0 -5.85175e-08 0)
(0 -5.70446e-08 0)
(0 -5.55677e-08 0)
(0 -5.41029e-08 0)
(0 -5.26645e-08 0)
(0 -5.12654e-08 0)
(0 -4.99169e-08 0)
(0 -4.86283e-08 0)
(0 -4.74066e-08 0)
(0 -4.62573e-08 0)
(0 -6.96514e-08 0)
(0 -6.94762e-08 0)
(0 -6.91286e-08 0)
(0 -6.86138e-08 0)
(0 -6.79396e-08 0)
(0 -6.71162e-08 0)
(0 -6.61558e-08 0)
(0 -6.50724e-08 0)
(0 -6.38815e-08 0)
(0 -6.25997e-08 0)
(0 -6.12445e-08 0)
(0 -5.98336e-08 0)
(0 -5.8385e-08 0)
(0 -5.69161e-08 0)
(0 -5.54437e-08 0)
(0 -5.39837e-08 0)
(0 -5.25504e-08 0)
(0 -5.11566e-08 0)
(0 -4.98136e-08 0)
(0 -4.85303e-08 0)
(0 -4.7314e-08 0)
(0 -4.61698e-08 0)
(0 -6.95019e-08 0)
(0 -6.93266e-08 0)
(0 -6.89787e-08 0)
(0 -6.84636e-08 0)
(0 -6.77893e-08 0)
(0 -6.69659e-08 0)
(0 -6.60058e-08 0)
(0 -6.49231e-08 0)
(0 -6.37333e-08 0)
(0 -6.24532e-08 0)
(0 -6.11003e-08 0)
(0 -5.96924e-08 0)
(0 -5.82472e-08 0)
(0 -5.67824e-08 0)
(0 -5.53146e-08 0)
(0 -5.38595e-08 0)
(0 -5.24315e-08 0)
(0 -5.10433e-08 0)
(0 -4.97058e-08 0)
(0 -4.84283e-08 0)
(0 -4.72176e-08 0)
(0 -4.6079e-08 0)
(0 -6.93519e-08 0)
(0 -6.91763e-08 0)
(0 -6.88278e-08 0)
(0 -6.8312e-08 0)
(0 -6.7637e-08 0)
(0 -6.6813e-08 0)
(0 -6.58527e-08 0)
(0 -6.47701e-08 0)
(0 -6.35811e-08 0)
(0 -6.23023e-08 0)
(0 -6.09514e-08 0)
(0 -5.95461e-08 0)
(0 -5.81044e-08 0)
(0 -5.66435e-08 0)
(0 -5.51803e-08 0)
(0 -5.37303e-08 0)
(0 -5.23077e-08 0)
(0 -5.09253e-08 0)
(0 -4.95938e-08 0)
(0 -4.83222e-08 0)
(0 -4.71176e-08 0)
(0 -4.59848e-08 0)
(0 -6.92028e-08 0)
(0 -6.90267e-08 0)
(0 -6.86772e-08 0)
(0 -6.81602e-08 0)
(0 -6.74837e-08 0)
(0 -6.66585e-08 0)
(0 -6.56972e-08 0)
(0 -6.46141e-08 0)
(0 -6.34252e-08 0)
(0 -6.21473e-08 0)
(0 -6.0798e-08 0)
(0 -5.93951e-08 0)
(0 -5.79565e-08 0)
(0 -5.64996e-08 0)
(0 -5.50409e-08 0)
(0 -5.3596e-08 0)
(0 -5.21791e-08 0)
(0 -5.08026e-08 0)
(0 -4.94774e-08 0)
(0 -4.82121e-08 0)
(0 -4.70138e-08 0)
(0 -4.58872e-08 0)
(0 -6.90565e-08 0)
(0 -6.88795e-08 0)
(0 -6.85285e-08 0)
(0 -6.80094e-08 0)
(0 -6.73307e-08 0)
(0 -6.65033e-08 0)
(0 -6.55401e-08 0)
(0 -6.44557e-08 0)
(0 -6.32662e-08 0)
(0 -6.19885e-08 0)
(0 -6.06402e-08 0)
(0 -5.92394e-08 0)
(0 -5.78037e-08 0)
(0 -5.63505e-08 0)
(0 -5.48964e-08 0)
(0 -5.34568e-08 0)
(0 -5.20456e-08 0)
(0 -5.06753e-08 0)
(0 -4.93565e-08 0)
(0 -4.80979e-08 0)
(0 -4.69061e-08 0)
(0 -4.57861e-08 0)
(0 -6.89151e-08 0)
(0 -6.87369e-08 0)
(0 -6.83836e-08 0)
(0 -6.78614e-08 0)
(0 -6.71793e-08 0)
(0 -6.63485e-08 0)
(0 -6.53823e-08 0)
(0 -6.42956e-08 0)
(0 -6.31045e-08 0)
(0 -6.18262e-08 0)
(0 -6.04784e-08 0)
(0 -5.90791e-08 0)
(0 -5.7646e-08 0)
(0 -5.61965e-08 0)
(0 -5.47468e-08 0)
(0 -5.33124e-08 0)
(0 -5.19072e-08 0)
(0 -5.05433e-08 0)
(0 -4.92312e-08 0)
(0 -4.79795e-08 0)
(0 -4.67947e-08 0)
(0 -4.56815e-08 0)
(0 -6.87814e-08 0)
(0 -6.86013e-08 0)
(0 -6.82445e-08 0)
(0 -6.7718e-08 0)
(0 -6.7031e-08 0)
(0 -6.61953e-08 0)
(0 -6.52247e-08 0)
(0 -6.41343e-08 0)
(0 -6.29406e-08 0)
(0 -6.16609e-08 0)
(0 -6.03128e-08 0)
(0 -5.89145e-08 0)
(0 -5.74837e-08 0)
(0 -5.60374e-08 0)
(0 -5.45922e-08 0)
(0 -5.31631e-08 0)
(0 -5.17638e-08 0)
(0 -5.04066e-08 0)
(0 -4.91015e-08 0)
(0 -4.7857e-08 0)
(0 -4.66796e-08 0)
(0 -4.55736e-08 0)
(0 -6.86587e-08 0)
(0 -6.84758e-08 0)
(0 -6.81141e-08 0)
(0 -6.75811e-08 0)
(0 -6.68872e-08 0)
(0 -6.60448e-08 0)
(0 -6.50681e-08 0)
(0 -6.39726e-08 0)
(0 -6.2775e-08 0)
(0 -6.14927e-08 0)
(0 -6.01436e-08 0)
(0 -5.87457e-08 0)
(0 -5.73166e-08 0)
(0 -5.58735e-08 0)
(0 -5.44325e-08 0)
(0 -5.30087e-08 0)
(0 -5.16156e-08 0)
(0 -5.02651e-08 0)
(0 -4.89673e-08 0)
(0 -4.77304e-08 0)
(0 -4.65606e-08 0)
(0 -4.54622e-08 0)
(0 -6.85514e-08 0)
(0 -6.83642e-08 0)
(0 -6.79951e-08 0)
(0 -6.74531e-08 0)
(0 -6.67498e-08 0)
(0 -6.58982e-08 0)
(0 -6.49133e-08 0)
(0 -6.38109e-08 0)
(0 -6.2608e-08 0)
(0 -6.1322e-08 0)
(0 -5.9971e-08 0)
(0 -5.85727e-08 0)
(0 -5.71449e-08 0)
(0 -5.57046e-08 0)
(0 -5.42677e-08 0)
(0 -5.28492e-08 0)
(0 -5.14624e-08 0)
(0 -5.01189e-08 0)
(0 -4.88286e-08 0)
(0 -4.75996e-08 0)
(0 -4.64378e-08 0)
(0 -4.53474e-08 0)
(0 -6.84654e-08 0)
(0 -6.82712e-08 0)
(0 -6.7891e-08 0)
(0 -6.73362e-08 0)
(0 -6.662e-08 0)
(0 -6.57565e-08 0)
(0 -6.4761e-08 0)
(0 -6.36498e-08 0)
(0 -6.24399e-08 0)
(0 -6.1149e-08 0)
(0 -5.9795e-08 0)
(0 -5.83957e-08 0)
(0 -5.69687e-08 0)
(0 -5.55308e-08 0)
(0 -5.40979e-08 0)
(0 -5.26847e-08 0)
(0 -5.13042e-08 0)
(0 -4.99679e-08 0)
(0 -4.86855e-08 0)
(0 -4.74647e-08 0)
(0 -4.63113e-08 0)
(0 -4.52293e-08 0)
(0 -6.8409e-08 0)
(0 -6.82024e-08 0)
(0 -6.7805e-08 0)
(0 -6.72323e-08 0)
(0 -6.64991e-08 0)
(0 -6.56203e-08 0)
(0 -6.46116e-08 0)
(0 -6.34894e-08 0)
(0 -6.22709e-08 0)
(0 -6.09737e-08 0)
(0 -5.96156e-08 0)
(0 -5.82145e-08 0)
(0 -5.67878e-08 0)
(0 -5.53521e-08 0)
(0 -5.3923e-08 0)
(0 -5.25151e-08 0)
(0 -5.11411e-08 0)
(0 -4.98123e-08 0)
(0 -4.8538e-08 0)
(0 -4.73258e-08 0)
(0 -4.61811e-08 0)
(0 -4.51078e-08 0)
(0 -6.83962e-08 0)
(0 -6.81643e-08 0)
(0 -6.77397e-08 0)
(0 -6.71423e-08 0)
(0 -6.63873e-08 0)
(0 -6.54897e-08 0)
(0 -6.4465e-08 0)
(0 -6.33297e-08 0)
(0 -6.21009e-08 0)
(0 -6.0796e-08 0)
(0 -5.9433e-08 0)
(0 -5.80293e-08 0)
(0 -5.66023e-08 0)
(0 -5.51684e-08 0)
(0 -5.37431e-08 0)
(0 -5.23404e-08 0)
(0 -5.09731e-08 0)
(0 -4.96519e-08 0)
(0 -4.83861e-08 0)
(0 -4.71828e-08 0)
(0 -4.60473e-08 0)
(0 -4.49832e-08 0)
(0 -6.8647e-08 0)
(0 -6.85419e-08 0)
(0 -6.97285e-08 0)
(0 -6.95614e-08 0)
(0 -6.94908e-08 0)
(0 -6.93918e-08 0)
(0 -6.92818e-08 0)
(0 -6.9113e-08 0)
(0 -6.9202e-08 0)
(0 -6.89936e-08 0)
(0 -6.90391e-08 0)
(0 -6.90179e-08 0)
(0 -6.9036e-08 0)
(0 -6.88624e-08 0)
(0 -6.89784e-08 0)
(0 -6.88349e-08 0)
(0 -6.8761e-08 0)
(0 -6.86789e-08 0)
(0 -6.91216e-08 0)
(0 -6.90637e-08 0)
(0 -6.89524e-08 0)
(0 -6.89104e-08 0)
(0 -6.91425e-08 0)
(0 -6.89532e-08 0)
(0 -6.92403e-08 0)
(0 -6.92176e-08 0)
(0 -6.88783e-08 0)
(0 -6.8891e-08 0)
(0 -6.90863e-08 0)
(0 -6.91122e-08 0)
(0 -6.92908e-08 0)
(0 -6.93406e-08 0)
(0 -6.88296e-08 0)
(0 -6.87516e-08 0)
(0 -7.48255e-08 0)
(0 -6.90453e-08 0)
(0 -7.55452e-08 0)
(0 -6.99946e-08 0)
(0 -6.92105e-08 0)
(0 -6.92192e-08 0)
(0 -6.93657e-08 0)
(0 -6.95584e-08 0)
(0 -6.95131e-08 0)
(0 -6.99286e-08 0)
(0 -7.00895e-08 0)
(0 -7.03073e-08 0)
(0 -7.05236e-08 0)
(0 -7.0335e-08 0)
(0 -7.08029e-08 0)
(0 -7.03373e-08 0)
(0 -7.12953e-08 0)
(0 -7.09088e-08 0)
(0 -7.14923e-08 0)
(0 -7.08843e-08 0)
(0 -7.26829e-08 0)
(0 -6.95397e-08 0)
(0 -7.36041e-08 0)
(0 -7.05511e-08 0)
(0 -7.22406e-08 0)
(0 -7.2148e-08 0)
(0 -7.32591e-08 0)
(0 -7.24249e-08 0)
(0 -7.13138e-08 0)
(0 -7.21899e-08 0)
(0 -7.37717e-08 0)
(0 -7.11669e-08 0)
(0 -7.3877e-08 0)
(0 -7.28675e-08 0)
(0 -7.42629e-08 0)
(0 -7.20283e-08 0)
(0 -7.47132e-08 0)
(0 -7.19376e-08 0)
(0 -7.43966e-08 0)
(0 -7.38587e-08 0)
(0 -7.39945e-08 0)
(0 -7.15994e-08 0)
(0 -7.54432e-08 0)
(0 -7.20529e-08 0)
(0 -7.39627e-08 0)
(0 -7.40608e-08 0)
(0 -7.41605e-08 0)
(0 -7.0915e-08 0)
(0 -7.47987e-08 0)
(0 -7.40628e-08 0)
(0 -7.37775e-08 0)
(0 -7.18552e-08 0)
(0 -7.55391e-08 0)
(0 -7.3671e-08 0)
(0 -7.43647e-08 0)
(0 -7.15351e-08 0)
(0 -7.27644e-08 0)
(0 -7.09057e-08 0)
(0 -7.50756e-08 0)
(0 -7.36972e-08 0)
(0 -7.14595e-08 0)
(0 -7.11819e-08 0)
(0 -7.45768e-08 0)
(0 -7.07271e-08 0)
(0 -7.49187e-08 0)
(0 -7.35401e-08 0)
(0 -7.35879e-08 0)
(0 -7.10861e-08 0)
(0 -7.44131e-08 0)
(0 -7.3292e-08 0)
(0 -7.48516e-08 0)
(0 -7.47834e-08 0)
(0 -7.53085e-08 0)
(0 -7.52169e-08 0)
(0 -7.05876e-08 0)
(0 -7.07832e-08 0)
(0 -7.56937e-08 0)
(0 -7.58653e-08 0)
(0 -6.98464e-08 0)
(0 -7.10966e-08 0)
(0 -7.28938e-08 0)
(0 -7.41088e-08 0)
(0 -7.10027e-08 0)
(0 -7.46178e-08 0)
(0 -7.16237e-08 0)
(0 -7.11314e-08 0)
(0 -7.50114e-08 0)
(0 -7.52211e-08 0)
(0 -7.1483e-08 0)
(0 -7.12517e-08 0)
(0 -7.56662e-08 0)
(0 -7.18818e-08 0)
(0 -7.09742e-08 0)
(0 -7.55602e-08 0)
(0 -7.13311e-08 0)
(0 -7.36755e-08 0)
(0 -7.53898e-08 0)
(0 -7.38778e-08 0)
(0 -7.55626e-08 0)
(0 -7.3646e-08 0)
(0 -7.34376e-08 0)
(0 -7.46506e-08 0)
(0 -7.26541e-08 0)
(0 -7.21068e-08 0)
(0 -7.068e-08 0)
(0 -7.20295e-08 0)
(0 -7.07037e-08 0)
(0 -7.52955e-08 0)
(0 -7.212e-08 0)
(0 -7.50487e-08 0)
(0 -7.27773e-08 0)
(0 -7.36245e-08 0)
(0 -7.06845e-08 0)
(0 -7.38582e-08 0)
(0 -7.5599e-08 0)
(0 -7.37061e-08 0)
(0 -7.10621e-08 0)
(0 -6.99278e-08 0)
(0 -7.32688e-08 0)
(0 -7.01114e-08 0)
(0 -7.34028e-08 0)
(0 -7.25189e-08 0)
(0 -7.11532e-08 0)
(0 -7.19926e-08 0)
(0 -7.08339e-08 0)
(0 -7.07441e-08 0)
(0 -7.22345e-08 0)
(0 -7.03378e-08 0)
(0 -7.0547e-08 0)
(0 -7.28292e-08 0)
(0 -7.21862e-08 0)
(0 -7.15192e-08 0)
(0 -7.11463e-08 0)
(0 -7.30897e-08 0)
(0 -7.52514e-08 0)
(0 -6.99326e-08 0)
(0 -7.26326e-08 0)
(0 -7.40174e-08 0)
(0 -7.52892e-08 0)
(0 -7.0138e-08 0)
(0 -7.26828e-08 0)
(0 -7.06354e-08 0)
(0 -7.3117e-08 0)
(0 -7.58388e-08 0)
(0 -7.45669e-08 0)
(0 -7.21852e-08 0)
(0 -7.09044e-08 0)
(0 -7.30761e-08 0)
(0 -7.25347e-08 0)
(0 -7.45085e-08 0)
(0 -7.55846e-08 0)
(0 -7.49568e-08 0)
(0 -7.40368e-08 0)
(0 -7.47651e-08 0)
(0 -7.54663e-08 0)
(0 -7.32723e-08 0)
(0 -7.06984e-08 0)
(0 -7.19318e-08 0)
(0 -7.08257e-08 0)
(0 -7.28258e-08 0)
(0 -6.99027e-08 0)
(0 -7.42105e-08 0)
(0 -7.58074e-08 0)
(0 -7.33047e-08 0)
(0 -7.08541e-08 0)
(0 -7.46238e-08 0)
(0 -7.40506e-08 0)
(0 -7.36964e-08 0)
(0 -7.25149e-08 0)
(0 -7.3126e-08 0)
(0 -7.41158e-08 0)
(0 -7.23959e-08 0)
(0 -7.11728e-08 0)
(0 -7.00466e-08 0)
(0 -6.98021e-08 0)
(0 -6.95775e-08 0)
(0 -7.21741e-08 0)
(0 -7.16581e-08 0)
(0 -7.34817e-08 0)
(0 -7.18046e-08 0)
(0 -7.34861e-08 0)
(0 -7.39471e-08 0)
(0 -7.18191e-08 0)
(0 -7.38072e-08 0)
(0 -7.2089e-08 0)
(0 -7.47112e-08 0)
(0 -7.22321e-08 0)
(0 -7.16419e-08 0)
(0 -7.10302e-08 0)
(0 -7.22798e-08 0)
(0 -7.40884e-08 0)
(0 -7.02568e-08 0)
(0 -7.12108e-08 0)
(0 -7.34024e-08 0)
(0 -7.38905e-08 0)
(0 -7.25795e-08 0)
(0 -7.30082e-08 0)
(0 -7.49646e-08 0)
(0 -7.5592e-08 0)
(0 -7.16201e-08 0)
(0 -7.1181e-08 0)
(0 -7.01668e-08 0)
(0 -7.19599e-08 0)
(0 -7.50752e-08 0)
(0 -7.56541e-08 0)
(0 -6.99978e-08 0)
(0 -7.23413e-08 0)
(0 -7.50509e-08 0)
(0 -7.58885e-08 0)
(0 -7.07951e-08 0)
(0 -7.35259e-08 0)
(0 -7.58449e-08 0)
(0 -7.45133e-08 0)
(0 -6.94215e-08 0)
(0 -7.17858e-08 0)
(0 -7.09167e-08 0)
(0 -6.9619e-08 0)
(0 -7.32598e-08 0)
(0 -7.26287e-08 0)
(0 -7.42209e-08 0)
(0 -7.5687e-08 0)
(0 -7.55316e-08 0)
(0 -7.44002e-08 0)
(0 -7.1094e-08 0)
(0 -7.04736e-08 0)
(0 -7.05406e-08 0)
(0 -7.21767e-08 0)
(0 -7.47036e-08 0)
(0 -7.52507e-08 0)
(0 -7.46987e-08 0)
(0 -7.51901e-08 0)
(0 -7.56492e-08 0)
(0 -7.4367e-08 0)
(0 -7.4596e-08 0)
(0 -7.48188e-08 0)
(0 -7.1104e-08 0)
(0 -7.06079e-08 0)
(0 -7.40389e-08 0)
(0 -7.34357e-08 0)
(0 -7.35116e-08 0)
(0 -7.36786e-08 0)
(0 -7.47862e-08 0)
(0 -7.55227e-08 0)
(0 -7.18577e-08 0)
(0 -7.09052e-08 0)
(0 -7.56211e-08 0)
(0 -7.41275e-08 0)
(0 -7.17237e-08 0)
(0 -7.17815e-08 0)
(0 -7.25528e-08 0)
(0 -7.42403e-08 0)
(0 -7.16171e-08 0)
(0 -7.20189e-08 0)
(0 -7.08498e-08 0)
(0 -7.23189e-08 0)
(0 -7.20942e-08 0)
(0 -7.12512e-08 0)
(0 -7.2704e-08 0)
(0 -7.43972e-08 0)
(0 -7.42482e-08 0)
(0 -7.43985e-08 0)
(0 -7.16952e-08 0)
(0 -7.04263e-08 0)
(0 -7.12833e-08 0)
(0 -7.03576e-08 0)
(0 -7.51522e-08 0)
(0 -7.44942e-08 0)
(0 -7.30879e-08 0)
(0 -7.43545e-08 0)
(0 -7.31398e-08 0)
(0 -7.3018e-08 0)
(0 -7.28108e-08 0)
(0 -7.31967e-08 0)
(0 -7.08974e-08 0)
(0 -7.17694e-08 0)
(0 -7.30193e-08 0)
(0 -7.43376e-08 0)
(0 -7.5763e-08 0)
(0 -7.47026e-08 0)
(0 -7.40808e-08 0)
(0 -7.49139e-08 0)
(0 -7.09118e-08 0)
(0 -7.18402e-08 0)
(0 -7.47256e-08 0)
(0 -7.30059e-08 0)
(0 -7.3361e-08 0)
(0 -7.3674e-08 0)
(0 -7.17751e-08 0)
(0 -7.14318e-08 0)
(0 -7.03646e-08 0)
(0 -7.14889e-08 0)
(0 -7.17817e-08 0)
(0 -7.26445e-08 0)
(0 -7.22038e-08 0)
(0 -7.19374e-08 0)
(0 -7.29936e-08 0)
(0 -7.22566e-08 0)
(0 -6.98213e-08 0)
(0 -6.95625e-08 0)
(0 -7.05087e-08 0)
(0 -7.13599e-08 0)
(0 -7.31461e-08 0)
(0 -7.4011e-08 0)
(0 -7.00373e-08 0)
(0 -7.00507e-08 0)
(0 -7.3277e-08 0)
(0 -7.46005e-08 0)
(0 -7.40413e-08 0)
(0 -7.3693e-08 0)
(0 -7.09397e-08 0)
(0 -7.22313e-08 0)
(0 -7.36019e-08 0)
(0 -7.29124e-08 0)
(0 -7.16955e-08 0)
(0 -7.19462e-08 0)
(0 -7.34425e-08 0)
(0 -7.46183e-08 0)
(0 -7.23462e-08 0)
(0 -7.14925e-08 0)
(0 -7.28682e-08 0)
(0 -7.29731e-08 0)
(0 -7.08621e-08 0)
(0 -7.08151e-08 0)
(0 -7.3238e-08 0)
(0 -7.44887e-08 0)
(0 -7.31503e-08 0)
(0 -7.25007e-08 0)
(0 -7.18606e-08 0)
(0 -7.29263e-08 0)
(0 -7.24396e-08 0)
(0 -7.16465e-08 0)
(0 -7.29399e-08 0)
(0 -7.24762e-08 0)
(0 -7.25516e-08 0)
(0 -7.25687e-08 0)
(0 -7.34694e-08 0)
(0 -7.35211e-08 0)
(0 -7.45035e-08 0)
(0 -7.36205e-08 0)
(0 -7.35202e-08 0)
(0 -7.31415e-08 0)
(0 -7.24647e-08 0)
(0 -7.29305e-08 0)
(0 -7.40557e-08 0)
(0 -7.28848e-08 0)
(0 -7.32015e-08 0)
(0 -7.43762e-08 0)
(0 -7.33259e-08 0)
(0 -7.26655e-08 0)
(0 -7.22634e-08 0)
(0 -7.16236e-08 0)
(0 -7.53808e-08 0)
(0 -7.54293e-08 0)
(0 -7.23151e-08 0)
(0 -7.30534e-08 0)
(0 -7.55278e-08 0)
(0 -7.50794e-08 0)
(0 -7.10624e-08 0)
(0 -7.15783e-08 0)
(0 -6.96548e-08 0)
(0 -7.07681e-08 0)
(0 -7.48174e-08 0)
(0 -7.38221e-08 0)
(0 -7.51749e-08 0)
(0 -7.5891e-08 0)
(0 -7.18713e-08 0)
(0 -7.25548e-08 0)
(0 -7.28133e-08 0)
(0 -7.22214e-08 0)
(0 -7.28337e-08 0)
(0 -7.28096e-08 0)
(0 -7.03063e-08 0)
(0 -7.09268e-08 0)
(0 -7.14813e-08 0)
(0 -7.07149e-08 0)
(0 -7.37757e-08 0)
(0 -7.46592e-08 0)
(0 -7.23956e-08 0)
(0 -7.18041e-08 0)
(0 -7.24986e-08 0)
(0 -7.23964e-08 0)
(0 -7.26853e-08 0)
(0 -7.36076e-08 0)
(0 -7.43881e-08 0)
(0 -7.39477e-08 0)
(0 -7.44699e-08 0)
(0 -7.42868e-08 0)
(0 -6.99994e-08 0)
(0 -7.05552e-08 0)
(0 -7.49768e-08 0)
(0 -7.55287e-08 0)
(0 -7.22357e-08 0)
(0 -7.27899e-08 0)
(0 -7.33075e-08 0)
(0 -7.30369e-08 0)
(0 -6.93398e-08 0)
(0 -6.96506e-08 0)
(0 -7.2299e-08 0)
(0 -7.1084e-08 0)
(0 -7.50724e-08 0)
(0 -7.49014e-08 0)
(0 -7.04807e-08 0)
(0 -7.1463e-08 0)
(0 -7.2269e-08 0)
(0 -7.15573e-08 0)
(0 -7.09474e-08 0)
(0 -7.1063e-08 0)
(0 -7.05757e-08 0)
(0 -6.94851e-08 0)
(0 -7.48453e-08 0)
(0 -7.56126e-08 0)
(0 -6.98905e-08 0)
(0 -6.98194e-08 0)
(0 -7.01115e-08 0)
(0 -6.9964e-08 0)
(0 -7.12871e-08 0)
(0 -7.01944e-08 0)
(0 -7.53515e-08 0)
(0 -7.50593e-08 0)
(0 -7.30797e-08 0)
(0 -7.35415e-08 0)
(0 -7.53628e-08 0)
(0 -7.53437e-08 0)
(0 -7.14598e-08 0)
(0 -7.11298e-08 0)
(0 -7.5544e-08 0)
(0 -7.54817e-08 0)
(0 -7.07942e-08 0)
(0 -7.16467e-08 0)
(0 -6.96559e-08 0)
(0 -6.98175e-08 0)
(0 -7.58732e-08 0)
(0 -7.52092e-08 0)
(0 -7.05094e-08 0)
(0 -7.06208e-08 0)
(0 -7.12432e-08 0)
(0 -7.06269e-08 0)
(0 -7.05699e-08 0)
(0 -7.12026e-08 0)
(0 -7.41395e-08 0)
(0 -7.49359e-08 0)
(0 -7.28166e-08 0)
(0 -7.2162e-08 0)
(0 -7.04159e-08 0)
(0 -7.03111e-08 0)
(0 -7.1431e-08 0)
(0 -7.14027e-08 0)
(0 -7.06462e-08 0)
(0 -7.16463e-08 0)
(0 -7.44422e-08 0)
(0 -7.45559e-08 0)
(0 -7.27455e-08 0)
(0 -7.33142e-08 0)
(0 -7.83215e-08 0)
(0 -7.34212e-08 0)
(0 -7.82562e-08 0)
(0 -7.60361e-08 0)
(0 -7.37435e-08 0)
(0 -7.38551e-08 0)
(0 -7.432e-08 0)
(0 -7.45344e-08 0)
(0 -7.47654e-08 0)
(0 -7.48577e-08 0)
(0 -7.52322e-08 0)
(0 -7.51986e-08 0)
(0 -7.58443e-08 0)
(0 -7.53561e-08 0)
(0 -7.60614e-08 0)
(0 -7.56851e-08 0)
(0 -7.63375e-08 0)
(0 -7.63589e-08 0)
(0 -7.71413e-08 0)
(0 -7.59969e-08 0)
(0 -7.7646e-08 0)
(0 -7.68602e-08 0)
(0 -7.73228e-08 0)
(0 -7.62542e-08 0)
(0 -7.72991e-08 0)
(0 -7.77638e-08 0)
(0 -7.73544e-08 0)
(0 -7.65375e-08 0)
(0 -7.81451e-08 0)
(0 -7.68511e-08 0)
(0 -7.7976e-08 0)
(0 -7.63705e-08 0)
(0 -7.80458e-08 0)
(0 -7.69961e-08 0)
(0 -7.73909e-08 0)
(0 -7.73614e-08 0)
(0 -7.81568e-08 0)
(0 -7.62248e-08 0)
(0 -7.82993e-08 0)
(0 -7.65459e-08 0)
(0 -7.79075e-08 0)
(0 -7.78558e-08 0)
(0 -7.82984e-08 0)
(0 -7.64663e-08 0)
(0 -7.73415e-08 0)
(0 -7.73331e-08 0)
(0 -7.80777e-08 0)
(0 -7.61492e-08 0)
(0 -7.80392e-08 0)
(0 -7.68537e-08 0)
(0 -7.8106e-08 0)
(0 -7.77386e-08 0)
(0 -7.83029e-08 0)
(0 -7.63443e-08 0)
(0 -7.67504e-08 0)
(0 -7.74349e-08 0)
(0 -7.63069e-08 0)
(0 -7.82635e-08 0)
(0 -7.78803e-08 0)
(0 -7.61933e-08 0)
(0 -7.64282e-08 0)
(0 -7.78597e-08 0)
(0 -7.64293e-08 0)
(0 -7.81686e-08 0)
(0 -7.82238e-08 0)
(0 -7.65371e-08 0)
(0 -7.80511e-08 0)
(0 -7.68034e-08 0)
(0 -7.7937e-08 0)
(0 -7.7213e-08 0)
(0 -7.5719e-08 0)
(0 -7.67407e-08 0)
(0 -7.63592e-08 0)
(0 -7.81431e-08 0)
(0 -7.82732e-08 0)
(0 -7.72756e-08 0)
(0 -7.71813e-08 0)
(0 -7.68011e-08 0)
(0 -7.64798e-08 0)
(0 -7.78157e-08 0)
(0 -7.79067e-08 0)
(0 -7.80355e-08 0)
(0 -7.55365e-08 0)
(0 -7.65662e-08 0)
(0 -7.78355e-08 0)
(0 -7.82074e-08 0)
(0 -7.74482e-08 0)
(0 -7.76853e-08 0)
(0 -7.72222e-08 0)
(0 -7.64292e-08 0)
(0 -7.82962e-08 0)
(0 -7.74988e-08 0)
(0 -7.82668e-08 0)
(0 -7.74626e-08 0)
(0 -7.74217e-08 0)
(0 -7.70579e-08 0)
(0 -7.67222e-08 0)
(0 -7.63641e-08 0)
(0 -7.70588e-08 0)
(0 -7.62171e-08 0)
(0 -7.62511e-08 0)
(0 -7.71359e-08 0)
(0 -7.80936e-08 0)
(0 -7.80686e-08 0)
(0 -7.7618e-08 0)
(0 -7.63152e-08 0)
(0 -7.72437e-08 0)
(0 -7.69387e-08 0)
(0 -7.83329e-08 0)
(0 -7.76631e-08 0)
(0 -7.67418e-08 0)
(0 -7.60609e-08 0)
(0 -7.83775e-08 0)
(0 -7.77491e-08 0)
(0 -7.74735e-08 0)
(0 -7.61142e-08 0)
(0 -7.75168e-08 0)
(0 -7.62522e-08 0)
(0 -7.75092e-08 0)
(0 -7.78856e-08 0)
(0 -7.69751e-08 0)
(0 -7.63588e-08 0)
(0 -7.83234e-08 0)
(0 -7.76857e-08 0)
(0 -7.73685e-08 0)
(0 -7.78335e-08 0)
(0 -7.49887e-08 0)
(0 -7.54318e-08 0)
(0 -7.73367e-08 0)
(0 -7.67977e-08 0)
(0 -7.76304e-08 0)
(0 -7.82395e-08 0)
(0 -7.63272e-08 0)
(0 -7.57588e-08 0)
(0 -7.81019e-08 0)
(0 -7.8367e-08 0)
(0 -7.72477e-08 0)
(0 -7.7431e-08 0)
(0 -7.73267e-08 0)
(0 -7.79735e-08 0)
(0 -7.77212e-08 0)
(0 -7.7035e-08 0)
(0 -7.68766e-08 0)
(0 -7.61048e-08 0)
(0 -7.73666e-08 0)
(0 -7.79718e-08 0)
(0 -7.80747e-08 0)
(0 -7.73889e-08 0)
(0 -7.54363e-08 0)
(0 -7.45716e-08 0)
(0 -7.74187e-08 0)
(0 -7.74915e-08 0)
(0 -7.82521e-08 0)
(0 -7.83278e-08 0)
(0 -7.70774e-08 0)
(0 -7.67936e-08 0)
(0 -7.62468e-08 0)
(0 -7.6951e-08 0)
(0 -7.61995e-08 0)
(0 -7.58935e-08 0)
(0 -7.82357e-08 0)
(0 -7.82933e-08 0)
(0 -7.69247e-08 0)
(0 -7.60919e-08 0)
(0 -7.82265e-08 0)
(0 -7.83745e-08 0)
(0 -7.81523e-08 0)
(0 -7.7871e-08 0)
(0 -7.83929e-08 0)
(0 -7.81042e-08 0)
(0 -7.58359e-08 0)
(0 -7.52644e-08 0)
(0 -7.59588e-08 0)
(0 -7.68296e-08 0)
(0 -7.66142e-08 0)
(0 -7.58914e-08 0)
(0 -7.83525e-08 0)
(0 -7.81107e-08 0)
(0 -7.7172e-08 0)
(0 -7.66105e-08 0)
(0 -7.79624e-08 0)
(0 -7.81322e-08 0)
(0 -7.67335e-08 0)
(0 -7.63722e-08 0)
(0 -7.60182e-08 0)
(0 -7.68446e-08 0)
(0 -7.66157e-08 0)
(0 -7.60209e-08 0)
(0 -7.61532e-08 0)
(0 -7.68329e-08 0)
(0 -7.64188e-08 0)
(0 -7.70389e-08 0)
(0 -7.61736e-08 0)
(0 -7.68522e-08 0)
(0 -7.77691e-08 0)
(0 -7.70207e-08 0)
(0 -7.80209e-08 0)
(0 -7.82511e-08 0)
(0 -7.64913e-08 0)
(0 -7.67678e-08 0)
(0 -7.83173e-08 0)
(0 -7.80281e-08 0)
(0 -7.80495e-08 0)
(0 -7.77431e-08 0)
(0 -7.78224e-08 0)
(0 -7.77328e-08 0)
(0 -7.763e-08 0)
(0 -7.77089e-08 0)
(0 -7.75904e-08 0)
(0 -7.74649e-08 0)
(0 -7.77482e-08 0)
(0 -7.71049e-08 0)
(0 -7.67232e-08 0)
(0 -7.64411e-08 0)
(0 -7.83598e-08 0)
(0 -7.81378e-08 0)
(0 -7.74521e-08 0)
(0 -7.77872e-08 0)
(0 -7.68023e-08 0)
(0 -7.75885e-08 0)
(0 -7.75085e-08 0)
(0 -7.74362e-08 0)
(0 -7.41949e-08 0)
(0 -7.49702e-08 0)
(0 -7.8134e-08 0)
(0 -7.825e-08 0)
(0 -7.61173e-08 0)
(0 -7.64801e-08 0)
(0 -7.76041e-08 0)
(0 -7.74068e-08 0)
(0 -7.77528e-08 0)
(0 -7.81361e-08 0)
(0 -7.69578e-08 0)
(0 -7.70869e-08 0)
(0 -7.71315e-08 0)
(0 -7.73525e-08 0)
(0 -7.80918e-08 0)
(0 -7.78628e-08 0)
(0 -7.81384e-08 0)
(0 -7.77339e-08 0)
(0 -7.6487e-08 0)
(0 -7.63939e-08 0)
(0 -7.49131e-08 0)
(0 -7.52605e-08 0)
(0 -7.83009e-08 0)
(0 -7.83085e-08 0)
(0 -7.78622e-08 0)
(0 -7.78723e-08 0)
(0 -7.80373e-08 0)
(0 -7.77467e-08 0)
(0 -7.77955e-08 0)
(0 -7.79388e-08 0)
(0 -7.5689e-08 0)
(0 -7.56872e-08 0)
(0 -7.70159e-08 0)
(0 -7.71368e-08 0)
(0 -7.59859e-08 0)
(0 -7.54687e-08 0)
(0 -7.75545e-08 0)
(0 -7.77433e-08 0)
(0 -7.61929e-08 0)
(0 -7.65326e-08 0)
(0 -7.75399e-08 0)
(0 -7.77659e-08 0)
(0 -7.74024e-08 0)
(0 -7.67921e-08 0)
(0 -7.77243e-08 0)
(0 -7.80811e-08 0)
(0 -7.7021e-08 0)
(0 -7.69178e-08 0)
(0 -7.7216e-08 0)
(0 -7.66699e-08 0)
(0 -7.44546e-08 0)
(0 -7.41215e-08 0)
(0 -7.7781e-08 0)
(0 -7.79736e-08 0)
(0 -7.80316e-08 0)
(0 -7.78643e-08 0)
(0 -7.78021e-08 0)
(0 -7.79635e-08 0)
(0 -7.79499e-08 0)
(0 -7.80602e-08 0)
(0 -7.707e-08 0)
(0 -7.74739e-08 0)
(0 -7.60624e-08 0)
(0 -7.66141e-08 0)
(0 -7.83443e-08 0)
(0 -7.83416e-08 0)
(0 -7.75156e-08 0)
(0 -7.69408e-08 0)
(0 -7.60913e-08 0)
(0 -7.64274e-08 0)
(0 -7.67628e-08 0)
(0 -7.72777e-08 0)
(0 -7.62156e-08 0)
(0 -7.68455e-08 0)
(0 -7.69549e-08 0)
(0 -7.71038e-08 0)
(0 -7.71811e-08 0)
(0 -7.73026e-08 0)
(0 -7.76845e-08 0)
(0 -7.75514e-08 0)
(0 -7.80768e-08 0)
(0 -7.79316e-08 0)
(0 -7.84209e-08 0)
(0 -7.83983e-08 0)
(0 -7.84149e-08 0)
(0 -7.83942e-08 0)
(0 -7.84142e-08 0)
(0 -7.83956e-08 0)
(0 -7.842e-08 0)
(0 -7.84042e-08 0)
(0 -7.84293e-08 0)
(0 -7.84141e-08 0)
(0 -7.8441e-08 0)
(0 -7.84273e-08 0)
(0 -7.84536e-08 0)
(0 -7.84398e-08 0)
(0 -7.84647e-08 0)
(0 -7.84497e-08 0)
(0 -7.8472e-08 0)
(0 -7.84547e-08 0)
(0 -7.84717e-08 0)
(0 -7.8449e-08 0)
(0 -7.84599e-08 0)
(0 -7.843e-08 0)
(0 -7.84324e-08 0)
(0 -7.83918e-08 0)
(0 -7.83839e-08 0)
(0 -7.83287e-08 0)
(0 -7.83097e-08 0)
(0 -7.8238e-08 0)
(0 -7.8208e-08 0)
(0 -7.81182e-08 0)
(0 -7.81418e-08 0)
(0 -7.79833e-08 0)
(0 -7.8426e-08 0)
(0 -7.84085e-08 0)
(0 -7.8435e-08 0)
(0 -7.84199e-08 0)
(0 -7.84487e-08 0)
(0 -7.84355e-08 0)
(0 -7.84675e-08 0)
(0 -7.84564e-08 0)
(0 -7.84886e-08 0)
(0 -7.84783e-08 0)
(0 -7.85108e-08 0)
(0 -7.85009e-08 0)
(0 -7.85318e-08 0)
(0 -7.85213e-08 0)
(0 -7.85498e-08 0)
(0 -7.85376e-08 0)
(0 -7.85625e-08 0)
(0 -7.85469e-08 0)
(0 -7.8565e-08 0)
(0 -7.85427e-08 0)
(0 -7.85527e-08 0)
(0 -7.85214e-08 0)
(0 -7.85219e-08 0)
(0 -7.84785e-08 0)
(0 -7.8468e-08 0)
(0 -7.84095e-08 0)
(0 -7.83884e-08 0)
(0 -7.83135e-08 0)
(0 -7.82813e-08 0)
(0 -7.81871e-08 0)
(0 -7.6259e-08 0)
(0 -7.29022e-08 0)
(0 -7.8259e-08 0)
(0 -7.60312e-08 0)
(0 -7.32713e-08 0)
(0 -7.33912e-08 0)
(0 -7.39261e-08 0)
(0 -7.4154e-08 0)
(0 -7.46173e-08 0)
(0 -7.37582e-08 0)
(0 -7.50933e-08 0)
(0 -7.49158e-08 0)
(0 -7.55842e-08 0)
(0 -7.54158e-08 0)
(0 -7.62952e-08 0)
(0 -7.49222e-08 0)
(0 -7.69286e-08 0)
(0 -7.60633e-08 0)
(0 -7.71212e-08 0)
(0 -7.55858e-08 0)
(0 -7.7922e-08 0)
(0 -7.67429e-08 0)
(0 -7.73176e-08 0)
(0 -7.77488e-08 0)
(0 -7.73764e-08 0)
(0 -7.59675e-08 0)
(0 -7.75681e-08 0)
(0 -7.61126e-08 0)
(0 -7.78844e-08 0)
(0 -7.68831e-08 0)
(0 -7.83657e-08 0)
(0 -7.67486e-08 0)
(0 -7.74607e-08 0)
(0 -7.78769e-08 0)
(0 -7.81813e-08 0)
(0 -7.66796e-08 0)
(0 -7.81877e-08 0)
(0 -7.68419e-08 0)
(0 -7.79419e-08 0)
(0 -7.79082e-08 0)
(0 -7.83237e-08 0)
(0 -7.66235e-08 0)
(0 -7.73746e-08 0)
(0 -7.67885e-08 0)
(0 -7.81565e-08 0)
(0 -7.78797e-08 0)
(0 -7.81346e-08 0)
(0 -7.68965e-08 0)
(0 -7.78614e-08 0)
(0 -7.78451e-08 0)
(0 -7.6292e-08 0)
(0 -7.82798e-08 0)
(0 -7.79577e-08 0)
(0 -7.73883e-08 0)
(0 -7.67441e-08 0)
(0 -7.67767e-08 0)
(0 -7.63392e-08 0)
(0 -7.82362e-08 0)
(0 -7.7882e-08 0)
(0 -7.59713e-08 0)
(0 -7.65956e-08 0)
(0 -7.83408e-08 0)
(0 -7.6718e-08 0)
(0 -7.83168e-08 0)
(0 -7.83783e-08 0)
(0 -7.64088e-08 0)
(0 -7.83379e-08 0)
(0 -7.6605e-08 0)
(0 -7.53772e-08 0)
(0 -7.67465e-08 0)
(0 -7.62176e-08 0)
(0 -7.758e-08 0)
(0 -7.72866e-08 0)
(0 -7.62561e-08 0)
(0 -7.70008e-08 0)
(0 -7.62833e-08 0)
(0 -7.84154e-08 0)
(0 -7.69257e-08 0)
(0 -7.78906e-08 0)
(0 -7.83371e-08 0)
(0 -7.5882e-08 0)
(0 -7.52209e-08 0)
(0 -7.67943e-08 0)
(0 -7.82417e-08 0)
(0 -7.79113e-08 0)
(0 -7.83955e-08 0)
(0 -7.73177e-08 0)
(0 -7.69958e-08 0)
(0 -7.70007e-08 0)
(0 -7.55763e-08 0)
(0 -7.62359e-08 0)
(0 -7.77803e-08 0)
(0 -7.63293e-08 0)
(0 -7.78192e-08 0)
(0 -7.73388e-08 0)
(0 -7.83822e-08 0)
(0 -7.80935e-08 0)
(0 -7.80741e-08 0)
(0 -7.74619e-08 0)
(0 -7.60369e-08 0)
(0 -7.53436e-08 0)
(0 -7.46262e-08 0)
(0 -7.75131e-08 0)
(0 -7.62592e-08 0)
(0 -7.67463e-08 0)
(0 -7.66594e-08 0)
(0 -7.74118e-08 0)
(0 -7.81068e-08 0)
(0 -7.83316e-08 0)
(0 -7.80358e-08 0)
(0 -7.6283e-08 0)
(0 -7.71068e-08 0)
(0 -7.63465e-08 0)
(0 -7.75502e-08 0)
(0 -7.79333e-08 0)
(0 -7.84064e-08 0)
(0 -7.77562e-08 0)
(0 -7.84691e-08 0)
(0 -7.60252e-08 0)
(0 -7.74866e-08 0)
(0 -7.76714e-08 0)
(0 -7.83163e-08 0)
(0 -7.60424e-08 0)
(0 -7.69953e-08 0)
(0 -7.80462e-08 0)
(0 -7.842e-08 0)
(0 -7.67126e-08 0)
(0 -7.6211e-08 0)
(0 -7.60821e-08 0)
(0 -7.56539e-08 0)
(0 -7.71997e-08 0)
(0 -7.76958e-08 0)
(0 -7.41615e-08 0)
(0 -7.50553e-08 0)
(0 -7.62722e-08 0)
(0 -7.61144e-08 0)
(0 -7.73988e-08 0)
(0 -7.76779e-08 0)
(0 -7.78827e-08 0)
(0 -7.69899e-08 0)
(0 -7.79884e-08 0)
(0 -7.82599e-08 0)
(0 -7.76627e-08 0)
(0 -7.7579e-08 0)
(0 -7.69839e-08 0)
(0 -7.66376e-08 0)
(0 -7.69886e-08 0)
(0 -7.78418e-08 0)
(0 -7.70566e-08 0)
(0 -7.79009e-08 0)
(0 -7.79837e-08 0)
(0 -7.73026e-08 0)
(0 -7.61551e-08 0)
(0 -7.73637e-08 0)
(0 -7.60742e-08 0)
(0 -7.73062e-08 0)
(0 -7.61279e-08 0)
(0 -7.69036e-08 0)
(0 -7.55489e-08 0)
(0 -7.49142e-08 0)
(0 -7.66168e-08 0)
(0 -7.71949e-08 0)
(0 -7.81028e-08 0)
(0 -7.84609e-08 0)
(0 -7.60785e-08 0)
(0 -7.70174e-08 0)
(0 -7.81324e-08 0)
(0 -7.78644e-08 0)
(0 -7.61584e-08 0)
(0 -7.69762e-08 0)
(0 -7.80853e-08 0)
(0 -7.84004e-08 0)
(0 -7.44325e-08 0)
(0 -7.44521e-08 0)
(0 -7.60007e-08 0)
(0 -7.69318e-08 0)
(0 -7.60541e-08 0)
(0 -7.56091e-08 0)
(0 -7.8153e-08 0)
(0 -7.74494e-08 0)
(0 -7.69271e-08 0)
(0 -7.60655e-08 0)
(0 -7.84728e-08 0)
(0 -7.81604e-08 0)
(0 -7.82105e-08 0)
(0 -7.82327e-08 0)
(0 -7.82662e-08 0)
(0 -7.84315e-08 0)
(0 -7.81519e-08 0)
(0 -7.83299e-08 0)
(0 -7.68491e-08 0)
(0 -7.63138e-08 0)
(0 -7.67247e-08 0)
(0 -7.63463e-08 0)
(0 -7.689e-08 0)
(0 -7.63417e-08 0)
(0 -7.74789e-08 0)
(0 -7.81468e-08 0)
(0 -7.8342e-08 0)
(0 -7.79007e-08 0)
(0 -7.73013e-08 0)
(0 -7.73703e-08 0)
(0 -7.82288e-08 0)
(0 -7.84246e-08 0)
(0 -7.84462e-08 0)
(0 -7.81236e-08 0)
(0 -7.83366e-08 0)
(0 -7.8192e-08 0)
(0 -7.66113e-08 0)
(0 -7.62771e-08 0)
(0 -7.6631e-08 0)
(0 -7.61161e-08 0)
(0 -7.71947e-08 0)
(0 -7.64858e-08 0)
(0 -7.77413e-08 0)
(0 -7.69856e-08 0)
(0 -7.77612e-08 0)
(0 -7.72874e-08 0)
(0 -7.74931e-08 0)
(0 -7.81059e-08 0)
(0 -7.74971e-08 0)
(0 -7.68611e-08 0)
(0 -7.62802e-08 0)
(0 -7.58602e-08 0)
(0 -7.76005e-08 0)
(0 -7.72e-08 0)
(0 -7.8037e-08 0)
(0 -7.74612e-08 0)
(0 -7.57215e-08 0)
(0 -7.64969e-08 0)
(0 -7.78043e-08 0)
(0 -7.78702e-08 0)
(0 -7.68991e-08 0)
(0 -7.73446e-08 0)
(0 -7.81131e-08 0)
(0 -7.80875e-08 0)
(0 -7.71003e-08 0)
(0 -7.7341e-08 0)
(0 -7.74805e-08 0)
(0 -7.71409e-08 0)
(0 -7.63962e-08 0)
(0 -7.59984e-08 0)
(0 -7.57665e-08 0)
(0 -7.5151e-08 0)
(0 -7.51461e-08 0)
(0 -7.45676e-08 0)
(0 -7.77781e-08 0)
(0 -7.79866e-08 0)
(0 -7.72371e-08 0)
(0 -7.70376e-08 0)
(0 -7.81774e-08 0)
(0 -7.77317e-08 0)
(0 -7.77255e-08 0)
(0 -7.72433e-08 0)
(0 -7.81782e-08 0)
(0 -7.83483e-08 0)
(0 -7.40433e-08 0)
(0 -7.36878e-08 0)
(0 -7.75066e-08 0)
(0 -7.77419e-08 0)
(0 -7.77338e-08 0)
(0 -7.75232e-08 0)
(0 -7.74831e-08 0)
(0 -7.69502e-08 0)
(0 -7.77065e-08 0)
(0 -7.73873e-08 0)
(0 -7.73189e-08 0)
(0 -7.74052e-08 0)
(0 -7.77483e-08 0)
(0 -7.81263e-08 0)
(0 -7.80472e-08 0)
(0 -7.77413e-08 0)
(0 -7.62931e-08 0)
(0 -7.65795e-08 0)
(0 -7.65821e-08 0)
(0 -7.63033e-08 0)
(0 -7.70008e-08 0)
(0 -7.66007e-08 0)
(0 -7.74454e-08 0)
(0 -7.67805e-08 0)
(0 -7.60853e-08 0)
(0 -7.66899e-08 0)
(0 -7.71126e-08 0)
(0 -7.67384e-08 0)
(0 -7.77956e-08 0)
(0 -7.82052e-08 0)
(0 -7.48809e-08 0)
(0 -7.53698e-08 0)
(0 -7.70105e-08 0)
(0 -7.71918e-08 0)
(0 -7.781e-08 0)
(0 -7.79792e-08 0)
(0 -7.72455e-08 0)
(0 -7.73532e-08 0)
(0 -7.84747e-08 0)
(0 -7.8316e-08 0)
(0 -7.77361e-08 0)
(0 -7.74861e-08 0)
(0 -7.6342e-08 0)
(0 -7.63065e-08 0)
(0 -7.66074e-08 0)
(0 -7.60174e-08 0)
(0 -7.62324e-08 0)
(0 -7.58152e-08 0)
(0 -7.5797e-08 0)
(0 -7.53187e-08 0)
(0 -7.77594e-08 0)
(0 -7.81066e-08 0)
(0 -7.84199e-08 0)
(0 -7.83013e-08 0)
(0 -7.83696e-08 0)
(0 -7.82195e-08 0)
(0 -7.63745e-08 0)
(0 -7.64835e-08 0)
(0 -7.65898e-08 0)
(0 -7.60047e-08 0)
(0 -7.76444e-08 0)
(0 -7.755e-08 0)
(0 -7.06531e-08 0)
(0 -6.9037e-08 0)
(0 -7.52364e-08 0)
(0 -6.9556e-08 0)
(0 -6.91859e-08 0)
(0 -6.91855e-08 0)
(0 -6.94533e-08 0)
(0 -6.95657e-08 0)
(0 -6.97109e-08 0)
(0 -6.99009e-08 0)
(0 -7.02853e-08 0)
(0 -7.03347e-08 0)
(0 -7.07078e-08 0)
(0 -6.97142e-08 0)
(0 -7.08474e-08 0)
(0 -7.06217e-08 0)
(0 -7.10758e-08 0)
(0 -7.14629e-08 0)
(0 -7.24888e-08 0)
(0 -7.30801e-08 0)
(0 -7.4436e-08 0)
(0 -7.21071e-08 0)
(0 -7.53117e-08 0)
(0 -6.99022e-08 0)
(0 -6.99479e-08 0)
(0 -7.23118e-08 0)
(0 -7.27714e-08 0)
(0 -7.12721e-08 0)
(0 -7.20238e-08 0)
(0 -7.16539e-08 0)
(0 -7.28795e-08 0)
(0 -7.10461e-08 0)
(0 -7.43195e-08 0)
(0 -7.23749e-08 0)
(0 -7.38904e-08 0)
(0 -7.14764e-08 0)
(0 -7.32574e-08 0)
(0 -7.20049e-08 0)
(0 -7.41419e-08 0)
(0 -7.07487e-08 0)
(0 -7.37801e-08 0)
(0 -7.19847e-08 0)
(0 -7.44544e-08 0)
(0 -7.20297e-08 0)
(0 -7.48408e-08 0)
(0 -7.20111e-08 0)
(0 -7.29073e-08 0)
(0 -7.37494e-08 0)
(0 -7.45924e-08 0)
(0 -7.11486e-08 0)
(0 -7.53485e-08 0)
(0 -7.16071e-08 0)
(0 -7.28419e-08 0)
(0 -7.30393e-08 0)
(0 -7.51463e-08 0)
(0 -7.13142e-08 0)
(0 -7.26573e-08 0)
(0 -7.25642e-08 0)
(0 -7.46545e-08 0)
(0 -7.29229e-08 0)
(0 -7.49403e-08 0)
(0 -7.15711e-08 0)
(0 -7.44759e-08 0)
(0 -7.26713e-08 0)
(0 -7.44388e-08 0)
(0 -7.03782e-08 0)
(0 -7.52162e-08 0)
(0 -7.19801e-08 0)
(0 -7.22253e-08 0)
(0 -7.25232e-08 0)
(0 -7.43497e-08 0)
(0 -7.25228e-08 0)
(0 -7.22471e-08 0)
(0 -7.06474e-08 0)
(0 -7.48311e-08 0)
(0 -7.01115e-08 0)
(0 -7.48879e-08 0)
(0 -7.53461e-08 0)
(0 -7.10715e-08 0)
(0 -7.13286e-08 0)
(0 -7.54172e-08 0)
(0 -7.49844e-08 0)
(0 -7.13274e-08 0)
(0 -7.53017e-08 0)
(0 -7.11815e-08 0)
(0 -7.47307e-08 0)
(0 -7.13606e-08 0)
(0 -7.17931e-08 0)
(0 -7.40306e-08 0)
(0 -7.0228e-08 0)
(0 -7.29762e-08 0)
(0 -7.43755e-08 0)
(0 -7.52829e-08 0)
(0 -7.55736e-08 0)
(0 -7.2334e-08 0)
(0 -7.06572e-08 0)
(0 -7.35882e-08 0)
(0 -7.02807e-08 0)
(0 -7.14364e-08 0)
(0 -7.06189e-08 0)
(0 -7.39257e-08 0)
(0 -7.45664e-08 0)
(0 -7.47299e-08 0)
(0 -7.38806e-08 0)
(0 -7.55669e-08 0)
(0 -7.08911e-08 0)
(0 -7.36386e-08 0)
(0 -7.20589e-08 0)
(0 -7.12992e-08 0)
(0 -7.38994e-08 0)
(0 -7.22481e-08 0)
(0 -7.52204e-08 0)
(0 -7.2772e-08 0)
(0 -7.09145e-08 0)
(0 -7.33827e-08 0)
(0 -7.19871e-08 0)
(0 -6.98308e-08 0)
(0 -7.20423e-08 0)
(0 -7.04027e-08 0)
(0 -7.54496e-08 0)
(0 -7.34968e-08 0)
(0 -7.45625e-08 0)
(0 -7.08055e-08 0)
(0 -7.11685e-08 0)
(0 -7.01697e-08 0)
(0 -7.22528e-08 0)
(0 -7.0728e-08 0)
(0 -7.30292e-08 0)
(0 -7.00055e-08 0)
(0 -7.40824e-08 0)
(0 -7.43707e-08 0)
(0 -7.2014e-08 0)
(0 -7.46473e-08 0)
(0 -7.10865e-08 0)
(0 -6.96929e-08 0)
(0 -7.31779e-08 0)
(0 -7.24911e-08 0)
(0 -7.20896e-08 0)
(0 -7.04952e-08 0)
(0 -7.16645e-08 0)
(0 -7.04111e-08 0)
(0 -7.52885e-08 0)
(0 -7.31241e-08 0)
(0 -7.17814e-08 0)
(0 -7.04857e-08 0)
(0 -7.42034e-08 0)
(0 -7.53973e-08 0)
(0 -7.20164e-08 0)
(0 -7.15714e-08 0)
(0 -7.01035e-08 0)
(0 -7.11893e-08 0)
(0 -7.56983e-08 0)
(0 -7.34353e-08 0)
(0 -7.15196e-08 0)
(0 -6.98932e-08 0)
(0 -7.24268e-08 0)
(0 -7.36105e-08 0)
(0 -7.30476e-08 0)
(0 -7.45612e-08 0)
(0 -7.3196e-08 0)
(0 -7.56372e-08 0)
(0 -7.30619e-08 0)
(0 -7.09029e-08 0)
(0 -7.33845e-08 0)
(0 -7.50553e-08 0)
(0 -7.13073e-08 0)
(0 -7.30844e-08 0)
(0 -7.24963e-08 0)
(0 -7.07642e-08 0)
(0 -6.95559e-08 0)
(0 -7.01849e-08 0)
(0 -7.49063e-08 0)
(0 -7.41707e-08 0)
(0 -7.56491e-08 0)
(0 -7.42978e-08 0)
(0 -7.56867e-08 0)
(0 -7.36699e-08 0)
(0 -7.09408e-08 0)
(0 -7.22236e-08 0)
(0 -7.13182e-08 0)
(0 -7.13838e-08 0)
(0 -7.24923e-08 0)
(0 -7.41905e-08 0)
(0 -7.35353e-08 0)
(0 -7.30765e-08 0)
(0 -7.06039e-08 0)
(0 -7.14034e-08 0)
(0 -7.19087e-08 0)
(0 -7.27333e-08 0)
(0 -7.28641e-08 0)
(0 -7.4321e-08 0)
(0 -7.18705e-08 0)
(0 -7.42211e-08 0)
(0 -7.27923e-08 0)
(0 -7.30264e-08 0)
(0 -7.10872e-08 0)
(0 -7.03297e-08 0)
(0 -7.12756e-08 0)
(0 -7.0278e-08 0)
(0 -7.08701e-08 0)
(0 -6.9856e-08 0)
(0 -7.38729e-08 0)
(0 -7.21574e-08 0)
(0 -7.38271e-08 0)
(0 -7.21893e-08 0)
(0 -7.00492e-08 0)
(0 -7.1598e-08 0)
(0 -7.33503e-08 0)
(0 -7.29724e-08 0)
(0 -7.32832e-08 0)
(0 -7.35484e-08 0)
(0 -6.99398e-08 0)
(0 -7.14636e-08 0)
(0 -7.05631e-08 0)
(0 -6.95109e-08 0)
(0 -7.25232e-08 0)
(0 -7.34127e-08 0)
(0 -7.22956e-08 0)
(0 -7.17573e-08 0)
(0 -7.46035e-08 0)
(0 -7.5506e-08 0)
(0 -7.45387e-08 0)
(0 -7.56506e-08 0)
(0 -7.08603e-08 0)
(0 -7.18177e-08 0)
(0 -7.53433e-08 0)
(0 -7.42941e-08 0)
(0 -7.55235e-08 0)
(0 -7.4207e-08 0)
(0 -7.07664e-08 0)
(0 -7.25731e-08 0)
(0 -6.98365e-08 0)
(0 -7.14791e-08 0)
(0 -7.47896e-08 0)
(0 -7.55274e-08 0)
(0 -7.47192e-08 0)
(0 -7.53707e-08 0)
(0 -7.05173e-08 0)
(0 -7.18551e-08 0)
(0 -7.11914e-08 0)
(0 -7.07178e-08 0)
(0 -7.32504e-08 0)
(0 -7.34336e-08 0)
(0 -6.92801e-08 0)
(0 -6.98889e-08 0)
(0 -7.56408e-08 0)
(0 -7.44605e-08 0)
(0 -7.48155e-08 0)
(0 -7.3813e-08 0)
(0 -7.48474e-08 0)
(0 -7.51658e-08 0)
(0 -7.36319e-08 0)
(0 -7.33967e-08 0)
(0 -7.11851e-08 0)
(0 -7.17895e-08 0)
(0 -7.14107e-08 0)
(0 -7.08917e-08 0)
(0 -7.07151e-08 0)
(0 -7.05554e-08 0)
(0 -7.33962e-08 0)
(0 -7.17463e-08 0)
(0 -7.4547e-08 0)
(0 -7.54235e-08 0)
(0 -7.16033e-08 0)
(0 -7.11421e-08 0)
(0 -7.48342e-08 0)
(0 -7.5755e-08 0)
(0 -7.20654e-08 0)
(0 -7.20342e-08 0)
(0 -7.21544e-08 0)
(0 -7.08525e-08 0)
(0 -7.12329e-08 0)
(0 -7.2103e-08 0)
(0 -7.54071e-08 0)
(0 -7.4822e-08 0)
(0 -7.36945e-08 0)
(0 -7.37349e-08 0)
(0 -7.11308e-08 0)
(0 -7.29695e-08 0)
(0 -7.33865e-08 0)
(0 -7.36557e-08 0)
(0 -7.1024e-08 0)
(0 -7.06436e-08 0)
(0 -7.34197e-08 0)
(0 -7.44798e-08 0)
(0 -7.44456e-08 0)
(0 -7.54802e-08 0)
(0 -7.47442e-08 0)
(0 -7.38221e-08 0)
(0 -7.30142e-08 0)
(0 -7.28359e-08 0)
(0 -7.17698e-08 0)
(0 -7.08056e-08 0)
(0 -7.35512e-08 0)
(0 -7.27945e-08 0)
(0 -7.45234e-08 0)
(0 -7.35079e-08 0)
(0 -7.4216e-08 0)
(0 -7.45266e-08 0)
(0 -7.35366e-08 0)
(0 -7.43103e-08 0)
(0 -7.15939e-08 0)
(0 -7.18893e-08 0)
(0 -7.13612e-08 0)
(0 -7.1794e-08 0)
(0 -7.49496e-08 0)
(0 -7.42408e-08 0)
(0 -7.27663e-08 0)
(0 -7.28153e-08 0)
(0 -7.27953e-08 0)
(0 -7.23546e-08 0)
(0 -6.96944e-08 0)
(0 -7.01736e-08 0)
(0 -7.13308e-08 0)
(0 -7.3101e-08 0)
(0 -7.34526e-08 0)
(0 -7.27105e-08 0)
(0 -7.39987e-08 0)
(0 -7.36457e-08 0)
(0 -7.05203e-08 0)
(0 -7.18426e-08 0)
(0 -7.2452e-08 0)
(0 -7.36918e-08 0)
(0 -6.94741e-08 0)
(0 -6.93152e-08 0)
(0 -7.21869e-08 0)
(0 -7.35117e-08 0)
(0 -7.03067e-08 0)
(0 -7.05044e-08 0)
(0 -7.2416e-08 0)
(0 -7.18038e-08 0)
(0 -7.35172e-08 0)
(0 -7.20319e-08 0)
(0 -7.35293e-08 0)
(0 -7.39555e-08 0)
(0 -7.53433e-08 0)
(0 -7.49099e-08 0)
(0 -7.18647e-08 0)
(0 -7.26857e-08 0)
(0 -7.25495e-08 0)
(0 -7.12501e-08 0)
(0 -7.36011e-08 0)
(0 -7.29188e-08 0)
(0 -7.33639e-08 0)
(0 -7.39324e-08 0)
(0 -7.13318e-08 0)
(0 -7.05112e-08 0)
(0 -7.22602e-08 0)
(0 -7.24827e-08 0)
(0 -7.16728e-08 0)
(0 -7.29512e-08 0)
(0 -7.47592e-08 0)
(0 -7.53208e-08 0)
(0 -7.44119e-08 0)
(0 -7.39932e-08 0)
(0 -7.07695e-08 0)
(0 -6.96718e-08 0)
(0 -7.53601e-08 0)
(0 -7.50204e-08 0)
(0 -7.32529e-08 0)
(0 -7.27266e-08 0)
(0 -7.23052e-08 0)
(0 -7.31602e-08 0)
(0 -7.27497e-08 0)
(0 -7.38895e-08 0)
(0 -7.26029e-08 0)
(0 -7.13341e-08 0)
(0 -7.22938e-08 0)
(0 -7.22558e-08 0)
(0 -7.37503e-08 0)
(0 -7.41308e-08 0)
(0 -7.45319e-08 0)
(0 -7.35406e-08 0)
(0 -7.18635e-08 0)
(0 -7.17571e-08 0)
(0 -7.1773e-08 0)
(0 -7.1987e-08 0)
(0 -7.40027e-08 0)
(0 -7.40038e-08 0)
(0 -7.17871e-08 0)
(0 -7.10454e-08 0)
(0 -7.06905e-08 0)
(0 -7.07409e-08 0)
(0 -7.27781e-08 0)
(0 -7.23787e-08 0)
(0 -7.27652e-08 0)
(0 -7.23684e-08 0)
(0 -6.99964e-08 0)
(0 -7.06126e-08 0)
(0 -7.01461e-08 0)
(0 -6.99133e-08 0)
(0 -7.34812e-08 0)
(0 -7.43068e-08 0)
(0 -7.22552e-08 0)
(0 -7.28341e-08 0)
(0 -7.28776e-08 0)
(0 -7.188e-08 0)
(0 -6.94358e-08 0)
(0 -7.06152e-08 0)
(0 -7.10233e-08 0)
(0 -7.0023e-08 0)
(0 -7.30795e-08 0)
(0 -7.38211e-08 0)
(0 -7.48221e-08 0)
(0 -7.55861e-08 0)
(0 -7.56097e-08 0)
(0 -7.48228e-08 0)
(0 -7.01213e-08 0)
(0 -7.1333e-08 0)
(0 -7.35349e-08 0)
(0 -7.26264e-08 0)
(0 -7.14039e-08 0)
(0 -7.05944e-08 0)
(0 -7.50118e-08 0)
(0 -7.56602e-08 0)
(0 -7.2545e-08 0)
(0 -7.1741e-08 0)
(0 -7.40587e-08 0)
(0 -7.43169e-08 0)
(0 -7.10731e-08 0)
(0 -7.09985e-08 0)
(0 -7.05384e-08 0)
(0 -7.14227e-08 0)
(0 -7.51586e-08 0)
(0 -7.52739e-08 0)
(0 -6.94707e-08 0)
(0 -6.97894e-08 0)
(0 -7.04567e-08 0)
(0 -6.95416e-08 0)
(0 -7.3072e-08 0)
(0 -7.36041e-08 0)
(0 -7.28353e-08 0)
(0 -7.25669e-08 0)
(0 -7.55064e-08 0)
(0 -7.55338e-08 0)
(0 -6.99163e-08 0)
(0 -7.00906e-08 0)
(0 -7.2932e-08 0)
(0 -7.24496e-08 0)
(0 -7.07665e-08 0)
(0 -7.09343e-08 0)
(0 -7.18305e-08 0)
(0 -7.16484e-08 0)
(0 -7.47638e-08 0)
(0 -7.40036e-08 0)
(0 -7.10998e-08 0)
(0 -7.09472e-08 0)
(0 -7.31114e-08 0)
(0 -7.24202e-08 0)
(0 -6.94969e-08 0)
(0 -6.96343e-08 0)
(0 -6.85989e-08 0)
(0 -6.86996e-08 0)
(0 -6.87294e-08 0)
(0 -6.88853e-08 0)
(0 -6.88163e-08 0)
(0 -6.90339e-08 0)
(0 -6.88946e-08 0)
(0 -6.90401e-08 0)
(0 -6.89762e-08 0)
(0 -6.91411e-08 0)
(0 -6.90411e-08 0)
(0 -6.92154e-08 0)
(0 -6.91135e-08 0)
(0 -6.92687e-08 0)
(0 -6.92639e-08 0)
(0 -6.94416e-08 0)
(0 -6.90662e-08 0)
(0 -6.88835e-08 0)
(0 -6.92073e-08 0)
(0 -6.9003e-08 0)
(0 -6.91346e-08 0)
(0 -6.89452e-08 0)
(0 -6.93193e-08 0)
(0 -6.91153e-08 0)
(0 -6.89458e-08 0)
(0 -6.88014e-08 0)
(0 -6.90896e-08 0)
(0 -6.90157e-08 0)
(0 -6.93575e-08 0)
(0 -6.92243e-08 0)
(0 -6.89557e-08 0)
(0 -6.89999e-08 0)
(0 -4.6293e-08 0)
(0 -4.52463e-08 0)
(0 -4.42801e-08 0)
(0 -4.33931e-08 0)
(0 -4.25825e-08 0)
(0 -4.18449e-08 0)
(0 -4.11757e-08 0)
(0 -4.057e-08 0)
(0 -4.00227e-08 0)
(0 -3.95284e-08 0)
(0 -3.9082e-08 0)
(0 -3.86788e-08 0)
(0 -3.83141e-08 0)
(0 -3.79841e-08 0)
(0 -3.76853e-08 0)
(0 -3.74147e-08 0)
(0 -3.71698e-08 0)
(0 -3.69489e-08 0)
(0 -3.67502e-08 0)
(0 -3.65729e-08 0)
(0 -3.64159e-08 0)
(0 -3.6279e-08 0)
(0 -3.61617e-08 0)
(0 -3.60639e-08 0)
(0 -3.59856e-08 0)
(0 -3.59268e-08 0)
(0 -3.58876e-08 0)
(0 -3.5868e-08 0)
(0 -4.62901e-08 0)
(0 -4.52435e-08 0)
(0 -4.42773e-08 0)
(0 -4.33904e-08 0)
(0 -4.25799e-08 0)
(0 -4.18424e-08 0)
(0 -4.11732e-08 0)
(0 -4.05676e-08 0)
(0 -4.00203e-08 0)
(0 -3.95261e-08 0)
(0 -3.90798e-08 0)
(0 -3.86766e-08 0)
(0 -3.8312e-08 0)
(0 -3.7982e-08 0)
(0 -3.76832e-08 0)
(0 -3.74126e-08 0)
(0 -3.71678e-08 0)
(0 -3.69468e-08 0)
(0 -3.67482e-08 0)
(0 -3.65709e-08 0)
(0 -3.6414e-08 0)
(0 -3.6277e-08 0)
(0 -3.61597e-08 0)
(0 -3.6062e-08 0)
(0 -3.59837e-08 0)
(0 -3.59249e-08 0)
(0 -3.58857e-08 0)
(0 -3.5866e-08 0)
(0 -4.62841e-08 0)
(0 -4.52377e-08 0)
(0 -4.42718e-08 0)
(0 -4.3385e-08 0)
(0 -4.25747e-08 0)
(0 -4.18373e-08 0)
(0 -4.11683e-08 0)
(0 -4.05628e-08 0)
(0 -4.00157e-08 0)
(0 -3.95215e-08 0)
(0 -3.90753e-08 0)
(0 -3.86722e-08 0)
(0 -3.83076e-08 0)
(0 -3.79777e-08 0)
(0 -3.7679e-08 0)
(0 -3.74084e-08 0)
(0 -3.71637e-08 0)
(0 -3.69428e-08 0)
(0 -3.67442e-08 0)
(0 -3.65669e-08 0)
(0 -3.641e-08 0)
(0 -3.62731e-08 0)
(0 -3.61558e-08 0)
(0 -3.60581e-08 0)
(0 -3.59798e-08 0)
(0 -3.5921e-08 0)
(0 -3.58818e-08 0)
(0 -3.58622e-08 0)
(0 -4.62752e-08 0)
(0 -4.52291e-08 0)
(0 -4.42634e-08 0)
(0 -4.33769e-08 0)
(0 -4.25669e-08 0)
(0 -4.18297e-08 0)
(0 -4.11609e-08 0)
(0 -4.05556e-08 0)
(0 -4.00086e-08 0)
(0 -3.95147e-08 0)
(0 -3.90686e-08 0)
(0 -3.86656e-08 0)
(0 -3.83011e-08 0)
(0 -3.79713e-08 0)
(0 -3.76727e-08 0)
(0 -3.74022e-08 0)
(0 -3.71575e-08 0)
(0 -3.69367e-08 0)
(0 -3.67382e-08 0)
(0 -3.65609e-08 0)
(0 -3.64041e-08 0)
(0 -3.62672e-08 0)
(0 -3.615e-08 0)
(0 -3.60522e-08 0)
(0 -3.5974e-08 0)
(0 -3.59152e-08 0)
(0 -3.5876e-08 0)
(0 -3.58564e-08 0)
(0 -4.62633e-08 0)
(0 -4.52176e-08 0)
(0 -4.42524e-08 0)
(0 -4.33662e-08 0)
(0 -4.25565e-08 0)
(0 -4.18196e-08 0)
(0 -4.11511e-08 0)
(0 -4.05461e-08 0)
(0 -3.99993e-08 0)
(0 -3.95055e-08 0)
(0 -3.90596e-08 0)
(0 -3.86568e-08 0)
(0 -3.82925e-08 0)
(0 -3.79628e-08 0)
(0 -3.76643e-08 0)
(0 -3.7394e-08 0)
(0 -3.71494e-08 0)
(0 -3.69286e-08 0)
(0 -3.67302e-08 0)
(0 -3.6553e-08 0)
(0 -3.63962e-08 0)
(0 -3.62593e-08 0)
(0 -3.61422e-08 0)
(0 -3.60445e-08 0)
(0 -3.59662e-08 0)
(0 -3.59075e-08 0)
(0 -3.58683e-08 0)
(0 -3.58487e-08 0)
(0 -4.62485e-08 0)
(0 -4.52033e-08 0)
(0 -4.42385e-08 0)
(0 -4.33528e-08 0)
(0 -4.25435e-08 0)
(0 -4.1807e-08 0)
(0 -4.11389e-08 0)
(0 -4.05341e-08 0)
(0 -3.99877e-08 0)
(0 -3.94941e-08 0)
(0 -3.90485e-08 0)
(0 -3.86458e-08 0)
(0 -3.82818e-08 0)
(0 -3.79523e-08 0)
(0 -3.76539e-08 0)
(0 -3.73837e-08 0)
(0 -3.71392e-08 0)
(0 -3.69185e-08 0)
(0 -3.67202e-08 0)
(0 -3.6543e-08 0)
(0 -3.63863e-08 0)
(0 -3.62496e-08 0)
(0 -3.61324e-08 0)
(0 -3.60348e-08 0)
(0 -3.59566e-08 0)
(0 -3.58979e-08 0)
(0 -3.58587e-08 0)
(0 -3.58391e-08 0)
(0 -4.62307e-08 0)
(0 -4.51861e-08 0)
(0 -4.42219e-08 0)
(0 -4.33367e-08 0)
(0 -4.25279e-08 0)
(0 -4.17919e-08 0)
(0 -4.11242e-08 0)
(0 -4.05199e-08 0)
(0 -3.99737e-08 0)
(0 -3.94805e-08 0)
(0 -3.90351e-08 0)
(0 -3.86328e-08 0)
(0 -3.82689e-08 0)
(0 -3.79396e-08 0)
(0 -3.76414e-08 0)
(0 -3.73713e-08 0)
(0 -3.7127e-08 0)
(0 -3.69065e-08 0)
(0 -3.67082e-08 0)
(0 -3.65312e-08 0)
(0 -3.63746e-08 0)
(0 -3.62378e-08 0)
(0 -3.61208e-08 0)
(0 -3.60232e-08 0)
(0 -3.5945e-08 0)
(0 -3.58863e-08 0)
(0 -3.58472e-08 0)
(0 -3.58276e-08 0)
(0 -4.621e-08 0)
(0 -4.51661e-08 0)
(0 -4.42026e-08 0)
(0 -4.3318e-08 0)
(0 -4.25098e-08 0)
(0 -4.17743e-08 0)
(0 -4.11071e-08 0)
(0 -4.05032e-08 0)
(0 -3.99575e-08 0)
(0 -3.94647e-08 0)
(0 -3.90196e-08 0)
(0 -3.86175e-08 0)
(0 -3.82539e-08 0)
(0 -3.79249e-08 0)
(0 -3.76269e-08 0)
(0 -3.7357e-08 0)
(0 -3.71128e-08 0)
(0 -3.68924e-08 0)
(0 -3.66943e-08 0)
(0 -3.65174e-08 0)
(0 -3.63609e-08 0)
(0 -3.62242e-08 0)
(0 -3.61072e-08 0)
(0 -3.60097e-08 0)
(0 -3.59316e-08 0)
(0 -3.58729e-08 0)
(0 -3.58338e-08 0)
(0 -3.58142e-08 0)
(0 -4.61863e-08 0)
(0 -4.51433e-08 0)
(0 -4.41806e-08 0)
(0 -4.32967e-08 0)
(0 -4.24892e-08 0)
(0 -4.17543e-08 0)
(0 -4.10877e-08 0)
(0 -4.04843e-08 0)
(0 -3.99391e-08 0)
(0 -3.94467e-08 0)
(0 -3.9002e-08 0)
(0 -3.86002e-08 0)
(0 -3.82369e-08 0)
(0 -3.79081e-08 0)
(0 -3.76103e-08 0)
(0 -3.73407e-08 0)
(0 -3.70967e-08 0)
(0 -3.68765e-08 0)
(0 -3.66785e-08 0)
(0 -3.65017e-08 0)
(0 -3.63453e-08 0)
(0 -3.62087e-08 0)
(0 -3.60918e-08 0)
(0 -3.59943e-08 0)
(0 -3.59163e-08 0)
(0 -3.58576e-08 0)
(0 -3.58185e-08 0)
(0 -3.57989e-08 0)
(0 -4.61598e-08 0)
(0 -4.51177e-08 0)
(0 -4.41558e-08 0)
(0 -4.32729e-08 0)
(0 -4.24661e-08 0)
(0 -4.17319e-08 0)
(0 -4.10659e-08 0)
(0 -4.04631e-08 0)
(0 -3.99184e-08 0)
(0 -3.94265e-08 0)
(0 -3.89822e-08 0)
(0 -3.85808e-08 0)
(0 -3.82179e-08 0)
(0 -3.78894e-08 0)
(0 -3.75918e-08 0)
(0 -3.73224e-08 0)
(0 -3.70786e-08 0)
(0 -3.68586e-08 0)
(0 -3.66608e-08 0)
(0 -3.64841e-08 0)
(0 -3.63278e-08 0)
(0 -3.61914e-08 0)
(0 -3.60745e-08 0)
(0 -3.59771e-08 0)
(0 -3.58991e-08 0)
(0 -3.58405e-08 0)
(0 -3.58014e-08 0)
(0 -3.57819e-08 0)
(0 -4.61303e-08 0)
(0 -4.50893e-08 0)
(0 -4.41284e-08 0)
(0 -4.32464e-08 0)
(0 -4.24405e-08 0)
(0 -4.17071e-08 0)
(0 -4.10418e-08 0)
(0 -4.04397e-08 0)
(0 -3.98956e-08 0)
(0 -3.94042e-08 0)
(0 -3.89604e-08 0)
(0 -3.85594e-08 0)
(0 -3.81968e-08 0)
(0 -3.78686e-08 0)
(0 -3.75714e-08 0)
(0 -3.73022e-08 0)
(0 -3.70586e-08 0)
(0 -3.68388e-08 0)
(0 -3.66411e-08 0)
(0 -3.64646e-08 0)
(0 -3.63085e-08 0)
(0 -3.61721e-08 0)
(0 -3.60554e-08 0)
(0 -3.59581e-08 0)
(0 -3.58801e-08 0)
(0 -3.58216e-08 0)
(0 -3.57825e-08 0)
(0 -3.5763e-08 0)
(0 -4.60979e-08 0)
(0 -4.50581e-08 0)
(0 -4.40984e-08 0)
(0 -4.32174e-08 0)
(0 -4.24125e-08 0)
(0 -4.168e-08 0)
(0 -4.10155e-08 0)
(0 -4.04141e-08 0)
(0 -3.98706e-08 0)
(0 -3.93797e-08 0)
(0 -3.89365e-08 0)
(0 -3.8536e-08 0)
(0 -3.81738e-08 0)
(0 -3.78459e-08 0)
(0 -3.7549e-08 0)
(0 -3.72801e-08 0)
(0 -3.70368e-08 0)
(0 -3.68172e-08 0)
(0 -3.66197e-08 0)
(0 -3.64434e-08 0)
(0 -3.62873e-08 0)
(0 -3.61511e-08 0)
(0 -3.60345e-08 0)
(0 -3.59372e-08 0)
(0 -3.58594e-08 0)
(0 -3.58009e-08 0)
(0 -3.57619e-08 0)
(0 -3.57423e-08 0)
(0 -4.60626e-08 0)
(0 -4.50241e-08 0)
(0 -4.40657e-08 0)
(0 -4.31858e-08 0)
(0 -4.2382e-08 0)
(0 -4.16505e-08 0)
(0 -4.09869e-08 0)
(0 -4.03863e-08 0)
(0 -3.98435e-08 0)
(0 -3.93533e-08 0)
(0 -3.89106e-08 0)
(0 -3.85106e-08 0)
(0 -3.81488e-08 0)
(0 -3.78214e-08 0)
(0 -3.75248e-08 0)
(0 -3.72562e-08 0)
(0 -3.70131e-08 0)
(0 -3.67937e-08 0)
(0 -3.65965e-08 0)
(0 -3.64203e-08 0)
(0 -3.62644e-08 0)
(0 -3.61283e-08 0)
(0 -3.60118e-08 0)
(0 -3.59146e-08 0)
(0 -3.58368e-08 0)
(0 -3.57784e-08 0)
(0 -3.57394e-08 0)
(0 -3.57199e-08 0)
(0 -4.60244e-08 0)
(0 -4.49874e-08 0)
(0 -4.40303e-08 0)
(0 -4.31518e-08 0)
(0 -4.23491e-08 0)
(0 -4.16187e-08 0)
(0 -4.0956e-08 0)
(0 -4.03563e-08 0)
(0 -3.98143e-08 0)
(0 -3.93248e-08 0)
(0 -3.88827e-08 0)
(0 -3.84832e-08 0)
(0 -3.81219e-08 0)
(0 -3.77949e-08 0)
(0 -3.74987e-08 0)
(0 -3.72304e-08 0)
(0 -3.69877e-08 0)
(0 -3.67685e-08 0)
(0 -3.65714e-08 0)
(0 -3.63954e-08 0)
(0 -3.62397e-08 0)
(0 -3.61038e-08 0)
(0 -3.59874e-08 0)
(0 -3.58903e-08 0)
(0 -3.58126e-08 0)
(0 -3.57542e-08 0)
(0 -3.57153e-08 0)
(0 -3.56958e-08 0)
(0 -4.59833e-08 0)
(0 -4.4948e-08 0)
(0 -4.39924e-08 0)
(0 -4.31152e-08 0)
(0 -4.23139e-08 0)
(0 -4.15846e-08 0)
(0 -4.0923e-08 0)
(0 -4.03242e-08 0)
(0 -3.97831e-08 0)
(0 -3.92943e-08 0)
(0 -3.88529e-08 0)
(0 -3.8454e-08 0)
(0 -3.80932e-08 0)
(0 -3.77667e-08 0)
(0 -3.74708e-08 0)
(0 -3.72029e-08 0)
(0 -3.69604e-08 0)
(0 -3.67415e-08 0)
(0 -3.65447e-08 0)
(0 -3.63689e-08 0)
(0 -3.62133e-08 0)
(0 -3.60776e-08 0)
(0 -3.59613e-08 0)
(0 -3.58643e-08 0)
(0 -3.57867e-08 0)
(0 -3.57283e-08 0)
(0 -3.56894e-08 0)
(0 -3.567e-08 0)
(0 -4.59393e-08 0)
(0 -4.49058e-08 0)
(0 -4.39519e-08 0)
(0 -4.30763e-08 0)
(0 -4.22763e-08 0)
(0 -4.15483e-08 0)
(0 -4.08879e-08 0)
(0 -4.02901e-08 0)
(0 -3.97499e-08 0)
(0 -3.92619e-08 0)
(0 -3.88212e-08 0)
(0 -3.8423e-08 0)
(0 -3.80627e-08 0)
(0 -3.77366e-08 0)
(0 -3.74412e-08 0)
(0 -3.71736e-08 0)
(0 -3.69315e-08 0)
(0 -3.67128e-08 0)
(0 -3.65163e-08 0)
(0 -3.63407e-08 0)
(0 -3.61853e-08 0)
(0 -3.60497e-08 0)
(0 -3.59335e-08 0)
(0 -3.58366e-08 0)
(0 -3.57591e-08 0)
(0 -3.57008e-08 0)
(0 -3.56619e-08 0)
(0 -3.56425e-08 0)
(0 -4.58925e-08 0)
(0 -4.48609e-08 0)
(0 -4.39088e-08 0)
(0 -4.30348e-08 0)
(0 -4.22364e-08 0)
(0 -4.15098e-08 0)
(0 -4.08506e-08 0)
(0 -4.0254e-08 0)
(0 -3.97147e-08 0)
(0 -3.92277e-08 0)
(0 -3.87877e-08 0)
(0 -3.83901e-08 0)
(0 -3.80305e-08 0)
(0 -3.77049e-08 0)
(0 -3.74099e-08 0)
(0 -3.71427e-08 0)
(0 -3.69009e-08 0)
(0 -3.66825e-08 0)
(0 -3.64862e-08 0)
(0 -3.63108e-08 0)
(0 -3.61556e-08 0)
(0 -3.60201e-08 0)
(0 -3.59041e-08 0)
(0 -3.58073e-08 0)
(0 -3.57299e-08 0)
(0 -3.56717e-08 0)
(0 -3.56329e-08 0)
(0 -3.56134e-08 0)
(0 -4.58427e-08 0)
(0 -4.48132e-08 0)
(0 -4.38631e-08 0)
(0 -4.2991e-08 0)
(0 -4.21942e-08 0)
(0 -4.14691e-08 0)
(0 -4.08113e-08 0)
(0 -4.02159e-08 0)
(0 -3.96777e-08 0)
(0 -3.91916e-08 0)
(0 -3.87524e-08 0)
(0 -3.83555e-08 0)
(0 -3.79965e-08 0)
(0 -3.76715e-08 0)
(0 -3.7377e-08 0)
(0 -3.71101e-08 0)
(0 -3.68686e-08 0)
(0 -3.66506e-08 0)
(0 -3.64545e-08 0)
(0 -3.62793e-08 0)
(0 -3.61243e-08 0)
(0 -3.5989e-08 0)
(0 -3.58731e-08 0)
(0 -3.57765e-08 0)
(0 -3.56991e-08 0)
(0 -3.5641e-08 0)
(0 -3.56022e-08 0)
(0 -3.55828e-08 0)
(0 -4.57901e-08 0)
(0 -4.47629e-08 0)
(0 -4.38149e-08 0)
(0 -4.29448e-08 0)
(0 -4.21498e-08 0)
(0 -4.14263e-08 0)
(0 -4.077e-08 0)
(0 -4.01758e-08 0)
(0 -3.96388e-08 0)
(0 -3.91537e-08 0)
(0 -3.87154e-08 0)
(0 -3.83193e-08 0)
(0 -3.79609e-08 0)
(0 -3.76364e-08 0)
(0 -3.73424e-08 0)
(0 -3.7076e-08 0)
(0 -3.68349e-08 0)
(0 -3.66171e-08 0)
(0 -3.64213e-08 0)
(0 -3.62464e-08 0)
(0 -3.60916e-08 0)
(0 -3.59564e-08 0)
(0 -3.58406e-08 0)
(0 -3.57441e-08 0)
(0 -3.56668e-08 0)
(0 -3.56088e-08 0)
(0 -3.557e-08 0)
(0 -3.55506e-08 0)
(0 -4.57345e-08 0)
(0 -4.47098e-08 0)
(0 -4.37642e-08 0)
(0 -4.28961e-08 0)
(0 -4.21031e-08 0)
(0 -4.13814e-08 0)
(0 -4.07266e-08 0)
(0 -4.01339e-08 0)
(0 -3.95981e-08 0)
(0 -3.9114e-08 0)
(0 -3.86767e-08 0)
(0 -3.82814e-08 0)
(0 -3.79237e-08 0)
(0 -3.75998e-08 0)
(0 -3.73063e-08 0)
(0 -3.70403e-08 0)
(0 -3.67996e-08 0)
(0 -3.65821e-08 0)
(0 -3.63866e-08 0)
(0 -3.62119e-08 0)
(0 -3.60573e-08 0)
(0 -3.59223e-08 0)
(0 -3.58067e-08 0)
(0 -3.57103e-08 0)
(0 -3.5633e-08 0)
(0 -3.55751e-08 0)
(0 -3.55364e-08 0)
(0 -3.5517e-08 0)
(0 -4.5676e-08 0)
(0 -4.4654e-08 0)
(0 -4.37109e-08 0)
(0 -4.28452e-08 0)
(0 -4.20542e-08 0)
(0 -4.13344e-08 0)
(0 -4.06814e-08 0)
(0 -4.00901e-08 0)
(0 -3.95556e-08 0)
(0 -3.90727e-08 0)
(0 -3.86364e-08 0)
(0 -3.82419e-08 0)
(0 -3.7885e-08 0)
(0 -3.75617e-08 0)
(0 -3.72687e-08 0)
(0 -3.70032e-08 0)
(0 -3.67628e-08 0)
(0 -3.65457e-08 0)
(0 -3.63505e-08 0)
(0 -3.6176e-08 0)
(0 -3.60216e-08 0)
(0 -3.58868e-08 0)
(0 -3.57713e-08 0)
(0 -3.5675e-08 0)
(0 -3.55979e-08 0)
(0 -3.554e-08 0)
(0 -3.55013e-08 0)
(0 -3.5482e-08 0)
(0 -4.56146e-08 0)
(0 -4.45955e-08 0)
(0 -4.36551e-08 0)
(0 -4.27919e-08 0)
(0 -4.20032e-08 0)
(0 -4.12854e-08 0)
(0 -4.06342e-08 0)
(0 -4.00446e-08 0)
(0 -3.95115e-08 0)
(0 -3.90298e-08 0)
(0 -3.85945e-08 0)
(0 -3.82009e-08 0)
(0 -3.78448e-08 0)
(0 -3.75221e-08 0)
(0 -3.72297e-08 0)
(0 -3.69647e-08 0)
(0 -3.67247e-08 0)
(0 -3.65079e-08 0)
(0 -3.63129e-08 0)
(0 -3.61387e-08 0)
(0 -3.59845e-08 0)
(0 -3.58499e-08 0)
(0 -3.57345e-08 0)
(0 -3.56384e-08 0)
(0 -3.55613e-08 0)
(0 -3.55035e-08 0)
(0 -3.54649e-08 0)
(0 -3.54456e-08 0)
(0 -4.55502e-08 0)
(0 -4.45343e-08 0)
(0 -4.35968e-08 0)
(0 -4.27362e-08 0)
(0 -4.195e-08 0)
(0 -4.12344e-08 0)
(0 -4.05851e-08 0)
(0 -3.99972e-08 0)
(0 -3.94656e-08 0)
(0 -3.89853e-08 0)
(0 -3.85511e-08 0)
(0 -3.81585e-08 0)
(0 -3.78031e-08 0)
(0 -3.74812e-08 0)
(0 -3.71894e-08 0)
(0 -3.69248e-08 0)
(0 -3.66852e-08 0)
(0 -3.64688e-08 0)
(0 -3.62741e-08 0)
(0 -3.61001e-08 0)
(0 -3.59461e-08 0)
(0 -3.58117e-08 0)
(0 -3.56965e-08 0)
(0 -3.56004e-08 0)
(0 -3.55235e-08 0)
(0 -3.54657e-08 0)
(0 -3.54271e-08 0)
(0 -3.54078e-08 0)
(0 -4.54829e-08 0)
(0 -4.44704e-08 0)
(0 -4.3536e-08 0)
(0 -4.26783e-08 0)
(0 -4.18947e-08 0)
(0 -4.11815e-08 0)
(0 -4.05343e-08 0)
(0 -3.99482e-08 0)
(0 -3.94182e-08 0)
(0 -3.89392e-08 0)
(0 -3.85063e-08 0)
(0 -3.81147e-08 0)
(0 -3.77602e-08 0)
(0 -3.74389e-08 0)
(0 -3.71477e-08 0)
(0 -3.68836e-08 0)
(0 -3.66445e-08 0)
(0 -3.64284e-08 0)
(0 -3.6234e-08 0)
(0 -3.60603e-08 0)
(0 -3.59065e-08 0)
(0 -3.57722e-08 0)
(0 -3.56572e-08 0)
(0 -3.55612e-08 0)
(0 -3.54844e-08 0)
(0 -3.54267e-08 0)
(0 -3.53881e-08 0)
(0 -3.53689e-08 0)
(0 -4.54126e-08 0)
(0 -4.44037e-08 0)
(0 -4.34726e-08 0)
(0 -4.26181e-08 0)
(0 -4.18373e-08 0)
(0 -4.11266e-08 0)
(0 -4.04816e-08 0)
(0 -3.98975e-08 0)
(0 -3.93693e-08 0)
(0 -3.88917e-08 0)
(0 -3.846e-08 0)
(0 -3.80695e-08 0)
(0 -3.77159e-08 0)
(0 -3.73954e-08 0)
(0 -3.71048e-08 0)
(0 -3.68413e-08 0)
(0 -3.66026e-08 0)
(0 -3.63869e-08 0)
(0 -3.61928e-08 0)
(0 -3.60193e-08 0)
(0 -3.58657e-08 0)
(0 -3.57316e-08 0)
(0 -3.56167e-08 0)
(0 -3.55208e-08 0)
(0 -3.54441e-08 0)
(0 -3.53864e-08 0)
(0 -3.5348e-08 0)
(0 -3.53287e-08 0)
(0 -4.53393e-08 0)
(0 -4.43342e-08 0)
(0 -4.34068e-08 0)
(0 -4.25556e-08 0)
(0 -4.17778e-08 0)
(0 -4.10698e-08 0)
(0 -4.04272e-08 0)
(0 -3.98452e-08 0)
(0 -3.93188e-08 0)
(0 -3.88428e-08 0)
(0 -3.84125e-08 0)
(0 -3.80231e-08 0)
(0 -3.76704e-08 0)
(0 -3.73507e-08 0)
(0 -3.70608e-08 0)
(0 -3.67978e-08 0)
(0 -3.65595e-08 0)
(0 -3.63442e-08 0)
(0 -3.61504e-08 0)
(0 -3.59772e-08 0)
(0 -3.58238e-08 0)
(0 -3.56898e-08 0)
(0 -3.5575e-08 0)
(0 -3.54793e-08 0)
(0 -3.54027e-08 0)
(0 -3.53451e-08 0)
(0 -3.53066e-08 0)
(0 -3.52874e-08 0)
(0 -4.5263e-08 0)
(0 -4.4262e-08 0)
(0 -4.33385e-08 0)
(0 -4.24908e-08 0)
(0 -4.17162e-08 0)
(0 -4.10111e-08 0)
(0 -4.03711e-08 0)
(0 -3.97914e-08 0)
(0 -3.92669e-08 0)
(0 -3.87926e-08 0)
(0 -3.83636e-08 0)
(0 -3.79754e-08 0)
(0 -3.76238e-08 0)
(0 -3.73049e-08 0)
(0 -3.70156e-08 0)
(0 -3.67532e-08 0)
(0 -3.65154e-08 0)
(0 -3.63004e-08 0)
(0 -3.61069e-08 0)
(0 -3.5934e-08 0)
(0 -3.57808e-08 0)
(0 -3.5647e-08 0)
(0 -3.55324e-08 0)
(0 -3.54368e-08 0)
(0 -3.53602e-08 0)
(0 -3.53027e-08 0)
(0 -3.52643e-08 0)
(0 -3.5245e-08 0)
(0 -4.51836e-08 0)
(0 -4.41871e-08 0)
(0 -4.32677e-08 0)
(0 -4.24238e-08 0)
(0 -4.16526e-08 0)
(0 -4.09506e-08 0)
(0 -4.03133e-08 0)
(0 -3.9736e-08 0)
(0 -3.92136e-08 0)
(0 -3.87411e-08 0)
(0 -3.83136e-08 0)
(0 -3.79267e-08 0)
(0 -3.75761e-08 0)
(0 -3.72581e-08 0)
(0 -3.69695e-08 0)
(0 -3.67076e-08 0)
(0 -3.64703e-08 0)
(0 -3.62557e-08 0)
(0 -3.60625e-08 0)
(0 -3.58898e-08 0)
(0 -3.57368e-08 0)
(0 -3.56032e-08 0)
(0 -3.54887e-08 0)
(0 -3.53932e-08 0)
(0 -3.53167e-08 0)
(0 -3.52592e-08 0)
(0 -3.52209e-08 0)
(0 -3.52017e-08 0)
(0 -4.51012e-08 0)
(0 -4.41094e-08 0)
(0 -4.31943e-08 0)
(0 -4.23545e-08 0)
(0 -4.1587e-08 0)
(0 -4.08883e-08 0)
(0 -4.02539e-08 0)
(0 -3.96791e-08 0)
(0 -3.91589e-08 0)
(0 -3.86883e-08 0)
(0 -3.82625e-08 0)
(0 -3.78768e-08 0)
(0 -3.75273e-08 0)
(0 -3.72102e-08 0)
(0 -3.69224e-08 0)
(0 -3.66611e-08 0)
(0 -3.64243e-08 0)
(0 -3.62101e-08 0)
(0 -3.60172e-08 0)
(0 -3.58447e-08 0)
(0 -3.5692e-08 0)
(0 -3.55585e-08 0)
(0 -3.54441e-08 0)
(0 -3.53487e-08 0)
(0 -3.52723e-08 0)
(0 -3.52149e-08 0)
(0 -3.51766e-08 0)
(0 -3.51574e-08 0)
(0 -4.50156e-08 0)
(0 -4.40289e-08 0)
(0 -4.31185e-08 0)
(0 -4.2283e-08 0)
(0 -4.15194e-08 0)
(0 -4.08242e-08 0)
(0 -4.0193e-08 0)
(0 -3.96209e-08 0)
(0 -3.9103e-08 0)
(0 -3.86344e-08 0)
(0 -3.82102e-08 0)
(0 -3.7826e-08 0)
(0 -3.74776e-08 0)
(0 -3.71615e-08 0)
(0 -3.68744e-08 0)
(0 -3.66138e-08 0)
(0 -3.63774e-08 0)
(0 -3.61636e-08 0)
(0 -3.5971e-08 0)
(0 -3.57988e-08 0)
(0 -3.56462e-08 0)
(0 -3.55129e-08 0)
(0 -3.53987e-08 0)
(0 -3.53034e-08 0)
(0 -3.5227e-08 0)
(0 -3.51697e-08 0)
(0 -3.51314e-08 0)
(0 -3.51122e-08 0)
(0 -4.4927e-08 0)
(0 -4.39456e-08 0)
(0 -4.30403e-08 0)
(0 -4.22093e-08 0)
(0 -4.14499e-08 0)
(0 -4.07584e-08 0)
(0 -4.01305e-08 0)
(0 -3.95613e-08 0)
(0 -3.90459e-08 0)
(0 -3.85794e-08 0)
(0 -3.8157e-08 0)
(0 -3.77743e-08 0)
(0 -3.74271e-08 0)
(0 -3.71119e-08 0)
(0 -3.68257e-08 0)
(0 -3.65656e-08 0)
(0 -3.63298e-08 0)
(0 -3.61163e-08 0)
(0 -3.59241e-08 0)
(0 -3.57521e-08 0)
(0 -3.55997e-08 0)
(0 -3.54666e-08 0)
(0 -3.53524e-08 0)
(0 -3.52572e-08 0)
(0 -3.51809e-08 0)
(0 -3.51236e-08 0)
(0 -3.50854e-08 0)
(0 -3.50663e-08 0)
(0 -4.48354e-08 0)
(0 -4.38596e-08 0)
(0 -4.29595e-08 0)
(0 -4.21334e-08 0)
(0 -4.13785e-08 0)
(0 -4.0691e-08 0)
(0 -4.00665e-08 0)
(0 -3.95004e-08 0)
(0 -3.89876e-08 0)
(0 -3.85234e-08 0)
(0 -3.81028e-08 0)
(0 -3.77216e-08 0)
(0 -3.73758e-08 0)
(0 -3.70616e-08 0)
(0 -3.67762e-08 0)
(0 -3.65168e-08 0)
(0 -3.62814e-08 0)
(0 -3.60684e-08 0)
(0 -3.58765e-08 0)
(0 -3.57047e-08 0)
(0 -3.55525e-08 0)
(0 -3.54195e-08 0)
(0 -3.53055e-08 0)
(0 -3.52104e-08 0)
(0 -3.51342e-08 0)
(0 -3.50769e-08 0)
(0 -3.50387e-08 0)
(0 -3.50196e-08 0)
(0 -4.47406e-08 0)
(0 -4.37708e-08 0)
(0 -4.28763e-08 0)
(0 -4.20554e-08 0)
(0 -4.13052e-08 0)
(0 -4.06219e-08 0)
(0 -4.00012e-08 0)
(0 -3.94383e-08 0)
(0 -3.89283e-08 0)
(0 -3.84664e-08 0)
(0 -3.80478e-08 0)
(0 -3.76683e-08 0)
(0 -3.73237e-08 0)
(0 -3.70106e-08 0)
(0 -3.6726e-08 0)
(0 -3.64673e-08 0)
(0 -3.62325e-08 0)
(0 -3.60199e-08 0)
(0 -3.58283e-08 0)
(0 -3.56567e-08 0)
(0 -3.55047e-08 0)
(0 -3.53719e-08 0)
(0 -3.5258e-08 0)
(0 -3.51629e-08 0)
(0 -3.50867e-08 0)
(0 -3.50295e-08 0)
(0 -3.49913e-08 0)
(0 -3.49722e-08 0)
(0 -4.46427e-08 0)
(0 -4.36792e-08 0)
(0 -4.27907e-08 0)
(0 -4.19753e-08 0)
(0 -4.123e-08 0)
(0 -4.05512e-08 0)
(0 -3.99344e-08 0)
(0 -3.9375e-08 0)
(0 -3.88679e-08 0)
(0 -3.84085e-08 0)
(0 -3.7992e-08 0)
(0 -3.76142e-08 0)
(0 -3.7271e-08 0)
(0 -3.69591e-08 0)
(0 -3.66753e-08 0)
(0 -3.64173e-08 0)
(0 -3.6183e-08 0)
(0 -3.59708e-08 0)
(0 -3.57795e-08 0)
(0 -3.56082e-08 0)
(0 -3.54564e-08 0)
(0 -3.53237e-08 0)
(0 -3.52098e-08 0)
(0 -3.51149e-08 0)
(0 -3.50388e-08 0)
(0 -3.49816e-08 0)
(0 -3.49434e-08 0)
(0 -3.49243e-08 0)
(0 -4.45417e-08 0)
(0 -4.3585e-08 0)
(0 -4.27027e-08 0)
(0 -4.18931e-08 0)
(0 -4.11531e-08 0)
(0 -4.0479e-08 0)
(0 -3.98664e-08 0)
(0 -3.93105e-08 0)
(0 -3.88066e-08 0)
(0 -3.83498e-08 0)
(0 -3.79355e-08 0)
(0 -3.75595e-08 0)
(0 -3.72178e-08 0)
(0 -3.6907e-08 0)
(0 -3.66242e-08 0)
(0 -3.63669e-08 0)
(0 -3.61331e-08 0)
(0 -3.59213e-08 0)
(0 -3.57303e-08 0)
(0 -3.55592e-08 0)
(0 -3.54076e-08 0)
(0 -3.5275e-08 0)
(0 -3.51612e-08 0)
(0 -3.50663e-08 0)
(0 -3.49903e-08 0)
(0 -3.49331e-08 0)
(0 -3.4895e-08 0)
(0 -3.48759e-08 0)
(0 -4.44377e-08 0)
(0 -4.3488e-08 0)
(0 -4.26124e-08 0)
(0 -4.18089e-08 0)
(0 -4.10745e-08 0)
(0 -4.04054e-08 0)
(0 -3.97971e-08 0)
(0 -3.92451e-08 0)
(0 -3.87445e-08 0)
(0 -3.82904e-08 0)
(0 -3.78784e-08 0)
(0 -3.75043e-08 0)
(0 -3.7164e-08 0)
(0 -3.68545e-08 0)
(0 -3.65726e-08 0)
(0 -3.6316e-08 0)
(0 -3.60828e-08 0)
(0 -3.58714e-08 0)
(0 -3.56807e-08 0)
(0 -3.55099e-08 0)
(0 -3.53584e-08 0)
(0 -3.52259e-08 0)
(0 -3.51122e-08 0)
(0 -3.50174e-08 0)
(0 -3.49414e-08 0)
(0 -3.48843e-08 0)
(0 -3.48461e-08 0)
(0 -3.48271e-08 0)
(0 -4.43307e-08 0)
(0 -4.33885e-08 0)
(0 -4.25198e-08 0)
(0 -4.17228e-08 0)
(0 -4.09942e-08 0)
(0 -4.03303e-08 0)
(0 -3.97267e-08 0)
(0 -3.91787e-08 0)
(0 -3.86815e-08 0)
(0 -3.82304e-08 0)
(0 -3.78208e-08 0)
(0 -3.74486e-08 0)
(0 -3.71099e-08 0)
(0 -3.68016e-08 0)
(0 -3.65207e-08 0)
(0 -3.62648e-08 0)
(0 -3.60322e-08 0)
(0 -3.58212e-08 0)
(0 -3.56308e-08 0)
(0 -3.54602e-08 0)
(0 -3.53089e-08 0)
(0 -3.51765e-08 0)
(0 -3.50629e-08 0)
(0 -3.49681e-08 0)
(0 -3.48921e-08 0)
(0 -3.48351e-08 0)
(0 -3.47969e-08 0)
(0 -3.47779e-08 0)
(0 -4.42208e-08 0)
(0 -4.32863e-08 0)
(0 -4.2425e-08 0)
(0 -4.16347e-08 0)
(0 -4.09124e-08 0)
(0 -4.0254e-08 0)
(0 -3.96553e-08 0)
(0 -3.91115e-08 0)
(0 -3.86179e-08 0)
(0 -3.81698e-08 0)
(0 -3.77627e-08 0)
(0 -3.73925e-08 0)
(0 -3.70555e-08 0)
(0 -3.67485e-08 0)
(0 -3.64686e-08 0)
(0 -3.62135e-08 0)
(0 -3.59814e-08 0)
(0 -3.57708e-08 0)
(0 -3.55807e-08 0)
(0 -3.54103e-08 0)
(0 -3.52591e-08 0)
(0 -3.51269e-08 0)
(0 -3.50133e-08 0)
(0 -3.49186e-08 0)
(0 -3.48426e-08 0)
(0 -3.47856e-08 0)
(0 -3.47475e-08 0)
(0 -3.47284e-08 0)
(0 -4.41079e-08 0)
(0 -4.31816e-08 0)
(0 -4.23281e-08 0)
(0 -4.15449e-08 0)
(0 -4.0829e-08 0)
(0 -4.01765e-08 0)
(0 -3.95828e-08 0)
(0 -3.90435e-08 0)
(0 -3.85536e-08 0)
(0 -3.81087e-08 0)
(0 -3.77042e-08 0)
(0 -3.73362e-08 0)
(0 -3.70009e-08 0)
(0 -3.66952e-08 0)
(0 -3.64163e-08 0)
(0 -3.6162e-08 0)
(0 -3.59305e-08 0)
(0 -3.57203e-08 0)
(0 -3.55305e-08 0)
(0 -3.53603e-08 0)
(0 -3.52093e-08 0)
(0 -3.50771e-08 0)
(0 -3.49636e-08 0)
(0 -3.48689e-08 0)
(0 -3.4793e-08 0)
(0 -3.47359e-08 0)
(0 -3.46978e-08 0)
(0 -3.46787e-08 0)
(0 -4.39922e-08 0)
(0 -4.30746e-08 0)
(0 -4.22291e-08 0)
(0 -4.14534e-08 0)
(0 -4.07443e-08 0)
(0 -4.00978e-08 0)
(0 -3.95095e-08 0)
(0 -3.89748e-08 0)
(0 -3.84889e-08 0)
(0 -3.80473e-08 0)
(0 -3.76455e-08 0)
(0 -3.72797e-08 0)
(0 -3.69461e-08 0)
(0 -3.66418e-08 0)
(0 -3.63639e-08 0)
(0 -3.61104e-08 0)
(0 -3.58795e-08 0)
(0 -3.56698e-08 0)
(0 -3.54802e-08 0)
(0 -3.53102e-08 0)
(0 -3.51593e-08 0)
(0 -3.50272e-08 0)
(0 -3.49138e-08 0)
(0 -3.48191e-08 0)
(0 -3.47432e-08 0)
(0 -3.46861e-08 0)
(0 -3.4648e-08 0)
(0 -3.4629e-08 0)
(0 -6.8733e-08 0)
(0 -6.86796e-08 0)
(0 -6.86324e-08 0)
(0 -6.85812e-08 0)
(0 -6.85202e-08 0)
(0 -6.84533e-08 0)
(0 -6.82342e-08 0)
(0 -6.82139e-08 0)
(0 -6.81992e-08 0)
(0 -6.81854e-08 0)
(0 -6.81709e-08 0)
(0 -6.81601e-08 0)
(0 -6.75761e-08 0)
(0 -6.75919e-08 0)
(0 -6.76124e-08 0)
(0 -6.76357e-08 0)
(0 -6.7662e-08 0)
(0 -6.76945e-08 0)
(0 -6.67709e-08 0)
(0 -6.68227e-08 0)
(0 -6.68778e-08 0)
(0 -6.69359e-08 0)
(0 -6.69976e-08 0)
(0 -6.70652e-08 0)
(0 -6.5832e-08 0)
(0 -6.59176e-08 0)
(0 -6.6005e-08 0)
(0 -6.60945e-08 0)
(0 -6.6187e-08 0)
(0 -6.62838e-08 0)
(0 -6.47739e-08 0)
(0 -6.48899e-08 0)
(0 -6.50064e-08 0)
(0 -6.51237e-08 0)
(0 -6.52425e-08 0)
(0 -6.53641e-08 0)
(0 -6.3612e-08 0)
(0 -6.37546e-08 0)
(0 -6.38962e-08 0)
(0 -6.40374e-08 0)
(0 -6.41787e-08 0)
(0 -6.4321e-08 0)
(0 -6.23626e-08 0)
(0 -6.25275e-08 0)
(0 -6.26903e-08 0)
(0 -6.28514e-08 0)
(0 -6.30113e-08 0)
(0 -6.31705e-08 0)
(0 -6.10424e-08 0)
(0 -6.12254e-08 0)
(0 -6.14052e-08 0)
(0 -6.15823e-08 0)
(0 -6.17569e-08 0)
(0 -6.19297e-08 0)
(0 -5.96683e-08 0)
(0 -5.98651e-08 0)
(0 -6.00579e-08 0)
(0 -6.02471e-08 0)
(0 -6.0433e-08 0)
(0 -6.06159e-08 0)
(0 -5.82572e-08 0)
(0 -5.84636e-08 0)
(0 -5.86656e-08 0)
(0 -5.88633e-08 0)
(0 -5.9057e-08 0)
(0 -5.92468e-08 0)
(0 -5.68253e-08 0)
(0 -5.70376e-08 0)
(0 -5.72451e-08 0)
(0 -5.74479e-08 0)
(0 -5.76461e-08 0)
(0 -5.78399e-08 0)
(0 -5.53885e-08 0)
(0 -5.56031e-08 0)
(0 -5.58127e-08 0)
(0 -5.60174e-08 0)
(0 -5.62172e-08 0)
(0 -5.64121e-08 0)
(0 -5.39613e-08 0)
(0 -5.4175e-08 0)
(0 -5.43838e-08 0)
(0 -5.45875e-08 0)
(0 -5.47862e-08 0)
(0 -5.49798e-08 0)
(0 -5.25574e-08 0)
(0 -5.27674e-08 0)
(0 -5.29725e-08 0)
(0 -5.31727e-08 0)
(0 -5.33679e-08 0)
(0 -5.35581e-08 0)
(0 -5.11886e-08 0)
(0 -5.13925e-08 0)
(0 -5.15918e-08 0)
(0 -5.17864e-08 0)
(0 -5.1976e-08 0)
(0 -5.21607e-08 0)
(0 -4.98654e-08 0)
(0 -5.00612e-08 0)
(0 -5.02528e-08 0)
(0 -5.044e-08 0)
(0 -5.06224e-08 0)
(0 -5.08002e-08 0)
(0 -4.85964e-08 0)
(0 -4.87828e-08 0)
(0 -4.89652e-08 0)
(0 -4.91435e-08 0)
(0 -4.93174e-08 0)
(0 -4.9487e-08 0)
(0 -4.73887e-08 0)
(0 -4.75644e-08 0)
(0 -4.77365e-08 0)
(0 -4.7905e-08 0)
(0 -4.80695e-08 0)
(0 -4.82299e-08 0)
(0 -4.62473e-08 0)
(0 -4.64116e-08 0)
(0 -4.65728e-08 0)
(0 -4.67307e-08 0)
(0 -4.68852e-08 0)
(0 -4.70359e-08 0)
(0 -4.51757e-08 0)
(0 -4.53282e-08 0)
(0 -4.54782e-08 0)
(0 -4.56252e-08 0)
(0 -4.57692e-08 0)
(0 -4.591e-08 0)
(0 -4.41755e-08 0)
(0 -4.43163e-08 0)
(0 -4.44549e-08 0)
(0 -4.45912e-08 0)
(0 -4.47247e-08 0)
(0 -4.48555e-08 0)
(0 -4.38738e-08 0)
(0 -4.29652e-08 0)
(0 -4.21282e-08 0)
(0 -4.13603e-08 0)
(0 -4.06583e-08 0)
(0 -4.00182e-08 0)
(0 -3.94355e-08 0)
(0 -3.89056e-08 0)
(0 -3.84238e-08 0)
(0 -3.79855e-08 0)
(0 -3.75866e-08 0)
(0 -3.72231e-08 0)
(0 -3.68913e-08 0)
(0 -3.65884e-08 0)
(0 -3.63116e-08 0)
(0 -3.60589e-08 0)
(0 -3.58286e-08 0)
(0 -3.56192e-08 0)
(0 -3.543e-08 0)
(0 -3.52602e-08 0)
(0 -3.51094e-08 0)
(0 -3.49773e-08 0)
(0 -3.48639e-08 0)
(0 -3.47693e-08 0)
(0 -3.46934e-08 0)
(0 -3.46363e-08 0)
(0 -3.45982e-08 0)
(0 -3.45791e-08 0)
(0 -4.37529e-08 0)
(0 -4.28537e-08 0)
(0 -4.20255e-08 0)
(0 -4.12658e-08 0)
(0 -4.05712e-08 0)
(0 -3.99377e-08 0)
(0 -3.93608e-08 0)
(0 -3.88359e-08 0)
(0 -3.83583e-08 0)
(0 -3.79237e-08 0)
(0 -3.75277e-08 0)
(0 -3.71665e-08 0)
(0 -3.68366e-08 0)
(0 -3.65351e-08 0)
(0 -3.62594e-08 0)
(0 -3.60075e-08 0)
(0 -3.57778e-08 0)
(0 -3.55688e-08 0)
(0 -3.53799e-08 0)
(0 -3.52102e-08 0)
(0 -3.50595e-08 0)
(0 -3.49275e-08 0)
(0 -3.48142e-08 0)
(0 -3.47195e-08 0)
(0 -3.46436e-08 0)
(0 -3.45865e-08 0)
(0 -3.45484e-08 0)
(0 -3.45294e-08 0)
(0 -4.36296e-08 0)
(0 -4.27401e-08 0)
(0 -4.19211e-08 0)
(0 -4.117e-08 0)
(0 -4.04831e-08 0)
(0 -3.98564e-08 0)
(0 -3.92856e-08 0)
(0 -3.87659e-08 0)
(0 -3.82927e-08 0)
(0 -3.78617e-08 0)
(0 -3.74688e-08 0)
(0 -3.711e-08 0)
(0 -3.6782e-08 0)
(0 -3.6482e-08 0)
(0 -3.62074e-08 0)
(0 -3.59563e-08 0)
(0 -3.57272e-08 0)
(0 -3.55186e-08 0)
(0 -3.53299e-08 0)
(0 -3.51605e-08 0)
(0 -3.50098e-08 0)
(0 -3.48779e-08 0)
(0 -3.47646e-08 0)
(0 -3.46699e-08 0)
(0 -3.4594e-08 0)
(0 -3.45369e-08 0)
(0 -3.44988e-08 0)
(0 -3.44797e-08 0)
(0 -4.3504e-08 0)
(0 -4.26247e-08 0)
(0 -4.18153e-08 0)
(0 -4.1073e-08 0)
(0 -4.03941e-08 0)
(0 -3.97746e-08 0)
(0 -3.921e-08 0)
(0 -3.86956e-08 0)
(0 -3.82271e-08 0)
(0 -3.77999e-08 0)
(0 -3.741e-08 0)
(0 -3.70537e-08 0)
(0 -3.67277e-08 0)
(0 -3.64292e-08 0)
(0 -3.61557e-08 0)
(0 -3.59055e-08 0)
(0 -3.56769e-08 0)
(0 -3.54687e-08 0)
(0 -3.52803e-08 0)
(0 -3.5111e-08 0)
(0 -3.49604e-08 0)
(0 -3.48285e-08 0)
(0 -3.47152e-08 0)
(0 -3.46205e-08 0)
(0 -3.45445e-08 0)
(0 -3.44875e-08 0)
(0 -3.44493e-08 0)
(0 -3.44302e-08 0)
(0 -4.33764e-08 0)
(0 -4.25078e-08 0)
(0 -4.17083e-08 0)
(0 -4.09751e-08 0)
(0 -4.03045e-08 0)
(0 -3.96924e-08 0)
(0 -3.91342e-08 0)
(0 -3.86254e-08 0)
(0 -3.81615e-08 0)
(0 -3.77382e-08 0)
(0 -3.73515e-08 0)
(0 -3.69977e-08 0)
(0 -3.66737e-08 0)
(0 -3.63767e-08 0)
(0 -3.61044e-08 0)
(0 -3.5855e-08 0)
(0 -3.56269e-08 0)
(0 -3.54192e-08 0)
(0 -3.5231e-08 0)
(0 -3.50618e-08 0)
(0 -3.49113e-08 0)
(0 -3.47794e-08 0)
(0 -3.46661e-08 0)
(0 -3.45714e-08 0)
(0 -3.44954e-08 0)
(0 -3.44383e-08 0)
(0 -3.44001e-08 0)
(0 -3.43811e-08 0)
(0 -4.32471e-08 0)
(0 -4.23894e-08 0)
(0 -4.16002e-08 0)
(0 -4.08765e-08 0)
(0 -4.02144e-08 0)
(0 -3.96099e-08 0)
(0 -3.90583e-08 0)
(0 -3.85552e-08 0)
(0 -3.80962e-08 0)
(0 -3.76768e-08 0)
(0 -3.72934e-08 0)
(0 -3.69422e-08 0)
(0 -3.66202e-08 0)
(0 -3.63247e-08 0)
(0 -3.60535e-08 0)
(0 -3.58049e-08 0)
(0 -3.55775e-08 0)
(0 -3.53701e-08 0)
(0 -3.51821e-08 0)
(0 -3.50131e-08 0)
(0 -3.48626e-08 0)
(0 -3.47307e-08 0)
(0 -3.46174e-08 0)
(0 -3.45226e-08 0)
(0 -3.44466e-08 0)
(0 -3.43895e-08 0)
(0 -3.43513e-08 0)
(0 -3.43322e-08 0)
(0 -6.88019e-08 0)
(0 -6.82653e-08 0)
(0 -6.75675e-08 0)
(0 -6.67237e-08 0)
(0 -6.57488e-08 0)
(0 -6.46585e-08 0)
(0 -6.34686e-08 0)
(0 -6.21958e-08 0)
(0 -6.08567e-08 0)
(0 -5.94682e-08 0)
(0 -5.80469e-08 0)
(0 -5.6609e-08 0)
(0 -5.51698e-08 0)
(0 -5.37436e-08 0)
(0 -5.23435e-08 0)
(0 -5.0981e-08 0)
(0 -4.96662e-08 0)
(0 -4.84072e-08 0)
(0 -4.72105e-08 0)
(0 -4.60809e-08 0)
(0 -4.50214e-08 0)
(0 -4.40333e-08 0)
(0 -6.88939e-08 0)
(0 -6.83112e-08 0)
(0 -6.75679e-08 0)
(0 -6.66814e-08 0)
(0 -6.56678e-08 0)
(0 -6.45433e-08 0)
(0 -6.3324e-08 0)
(0 -6.20267e-08 0)
(0 -6.06679e-08 0)
(0 -5.92645e-08 0)
(0 -5.78329e-08 0)
(0 -5.63888e-08 0)
(0 -5.49472e-08 0)
(0 -5.35221e-08 0)
(0 -5.21261e-08 0)
(0 -5.07703e-08 0)
(0 -4.94641e-08 0)
(0 -4.82154e-08 0)
(0 -4.70302e-08 0)
(0 -4.59128e-08 0)
(0 -4.48657e-08 0)
(0 -4.38902e-08 0)
(0 -6.90159e-08 0)
(0 -6.83739e-08 0)
(0 -6.75775e-08 0)
(0 -6.66435e-08 0)
(0 -6.55881e-08 0)
(0 -6.44272e-08 0)
(0 -6.31771e-08 0)
(0 -6.18542e-08 0)
(0 -6.04751e-08 0)
(0 -5.90564e-08 0)
(0 -5.76141e-08 0)
(0 -5.61638e-08 0)
(0 -5.472e-08 0)
(0 -5.32962e-08 0)
(0 -5.19046e-08 0)
(0 -5.05557e-08 0)
(0 -4.92587e-08 0)
(0 -4.80208e-08 0)
(0 -4.68474e-08 0)
(0 -4.57426e-08 0)
(0 -4.47085e-08 0)
(0 -4.37458e-08 0)
(0 -6.91641e-08 0)
(0 -6.84503e-08 0)
(0 -6.75937e-08 0)
(0 -6.66081e-08 0)
(0 -6.55082e-08 0)
(0 -6.43092e-08 0)
(0 -6.30269e-08 0)
(0 -6.16778e-08 0)
(0 -6.02779e-08 0)
(0 -5.88436e-08 0)
(0 -5.73906e-08 0)
(0 -5.59341e-08 0)
(0 -5.44883e-08 0)
(0 -5.30661e-08 0)
(0 -5.16793e-08 0)
(0 -5.03379e-08 0)
(0 -4.90504e-08 0)
(0 -4.78236e-08 0)
(0 -4.66627e-08 0)
(0 -4.55709e-08 0)
(0 -4.455e-08 0)
(0 -4.36006e-08 0)
(0 -6.93203e-08 0)
(0 -6.85316e-08 0)
(0 -6.76118e-08 0)
(0 -6.65722e-08 0)
(0 -6.5426e-08 0)
(0 -6.41877e-08 0)
(0 -6.28727e-08 0)
(0 -6.14967e-08 0)
(0 -6.00759e-08 0)
(0 -5.8626e-08 0)
(0 -5.71624e-08 0)
(0 -5.57e-08 0)
(0 -5.42525e-08 0)
(0 -5.28323e-08 0)
(0 -5.14506e-08 0)
(0 -5.01171e-08 0)
(0 -4.88396e-08 0)
(0 -4.76245e-08 0)
(0 -4.64763e-08 0)
(0 -4.5398e-08 0)
(0 -4.43909e-08 0)
(0 -4.3455e-08 0)
(0 -6.94725e-08 0)
(0 -6.86093e-08 0)
(0 -6.76262e-08 0)
(0 -6.65321e-08 0)
(0 -6.53392e-08 0)
(0 -6.40613e-08 0)
(0 -6.27132e-08 0)
(0 -6.13105e-08 0)
(0 -5.98687e-08 0)
(0 -5.84034e-08 0)
(0 -5.69296e-08 0)
(0 -5.54617e-08 0)
(0 -5.40128e-08 0)
(0 -5.2595e-08 0)
(0 -5.1219e-08 0)
(0 -4.98939e-08 0)
(0 -4.86269e-08 0)
(0 -4.74239e-08 0)
(0 -4.62889e-08 0)
(0 -4.52244e-08 0)
(0 -4.42314e-08 0)
(0 -4.33094e-08 0)
(0 -6.96066e-08 0)
(0 -6.86755e-08 0)
(0 -6.76317e-08 0)
(0 -6.64844e-08 0)
(0 -6.52455e-08 0)
(0 -6.39283e-08 0)
(0 -6.25476e-08 0)
(0 -6.11184e-08 0)
(0 -5.96561e-08 0)
(0 -5.81759e-08 0)
(0 -5.66923e-08 0)
(0 -5.52193e-08 0)
(0 -5.37697e-08 0)
(0 -5.23549e-08 0)
(0 -5.09852e-08 0)
(0 -4.96688e-08 0)
(0 -4.84129e-08 0)
(0 -4.72225e-08 0)
(0 -4.61011e-08 0)
(0 -4.50508e-08 0)
(0 -4.40721e-08 0)
(0 -4.31643e-08 0)
(0 -6.9719e-08 0)
(0 -6.87262e-08 0)
(0 -6.76251e-08 0)
(0 -6.64266e-08 0)
(0 -6.51429e-08 0)
(0 -6.37876e-08 0)
(0 -6.2375e-08 0)
(0 -6.09201e-08 0)
(0 -5.9438e-08 0)
(0 -5.79435e-08 0)
(0 -5.64508e-08 0)
(0 -5.49735e-08 0)
(0 -5.35237e-08 0)
(0 -5.21125e-08 0)
(0 -5.07495e-08 0)
(0 -4.94426e-08 0)
(0 -4.81982e-08 0)
(0 -4.70207e-08 0)
(0 -4.59134e-08 0)
(0 -4.48777e-08 0)
(0 -4.39136e-08 0)
(0 -4.30202e-08 0)
(0 -6.98132e-08 0)
(0 -6.87604e-08 0)
(0 -6.76045e-08 0)
(0 -6.6357e-08 0)
(0 -6.50303e-08 0)
(0 -6.36381e-08 0)
(0 -6.21948e-08 0)
(0 -6.07153e-08 0)
(0 -5.92143e-08 0)
(0 -5.77065e-08 0)
(0 -5.62055e-08 0)
(0 -5.47246e-08 0)
(0 -5.32754e-08 0)
(0 -5.18685e-08 0)
(0 -5.05129e-08 0)
(0 -4.9216e-08 0)
(0 -4.79834e-08 0)
(0 -4.68194e-08 0)
(0 -4.57265e-08 0)
(0 -4.47056e-08 0)
(0 -4.37565e-08 0)
(0 -4.28776e-08 0)
(0 -6.98867e-08 0)
(0 -6.87768e-08 0)
(0 -6.75686e-08 0)
(0 -6.62743e-08 0)
(0 -6.49066e-08 0)
(0 -6.34793e-08 0)
(0 -6.20069e-08 0)
(0 -6.05041e-08 0)
(0 -5.89854e-08 0)
(0 -5.74652e-08 0)
(0 -5.5957e-08 0)
(0 -5.44733e-08 0)
(0 -5.30255e-08 0)
(0 -5.16236e-08 0)
(0 -5.0276e-08 0)
(0 -4.89895e-08 0)
(0 -4.77695e-08 0)
(0 -4.66193e-08 0)
(0 -4.5541e-08 0)
(0 -4.45352e-08 0)
(0 -4.36011e-08 0)
(0 -4.27369e-08 0)
(0 -6.99414e-08 0)
(0 -6.87746e-08 0)
(0 -6.75166e-08 0)
(0 -6.61779e-08 0)
(0 -6.47715e-08 0)
(0 -6.33111e-08 0)
(0 -6.18113e-08 0)
(0 -6.02867e-08 0)
(0 -5.87517e-08 0)
(0 -5.72203e-08 0)
(0 -5.57059e-08 0)
(0 -5.42204e-08 0)
(0 -5.27748e-08 0)
(0 -5.13786e-08 0)
(0 -5.00396e-08 0)
(0 -4.87642e-08 0)
(0 -4.7557e-08 0)
(0 -4.6421e-08 0)
(0 -4.53577e-08 0)
(0 -4.43671e-08 0)
(0 -4.34483e-08 0)
(0 -4.25988e-08 0)
(0 -6.99649e-08 0)
(0 -6.87511e-08 0)
(0 -6.74476e-08 0)
(0 -6.60678e-08 0)
(0 -6.4625e-08 0)
(0 -6.31337e-08 0)
(0 -6.16084e-08 0)
(0 -6.00636e-08 0)
(0 -5.85138e-08 0)
(0 -5.69726e-08 0)
(0 -5.5453e-08 0)
(0 -5.39667e-08 0)
(0 -5.25242e-08 0)
(0 -5.11344e-08 0)
(0 -4.98047e-08 0)
(0 -4.85409e-08 0)
(0 -4.73469e-08 0)
(0 -4.62253e-08 0)
(0 -4.51772e-08 0)
(0 -4.4202e-08 0)
(0 -4.32984e-08 0)
(0 -4.24637e-08 0)
(0 -6.99699e-08 0)
(0 -6.87089e-08 0)
(0 -6.73626e-08 0)
(0 -6.59442e-08 0)
(0 -6.44677e-08 0)
(0 -6.29477e-08 0)
(0 -6.13988e-08 0)
(0 -5.98357e-08 0)
(0 -5.82725e-08 0)
(0 -5.67229e-08 0)
(0 -5.51994e-08 0)
(0 -5.37133e-08 0)
(0 -5.22748e-08 0)
(0 -5.08921e-08 0)
(0 -4.95723e-08 0)
(0 -4.83204e-08 0)
(0 -4.714e-08 0)
(0 -4.60331e-08 0)
(0 -4.50002e-08 0)
(0 -4.40405e-08 0)
(0 -4.31521e-08 0)
(0 -4.23321e-08 0)
(0 -6.99533e-08 0)
(0 -6.86487e-08 0)
(0 -6.72624e-08 0)
(0 -6.58081e-08 0)
(0 -6.43004e-08 0)
(0 -6.27539e-08 0)
(0 -6.11835e-08 0)
(0 -5.96039e-08 0)
(0 -5.8029e-08 0)
(0 -5.64723e-08 0)
(0 -5.49461e-08 0)
(0 -5.34613e-08 0)
(0 -5.20275e-08 0)
(0 -5.06527e-08 0)
(0 -4.93432e-08 0)
(0 -4.81036e-08 0)
(0 -4.69371e-08 0)
(0 -4.58451e-08 0)
(0 -4.48275e-08 0)
(0 -4.38833e-08 0)
(0 -4.301e-08 0)
(0 -4.22045e-08 0)
(0 -6.9917e-08 0)
(0 -6.85716e-08 0)
(0 -6.71481e-08 0)
(0 -6.56607e-08 0)
(0 -6.41243e-08 0)
(0 -6.25536e-08 0)
(0 -6.09638e-08 0)
(0 -5.93694e-08 0)
(0 -5.77845e-08 0)
(0 -5.62221e-08 0)
(0 -5.46943e-08 0)
(0 -5.32117e-08 0)
(0 -5.17835e-08 0)
(0 -5.04171e-08 0)
(0 -4.91184e-08 0)
(0 -4.78916e-08 0)
(0 -4.67391e-08 0)
(0 -4.5662e-08 0)
(0 -4.46598e-08 0)
(0 -4.37309e-08 0)
(0 -4.28726e-08 0)
(0 -4.20814e-08 0)
(0 -6.98625e-08 0)
(0 -6.8479e-08 0)
(0 -6.70211e-08 0)
(0 -6.55034e-08 0)
(0 -6.39407e-08 0)
(0 -6.23482e-08 0)
(0 -6.0741e-08 0)
(0 -5.91337e-08 0)
(0 -5.75403e-08 0)
(0 -5.59736e-08 0)
(0 -5.44454e-08 0)
(0 -5.2966e-08 0)
(0 -5.1544e-08 0)
(0 -5.01866e-08 0)
(0 -4.88991e-08 0)
(0 -4.76852e-08 0)
(0 -4.65469e-08 0)
(0 -4.54847e-08 0)
(0 -4.44977e-08 0)
(0 -4.35839e-08 0)
(0 -4.27403e-08 0)
(0 -4.19631e-08 0)
(0 -6.9791e-08 0)
(0 -6.83723e-08 0)
(0 -6.68831e-08 0)
(0 -6.53377e-08 0)
(0 -6.37513e-08 0)
(0 -6.21393e-08 0)
(0 -6.05168e-08 0)
(0 -5.88984e-08 0)
(0 -5.72979e-08 0)
(0 -5.57282e-08 0)
(0 -5.42006e-08 0)
(0 -5.27252e-08 0)
(0 -5.13102e-08 0)
(0 -4.99623e-08 0)
(0 -4.86863e-08 0)
(0 -4.74854e-08 0)
(0 -4.63612e-08 0)
(0 -4.53138e-08 0)
(0 -4.43418e-08 0)
(0 -4.34429e-08 0)
(0 -4.26138e-08 0)
(0 -4.18502e-08 0)
(0 -6.97019e-08 0)
(0 -6.8253e-08 0)
(0 -6.67358e-08 0)
(0 -6.51656e-08 0)
(0 -6.3558e-08 0)
(0 -6.19286e-08 0)
(0 -6.02927e-08 0)
(0 -5.86649e-08 0)
(0 -5.7059e-08 0)
(0 -5.54874e-08 0)
(0 -5.39615e-08 0)
(0 -5.24908e-08 0)
(0 -5.10833e-08 0)
(0 -4.97452e-08 0)
(0 -4.84809e-08 0)
(0 -4.72931e-08 0)
(0 -4.6183e-08 0)
(0 -4.51501e-08 0)
(0 -4.41929e-08 0)
(0 -4.33085e-08 0)
(0 -4.24933e-08 0)
(0 -4.1743e-08 0)
(0 -6.96004e-08 0)
(0 -6.8124e-08 0)
(0 -6.65815e-08 0)
(0 -6.49892e-08 0)
(0 -6.33628e-08 0)
(0 -6.17182e-08 0)
(0 -6.00708e-08 0)
(0 -5.84352e-08 0)
(0 -5.68251e-08 0)
(0 -5.52528e-08 0)
(0 -5.37294e-08 0)
(0 -5.22641e-08 0)
(0 -5.08645e-08 0)
(0 -4.95364e-08 0)
(0 -4.82838e-08 0)
(0 -4.71091e-08 0)
(0 -4.60128e-08 0)
(0 -4.49942e-08 0)
(0 -4.40513e-08 0)
(0 -4.3181e-08 0)
(0 -4.23793e-08 0)
(0 -4.16418e-08 0)
(0 -6.94903e-08 0)
(0 -6.79881e-08 0)
(0 -6.64229e-08 0)
(0 -6.48107e-08 0)
(0 -6.31678e-08 0)
(0 -6.151e-08 0)
(0 -5.98528e-08 0)
(0 -5.82109e-08 0)
(0 -5.65979e-08 0)
(0 -5.50259e-08 0)
(0 -5.35057e-08 0)
(0 -5.20463e-08 0)
(0 -5.0655e-08 0)
(0 -4.9337e-08 0)
(0 -4.80962e-08 0)
(0 -4.69342e-08 0)
(0 -4.58515e-08 0)
(0 -4.48468e-08 0)
(0 -4.39177e-08 0)
(0 -4.30609e-08 0)
(0 -4.22722e-08 0)
(0 -4.15468e-08 0)
(0 -6.93739e-08 0)
(0 -6.78477e-08 0)
(0 -6.62621e-08 0)
(0 -6.46326e-08 0)
(0 -6.29752e-08 0)
(0 -6.13061e-08 0)
(0 -5.96408e-08 0)
(0 -5.7994e-08 0)
(0 -5.63791e-08 0)
(0 -5.48083e-08 0)
(0 -5.32919e-08 0)
(0 -5.18388e-08 0)
(0 -5.04559e-08 0)
(0 -4.91481e-08 0)
(0 -4.79187e-08 0)
(0 -4.67693e-08 0)
(0 -4.56997e-08 0)
(0 -4.47083e-08 0)
(0 -4.37925e-08 0)
(0 -4.29486e-08 0)
(0 -4.21722e-08 0)
(0 -4.14583e-08 0)
(0 -6.92483e-08 0)
(0 -6.77042e-08 0)
(0 -6.61015e-08 0)
(0 -6.4457e-08 0)
(0 -6.27872e-08 0)
(0 -6.11086e-08 0)
(0 -5.94367e-08 0)
(0 -5.77861e-08 0)
(0 -5.61704e-08 0)
(0 -5.46014e-08 0)
(0 -5.30893e-08 0)
(0 -5.16428e-08 0)
(0 -5.02683e-08 0)
(0 -4.89705e-08 0)
(0 -4.77524e-08 0)
(0 -4.6615e-08 0)
(0 -4.55579e-08 0)
(0 -4.45793e-08 0)
(0 -4.36761e-08 0)
(0 -4.28444e-08 0)
(0 -4.20796e-08 0)
(0 -4.13765e-08 0)
(0 -6.91216e-08 0)
(0 -6.75615e-08 0)
(0 -6.59439e-08 0)
(0 -6.42865e-08 0)
(0 -6.26062e-08 0)
(0 -6.09196e-08 0)
(0 -5.92424e-08 0)
(0 -5.75892e-08 0)
(0 -5.59734e-08 0)
(0 -5.44067e-08 0)
(0 -5.28993e-08 0)
(0 -5.14594e-08 0)
(0 -5.00932e-08 0)
(0 -4.88051e-08 0)
(0 -4.75978e-08 0)
(0 -4.64719e-08 0)
(0 -4.54267e-08 0)
(0 -4.44601e-08 0)
(0 -4.35688e-08 0)
(0 -4.27486e-08 0)
(0 -4.19946e-08 0)
(0 -4.13016e-08 0)
(0 -6.89993e-08 0)
(0 -6.74232e-08 0)
(0 -6.57921e-08 0)
(0 -6.41235e-08 0)
(0 -6.24343e-08 0)
(0 -6.07412e-08 0)
(0 -5.90598e-08 0)
(0 -5.74048e-08 0)
(0 -5.57896e-08 0)
(0 -5.42257e-08 0)
(0 -5.27231e-08 0)
(0 -5.12897e-08 0)
(0 -4.99316e-08 0)
(0 -4.86528e-08 0)
(0 -4.74557e-08 0)
(0 -4.63407e-08 0)
(0 -4.53067e-08 0)
(0 -4.43513e-08 0)
(0 -4.34709e-08 0)
(0 -4.26613e-08 0)
(0 -4.19173e-08 0)
(0 -4.12336e-08 0)
(0 -6.88816e-08 0)
(0 -6.72909e-08 0)
(0 -6.56483e-08 0)
(0 -6.39703e-08 0)
(0 -6.22737e-08 0)
(0 -6.05752e-08 0)
(0 -5.88906e-08 0)
(0 -5.72347e-08 0)
(0 -5.56205e-08 0)
(0 -5.40596e-08 0)
(0 -5.25617e-08 0)
(0 -5.11347e-08 0)
(0 -4.97843e-08 0)
(0 -4.85143e-08 0)
(0 -4.73267e-08 0)
(0 -4.62218e-08 0)
(0 -4.51981e-08 0)
(0 -4.4253e-08 0)
(0 -4.33827e-08 0)
(0 -4.25828e-08 0)
(0 -4.18479e-08 0)
(0 -4.11726e-08 0)
(0 -6.87647e-08 0)
(0 -6.71658e-08 0)
(0 -6.55145e-08 0)
(0 -6.38288e-08 0)
(0 -6.21262e-08 0)
(0 -6.04235e-08 0)
(0 -5.87367e-08 0)
(0 -5.70802e-08 0)
(0 -5.54674e-08 0)
(0 -5.39096e-08 0)
(0 -5.24164e-08 0)
(0 -5.09954e-08 0)
(0 -4.96521e-08 0)
(0 -4.83902e-08 0)
(0 -4.72114e-08 0)
(0 -4.61156e-08 0)
(0 -4.51013e-08 0)
(0 -4.41655e-08 0)
(0 -4.33044e-08 0)
(0 -4.25131e-08 0)
(0 -4.17864e-08 0)
(0 -4.11187e-08 0)
(0 -6.86595e-08 0)
(0 -6.70522e-08 0)
(0 -6.53933e-08 0)
(0 -6.37013e-08 0)
(0 -6.19939e-08 0)
(0 -6.02879e-08 0)
(0 -5.85994e-08 0)
(0 -5.69429e-08 0)
(0 -5.53316e-08 0)
(0 -5.37768e-08 0)
(0 -5.22879e-08 0)
(0 -5.08725e-08 0)
(0 -4.95357e-08 0)
(0 -4.82811e-08 0)
(0 -4.71102e-08 0)
(0 -4.60226e-08 0)
(0 -4.50166e-08 0)
(0 -4.40891e-08 0)
(0 -4.3236e-08 0)
(0 -4.24524e-08 0)
(0 -4.1733e-08 0)
(0 -4.10719e-08 0)
(0 -6.85688e-08 0)
(0 -6.69523e-08 0)
(0 -6.52869e-08 0)
(0 -6.35897e-08 0)
(0 -6.18784e-08 0)
(0 -6.01699e-08 0)
(0 -5.84801e-08 0)
(0 -5.68239e-08 0)
(0 -5.52141e-08 0)
(0 -5.36621e-08 0)
(0 -5.21772e-08 0)
(0 -5.07667e-08 0)
(0 -4.94357e-08 0)
(0 -4.81875e-08 0)
(0 -4.70234e-08 0)
(0 -4.59429e-08 0)
(0 -4.49442e-08 0)
(0 -4.40239e-08 0)
(0 -4.31777e-08 0)
(0 -4.24008e-08 0)
(0 -4.16875e-08 0)
(0 -4.10321e-08 0)
(0 -6.84866e-08 0)
(0 -6.68665e-08 0)
(0 -6.51966e-08 0)
(0 -6.34955e-08 0)
(0 -6.17811e-08 0)
(0 -6.00707e-08 0)
(0 -5.83802e-08 0)
(0 -5.67243e-08 0)
(0 -5.5116e-08 0)
(0 -5.35665e-08 0)
(0 -5.2085e-08 0)
(0 -5.06787e-08 0)
(0 -4.93526e-08 0)
(0 -4.81098e-08 0)
(0 -4.69515e-08 0)
(0 -4.5877e-08 0)
(0 -4.48843e-08 0)
(0 -4.397e-08 0)
(0 -4.31296e-08 0)
(0 -4.23582e-08 0)
(0 -4.16501e-08 0)
(0 -4.09994e-08 0)
(0 -6.84223e-08 0)
(0 -6.67981e-08 0)
(0 -6.51245e-08 0)
(0 -6.34202e-08 0)
(0 -6.17035e-08 0)
(0 -5.99915e-08 0)
(0 -5.83005e-08 0)
(0 -5.66449e-08 0)
(0 -5.50379e-08 0)
(0 -5.34904e-08 0)
(0 -5.20117e-08 0)
(0 -5.06088e-08 0)
(0 -4.92867e-08 0)
(0 -4.80483e-08 0)
(0 -4.68946e-08 0)
(0 -4.58249e-08 0)
(0 -4.4837e-08 0)
(0 -4.39275e-08 0)
(0 -4.30918e-08 0)
(0 -4.23247e-08 0)
(0 -4.16207e-08 0)
(0 -4.09737e-08 0)
(0 -6.83768e-08 0)
(0 -6.67487e-08 0)
(0 -6.50718e-08 0)
(0 -6.33649e-08 0)
(0 -6.16463e-08 0)
(0 -5.99333e-08 0)
(0 -5.82418e-08 0)
(0 -5.65866e-08 0)
(0 -5.49805e-08 0)
(0 -5.34346e-08 0)
(0 -5.1958e-08 0)
(0 -5.05576e-08 0)
(0 -4.92385e-08 0)
(0 -4.80033e-08 0)
(0 -4.6853e-08 0)
(0 -4.57868e-08 0)
(0 -4.48025e-08 0)
(0 -4.38965e-08 0)
(0 -4.30642e-08 0)
(0 -4.23003e-08 0)
(0 -4.15993e-08 0)
(0 -4.09551e-08 0)
(0 -6.8352e-08 0)
(0 -6.67192e-08 0)
(0 -6.50392e-08 0)
(0 -6.33303e-08 0)
(0 -6.16104e-08 0)
(0 -5.98966e-08 0)
(0 -5.82048e-08 0)
(0 -5.65497e-08 0)
(0 -5.49442e-08 0)
(0 -5.33993e-08 0)
(0 -5.1924e-08 0)
(0 -5.05253e-08 0)
(0 -4.9208e-08 0)
(0 -4.79749e-08 0)
(0 -4.68268e-08 0)
(0 -4.57629e-08 0)
(0 -4.47808e-08 0)
(0 -4.3877e-08 0)
(0 -4.30469e-08 0)
(0 -4.22851e-08 0)
(0 -4.15859e-08 0)
(0 -4.09434e-08 0)
(0 -6.83454e-08 0)
(0 -6.67087e-08 0)
(0 -6.50267e-08 0)
(0 -6.33166e-08 0)
(0 -6.1596e-08 0)
(0 -5.98817e-08 0)
(0 -5.81898e-08 0)
(0 -5.65347e-08 0)
(0 -5.49294e-08 0)
(0 -5.33849e-08 0)
(0 -5.19101e-08 0)
(0 -5.05121e-08 0)
(0 -4.91955e-08 0)
(0 -4.79632e-08 0)
(0 -4.6816e-08 0)
(0 -4.57531e-08 0)
(0 -4.4772e-08 0)
(0 -4.38691e-08 0)
(0 -4.30398e-08 0)
(0 -4.22789e-08 0)
(0 -4.15805e-08 0)
(0 -4.09388e-08 0)
(0 -4.31167e-08 0)
(0 -4.22703e-08 0)
(0 -4.14917e-08 0)
(0 -4.07777e-08 0)
(0 -4.01244e-08 0)
(0 -3.95276e-08 0)
(0 -3.89829e-08 0)
(0 -3.84856e-08 0)
(0 -3.80314e-08 0)
(0 -3.76161e-08 0)
(0 -3.72359e-08 0)
(0 -3.68873e-08 0)
(0 -3.65674e-08 0)
(0 -3.62734e-08 0)
(0 -3.60034e-08 0)
(0 -3.57556e-08 0)
(0 -3.55287e-08 0)
(0 -3.53217e-08 0)
(0 -3.51339e-08 0)
(0 -3.4965e-08 0)
(0 -3.48146e-08 0)
(0 -3.46827e-08 0)
(0 -3.45693e-08 0)
(0 -3.44745e-08 0)
(0 -3.43985e-08 0)
(0 -3.43413e-08 0)
(0 -3.43031e-08 0)
(0 -3.4284e-08 0)
(0 -4.29857e-08 0)
(0 -4.21509e-08 0)
(0 -4.13831e-08 0)
(0 -4.0679e-08 0)
(0 -4.00347e-08 0)
(0 -3.94459e-08 0)
(0 -3.8908e-08 0)
(0 -3.84166e-08 0)
(0 -3.79674e-08 0)
(0 -3.75562e-08 0)
(0 -3.71793e-08 0)
(0 -3.68334e-08 0)
(0 -3.65154e-08 0)
(0 -3.6223e-08 0)
(0 -3.59541e-08 0)
(0 -3.57071e-08 0)
(0 -3.54808e-08 0)
(0 -3.52741e-08 0)
(0 -3.50865e-08 0)
(0 -3.49177e-08 0)
(0 -3.47673e-08 0)
(0 -3.46354e-08 0)
(0 -3.4522e-08 0)
(0 -3.44271e-08 0)
(0 -3.43511e-08 0)
(0 -3.42938e-08 0)
(0 -3.42556e-08 0)
(0 -3.42365e-08 0)
(0 -4.28539e-08 0)
(0 -4.20309e-08 0)
(0 -4.12743e-08 0)
(0 -4.05804e-08 0)
(0 -3.99452e-08 0)
(0 -3.93644e-08 0)
(0 -3.88336e-08 0)
(0 -3.83482e-08 0)
(0 -3.7904e-08 0)
(0 -3.7497e-08 0)
(0 -3.71234e-08 0)
(0 -3.67801e-08 0)
(0 -3.64642e-08 0)
(0 -3.61734e-08 0)
(0 -3.59056e-08 0)
(0 -3.56594e-08 0)
(0 -3.54335e-08 0)
(0 -3.52272e-08 0)
(0 -3.50398e-08 0)
(0 -3.4871e-08 0)
(0 -3.47207e-08 0)
(0 -3.45887e-08 0)
(0 -3.44752e-08 0)
(0 -3.43803e-08 0)
(0 -3.43042e-08 0)
(0 -3.42469e-08 0)
(0 -3.42087e-08 0)
(0 -3.41895e-08 0)
(0 -4.27215e-08 0)
(0 -4.19108e-08 0)
(0 -4.11655e-08 0)
(0 -4.04819e-08 0)
(0 -3.98561e-08 0)
(0 -3.92836e-08 0)
(0 -3.87598e-08 0)
(0 -3.82805e-08 0)
(0 -3.78414e-08 0)
(0 -3.74386e-08 0)
(0 -3.70684e-08 0)
(0 -3.67277e-08 0)
(0 -3.64138e-08 0)
(0 -3.61245e-08 0)
(0 -3.58578e-08 0)
(0 -3.56124e-08 0)
(0 -3.5387e-08 0)
(0 -3.5181e-08 0)
(0 -3.49938e-08 0)
(0 -3.4825e-08 0)
(0 -3.46747e-08 0)
(0 -3.45427e-08 0)
(0 -3.44292e-08 0)
(0 -3.43342e-08 0)
(0 -3.4258e-08 0)
(0 -3.42007e-08 0)
(0 -3.41624e-08 0)
(0 -3.41432e-08 0)
(0 -4.2589e-08 0)
(0 -4.17908e-08 0)
(0 -4.1057e-08 0)
(0 -4.03841e-08 0)
(0 -3.97677e-08 0)
(0 -3.92035e-08 0)
(0 -3.8687e-08 0)
(0 -3.82138e-08 0)
(0 -3.77798e-08 0)
(0 -3.73811e-08 0)
(0 -3.70143e-08 0)
(0 -3.66762e-08 0)
(0 -3.63644e-08 0)
(0 -3.60766e-08 0)
(0 -3.5811e-08 0)
(0 -3.55663e-08 0)
(0 -3.53414e-08 0)
(0 -3.51356e-08 0)
(0 -3.49486e-08 0)
(0 -3.47799e-08 0)
(0 -3.46295e-08 0)
(0 -3.44975e-08 0)
(0 -3.43838e-08 0)
(0 -3.42888e-08 0)
(0 -3.42125e-08 0)
(0 -3.41551e-08 0)
(0 -3.41168e-08 0)
(0 -3.40976e-08 0)
(0 -4.24569e-08 0)
(0 -4.16713e-08 0)
(0 -4.09493e-08 0)
(0 -4.0287e-08 0)
(0 -3.96802e-08 0)
(0 -3.91244e-08 0)
(0 -3.86151e-08 0)
(0 -3.81481e-08 0)
(0 -3.77192e-08 0)
(0 -3.73247e-08 0)
(0 -3.69612e-08 0)
(0 -3.66258e-08 0)
(0 -3.6316e-08 0)
(0 -3.60296e-08 0)
(0 -3.57651e-08 0)
(0 -3.55211e-08 0)
(0 -3.52967e-08 0)
(0 -3.50912e-08 0)
(0 -3.49042e-08 0)
(0 -3.47356e-08 0)
(0 -3.45852e-08 0)
(0 -3.4453e-08 0)
(0 -3.43393e-08 0)
(0 -3.42442e-08 0)
(0 -3.41679e-08 0)
(0 -3.41104e-08 0)
(0 -3.4072e-08 0)
(0 -3.40528e-08 0)
(0 -4.23254e-08 0)
(0 -4.15527e-08 0)
(0 -4.08426e-08 0)
(0 -4.01911e-08 0)
(0 -3.95939e-08 0)
(0 -3.90465e-08 0)
(0 -3.85446e-08 0)
(0 -3.80837e-08 0)
(0 -3.76599e-08 0)
(0 -3.72696e-08 0)
(0 -3.69094e-08 0)
(0 -3.65766e-08 0)
(0 -3.62687e-08 0)
(0 -3.59838e-08 0)
(0 -3.57202e-08 0)
(0 -3.54769e-08 0)
(0 -3.52529e-08 0)
(0 -3.50477e-08 0)
(0 -3.48608e-08 0)
(0 -3.46922e-08 0)
(0 -3.45417e-08 0)
(0 -3.44095e-08 0)
(0 -3.42957e-08 0)
(0 -3.42005e-08 0)
(0 -3.41241e-08 0)
(0 -3.40666e-08 0)
(0 -3.40281e-08 0)
(0 -3.40089e-08 0)
(0 -4.21951e-08 0)
(0 -4.14354e-08 0)
(0 -4.07372e-08 0)
(0 -4.00966e-08 0)
(0 -3.95091e-08 0)
(0 -3.89702e-08 0)
(0 -3.84754e-08 0)
(0 -3.80207e-08 0)
(0 -3.7602e-08 0)
(0 -3.72158e-08 0)
(0 -3.68589e-08 0)
(0 -3.65286e-08 0)
(0 -3.62226e-08 0)
(0 -3.59391e-08 0)
(0 -3.56765e-08 0)
(0 -3.54339e-08 0)
(0 -3.52103e-08 0)
(0 -3.50052e-08 0)
(0 -3.48185e-08 0)
(0 -3.46498e-08 0)
(0 -3.44993e-08 0)
(0 -3.4367e-08 0)
(0 -3.42531e-08 0)
(0 -3.41578e-08 0)
(0 -3.40812e-08 0)
(0 -3.40236e-08 0)
(0 -3.39852e-08 0)
(0 -3.39659e-08 0)
(0 -4.20664e-08 0)
(0 -4.13197e-08 0)
(0 -4.06336e-08 0)
(0 -4.00039e-08 0)
(0 -3.9426e-08 0)
(0 -3.88955e-08 0)
(0 -3.8408e-08 0)
(0 -3.79593e-08 0)
(0 -3.75456e-08 0)
(0 -3.71634e-08 0)
(0 -3.68097e-08 0)
(0 -3.64819e-08 0)
(0 -3.61778e-08 0)
(0 -3.58956e-08 0)
(0 -3.5634e-08 0)
(0 -3.5392e-08 0)
(0 -3.51687e-08 0)
(0 -3.49639e-08 0)
(0 -3.47772e-08 0)
(0 -3.46085e-08 0)
(0 -3.44579e-08 0)
(0 -3.43255e-08 0)
(0 -3.42115e-08 0)
(0 -3.4116e-08 0)
(0 -3.40394e-08 0)
(0 -3.39817e-08 0)
(0 -3.39432e-08 0)
(0 -3.39239e-08 0)
(0 -4.19398e-08 0)
(0 -4.12062e-08 0)
(0 -4.05321e-08 0)
(0 -3.99132e-08 0)
(0 -3.93449e-08 0)
(0 -3.88227e-08 0)
(0 -3.83423e-08 0)
(0 -3.78996e-08 0)
(0 -3.74909e-08 0)
(0 -3.71127e-08 0)
(0 -3.67621e-08 0)
(0 -3.64367e-08 0)
(0 -3.61344e-08 0)
(0 -3.58535e-08 0)
(0 -3.55928e-08 0)
(0 -3.53513e-08 0)
(0 -3.51284e-08 0)
(0 -3.49237e-08 0)
(0 -3.4737e-08 0)
(0 -3.45683e-08 0)
(0 -3.44176e-08 0)
(0 -3.42851e-08 0)
(0 -3.41709e-08 0)
(0 -3.40754e-08 0)
(0 -3.39987e-08 0)
(0 -3.39409e-08 0)
(0 -3.39023e-08 0)
(0 -3.3883e-08 0)
(0 -4.18157e-08 0)
(0 -4.10951e-08 0)
(0 -4.0433e-08 0)
(0 -3.98248e-08 0)
(0 -3.9266e-08 0)
(0 -3.87521e-08 0)
(0 -3.82787e-08 0)
(0 -3.78419e-08 0)
(0 -3.74379e-08 0)
(0 -3.70636e-08 0)
(0 -3.67161e-08 0)
(0 -3.6393e-08 0)
(0 -3.60924e-08 0)
(0 -3.58128e-08 0)
(0 -3.55529e-08 0)
(0 -3.53119e-08 0)
(0 -3.50893e-08 0)
(0 -3.48848e-08 0)
(0 -3.46981e-08 0)
(0 -3.45293e-08 0)
(0 -3.43785e-08 0)
(0 -3.42458e-08 0)
(0 -3.41316e-08 0)
(0 -3.40359e-08 0)
(0 -3.39591e-08 0)
(0 -3.39013e-08 0)
(0 -3.38626e-08 0)
(0 -3.38433e-08 0)
(0 -4.16945e-08 0)
(0 -4.0987e-08 0)
(0 -4.03367e-08 0)
(0 -3.97391e-08 0)
(0 -3.91897e-08 0)
(0 -3.86838e-08 0)
(0 -3.82173e-08 0)
(0 -3.77862e-08 0)
(0 -3.73869e-08 0)
(0 -3.70164e-08 0)
(0 -3.66718e-08 0)
(0 -3.63509e-08 0)
(0 -3.6052e-08 0)
(0 -3.57735e-08 0)
(0 -3.55144e-08 0)
(0 -3.52739e-08 0)
(0 -3.50516e-08 0)
(0 -3.48471e-08 0)
(0 -3.46604e-08 0)
(0 -3.44916e-08 0)
(0 -3.43406e-08 0)
(0 -3.42078e-08 0)
(0 -3.40934e-08 0)
(0 -3.39976e-08 0)
(0 -3.39207e-08 0)
(0 -3.38628e-08 0)
(0 -3.38241e-08 0)
(0 -3.38047e-08 0)
(0 -4.15768e-08 0)
(0 -4.08821e-08 0)
(0 -4.02435e-08 0)
(0 -3.96563e-08 0)
(0 -3.9116e-08 0)
(0 -3.86181e-08 0)
(0 -3.81583e-08 0)
(0 -3.77327e-08 0)
(0 -3.7338e-08 0)
(0 -3.6971e-08 0)
(0 -3.66293e-08 0)
(0 -3.63105e-08 0)
(0 -3.60132e-08 0)
(0 -3.57358e-08 0)
(0 -3.54774e-08 0)
(0 -3.52374e-08 0)
(0 -3.50152e-08 0)
(0 -3.48108e-08 0)
(0 -3.46241e-08 0)
(0 -3.44551e-08 0)
(0 -3.43041e-08 0)
(0 -3.41711e-08 0)
(0 -3.40566e-08 0)
(0 -3.39607e-08 0)
(0 -3.38836e-08 0)
(0 -3.38256e-08 0)
(0 -3.37869e-08 0)
(0 -3.37675e-08 0)
(0 -4.14629e-08 0)
(0 -4.07808e-08 0)
(0 -4.01536e-08 0)
(0 -3.95767e-08 0)
(0 -3.90453e-08 0)
(0 -3.8555e-08 0)
(0 -3.81017e-08 0)
(0 -3.76816e-08 0)
(0 -3.72912e-08 0)
(0 -3.69277e-08 0)
(0 -3.65886e-08 0)
(0 -3.62719e-08 0)
(0 -3.5976e-08 0)
(0 -3.56996e-08 0)
(0 -3.54419e-08 0)
(0 -3.52022e-08 0)
(0 -3.49803e-08 0)
(0 -3.4776e-08 0)
(0 -3.45892e-08 0)
(0 -3.44201e-08 0)
(0 -3.42689e-08 0)
(0 -3.41358e-08 0)
(0 -3.40211e-08 0)
(0 -3.3925e-08 0)
(0 -3.38478e-08 0)
(0 -3.37898e-08 0)
(0 -3.3751e-08 0)
(0 -3.37315e-08 0)
(0 -4.13532e-08 0)
(0 -4.06834e-08 0)
(0 -4.00674e-08 0)
(0 -3.95004e-08 0)
(0 -3.89777e-08 0)
(0 -3.84949e-08 0)
(0 -3.80478e-08 0)
(0 -3.76328e-08 0)
(0 -3.72466e-08 0)
(0 -3.68864e-08 0)
(0 -3.65499e-08 0)
(0 -3.62351e-08 0)
(0 -3.59405e-08 0)
(0 -3.56651e-08 0)
(0 -3.5408e-08 0)
(0 -3.51687e-08 0)
(0 -3.49469e-08 0)
(0 -3.47425e-08 0)
(0 -3.45557e-08 0)
(0 -3.43864e-08 0)
(0 -3.42351e-08 0)
(0 -3.41018e-08 0)
(0 -3.3987e-08 0)
(0 -3.38908e-08 0)
(0 -3.38135e-08 0)
(0 -3.37553e-08 0)
(0 -3.37165e-08 0)
(0 -3.3697e-08 0)
(0 -4.1248e-08 0)
(0 -4.05903e-08 0)
(0 -3.99852e-08 0)
(0 -3.94278e-08 0)
(0 -3.89134e-08 0)
(0 -3.84377e-08 0)
(0 -3.79966e-08 0)
(0 -3.75866e-08 0)
(0 -3.72044e-08 0)
(0 -3.68473e-08 0)
(0 -3.65132e-08 0)
(0 -3.62001e-08 0)
(0 -3.59069e-08 0)
(0 -3.56323e-08 0)
(0 -3.53757e-08 0)
(0 -3.51367e-08 0)
(0 -3.4915e-08 0)
(0 -3.47106e-08 0)
(0 -3.45237e-08 0)
(0 -3.43543e-08 0)
(0 -3.42028e-08 0)
(0 -3.40693e-08 0)
(0 -3.39543e-08 0)
(0 -3.3858e-08 0)
(0 -3.37806e-08 0)
(0 -3.37224e-08 0)
(0 -3.36834e-08 0)
(0 -3.3664e-08 0)
(0 -4.11479e-08 0)
(0 -4.05018e-08 0)
(0 -3.99071e-08 0)
(0 -3.93589e-08 0)
(0 -3.88526e-08 0)
(0 -3.83837e-08 0)
(0 -3.79483e-08 0)
(0 -3.7543e-08 0)
(0 -3.71645e-08 0)
(0 -3.68104e-08 0)
(0 -3.64785e-08 0)
(0 -3.61671e-08 0)
(0 -3.5875e-08 0)
(0 -3.56012e-08 0)
(0 -3.53451e-08 0)
(0 -3.51063e-08 0)
(0 -3.48847e-08 0)
(0 -3.46803e-08 0)
(0 -3.44932e-08 0)
(0 -3.43237e-08 0)
(0 -3.4172e-08 0)
(0 -3.40384e-08 0)
(0 -3.39232e-08 0)
(0 -3.38267e-08 0)
(0 -3.37492e-08 0)
(0 -3.36909e-08 0)
(0 -3.36519e-08 0)
(0 -3.36324e-08 0)
(0 -4.10529e-08 0)
(0 -4.0418e-08 0)
(0 -3.98334e-08 0)
(0 -3.9294e-08 0)
(0 -3.87953e-08 0)
(0 -3.83329e-08 0)
(0 -3.79029e-08 0)
(0 -3.7502e-08 0)
(0 -3.71271e-08 0)
(0 -3.67757e-08 0)
(0 -3.64459e-08 0)
(0 -3.6136e-08 0)
(0 -3.5845e-08 0)
(0 -3.55718e-08 0)
(0 -3.53161e-08 0)
(0 -3.50776e-08 0)
(0 -3.4856e-08 0)
(0 -3.46515e-08 0)
(0 -3.44643e-08 0)
(0 -3.42946e-08 0)
(0 -3.41427e-08 0)
(0 -3.4009e-08 0)
(0 -3.38937e-08 0)
(0 -3.37971e-08 0)
(0 -3.37194e-08 0)
(0 -3.3661e-08 0)
(0 -3.3622e-08 0)
(0 -3.36024e-08 0)
(0 -4.09634e-08 0)
(0 -4.03393e-08 0)
(0 -3.97641e-08 0)
(0 -3.92332e-08 0)
(0 -3.87417e-08 0)
(0 -3.82854e-08 0)
(0 -3.78605e-08 0)
(0 -3.74637e-08 0)
(0 -3.70921e-08 0)
(0 -3.67433e-08 0)
(0 -3.64154e-08 0)
(0 -3.61069e-08 0)
(0 -3.58168e-08 0)
(0 -3.55443e-08 0)
(0 -3.5289e-08 0)
(0 -3.50505e-08 0)
(0 -3.4829e-08 0)
(0 -3.46244e-08 0)
(0 -3.44371e-08 0)
(0 -3.42672e-08 0)
(0 -3.41152e-08 0)
(0 -3.39812e-08 0)
(0 -3.38657e-08 0)
(0 -3.3769e-08 0)
(0 -3.36913e-08 0)
(0 -3.36328e-08 0)
(0 -3.35937e-08 0)
(0 -3.35741e-08 0)
(0 -4.08797e-08 0)
(0 -4.02656e-08 0)
(0 -3.96996e-08 0)
(0 -3.91765e-08 0)
(0 -3.86918e-08 0)
(0 -3.82413e-08 0)
(0 -3.78212e-08 0)
(0 -3.74282e-08 0)
(0 -3.70596e-08 0)
(0 -3.67132e-08 0)
(0 -3.6387e-08 0)
(0 -3.60798e-08 0)
(0 -3.57906e-08 0)
(0 -3.55186e-08 0)
(0 -3.52635e-08 0)
(0 -3.50252e-08 0)
(0 -3.48037e-08 0)
(0 -3.4599e-08 0)
(0 -3.44115e-08 0)
(0 -3.42415e-08 0)
(0 -3.40892e-08 0)
(0 -3.39551e-08 0)
(0 -3.38395e-08 0)
(0 -3.37426e-08 0)
(0 -3.36648e-08 0)
(0 -3.36062e-08 0)
(0 -3.35671e-08 0)
(0 -3.35475e-08 0)
(0 -4.08018e-08 0)
(0 -4.01973e-08 0)
(0 -3.96397e-08 0)
(0 -3.91241e-08 0)
(0 -3.86457e-08 0)
(0 -3.82005e-08 0)
(0 -3.77848e-08 0)
(0 -3.73954e-08 0)
(0 -3.70296e-08 0)
(0 -3.66853e-08 0)
(0 -3.63608e-08 0)
(0 -3.60547e-08 0)
(0 -3.57662e-08 0)
(0 -3.54947e-08 0)
(0 -3.52399e-08 0)
(0 -3.50017e-08 0)
(0 -3.47801e-08 0)
(0 -3.45753e-08 0)
(0 -3.43876e-08 0)
(0 -3.42174e-08 0)
(0 -3.4065e-08 0)
(0 -3.39307e-08 0)
(0 -3.38149e-08 0)
(0 -3.37179e-08 0)
(0 -3.364e-08 0)
(0 -3.35813e-08 0)
(0 -3.35421e-08 0)
(0 -3.35225e-08 0)
(0 -4.07299e-08 0)
(0 -4.01344e-08 0)
(0 -3.95847e-08 0)
(0 -3.90759e-08 0)
(0 -3.86035e-08 0)
(0 -3.81632e-08 0)
(0 -3.77516e-08 0)
(0 -3.73654e-08 0)
(0 -3.70022e-08 0)
(0 -3.66598e-08 0)
(0 -3.63367e-08 0)
(0 -3.60316e-08 0)
(0 -3.57438e-08 0)
(0 -3.54727e-08 0)
(0 -3.52181e-08 0)
(0 -3.49799e-08 0)
(0 -3.47582e-08 0)
(0 -3.45533e-08 0)
(0 -3.43655e-08 0)
(0 -3.41951e-08 0)
(0 -3.40425e-08 0)
(0 -3.39081e-08 0)
(0 -3.37921e-08 0)
(0 -3.3695e-08 0)
(0 -3.3617e-08 0)
(0 -3.35583e-08 0)
(0 -3.3519e-08 0)
(0 -3.34994e-08 0)
(0 -4.06642e-08 0)
(0 -4.00769e-08 0)
(0 -3.95345e-08 0)
(0 -3.90321e-08 0)
(0 -3.8565e-08 0)
(0 -3.81293e-08 0)
(0 -3.77213e-08 0)
(0 -3.73381e-08 0)
(0 -3.69772e-08 0)
(0 -3.66366e-08 0)
(0 -3.63148e-08 0)
(0 -3.60106e-08 0)
(0 -3.57234e-08 0)
(0 -3.54526e-08 0)
(0 -3.51981e-08 0)
(0 -3.49599e-08 0)
(0 -3.47382e-08 0)
(0 -3.45332e-08 0)
(0 -3.43452e-08 0)
(0 -3.41746e-08 0)
(0 -3.40218e-08 0)
(0 -3.38872e-08 0)
(0 -3.37712e-08 0)
(0 -3.36739e-08 0)
(0 -3.35958e-08 0)
(0 -3.3537e-08 0)
(0 -3.34977e-08 0)
(0 -3.3478e-08 0)
(0 -4.06046e-08 0)
(0 -4.0025e-08 0)
(0 -3.94892e-08 0)
(0 -3.89926e-08 0)
(0 -3.85304e-08 0)
(0 -3.80987e-08 0)
(0 -3.76941e-08 0)
(0 -3.73136e-08 0)
(0 -3.69547e-08 0)
(0 -3.66157e-08 0)
(0 -3.6295e-08 0)
(0 -3.59916e-08 0)
(0 -3.57048e-08 0)
(0 -3.54343e-08 0)
(0 -3.518e-08 0)
(0 -3.49418e-08 0)
(0 -3.472e-08 0)
(0 -3.45148e-08 0)
(0 -3.43266e-08 0)
(0 -3.41559e-08 0)
(0 -3.4003e-08 0)
(0 -3.38682e-08 0)
(0 -3.3752e-08 0)
(0 -3.36547e-08 0)
(0 -3.35764e-08 0)
(0 -3.35176e-08 0)
(0 -3.34782e-08 0)
(0 -3.34585e-08 0)
(0 -4.05513e-08 0)
(0 -3.99785e-08 0)
(0 -3.94488e-08 0)
(0 -3.89573e-08 0)
(0 -3.84995e-08 0)
(0 -3.80715e-08 0)
(0 -3.76699e-08 0)
(0 -3.72917e-08 0)
(0 -3.69347e-08 0)
(0 -3.6597e-08 0)
(0 -3.62773e-08 0)
(0 -3.59746e-08 0)
(0 -3.56882e-08 0)
(0 -3.5418e-08 0)
(0 -3.51637e-08 0)
(0 -3.49255e-08 0)
(0 -3.47035e-08 0)
(0 -3.44982e-08 0)
(0 -3.43099e-08 0)
(0 -3.4139e-08 0)
(0 -3.39859e-08 0)
(0 -3.38511e-08 0)
(0 -3.37347e-08 0)
(0 -3.36373e-08 0)
(0 -3.3559e-08 0)
(0 -3.35e-08 0)
(0 -3.34607e-08 0)
(0 -3.34409e-08 0)
(0 -4.05043e-08 0)
(0 -3.99375e-08 0)
(0 -3.94132e-08 0)
(0 -3.89263e-08 0)
(0 -3.84724e-08 0)
(0 -3.80476e-08 0)
(0 -3.76486e-08 0)
(0 -3.72725e-08 0)
(0 -3.69171e-08 0)
(0 -3.65806e-08 0)
(0 -3.62617e-08 0)
(0 -3.59596e-08 0)
(0 -3.56736e-08 0)
(0 -3.54035e-08 0)
(0 -3.51492e-08 0)
(0 -3.4911e-08 0)
(0 -3.4689e-08 0)
(0 -3.44835e-08 0)
(0 -3.42951e-08 0)
(0 -3.4124e-08 0)
(0 -3.39708e-08 0)
(0 -3.38358e-08 0)
(0 -3.37193e-08 0)
(0 -3.36218e-08 0)
(0 -3.35434e-08 0)
(0 -3.34844e-08 0)
(0 -3.3445e-08 0)
(0 -3.34253e-08 0)
(0 -4.04634e-08 0)
(0 -3.9902e-08 0)
(0 -3.93824e-08 0)
(0 -3.88995e-08 0)
(0 -3.8449e-08 0)
(0 -3.8027e-08 0)
(0 -3.76302e-08 0)
(0 -3.72559e-08 0)
(0 -3.69019e-08 0)
(0 -3.65664e-08 0)
(0 -3.62482e-08 0)
(0 -3.59465e-08 0)
(0 -3.56608e-08 0)
(0 -3.53909e-08 0)
(0 -3.51367e-08 0)
(0 -3.48984e-08 0)
(0 -3.46763e-08 0)
(0 -3.44707e-08 0)
(0 -3.42821e-08 0)
(0 -3.41109e-08 0)
(0 -3.39576e-08 0)
(0 -3.38224e-08 0)
(0 -3.37059e-08 0)
(0 -3.36082e-08 0)
(0 -3.35298e-08 0)
(0 -3.34708e-08 0)
(0 -3.34313e-08 0)
(0 -3.34116e-08 0)
(0 -4.04288e-08 0)
(0 -3.9872e-08 0)
(0 -3.93563e-08 0)
(0 -3.88768e-08 0)
(0 -3.84292e-08 0)
(0 -3.80096e-08 0)
(0 -3.76147e-08 0)
(0 -3.72419e-08 0)
(0 -3.6889e-08 0)
(0 -3.65544e-08 0)
(0 -3.62368e-08 0)
(0 -3.59355e-08 0)
(0 -3.565e-08 0)
(0 -3.53802e-08 0)
(0 -3.5126e-08 0)
(0 -3.48876e-08 0)
(0 -3.46654e-08 0)
(0 -3.44598e-08 0)
(0 -3.4271e-08 0)
(0 -3.40997e-08 0)
(0 -3.39463e-08 0)
(0 -3.3811e-08 0)
(0 -3.36944e-08 0)
(0 -3.35967e-08 0)
(0 -3.35182e-08 0)
(0 -3.34591e-08 0)
(0 -3.34196e-08 0)
(0 -3.33998e-08 0)
(0 -4.04004e-08 0)
(0 -3.98473e-08 0)
(0 -3.93349e-08 0)
(0 -3.88583e-08 0)
(0 -3.8413e-08 0)
(0 -3.79953e-08 0)
(0 -3.7602e-08 0)
(0 -3.72304e-08 0)
(0 -3.68785e-08 0)
(0 -3.65445e-08 0)
(0 -3.62274e-08 0)
(0 -3.59264e-08 0)
(0 -3.56411e-08 0)
(0 -3.53713e-08 0)
(0 -3.51171e-08 0)
(0 -3.48787e-08 0)
(0 -3.46565e-08 0)
(0 -3.44507e-08 0)
(0 -3.42619e-08 0)
(0 -3.40905e-08 0)
(0 -3.39369e-08 0)
(0 -3.38015e-08 0)
(0 -3.36848e-08 0)
(0 -3.35871e-08 0)
(0 -3.35085e-08 0)
(0 -3.34494e-08 0)
(0 -3.34099e-08 0)
(0 -3.33901e-08 0)
(0 -4.03781e-08 0)
(0 -3.9828e-08 0)
(0 -3.93182e-08 0)
(0 -3.88438e-08 0)
(0 -3.84004e-08 0)
(0 -3.79842e-08 0)
(0 -3.75921e-08 0)
(0 -3.72215e-08 0)
(0 -3.68702e-08 0)
(0 -3.65368e-08 0)
(0 -3.62201e-08 0)
(0 -3.59193e-08 0)
(0 -3.56341e-08 0)
(0 -3.53644e-08 0)
(0 -3.51102e-08 0)
(0 -3.48717e-08 0)
(0 -3.46494e-08 0)
(0 -3.44435e-08 0)
(0 -3.42546e-08 0)
(0 -3.40831e-08 0)
(0 -3.39295e-08 0)
(0 -3.37941e-08 0)
(0 -3.36773e-08 0)
(0 -3.35795e-08 0)
(0 -3.35009e-08 0)
(0 -3.34417e-08 0)
(0 -3.34022e-08 0)
(0 -3.33824e-08 0)
(0 -4.03619e-08 0)
(0 -3.9814e-08 0)
(0 -3.93061e-08 0)
(0 -3.88333e-08 0)
(0 -3.83912e-08 0)
(0 -3.79762e-08 0)
(0 -3.7585e-08 0)
(0 -3.7215e-08 0)
(0 -3.68643e-08 0)
(0 -3.65312e-08 0)
(0 -3.62147e-08 0)
(0 -3.59141e-08 0)
(0 -3.5629e-08 0)
(0 -3.53593e-08 0)
(0 -3.51051e-08 0)
(0 -3.48666e-08 0)
(0 -3.46442e-08 0)
(0 -3.44383e-08 0)
(0 -3.42493e-08 0)
(0 -3.40777e-08 0)
(0 -3.3924e-08 0)
(0 -3.37886e-08 0)
(0 -3.36717e-08 0)
(0 -3.35739e-08 0)
(0 -3.34953e-08 0)
(0 -3.34361e-08 0)
(0 -3.33966e-08 0)
(0 -3.33768e-08 0)
(0 -4.03518e-08 0)
(0 -3.98053e-08 0)
(0 -3.92985e-08 0)
(0 -3.88267e-08 0)
(0 -3.83855e-08 0)
(0 -3.79712e-08 0)
(0 -3.75805e-08 0)
(0 -3.7211e-08 0)
(0 -3.68605e-08 0)
(0 -3.65277e-08 0)
(0 -3.62114e-08 0)
(0 -3.59109e-08 0)
(0 -3.56258e-08 0)
(0 -3.53561e-08 0)
(0 -3.51019e-08 0)
(0 -3.48634e-08 0)
(0 -3.46409e-08 0)
(0 -3.4435e-08 0)
(0 -3.42459e-08 0)
(0 -3.40743e-08 0)
(0 -3.39206e-08 0)
(0 -3.37851e-08 0)
(0 -3.36682e-08 0)
(0 -3.35703e-08 0)
(0 -3.34917e-08 0)
(0 -3.34325e-08 0)
(0 -3.3393e-08 0)
(0 -3.33732e-08 0)
(0 -4.03478e-08 0)
(0 -3.98018e-08 0)
(0 -3.92956e-08 0)
(0 -3.88242e-08 0)
(0 -3.83833e-08 0)
(0 -3.79692e-08 0)
(0 -3.75787e-08 0)
(0 -3.72094e-08 0)
(0 -3.68591e-08 0)
(0 -3.65263e-08 0)
(0 -3.621e-08 0)
(0 -3.59096e-08 0)
(0 -3.56245e-08 0)
(0 -3.53548e-08 0)
(0 -3.51006e-08 0)
(0 -3.4862e-08 0)
(0 -3.46395e-08 0)
(0 -3.44336e-08 0)
(0 -3.42445e-08 0)
(0 -3.40729e-08 0)
(0 -3.39191e-08 0)
(0 -3.37836e-08 0)
(0 -3.36667e-08 0)
(0 -3.35688e-08 0)
(0 -3.34901e-08 0)
(0 -3.34309e-08 0)
(0 -3.33914e-08 0)
(0 -3.33716e-08 0)
(0 -4.40936e-08 0)
(0 -4.50867e-08 0)
(0 -4.61514e-08 0)
(0 -4.72861e-08 0)
(0 -4.84877e-08 0)
(0 -4.97513e-08 0)
(0 -5.10703e-08 0)
(0 -5.24361e-08 0)
(0 -5.38387e-08 0)
(0 -5.52664e-08 0)
(0 -5.67058e-08 0)
(0 -5.81425e-08 0)
(0 -5.95611e-08 0)
(0 -6.09453e-08 0)
(0 -6.22784e-08 0)
(0 -6.35434e-08 0)
(0 -6.47237e-08 0)
(0 -6.58029e-08 0)
(0 -6.67651e-08 0)
(0 -6.75954e-08 0)
(0 -6.82791e-08 0)
(0 -6.88024e-08 0)
(0 -4.39525e-08 0)
(0 -4.49334e-08 0)
(0 -4.59859e-08 0)
(0 -4.71087e-08 0)
(0 -4.82991e-08 0)
(0 -4.95526e-08 0)
(0 -5.0863e-08 0)
(0 -5.22223e-08 0)
(0 -5.36209e-08 0)
(0 -5.50473e-08 0)
(0 -5.64889e-08 0)
(0 -5.79315e-08 0)
(0 -5.93599e-08 0)
(0 -6.07583e-08 0)
(0 -6.211e-08 0)
(0 -6.33982e-08 0)
(0 -6.46063e-08 0)
(0 -6.57175e-08 0)
(0 -6.67158e-08 0)
(0 -6.75853e-08 0)
(0 -6.83102e-08 0)
(0 -6.88744e-08 0)
(0 -4.38101e-08 0)
(0 -4.47784e-08 0)
(0 -4.58182e-08 0)
(0 -4.69287e-08 0)
(0 -4.81075e-08 0)
(0 -4.93505e-08 0)
(0 -5.06519e-08 0)
(0 -5.20044e-08 0)
(0 -5.33986e-08 0)
(0 -5.48237e-08 0)
(0 -5.62673e-08 0)
(0 -5.77159e-08 0)
(0 -5.91544e-08 0)
(0 -6.05674e-08 0)
(0 -6.19385e-08 0)
(0 -6.3251e-08 0)
(0 -6.44883e-08 0)
(0 -6.56338e-08 0)
(0 -6.66711e-08 0)
(0 -6.75843e-08 0)
(0 -6.83573e-08 0)
(0 -6.89735e-08 0)
(0 -4.36667e-08 0)
(0 -4.46221e-08 0)
(0 -4.56489e-08 0)
(0 -4.67466e-08 0)
(0 -4.79133e-08 0)
(0 -4.91454e-08 0)
(0 -5.04375e-08 0)
(0 -5.17826e-08 0)
(0 -5.31721e-08 0)
(0 -5.45956e-08 0)
(0 -5.60412e-08 0)
(0 -5.74957e-08 0)
(0 -5.89445e-08 0)
(0 -6.03725e-08 0)
(0 -6.17635e-08 0)
(0 -6.31013e-08 0)
(0 -6.43692e-08 0)
(0 -6.55509e-08 0)
(0 -6.66301e-08 0)
(0 -6.75913e-08 0)
(0 -6.8419e-08 0)
(0 -6.90984e-08 0)
(0 -4.35228e-08 0)
(0 -4.44649e-08 0)
(0 -4.54783e-08 0)
(0 -4.65628e-08 0)
(0 -4.7717e-08 0)
(0 -4.89376e-08 0)
(0 -5.022e-08 0)
(0 -5.15574e-08 0)
(0 -5.29419e-08 0)
(0 -5.43634e-08 0)
(0 -5.58107e-08 0)
(0 -5.72709e-08 0)
(0 -5.873e-08 0)
(0 -6.01732e-08 0)
(0 -6.15846e-08 0)
(0 -6.29483e-08 0)
(0 -6.42479e-08 0)
(0 -6.54673e-08 0)
(0 -6.65907e-08 0)
(0 -6.7603e-08 0)
(0 -6.849e-08 0)
(0 -6.92385e-08 0)
(0 -4.33787e-08 0)
(0 -4.43072e-08 0)
(0 -4.53068e-08 0)
(0 -4.63778e-08 0)
(0 -4.7519e-08 0)
(0 -4.87278e-08 0)
(0 -4.99999e-08 0)
(0 -5.13292e-08 0)
(0 -5.27081e-08 0)
(0 -5.41274e-08 0)
(0 -5.5576e-08 0)
(0 -5.70417e-08 0)
(0 -5.85109e-08 0)
(0 -5.99692e-08 0)
(0 -6.14011e-08 0)
(0 -6.2791e-08 0)
(0 -6.41229e-08 0)
(0 -6.5381e-08 0)
(0 -6.65499e-08 0)
(0 -6.76151e-08 0)
(0 -6.85635e-08 0)
(0 -6.93837e-08 0)
(0 -4.32349e-08 0)
(0 -4.41494e-08 0)
(0 -4.5135e-08 0)
(0 -4.6192e-08 0)
(0 -4.73199e-08 0)
(0 -4.85164e-08 0)
(0 -4.97777e-08 0)
(0 -5.10984e-08 0)
(0 -5.24714e-08 0)
(0 -5.38878e-08 0)
(0 -5.53373e-08 0)
(0 -5.68081e-08 0)
(0 -5.82871e-08 0)
(0 -5.97603e-08 0)
(0 -6.12126e-08 0)
(0 -6.26287e-08 0)
(0 -6.3993e-08 0)
(0 -6.52899e-08 0)
(0 -6.65045e-08 0)
(0 -6.76228e-08 0)
(0 -6.86323e-08 0)
(0 -6.95229e-08 0)
(0 -4.30918e-08 0)
(0 -4.39922e-08 0)
(0 -4.49633e-08 0)
(0 -4.60061e-08 0)
(0 -4.71202e-08 0)
(0 -4.8304e-08 0)
(0 -4.95541e-08 0)
(0 -5.08657e-08 0)
(0 -5.22321e-08 0)
(0 -5.36452e-08 0)
(0 -5.50951e-08 0)
(0 -5.65704e-08 0)
(0 -5.80587e-08 0)
(0 -5.95463e-08 0)
(0 -6.10185e-08 0)
(0 -6.24604e-08 0)
(0 -6.38566e-08 0)
(0 -6.51919e-08 0)
(0 -6.64516e-08 0)
(0 -6.7622e-08 0)
(0 -6.86908e-08 0)
(0 -6.96486e-08 0)
(0 -4.29499e-08 0)
(0 -4.3836e-08 0)
(0 -4.47924e-08 0)
(0 -4.58206e-08 0)
(0 -4.69206e-08 0)
(0 -4.80913e-08 0)
(0 -4.93297e-08 0)
(0 -5.06316e-08 0)
(0 -5.1991e-08 0)
(0 -5.34001e-08 0)
(0 -5.48496e-08 0)
(0 -5.63289e-08 0)
(0 -5.78258e-08 0)
(0 -5.93271e-08 0)
(0 -6.08186e-08 0)
(0 -6.22855e-08 0)
(0 -6.37128e-08 0)
(0 -6.50855e-08 0)
(0 -6.6389e-08 0)
(0 -6.76095e-08 0)
(0 -6.87344e-08 0)
(0 -6.97525e-08 0)
(0 -4.28097e-08 0)
(0 -4.36813e-08 0)
(0 -4.46228e-08 0)
(0 -4.56362e-08 0)
(0 -4.67218e-08 0)
(0 -4.78788e-08 0)
(0 -4.91052e-08 0)
(0 -5.03969e-08 0)
(0 -5.17486e-08 0)
(0 -5.3153e-08 0)
(0 -5.46016e-08 0)
(0 -5.60841e-08 0)
(0 -5.75887e-08 0)
(0 -5.91028e-08 0)
(0 -6.06125e-08 0)
(0 -6.21034e-08 0)
(0 -6.35607e-08 0)
(0 -6.49695e-08 0)
(0 -6.63151e-08 0)
(0 -6.75838e-08 0)
(0 -6.87625e-08 0)
(0 -6.9839e-08 0)
(0 -4.26717e-08 0)
(0 -4.35286e-08 0)
(0 -4.44552e-08 0)
(0 -4.54534e-08 0)
(0 -4.65243e-08 0)
(0 -4.76675e-08 0)
(0 -4.88812e-08 0)
(0 -5.01623e-08 0)
(0 -5.15057e-08 0)
(0 -5.29049e-08 0)
(0 -5.43517e-08 0)
(0 -5.58364e-08 0)
(0 -5.73479e-08 0)
(0 -5.88738e-08 0)
(0 -6.04006e-08 0)
(0 -6.19141e-08 0)
(0 -6.33999e-08 0)
(0 -6.4843e-08 0)
(0 -6.6229e-08 0)
(0 -6.75437e-08 0)
(0 -6.87741e-08 0)
(0 -6.99091e-08 0)
(0 -4.25363e-08 0)
(0 -4.33786e-08 0)
(0 -4.42901e-08 0)
(0 -4.52731e-08 0)
(0 -4.6329e-08 0)
(0 -4.7458e-08 0)
(0 -4.86588e-08 0)
(0 -4.99286e-08 0)
(0 -5.12631e-08 0)
(0 -5.26563e-08 0)
(0 -5.41006e-08 0)
(0 -5.55866e-08 0)
(0 -5.71039e-08 0)
(0 -5.86403e-08 0)
(0 -6.01829e-08 0)
(0 -6.17177e-08 0)
(0 -6.32303e-08 0)
(0 -6.47059e-08 0)
(0 -6.613e-08 0)
(0 -6.74883e-08 0)
(0 -6.87669e-08 0)
(0 -6.99528e-08 0)
(0 -4.24041e-08 0)
(0 -4.32318e-08 0)
(0 -4.41281e-08 0)
(0 -4.50958e-08 0)
(0 -4.61366e-08 0)
(0 -4.72511e-08 0)
(0 -4.84386e-08 0)
(0 -4.96967e-08 0)
(0 -5.10218e-08 0)
(0 -5.24083e-08 0)
(0 -5.38491e-08 0)
(0 -5.53356e-08 0)
(0 -5.68575e-08 0)
(0 -5.84032e-08 0)
(0 -5.99601e-08 0)
(0 -6.15145e-08 0)
(0 -6.3052e-08 0)
(0 -6.45581e-08 0)
(0 -6.60181e-08 0)
(0 -6.74176e-08 0)
(0 -6.87425e-08 0)
(0 -6.99793e-08 0)
(0 -4.22755e-08 0)
(0 -4.30887e-08 0)
(0 -4.39699e-08 0)
(0 -4.49223e-08 0)
(0 -4.59479e-08 0)
(0 -4.70477e-08 0)
(0 -4.82215e-08 0)
(0 -4.94676e-08 0)
(0 -5.07826e-08 0)
(0 -5.21618e-08 0)
(0 -5.35984e-08 0)
(0 -5.50842e-08 0)
(0 -5.66096e-08 0)
(0 -5.81633e-08 0)
(0 -5.9733e-08 0)
(0 -6.13051e-08 0)
(0 -6.28657e-08 0)
(0 -6.44e-08 0)
(0 -6.58935e-08 0)
(0 -6.73316e-08 0)
(0 -6.87006e-08 0)
(0 -6.99883e-08 0)
(0 -4.21509e-08 0)
(0 -4.29498e-08 0)
(0 -4.38161e-08 0)
(0 -4.47532e-08 0)
(0 -4.57635e-08 0)
(0 -4.68486e-08 0)
(0 -4.80085e-08 0)
(0 -4.92422e-08 0)
(0 -5.05467e-08 0)
(0 -5.19178e-08 0)
(0 -5.33494e-08 0)
(0 -5.48336e-08 0)
(0 -5.63613e-08 0)
(0 -5.79216e-08 0)
(0 -5.95024e-08 0)
(0 -6.10906e-08 0)
(0 -6.26721e-08 0)
(0 -6.42323e-08 0)
(0 -6.57566e-08 0)
(0 -6.72303e-08 0)
(0 -6.86392e-08 0)
(0 -6.99696e-08 0)
(0 -4.20309e-08 0)
(0 -4.28157e-08 0)
(0 -4.36672e-08 0)
(0 -4.45892e-08 0)
(0 -4.55843e-08 0)
(0 -4.66545e-08 0)
(0 -4.78005e-08 0)
(0 -4.90214e-08 0)
(0 -5.03151e-08 0)
(0 -5.16775e-08 0)
(0 -5.31033e-08 0)
(0 -5.4585e-08 0)
(0 -5.61138e-08 0)
(0 -5.76793e-08 0)
(0 -5.92697e-08 0)
(0 -6.0872e-08 0)
(0 -6.24723e-08 0)
(0 -6.4056e-08 0)
(0 -6.56084e-08 0)
(0 -6.71146e-08 0)
(0 -6.85601e-08 0)
(0 -6.99312e-08 0)
(0 -4.19159e-08 0)
(0 -4.26869e-08 0)
(0 -4.35239e-08 0)
(0 -4.44309e-08 0)
(0 -4.5411e-08 0)
(0 -4.64664e-08 0)
(0 -4.75983e-08 0)
(0 -4.88063e-08 0)
(0 -5.00887e-08 0)
(0 -5.14421e-08 0)
(0 -5.28613e-08 0)
(0 -5.43396e-08 0)
(0 -5.58684e-08 0)
(0 -5.74378e-08 0)
(0 -5.90361e-08 0)
(0 -6.06507e-08 0)
(0 -6.22676e-08 0)
(0 -6.38725e-08 0)
(0 -6.54502e-08 0)
(0 -6.69859e-08 0)
(0 -6.84644e-08 0)
(0 -6.98714e-08 0)
(0 -4.18062e-08 0)
(0 -4.25638e-08 0)
(0 -4.33866e-08 0)
(0 -4.4279e-08 0)
(0 -4.52443e-08 0)
(0 -4.62851e-08 0)
(0 -4.74029e-08 0)
(0 -4.85979e-08 0)
(0 -4.98688e-08 0)
(0 -5.12126e-08 0)
(0 -5.26247e-08 0)
(0 -5.40987e-08 0)
(0 -5.56266e-08 0)
(0 -5.71985e-08 0)
(0 -5.88033e-08 0)
(0 -6.04282e-08 0)
(0 -6.20598e-08 0)
(0 -6.36833e-08 0)
(0 -6.52838e-08 0)
(0 -6.68459e-08 0)
(0 -6.83543e-08 0)
(0 -6.97936e-08 0)
(0 -4.17021e-08 0)
(0 -4.24467e-08 0)
(0 -4.32559e-08 0)
(0 -4.4134e-08 0)
(0 -4.50848e-08 0)
(0 -4.61112e-08 0)
(0 -4.72152e-08 0)
(0 -4.83972e-08 0)
(0 -4.96564e-08 0)
(0 -5.09903e-08 0)
(0 -5.23948e-08 0)
(0 -5.38638e-08 0)
(0 -5.53897e-08 0)
(0 -5.6963e-08 0)
(0 -5.85727e-08 0)
(0 -6.02064e-08 0)
(0 -6.18505e-08 0)
(0 -6.34905e-08 0)
(0 -6.51111e-08 0)
(0 -6.6697e-08 0)
(0 -6.82327e-08 0)
(0 -6.97042e-08 0)
(0 -4.1604e-08 0)
(0 -4.23362e-08 0)
(0 -4.31322e-08 0)
(0 -4.39965e-08 0)
(0 -4.49332e-08 0)
(0 -4.59456e-08 0)
(0 -4.70359e-08 0)
(0 -4.8205e-08 0)
(0 -4.94525e-08 0)
(0 -5.07764e-08 0)
(0 -5.21729e-08 0)
(0 -5.36363e-08 0)
(0 -5.51594e-08 0)
(0 -5.67329e-08 0)
(0 -5.83462e-08 0)
(0 -5.99871e-08 0)
(0 -6.16418e-08 0)
(0 -6.3296e-08 0)
(0 -6.49342e-08 0)
(0 -6.65408e-08 0)
(0 -6.80999e-08 0)
(0 -6.95958e-08 0)
(0 -4.15121e-08 0)
(0 -4.22325e-08 0)
(0 -4.30158e-08 0)
(0 -4.38669e-08 0)
(0 -4.47901e-08 0)
(0 -4.57889e-08 0)
(0 -4.68659e-08 0)
(0 -4.80224e-08 0)
(0 -4.92583e-08 0)
(0 -5.05721e-08 0)
(0 -5.19602e-08 0)
(0 -5.34176e-08 0)
(0 -5.49371e-08 0)
(0 -5.651e-08 0)
(0 -5.81257e-08 0)
(0 -5.97721e-08 0)
(0 -6.14357e-08 0)
(0 -6.3102e-08 0)
(0 -6.47556e-08 0)
(0 -6.63803e-08 0)
(0 -6.79599e-08 0)
(0 -6.94778e-08 0)
(0 -4.14267e-08 0)
(0 -4.21359e-08 0)
(0 -4.29072e-08 0)
(0 -4.37458e-08 0)
(0 -4.4656e-08 0)
(0 -4.56418e-08 0)
(0 -4.67059e-08 0)
(0 -4.78501e-08 0)
(0 -4.90747e-08 0)
(0 -5.03784e-08 0)
(0 -5.17581e-08 0)
(0 -5.3209e-08 0)
(0 -5.47245e-08 0)
(0 -5.62959e-08 0)
(0 -5.79129e-08 0)
(0 -5.95635e-08 0)
(0 -6.12345e-08 0)
(0 -6.2911e-08 0)
(0 -6.45777e-08 0)
(0 -6.62183e-08 0)
(0 -6.78162e-08 0)
(0 -6.93544e-08 0)
(0 -4.13479e-08 0)
(0 -4.20466e-08 0)
(0 -4.28067e-08 0)
(0 -4.36334e-08 0)
(0 -4.45314e-08 0)
(0 -4.55047e-08 0)
(0 -4.65566e-08 0)
(0 -4.7689e-08 0)
(0 -4.89026e-08 0)
(0 -5.01964e-08 0)
(0 -5.15677e-08 0)
(0 -5.3012e-08 0)
(0 -5.4523e-08 0)
(0 -5.60922e-08 0)
(0 -5.77096e-08 0)
(0 -5.93633e-08 0)
(0 -6.10401e-08 0)
(0 -6.27252e-08 0)
(0 -6.44032e-08 0)
(0 -6.60576e-08 0)
(0 -6.76718e-08 0)
(0 -6.92291e-08 0)
(0 -4.12759e-08 0)
(0 -4.19649e-08 0)
(0 -4.27145e-08 0)
(0 -4.35302e-08 0)
(0 -4.44167e-08 0)
(0 -4.53784e-08 0)
(0 -4.64187e-08 0)
(0 -4.75399e-08 0)
(0 -4.87429e-08 0)
(0 -5.00271e-08 0)
(0 -5.13902e-08 0)
(0 -5.28279e-08 0)
(0 -5.4334e-08 0)
(0 -5.59006e-08 0)
(0 -5.75177e-08 0)
(0 -5.91735e-08 0)
(0 -6.08548e-08 0)
(0 -6.2547e-08 0)
(0 -6.42343e-08 0)
(0 -6.59004e-08 0)
(0 -6.75286e-08 0)
(0 -6.91028e-08 0)
(0 -4.12107e-08 0)
(0 -4.18908e-08 0)
(0 -4.26309e-08 0)
(0 -4.34363e-08 0)
(0 -4.43122e-08 0)
(0 -4.52631e-08 0)
(0 -4.62926e-08 0)
(0 -4.74033e-08 0)
(0 -4.85964e-08 0)
(0 -4.98715e-08 0)
(0 -5.12266e-08 0)
(0 -5.26578e-08 0)
(0 -5.41591e-08 0)
(0 -5.57227e-08 0)
(0 -5.73388e-08 0)
(0 -5.89959e-08 0)
(0 -6.06806e-08 0)
(0 -6.23784e-08 0)
(0 -6.40735e-08 0)
(0 -6.57492e-08 0)
(0 -6.73883e-08 0)
(0 -6.89731e-08 0)
(0 -4.11525e-08 0)
(0 -4.18246e-08 0)
(0 -4.25559e-08 0)
(0 -4.33521e-08 0)
(0 -4.42183e-08 0)
(0 -4.51593e-08 0)
(0 -4.61789e-08 0)
(0 -4.72799e-08 0)
(0 -4.84638e-08 0)
(0 -4.97305e-08 0)
(0 -5.10781e-08 0)
(0 -5.25029e-08 0)
(0 -5.39994e-08 0)
(0 -5.55599e-08 0)
(0 -5.71746e-08 0)
(0 -5.88322e-08 0)
(0 -6.05195e-08 0)
(0 -6.22218e-08 0)
(0 -6.39233e-08 0)
(0 -6.5607e-08 0)
(0 -6.72555e-08 0)
(0 -6.88507e-08 0)
(0 -4.11013e-08 0)
(0 -4.17662e-08 0)
(0 -4.24897e-08 0)
(0 -4.32777e-08 0)
(0 -4.41353e-08 0)
(0 -4.50674e-08 0)
(0 -4.60781e-08 0)
(0 -4.71703e-08 0)
(0 -4.83458e-08 0)
(0 -4.96046e-08 0)
(0 -5.09453e-08 0)
(0 -5.23643e-08 0)
(0 -5.38562e-08 0)
(0 -5.54134e-08 0)
(0 -5.70266e-08 0)
(0 -5.86843e-08 0)
(0 -6.03734e-08 0)
(0 -6.20792e-08 0)
(0 -6.37859e-08 0)
(0 -6.54763e-08 0)
(0 -6.7133e-08 0)
(0 -6.87377e-08 0)
(0 -4.10571e-08 0)
(0 -4.17157e-08 0)
(0 -4.24325e-08 0)
(0 -4.32132e-08 0)
(0 -4.40632e-08 0)
(0 -4.49875e-08 0)
(0 -4.59903e-08 0)
(0 -4.70748e-08 0)
(0 -4.82428e-08 0)
(0 -4.94948e-08 0)
(0 -5.08292e-08 0)
(0 -5.22428e-08 0)
(0 -5.37304e-08 0)
(0 -5.52846e-08 0)
(0 -5.68961e-08 0)
(0 -5.85535e-08 0)
(0 -6.02439e-08 0)
(0 -6.19525e-08 0)
(0 -6.36633e-08 0)
(0 -6.53594e-08 0)
(0 -6.70229e-08 0)
(0 -6.86353e-08 0)
(0 -4.10199e-08 0)
(0 -4.16732e-08 0)
(0 -4.23843e-08 0)
(0 -4.31588e-08 0)
(0 -4.40023e-08 0)
(0 -4.492e-08 0)
(0 -4.5916e-08 0)
(0 -4.69939e-08 0)
(0 -4.81555e-08 0)
(0 -4.94014e-08 0)
(0 -5.07304e-08 0)
(0 -5.21393e-08 0)
(0 -5.36231e-08 0)
(0 -5.51745e-08 0)
(0 -5.67843e-08 0)
(0 -5.84413e-08 0)
(0 -6.01324e-08 0)
(0 -6.18431e-08 0)
(0 -6.35573e-08 0)
(0 -6.52579e-08 0)
(0 -6.69277e-08 0)
(0 -6.855e-08 0)
(0 -4.09897e-08 0)
(0 -4.16387e-08 0)
(0 -4.23451e-08 0)
(0 -4.31145e-08 0)
(0 -4.39528e-08 0)
(0 -4.48649e-08 0)
(0 -4.58555e-08 0)
(0 -4.69278e-08 0)
(0 -4.80841e-08 0)
(0 -4.9325e-08 0)
(0 -5.06494e-08 0)
(0 -5.20544e-08 0)
(0 -5.35349e-08 0)
(0 -5.50839e-08 0)
(0 -5.66922e-08 0)
(0 -5.83487e-08 0)
(0 -6.00403e-08 0)
(0 -6.17525e-08 0)
(0 -6.34692e-08 0)
(0 -6.51731e-08 0)
(0 -6.68463e-08 0)
(0 -6.84691e-08 0)
(0 -4.09665e-08 0)
(0 -4.16122e-08 0)
(0 -4.23149e-08 0)
(0 -4.30805e-08 0)
(0 -4.39146e-08 0)
(0 -4.48225e-08 0)
(0 -4.58087e-08 0)
(0 -4.68768e-08 0)
(0 -4.80289e-08 0)
(0 -4.92659e-08 0)
(0 -5.05868e-08 0)
(0 -5.19887e-08 0)
(0 -5.34666e-08 0)
(0 -5.50137e-08 0)
(0 -5.66207e-08 0)
(0 -5.82767e-08 0)
(0 -5.99686e-08 0)
(0 -6.16818e-08 0)
(0 -6.34004e-08 0)
(0 -6.5107e-08 0)
(0 -6.67836e-08 0)
(0 -6.8411e-08 0)
(0 -4.09503e-08 0)
(0 -4.15937e-08 0)
(0 -4.22938e-08 0)
(0 -4.30566e-08 0)
(0 -4.38879e-08 0)
(0 -4.47928e-08 0)
(0 -4.57761e-08 0)
(0 -4.68411e-08 0)
(0 -4.79903e-08 0)
(0 -4.92246e-08 0)
(0 -5.05429e-08 0)
(0 -5.19426e-08 0)
(0 -5.34186e-08 0)
(0 -5.49643e-08 0)
(0 -5.65703e-08 0)
(0 -5.82259e-08 0)
(0 -5.99179e-08 0)
(0 -6.16319e-08 0)
(0 -6.33518e-08 0)
(0 -6.50606e-08 0)
(0 -6.67404e-08 0)
(0 -6.83728e-08 0)
(0 -4.09411e-08 0)
(0 -4.15831e-08 0)
(0 -4.22818e-08 0)
(0 -4.30431e-08 0)
(0 -4.38727e-08 0)
(0 -4.4776e-08 0)
(0 -4.57575e-08 0)
(0 -4.68208e-08 0)
(0 -4.79684e-08 0)
(0 -4.92011e-08 0)
(0 -5.0518e-08 0)
(0 -5.19163e-08 0)
(0 -5.33913e-08 0)
(0 -5.49361e-08 0)
(0 -5.65416e-08 0)
(0 -5.81968e-08 0)
(0 -5.98889e-08 0)
(0 -6.16032e-08 0)
(0 -6.33238e-08 0)
(0 -6.50339e-08 0)
(0 -6.67159e-08 0)
(0 -6.83528e-08 0)
(0 -3.43058e-08 0)
(0 -3.43249e-08 0)
(0 -3.43631e-08 0)
(0 -3.44203e-08 0)
(0 -3.44964e-08 0)
(0 -3.45913e-08 0)
(0 -3.47047e-08 0)
(0 -3.48367e-08 0)
(0 -3.49872e-08 0)
(0 -3.51563e-08 0)
(0 -3.53442e-08 0)
(0 -3.55515e-08 0)
(0 -3.57787e-08 0)
(0 -3.60269e-08 0)
(0 -3.62975e-08 0)
(0 -3.6592e-08 0)
(0 -3.69129e-08 0)
(0 -3.72625e-08 0)
(0 -3.7644e-08 0)
(0 -3.80608e-08 0)
(0 -3.85169e-08 0)
(0 -3.90165e-08 0)
(0 -3.95639e-08 0)
(0 -4.01637e-08 0)
(0 -4.08204e-08 0)
(0 -4.15383e-08 0)
(0 -4.23212e-08 0)
(0 -4.31722e-08 0)
(0 -3.4258e-08 0)
(0 -3.42772e-08 0)
(0 -3.43154e-08 0)
(0 -3.43727e-08 0)
(0 -3.44488e-08 0)
(0 -3.45437e-08 0)
(0 -3.46572e-08 0)
(0 -3.47892e-08 0)
(0 -3.49397e-08 0)
(0 -3.51087e-08 0)
(0 -3.52965e-08 0)
(0 -3.55034e-08 0)
(0 -3.57301e-08 0)
(0 -3.59775e-08 0)
(0 -3.62469e-08 0)
(0 -3.654e-08 0)
(0 -3.68589e-08 0)
(0 -3.72059e-08 0)
(0 -3.75842e-08 0)
(0 -3.7997e-08 0)
(0 -3.84483e-08 0)
(0 -3.89421e-08 0)
(0 -3.94827e-08 0)
(0 -4.00748e-08 0)
(0 -4.07228e-08 0)
(0 -4.1431e-08 0)
(0 -4.22032e-08 0)
(0 -4.30429e-08 0)
(0 -3.42109e-08 0)
(0 -3.423e-08 0)
(0 -3.42683e-08 0)
(0 -3.43256e-08 0)
(0 -3.44018e-08 0)
(0 -3.44967e-08 0)
(0 -3.46103e-08 0)
(0 -3.47423e-08 0)
(0 -3.48928e-08 0)
(0 -3.50617e-08 0)
(0 -3.52493e-08 0)
(0 -3.54559e-08 0)
(0 -3.56821e-08 0)
(0 -3.59288e-08 0)
(0 -3.61971e-08 0)
(0 -3.64887e-08 0)
(0 -3.68055e-08 0)
(0 -3.715e-08 0)
(0 -3.7525e-08 0)
(0 -3.79338e-08 0)
(0 -3.83802e-08 0)
(0 -3.88681e-08 0)
(0 -3.94019e-08 0)
(0 -3.9986e-08 0)
(0 -4.06251e-08 0)
(0 -4.13233e-08 0)
(0 -4.20847e-08 0)
(0 -4.29127e-08 0)
(0 -3.41643e-08 0)
(0 -3.41835e-08 0)
(0 -3.42218e-08 0)
(0 -3.42792e-08 0)
(0 -3.43554e-08 0)
(0 -3.44504e-08 0)
(0 -3.4564e-08 0)
(0 -3.46961e-08 0)
(0 -3.48466e-08 0)
(0 -3.50155e-08 0)
(0 -3.52029e-08 0)
(0 -3.54092e-08 0)
(0 -3.56349e-08 0)
(0 -3.58808e-08 0)
(0 -3.61481e-08 0)
(0 -3.64382e-08 0)
(0 -3.6753e-08 0)
(0 -3.70949e-08 0)
(0 -3.74666e-08 0)
(0 -3.78714e-08 0)
(0 -3.83127e-08 0)
(0 -3.87947e-08 0)
(0 -3.93215e-08 0)
(0 -3.98976e-08 0)
(0 -4.05275e-08 0)
(0 -4.12156e-08 0)
(0 -4.19658e-08 0)
(0 -4.27819e-08 0)
(0 -3.41184e-08 0)
(0 -3.41376e-08 0)
(0 -3.4176e-08 0)
(0 -3.42334e-08 0)
(0 -3.43097e-08 0)
(0 -3.44048e-08 0)
(0 -3.45185e-08 0)
(0 -3.46506e-08 0)
(0 -3.48011e-08 0)
(0 -3.497e-08 0)
(0 -3.51573e-08 0)
(0 -3.53633e-08 0)
(0 -3.55885e-08 0)
(0 -3.58337e-08 0)
(0 -3.60999e-08 0)
(0 -3.63886e-08 0)
(0 -3.67014e-08 0)
(0 -3.70407e-08 0)
(0 -3.74091e-08 0)
(0 -3.78098e-08 0)
(0 -3.82461e-08 0)
(0 -3.87221e-08 0)
(0 -3.92418e-08 0)
(0 -3.98097e-08 0)
(0 -4.04304e-08 0)
(0 -4.11081e-08 0)
(0 -4.1847e-08 0)
(0 -4.26509e-08 0)
(0 -3.40733e-08 0)
(0 -3.40925e-08 0)
(0 -3.41309e-08 0)
(0 -3.41884e-08 0)
(0 -3.42648e-08 0)
(0 -3.436e-08 0)
(0 -3.44738e-08 0)
(0 -3.4606e-08 0)
(0 -3.47565e-08 0)
(0 -3.49253e-08 0)
(0 -3.51125e-08 0)
(0 -3.53182e-08 0)
(0 -3.5543e-08 0)
(0 -3.57875e-08 0)
(0 -3.60527e-08 0)
(0 -3.63399e-08 0)
(0 -3.66508e-08 0)
(0 -3.69876e-08 0)
(0 -3.73527e-08 0)
(0 -3.77492e-08 0)
(0 -3.81805e-08 0)
(0 -3.86504e-08 0)
(0 -3.9163e-08 0)
(0 -3.97227e-08 0)
(0 -4.03339e-08 0)
(0 -4.10011e-08 0)
(0 -4.17285e-08 0)
(0 -4.252e-08 0)
(0 -3.4029e-08 0)
(0 -3.40483e-08 0)
(0 -3.40867e-08 0)
(0 -3.41443e-08 0)
(0 -3.42208e-08 0)
(0 -3.4316e-08 0)
(0 -3.44299e-08 0)
(0 -3.45622e-08 0)
(0 -3.47128e-08 0)
(0 -3.48816e-08 0)
(0 -3.50686e-08 0)
(0 -3.52742e-08 0)
(0 -3.54985e-08 0)
(0 -3.57424e-08 0)
(0 -3.60065e-08 0)
(0 -3.62923e-08 0)
(0 -3.66013e-08 0)
(0 -3.69355e-08 0)
(0 -3.72974e-08 0)
(0 -3.76898e-08 0)
(0 -3.81161e-08 0)
(0 -3.85799e-08 0)
(0 -3.90854e-08 0)
(0 -3.96367e-08 0)
(0 -4.02385e-08 0)
(0 -4.08951e-08 0)
(0 -4.16108e-08 0)
(0 -4.23896e-08 0)
(0 -3.39857e-08 0)
(0 -3.40049e-08 0)
(0 -3.40434e-08 0)
(0 -3.4101e-08 0)
(0 -3.41776e-08 0)
(0 -3.4273e-08 0)
(0 -3.4387e-08 0)
(0 -3.45193e-08 0)
(0 -3.467e-08 0)
(0 -3.48388e-08 0)
(0 -3.50258e-08 0)
(0 -3.52311e-08 0)
(0 -3.54551e-08 0)
(0 -3.56983e-08 0)
(0 -3.59615e-08 0)
(0 -3.62459e-08 0)
(0 -3.6553e-08 0)
(0 -3.68847e-08 0)
(0 -3.72433e-08 0)
(0 -3.76317e-08 0)
(0 -3.80529e-08 0)
(0 -3.85107e-08 0)
(0 -3.9009e-08 0)
(0 -3.95521e-08 0)
(0 -4.01443e-08 0)
(0 -4.07902e-08 0)
(0 -4.14941e-08 0)
(0 -4.22601e-08 0)
(0 -3.39433e-08 0)
(0 -3.39626e-08 0)
(0 -3.40011e-08 0)
(0 -3.40588e-08 0)
(0 -3.41355e-08 0)
(0 -3.4231e-08 0)
(0 -3.4345e-08 0)
(0 -3.44775e-08 0)
(0 -3.46283e-08 0)
(0 -3.47971e-08 0)
(0 -3.4984e-08 0)
(0 -3.51892e-08 0)
(0 -3.54128e-08 0)
(0 -3.56554e-08 0)
(0 -3.59177e-08 0)
(0 -3.62007e-08 0)
(0 -3.6506e-08 0)
(0 -3.68352e-08 0)
(0 -3.71907e-08 0)
(0 -3.7575e-08 0)
(0 -3.79913e-08 0)
(0 -3.84431e-08 0)
(0 -3.89343e-08 0)
(0 -3.9469e-08 0)
(0 -4.00517e-08 0)
(0 -4.06868e-08 0)
(0 -4.13788e-08 0)
(0 -4.21319e-08 0)
(0 -3.39019e-08 0)
(0 -3.39213e-08 0)
(0 -3.39599e-08 0)
(0 -3.40176e-08 0)
(0 -3.40944e-08 0)
(0 -3.419e-08 0)
(0 -3.43042e-08 0)
(0 -3.44368e-08 0)
(0 -3.45876e-08 0)
(0 -3.47565e-08 0)
(0 -3.49434e-08 0)
(0 -3.51484e-08 0)
(0 -3.53717e-08 0)
(0 -3.56137e-08 0)
(0 -3.58751e-08 0)
(0 -3.61568e-08 0)
(0 -3.64603e-08 0)
(0 -3.67872e-08 0)
(0 -3.71395e-08 0)
(0 -3.75199e-08 0)
(0 -3.79313e-08 0)
(0 -3.83772e-08 0)
(0 -3.88613e-08 0)
(0 -3.93877e-08 0)
(0 -3.99609e-08 0)
(0 -4.05853e-08 0)
(0 -4.12654e-08 0)
(0 -4.20056e-08 0)
(0 -3.38617e-08 0)
(0 -3.3881e-08 0)
(0 -3.39197e-08 0)
(0 -3.39775e-08 0)
(0 -3.40544e-08 0)
(0 -3.41501e-08 0)
(0 -3.42645e-08 0)
(0 -3.43972e-08 0)
(0 -3.45481e-08 0)
(0 -3.47171e-08 0)
(0 -3.4904e-08 0)
(0 -3.51088e-08 0)
(0 -3.53318e-08 0)
(0 -3.55733e-08 0)
(0 -3.58338e-08 0)
(0 -3.61144e-08 0)
(0 -3.64161e-08 0)
(0 -3.67407e-08 0)
(0 -3.709e-08 0)
(0 -3.74665e-08 0)
(0 -3.78731e-08 0)
(0 -3.83131e-08 0)
(0 -3.87903e-08 0)
(0 -3.93085e-08 0)
(0 -3.98723e-08 0)
(0 -4.0486e-08 0)
(0 -4.11543e-08 0)
(0 -4.18814e-08 0)
(0 -3.38226e-08 0)
(0 -3.3842e-08 0)
(0 -3.38807e-08 0)
(0 -3.39386e-08 0)
(0 -3.40156e-08 0)
(0 -3.41115e-08 0)
(0 -3.42259e-08 0)
(0 -3.43588e-08 0)
(0 -3.45098e-08 0)
(0 -3.46789e-08 0)
(0 -3.48658e-08 0)
(0 -3.50705e-08 0)
(0 -3.52933e-08 0)
(0 -3.55342e-08 0)
(0 -3.5794e-08 0)
(0 -3.60734e-08 0)
(0 -3.63735e-08 0)
(0 -3.66958e-08 0)
(0 -3.70422e-08 0)
(0 -3.74149e-08 0)
(0 -3.78169e-08 0)
(0 -3.82512e-08 0)
(0 -3.87214e-08 0)
(0 -3.92316e-08 0)
(0 -3.9786e-08 0)
(0 -4.03892e-08 0)
(0 -4.10457e-08 0)
(0 -4.17599e-08 0)
(0 -3.37848e-08 0)
(0 -3.38042e-08 0)
(0 -3.3843e-08 0)
(0 -3.3901e-08 0)
(0 -3.39781e-08 0)
(0 -3.4074e-08 0)
(0 -3.41887e-08 0)
(0 -3.43217e-08 0)
(0 -3.44728e-08 0)
(0 -3.4642e-08 0)
(0 -3.48289e-08 0)
(0 -3.50336e-08 0)
(0 -3.52561e-08 0)
(0 -3.54966e-08 0)
(0 -3.57557e-08 0)
(0 -3.60339e-08 0)
(0 -3.63325e-08 0)
(0 -3.66526e-08 0)
(0 -3.69962e-08 0)
(0 -3.73653e-08 0)
(0 -3.77627e-08 0)
(0 -3.81914e-08 0)
(0 -3.86549e-08 0)
(0 -3.91572e-08 0)
(0 -3.97025e-08 0)
(0 -4.02952e-08 0)
(0 -4.094e-08 0)
(0 -4.16415e-08 0)
(0 -3.37483e-08 0)
(0 -3.37677e-08 0)
(0 -3.38066e-08 0)
(0 -3.38647e-08 0)
(0 -3.39418e-08 0)
(0 -3.40379e-08 0)
(0 -3.41527e-08 0)
(0 -3.42859e-08 0)
(0 -3.44372e-08 0)
(0 -3.46064e-08 0)
(0 -3.47934e-08 0)
(0 -3.49981e-08 0)
(0 -3.52203e-08 0)
(0 -3.54605e-08 0)
(0 -3.57189e-08 0)
(0 -3.59961e-08 0)
(0 -3.62931e-08 0)
(0 -3.66112e-08 0)
(0 -3.69521e-08 0)
(0 -3.73177e-08 0)
(0 -3.77107e-08 0)
(0 -3.8134e-08 0)
(0 -3.8591e-08 0)
(0 -3.90856e-08 0)
(0 -3.96219e-08 0)
(0 -4.02044e-08 0)
(0 -4.08377e-08 0)
(0 -4.15266e-08 0)
(0 -3.37132e-08 0)
(0 -3.37326e-08 0)
(0 -3.37715e-08 0)
(0 -3.38297e-08 0)
(0 -3.3907e-08 0)
(0 -3.40032e-08 0)
(0 -3.41181e-08 0)
(0 -3.42514e-08 0)
(0 -3.44029e-08 0)
(0 -3.45723e-08 0)
(0 -3.47593e-08 0)
(0 -3.4964e-08 0)
(0 -3.51861e-08 0)
(0 -3.54259e-08 0)
(0 -3.56836e-08 0)
(0 -3.59599e-08 0)
(0 -3.62555e-08 0)
(0 -3.65717e-08 0)
(0 -3.691e-08 0)
(0 -3.72723e-08 0)
(0 -3.7661e-08 0)
(0 -3.80791e-08 0)
(0 -3.85298e-08 0)
(0 -3.90169e-08 0)
(0 -3.95444e-08 0)
(0 -4.0117e-08 0)
(0 -4.07391e-08 0)
(0 -4.14155e-08 0)
(0 -3.36795e-08 0)
(0 -3.3699e-08 0)
(0 -3.37379e-08 0)
(0 -3.37961e-08 0)
(0 -3.38736e-08 0)
(0 -3.39699e-08 0)
(0 -3.4085e-08 0)
(0 -3.42185e-08 0)
(0 -3.43701e-08 0)
(0 -3.45396e-08 0)
(0 -3.47267e-08 0)
(0 -3.49314e-08 0)
(0 -3.51534e-08 0)
(0 -3.53929e-08 0)
(0 -3.56501e-08 0)
(0 -3.59254e-08 0)
(0 -3.62198e-08 0)
(0 -3.65341e-08 0)
(0 -3.68699e-08 0)
(0 -3.7229e-08 0)
(0 -3.76137e-08 0)
(0 -3.80268e-08 0)
(0 -3.84714e-08 0)
(0 -3.89513e-08 0)
(0 -3.94704e-08 0)
(0 -4.00332e-08 0)
(0 -4.06444e-08 0)
(0 -4.13087e-08 0)
(0 -3.36472e-08 0)
(0 -3.36668e-08 0)
(0 -3.37057e-08 0)
(0 -3.37641e-08 0)
(0 -3.38416e-08 0)
(0 -3.39381e-08 0)
(0 -3.40533e-08 0)
(0 -3.4187e-08 0)
(0 -3.43388e-08 0)
(0 -3.45084e-08 0)
(0 -3.46957e-08 0)
(0 -3.49003e-08 0)
(0 -3.51222e-08 0)
(0 -3.53615e-08 0)
(0 -3.56181e-08 0)
(0 -3.58927e-08 0)
(0 -3.61858e-08 0)
(0 -3.64985e-08 0)
(0 -3.6832e-08 0)
(0 -3.71881e-08 0)
(0 -3.7569e-08 0)
(0 -3.79772e-08 0)
(0 -3.8416e-08 0)
(0 -3.88889e-08 0)
(0 -3.93999e-08 0)
(0 -3.99534e-08 0)
(0 -4.0554e-08 0)
(0 -4.12065e-08 0)
(0 -3.36165e-08 0)
(0 -3.36361e-08 0)
(0 -3.36751e-08 0)
(0 -3.37336e-08 0)
(0 -3.38112e-08 0)
(0 -3.39078e-08 0)
(0 -3.40232e-08 0)
(0 -3.4157e-08 0)
(0 -3.4309e-08 0)
(0 -3.44788e-08 0)
(0 -3.46662e-08 0)
(0 -3.48709e-08 0)
(0 -3.50927e-08 0)
(0 -3.53317e-08 0)
(0 -3.5588e-08 0)
(0 -3.58618e-08 0)
(0 -3.61538e-08 0)
(0 -3.64649e-08 0)
(0 -3.67962e-08 0)
(0 -3.71495e-08 0)
(0 -3.75267e-08 0)
(0 -3.79305e-08 0)
(0 -3.83638e-08 0)
(0 -3.883e-08 0)
(0 -3.93332e-08 0)
(0 -3.98777e-08 0)
(0 -4.0468e-08 0)
(0 -4.11092e-08 0)
(0 -3.35875e-08 0)
(0 -3.3607e-08 0)
(0 -3.36461e-08 0)
(0 -3.37046e-08 0)
(0 -3.37824e-08 0)
(0 -3.38792e-08 0)
(0 -3.39947e-08 0)
(0 -3.41287e-08 0)
(0 -3.42808e-08 0)
(0 -3.44508e-08 0)
(0 -3.46383e-08 0)
(0 -3.4843e-08 0)
(0 -3.50649e-08 0)
(0 -3.53037e-08 0)
(0 -3.55595e-08 0)
(0 -3.58327e-08 0)
(0 -3.61237e-08 0)
(0 -3.64333e-08 0)
(0 -3.67627e-08 0)
(0 -3.71133e-08 0)
(0 -3.74871e-08 0)
(0 -3.78866e-08 0)
(0 -3.83147e-08 0)
(0 -3.87746e-08 0)
(0 -3.92704e-08 0)
(0 -3.98063e-08 0)
(0 -4.03869e-08 0)
(0 -4.10171e-08 0)
(0 -3.356e-08 0)
(0 -3.35796e-08 0)
(0 -3.36188e-08 0)
(0 -3.36774e-08 0)
(0 -3.37552e-08 0)
(0 -3.38521e-08 0)
(0 -3.39678e-08 0)
(0 -3.41019e-08 0)
(0 -3.42543e-08 0)
(0 -3.44244e-08 0)
(0 -3.4612e-08 0)
(0 -3.48169e-08 0)
(0 -3.50387e-08 0)
(0 -3.52774e-08 0)
(0 -3.55329e-08 0)
(0 -3.58055e-08 0)
(0 -3.60956e-08 0)
(0 -3.64039e-08 0)
(0 -3.67314e-08 0)
(0 -3.70795e-08 0)
(0 -3.74502e-08 0)
(0 -3.78457e-08 0)
(0 -3.82688e-08 0)
(0 -3.87229e-08 0)
(0 -3.92116e-08 0)
(0 -3.97394e-08 0)
(0 -4.03107e-08 0)
(0 -4.09305e-08 0)
(0 -3.35343e-08 0)
(0 -3.35539e-08 0)
(0 -3.35931e-08 0)
(0 -3.36518e-08 0)
(0 -3.37297e-08 0)
(0 -3.38268e-08 0)
(0 -3.39426e-08 0)
(0 -3.40769e-08 0)
(0 -3.42294e-08 0)
(0 -3.43997e-08 0)
(0 -3.45875e-08 0)
(0 -3.47924e-08 0)
(0 -3.50142e-08 0)
(0 -3.52528e-08 0)
(0 -3.55081e-08 0)
(0 -3.57802e-08 0)
(0 -3.60694e-08 0)
(0 -3.63765e-08 0)
(0 -3.67023e-08 0)
(0 -3.70482e-08 0)
(0 -3.74159e-08 0)
(0 -3.78077e-08 0)
(0 -3.82262e-08 0)
(0 -3.86747e-08 0)
(0 -3.91569e-08 0)
(0 -3.9677e-08 0)
(0 -4.02396e-08 0)
(0 -4.08495e-08 0)
(0 -3.35103e-08 0)
(0 -3.353e-08 0)
(0 -3.35692e-08 0)
(0 -3.36279e-08 0)
(0 -3.3706e-08 0)
(0 -3.38031e-08 0)
(0 -3.39191e-08 0)
(0 -3.40536e-08 0)
(0 -3.42062e-08 0)
(0 -3.43767e-08 0)
(0 -3.45646e-08 0)
(0 -3.47697e-08 0)
(0 -3.49916e-08 0)
(0 -3.52301e-08 0)
(0 -3.54851e-08 0)
(0 -3.57567e-08 0)
(0 -3.60453e-08 0)
(0 -3.63512e-08 0)
(0 -3.66755e-08 0)
(0 -3.70194e-08 0)
(0 -3.73844e-08 0)
(0 -3.77727e-08 0)
(0 -3.8187e-08 0)
(0 -3.86304e-08 0)
(0 -3.91064e-08 0)
(0 -3.96193e-08 0)
(0 -4.01737e-08 0)
(0 -4.07744e-08 0)
(0 -3.34881e-08 0)
(0 -3.35078e-08 0)
(0 -3.35471e-08 0)
(0 -3.36059e-08 0)
(0 -3.3684e-08 0)
(0 -3.37813e-08 0)
(0 -3.38974e-08 0)
(0 -3.4032e-08 0)
(0 -3.41848e-08 0)
(0 -3.43555e-08 0)
(0 -3.45436e-08 0)
(0 -3.47487e-08 0)
(0 -3.49706e-08 0)
(0 -3.52091e-08 0)
(0 -3.54639e-08 0)
(0 -3.57352e-08 0)
(0 -3.60231e-08 0)
(0 -3.63281e-08 0)
(0 -3.6651e-08 0)
(0 -3.6993e-08 0)
(0 -3.73555e-08 0)
(0 -3.77407e-08 0)
(0 -3.81511e-08 0)
(0 -3.85897e-08 0)
(0 -3.90601e-08 0)
(0 -3.95664e-08 0)
(0 -4.01131e-08 0)
(0 -4.07052e-08 0)
(0 -3.34677e-08 0)
(0 -3.34874e-08 0)
(0 -3.35268e-08 0)
(0 -3.35856e-08 0)
(0 -3.36639e-08 0)
(0 -3.37612e-08 0)
(0 -3.38775e-08 0)
(0 -3.40122e-08 0)
(0 -3.41652e-08 0)
(0 -3.4336e-08 0)
(0 -3.45243e-08 0)
(0 -3.47295e-08 0)
(0 -3.49515e-08 0)
(0 -3.519e-08 0)
(0 -3.54447e-08 0)
(0 -3.57156e-08 0)
(0 -3.60029e-08 0)
(0 -3.63071e-08 0)
(0 -3.66287e-08 0)
(0 -3.6969e-08 0)
(0 -3.73294e-08 0)
(0 -3.77117e-08 0)
(0 -3.81186e-08 0)
(0 -3.85528e-08 0)
(0 -3.9018e-08 0)
(0 -3.95182e-08 0)
(0 -4.00579e-08 0)
(0 -4.0642e-08 0)
(0 -3.34492e-08 0)
(0 -3.3469e-08 0)
(0 -3.35083e-08 0)
(0 -3.35673e-08 0)
(0 -3.36456e-08 0)
(0 -3.3743e-08 0)
(0 -3.38594e-08 0)
(0 -3.39943e-08 0)
(0 -3.41474e-08 0)
(0 -3.43184e-08 0)
(0 -3.45068e-08 0)
(0 -3.47122e-08 0)
(0 -3.49342e-08 0)
(0 -3.51727e-08 0)
(0 -3.54272e-08 0)
(0 -3.56979e-08 0)
(0 -3.59847e-08 0)
(0 -3.62881e-08 0)
(0 -3.66087e-08 0)
(0 -3.69475e-08 0)
(0 -3.73059e-08 0)
(0 -3.76857e-08 0)
(0 -3.80893e-08 0)
(0 -3.85197e-08 0)
(0 -3.89802e-08 0)
(0 -3.94748e-08 0)
(0 -4.00081e-08 0)
(0 -4.0585e-08 0)
(0 -3.34326e-08 0)
(0 -3.34524e-08 0)
(0 -3.34918e-08 0)
(0 -3.35508e-08 0)
(0 -3.36292e-08 0)
(0 -3.37267e-08 0)
(0 -3.38432e-08 0)
(0 -3.39782e-08 0)
(0 -3.41315e-08 0)
(0 -3.43026e-08 0)
(0 -3.44911e-08 0)
(0 -3.46966e-08 0)
(0 -3.49188e-08 0)
(0 -3.51572e-08 0)
(0 -3.54117e-08 0)
(0 -3.56821e-08 0)
(0 -3.59686e-08 0)
(0 -3.62713e-08 0)
(0 -3.65909e-08 0)
(0 -3.69284e-08 0)
(0 -3.7285e-08 0)
(0 -3.76625e-08 0)
(0 -3.80633e-08 0)
(0 -3.84902e-08 0)
(0 -3.89465e-08 0)
(0 -3.94362e-08 0)
(0 -3.99638e-08 0)
(0 -4.05341e-08 0)
(0 -3.3418e-08 0)
(0 -3.34377e-08 0)
(0 -3.34772e-08 0)
(0 -3.35362e-08 0)
(0 -3.36147e-08 0)
(0 -3.37123e-08 0)
(0 -3.38289e-08 0)
(0 -3.3964e-08 0)
(0 -3.41174e-08 0)
(0 -3.42887e-08 0)
(0 -3.44773e-08 0)
(0 -3.46829e-08 0)
(0 -3.49051e-08 0)
(0 -3.51436e-08 0)
(0 -3.5398e-08 0)
(0 -3.56683e-08 0)
(0 -3.59543e-08 0)
(0 -3.62565e-08 0)
(0 -3.65753e-08 0)
(0 -3.69117e-08 0)
(0 -3.72667e-08 0)
(0 -3.76423e-08 0)
(0 -3.80406e-08 0)
(0 -3.84644e-08 0)
(0 -3.8917e-08 0)
(0 -3.94024e-08 0)
(0 -3.99248e-08 0)
(0 -4.04894e-08 0)
(0 -3.34053e-08 0)
(0 -3.34251e-08 0)
(0 -3.34645e-08 0)
(0 -3.35236e-08 0)
(0 -3.36021e-08 0)
(0 -3.36998e-08 0)
(0 -3.38165e-08 0)
(0 -3.39518e-08 0)
(0 -3.41053e-08 0)
(0 -3.42766e-08 0)
(0 -3.44653e-08 0)
(0 -3.46711e-08 0)
(0 -3.48934e-08 0)
(0 -3.51318e-08 0)
(0 -3.53862e-08 0)
(0 -3.56563e-08 0)
(0 -3.59421e-08 0)
(0 -3.62438e-08 0)
(0 -3.65619e-08 0)
(0 -3.68973e-08 0)
(0 -3.72511e-08 0)
(0 -3.7625e-08 0)
(0 -3.80211e-08 0)
(0 -3.84423e-08 0)
(0 -3.88917e-08 0)
(0 -3.93732e-08 0)
(0 -3.98913e-08 0)
(0 -4.04508e-08 0)
(0 -3.33946e-08 0)
(0 -3.34144e-08 0)
(0 -3.34539e-08 0)
(0 -3.3513e-08 0)
(0 -3.35916e-08 0)
(0 -3.36893e-08 0)
(0 -3.38061e-08 0)
(0 -3.39414e-08 0)
(0 -3.4095e-08 0)
(0 -3.42664e-08 0)
(0 -3.44553e-08 0)
(0 -3.46611e-08 0)
(0 -3.48835e-08 0)
(0 -3.5122e-08 0)
(0 -3.53763e-08 0)
(0 -3.56463e-08 0)
(0 -3.59318e-08 0)
(0 -3.62332e-08 0)
(0 -3.65507e-08 0)
(0 -3.68852e-08 0)
(0 -3.72379e-08 0)
(0 -3.76104e-08 0)
(0 -3.80048e-08 0)
(0 -3.84237e-08 0)
(0 -3.88704e-08 0)
(0 -3.93488e-08 0)
(0 -3.98632e-08 0)
(0 -4.04184e-08 0)
(0 -3.33859e-08 0)
(0 -3.34057e-08 0)
(0 -3.34452e-08 0)
(0 -3.35044e-08 0)
(0 -3.3583e-08 0)
(0 -3.36808e-08 0)
(0 -3.37976e-08 0)
(0 -3.3933e-08 0)
(0 -3.40867e-08 0)
(0 -3.42582e-08 0)
(0 -3.44471e-08 0)
(0 -3.4653e-08 0)
(0 -3.48754e-08 0)
(0 -3.51139e-08 0)
(0 -3.53683e-08 0)
(0 -3.56381e-08 0)
(0 -3.59235e-08 0)
(0 -3.62245e-08 0)
(0 -3.65416e-08 0)
(0 -3.68755e-08 0)
(0 -3.72273e-08 0)
(0 -3.75986e-08 0)
(0 -3.79915e-08 0)
(0 -3.84087e-08 0)
(0 -3.88532e-08 0)
(0 -3.9329e-08 0)
(0 -3.98403e-08 0)
(0 -4.03921e-08 0)
(0 -3.33793e-08 0)
(0 -3.33991e-08 0)
(0 -3.34386e-08 0)
(0 -3.34978e-08 0)
(0 -3.35764e-08 0)
(0 -3.36742e-08 0)
(0 -3.37911e-08 0)
(0 -3.39265e-08 0)
(0 -3.40803e-08 0)
(0 -3.42519e-08 0)
(0 -3.44408e-08 0)
(0 -3.46468e-08 0)
(0 -3.48692e-08 0)
(0 -3.51078e-08 0)
(0 -3.53621e-08 0)
(0 -3.56319e-08 0)
(0 -3.59171e-08 0)
(0 -3.62179e-08 0)
(0 -3.65346e-08 0)
(0 -3.6868e-08 0)
(0 -3.72192e-08 0)
(0 -3.75896e-08 0)
(0 -3.79814e-08 0)
(0 -3.83971e-08 0)
(0 -3.884e-08 0)
(0 -3.93138e-08 0)
(0 -3.98228e-08 0)
(0 -4.03719e-08 0)
(0 -3.33747e-08 0)
(0 -3.33945e-08 0)
(0 -3.3434e-08 0)
(0 -3.34932e-08 0)
(0 -3.35718e-08 0)
(0 -3.36697e-08 0)
(0 -3.37866e-08 0)
(0 -3.39221e-08 0)
(0 -3.40758e-08 0)
(0 -3.42475e-08 0)
(0 -3.44365e-08 0)
(0 -3.46425e-08 0)
(0 -3.4865e-08 0)
(0 -3.51035e-08 0)
(0 -3.53578e-08 0)
(0 -3.56275e-08 0)
(0 -3.59127e-08 0)
(0 -3.62133e-08 0)
(0 -3.65298e-08 0)
(0 -3.68628e-08 0)
(0 -3.72135e-08 0)
(0 -3.75833e-08 0)
(0 -3.79743e-08 0)
(0 -3.83891e-08 0)
(0 -3.88308e-08 0)
(0 -3.93032e-08 0)
(0 -3.98106e-08 0)
(0 -4.03578e-08 0)
(0 -3.33721e-08 0)
(0 -3.33919e-08 0)
(0 -3.34314e-08 0)
(0 -3.34906e-08 0)
(0 -3.35693e-08 0)
(0 -3.36672e-08 0)
(0 -3.37841e-08 0)
(0 -3.39196e-08 0)
(0 -3.40734e-08 0)
(0 -3.4245e-08 0)
(0 -3.44341e-08 0)
(0 -3.46401e-08 0)
(0 -3.48626e-08 0)
(0 -3.51011e-08 0)
(0 -3.53554e-08 0)
(0 -3.56251e-08 0)
(0 -3.59102e-08 0)
(0 -3.62107e-08 0)
(0 -3.6527e-08 0)
(0 -3.68598e-08 0)
(0 -3.72102e-08 0)
(0 -3.75797e-08 0)
(0 -3.79702e-08 0)
(0 -3.83845e-08 0)
(0 -3.88255e-08 0)
(0 -3.92971e-08 0)
(0 -3.98036e-08 0)
(0 -4.03498e-08 0)
(0 -6.85129e-08 0)
(0 -6.85744e-08 0)
(0 -6.86294e-08 0)
(0 -6.86726e-08 0)
(0 -6.87099e-08 0)
(0 -6.87502e-08 0)
(0 -6.82226e-08 0)
(0 -6.82291e-08 0)
(0 -6.82383e-08 0)
(0 -6.82453e-08 0)
(0 -6.82514e-08 0)
(0 -6.8261e-08 0)
(0 -6.77599e-08 0)
(0 -6.77242e-08 0)
(0 -6.76937e-08 0)
(0 -6.76649e-08 0)
(0 -6.76376e-08 0)
(0 -6.76136e-08 0)
(0 -6.71335e-08 0)
(0 -6.70637e-08 0)
(0 -6.6999e-08 0)
(0 -6.6937e-08 0)
(0 -6.68768e-08 0)
(0 -6.68191e-08 0)
(0 -6.63549e-08 0)
(0 -6.62569e-08 0)
(0 -6.61627e-08 0)
(0 -6.60706e-08 0)
(0 -6.59798e-08 0)
(0 -6.58904e-08 0)
(0 -6.54377e-08 0)
(0 -6.5316e-08 0)
(0 -6.51963e-08 0)
(0 -6.50778e-08 0)
(0 -6.49596e-08 0)
(0 -6.48415e-08 0)
(0 -6.43967e-08 0)
(0 -6.42551e-08 0)
(0 -6.4114e-08 0)
(0 -6.39728e-08 0)
(0 -6.38307e-08 0)
(0 -6.36875e-08 0)
(0 -6.32479e-08 0)
(0 -6.309e-08 0)
(0 -6.29312e-08 0)
(0 -6.2771e-08 0)
(0 -6.2609e-08 0)
(0 -6.24446e-08 0)
(0 -6.2008e-08 0)
(0 -6.18373e-08 0)
(0 -6.16644e-08 0)
(0 -6.14891e-08 0)
(0 -6.13109e-08 0)
(0 -6.11294e-08 0)
(0 -6.06946e-08 0)
(0 -6.05143e-08 0)
(0 -6.03308e-08 0)
(0 -6.01439e-08 0)
(0 -5.99533e-08 0)
(0 -5.97589e-08 0)
(0 -5.93253e-08 0)
(0 -5.91383e-08 0)
(0 -5.89475e-08 0)
(0 -5.87526e-08 0)
(0 -5.85534e-08 0)
(0 -5.83499e-08 0)
(0 -5.79174e-08 0)
(0 -5.77268e-08 0)
(0 -5.75317e-08 0)
(0 -5.73321e-08 0)
(0 -5.71278e-08 0)
(0 -5.69188e-08 0)
(0 -5.64882e-08 0)
(0 -5.62965e-08 0)
(0 -5.61001e-08 0)
(0 -5.58988e-08 0)
(0 -5.56926e-08 0)
(0 -5.54815e-08 0)
(0 -5.50538e-08 0)
(0 -5.48635e-08 0)
(0 -5.46683e-08 0)
(0 -5.44681e-08 0)
(0 -5.42629e-08 0)
(0 -5.40528e-08 0)
(0 -5.36295e-08 0)
(0 -5.34427e-08 0)
(0 -5.3251e-08 0)
(0 -5.30543e-08 0)
(0 -5.28527e-08 0)
(0 -5.26463e-08 0)
(0 -5.22293e-08 0)
(0 -5.20479e-08 0)
(0 -5.18615e-08 0)
(0 -5.16704e-08 0)
(0 -5.14746e-08 0)
(0 -5.12742e-08 0)
(0 -5.08655e-08 0)
(0 -5.06909e-08 0)
(0 -5.05116e-08 0)
(0 -5.03278e-08 0)
(0 -5.01396e-08 0)
(0 -4.99471e-08 0)
(0 -4.95489e-08 0)
(0 -4.93823e-08 0)
(0 -4.92113e-08 0)
(0 -4.90362e-08 0)
(0 -4.88569e-08 0)
(0 -4.86738e-08 0)
(0 -4.82883e-08 0)
(0 -4.81306e-08 0)
(0 -4.79689e-08 0)
(0 -4.78033e-08 0)
(0 -4.76341e-08 0)
(0 -4.74614e-08 0)
(0 -4.70907e-08 0)
(0 -4.69424e-08 0)
(0 -4.67906e-08 0)
(0 -4.66353e-08 0)
(0 -4.64767e-08 0)
(0 -4.63152e-08 0)
(0 -4.59613e-08 0)
(0 -4.58228e-08 0)
(0 -4.56811e-08 0)
(0 -4.55363e-08 0)
(0 -4.53888e-08 0)
(0 -4.52386e-08 0)
(0 -4.49034e-08 0)
(0 -4.47746e-08 0)
(0 -4.4643e-08 0)
(0 -4.45089e-08 0)
(0 -4.43724e-08 0)
(0 -4.42337e-08 0)
(0 -4.33007e-08 0)
(0 -4.24387e-08 0)
(0 -4.16455e-08 0)
(0 -4.09182e-08 0)
(0 -4.02529e-08 0)
(0 -3.96455e-08 0)
(0 -3.90914e-08 0)
(0 -3.85862e-08 0)
(0 -3.81254e-08 0)
(0 -3.77045e-08 0)
(0 -3.73198e-08 0)
(0 -3.69677e-08 0)
(0 -3.66449e-08 0)
(0 -3.63488e-08 0)
(0 -3.60771e-08 0)
(0 -3.58281e-08 0)
(0 -3.56004e-08 0)
(0 -3.53928e-08 0)
(0 -3.52046e-08 0)
(0 -3.50354e-08 0)
(0 -3.48849e-08 0)
(0 -3.47529e-08 0)
(0 -3.46395e-08 0)
(0 -3.45447e-08 0)
(0 -3.44687e-08 0)
(0 -3.44115e-08 0)
(0 -3.43733e-08 0)
(0 -3.43542e-08 0)
(0 -4.34282e-08 0)
(0 -4.25555e-08 0)
(0 -4.17523e-08 0)
(0 -4.10157e-08 0)
(0 -4.03421e-08 0)
(0 -3.97273e-08 0)
(0 -3.91668e-08 0)
(0 -3.8656e-08 0)
(0 -3.81904e-08 0)
(0 -3.77657e-08 0)
(0 -3.73779e-08 0)
(0 -3.70232e-08 0)
(0 -3.66984e-08 0)
(0 -3.64008e-08 0)
(0 -3.61281e-08 0)
(0 -3.58783e-08 0)
(0 -3.565e-08 0)
(0 -3.5442e-08 0)
(0 -3.52536e-08 0)
(0 -3.50843e-08 0)
(0 -3.49337e-08 0)
(0 -3.48017e-08 0)
(0 -3.46883e-08 0)
(0 -3.45936e-08 0)
(0 -3.45176e-08 0)
(0 -3.44604e-08 0)
(0 -3.44223e-08 0)
(0 -3.44031e-08 0)
(0 -4.3554e-08 0)
(0 -4.26709e-08 0)
(0 -4.1858e-08 0)
(0 -4.11125e-08 0)
(0 -4.04308e-08 0)
(0 -3.98088e-08 0)
(0 -3.9242e-08 0)
(0 -3.87258e-08 0)
(0 -3.82557e-08 0)
(0 -3.78272e-08 0)
(0 -3.74363e-08 0)
(0 -3.70791e-08 0)
(0 -3.67524e-08 0)
(0 -3.64533e-08 0)
(0 -3.61795e-08 0)
(0 -3.59289e-08 0)
(0 -3.57e-08 0)
(0 -3.54917e-08 0)
(0 -3.53031e-08 0)
(0 -3.51336e-08 0)
(0 -3.49829e-08 0)
(0 -3.48509e-08 0)
(0 -3.47375e-08 0)
(0 -3.46428e-08 0)
(0 -3.45668e-08 0)
(0 -3.45097e-08 0)
(0 -3.44715e-08 0)
(0 -3.44524e-08 0)
(0 -4.36777e-08 0)
(0 -4.27847e-08 0)
(0 -4.19625e-08 0)
(0 -4.12084e-08 0)
(0 -4.05189e-08 0)
(0 -3.98899e-08 0)
(0 -3.9317e-08 0)
(0 -3.87956e-08 0)
(0 -3.83211e-08 0)
(0 -3.78889e-08 0)
(0 -3.74949e-08 0)
(0 -3.71353e-08 0)
(0 -3.68067e-08 0)
(0 -3.65062e-08 0)
(0 -3.62312e-08 0)
(0 -3.59798e-08 0)
(0 -3.57504e-08 0)
(0 -3.55417e-08 0)
(0 -3.53528e-08 0)
(0 -3.51832e-08 0)
(0 -3.50325e-08 0)
(0 -3.49004e-08 0)
(0 -3.4787e-08 0)
(0 -3.46923e-08 0)
(0 -3.46163e-08 0)
(0 -3.45592e-08 0)
(0 -3.45211e-08 0)
(0 -3.4502e-08 0)
(0 -4.37993e-08 0)
(0 -4.28968e-08 0)
(0 -4.20656e-08 0)
(0 -4.13031e-08 0)
(0 -4.06061e-08 0)
(0 -3.99705e-08 0)
(0 -3.93917e-08 0)
(0 -3.88652e-08 0)
(0 -3.83864e-08 0)
(0 -3.79506e-08 0)
(0 -3.75537e-08 0)
(0 -3.71917e-08 0)
(0 -3.68613e-08 0)
(0 -3.65593e-08 0)
(0 -3.62832e-08 0)
(0 -3.6031e-08 0)
(0 -3.5801e-08 0)
(0 -3.55919e-08 0)
(0 -3.54028e-08 0)
(0 -3.5233e-08 0)
(0 -3.50822e-08 0)
(0 -3.49501e-08 0)
(0 -3.48367e-08 0)
(0 -3.4742e-08 0)
(0 -3.4666e-08 0)
(0 -3.46089e-08 0)
(0 -3.45708e-08 0)
(0 -3.45517e-08 0)
(0 -4.39185e-08 0)
(0 -4.30068e-08 0)
(0 -4.2167e-08 0)
(0 -4.13967e-08 0)
(0 -4.06924e-08 0)
(0 -4.00503e-08 0)
(0 -3.94659e-08 0)
(0 -3.89345e-08 0)
(0 -3.84515e-08 0)
(0 -3.80123e-08 0)
(0 -3.76125e-08 0)
(0 -3.72482e-08 0)
(0 -3.69159e-08 0)
(0 -3.66126e-08 0)
(0 -3.63354e-08 0)
(0 -3.60824e-08 0)
(0 -3.58519e-08 0)
(0 -3.56424e-08 0)
(0 -3.5453e-08 0)
(0 -3.5283e-08 0)
(0 -3.51321e-08 0)
(0 -3.5e-08 0)
(0 -3.48865e-08 0)
(0 -3.47918e-08 0)
(0 -3.47158e-08 0)
(0 -3.46587e-08 0)
(0 -3.46206e-08 0)
(0 -3.46015e-08 0)
(0 -7.18549e-08 0)
(0 -7.18501e-08 0)
(0 -7.18403e-08 0)
(0 -7.18256e-08 0)
(0 -7.18059e-08 0)
(0 -7.17812e-08 0)
(0 -7.17515e-08 0)
(0 -7.17167e-08 0)
(0 -7.16766e-08 0)
(0 -7.16313e-08 0)
(0 -7.15806e-08 0)
(0 -7.15244e-08 0)
(0 -7.14627e-08 0)
(0 -7.13953e-08 0)
(0 -7.13222e-08 0)
(0 -7.12432e-08 0)
(0 -7.11584e-08 0)
(0 -7.10676e-08 0)
(0 -7.09709e-08 0)
(0 -7.08681e-08 0)
(0 -7.07595e-08 0)
(0 -7.06451e-08 0)
(0 -7.05251e-08 0)
(0 -7.03996e-08 0)
(0 -7.02691e-08 0)
(0 -7.01338e-08 0)
(0 -6.99944e-08 0)
(0 -6.98515e-08 0)
(0 -6.97058e-08 0)
(0 -6.95585e-08 0)
(0 -6.94106e-08 0)
(0 -6.92637e-08 0)
(0 -6.91194e-08 0)
(0 -6.89799e-08 0)
(0 -6.88478e-08 0)
(0 -6.87264e-08 0)
(0 -6.86198e-08 0)
(0 -6.85336e-08 0)
(0 -6.84761e-08 0)
(0 -6.84606e-08 0)
(0 -7.16757e-08 0)
(0 -7.16709e-08 0)
(0 -7.16611e-08 0)
(0 -7.16464e-08 0)
(0 -7.16268e-08 0)
(0 -7.16022e-08 0)
(0 -7.15726e-08 0)
(0 -7.15378e-08 0)
(0 -7.14979e-08 0)
(0 -7.14526e-08 0)
(0 -7.14021e-08 0)
(0 -7.1346e-08 0)
(0 -7.12845e-08 0)
(0 -7.12172e-08 0)
(0 -7.11443e-08 0)
(0 -7.10655e-08 0)
(0 -7.09809e-08 0)
(0 -7.08903e-08 0)
(0 -7.07938e-08 0)
(0 -7.06913e-08 0)
(0 -7.0583e-08 0)
(0 -7.04688e-08 0)
(0 -7.0349e-08 0)
(0 -7.02238e-08 0)
(0 -7.00934e-08 0)
(0 -6.99584e-08 0)
(0 -6.98191e-08 0)
(0 -6.96762e-08 0)
(0 -6.95305e-08 0)
(0 -6.93831e-08 0)
(0 -6.92349e-08 0)
(0 -6.90874e-08 0)
(0 -6.89423e-08 0)
(0 -6.88016e-08 0)
(0 -6.86677e-08 0)
(0 -6.85435e-08 0)
(0 -6.84327e-08 0)
(0 -6.83398e-08 0)
(0 -6.82702e-08 0)
(0 -6.82301e-08 0)
(0 -7.132e-08 0)
(0 -7.13151e-08 0)
(0 -7.13054e-08 0)
(0 -7.12908e-08 0)
(0 -7.12713e-08 0)
(0 -7.12468e-08 0)
(0 -7.12173e-08 0)
(0 -7.11827e-08 0)
(0 -7.11429e-08 0)
(0 -7.10979e-08 0)
(0 -7.10476e-08 0)
(0 -7.09918e-08 0)
(0 -7.09306e-08 0)
(0 -7.08637e-08 0)
(0 -7.07911e-08 0)
(0 -7.07127e-08 0)
(0 -7.06285e-08 0)
(0 -7.05384e-08 0)
(0 -7.04423e-08 0)
(0 -7.03403e-08 0)
(0 -7.02325e-08 0)
(0 -7.01188e-08 0)
(0 -6.99995e-08 0)
(0 -6.98747e-08 0)
(0 -6.97448e-08 0)
(0 -6.96101e-08 0)
(0 -6.9471e-08 0)
(0 -6.93283e-08 0)
(0 -6.91827e-08 0)
(0 -6.90349e-08 0)
(0 -6.88862e-08 0)
(0 -6.87378e-08 0)
(0 -6.85912e-08 0)
(0 -6.84482e-08 0)
(0 -6.8311e-08 0)
(0 -6.8182e-08 0)
(0 -6.8064e-08 0)
(0 -6.79602e-08 0)
(0 -6.78739e-08 0)
(0 -6.78074e-08 0)
(0 -7.07927e-08 0)
(0 -7.07879e-08 0)
(0 -7.07783e-08 0)
(0 -7.07638e-08 0)
(0 -7.07444e-08 0)
(0 -7.07201e-08 0)
(0 -7.06908e-08 0)
(0 -7.06564e-08 0)
(0 -7.0617e-08 0)
(0 -7.05723e-08 0)
(0 -7.05223e-08 0)
(0 -7.0467e-08 0)
(0 -7.04062e-08 0)
(0 -7.03398e-08 0)
(0 -7.02677e-08 0)
(0 -7.019e-08 0)
(0 -7.01064e-08 0)
(0 -7.00169e-08 0)
(0 -6.99215e-08 0)
(0 -6.98203e-08 0)
(0 -6.97131e-08 0)
(0 -6.96002e-08 0)
(0 -6.94816e-08 0)
(0 -6.93575e-08 0)
(0 -6.92283e-08 0)
(0 -6.90941e-08 0)
(0 -6.89556e-08 0)
(0 -6.88131e-08 0)
(0 -6.86675e-08 0)
(0 -6.85195e-08 0)
(0 -6.83701e-08 0)
(0 -6.82204e-08 0)
(0 -6.80718e-08 0)
(0 -6.79259e-08 0)
(0 -6.77843e-08 0)
(0 -6.76491e-08 0)
(0 -6.75224e-08 0)
(0 -6.74063e-08 0)
(0 -6.73025e-08 0)
(0 -6.72119e-08 0)
(0 -7.01017e-08 0)
(0 -7.00969e-08 0)
(0 -7.00874e-08 0)
(0 -7.0073e-08 0)
(0 -7.00538e-08 0)
(0 -7.00297e-08 0)
(0 -7.00007e-08 0)
(0 -6.99667e-08 0)
(0 -6.99276e-08 0)
(0 -6.98834e-08 0)
(0 -6.98339e-08 0)
(0 -6.97791e-08 0)
(0 -6.97189e-08 0)
(0 -6.96531e-08 0)
(0 -6.95818e-08 0)
(0 -6.95048e-08 0)
(0 -6.9422e-08 0)
(0 -6.93334e-08 0)
(0 -6.9239e-08 0)
(0 -6.91387e-08 0)
(0 -6.90325e-08 0)
(0 -6.89206e-08 0)
(0 -6.8803e-08 0)
(0 -6.86799e-08 0)
(0 -6.85515e-08 0)
(0 -6.84182e-08 0)
(0 -6.82803e-08 0)
(0 -6.81383e-08 0)
(0 -6.79929e-08 0)
(0 -6.78447e-08 0)
(0 -6.76946e-08 0)
(0 -6.75435e-08 0)
(0 -6.73928e-08 0)
(0 -6.72435e-08 0)
(0 -6.70972e-08 0)
(0 -6.69553e-08 0)
(0 -6.68194e-08 0)
(0 -6.66908e-08 0)
(0 -6.65705e-08 0)
(0 -6.64589e-08 0)
(0 -6.92568e-08 0)
(0 -6.92521e-08 0)
(0 -6.92426e-08 0)
(0 -6.92284e-08 0)
(0 -6.92094e-08 0)
(0 -6.91856e-08 0)
(0 -6.9157e-08 0)
(0 -6.91233e-08 0)
(0 -6.90847e-08 0)
(0 -6.9041e-08 0)
(0 -6.89921e-08 0)
(0 -6.8938e-08 0)
(0 -6.88785e-08 0)
(0 -6.88136e-08 0)
(0 -6.87432e-08 0)
(0 -6.86671e-08 0)
(0 -6.85854e-08 0)
(0 -6.84979e-08 0)
(0 -6.84046e-08 0)
(0 -6.83055e-08 0)
(0 -6.82006e-08 0)
(0 -6.80899e-08 0)
(0 -6.79736e-08 0)
(0 -6.78517e-08 0)
(0 -6.77245e-08 0)
(0 -6.75922e-08 0)
(0 -6.74552e-08 0)
(0 -6.73139e-08 0)
(0 -6.71689e-08 0)
(0 -6.70207e-08 0)
(0 -6.687e-08 0)
(0 -6.67178e-08 0)
(0 -6.65649e-08 0)
(0 -6.64123e-08 0)
(0 -6.62613e-08 0)
(0 -6.61129e-08 0)
(0 -6.59681e-08 0)
(0 -6.58279e-08 0)
(0 -6.56929e-08 0)
(0 -6.5563e-08 0)
(0 -6.827e-08 0)
(0 -6.82653e-08 0)
(0 -6.8256e-08 0)
(0 -6.8242e-08 0)
(0 -6.82233e-08 0)
(0 -6.81998e-08 0)
(0 -6.81715e-08 0)
(0 -6.81384e-08 0)
(0 -6.81003e-08 0)
(0 -6.80572e-08 0)
(0 -6.80091e-08 0)
(0 -6.79557e-08 0)
(0 -6.78972e-08 0)
(0 -6.78332e-08 0)
(0 -6.77638e-08 0)
(0 -6.76889e-08 0)
(0 -6.76084e-08 0)
(0 -6.75222e-08 0)
(0 -6.74303e-08 0)
(0 -6.73326e-08 0)
(0 -6.72292e-08 0)
(0 -6.712e-08 0)
(0 -6.70052e-08 0)
(0 -6.68849e-08 0)
(0 -6.67591e-08 0)
(0 -6.66282e-08 0)
(0 -6.64924e-08 0)
(0 -6.63521e-08 0)
(0 -6.62078e-08 0)
(0 -6.60598e-08 0)
(0 -6.59089e-08 0)
(0 -6.57557e-08 0)
(0 -6.5601e-08 0)
(0 -6.54456e-08 0)
(0 -6.52902e-08 0)
(0 -6.51359e-08 0)
(0 -6.49832e-08 0)
(0 -6.48328e-08 0)
(0 -6.4685e-08 0)
(0 -6.45398e-08 0)
(0 -6.71551e-08 0)
(0 -6.71505e-08 0)
(0 -6.71414e-08 0)
(0 -6.71276e-08 0)
(0 -6.71092e-08 0)
(0 -6.70861e-08 0)
(0 -6.70583e-08 0)
(0 -6.70257e-08 0)
(0 -6.69882e-08 0)
(0 -6.69459e-08 0)
(0 -6.68985e-08 0)
(0 -6.68461e-08 0)
(0 -6.67885e-08 0)
(0 -6.67257e-08 0)
(0 -6.66575e-08 0)
(0 -6.65839e-08 0)
(0 -6.65048e-08 0)
(0 -6.64201e-08 0)
(0 -6.63298e-08 0)
(0 -6.62338e-08 0)
(0 -6.61321e-08 0)
(0 -6.60248e-08 0)
(0 -6.59118e-08 0)
(0 -6.57932e-08 0)
(0 -6.56692e-08 0)
(0 -6.554e-08 0)
(0 -6.54058e-08 0)
(0 -6.52668e-08 0)
(0 -6.51235e-08 0)
(0 -6.49762e-08 0)
(0 -6.48255e-08 0)
(0 -6.46718e-08 0)
(0 -6.45158e-08 0)
(0 -6.43581e-08 0)
(0 -6.41992e-08 0)
(0 -6.40399e-08 0)
(0 -6.38806e-08 0)
(0 -6.37217e-08 0)
(0 -6.35633e-08 0)
(0 -6.34055e-08 0)
(0 -6.59277e-08 0)
(0 -6.59232e-08 0)
(0 -6.59142e-08 0)
(0 -6.59006e-08 0)
(0 -6.58826e-08 0)
(0 -6.58599e-08 0)
(0 -6.58326e-08 0)
(0 -6.58006e-08 0)
(0 -6.57639e-08 0)
(0 -6.57223e-08 0)
(0 -6.56759e-08 0)
(0 -6.56245e-08 0)
(0 -6.5568e-08 0)
(0 -6.55065e-08 0)
(0 -6.54396e-08 0)
(0 -6.53675e-08 0)
(0 -6.529e-08 0)
(0 -6.5207e-08 0)
(0 -6.51185e-08 0)
(0 -6.50244e-08 0)
(0 -6.49247e-08 0)
(0 -6.48194e-08 0)
(0 -6.47085e-08 0)
(0 -6.45921e-08 0)
(0 -6.44702e-08 0)
(0 -6.4343e-08 0)
(0 -6.42107e-08 0)
(0 -6.40735e-08 0)
(0 -6.39316e-08 0)
(0 -6.37855e-08 0)
(0 -6.36354e-08 0)
(0 -6.34819e-08 0)
(0 -6.33252e-08 0)
(0 -6.3166e-08 0)
(0 -6.30046e-08 0)
(0 -6.28416e-08 0)
(0 -6.26771e-08 0)
(0 -6.25115e-08 0)
(0 -6.23449e-08 0)
(0 -6.21771e-08 0)
(0 -6.46043e-08 0)
(0 -6.45999e-08 0)
(0 -6.45911e-08 0)
(0 -6.45778e-08 0)
(0 -6.45601e-08 0)
(0 -6.45379e-08 0)
(0 -6.45112e-08 0)
(0 -6.44799e-08 0)
(0 -6.44439e-08 0)
(0 -6.44032e-08 0)
(0 -6.43578e-08 0)
(0 -6.43075e-08 0)
(0 -6.42523e-08 0)
(0 -6.41921e-08 0)
(0 -6.41268e-08 0)
(0 -6.40563e-08 0)
(0 -6.39805e-08 0)
(0 -6.38994e-08 0)
(0 -6.38129e-08 0)
(0 -6.37209e-08 0)
(0 -6.36235e-08 0)
(0 -6.35205e-08 0)
(0 -6.34119e-08 0)
(0 -6.32979e-08 0)
(0 -6.31785e-08 0)
(0 -6.30537e-08 0)
(0 -6.29237e-08 0)
(0 -6.27886e-08 0)
(0 -6.26488e-08 0)
(0 -6.25043e-08 0)
(0 -6.23555e-08 0)
(0 -6.22028e-08 0)
(0 -6.20463e-08 0)
(0 -6.18866e-08 0)
(0 -6.17238e-08 0)
(0 -6.15583e-08 0)
(0 -6.13903e-08 0)
(0 -6.12199e-08 0)
(0 -6.10473e-08 0)
(0 -6.08722e-08 0)
(0 -6.32026e-08 0)
(0 -6.31983e-08 0)
(0 -6.31897e-08 0)
(0 -6.31767e-08 0)
(0 -6.31594e-08 0)
(0 -6.31377e-08 0)
(0 -6.31116e-08 0)
(0 -6.3081e-08 0)
(0 -6.30458e-08 0)
(0 -6.30061e-08 0)
(0 -6.29618e-08 0)
(0 -6.29127e-08 0)
(0 -6.28589e-08 0)
(0 -6.28001e-08 0)
(0 -6.27364e-08 0)
(0 -6.26677e-08 0)
(0 -6.25938e-08 0)
(0 -6.25148e-08 0)
(0 -6.24305e-08 0)
(0 -6.23408e-08 0)
(0 -6.22458e-08 0)
(0 -6.21453e-08 0)
(0 -6.20395e-08 0)
(0 -6.19282e-08 0)
(0 -6.18115e-08 0)
(0 -6.16894e-08 0)
(0 -6.15622e-08 0)
(0 -6.14297e-08 0)
(0 -6.12923e-08 0)
(0 -6.11501e-08 0)
(0 -6.10033e-08 0)
(0 -6.08521e-08 0)
(0 -6.06967e-08 0)
(0 -6.05374e-08 0)
(0 -6.03744e-08 0)
(0 -6.02079e-08 0)
(0 -6.0038e-08 0)
(0 -5.98648e-08 0)
(0 -5.96884e-08 0)
(0 -5.95085e-08 0)
(0 -6.17407e-08 0)
(0 -6.17365e-08 0)
(0 -6.1728e-08 0)
(0 -6.17154e-08 0)
(0 -6.16985e-08 0)
(0 -6.16773e-08 0)
(0 -6.16519e-08 0)
(0 -6.1622e-08 0)
(0 -6.15878e-08 0)
(0 -6.15491e-08 0)
(0 -6.15059e-08 0)
(0 -6.14581e-08 0)
(0 -6.14057e-08 0)
(0 -6.13485e-08 0)
(0 -6.12866e-08 0)
(0 -6.12197e-08 0)
(0 -6.11479e-08 0)
(0 -6.10711e-08 0)
(0 -6.09891e-08 0)
(0 -6.0902e-08 0)
(0 -6.08096e-08 0)
(0 -6.07119e-08 0)
(0 -6.0609e-08 0)
(0 -6.05007e-08 0)
(0 -6.0387e-08 0)
(0 -6.02681e-08 0)
(0 -6.0144e-08 0)
(0 -6.00146e-08 0)
(0 -5.98802e-08 0)
(0 -5.97408e-08 0)
(0 -5.95966e-08 0)
(0 -5.94477e-08 0)
(0 -5.92943e-08 0)
(0 -5.91365e-08 0)
(0 -5.89745e-08 0)
(0 -5.88084e-08 0)
(0 -5.86382e-08 0)
(0 -5.84641e-08 0)
(0 -5.8286e-08 0)
(0 -5.81038e-08 0)
(0 -6.02368e-08 0)
(0 -6.02327e-08 0)
(0 -6.02245e-08 0)
(0 -6.02122e-08 0)
(0 -6.01957e-08 0)
(0 -6.01751e-08 0)
(0 -6.01503e-08 0)
(0 -6.01213e-08 0)
(0 -6.0088e-08 0)
(0 -6.00504e-08 0)
(0 -6.00084e-08 0)
(0 -5.99619e-08 0)
(0 -5.9911e-08 0)
(0 -5.98555e-08 0)
(0 -5.97954e-08 0)
(0 -5.97305e-08 0)
(0 -5.96609e-08 0)
(0 -5.95864e-08 0)
(0 -5.95069e-08 0)
(0 -5.94225e-08 0)
(0 -5.93329e-08 0)
(0 -5.92382e-08 0)
(0 -5.91384e-08 0)
(0 -5.90334e-08 0)
(0 -5.89231e-08 0)
(0 -5.88077e-08 0)
(0 -5.8687e-08 0)
(0 -5.85612e-08 0)
(0 -5.84302e-08 0)
(0 -5.82943e-08 0)
(0 -5.81533e-08 0)
(0 -5.80075e-08 0)
(0 -5.7857e-08 0)
(0 -5.77017e-08 0)
(0 -5.75419e-08 0)
(0 -5.73775e-08 0)
(0 -5.72086e-08 0)
(0 -5.70353e-08 0)
(0 -5.68575e-08 0)
(0 -5.66751e-08 0)
(0 -5.8709e-08 0)
(0 -5.8705e-08 0)
(0 -5.8697e-08 0)
(0 -5.8685e-08 0)
(0 -5.8669e-08 0)
(0 -5.8649e-08 0)
(0 -5.86249e-08 0)
(0 -5.85967e-08 0)
(0 -5.85644e-08 0)
(0 -5.85279e-08 0)
(0 -5.84871e-08 0)
(0 -5.84421e-08 0)
(0 -5.83928e-08 0)
(0 -5.8339e-08 0)
(0 -5.82808e-08 0)
(0 -5.8218e-08 0)
(0 -5.81506e-08 0)
(0 -5.80785e-08 0)
(0 -5.80017e-08 0)
(0 -5.79201e-08 0)
(0 -5.78335e-08 0)
(0 -5.7742e-08 0)
(0 -5.76455e-08 0)
(0 -5.7544e-08 0)
(0 -5.74374e-08 0)
(0 -5.73256e-08 0)
(0 -5.72088e-08 0)
(0 -5.70869e-08 0)
(0 -5.69599e-08 0)
(0 -5.68279e-08 0)
(0 -5.66909e-08 0)
(0 -5.65489e-08 0)
(0 -5.6402e-08 0)
(0 -5.62502e-08 0)
(0 -5.60937e-08 0)
(0 -5.59323e-08 0)
(0 -5.57662e-08 0)
(0 -5.55953e-08 0)
(0 -5.54196e-08 0)
(0 -5.52392e-08 0)
(0 -5.71746e-08 0)
(0 -5.71708e-08 0)
(0 -5.7163e-08 0)
(0 -5.71514e-08 0)
(0 -5.71359e-08 0)
(0 -5.71164e-08 0)
(0 -5.70931e-08 0)
(0 -5.70657e-08 0)
(0 -5.70344e-08 0)
(0 -5.6999e-08 0)
(0 -5.69596e-08 0)
(0 -5.6916e-08 0)
(0 -5.68683e-08 0)
(0 -5.68163e-08 0)
(0 -5.676e-08 0)
(0 -5.66994e-08 0)
(0 -5.66343e-08 0)
(0 -5.65648e-08 0)
(0 -5.64907e-08 0)
(0 -5.6412e-08 0)
(0 -5.63285e-08 0)
(0 -5.62404e-08 0)
(0 -5.61474e-08 0)
(0 -5.60495e-08 0)
(0 -5.59467e-08 0)
(0 -5.5839e-08 0)
(0 -5.57264e-08 0)
(0 -5.56087e-08 0)
(0 -5.54861e-08 0)
(0 -5.53585e-08 0)
(0 -5.52259e-08 0)
(0 -5.50884e-08 0)
(0 -5.4946e-08 0)
(0 -5.47986e-08 0)
(0 -5.46463e-08 0)
(0 -5.44891e-08 0)
(0 -5.4327e-08 0)
(0 -5.41601e-08 0)
(0 -5.39882e-08 0)
(0 -5.38113e-08 0)
(0 -5.56503e-08 0)
(0 -5.56465e-08 0)
(0 -5.5639e-08 0)
(0 -5.56277e-08 0)
(0 -5.56127e-08 0)
(0 -5.55939e-08 0)
(0 -5.55712e-08 0)
(0 -5.55448e-08 0)
(0 -5.55145e-08 0)
(0 -5.54803e-08 0)
(0 -5.54421e-08 0)
(0 -5.54e-08 0)
(0 -5.53539e-08 0)
(0 -5.53038e-08 0)
(0 -5.52495e-08 0)
(0 -5.51911e-08 0)
(0 -5.51284e-08 0)
(0 -5.50614e-08 0)
(0 -5.49901e-08 0)
(0 -5.49144e-08 0)
(0 -5.48342e-08 0)
(0 -5.47494e-08 0)
(0 -5.466e-08 0)
(0 -5.4566e-08 0)
(0 -5.44673e-08 0)
(0 -5.43638e-08 0)
(0 -5.42556e-08 0)
(0 -5.41425e-08 0)
(0 -5.40246e-08 0)
(0 -5.39018e-08 0)
(0 -5.37742e-08 0)
(0 -5.36417e-08 0)
(0 -5.35043e-08 0)
(0 -5.33621e-08 0)
(0 -5.32149e-08 0)
(0 -5.30629e-08 0)
(0 -5.2906e-08 0)
(0 -5.27442e-08 0)
(0 -5.25775e-08 0)
(0 -5.24059e-08 0)
(0 -5.41511e-08 0)
(0 -5.41475e-08 0)
(0 -5.41402e-08 0)
(0 -5.41293e-08 0)
(0 -5.41147e-08 0)
(0 -5.40965e-08 0)
(0 -5.40746e-08 0)
(0 -5.4049e-08 0)
(0 -5.40197e-08 0)
(0 -5.39867e-08 0)
(0 -5.39499e-08 0)
(0 -5.39093e-08 0)
(0 -5.38648e-08 0)
(0 -5.38165e-08 0)
(0 -5.37642e-08 0)
(0 -5.3708e-08 0)
(0 -5.36477e-08 0)
(0 -5.35834e-08 0)
(0 -5.35149e-08 0)
(0 -5.34422e-08 0)
(0 -5.33653e-08 0)
(0 -5.3284e-08 0)
(0 -5.31984e-08 0)
(0 -5.31083e-08 0)
(0 -5.30137e-08 0)
(0 -5.29147e-08 0)
(0 -5.2811e-08 0)
(0 -5.27027e-08 0)
(0 -5.25898e-08 0)
(0 -5.24722e-08 0)
(0 -5.23499e-08 0)
(0 -5.22229e-08 0)
(0 -5.20911e-08 0)
(0 -5.19547e-08 0)
(0 -5.18134e-08 0)
(0 -5.16674e-08 0)
(0 -5.15166e-08 0)
(0 -5.1361e-08 0)
(0 -5.12006e-08 0)
(0 -5.10354e-08 0)
(0 -5.26908e-08 0)
(0 -5.26873e-08 0)
(0 -5.26802e-08 0)
(0 -5.26697e-08 0)
(0 -5.26556e-08 0)
(0 -5.2638e-08 0)
(0 -5.26168e-08 0)
(0 -5.25921e-08 0)
(0 -5.25638e-08 0)
(0 -5.2532e-08 0)
(0 -5.24965e-08 0)
(0 -5.24574e-08 0)
(0 -5.24145e-08 0)
(0 -5.2368e-08 0)
(0 -5.23178e-08 0)
(0 -5.22638e-08 0)
(0 -5.22059e-08 0)
(0 -5.21442e-08 0)
(0 -5.20785e-08 0)
(0 -5.20089e-08 0)
(0 -5.19352e-08 0)
(0 -5.18575e-08 0)
(0 -5.17756e-08 0)
(0 -5.16895e-08 0)
(0 -5.15992e-08 0)
(0 -5.15046e-08 0)
(0 -5.14057e-08 0)
(0 -5.13023e-08 0)
(0 -5.11946e-08 0)
(0 -5.10824e-08 0)
(0 -5.09657e-08 0)
(0 -5.08446e-08 0)
(0 -5.07188e-08 0)
(0 -5.05886e-08 0)
(0 -5.04538e-08 0)
(0 -5.03144e-08 0)
(0 -5.01704e-08 0)
(0 -5.00218e-08 0)
(0 -4.98687e-08 0)
(0 -4.97111e-08 0)
(0 -5.12811e-08 0)
(0 -5.12778e-08 0)
(0 -5.1271e-08 0)
(0 -5.12608e-08 0)
(0 -5.12472e-08 0)
(0 -5.12302e-08 0)
(0 -5.12097e-08 0)
(0 -5.11859e-08 0)
(0 -5.11586e-08 0)
(0 -5.11279e-08 0)
(0 -5.10937e-08 0)
(0 -5.1056e-08 0)
(0 -5.10149e-08 0)
(0 -5.09702e-08 0)
(0 -5.09219e-08 0)
(0 -5.08701e-08 0)
(0 -5.08146e-08 0)
(0 -5.07554e-08 0)
(0 -5.06926e-08 0)
(0 -5.0626e-08 0)
(0 -5.05556e-08 0)
(0 -5.04813e-08 0)
(0 -5.04032e-08 0)
(0 -5.03211e-08 0)
(0 -5.02351e-08 0)
(0 -5.0145e-08 0)
(0 -5.00508e-08 0)
(0 -4.99525e-08 0)
(0 -4.98501e-08 0)
(0 -4.97434e-08 0)
(0 -4.96326e-08 0)
(0 -4.95174e-08 0)
(0 -4.9398e-08 0)
(0 -4.92744e-08 0)
(0 -4.91464e-08 0)
(0 -4.90141e-08 0)
(0 -4.88774e-08 0)
(0 -4.87365e-08 0)
(0 -4.85913e-08 0)
(0 -4.84419e-08 0)
(0 -4.99322e-08 0)
(0 -4.99289e-08 0)
(0 -4.99224e-08 0)
(0 -4.99125e-08 0)
(0 -4.98994e-08 0)
(0 -4.9883e-08 0)
(0 -4.98633e-08 0)
(0 -4.98403e-08 0)
(0 -4.9814e-08 0)
(0 -4.97844e-08 0)
(0 -4.97515e-08 0)
(0 -4.97152e-08 0)
(0 -4.96757e-08 0)
(0 -4.96327e-08 0)
(0 -4.95864e-08 0)
(0 -4.95367e-08 0)
(0 -4.94835e-08 0)
(0 -4.94269e-08 0)
(0 -4.93668e-08 0)
(0 -4.93032e-08 0)
(0 -4.9236e-08 0)
(0 -4.91652e-08 0)
(0 -4.90908e-08 0)
(0 -4.90127e-08 0)
(0 -4.89308e-08 0)
(0 -4.88452e-08 0)
(0 -4.87558e-08 0)
(0 -4.86625e-08 0)
(0 -4.85654e-08 0)
(0 -4.84643e-08 0)
(0 -4.83593e-08 0)
(0 -4.82504e-08 0)
(0 -4.81375e-08 0)
(0 -4.80205e-08 0)
(0 -4.78996e-08 0)
(0 -4.77747e-08 0)
(0 -4.76457e-08 0)
(0 -4.75128e-08 0)
(0 -4.7376e-08 0)
(0 -4.72352e-08 0)
(0 -4.86518e-08 0)
(0 -4.86487e-08 0)
(0 -4.86423e-08 0)
(0 -4.86328e-08 0)
(0 -4.86202e-08 0)
(0 -4.86043e-08 0)
(0 -4.85853e-08 0)
(0 -4.85631e-08 0)
(0 -4.85378e-08 0)
(0 -4.85093e-08 0)
(0 -4.84776e-08 0)
(0 -4.84428e-08 0)
(0 -4.84047e-08 0)
(0 -4.83635e-08 0)
(0 -4.83191e-08 0)
(0 -4.82714e-08 0)
(0 -4.82205e-08 0)
(0 -4.81664e-08 0)
(0 -4.8109e-08 0)
(0 -4.80482e-08 0)
(0 -4.79842e-08 0)
(0 -4.79167e-08 0)
(0 -4.78459e-08 0)
(0 -4.77716e-08 0)
(0 -4.76939e-08 0)
(0 -4.76127e-08 0)
(0 -4.75279e-08 0)
(0 -4.74396e-08 0)
(0 -4.73477e-08 0)
(0 -4.72522e-08 0)
(0 -4.71531e-08 0)
(0 -4.70503e-08 0)
(0 -4.69438e-08 0)
(0 -4.68337e-08 0)
(0 -4.67199e-08 0)
(0 -4.66024e-08 0)
(0 -4.64813e-08 0)
(0 -4.63566e-08 0)
(0 -4.62283e-08 0)
(0 -4.60965e-08 0)
(0 -4.74459e-08 0)
(0 -4.74429e-08 0)
(0 -4.74368e-08 0)
(0 -4.74276e-08 0)
(0 -4.74154e-08 0)
(0 -4.74001e-08 0)
(0 -4.73817e-08 0)
(0 -4.73604e-08 0)
(0 -4.7336e-08 0)
(0 -4.73085e-08 0)
(0 -4.7278e-08 0)
(0 -4.72445e-08 0)
(0 -4.7208e-08 0)
(0 -4.71684e-08 0)
(0 -4.71258e-08 0)
(0 -4.70801e-08 0)
(0 -4.70314e-08 0)
(0 -4.69796e-08 0)
(0 -4.69247e-08 0)
(0 -4.68667e-08 0)
(0 -4.68057e-08 0)
(0 -4.67415e-08 0)
(0 -4.66741e-08 0)
(0 -4.66036e-08 0)
(0 -4.65298e-08 0)
(0 -4.64528e-08 0)
(0 -4.63726e-08 0)
(0 -4.62891e-08 0)
(0 -4.62023e-08 0)
(0 -4.61122e-08 0)
(0 -4.60188e-08 0)
(0 -4.59221e-08 0)
(0 -4.5822e-08 0)
(0 -4.57186e-08 0)
(0 -4.56118e-08 0)
(0 -4.55018e-08 0)
(0 -4.53884e-08 0)
(0 -4.52718e-08 0)
(0 -4.51521e-08 0)
(0 -4.50292e-08 0)
(0 -4.40352e-08 0)
(0 -4.31148e-08 0)
(0 -4.22667e-08 0)
(0 -4.14888e-08 0)
(0 -4.07776e-08 0)
(0 -4.01293e-08 0)
(0 -3.95394e-08 0)
(0 -3.90034e-08 0)
(0 -3.85163e-08 0)
(0 -3.80737e-08 0)
(0 -3.76712e-08 0)
(0 -3.73047e-08 0)
(0 -3.69707e-08 0)
(0 -3.66659e-08 0)
(0 -3.63877e-08 0)
(0 -3.6134e-08 0)
(0 -3.59028e-08 0)
(0 -3.56929e-08 0)
(0 -3.55032e-08 0)
(0 -3.53331e-08 0)
(0 -3.51821e-08 0)
(0 -3.50499e-08 0)
(0 -3.49364e-08 0)
(0 -3.48416e-08 0)
(0 -3.47657e-08 0)
(0 -3.47086e-08 0)
(0 -3.46705e-08 0)
(0 -3.46514e-08 0)
(0 -4.41494e-08 0)
(0 -4.32205e-08 0)
(0 -4.23646e-08 0)
(0 -4.15793e-08 0)
(0 -4.08615e-08 0)
(0 -4.02073e-08 0)
(0 -3.96122e-08 0)
(0 -3.90717e-08 0)
(0 -3.85808e-08 0)
(0 -3.8135e-08 0)
(0 -3.77298e-08 0)
(0 -3.73611e-08 0)
(0 -3.70254e-08 0)
(0 -3.67193e-08 0)
(0 -3.64401e-08 0)
(0 -3.61855e-08 0)
(0 -3.59538e-08 0)
(0 -3.57435e-08 0)
(0 -3.55535e-08 0)
(0 -3.53832e-08 0)
(0 -3.5232e-08 0)
(0 -3.50997e-08 0)
(0 -3.49862e-08 0)
(0 -3.48914e-08 0)
(0 -3.48155e-08 0)
(0 -3.47584e-08 0)
(0 -3.47202e-08 0)
(0 -3.47012e-08 0)
(0 -4.42608e-08 0)
(0 -4.3324e-08 0)
(0 -4.24605e-08 0)
(0 -4.16683e-08 0)
(0 -4.09442e-08 0)
(0 -4.02843e-08 0)
(0 -3.96842e-08 0)
(0 -3.91393e-08 0)
(0 -3.86447e-08 0)
(0 -3.81958e-08 0)
(0 -3.77881e-08 0)
(0 -3.74174e-08 0)
(0 -3.70799e-08 0)
(0 -3.67725e-08 0)
(0 -3.64923e-08 0)
(0 -3.6237e-08 0)
(0 -3.60047e-08 0)
(0 -3.5794e-08 0)
(0 -3.56037e-08 0)
(0 -3.54332e-08 0)
(0 -3.52819e-08 0)
(0 -3.51495e-08 0)
(0 -3.50359e-08 0)
(0 -3.49411e-08 0)
(0 -3.48651e-08 0)
(0 -3.4808e-08 0)
(0 -3.47699e-08 0)
(0 -3.47508e-08 0)
(0 -4.43694e-08 0)
(0 -4.3425e-08 0)
(0 -4.25543e-08 0)
(0 -4.17555e-08 0)
(0 -4.10253e-08 0)
(0 -4.03601e-08 0)
(0 -3.97553e-08 0)
(0 -3.92062e-08 0)
(0 -3.87081e-08 0)
(0 -3.82562e-08 0)
(0 -3.7846e-08 0)
(0 -3.74733e-08 0)
(0 -3.71343e-08 0)
(0 -3.68256e-08 0)
(0 -3.65444e-08 0)
(0 -3.62883e-08 0)
(0 -3.60554e-08 0)
(0 -3.58443e-08 0)
(0 -3.56538e-08 0)
(0 -3.5483e-08 0)
(0 -3.53316e-08 0)
(0 -3.51991e-08 0)
(0 -3.50855e-08 0)
(0 -3.49906e-08 0)
(0 -3.49146e-08 0)
(0 -3.48575e-08 0)
(0 -3.48193e-08 0)
(0 -3.48002e-08 0)
(0 -4.44752e-08 0)
(0 -4.35235e-08 0)
(0 -4.2646e-08 0)
(0 -4.18409e-08 0)
(0 -4.1105e-08 0)
(0 -4.04346e-08 0)
(0 -3.98252e-08 0)
(0 -3.92723e-08 0)
(0 -3.87708e-08 0)
(0 -3.83161e-08 0)
(0 -3.79035e-08 0)
(0 -3.75289e-08 0)
(0 -3.71883e-08 0)
(0 -3.68783e-08 0)
(0 -3.65962e-08 0)
(0 -3.63394e-08 0)
(0 -3.6106e-08 0)
(0 -3.58944e-08 0)
(0 -3.57036e-08 0)
(0 -3.55327e-08 0)
(0 -3.53811e-08 0)
(0 -3.52485e-08 0)
(0 -3.51348e-08 0)
(0 -3.50398e-08 0)
(0 -3.49638e-08 0)
(0 -3.49066e-08 0)
(0 -3.48685e-08 0)
(0 -3.48494e-08 0)
(0 -4.4578e-08 0)
(0 -4.36194e-08 0)
(0 -4.27355e-08 0)
(0 -4.19244e-08 0)
(0 -4.11831e-08 0)
(0 -4.05078e-08 0)
(0 -3.98941e-08 0)
(0 -3.93374e-08 0)
(0 -3.88327e-08 0)
(0 -3.83753e-08 0)
(0 -3.79605e-08 0)
(0 -3.7584e-08 0)
(0 -3.72419e-08 0)
(0 -3.69308e-08 0)
(0 -3.66477e-08 0)
(0 -3.63902e-08 0)
(0 -3.61562e-08 0)
(0 -3.59443e-08 0)
(0 -3.57531e-08 0)
(0 -3.5582e-08 0)
(0 -3.54302e-08 0)
(0 -3.52975e-08 0)
(0 -3.51837e-08 0)
(0 -3.50887e-08 0)
(0 -3.50126e-08 0)
(0 -3.49554e-08 0)
(0 -3.49172e-08 0)
(0 -3.48981e-08 0)
(0 -4.46779e-08 0)
(0 -4.37128e-08 0)
(0 -4.28227e-08 0)
(0 -4.20059e-08 0)
(0 -4.12594e-08 0)
(0 -4.05795e-08 0)
(0 -3.99618e-08 0)
(0 -3.94015e-08 0)
(0 -3.88938e-08 0)
(0 -3.84338e-08 0)
(0 -3.80168e-08 0)
(0 -3.76386e-08 0)
(0 -3.7295e-08 0)
(0 -3.69828e-08 0)
(0 -3.66988e-08 0)
(0 -3.64406e-08 0)
(0 -3.62061e-08 0)
(0 -3.59937e-08 0)
(0 -3.58023e-08 0)
(0 -3.56309e-08 0)
(0 -3.54789e-08 0)
(0 -3.53461e-08 0)
(0 -3.52322e-08 0)
(0 -3.51372e-08 0)
(0 -3.5061e-08 0)
(0 -3.50038e-08 0)
(0 -3.49656e-08 0)
(0 -3.49465e-08 0)
(0 -4.47748e-08 0)
(0 -4.38035e-08 0)
(0 -4.29076e-08 0)
(0 -4.20855e-08 0)
(0 -4.13341e-08 0)
(0 -4.06498e-08 0)
(0 -4.00282e-08 0)
(0 -3.94646e-08 0)
(0 -3.8954e-08 0)
(0 -3.84915e-08 0)
(0 -3.80725e-08 0)
(0 -3.76925e-08 0)
(0 -3.73476e-08 0)
(0 -3.70343e-08 0)
(0 -3.67494e-08 0)
(0 -3.64905e-08 0)
(0 -3.62555e-08 0)
(0 -3.60427e-08 0)
(0 -3.58509e-08 0)
(0 -3.56793e-08 0)
(0 -3.55272e-08 0)
(0 -3.53942e-08 0)
(0 -3.52802e-08 0)
(0 -3.51851e-08 0)
(0 -3.51089e-08 0)
(0 -3.50516e-08 0)
(0 -3.50134e-08 0)
(0 -3.49943e-08 0)
(0 -4.48687e-08 0)
(0 -4.38916e-08 0)
(0 -4.29902e-08 0)
(0 -4.2163e-08 0)
(0 -4.1407e-08 0)
(0 -4.07186e-08 0)
(0 -4.00933e-08 0)
(0 -3.95265e-08 0)
(0 -3.90131e-08 0)
(0 -3.85483e-08 0)
(0 -3.81273e-08 0)
(0 -3.77458e-08 0)
(0 -3.73996e-08 0)
(0 -3.70851e-08 0)
(0 -3.67994e-08 0)
(0 -3.65399e-08 0)
(0 -3.63043e-08 0)
(0 -3.60911e-08 0)
(0 -3.58991e-08 0)
(0 -3.57272e-08 0)
(0 -3.55749e-08 0)
(0 -3.54418e-08 0)
(0 -3.53277e-08 0)
(0 -3.52325e-08 0)
(0 -3.51562e-08 0)
(0 -3.50989e-08 0)
(0 -3.50607e-08 0)
(0 -3.50415e-08 0)
(0 -4.49597e-08 0)
(0 -4.39769e-08 0)
(0 -4.30704e-08 0)
(0 -4.22384e-08 0)
(0 -4.1478e-08 0)
(0 -4.07857e-08 0)
(0 -4.0157e-08 0)
(0 -3.95871e-08 0)
(0 -3.90712e-08 0)
(0 -3.86042e-08 0)
(0 -3.81814e-08 0)
(0 -3.77982e-08 0)
(0 -3.74508e-08 0)
(0 -3.71353e-08 0)
(0 -3.68488e-08 0)
(0 -3.65886e-08 0)
(0 -3.63525e-08 0)
(0 -3.6139e-08 0)
(0 -3.59466e-08 0)
(0 -3.57745e-08 0)
(0 -3.5622e-08 0)
(0 -3.54887e-08 0)
(0 -3.53745e-08 0)
(0 -3.52792e-08 0)
(0 -3.52029e-08 0)
(0 -3.51455e-08 0)
(0 -3.51072e-08 0)
(0 -3.50881e-08 0)
(0 -4.50476e-08 0)
(0 -4.40596e-08 0)
(0 -4.31482e-08 0)
(0 -4.23116e-08 0)
(0 -4.15472e-08 0)
(0 -4.08512e-08 0)
(0 -4.02192e-08 0)
(0 -3.96465e-08 0)
(0 -3.91281e-08 0)
(0 -3.8659e-08 0)
(0 -3.82344e-08 0)
(0 -3.78499e-08 0)
(0 -3.75012e-08 0)
(0 -3.71848e-08 0)
(0 -3.68975e-08 0)
(0 -3.66366e-08 0)
(0 -3.64001e-08 0)
(0 -3.61861e-08 0)
(0 -3.59934e-08 0)
(0 -3.5821e-08 0)
(0 -3.56683e-08 0)
(0 -3.55349e-08 0)
(0 -3.54206e-08 0)
(0 -3.53252e-08 0)
(0 -3.52488e-08 0)
(0 -3.51914e-08 0)
(0 -3.51531e-08 0)
(0 -3.51339e-08 0)
(0 -4.51325e-08 0)
(0 -4.41396e-08 0)
(0 -4.32235e-08 0)
(0 -4.23827e-08 0)
(0 -4.16144e-08 0)
(0 -4.0915e-08 0)
(0 -4.02799e-08 0)
(0 -3.97046e-08 0)
(0 -3.91838e-08 0)
(0 -3.87128e-08 0)
(0 -3.82865e-08 0)
(0 -3.79006e-08 0)
(0 -3.75507e-08 0)
(0 -3.72334e-08 0)
(0 -3.69453e-08 0)
(0 -3.66838e-08 0)
(0 -3.64468e-08 0)
(0 -3.62324e-08 0)
(0 -3.60394e-08 0)
(0 -3.58668e-08 0)
(0 -3.57139e-08 0)
(0 -3.55804e-08 0)
(0 -3.54659e-08 0)
(0 -3.53704e-08 0)
(0 -3.52939e-08 0)
(0 -3.52365e-08 0)
(0 -3.51981e-08 0)
(0 -3.51789e-08 0)
(0 -4.52143e-08 0)
(0 -4.42168e-08 0)
(0 -4.32964e-08 0)
(0 -4.24517e-08 0)
(0 -4.16798e-08 0)
(0 -4.0977e-08 0)
(0 -4.03391e-08 0)
(0 -3.97612e-08 0)
(0 -3.92383e-08 0)
(0 -3.87654e-08 0)
(0 -3.83375e-08 0)
(0 -3.79503e-08 0)
(0 -3.75993e-08 0)
(0 -3.72811e-08 0)
(0 -3.69923e-08 0)
(0 -3.67302e-08 0)
(0 -3.64927e-08 0)
(0 -3.62779e-08 0)
(0 -3.60846e-08 0)
(0 -3.59117e-08 0)
(0 -3.57587e-08 0)
(0 -3.56249e-08 0)
(0 -3.55103e-08 0)
(0 -3.54148e-08 0)
(0 -3.53382e-08 0)
(0 -3.52807e-08 0)
(0 -3.52423e-08 0)
(0 -3.52231e-08 0)
(0 -4.52932e-08 0)
(0 -4.42913e-08 0)
(0 -4.33669e-08 0)
(0 -4.25184e-08 0)
(0 -4.17431e-08 0)
(0 -4.10373e-08 0)
(0 -4.03967e-08 0)
(0 -3.98164e-08 0)
(0 -3.92914e-08 0)
(0 -3.88167e-08 0)
(0 -3.83874e-08 0)
(0 -3.79989e-08 0)
(0 -3.76469e-08 0)
(0 -3.73278e-08 0)
(0 -3.70383e-08 0)
(0 -3.67757e-08 0)
(0 -3.65377e-08 0)
(0 -3.63225e-08 0)
(0 -3.61289e-08 0)
(0 -3.59558e-08 0)
(0 -3.58025e-08 0)
(0 -3.56686e-08 0)
(0 -3.55539e-08 0)
(0 -3.54582e-08 0)
(0 -3.53815e-08 0)
(0 -3.5324e-08 0)
(0 -3.52855e-08 0)
(0 -3.52663e-08 0)
(0 -4.53691e-08 0)
(0 -4.43631e-08 0)
(0 -4.34349e-08 0)
(0 -4.25829e-08 0)
(0 -4.18044e-08 0)
(0 -4.10957e-08 0)
(0 -4.04526e-08 0)
(0 -3.98701e-08 0)
(0 -3.93432e-08 0)
(0 -3.88668e-08 0)
(0 -3.84361e-08 0)
(0 -3.80464e-08 0)
(0 -3.76934e-08 0)
(0 -3.73735e-08 0)
(0 -3.70833e-08 0)
(0 -3.68201e-08 0)
(0 -3.65816e-08 0)
(0 -3.63661e-08 0)
(0 -3.61722e-08 0)
(0 -3.59988e-08 0)
(0 -3.58453e-08 0)
(0 -3.57113e-08 0)
(0 -3.55964e-08 0)
(0 -3.55006e-08 0)
(0 -3.54239e-08 0)
(0 -3.53662e-08 0)
(0 -3.53278e-08 0)
(0 -3.53085e-08 0)
(0 -4.5442e-08 0)
(0 -4.44322e-08 0)
(0 -4.35004e-08 0)
(0 -4.26451e-08 0)
(0 -4.18636e-08 0)
(0 -4.11523e-08 0)
(0 -4.05068e-08 0)
(0 -3.99222e-08 0)
(0 -3.93935e-08 0)
(0 -3.89156e-08 0)
(0 -3.84835e-08 0)
(0 -3.80926e-08 0)
(0 -3.77387e-08 0)
(0 -3.7418e-08 0)
(0 -3.71272e-08 0)
(0 -3.68634e-08 0)
(0 -3.66245e-08 0)
(0 -3.64086e-08 0)
(0 -3.62144e-08 0)
(0 -3.60408e-08 0)
(0 -3.58871e-08 0)
(0 -3.57529e-08 0)
(0 -3.56379e-08 0)
(0 -3.55419e-08 0)
(0 -3.54651e-08 0)
(0 -3.54074e-08 0)
(0 -3.53689e-08 0)
(0 -3.53497e-08 0)
(0 -4.5512e-08 0)
(0 -4.44986e-08 0)
(0 -4.35635e-08 0)
(0 -4.27051e-08 0)
(0 -4.19209e-08 0)
(0 -4.1207e-08 0)
(0 -4.05593e-08 0)
(0 -3.99727e-08 0)
(0 -3.94423e-08 0)
(0 -3.89629e-08 0)
(0 -3.85296e-08 0)
(0 -3.81377e-08 0)
(0 -3.77829e-08 0)
(0 -3.74614e-08 0)
(0 -3.71699e-08 0)
(0 -3.69056e-08 0)
(0 -3.66663e-08 0)
(0 -3.64501e-08 0)
(0 -3.62555e-08 0)
(0 -3.60816e-08 0)
(0 -3.59277e-08 0)
(0 -3.57933e-08 0)
(0 -3.56782e-08 0)
(0 -3.55822e-08 0)
(0 -3.55053e-08 0)
(0 -3.54475e-08 0)
(0 -3.5409e-08 0)
(0 -3.53897e-08 0)
(0 -4.5579e-08 0)
(0 -4.45623e-08 0)
(0 -4.3624e-08 0)
(0 -4.27628e-08 0)
(0 -4.1976e-08 0)
(0 -4.12598e-08 0)
(0 -4.061e-08 0)
(0 -4.00216e-08 0)
(0 -3.94896e-08 0)
(0 -3.90088e-08 0)
(0 -3.85743e-08 0)
(0 -3.81813e-08 0)
(0 -3.78257e-08 0)
(0 -3.75035e-08 0)
(0 -3.72114e-08 0)
(0 -3.69466e-08 0)
(0 -3.67069e-08 0)
(0 -3.64903e-08 0)
(0 -3.62954e-08 0)
(0 -3.61213e-08 0)
(0 -3.59672e-08 0)
(0 -3.58326e-08 0)
(0 -3.57173e-08 0)
(0 -3.56212e-08 0)
(0 -3.55442e-08 0)
(0 -3.54864e-08 0)
(0 -3.54478e-08 0)
(0 -3.54285e-08 0)
(0 -4.5643e-08 0)
(0 -4.46232e-08 0)
(0 -4.36821e-08 0)
(0 -4.28182e-08 0)
(0 -4.20289e-08 0)
(0 -4.13106e-08 0)
(0 -4.06588e-08 0)
(0 -4.00687e-08 0)
(0 -3.95352e-08 0)
(0 -3.90531e-08 0)
(0 -3.86175e-08 0)
(0 -3.82236e-08 0)
(0 -3.78671e-08 0)
(0 -3.75442e-08 0)
(0 -3.72516e-08 0)
(0 -3.69863e-08 0)
(0 -3.67462e-08 0)
(0 -3.65292e-08 0)
(0 -3.63341e-08 0)
(0 -3.61597e-08 0)
(0 -3.60054e-08 0)
(0 -3.58707e-08 0)
(0 -3.57552e-08 0)
(0 -3.5659e-08 0)
(0 -3.55819e-08 0)
(0 -3.5524e-08 0)
(0 -3.54854e-08 0)
(0 -3.5466e-08 0)
(0 -4.57042e-08 0)
(0 -4.46815e-08 0)
(0 -4.37377e-08 0)
(0 -4.28713e-08 0)
(0 -4.20798e-08 0)
(0 -4.13594e-08 0)
(0 -4.07058e-08 0)
(0 -4.01141e-08 0)
(0 -3.95792e-08 0)
(0 -3.90959e-08 0)
(0 -3.86592e-08 0)
(0 -3.82644e-08 0)
(0 -3.79072e-08 0)
(0 -3.75836e-08 0)
(0 -3.72904e-08 0)
(0 -3.70247e-08 0)
(0 -3.67841e-08 0)
(0 -3.65669e-08 0)
(0 -3.63714e-08 0)
(0 -3.61968e-08 0)
(0 -3.60423e-08 0)
(0 -3.59074e-08 0)
(0 -3.57918e-08 0)
(0 -3.56955e-08 0)
(0 -3.56183e-08 0)
(0 -3.55603e-08 0)
(0 -3.55216e-08 0)
(0 -3.55023e-08 0)
(0 -4.57624e-08 0)
(0 -4.4737e-08 0)
(0 -4.37907e-08 0)
(0 -4.29221e-08 0)
(0 -4.21285e-08 0)
(0 -4.14062e-08 0)
(0 -4.07509e-08 0)
(0 -4.01577e-08 0)
(0 -3.96215e-08 0)
(0 -3.91371e-08 0)
(0 -3.86994e-08 0)
(0 -3.83037e-08 0)
(0 -3.79458e-08 0)
(0 -3.76216e-08 0)
(0 -3.73278e-08 0)
(0 -3.70617e-08 0)
(0 -3.68207e-08 0)
(0 -3.66031e-08 0)
(0 -3.64074e-08 0)
(0 -3.62326e-08 0)
(0 -3.60778e-08 0)
(0 -3.59428e-08 0)
(0 -3.5827e-08 0)
(0 -3.57306e-08 0)
(0 -3.56533e-08 0)
(0 -3.55953e-08 0)
(0 -3.55565e-08 0)
(0 -3.55372e-08 0)
(0 -4.58177e-08 0)
(0 -4.47899e-08 0)
(0 -4.38413e-08 0)
(0 -4.29705e-08 0)
(0 -4.21749e-08 0)
(0 -4.14509e-08 0)
(0 -4.07941e-08 0)
(0 -4.01995e-08 0)
(0 -3.9662e-08 0)
(0 -3.91765e-08 0)
(0 -3.87379e-08 0)
(0 -3.83415e-08 0)
(0 -3.79828e-08 0)
(0 -3.7658e-08 0)
(0 -3.73638e-08 0)
(0 -3.70972e-08 0)
(0 -3.68558e-08 0)
(0 -3.66379e-08 0)
(0 -3.6442e-08 0)
(0 -3.62669e-08 0)
(0 -3.6112e-08 0)
(0 -3.59767e-08 0)
(0 -3.58608e-08 0)
(0 -3.57643e-08 0)
(0 -3.56869e-08 0)
(0 -3.56288e-08 0)
(0 -3.559e-08 0)
(0 -3.55706e-08 0)
(0 -4.58702e-08 0)
(0 -4.484e-08 0)
(0 -4.38893e-08 0)
(0 -4.30165e-08 0)
(0 -4.22192e-08 0)
(0 -4.14936e-08 0)
(0 -4.08353e-08 0)
(0 -4.02394e-08 0)
(0 -3.97008e-08 0)
(0 -3.92143e-08 0)
(0 -3.87748e-08 0)
(0 -3.83776e-08 0)
(0 -3.80182e-08 0)
(0 -3.76929e-08 0)
(0 -3.73982e-08 0)
(0 -3.71311e-08 0)
(0 -3.68895e-08 0)
(0 -3.66712e-08 0)
(0 -3.6475e-08 0)
(0 -3.62997e-08 0)
(0 -3.61446e-08 0)
(0 -3.60092e-08 0)
(0 -3.58932e-08 0)
(0 -3.57965e-08 0)
(0 -3.5719e-08 0)
(0 -3.56609e-08 0)
(0 -3.56221e-08 0)
(0 -3.56026e-08 0)
(0 -4.59197e-08 0)
(0 -4.48875e-08 0)
(0 -4.39347e-08 0)
(0 -4.30602e-08 0)
(0 -4.22612e-08 0)
(0 -4.15341e-08 0)
(0 -4.08744e-08 0)
(0 -4.02773e-08 0)
(0 -3.97377e-08 0)
(0 -3.92502e-08 0)
(0 -3.88099e-08 0)
(0 -3.8412e-08 0)
(0 -3.8052e-08 0)
(0 -3.77262e-08 0)
(0 -3.7431e-08 0)
(0 -3.71636e-08 0)
(0 -3.69215e-08 0)
(0 -3.6703e-08 0)
(0 -3.65065e-08 0)
(0 -3.6331e-08 0)
(0 -3.61757e-08 0)
(0 -3.60401e-08 0)
(0 -3.5924e-08 0)
(0 -3.58272e-08 0)
(0 -3.57496e-08 0)
(0 -3.56914e-08 0)
(0 -3.56526e-08 0)
(0 -3.56331e-08 0)
(0 -4.59664e-08 0)
(0 -4.49322e-08 0)
(0 -4.39777e-08 0)
(0 -4.31015e-08 0)
(0 -4.23009e-08 0)
(0 -4.15724e-08 0)
(0 -4.09115e-08 0)
(0 -4.03133e-08 0)
(0 -3.97726e-08 0)
(0 -3.92843e-08 0)
(0 -3.88433e-08 0)
(0 -3.84447e-08 0)
(0 -3.80841e-08 0)
(0 -3.77578e-08 0)
(0 -3.74621e-08 0)
(0 -3.71943e-08 0)
(0 -3.6952e-08 0)
(0 -3.67332e-08 0)
(0 -3.65364e-08 0)
(0 -3.63607e-08 0)
(0 -3.62052e-08 0)
(0 -3.60695e-08 0)
(0 -3.59532e-08 0)
(0 -3.58563e-08 0)
(0 -3.57787e-08 0)
(0 -3.57204e-08 0)
(0 -3.56815e-08 0)
(0 -3.56621e-08 0)
(0 -4.60102e-08 0)
(0 -4.49742e-08 0)
(0 -4.4018e-08 0)
(0 -4.31403e-08 0)
(0 -4.23383e-08 0)
(0 -4.16086e-08 0)
(0 -4.09465e-08 0)
(0 -4.03473e-08 0)
(0 -3.98057e-08 0)
(0 -3.93166e-08 0)
(0 -3.88748e-08 0)
(0 -3.84756e-08 0)
(0 -3.81145e-08 0)
(0 -3.77877e-08 0)
(0 -3.74916e-08 0)
(0 -3.72234e-08 0)
(0 -3.69808e-08 0)
(0 -3.67617e-08 0)
(0 -3.65647e-08 0)
(0 -3.63888e-08 0)
(0 -3.62331e-08 0)
(0 -3.60973e-08 0)
(0 -3.59809e-08 0)
(0 -3.58839e-08 0)
(0 -3.58062e-08 0)
(0 -3.57478e-08 0)
(0 -3.57089e-08 0)
(0 -3.56894e-08 0)
(0 -4.60511e-08 0)
(0 -4.50135e-08 0)
(0 -4.40558e-08 0)
(0 -4.31766e-08 0)
(0 -4.23734e-08 0)
(0 -4.16425e-08 0)
(0 -4.09793e-08 0)
(0 -4.03792e-08 0)
(0 -3.98367e-08 0)
(0 -3.93469e-08 0)
(0 -3.89044e-08 0)
(0 -3.85046e-08 0)
(0 -3.81431e-08 0)
(0 -3.78158e-08 0)
(0 -3.75193e-08 0)
(0 -3.72508e-08 0)
(0 -3.70079e-08 0)
(0 -3.67885e-08 0)
(0 -3.65913e-08 0)
(0 -3.64152e-08 0)
(0 -3.62594e-08 0)
(0 -3.61234e-08 0)
(0 -3.60069e-08 0)
(0 -3.59097e-08 0)
(0 -3.5832e-08 0)
(0 -3.57736e-08 0)
(0 -3.57346e-08 0)
(0 -3.57151e-08 0)
(0 -4.60891e-08 0)
(0 -4.505e-08 0)
(0 -4.4091e-08 0)
(0 -4.32105e-08 0)
(0 -4.24061e-08 0)
(0 -4.16741e-08 0)
(0 -4.101e-08 0)
(0 -4.0409e-08 0)
(0 -3.98658e-08 0)
(0 -3.93752e-08 0)
(0 -3.89321e-08 0)
(0 -3.85318e-08 0)
(0 -3.81698e-08 0)
(0 -3.78421e-08 0)
(0 -3.75453e-08 0)
(0 -3.72764e-08 0)
(0 -3.70332e-08 0)
(0 -3.68136e-08 0)
(0 -3.66162e-08 0)
(0 -3.64399e-08 0)
(0 -3.62839e-08 0)
(0 -3.61478e-08 0)
(0 -3.60312e-08 0)
(0 -3.59339e-08 0)
(0 -3.58561e-08 0)
(0 -3.57976e-08 0)
(0 -3.57586e-08 0)
(0 -3.57391e-08 0)
(0 -4.61242e-08 0)
(0 -4.50838e-08 0)
(0 -4.41235e-08 0)
(0 -4.32419e-08 0)
(0 -4.24365e-08 0)
(0 -4.17035e-08 0)
(0 -4.10385e-08 0)
(0 -4.04367e-08 0)
(0 -3.98927e-08 0)
(0 -3.94015e-08 0)
(0 -3.89579e-08 0)
(0 -3.85571e-08 0)
(0 -3.81946e-08 0)
(0 -3.78665e-08 0)
(0 -3.75694e-08 0)
(0 -3.73003e-08 0)
(0 -3.70568e-08 0)
(0 -3.6837e-08 0)
(0 -3.66394e-08 0)
(0 -3.64629e-08 0)
(0 -3.63067e-08 0)
(0 -3.61705e-08 0)
(0 -3.60537e-08 0)
(0 -3.59564e-08 0)
(0 -3.58785e-08 0)
(0 -3.582e-08 0)
(0 -3.57809e-08 0)
(0 -3.57614e-08 0)
(0 -4.61565e-08 0)
(0 -4.51149e-08 0)
(0 -4.41534e-08 0)
(0 -4.32708e-08 0)
(0 -4.24644e-08 0)
(0 -4.17305e-08 0)
(0 -4.10647e-08 0)
(0 -4.04622e-08 0)
(0 -3.99176e-08 0)
(0 -3.94258e-08 0)
(0 -3.89817e-08 0)
(0 -3.85804e-08 0)
(0 -3.82175e-08 0)
(0 -3.78891e-08 0)
(0 -3.75916e-08 0)
(0 -3.73222e-08 0)
(0 -3.70785e-08 0)
(0 -3.68585e-08 0)
(0 -3.66607e-08 0)
(0 -3.6484e-08 0)
(0 -3.63278e-08 0)
(0 -3.61914e-08 0)
(0 -3.60745e-08 0)
(0 -3.59771e-08 0)
(0 -3.58991e-08 0)
(0 -3.58406e-08 0)
(0 -3.58015e-08 0)
(0 -3.57819e-08 0)
(0 -4.61858e-08 0)
(0 -4.51431e-08 0)
(0 -4.41807e-08 0)
(0 -4.32971e-08 0)
(0 -4.24899e-08 0)
(0 -4.17552e-08 0)
(0 -4.10887e-08 0)
(0 -4.04855e-08 0)
(0 -3.99403e-08 0)
(0 -3.9448e-08 0)
(0 -3.90034e-08 0)
(0 -3.86017e-08 0)
(0 -3.82384e-08 0)
(0 -3.79097e-08 0)
(0 -3.76119e-08 0)
(0 -3.73423e-08 0)
(0 -3.70983e-08 0)
(0 -3.68781e-08 0)
(0 -3.66802e-08 0)
(0 -3.65034e-08 0)
(0 -3.6347e-08 0)
(0 -3.62105e-08 0)
(0 -3.60935e-08 0)
(0 -3.59961e-08 0)
(0 -3.5918e-08 0)
(0 -3.58594e-08 0)
(0 -3.58203e-08 0)
(0 -3.58007e-08 0)
(0 -4.62123e-08 0)
(0 -4.51686e-08 0)
(0 -4.42053e-08 0)
(0 -4.33209e-08 0)
(0 -4.25129e-08 0)
(0 -4.17775e-08 0)
(0 -4.11103e-08 0)
(0 -4.05065e-08 0)
(0 -3.99609e-08 0)
(0 -3.94681e-08 0)
(0 -3.90231e-08 0)
(0 -3.8621e-08 0)
(0 -3.82574e-08 0)
(0 -3.79283e-08 0)
(0 -3.76303e-08 0)
(0 -3.73605e-08 0)
(0 -3.71163e-08 0)
(0 -3.68959e-08 0)
(0 -3.66978e-08 0)
(0 -3.65209e-08 0)
(0 -3.63644e-08 0)
(0 -3.62277e-08 0)
(0 -3.61107e-08 0)
(0 -3.60132e-08 0)
(0 -3.59351e-08 0)
(0 -3.58764e-08 0)
(0 -3.58373e-08 0)
(0 -3.58177e-08 0)
(0 -4.62358e-08 0)
(0 -4.51913e-08 0)
(0 -4.42272e-08 0)
(0 -4.33421e-08 0)
(0 -4.25334e-08 0)
(0 -4.17974e-08 0)
(0 -4.11297e-08 0)
(0 -4.05253e-08 0)
(0 -3.99792e-08 0)
(0 -3.9486e-08 0)
(0 -3.90406e-08 0)
(0 -3.86382e-08 0)
(0 -3.82743e-08 0)
(0 -3.7945e-08 0)
(0 -3.76468e-08 0)
(0 -3.73767e-08 0)
(0 -3.71323e-08 0)
(0 -3.69118e-08 0)
(0 -3.67135e-08 0)
(0 -3.65365e-08 0)
(0 -3.63799e-08 0)
(0 -3.62432e-08 0)
(0 -3.61261e-08 0)
(0 -3.60285e-08 0)
(0 -3.59503e-08 0)
(0 -3.58916e-08 0)
(0 -3.58525e-08 0)
(0 -3.58329e-08 0)
(0 -4.62564e-08 0)
(0 -4.52112e-08 0)
(0 -4.42464e-08 0)
(0 -4.33607e-08 0)
(0 -4.25514e-08 0)
(0 -4.18148e-08 0)
(0 -4.11466e-08 0)
(0 -4.05419e-08 0)
(0 -3.99953e-08 0)
(0 -3.95017e-08 0)
(0 -3.9056e-08 0)
(0 -3.86533e-08 0)
(0 -3.82892e-08 0)
(0 -3.79596e-08 0)
(0 -3.76612e-08 0)
(0 -3.73909e-08 0)
(0 -3.71464e-08 0)
(0 -3.69257e-08 0)
(0 -3.67274e-08 0)
(0 -3.65502e-08 0)
(0 -3.63935e-08 0)
(0 -3.62567e-08 0)
(0 -3.61395e-08 0)
(0 -3.60419e-08 0)
(0 -3.59637e-08 0)
(0 -3.5905e-08 0)
(0 -3.58658e-08 0)
(0 -3.58462e-08 0)
(0 -4.62741e-08 0)
(0 -4.52283e-08 0)
(0 -4.42629e-08 0)
(0 -4.33766e-08 0)
(0 -4.25668e-08 0)
(0 -4.18298e-08 0)
(0 -4.11612e-08 0)
(0 -4.05561e-08 0)
(0 -4.00092e-08 0)
(0 -3.95153e-08 0)
(0 -3.90693e-08 0)
(0 -3.86663e-08 0)
(0 -3.8302e-08 0)
(0 -3.79722e-08 0)
(0 -3.76736e-08 0)
(0 -3.74032e-08 0)
(0 -3.71586e-08 0)
(0 -3.69377e-08 0)
(0 -3.67393e-08 0)
(0 -3.6562e-08 0)
(0 -3.64052e-08 0)
(0 -3.62683e-08 0)
(0 -3.61511e-08 0)
(0 -3.60534e-08 0)
(0 -3.59752e-08 0)
(0 -3.59164e-08 0)
(0 -3.58772e-08 0)
(0 -3.58576e-08 0)
(0 -4.62888e-08 0)
(0 -4.52425e-08 0)
(0 -4.42767e-08 0)
(0 -4.339e-08 0)
(0 -4.25797e-08 0)
(0 -4.18424e-08 0)
(0 -4.11734e-08 0)
(0 -4.05679e-08 0)
(0 -4.00207e-08 0)
(0 -3.95266e-08 0)
(0 -3.90804e-08 0)
(0 -3.86772e-08 0)
(0 -3.83127e-08 0)
(0 -3.79827e-08 0)
(0 -3.7684e-08 0)
(0 -3.74134e-08 0)
(0 -3.71687e-08 0)
(0 -3.69478e-08 0)
(0 -3.67492e-08 0)
(0 -3.65719e-08 0)
(0 -3.6415e-08 0)
(0 -3.62781e-08 0)
(0 -3.61608e-08 0)
(0 -3.60631e-08 0)
(0 -3.59848e-08 0)
(0 -3.5926e-08 0)
(0 -3.58868e-08 0)
(0 -3.58672e-08 0)
(0 -4.63006e-08 0)
(0 -4.5254e-08 0)
(0 -4.42877e-08 0)
(0 -4.34006e-08 0)
(0 -4.25901e-08 0)
(0 -4.18524e-08 0)
(0 -4.11832e-08 0)
(0 -4.05774e-08 0)
(0 -4.003e-08 0)
(0 -3.95357e-08 0)
(0 -3.90893e-08 0)
(0 -3.86859e-08 0)
(0 -3.83212e-08 0)
(0 -3.79912e-08 0)
(0 -3.76923e-08 0)
(0 -3.74217e-08 0)
(0 -3.71768e-08 0)
(0 -3.69558e-08 0)
(0 -3.67572e-08 0)
(0 -3.65798e-08 0)
(0 -3.64228e-08 0)
(0 -3.62859e-08 0)
(0 -3.61686e-08 0)
(0 -3.60708e-08 0)
(0 -3.59925e-08 0)
(0 -3.59337e-08 0)
(0 -3.58945e-08 0)
(0 -3.58748e-08 0)
(0 -4.63095e-08 0)
(0 -4.52625e-08 0)
(0 -4.4296e-08 0)
(0 -4.34087e-08 0)
(0 -4.25979e-08 0)
(0 -4.18599e-08 0)
(0 -4.11905e-08 0)
(0 -4.05846e-08 0)
(0 -4.0037e-08 0)
(0 -3.95425e-08 0)
(0 -3.90959e-08 0)
(0 -3.86925e-08 0)
(0 -3.83277e-08 0)
(0 -3.79975e-08 0)
(0 -3.76986e-08 0)
(0 -3.74278e-08 0)
(0 -3.71829e-08 0)
(0 -3.69619e-08 0)
(0 -3.67632e-08 0)
(0 -3.65857e-08 0)
(0 -3.64287e-08 0)
(0 -3.62917e-08 0)
(0 -3.61744e-08 0)
(0 -3.60766e-08 0)
(0 -3.59983e-08 0)
(0 -3.59395e-08 0)
(0 -3.59002e-08 0)
(0 -3.58806e-08 0)
(0 -4.63154e-08 0)
(0 -4.52682e-08 0)
(0 -4.43015e-08 0)
(0 -4.3414e-08 0)
(0 -4.2603e-08 0)
(0 -4.1865e-08 0)
(0 -4.11954e-08 0)
(0 -4.05894e-08 0)
(0 -4.00417e-08 0)
(0 -3.95471e-08 0)
(0 -3.91004e-08 0)
(0 -3.86969e-08 0)
(0 -3.8332e-08 0)
(0 -3.80018e-08 0)
(0 -3.77027e-08 0)
(0 -3.7432e-08 0)
(0 -3.7187e-08 0)
(0 -3.69659e-08 0)
(0 -3.67672e-08 0)
(0 -3.65897e-08 0)
(0 -3.64327e-08 0)
(0 -3.62957e-08 0)
(0 -3.61783e-08 0)
(0 -3.60805e-08 0)
(0 -3.60021e-08 0)
(0 -3.59433e-08 0)
(0 -3.59041e-08 0)
(0 -3.58844e-08 0)
(0 -4.63184e-08 0)
(0 -4.52711e-08 0)
(0 -4.43043e-08 0)
(0 -4.34167e-08 0)
(0 -4.26056e-08 0)
(0 -4.18675e-08 0)
(0 -4.11978e-08 0)
(0 -4.05917e-08 0)
(0 -4.0044e-08 0)
(0 -3.95493e-08 0)
(0 -3.91026e-08 0)
(0 -3.86991e-08 0)
(0 -3.83341e-08 0)
(0 -3.80039e-08 0)
(0 -3.77048e-08 0)
(0 -3.7434e-08 0)
(0 -3.7189e-08 0)
(0 -3.69679e-08 0)
(0 -3.67692e-08 0)
(0 -3.65917e-08 0)
(0 -3.64347e-08 0)
(0 -3.62976e-08 0)
(0 -3.61802e-08 0)
(0 -3.60824e-08 0)
(0 -3.60041e-08 0)
(0 -3.59453e-08 0)
(0 -3.5906e-08 0)
(0 -3.58864e-08 0)
)
;

boundaryField
{
    bc-2
    {
        type            empty;
    }
    bc-3
    {
        type            empty;
    }
    bottom
    {
        type            zeroGradient;
    }
    leftSide
    {
        type            zeroGradient;
    }
    naturalSurface
    {
        type            zeroGradient;
    }
    rightSide
    {
        type            zeroGradient;
    }
    slopesurface
    {
        type            zeroGradient;
    }
    subGradeSurface
    {
        type            zeroGradient;
    }
}


// ************************************************************************* //
