# Supplementary material for: A finite volume-based model for the hydrothermal behavior of soil under freeze–thaw cycles
Source: PLoS One. 2021 Jun 3;16(6):e0252680. doi: 10.1371/journal.pone.0252680 (PMC8174737; doi:10.1371/journal.pone.0252680)
Supplement: S2 Data — (ZIP) [file pone.0252680.s002.zip › 土柱计算数据/2/2.90304e+08/solidTemperature]

/*--------------------------------*- C++ -*----------------------------------*\
| =========                 |                                                 |
| \\      /  F ield         | OpenFOAM: The Open Source CFD Toolbox           |
|  \\    /   O peration     | Version:  2.4.0                                 |
|   \\  /    A nd           | Web:      www.OpenFOAM.org                      |
|    \\/     M anipulation  |                                                 |
\*---------------------------------------------------------------------------*/
FoamFile
{
    version     2.0;
    format      ascii;
    class       volScalarField;
    location    "2.90304e+08";
    object      solidTemperature;
}
// * * * * * * * * * * * * * * * * * * * * * * * * * * * * * * * * * * * * * //

dimensions      [0 0 0 1 0 0 0];

internalField   nonuniform List<scalar> 
9554
(
285.369
286.21
286.011
285.223
284.175
283.087
282.093
281.262
280.616
280.149
279.838
279.653
279.564
279.54
279.559
279.603
279.657
279.712
279.764
279.81
279.847
279.878
285.369
286.21
286.011
285.224
284.175
283.087
282.093
281.262
280.616
280.149
279.838
279.653
279.564
279.54
279.559
279.603
279.657
279.712
279.764
279.81
279.847
279.878
285.369
286.21
286.011
285.224
284.175
283.087
282.093
281.262
280.616
280.149
279.838
279.654
279.564
279.54
279.56
279.603
279.657
279.713
279.765
279.81
279.848
279.878
285.369
286.21
286.011
285.224
284.176
283.087
282.093
281.262
280.616
280.149
279.838
279.654
279.564
279.541
279.56
279.603
279.657
279.713
279.765
279.81
279.848
279.878
285.369
286.21
286.011
285.224
284.176
283.088
282.093
281.262
280.616
280.149
279.839
279.654
279.564
279.541
279.56
279.604
279.658
279.713
279.765
279.81
279.848
279.879
285.369
286.21
286.011
285.224
284.176
283.088
282.094
281.262
280.616
280.15
279.839
279.654
279.565
279.541
279.561
279.604
279.658
279.714
279.766
279.811
279.849
279.879
285.369
286.21
286.011
285.224
284.176
283.088
282.094
281.263
280.617
280.15
279.839
279.655
279.565
279.542
279.561
279.604
279.658
279.714
279.766
279.811
279.849
279.879
285.369
286.21
286.011
285.224
284.176
283.088
282.094
281.263
280.617
280.15
279.84
279.655
279.566
279.542
279.562
279.605
279.659
279.715
279.767
279.812
279.85
279.88
285.369
286.21
286.012
285.224
284.176
283.089
282.095
281.263
280.618
280.151
279.84
279.656
279.566
279.543
279.562
279.606
279.66
279.715
279.767
279.813
279.85
279.881
285.369
286.21
286.012
285.225
284.177
283.089
282.095
281.264
280.618
280.151
279.841
279.656
279.567
279.543
279.563
279.606
279.66
279.716
279.768
279.813
279.851
279.882
285.369
286.21
286.012
285.225
284.177
283.089
282.095
281.264
280.619
280.152
279.841
279.657
279.567
279.544
279.564
279.607
279.661
279.717
279.769
279.814
279.852
279.883
285.369
286.21
286.012
285.225
284.177
283.09
282.096
281.265
280.619
280.153
279.842
279.658
279.568
279.545
279.564
279.608
279.662
279.718
279.77
279.815
279.853
279.884
285.369
286.21
286.012
285.225
284.178
283.09
282.097
281.265
280.62
280.153
279.843
279.659
279.569
279.546
279.565
279.609
279.663
279.719
279.771
279.816
279.854
279.885
285.37
286.211
286.012
285.226
284.178
283.091
282.097
281.266
280.621
280.154
279.844
279.66
279.57
279.547
279.566
279.61
279.664
279.72
279.772
279.818
279.855
279.886
285.37
286.211
286.013
285.226
284.179
283.091
282.098
281.267
280.621
280.155
279.845
279.66
279.571
279.548
279.568
279.611
279.665
279.721
279.773
279.819
279.857
279.887
285.37
286.211
286.013
285.227
284.179
283.092
282.098
281.268
280.622
280.156
279.846
279.662
279.572
279.549
279.569
279.612
279.667
279.723
279.775
279.82
279.858
279.889
285.37
286.211
286.013
285.227
284.18
283.093
282.099
281.268
280.623
280.157
279.847
279.663
279.573
279.55
279.57
279.614
279.668
279.724
279.776
279.822
279.86
279.89
285.37
286.211
286.014
285.227
284.18
283.093
282.1
281.269
280.624
280.158
279.848
279.664
279.575
279.552
279.571
279.615
279.67
279.726
279.778
279.823
279.861
279.892
285.37
286.211
286.014
285.228
284.181
283.094
282.101
281.271
280.625
280.159
279.849
279.665
279.576
279.553
279.573
279.617
279.671
279.727
279.779
279.825
279.863
279.893
285.37
286.212
286.015
285.229
284.182
283.095
282.102
281.272
280.627
280.161
279.851
279.667
279.578
279.555
279.575
279.618
279.673
279.729
279.781
279.827
279.865
279.895
285.37
286.212
286.015
285.229
284.183
283.096
282.104
281.273
280.628
280.162
279.852
279.668
279.579
279.557
279.576
279.62
279.675
279.731
279.783
279.829
279.867
279.897
285.37
286.212
286.016
285.23
284.184
283.098
282.105
281.275
280.63
280.164
279.854
279.67
279.581
279.558
279.578
279.622
279.677
279.733
279.785
279.831
279.869
279.899
285.37
286.213
286.016
285.231
284.185
283.099
282.107
281.277
280.632
280.166
279.856
279.672
279.583
279.561
279.58
279.624
279.679
279.735
279.787
279.833
279.871
279.901
285.37
286.213
286.017
285.233
284.187
283.101
282.109
281.279
280.634
280.168
279.859
279.675
279.586
279.563
279.583
279.627
279.681
279.737
279.79
279.835
279.873
279.904
285.371
286.214
286.018
285.234
284.188
283.103
282.111
281.281
280.637
280.171
279.861
279.678
279.589
279.566
279.585
279.629
279.684
279.74
279.792
279.838
279.876
279.906
285.371
286.214
286.019
285.235
284.19
283.105
282.113
281.284
280.64
280.174
279.865
279.681
279.592
279.569
279.588
279.632
279.687
279.743
279.795
279.84
279.878
279.909
285.371
286.215
286.02
285.236
284.192
283.107
282.116
281.287
280.643
280.177
279.868
279.684
279.595
279.572
279.592
279.635
279.69
279.746
279.798
279.843
279.881
279.912
285.371
286.215
286.02
285.237
284.193
283.109
282.118
281.289
280.646
280.181
279.872
279.688
279.599
279.576
279.596
279.639
279.693
279.749
279.801
279.846
279.884
279.914
285.371
286.215
286.02
285.237
284.194
283.11
282.12
281.292
280.649
280.185
279.876
279.692
279.603
279.58
279.6
279.643
279.697
279.753
279.804
279.85
279.887
279.918
285.37
286.214
286.019
285.236
284.193
283.11
282.121
281.294
280.652
280.188
279.88
279.697
279.608
279.585
279.604
279.648
279.701
279.757
279.808
279.853
279.891
279.921
285.37
286.212
286.016
285.233
284.19
283.108
282.12
281.294
280.654
280.191
279.884
279.702
279.613
279.59
279.609
279.652
279.706
279.761
279.812
279.857
279.894
279.924
285.368
286.207
286.01
285.226
284.183
283.102
282.116
281.292
280.654
280.193
279.887
279.706
279.618
279.596
279.615
279.658
279.711
279.766
279.817
279.861
279.898
279.928
285.365
286.2
285.999
285.213
284.171
283.091
282.108
281.287
280.652
280.194
279.89
279.71
279.623
279.601
279.621
279.664
279.717
279.771
279.822
279.866
279.903
279.932
285.361
286.189
285.982
285.193
284.151
283.073
282.093
281.277
280.646
280.191
279.891
279.714
279.628
279.607
279.627
279.67
279.723
279.777
279.827
279.871
279.907
279.936
285.355
286.171
285.955
285.162
284.119
283.045
282.07
281.26
280.634
280.186
279.89
279.716
279.633
279.613
279.634
279.677
279.729
279.783
279.833
279.876
279.912
279.941
285.346
286.144
285.917
285.117
284.074
283.004
282.036
281.234
280.617
280.176
279.886
279.717
279.637
279.619
279.64
279.684
279.736
279.789
279.839
279.882
279.917
279.946
285.333
286.108
285.863
285.055
284.011
282.946
281.988
281.198
280.592
280.161
279.879
279.715
279.64
279.625
279.647
279.691
279.744
279.797
279.845
279.888
279.923
279.951
285.319
286.062
285.792
284.971
283.926
282.871
281.926
281.151
280.559
280.14
279.868
279.712
279.642
279.63
279.654
279.699
279.751
279.804
279.852
279.894
279.928
279.956
285.312
286.013
285.706
284.866
283.82
282.775
281.847
281.091
280.518
280.114
279.854
279.707
279.643
279.635
279.662
279.707
279.76
279.812
279.86
279.901
279.934
279.961
285.357
285.983
285.611
284.74
283.691
282.66
281.753
281.02
280.468
280.083
279.837
279.701
279.644
279.64
279.669
279.716
279.769
279.82
279.867
279.908
279.941
279.967
284.549
284.567
284.515
285.098
284.859
285.222
285.216
286.007
284.904
286.212
285.609
286.1
284.798
286.192
285.193
285.785
285.271
285.232
286.046
285.084
284.69
286.269
285.145
286.083
285.736
285.372
285.068
285.887
285.641
284.508
285.721
284.682
284.599
285.882
282.318
286.086
283.012
280.037
285.953
285.978
285.855
285.789
285.548
285.669
285.445
285.804
285.693
285.605
285.939
284.727
285.223
285.728
286.038
283.987
280.918
279.95
281.421
280.16
286.187
285.26
286.275
285.418
285.37
284.178
286.206
282.459
285.828
284.119
285.168
282.773
285.229
282.004
284.78
283.876
283.585
281.292
284.472
281.039
282.9
282.262
282.605
280.327
282.818
281.879
281.771
280.604
283.39
281.377
282.027
280.381
280.986
280.186
282.469
281.388
280.35
280.264
282.017
280.154
282.342
281.33
281.376
280.285
281.917
281.236
282.342
282.29
282.756
282.633
280.164
280.189
283.074
283.381
279.948
284.724
284.861
286.112
282.803
286.029
282.357
280.787
284.369
283.443
280.745
280.347
283.357
285.23
285.176
282.972
280.334
281.381
282.756
281.533
283.059
286.076
285.822
286.224
284.147
281.526
280.517
280.879
280.201
285.484
282.48
283.742
281.788
281.385
280.142
281.638
283.594
283.489
281.203
280.008
281.179
280.008
281.211
284.623
282.026
285.7
283.172
284.355
286.166
285.828
284.881
286.138
285.77
280.447
280.32
281.113
282.712
280.016
280.875
281.679
282.718
280.023
280.852
280.145
281.219
283.651
282.104
285.384
285.366
285.349
286.027
282.663
283.951
282.363
281.64
283.772
285.138
282.681
280.921
284.498
282.412
280.914
279.953
281.747
283.217
281.798
280.4
285.446
284.647
281.471
280.838
285.002
286.26
282.903
281.709
285.091
285.634
279.928
280.647
280.472
281.328
280.481
281.282
281.624
280.488
281.95
280.737
283.488
281.219
285.87
285.269
282.091
283.226
285.137
285.965
284.203
285.588
285.019
286.245
282.4
283.141
284.404
283.532
280.01
280.571
283.605
284.872
279.967
280.68
282.827
284.017
280.744
282.262
283.307
282
279.93
280.533
280.222
279.944
286.101
285.194
281.802
283.095
282.987
281.958
285.652
285.505
280.247
280.884
282.533
282.886
284.594
285.835
283.03
281.857
282.084
282.298
280.315
280.172
286.176
286.126
286.276
285.825
282.193
282.896
283.361
282.03
283.096
281.774
286.12
284.614
280.805
281.795
285.823
286.124
281.239
282.465
281.806
281.584
280.843
281.873
285.685
286.233
280.62
280.144
280.302
280.048
285.085
284.111
283.334
284.459
281.338
281.495
285.841
285.402
283.741
284.876
281.068
281.916
284.515
283.096
285.232
286.048
280.532
281.124
282.288
281.077
284.688
284.213
282.992
283.217
280.051
280.383
280.524
280.868
280.686
280.595
282.265
281.473
285.086
285.725
284.361
285.167
282.193
282.619
285.771
285.672
281.569
282.53
281.713
281.471
280.268
280.714
281.427
280.982
285.322
285.96
281.246
282.069
280.707
280.395
282.922
283.709
285.738
284.666
281.132
281.959
281.101
280.792
284.068
285.415
280.727
280.412
281.66
281.181
286.193
286.073
285.092
285.736
282.203
281.53
283.765
282.966
281.903
282.609
282.062
281.25
281.16
281.929
281.168
280.828
280.698
280.468
282.778
282.811
285.006
285.834
282.919
282.462
280.976
281.438
279.928
280.172
283.075
282.19
282.734
283.55
280.499
280.795
281.097
280.731
286.064
286.245
280.034
280.195
283.578
282.813
283.135
284.074
280.712
280.49
285.754
284.617
283.655
284.713
286.237
286.204
283.649
283.032
285.456
285.856
282.441
282.943
283.836
284.613
285.103
285.947
285.839
285.523
280.731
280.298
285.508
285.8
280.325
280.656
285.761
284.882
285.907
285.982
280.154
279.933
282.329
283.06
280.01
280.001
280.023
280.004
280.385
280.047
284.788
284.171
281.872
282.462
282.826
282.802
285.89
285.953
284.094
284.331
281.586
282.157
285.781
285.739
284.211
283.27
285.105
284.752
283.927
283.263
283.845
284.526
281.996
282.619
283.296
283.105
285.373
284.498
284.619
285.851
280.191
280.494
282.004
282.098
280.944
281.247
285.919
284.502
286.13
283.566
284.496
285.125
284.686
285.119
284.702
285.973
284.832
286.24
285.256
286.26
285.306
286.138
285.978
286.206
285.241
285.977
285.487
286.367
285.314
283.831
285.276
285.708
285.76
285.518
286.314
285.724
286.57
284.912
286.537
285.669
285.645
285.489
286.413
284.162
286.235
284.188
286.072
286.095
286.151
284.004
285.287
285.26
286.199
283.606
286.168
284.579
286.188
285.875
286.002
283.932
284.489
285.479
283.858
286.088
286.309
285.395
283.978
286.011
283.982
286.214
286.241
284.219
286.44
284.961
286.413
285.763
285.911
286.179
283.877
286.223
286.084
285.221
285.027
284.489
284.355
286.36
286.098
286.164
286.225
285.401
286.603
286.356
286.383
286.299
285.158
283.99
286.262
285.744
286.158
285.445
285.088
286.424
285.886
285.926
285.285
284.396
285.231
286.24
286.216
286.195
285.738
283.906
285.112
284.66
285.929
285.743
284.472
283.564
285.971
286.001
285.49
283.581
285.587
283.878
286.486
285.31
284.907
286.322
286.051
286.297
285.383
286.012
286.14
285.746
285.728
284.693
285.74
286.136
286.268
286.12
286.225
285.888
286.209
286.533
285.282
286.127
285.83
284.846
285.283
284.628
285.298
286.105
286.381
285.435
285.166
286.086
285.951
286.299
286.167
285.885
286.289
285.534
283.776
284.752
284.717
286.191
286.349
286.231
284.705
283.58
286.258
285.932
286.061
286.607
285.836
286.269
286.283
286.217
285.244
286.296
286.347
285.618
285.901
286.195
286.458
286.245
286.147
286.197
284.428
283.955
283.541
284.621
284.307
283.54
283.613
284.529
284.158
285
283.645
284.548
285.873
284.782
286.539
286.061
284.035
284.428
285.915
286.182
285.696
286.44
285.996
285.88
286.578
286.489
284.724
285.982
286.212
285.243
284.968
284.839
285.998
286.364
285.473
285.915
284.559
285.696
285.507
285.422
285.796
285.228
286.195
286.123
285.933
284.719
286.577
286.4
285.926
286.303
284.737
284.909
285.05
285.317
286.474
286.286
286.225
285.838
284.443
284.514
286.253
286.021
286.139
286.068
285.99
286.001
286.193
285.906
285.949
286.108
284.622
285.788
284.863
285.043
286.294
286.064
285.573
285.845
286.316
286.281
285.93
286.12
285.415
284.525
285.842
286.181
285.836
285.996
286.413
285.999
285.736
285.255
286.476
286.484
286.271
286.194
285.921
286.104
285.856
286.147
284.875
285.473
284.841
285.412
286.084
286.064
285.666
284.81
285.651
285.799
285.262
285.969
283.95
284.828
284.768
284.994
285.83
284.617
285.828
285.643
284.472
284.506
284.815
285.312
284.815
285.3
284.81
285.29
284.809
285.29
284.809
285.288
284.809
285.288
284.809
285.29
284.81
285.291
284.812
285.299
284.816
285.31
284.824
285.331
284.833
285.348
284.84
285.36
284.837
285.332
284.767
285.026
284.474
284.502
284.815
285.312
284.815
285.301
284.812
285.296
284.811
285.294
284.811
285.292
284.809
285.286
284.808
285.289
284.81
285.294
284.813
285.302
284.818
285.314
284.825
285.332
284.834
285.354
284.843
285.369
284.842
285.342
284.772
285.034
283.817
284.523
286.131
283.551
284.502
285.139
284.668
285.178
285.396
285.8
285.98
285.925
284.866
286.107
285.051
286.225
284.846
286.165
285.215
285.678
285.125
286.423
285.3
286.103
285.925
284.835
286.491
285.203
286.518
285.313
286.292
284.593
285.68
286.289
286.376
284.296
286.245
284.443
286.069
285.986
286.219
284.115
285.242
284.356
286.194
285.929
286.2
284.56
285.952
285.902
283.777
286.096
286.14
285.397
284.471
284.48
283.895
286.167
286.263
285.249
284.871
286.223
284.637
286.303
286.111
283.855
286.068
284.138
285.925
286.084
284.967
286.567
285.174
283.702
284.909
284.277
286.164
284.537
285.935
286.151
285.962
286.177
285.629
286.135
286.462
286.215
284.654
286.376
286.227
285.407
283.619
285.795
283.823
285.89
285.221
285.88
286.216
286.196
285.486
283.538
285.744
286.146
285.946
284.506
286.233
285.274
286.289
285.846
286.159
286.112
283.707
284.85
283.942
285.552
286.632
286.053
285.959
285.989
283.367
285.359
285.743
286.027
283.49
284.777
286.115
286.048
285.12
286.335
286.095
286.091
285.106
285.821
286.096
284.712
286.285
285.893
286.559
286.397
286.177
285.097
286.598
286.294
284.936
286.55
286.17
285.677
284.63
285.874
284.777
286.091
286.104
285.228
283.524
285.198
283.715
285.375
283.966
285.089
286.271
286.163
286.256
286.476
286.482
285.93
283.435
284.691
286.315
286.565
283.572
284.693
286.177
285.908
284.798
286.033
284.478
285.524
284.769
286.195
286.204
285.399
284.648
283.483
285.954
286.285
286.459
286.466
286.292
286.063
286.201
285.923
284.611
283.899
284.351
283.876
284.484
283.763
285.357
286.238
285.919
286.057
286.193
285.873
286.218
285.926
285.925
286.186
285.999
286.21
285.523
284.696
284.304
283.605
286.321
285.681
285.783
284.701
286.093
285.23
285.4
286.167
285.525
284.609
286.059
285.313
286.361
286.515
286.603
286.135
285.083
285.867
285.931
286.031
284.537
285.171
286.39
286.278
285.491
285.597
285.296
285.865
286.298
286.31
286.272
285.958
286.177
286.21
285.442
285.884
284.988
284.709
286.219
285.719
286.542
285.982
286.515
285.973
285.773
285.255
285.45
285.816
285.734
285.456
285.566
284.761
286.612
286.505
285.231
285.3
286.234
286.526
286.195
285.893
283.686
284.058
286.398
285.954
286.426
286.299
285.421
284.458
283.575
284.371
286.075
285.866
285.913
286.327
285.334
285.272
284.851
285.105
285.912
286.114
284.999
285.167
285.82
286.206
285.748
285.37
283.998
284.097
284.733
284.098
285.677
285.481
285.984
285.636
285.886
286.198
286.153
286.338
285.803
286.175
285.625
284.541
284.135
283.383
285.763
285.639
280.191
286.112
282.694
279.951
285.98
286.013
285.579
285.571
285.129
285.79
284.905
285.874
284.9
285.793
285.985
285.944
285.466
286.04
285.06
281.116
281.998
280.663
282.745
280.006
280.011
286.123
284.924
285.806
285.884
285.648
286.04
284.313
286.137
285.045
285.792
283.245
284.237
282.655
285.132
282.651
283.598
281.641
283.672
282.313
284.034
281.398
281.697
282.813
282.789
280.798
283.12
280.563
281.074
281.239
282.709
280.342
280.781
280.752
282.053
280.987
282.266
280.361
281.877
280.791
281.866
280.031
282.586
280.523
280.659
280.778
281.874
280.837
280.693
280.159
282.29
279.989
282.258
282.64
280.207
280.38
282.788
282.962
280.585
283.825
281.445
285.036
282.066
284.267
285.634
285.078
286.134
281.84
282.685
282.873
280.649
284.549
286.183
285.613
285.911
280.109
281.638
282.525
282.332
282.571
283.928
281.445
283.924
281.098
281.083
286.141
284.718
284.886
282.355
282.344
284.553
280.574
279.951
280.539
280.033
282.765
281.255
282.253
280.391
285.012
285.859
284.256
284.016
281.068
280.038
281.732
281.912
283.346
285.221
280.289
279.943
285.626
286.076
280.542
280.058
284.819
284.591
282.715
281.094
280.495
280.156
282.324
283.313
285.018
285.94
285.294
285.307
283.01
281.195
280.381
279.937
280.791
281.408
285.439
285.914
281.065
282.972
283.158
281.885
283.93
285.259
281.225
282.09
283.738
283.191
285.819
285.389
283.852
283.198
282.944
281.742
283.116
281.514
280.555
281.01
284.757
284.101
280.747
281.743
286.116
285.991
285.721
284.794
285.556
285.697
280.879
281.768
280.501
281.713
280.954
281.376
280.255
280.054
280.274
280.054
285.811
285.555
282.385
281.367
283.254
282.262
279.957
280.36
284.978
283.546
285.165
285.988
279.983
280.377
280.158
279.929
285.614
285.723
284.042
282.891
282.047
282.891
282.017
282.994
280.306
280.591
282.791
281.865
282.876
281.728
280.58
281.39
280.001
280.431
282.268
282.985
282.071
282.683
280.067
280.461
280.239
280.129
281.138
281.208
285.881
285.15
283.36
282.33
285.653
285.002
282.245
282.653
281.416
281.255
285.95
286.069
283.494
283.607
285.881
285.29
281.159
280.412
284.216
284.652
285.112
285.864
282.579
283.331
285.628
286.077
281.906
281.119
282.41
282.942
283.591
283.307
281.649
281.954
280.307
281.025
281.155
281.319
284.913
285.087
281.835
282.822
283.103
284.24
282.234
281.486
282.708
282.077
281.052
280.796
281.344
280.874
282.063
281.358
284.754
285.592
282.802
283.733
280.474
280.569
281.869
281.821
284.762
284.104
283.775
283.172
285.43
285.876
285.716
285.749
280.311
281.039
282.006
281.278
281.566
281.315
280.249
280.76
280.69
281.333
285.828
285.89
280.626
281.278
285.835
284.665
286.049
286.08
281.69
280.787
281.311
281.609
282.681
282.261
283.501
284.184
280.809
280.319
285.606
285.036
286.087
286.193
284.986
284.098
280.713
280.749
280.391
280.931
282.107
282.608
282.009
281.802
280.151
279.914
282.646
282.353
286.07
286
280.783
281.199
281.14
281.864
280.773
280.293
284.685
285.859
281.397
281.63
283.366
282.447
280.534
280.512
285.515
285.183
284.742
284.29
285.882
285.427
280.141
280.199
282.706
282.782
281.726
281.749
280.009
280.159
285.683
285.745
283.536
284.405
285.251
285.683
281.472
280.917
279.928
280.167
280.19
279.955
284.539
285.266
282.268
283.013
283.064
282.303
279.988
280.303
284.284
283.436
284.383
283.594
283.141
283.704
284.704
283.954
286.089
285.9
282.735
283.148
280.369
280.699
284.527
284.223
285.782
285.706
280.092
279.908
282.417
283.225
286.12
285.843
283.116
283.013
285.495
284.512
285.487
285.518
285.39
284.484
284.598
285.59
282.269
281.682
280.312
280.266
281.127
280.795
285.11
284.519
284.567
284.55
285.238
284.732
285.361
284.679
285.922
285.581
286.098
285.487
286.115
285.398
286.027
285.227
285.741
284.866
284.446
286.21
284.934
286.233
284.928
286.286
284.687
286.066
284.98
285.924
285.128
285.289
285.234
285.753
285.473
284.467
279.902
279.92
279.935
279.947
279.958
279.967
279.975
279.983
279.992
280
280.008
280.017
280.026
280.034
280.043
280.052
280.06
280.069
280.077
280.085
280.093
280.101
280.109
280.116
280.124
280.131
280.139
280.146
279.902
279.921
279.935
279.947
279.958
279.967
279.975
279.983
279.992
280
280.008
280.017
280.026
280.034
280.043
280.052
280.06
280.069
280.077
280.085
280.093
280.101
280.109
280.116
280.124
280.131
280.139
280.146
279.902
279.921
279.936
279.948
279.958
279.967
279.975
279.984
279.992
280
280.009
280.017
280.026
280.035
280.043
280.052
280.06
280.069
280.077
280.085
280.093
280.101
280.109
280.116
280.124
280.131
280.139
280.146
279.902
279.921
279.936
279.948
279.958
279.967
279.976
279.984
279.992
280
280.009
280.017
280.026
280.035
280.043
280.052
280.06
280.069
280.077
280.085
280.093
280.101
280.109
280.116
280.124
280.131
280.139
280.146
279.903
279.921
279.936
279.948
279.958
279.967
279.976
279.984
279.992
280.001
280.009
280.018
280.026
280.035
280.044
280.052
280.061
280.069
280.077
280.085
280.093
280.101
280.109
280.116
280.124
280.131
280.139
280.146
279.903
279.922
279.937
279.949
279.959
279.968
279.976
279.985
279.993
280.001
280.01
280.018
280.027
280.035
280.044
280.052
280.061
280.069
280.077
280.086
280.093
280.101
280.109
280.117
280.124
280.132
280.139
280.146
279.903
279.922
279.937
279.949
279.959
279.968
279.977
279.985
279.993
280.002
280.01
280.018
280.027
280.036
280.044
280.053
280.061
280.07
280.078
280.086
280.094
280.101
280.109
280.117
280.124
280.132
280.139
280.146
279.904
279.923
279.938
279.95
279.96
279.969
279.977
279.986
279.994
280.002
280.01
280.019
280.028
280.036
280.045
280.053
280.062
280.07
280.078
280.086
280.094
280.102
280.109
280.117
280.124
280.132
280.139
280.146
279.905
279.924
279.938
279.951
279.961
279.97
279.978
279.986
279.994
280.003
280.011
280.02
280.028
280.037
280.045
280.054
280.062
280.07
280.078
280.086
280.094
280.102
280.11
280.117
280.124
280.132
280.139
280.146
279.906
279.924
279.939
279.951
279.961
279.97
279.979
279.987
279.995
280.003
280.012
280.02
280.029
280.037
280.046
280.054
280.063
280.071
280.079
280.087
280.095
280.102
280.11
280.117
280.125
280.132
280.139
280.146
279.907
279.925
279.94
279.952
279.962
279.971
279.98
279.988
279.996
280.004
280.013
280.021
280.029
280.038
280.046
280.055
280.063
280.071
280.079
280.087
280.095
280.103
280.11
280.117
280.125
280.132
280.139
280.146
279.908
279.926
279.941
279.953
279.963
279.972
279.981
279.989
279.997
280.005
280.013
280.022
280.03
280.039
280.047
280.055
280.064
280.072
280.08
280.088
280.095
280.103
280.11
280.118
280.125
280.132
280.139
280.146
279.909
279.927
279.942
279.954
279.964
279.973
279.982
279.99
279.998
280.006
280.014
280.023
280.031
280.039
280.048
280.056
280.064
280.072
280.08
280.088
280.096
280.103
280.111
280.118
280.125
280.132
280.139
280.146
279.91
279.929
279.944
279.956
279.966
279.975
279.983
279.991
279.999
280.007
280.015
280.024
280.032
280.04
280.049
280.057
280.065
280.073
280.081
280.089
280.096
280.104
280.111
280.118
280.125
280.132
280.14
280.147
279.911
279.93
279.945
279.957
279.967
279.976
279.984
279.992
280
280.008
280.016
280.025
280.033
280.041
280.05
280.058
280.066
280.074
280.082
280.089
280.097
280.104
280.111
280.119
280.126
280.133
280.14
280.147
279.913
279.931
279.946
279.958
279.968
279.977
279.985
279.993
280.001
280.009
280.018
280.026
280.034
280.042
280.051
280.059
280.067
280.075
280.082
280.09
280.097
280.105
280.112
280.119
280.126
280.133
280.14
280.147
279.914
279.933
279.948
279.96
279.97
279.979
279.987
279.995
280.003
280.011
280.019
280.027
280.035
280.043
280.052
280.06
280.068
280.075
280.083
280.091
280.098
280.105
280.112
280.119
280.126
280.133
280.14
280.147
279.916
279.935
279.949
279.961
279.971
279.98
279.988
279.996
280.004
280.012
280.02
280.028
280.036
280.045
280.053
280.061
280.069
280.076
280.084
280.091
280.099
280.106
280.113
280.12
280.127
280.133
280.14
280.147
279.917
279.936
279.951
279.963
279.973
279.982
279.99
279.998
280.006
280.014
280.022
280.03
280.038
280.046
280.054
280.062
280.07
280.077
280.085
280.092
280.099
280.106
280.113
280.12
280.127
280.134
280.14
280.147
279.919
279.938
279.953
279.965
279.975
279.984
279.992
280
280.007
280.015
280.023
280.031
280.039
280.047
280.055
280.063
280.071
280.078
280.086
280.093
280.1
280.107
280.114
280.121
280.127
280.134
280.14
280.147
279.921
279.94
279.955
279.967
279.977
279.986
279.994
280.002
280.009
280.017
280.025
280.033
280.041
280.049
280.056
280.064
280.072
280.079
280.087
280.094
280.101
280.108
280.114
280.121
280.128
280.134
280.14
280.147
279.923
279.942
279.957
279.969
279.979
279.988
279.996
280.003
280.011
280.019
280.027
280.034
280.042
280.05
280.058
280.066
280.073
280.08
280.088
280.095
280.102
280.108
280.115
280.122
280.128
280.134
280.141
280.147
279.926
279.944
279.959
279.971
279.981
279.99
279.998
280.005
280.013
280.021
280.028
280.036
280.044
280.052
280.059
280.067
280.074
280.082
280.089
280.096
280.103
280.109
280.116
280.122
280.128
280.135
280.141
280.147
279.928
279.947
279.961
279.973
279.983
279.992
280
280.008
280.015
280.023
280.03
280.038
280.046
280.053
280.061
280.068
280.076
280.083
280.09
280.097
280.103
280.11
280.116
280.123
280.129
280.135
280.141
280.147
279.93
279.949
279.964
279.976
279.986
279.994
280.002
280.01
280.017
280.025
280.032
280.04
280.048
280.055
280.063
280.07
280.077
280.084
280.091
280.098
280.104
280.111
280.117
280.123
280.129
280.135
280.141
280.147
279.933
279.952
279.966
279.978
279.988
279.997
280.005
280.012
280.02
280.027
280.035
280.042
280.05
280.057
280.064
280.072
280.079
280.086
280.092
280.099
280.105
280.112
280.118
280.124
280.13
280.136
280.141
280.147
279.936
279.954
279.969
279.981
279.991
279.999
280.007
280.015
280.022
280.029
280.037
280.044
280.052
280.059
280.066
280.073
280.08
280.087
280.094
280.1
280.107
280.113
280.119
280.125
280.13
280.136
280.142
280.147
279.938
279.957
279.972
279.984
279.993
280.002
280.01
280.017
280.025
280.032
280.039
280.046
280.054
280.061
280.068
280.075
280.082
280.089
280.095
280.102
280.108
280.114
280.119
280.125
280.131
280.136
280.142
280.147
279.941
279.96
279.975
279.986
279.996
280.005
280.012
280.02
280.027
280.034
280.042
280.049
280.056
280.063
280.07
280.077
280.084
280.09
280.097
280.103
280.109
280.115
280.12
280.126
280.131
280.137
280.142
280.147
279.945
279.963
279.978
279.99
279.999
280.008
280.015
280.023
280.03
280.037
280.044
280.051
280.058
280.065
280.072
280.079
280.086
280.092
280.098
280.104
280.11
280.116
280.121
280.127
280.132
280.137
280.142
280.147
279.948
279.967
279.981
279.993
280.002
280.011
280.018
280.026
280.033
280.04
280.047
280.054
280.061
280.068
280.074
280.081
280.087
280.094
280.1
280.106
280.111
280.117
280.122
280.127
280.133
280.138
280.143
280.148
279.952
279.97
279.984
279.996
280.005
280.014
280.021
280.029
280.036
280.043
280.049
280.056
280.063
280.07
280.077
280.083
280.089
280.095
280.101
280.107
280.113
280.118
280.123
280.128
280.133
280.138
280.143
280.148
279.955
279.974
279.988
279.999
280.009
280.017
280.025
280.032
280.039
280.045
280.052
280.059
280.066
280.072
280.079
280.085
280.091
280.097
280.103
280.109
280.114
280.119
280.124
280.129
280.134
280.138
280.143
280.148
279.959
279.977
279.992
280.003
280.012
280.02
280.028
280.035
280.042
280.049
280.055
280.062
280.068
280.075
280.081
280.087
280.093
280.099
280.105
280.11
280.115
280.12
280.125
280.13
280.134
280.139
280.143
280.148
279.964
279.981
279.995
280.007
280.016
280.024
280.031
280.038
280.045
280.052
280.058
280.065
280.071
280.078
280.084
280.09
280.096
280.101
280.107
280.112
280.117
280.122
280.126
280.131
280.135
280.139
280.144
280.148
279.968
279.986
279.999
280.01
280.02
280.028
280.035
280.042
280.048
280.055
280.061
280.068
280.074
280.08
280.086
280.092
280.098
280.103
280.108
280.113
280.118
280.123
280.127
280.132
280.136
280.14
280.144
280.148
279.973
279.99
280.004
280.014
280.023
280.031
280.038
280.045
280.052
280.058
280.065
280.071
280.077
280.083
280.089
280.095
280.1
280.105
280.11
280.115
280.12
280.124
280.128
280.133
280.137
280.14
280.144
280.148
279.978
279.995
280.008
280.019
280.027
280.035
280.042
280.049
280.055
280.062
280.068
280.074
280.08
280.086
280.092
280.097
280.102
280.107
280.112
280.117
280.121
280.126
280.13
280.133
280.137
280.141
280.145
280.148
279.983
279.999
280.012
280.023
280.031
280.039
280.046
280.053
280.059
280.065
280.071
280.077
280.083
280.089
280.094
280.1
280.105
280.11
280.114
280.119
280.123
280.127
280.131
280.134
280.138
280.142
280.145
280.148
279.988
280.004
280.017
280.027
280.036
280.043
280.05
280.056
280.063
280.069
280.075
280.081
280.086
280.092
280.097
280.102
280.107
280.112
280.116
280.121
280.125
280.128
280.132
280.135
280.139
280.142
280.145
280.148
286.26
286.381
286.42
286.324
286.058
285.664
285.645
285.833
285.977
286.057
286.062
286.015
284.688
284.909
285.108
285.277
285.411
285.516
283.626
283.847
284.059
284.257
284.437
284.598
282.609
282.809
283.005
283.196
283.376
283.543
281.726
281.891
282.057
282.221
282.379
282.526
281.013
281.14
281.27
281.399
281.525
281.645
280.475
280.566
280.66
280.755
280.849
280.938
280.098
280.158
280.221
280.285
280.35
280.411
279.856
279.891
279.928
279.968
280.008
280.047
279.72
279.736
279.754
279.775
279.796
279.817
279.661
279.664
279.669
279.676
279.684
279.693
279.656
279.651
279.647
279.645
279.644
279.644
279.684
279.674
279.665
279.657
279.651
279.645
279.729
279.717
279.705
279.695
279.686
279.677
279.782
279.769
279.757
279.745
279.735
279.725
279.834
279.821
279.809
279.798
279.788
279.778
279.881
279.87
279.859
279.849
279.839
279.829
279.922
279.912
279.903
279.893
279.884
279.876
279.957
279.948
279.939
279.931
279.923
279.915
279.984
279.976
279.969
279.961
279.954
279.947
280.006
279.999
279.992
279.986
279.979
279.973
279.993
280.009
280.021
280.032
280.04
280.047
280.054
280.06
280.066
280.072
280.078
280.084
280.09
280.095
280.1
280.105
280.11
280.114
280.118
280.122
280.126
280.13
280.133
280.136
280.14
280.143
280.146
280.149
279.999
280.014
280.026
280.036
280.044
280.051
280.058
280.064
280.07
280.076
280.082
280.087
280.093
280.098
280.103
280.108
280.112
280.117
280.121
280.124
280.128
280.131
280.134
280.137
280.14
280.143
280.146
280.149
280.005
280.019
280.031
280.041
280.049
280.056
280.062
280.068
280.074
280.08
280.086
280.091
280.096
280.101
280.106
280.111
280.115
280.119
280.123
280.126
280.13
280.133
280.136
280.139
280.141
280.144
280.146
280.149
280.011
280.025
280.036
280.045
280.053
280.06
280.066
280.072
280.078
280.084
280.089
280.095
280.1
280.104
280.109
280.113
280.118
280.121
280.125
280.128
280.131
280.134
280.137
280.14
280.142
280.144
280.147
280.149
280.017
280.03
280.041
280.05
280.058
280.065
280.071
280.077
280.082
280.088
280.093
280.098
280.103
280.108
280.112
280.116
280.12
280.124
280.127
280.13
280.133
280.136
280.138
280.141
280.143
280.145
280.147
280.149
280.023
280.036
280.046
280.055
280.062
280.069
280.075
280.081
280.086
280.092
280.097
280.102
280.107
280.111
280.115
280.119
280.123
280.126
280.129
280.132
280.135
280.137
280.14
280.142
280.144
280.146
280.147
280.149
286.093
285.427
284.451
283.397
282.408
281.562
280.888
280.387
280.041
279.824
279.706
279.661
279.663
279.695
279.743
279.795
279.847
279.893
279.933
279.966
279.992
280.012
285.904
285.188
284.198
283.159
282.203
281.398
280.766
280.303
279.988
279.796
279.696
279.662
279.672
279.708
279.757
279.81
279.86
279.905
279.943
279.975
280
280.019
285.694
284.924
283.926
282.909
281.992
281.232
280.644
280.221
279.939
279.771
279.688
279.666
279.683
279.723
279.773
279.825
279.874
279.917
279.954
279.984
280.007
280.026
285.472
284.634
283.631
282.644
281.773
281.063
280.523
280.141
279.892
279.748
279.683
279.672
279.696
279.738
279.789
279.84
279.888
279.93
279.964
279.993
280.015
280.033
285.218
284.31
283.31
282.362
281.545
280.891
280.403
280.063
279.847
279.729
279.68
279.68
279.71
279.755
279.806
279.856
279.902
279.942
279.975
280.002
280.023
280.04
284.907
283.948
282.965
282.067
281.311
280.718
280.284
279.988
279.806
279.712
279.68
279.69
279.725
279.772
279.823
279.872
279.916
279.954
279.986
280.011
280.031
280.047
284.526
283.548
282.6
281.763
281.076
280.547
280.168
279.917
279.769
279.698
279.682
279.701
279.741
279.79
279.841
279.888
279.931
279.967
279.996
280.02
280.038
280.053
284.091
283.123
282.226
281.459
280.844
280.382
280.059
279.852
279.736
279.688
279.687
279.715
279.758
279.808
279.858
279.905
279.945
279.979
280.006
280.028
280.046
280.06
283.622
282.687
281.855
281.163
280.623
280.227
279.959
279.794
279.709
279.682
279.694
279.73
279.777
279.827
279.876
279.921
279.959
279.991
280.016
280.037
280.053
280.066
283.143
282.258
281.498
280.884
280.418
280.087
279.87
279.745
279.688
279.681
279.704
279.746
279.796
279.846
279.894
279.936
279.972
280.002
280.026
280.045
280.06
280.072
282.671
281.848
281.164
280.629
280.234
279.963
279.794
279.705
279.674
279.684
279.717
279.764
279.815
279.866
279.912
279.952
279.985
280.013
280.035
280.053
280.067
280.078
282.216
281.465
280.86
280.4
280.072
279.857
279.732
279.676
279.667
279.691
279.733
279.783
279.835
279.885
279.929
279.967
279.998
280.023
280.044
280.06
280.073
280.083
281.795
281.119
280.59
280.202
279.936
279.771
279.685
279.656
279.667
279.702
279.75
279.803
279.855
279.903
279.945
279.981
280.01
280.033
280.052
280.067
280.079
280.089
281.414
280.812
280.357
280.034
279.824
279.703
279.65
279.645
279.672
279.716
279.769
279.824
279.875
279.922
279.961
279.994
280.021
280.043
280.06
280.074
280.085
280.094
281.08
280.548
280.16
279.896
279.735
279.653
279.628
279.643
279.682
279.734
279.79
279.845
279.895
279.939
279.976
280.007
280.032
280.051
280.067
280.08
280.09
280.099
280.789
280.324
279.997
279.786
279.668
279.618
279.617
279.648
279.696
279.753
279.811
279.865
279.914
279.956
279.99
280.019
280.041
280.06
280.074
280.086
280.095
280.104
280.542
280.139
279.866
279.701
279.619
279.597
279.615
279.658
279.714
279.774
279.832
279.885
279.932
279.971
280.003
280.03
280.05
280.067
280.08
280.091
280.1
280.108
280.337
279.989
279.764
279.638
279.586
279.586
279.619
279.672
279.733
279.795
279.853
279.904
279.949
279.986
280.015
280.039
280.058
280.074
280.086
280.096
280.105
280.112
280.172
279.871
279.687
279.594
279.567
279.584
279.629
279.689
279.753
279.815
279.873
279.922
279.964
279.999
280.026
280.048
280.066
280.08
280.091
280.101
280.109
280.116
280.043
279.782
279.632
279.565
279.558
279.589
279.643
279.707
279.773
279.835
279.891
279.939
279.978
280.01
280.036
280.056
280.072
280.085
280.096
280.105
280.113
280.12
279.945
279.717
279.594
279.549
279.557
279.599
279.659
279.726
279.793
279.854
279.908
279.954
279.991
280.021
280.044
280.063
280.078
280.09
280.1
280.108
280.116
280.123
279.873
279.672
279.571
279.543
279.563
279.612
279.676
279.745
279.812
279.872
279.924
279.967
280.002
280.03
280.052
280.069
280.083
280.094
280.104
280.112
280.119
280.126
279.822
279.643
279.559
279.543
279.572
279.627
279.694
279.763
279.829
279.887
279.937
279.978
280.012
280.038
280.058
280.074
280.087
280.098
280.107
280.115
280.122
280.129
279.789
279.627
279.556
279.549
279.584
279.642
279.71
279.78
279.844
279.901
279.949
279.988
280.02
280.044
280.064
280.079
280.091
280.101
280.11
280.118
280.125
280.131
279.77
279.619
279.557
279.558
279.597
279.657
279.726
279.795
279.858
279.913
279.959
279.997
280.027
280.05
280.068
280.083
280.094
280.104
280.113
280.12
280.127
280.134
279.759
279.618
279.563
279.568
279.61
279.671
279.74
279.808
279.87
279.923
279.968
280.004
280.032
280.055
280.072
280.086
280.097
280.106
280.115
280.122
280.129
280.136
279.755
279.62
279.571
279.578
279.622
279.684
279.752
279.819
279.88
279.932
279.975
280.01
280.037
280.059
280.075
280.088
280.099
280.108
280.117
280.124
280.131
280.138
279.756
279.625
279.579
279.589
279.633
279.695
279.763
279.829
279.888
279.939
279.981
280.014
280.041
280.062
280.078
280.091
280.101
280.11
280.118
280.126
280.133
280.139
279.758
279.631
279.587
279.598
279.642
279.704
279.771
279.836
279.895
279.944
279.985
280.018
280.044
280.064
280.08
280.092
280.103
280.111
280.119
280.127
280.134
280.14
279.761
279.637
279.594
279.605
279.65
279.711
279.778
279.842
279.9
279.949
279.989
280.021
280.046
280.066
280.081
280.093
280.104
280.113
280.12
280.128
280.135
280.142
279.765
279.642
279.599
279.611
279.656
279.717
279.783
279.846
279.903
279.952
279.991
280.023
280.048
280.067
280.082
280.094
280.104
280.113
280.121
280.129
280.136
280.142
279.769
279.645
279.603
279.615
279.66
279.72
279.786
279.849
279.905
279.953
279.993
280.024
280.049
280.068
280.083
280.095
280.105
280.114
280.122
280.129
280.136
280.143
279.771
279.647
279.605
279.617
279.661
279.722
279.787
279.85
279.906
279.954
279.993
280.025
280.049
280.068
280.083
280.095
280.105
280.114
280.122
280.129
280.136
280.143
280.029
280.041
280.051
280.06
280.067
280.073
280.079
280.085
280.09
280.096
280.101
280.105
280.11
280.114
280.118
280.122
280.126
280.129
280.132
280.134
280.137
280.139
280.141
280.143
280.145
280.146
280.148
280.149
280.035
280.047
280.057
280.065
280.072
280.078
280.084
280.089
280.095
280.1
280.105
280.109
280.114
280.118
280.122
280.125
280.128
280.131
280.134
280.136
280.139
280.14
280.142
280.144
280.145
280.147
280.148
280.149
280.041
280.052
280.062
280.07
280.076
280.083
280.088
280.094
280.099
280.104
280.108
280.113
280.117
280.121
280.125
280.128
280.131
280.134
280.136
280.138
280.14
280.142
280.144
280.145
280.146
280.147
280.148
280.149
280.047
280.058
280.067
280.074
280.081
280.087
280.093
280.098
280.103
280.108
280.112
280.117
280.121
280.124
280.128
280.131
280.134
280.136
280.139
280.14
280.142
280.144
280.145
280.146
280.147
280.148
280.149
280.15
280.053
280.063
280.072
280.079
280.086
280.092
280.097
280.102
280.107
280.112
280.116
280.12
280.124
280.128
280.131
280.134
280.137
280.139
280.141
280.142
280.144
280.145
280.146
280.147
280.148
280.149
280.149
280.15
280.059
280.069
280.077
280.084
280.09
280.096
280.101
280.107
280.111
280.116
280.12
280.124
280.128
280.131
280.134
280.137
280.139
280.141
280.143
280.145
280.146
280.147
280.148
280.148
280.149
280.149
280.15
280.15
280.065
280.074
280.082
280.089
280.095
280.101
280.106
280.111
280.116
280.12
280.124
280.128
280.131
280.135
280.137
280.14
280.142
280.144
280.145
280.147
280.148
280.148
280.149
280.149
280.15
280.15
280.15
280.15
280.071
280.08
280.087
280.094
280.1
280.105
280.11
280.115
280.12
280.124
280.128
280.132
280.135
280.138
280.141
280.143
280.145
280.146
280.148
280.149
280.149
280.15
280.15
280.15
280.15
280.15
280.15
280.15
280.076
280.085
280.092
280.098
280.104
280.11
280.115
280.119
280.124
280.128
280.132
280.135
280.138
280.141
280.144
280.146
280.147
280.149
280.15
280.151
280.151
280.151
280.152
280.151
280.151
280.151
280.151
280.15
280.082
280.09
280.097
280.103
280.109
280.114
280.119
280.124
280.128
280.132
280.136
280.139
280.142
280.144
280.147
280.149
280.15
280.151
280.152
280.153
280.153
280.153
280.153
280.153
280.152
280.152
280.151
280.15
280.087
280.095
280.102
280.108
280.113
280.118
280.123
280.128
280.132
280.136
280.139
280.143
280.145
280.148
280.15
280.151
280.153
280.154
280.154
280.155
280.155
280.154
280.154
280.154
280.153
280.152
280.151
280.15
280.092
280.1
280.106
280.112
280.118
280.123
280.127
280.132
280.136
280.14
280.143
280.146
280.149
280.151
280.153
280.154
280.155
280.156
280.156
280.156
280.156
280.156
280.155
280.155
280.154
280.153
280.152
280.151
280.097
280.104
280.111
280.116
280.122
280.127
280.131
280.136
280.14
280.143
280.147
280.15
280.152
280.154
280.156
280.157
280.158
280.158
280.158
280.158
280.158
280.157
280.157
280.156
280.154
280.153
280.152
280.151
280.102
280.109
280.115
280.121
280.126
280.131
280.135
280.14
280.144
280.147
280.15
280.153
280.155
280.157
280.158
280.159
280.16
280.16
280.16
280.16
280.16
280.159
280.158
280.157
280.155
280.154
280.152
280.151
280.106
280.113
280.119
280.125
280.13
280.135
280.139
280.144
280.147
280.151
280.154
280.156
280.158
280.16
280.161
280.162
280.162
280.163
280.162
280.162
280.161
280.16
280.159
280.157
280.156
280.154
280.153
280.151
280.111
280.117
280.123
280.129
280.134
280.139
280.143
280.147
280.151
280.154
280.157
280.159
280.161
280.163
280.164
280.164
280.165
280.165
280.164
280.164
280.163
280.161
280.16
280.158
280.157
280.155
280.153
280.151
280.115
280.121
280.127
280.133
280.138
280.142
280.147
280.151
280.154
280.158
280.16
280.162
280.164
280.166
280.166
280.167
280.167
280.167
280.166
280.165
280.164
280.163
280.161
280.159
280.157
280.155
280.153
280.151
280.119
280.125
280.131
280.136
280.141
280.146
280.15
280.154
280.158
280.161
280.163
280.165
280.167
280.168
280.169
280.169
280.169
280.169
280.168
280.167
280.165
280.164
280.162
280.16
280.158
280.156
280.154
280.151
280.123
280.129
280.134
280.14
280.145
280.15
280.154
280.158
280.161
280.164
280.166
280.168
280.17
280.171
280.171
280.171
280.171
280.17
280.17
280.168
280.167
280.165
280.163
280.161
280.159
280.156
280.154
280.151
280.126
280.132
280.138
280.143
280.148
280.153
280.157
280.161
280.164
280.167
280.169
280.171
280.172
280.173
280.173
280.173
280.173
280.172
280.171
280.17
280.168
280.166
280.164
280.162
280.159
280.157
280.154
280.151
280.129
280.135
280.141
280.146
280.151
280.156
280.16
280.164
280.167
280.17
280.172
280.173
280.175
280.175
280.176
280.175
280.175
280.174
280.173
280.171
280.169
280.167
280.165
280.162
280.16
280.157
280.154
280.151
280.132
280.138
280.144
280.149
280.154
280.159
280.163
280.167
280.17
280.172
280.174
280.176
280.177
280.177
280.177
280.177
280.176
280.175
280.174
280.172
280.17
280.168
280.166
280.163
280.16
280.157
280.154
280.151
280.135
280.141
280.147
280.152
280.157
280.162
280.166
280.169
280.172
280.175
280.177
280.178
280.179
280.179
280.179
280.179
280.178
280.177
280.175
280.173
280.171
280.169
280.166
280.164
280.161
280.158
280.155
280.152
280.138
280.144
280.149
280.155
280.16
280.164
280.168
280.172
280.174
280.177
280.179
280.18
280.181
280.181
280.181
280.18
280.179
280.178
280.176
280.174
280.172
280.17
280.167
280.164
280.161
280.158
280.155
280.152
280.14
280.146
280.152
280.157
280.162
280.166
280.17
280.174
280.177
280.179
280.181
280.182
280.183
280.183
280.182
280.182
280.181
280.179
280.178
280.175
280.173
280.17
280.168
280.165
280.162
280.158
280.155
280.152
280.142
280.148
280.154
280.159
280.164
280.168
280.172
280.176
280.178
280.181
280.182
280.183
280.184
280.184
280.184
280.183
280.182
280.18
280.178
280.176
280.174
280.171
280.168
280.165
280.162
280.159
280.155
280.152
280.144
280.15
280.156
280.161
280.166
280.17
280.174
280.177
280.18
280.182
280.184
280.185
280.185
280.185
280.185
280.184
280.183
280.181
280.179
280.177
280.175
280.172
280.169
280.166
280.162
280.159
280.155
280.152
280.146
280.152
280.157
280.163
280.167
280.172
280.176
280.179
280.182
280.184
280.185
280.186
280.187
280.187
280.186
280.185
280.184
280.182
280.18
280.178
280.175
280.172
280.169
280.166
280.163
280.159
280.155
280.152
280.147
280.153
280.159
280.164
280.169
280.173
280.177
280.18
280.183
280.185
280.186
280.187
280.188
280.187
280.187
280.186
280.185
280.183
280.181
280.178
280.176
280.173
280.17
280.166
280.163
280.159
280.156
280.152
280.148
280.154
280.16
280.165
280.17
280.174
280.178
280.181
280.184
280.186
280.187
280.188
280.188
280.188
280.188
280.187
280.185
280.183
280.181
280.179
280.176
280.173
280.17
280.166
280.163
280.159
280.156
280.152
280.149
280.155
280.161
280.166
280.171
280.175
280.179
280.182
280.184
280.186
280.188
280.189
280.189
280.189
280.188
280.187
280.186
280.184
280.181
280.179
280.176
280.173
280.17
280.167
280.163
280.159
280.156
280.152
280.149
280.155
280.161
280.166
280.171
280.175
280.179
280.182
280.185
280.187
280.188
280.189
280.189
280.189
280.188
280.187
280.186
280.184
280.182
280.179
280.176
280.173
280.17
280.167
280.163
280.159
280.156
280.152
280.149
280.156
280.161
280.167
280.171
280.176
280.179
280.182
280.185
280.187
280.188
280.189
280.189
280.189
280.189
280.187
280.186
280.184
280.182
280.179
280.176
280.173
280.17
280.167
280.163
280.159
280.156
280.152
280.01
279.989
279.963
279.93
279.89
279.843
279.791
279.738
279.69
279.658
279.655
279.702
279.821
280.041
280.391
280.897
281.578
282.431
283.427
284.485
285.463
286.125
280.017
279.997
279.972
279.94
279.901
279.856
279.805
279.752
279.703
279.666
279.657
279.692
279.794
279.991
280.31
280.781
281.422
282.238
283.203
284.249
285.24
285.95
280.024
280.005
279.981
279.95
279.913
279.869
279.82
279.767
279.717
279.677
279.661
279.685
279.77
279.943
280.233
280.666
281.266
282.04
282.971
283.997
284.998
285.758
280.031
280.013
279.99
279.961
279.925
279.883
279.835
279.783
279.732
279.689
279.667
279.68
279.749
279.899
280.157
280.553
281.108
281.836
282.725
283.726
284.734
285.559
280.037
280.02
279.999
279.971
279.938
279.897
279.85
279.799
279.748
279.703
279.675
279.678
279.731
279.857
280.084
280.439
280.947
281.623
282.464
283.432
284.442
285.336
280.044
280.028
280.008
279.982
279.95
279.911
279.866
279.816
279.765
279.718
279.684
279.678
279.715
279.818
280.013
280.326
280.783
281.403
282.189
283.114
284.115
285.066
280.051
280.036
280.016
279.992
279.962
279.925
279.882
279.834
279.782
279.734
279.696
279.68
279.702
279.782
279.944
280.215
280.62
281.18
281.902
282.775
283.75
284.733
280.057
280.043
280.025
280.002
279.974
279.939
279.898
279.851
279.801
279.751
279.709
279.684
279.692
279.75
279.88
280.108
280.46
280.956
281.611
282.42
283.353
284.342
280.063
280.05
280.033
280.012
279.986
279.953
279.914
279.869
279.819
279.769
279.723
279.691
279.685
279.722
279.822
280.008
280.306
280.738
281.321
282.059
282.934
283.897
280.069
280.057
280.042
280.022
279.997
279.967
279.93
279.886
279.838
279.787
279.739
279.7
279.682
279.7
279.771
279.918
280.163
280.531
281.041
281.703
282.509
283.428
280.075
280.064
280.049
280.031
280.008
279.98
279.945
279.904
279.857
279.807
279.756
279.712
279.684
279.684
279.728
279.838
280.034
280.34
280.778
281.362
282.094
282.958
280.081
280.07
280.057
280.04
280.019
279.992
279.96
279.921
279.876
279.826
279.775
279.726
279.689
279.674
279.695
279.77
279.921
280.169
280.538
281.044
281.697
282.49
280.087
280.076
280.064
280.048
280.029
280.005
279.974
279.938
279.895
279.846
279.794
279.743
279.698
279.67
279.671
279.716
279.825
280.021
280.324
280.756
281.331
282.052
280.092
280.082
280.071
280.056
280.038
280.016
279.988
279.954
279.913
279.866
279.814
279.761
279.711
279.672
279.655
279.675
279.748
279.895
280.139
280.502
281.002
281.65
280.097
280.088
280.077
280.064
280.047
280.027
280.001
279.969
279.931
279.886
279.835
279.781
279.727
279.68
279.648
279.646
279.687
279.792
279.983
280.282
280.71
281.285
280.102
280.093
280.083
280.071
280.056
280.037
280.013
279.984
279.948
279.905
279.856
279.801
279.745
279.691
279.649
279.628
279.643
279.711
279.854
280.095
280.456
280.958
280.106
280.098
280.089
280.077
280.063
280.046
280.024
279.997
279.964
279.923
279.876
279.822
279.764
279.707
279.655
279.62
279.613
279.65
279.752
279.942
280.242
280.676
280.11
280.103
280.094
280.083
280.071
280.055
280.035
280.01
279.979
279.941
279.895
279.843
279.785
279.724
279.667
279.62
279.595
279.607
279.674
279.82
280.067
280.439
280.114
280.107
280.099
280.089
280.077
280.062
280.044
280.021
279.992
279.957
279.914
279.863
279.806
279.744
279.682
279.626
279.587
279.578
279.617
279.726
279.928
280.249
280.118
280.111
280.103
280.094
280.083
280.069
280.052
280.031
280.005
279.972
279.931
279.882
279.826
279.764
279.699
279.637
279.588
279.563
279.578
279.656
279.82
280.095
280.122
280.115
280.107
280.098
280.088
280.075
280.06
280.04
280.016
279.985
279.947
279.9
279.845
279.784
279.718
279.652
279.594
279.557
279.555
279.608
279.74
279.977
280.125
280.118
280.11
280.102
280.092
280.081
280.066
280.048
280.026
279.997
279.961
279.916
279.864
279.803
279.736
279.668
279.605
279.559
279.543
279.576
279.683
279.891
280.128
280.121
280.114
280.106
280.096
280.085
280.072
280.055
280.034
280.007
279.973
279.931
279.88
279.821
279.755
279.685
279.619
279.566
279.54
279.559
279.647
279.831
280.13
280.124
280.117
280.109
280.1
280.09
280.077
280.061
280.041
280.016
279.984
279.944
279.895
279.837
279.772
279.703
279.634
279.577
279.543
279.552
279.625
279.791
280.133
280.126
280.119
280.111
280.103
280.093
280.081
280.066
280.048
280.024
279.993
279.955
279.908
279.852
279.788
279.719
279.65
279.59
279.551
279.552
279.614
279.766
280.135
280.128
280.121
280.114
280.106
280.096
280.085
280.071
280.053
280.03
280.001
279.964
279.919
279.865
279.802
279.734
279.665
279.603
279.561
279.556
279.611
279.753
280.137
280.13
280.123
280.116
280.108
280.098
280.087
280.074
280.057
280.035
280.008
279.972
279.929
279.876
279.815
279.747
279.678
279.616
279.572
279.564
279.614
279.749
280.139
280.132
280.125
280.118
280.11
280.1
280.09
280.077
280.06
280.04
280.013
279.979
279.936
279.885
279.825
279.759
279.69
279.628
279.583
279.573
279.62
279.75
280.14
280.133
280.126
280.119
280.111
280.102
280.092
280.079
280.063
280.043
280.017
279.984
279.942
279.892
279.833
279.768
279.701
279.638
279.593
279.582
279.626
279.754
280.141
280.134
280.127
280.12
280.112
280.103
280.093
280.081
280.065
280.045
280.02
279.988
279.947
279.898
279.84
279.776
279.709
279.647
279.602
279.59
279.633
279.757
280.142
280.135
280.128
280.121
280.113
280.104
280.094
280.082
280.067
280.047
280.022
279.99
279.951
279.902
279.845
279.781
279.715
279.654
279.609
279.597
279.639
279.763
280.143
280.136
280.129
280.122
280.114
280.105
280.095
280.083
280.068
280.048
280.024
279.992
279.953
279.905
279.848
279.785
279.719
279.658
279.614
279.601
279.644
279.767
280.143
280.136
280.129
280.122
280.114
280.105
280.095
280.083
280.068
280.049
280.024
279.993
279.954
279.906
279.85
279.787
279.722
279.661
279.616
279.604
279.647
279.771
280.149
280.148
280.146
280.144
280.142
280.14
280.138
280.136
280.133
280.131
280.128
280.124
280.121
280.117
280.113
280.109
280.104
280.099
280.094
280.089
280.083
280.078
280.072
280.065
280.058
280.049
280.039
280.026
280.149
280.148
280.147
280.145
280.143
280.142
280.14
280.138
280.135
280.133
280.13
280.127
280.124
280.12
280.116
280.112
280.108
280.103
280.098
280.093
280.087
280.082
280.076
280.07
280.063
280.055
280.045
280.033
280.149
280.148
280.147
280.146
280.145
280.143
280.141
280.14
280.138
280.135
280.133
280.13
280.127
280.123
280.12
280.116
280.111
280.107
280.102
280.097
280.092
280.086
280.081
280.074
280.068
280.06
280.05
280.039
280.15
280.149
280.148
280.147
280.146
280.144
280.143
280.141
280.14
280.138
280.135
280.133
280.13
280.127
280.123
280.119
280.115
280.111
280.106
280.101
280.096
280.091
280.085
280.079
280.072
280.065
280.056
280.045
280.15
280.149
280.148
280.148
280.147
280.146
280.145
280.143
280.142
280.14
280.138
280.135
280.133
280.13
280.126
280.123
280.119
280.115
280.11
280.105
280.1
280.095
280.09
280.084
280.077
280.07
280.061
280.051
280.15
280.149
280.149
280.148
280.148
280.147
280.146
280.145
280.144
280.142
280.14
280.138
280.136
280.133
280.13
280.126
280.123
280.118
280.114
280.11
280.105
280.1
280.094
280.088
280.082
280.075
280.067
280.057
280.15
280.15
280.15
280.149
280.149
280.148
280.148
280.147
280.146
280.144
280.143
280.141
280.139
280.136
280.133
280.13
280.126
280.122
280.118
280.114
280.109
280.104
280.099
280.093
280.087
280.08
280.072
280.062
280.15
280.15
280.15
280.15
280.15
280.15
280.149
280.149
280.148
280.147
280.145
280.144
280.142
280.139
280.136
280.133
280.13
280.126
280.122
280.118
280.113
280.108
280.103
280.098
280.092
280.085
280.077
280.068
280.15
280.15
280.151
280.151
280.151
280.151
280.151
280.15
280.15
280.149
280.148
280.146
280.144
280.142
280.14
280.137
280.134
280.13
280.126
280.122
280.118
280.113
280.108
280.102
280.096
280.09
280.083
280.074
280.15
280.151
280.151
280.152
280.152
280.152
280.152
280.152
280.152
280.151
280.15
280.149
280.147
280.145
280.143
280.14
280.137
280.134
280.13
280.126
280.122
280.117
280.112
280.107
280.101
280.095
280.088
280.079
280.15
280.151
280.152
280.153
280.153
280.154
280.154
280.154
280.154
280.153
280.153
280.151
280.15
280.148
280.146
280.144
280.141
280.138
280.134
280.13
280.126
280.121
280.116
280.111
280.106
280.1
280.093
280.085
280.151
280.152
280.152
280.153
280.154
280.155
280.155
280.156
280.156
280.155
280.155
280.154
280.153
280.151
280.149
280.147
280.145
280.141
280.138
280.134
280.13
280.126
280.121
280.116
280.11
280.104
280.098
280.09
280.151
280.152
280.153
280.154
280.155
280.156
280.157
280.157
280.157
280.157
280.157
280.157
280.156
280.154
280.153
280.151
280.148
280.145
280.142
280.138
280.134
280.13
280.125
280.12
280.115
280.109
280.102
280.095
280.151
280.152
280.154
280.155
280.156
280.157
280.158
280.159
280.159
280.16
280.159
280.159
280.158
280.157
280.156
280.154
280.151
280.149
280.146
280.142
280.138
280.134
280.129
280.124
280.119
280.113
280.107
280.1
280.151
280.152
280.154
280.156
280.157
280.158
280.159
280.16
280.161
280.162
280.162
280.161
280.161
280.16
280.159
280.157
280.155
280.152
280.149
280.146
280.142
280.138
280.133
280.128
280.123
280.117
280.111
280.104
280.151
280.153
280.155
280.156
280.158
280.159
280.161
280.162
280.163
280.163
280.164
280.164
280.163
280.163
280.162
280.16
280.158
280.156
280.153
280.149
280.146
280.142
280.137
280.132
280.127
280.121
280.115
280.109
280.151
280.153
280.155
280.157
280.159
280.161
280.162
280.163
280.164
280.165
280.166
280.166
280.166
280.165
280.164
280.163
280.161
280.159
280.156
280.153
280.149
280.145
280.141
280.136
280.131
280.125
280.12
280.113
280.151
280.153
280.156
280.158
280.16
280.162
280.163
280.165
280.166
280.167
280.168
280.168
280.168
280.168
280.167
280.166
280.164
280.162
280.159
280.156
280.153
280.149
280.145
280.14
280.135
280.129
280.123
280.117
280.151
280.154
280.156
280.158
280.161
280.163
280.164
280.166
280.168
280.169
280.17
280.17
280.17
280.17
280.17
280.169
280.167
280.165
280.163
280.16
280.156
280.152
280.148
280.143
280.138
280.133
280.127
280.121
280.151
280.154
280.156
280.159
280.161
280.164
280.166
280.167
280.169
280.17
280.171
280.172
280.173
280.172
280.172
280.171
280.17
280.168
280.166
280.163
280.159
280.156
280.151
280.147
280.142
280.136
280.131
280.125
280.151
280.154
280.157
280.16
280.162
280.164
280.167
280.169
280.17
280.172
280.173
280.174
280.175
280.175
280.174
280.174
280.172
280.171
280.168
280.166
280.162
280.159
280.155
280.15
280.145
280.14
280.134
280.128
280.151
280.154
280.157
280.16
280.163
280.165
280.168
280.17
280.172
280.173
280.175
280.176
280.176
280.177
280.176
280.176
280.175
280.173
280.171
280.168
280.165
280.162
280.158
280.153
280.148
280.143
280.137
280.131
280.152
280.155
280.158
280.161
280.163
280.166
280.169
280.171
280.173
280.175
280.176
280.177
280.178
280.179
280.178
280.178
280.177
280.176
280.174
280.171
280.168
280.164
280.16
280.156
280.151
280.146
280.14
280.134
280.152
280.155
280.158
280.161
280.164
280.167
280.169
280.172
280.174
280.176
280.178
280.179
280.18
280.18
280.18
280.18
280.179
280.178
280.176
280.173
280.17
280.167
280.163
280.159
280.154
280.148
280.143
280.137
280.152
280.155
280.158
280.161
280.164
280.167
280.17
280.173
280.175
280.177
280.179
280.18
280.181
280.182
280.182
280.182
280.181
280.18
280.178
280.176
280.173
280.169
280.165
280.161
280.156
280.151
280.145
280.139
280.152
280.155
280.158
280.162
280.165
280.168
280.171
280.174
280.176
280.178
280.18
280.181
280.183
280.183
280.184
280.183
280.183
280.182
280.18
280.178
280.175
280.171
280.168
280.163
280.158
280.153
280.147
280.141
280.152
280.155
280.159
280.162
280.165
280.169
280.171
280.174
280.177
280.179
280.181
280.182
280.184
280.185
280.185
280.185
280.184
280.183
280.182
280.179
280.177
280.173
280.17
280.165
280.16
280.155
280.149
280.143
280.152
280.155
280.159
280.162
280.166
280.169
280.172
280.175
280.177
280.18
280.182
280.183
280.185
280.186
280.186
280.186
280.186
280.185
280.183
280.181
280.178
280.175
280.171
280.167
280.162
280.157
280.151
280.145
280.152
280.156
280.159
280.163
280.166
280.169
280.172
280.175
280.178
280.18
280.182
280.184
280.186
280.187
280.187
280.187
280.187
280.186
280.184
280.182
280.18
280.176
280.173
280.168
280.163
280.158
280.152
280.146
280.152
280.156
280.159
280.163
280.166
280.17
280.173
280.176
280.178
280.181
280.183
280.185
280.186
280.187
280.188
280.188
280.188
280.187
280.185
280.183
280.181
280.177
280.174
280.169
280.165
280.159
280.154
280.148
280.152
280.156
280.159
280.163
280.167
280.17
280.173
280.176
280.179
280.181
280.184
280.185
280.187
280.188
280.189
280.189
280.188
280.187
280.186
280.184
280.182
280.178
280.175
280.17
280.166
280.16
280.155
280.148
280.152
280.156
280.159
280.163
280.167
280.17
280.173
280.176
280.179
280.182
280.184
280.186
280.187
280.188
280.189
280.189
280.189
280.188
280.187
280.185
280.182
280.179
280.175
280.171
280.166
280.161
280.155
280.149
280.152
280.156
280.159
280.163
280.167
280.17
280.173
280.176
280.179
280.182
280.184
280.186
280.187
280.188
280.189
280.189
280.189
280.188
280.187
280.185
280.182
280.179
280.176
280.171
280.167
280.161
280.155
280.149
285.664
286.058
286.324
286.428
286.397
286.283
286.013
286.061
286.057
285.983
285.847
285.668
285.514
285.41
285.277
285.113
284.921
284.709
284.595
284.435
284.257
284.062
283.856
283.644
283.539
283.374
283.195
283.007
282.816
282.623
282.523
282.375
282.219
282.057
281.895
281.735
281.641
281.522
281.396
281.268
281.141
281.017
280.934
280.845
280.752
280.657
280.565
280.476
280.407
280.345
280.281
280.217
280.155
280.096
280.043
280.004
279.963
279.924
279.886
279.852
279.814
279.792
279.77
279.75
279.731
279.715
279.689
279.68
279.672
279.665
279.659
279.656
279.64
279.64
279.641
279.642
279.646
279.651
279.642
279.648
279.654
279.661
279.669
279.679
279.675
279.683
279.692
279.702
279.713
279.725
279.722
279.732
279.742
279.753
279.765
279.777
279.776
279.785
279.796
279.806
279.818
279.83
279.827
279.836
279.846
279.856
279.867
279.878
279.874
279.882
279.891
279.9
279.91
279.92
279.913
279.921
279.929
279.937
279.945
279.954
279.945
279.952
279.959
279.967
279.974
279.982
279.971
279.977
279.984
279.99
279.997
280.003
280.02
280.034
280.044
280.053
280.06
280.067
280.073
280.079
280.085
280.09
280.095
280.1
280.105
280.11
280.114
280.118
280.122
280.125
280.128
280.131
280.134
280.137
280.139
280.141
280.143
280.145
280.147
280.149
280.014
280.028
280.039
280.048
280.056
280.063
280.069
280.075
280.08
280.086
280.091
280.097
280.102
280.106
280.111
280.115
280.119
280.123
280.126
280.129
280.132
280.135
280.138
280.14
280.142
280.145
280.147
280.149
280.009
280.023
280.034
280.044
280.051
280.058
280.065
280.071
280.076
280.082
280.088
280.093
280.098
280.103
280.108
280.112
280.116
280.12
280.124
280.127
280.131
280.134
280.136
280.139
280.142
280.144
280.146
280.149
280.003
280.018
280.029
280.039
280.047
280.054
280.06
280.067
280.073
280.078
280.084
280.089
280.095
280.1
280.105
280.109
280.114
280.118
280.122
280.125
280.129
280.132
280.135
280.138
280.141
280.144
280.146
280.149
279.997
280.012
280.024
280.034
280.042
280.05
280.056
280.063
280.069
280.075
280.08
280.086
280.091
280.097
280.102
280.107
280.111
280.116
280.12
280.124
280.127
280.131
280.134
280.137
280.14
280.143
280.146
280.149
279.991
280.007
280.02
280.03
280.038
280.045
280.052
280.059
280.065
280.071
280.077
280.083
280.088
280.094
280.099
280.104
280.109
280.113
280.118
280.122
280.125
280.129
280.133
280.136
280.139
280.142
280.145
280.148
285.369
285.369
285.369
285.369
285.369
285.369
285.369
285.369
285.369
285.369
285.369
285.369
285.369
285.37
285.37
285.37
285.37
285.37
285.37
285.37
285.37
285.37
285.37
285.37
285.37
285.371
285.371
285.371
285.371
285.37
285.37
285.368
285.365
285.361
285.355
285.346
285.333
285.319
285.312
285.356
286.21
286.21
286.21
286.21
286.21
286.21
286.21
286.21
286.21
286.21
286.21
286.21
286.21
286.21
286.211
286.211
286.211
286.211
286.211
286.212
286.212
286.212
286.213
286.213
286.214
286.214
286.215
286.215
286.215
286.214
286.211
286.207
286.2
286.188
286.17
286.144
286.107
286.061
286.012
285.981
286.011
286.011
286.011
286.011
286.011
286.011
286.011
286.011
286.011
286.012
286.012
286.012
286.012
286.012
286.013
286.013
286.013
286.014
286.014
286.014
286.015
286.016
286.016
286.017
286.018
286.019
286.02
286.02
286.02
286.019
286.016
286.009
285.999
285.981
285.955
285.916
285.862
285.79
285.704
285.608
285.223
285.223
285.223
285.224
285.224
285.224
285.224
285.224
285.224
285.224
285.225
285.225
285.225
285.226
285.226
285.226
285.227
285.227
285.228
285.229
285.229
285.23
285.231
285.232
285.233
285.235
285.236
285.237
285.237
285.236
285.232
285.225
285.213
285.192
285.161
285.116
285.053
284.969
284.863
284.737
284.175
284.175
284.175
284.175
284.175
284.176
284.176
284.176
284.176
284.177
284.177
284.177
284.178
284.178
284.179
284.179
284.18
284.18
284.181
284.182
284.183
284.184
284.185
284.186
284.188
284.19
284.191
284.193
284.193
284.192
284.189
284.182
284.17
284.149
284.118
284.072
284.008
283.924
283.817
283.688
283.087
283.087
283.087
283.087
283.087
283.088
283.088
283.088
283.088
283.089
283.089
283.089
283.09
283.09
283.091
283.092
283.092
283.093
283.094
283.095
283.096
283.097
283.099
283.1
283.102
283.104
283.106
283.108
283.109
283.109
283.107
283.101
283.09
283.072
283.043
283.002
282.944
282.868
282.772
282.656
282.093
282.093
282.093
282.093
282.093
282.093
282.094
282.094
282.094
282.095
282.095
282.096
282.096
282.097
282.097
282.098
282.099
282.1
282.101
282.102
282.103
282.105
282.106
282.108
282.11
282.113
282.115
282.117
282.119
282.12
282.119
282.115
282.107
282.092
282.068
282.034
281.986
281.923
281.844
281.749
281.261
281.261
281.261
281.262
281.262
281.262
281.262
281.263
281.263
281.263
281.264
281.264
281.265
281.266
281.266
281.267
281.268
281.269
281.27
281.271
281.273
281.274
281.276
281.278
281.281
281.283
281.286
281.289
281.291
281.293
281.293
281.292
281.286
281.275
281.258
281.232
281.196
281.148
281.088
281.016
280.615
280.615
280.615
280.616
280.616
280.616
280.616
280.617
280.617
280.618
280.618
280.619
280.619
280.62
280.621
280.622
280.623
280.624
280.625
280.626
280.628
280.629
280.631
280.634
280.636
280.639
280.642
280.645
280.648
280.651
280.653
280.653
280.65
280.644
280.633
280.615
280.59
280.557
280.514
280.464
280.148
280.148
280.149
280.149
280.149
280.149
280.15
280.15
280.15
280.151
280.152
280.152
280.153
280.154
280.155
280.155
280.156
280.158
280.159
280.16
280.162
280.163
280.165
280.168
280.17
280.173
280.177
280.18
280.184
280.187
280.19
280.192
280.192
280.19
280.184
280.174
280.159
280.138
280.111
280.079
279.838
279.838
279.838
279.838
279.838
279.839
279.839
279.839
279.84
279.84
279.841
279.842
279.843
279.843
279.844
279.845
279.846
279.847
279.849
279.85
279.852
279.854
279.856
279.858
279.861
279.864
279.867
279.871
279.875
279.879
279.883
279.886
279.889
279.89
279.888
279.884
279.877
279.866
279.851
279.834
279.653
279.653
279.653
279.653
279.654
279.654
279.654
279.655
279.655
279.656
279.657
279.657
279.658
279.659
279.66
279.661
279.662
279.663
279.665
279.666
279.668
279.67
279.672
279.674
279.677
279.68
279.683
279.687
279.692
279.696
279.701
279.705
279.709
279.712
279.714
279.715
279.713
279.71
279.705
279.698
279.563
279.563
279.563
279.564
279.564
279.564
279.565
279.565
279.566
279.566
279.567
279.568
279.569
279.57
279.571
279.572
279.573
279.574
279.575
279.577
279.579
279.581
279.583
279.585
279.588
279.591
279.594
279.598
279.602
279.607
279.612
279.617
279.622
279.627
279.631
279.635
279.638
279.64
279.64
279.641
279.54
279.54
279.54
279.54
279.541
279.541
279.541
279.542
279.542
279.543
279.544
279.545
279.545
279.546
279.547
279.549
279.55
279.551
279.553
279.554
279.556
279.558
279.56
279.562
279.565
279.568
279.571
279.575
279.579
279.584
279.589
279.595
279.6
279.606
279.612
279.617
279.623
279.628
279.633
279.637
279.559
279.559
279.559
279.559
279.56
279.56
279.561
279.561
279.562
279.562
279.563
279.564
279.565
279.566
279.567
279.568
279.569
279.571
279.572
279.574
279.576
279.577
279.58
279.582
279.585
279.588
279.591
279.595
279.599
279.603
279.608
279.614
279.62
279.626
279.632
279.639
279.646
279.653
279.66
279.667
279.602
279.602
279.603
279.603
279.603
279.603
279.604
279.604
279.605
279.606
279.607
279.607
279.608
279.609
279.611
279.612
279.613
279.614
279.616
279.618
279.619
279.621
279.623
279.626
279.628
279.631
279.634
279.638
279.642
279.646
279.651
279.657
279.662
279.669
279.675
279.682
279.689
279.697
279.705
279.714
279.656
279.656
279.657
279.657
279.657
279.658
279.658
279.659
279.659
279.66
279.661
279.662
279.663
279.664
279.665
279.666
279.667
279.669
279.67
279.672
279.674
279.676
279.678
279.68
279.683
279.686
279.689
279.692
279.696
279.7
279.705
279.71
279.715
279.721
279.728
279.735
279.742
279.75
279.758
279.766
279.712
279.712
279.712
279.712
279.713
279.713
279.714
279.714
279.715
279.716
279.717
279.717
279.718
279.72
279.721
279.722
279.723
279.725
279.726
279.728
279.73
279.732
279.734
279.736
279.739
279.742
279.745
279.748
279.751
279.755
279.76
279.765
279.77
279.775
279.781
279.788
279.795
279.802
279.81
279.818
279.764
279.764
279.764
279.764
279.765
279.765
279.766
279.766
279.767
279.768
279.768
279.769
279.77
279.772
279.773
279.774
279.776
279.777
279.779
279.78
279.782
279.784
279.786
279.789
279.791
279.794
279.797
279.8
279.803
279.807
279.811
279.815
279.82
279.826
279.831
279.837
279.844
279.851
279.858
279.866
279.809
279.809
279.809
279.81
279.81
279.81
279.811
279.811
279.812
279.813
279.814
279.815
279.816
279.817
279.818
279.82
279.821
279.823
279.824
279.826
279.828
279.83
279.832
279.834
279.837
279.839
279.842
279.845
279.848
279.852
279.856
279.86
279.864
279.869
279.874
279.88
279.886
279.892
279.899
279.906
279.847
279.847
279.847
279.847
279.848
279.848
279.849
279.849
279.85
279.851
279.852
279.853
279.854
279.855
279.856
279.857
279.859
279.86
279.862
279.864
279.866
279.868
279.87
279.872
279.875
279.877
279.88
279.883
279.886
279.889
279.893
279.897
279.901
279.906
279.91
279.916
279.921
279.927
279.933
279.939
279.877
279.877
279.877
279.878
279.878
279.879
279.879
279.88
279.88
279.881
279.882
279.883
279.884
279.885
279.887
279.888
279.889
279.891
279.893
279.894
279.896
279.898
279.9
279.903
279.905
279.908
279.91
279.913
279.916
279.92
279.923
279.927
279.931
279.935
279.939
279.944
279.949
279.954
279.96
279.965
279.986
280.002
280.015
280.025
280.034
280.041
280.048
280.055
280.061
280.067
280.073
280.079
280.085
280.091
280.096
280.101
280.106
280.111
280.115
280.12
280.124
280.128
280.131
280.135
280.138
280.142
280.145
280.148
279.981
279.997
280.011
280.021
280.03
280.037
280.044
280.051
280.057
280.064
280.07
280.076
280.082
280.088
280.093
280.099
280.104
280.109
280.113
280.118
280.122
280.126
280.13
280.134
280.138
280.141
280.145
280.148
279.976
279.993
280.006
280.017
280.026
280.034
280.041
280.047
280.054
280.06
280.066
280.073
280.079
280.085
280.091
280.096
280.101
280.107
280.111
280.116
280.121
280.125
280.129
280.133
280.137
280.141
280.144
280.148
279.971
279.988
280.002
280.013
280.022
280.03
280.037
280.044
280.05
280.057
280.063
280.07
280.076
280.082
280.088
280.094
280.099
280.104
280.11
280.114
280.119
280.124
280.128
280.132
280.136
280.14
280.144
280.148
279.967
279.984
279.998
280.009
280.018
280.026
280.033
280.04
280.047
280.054
280.06
280.067
280.073
280.079
280.085
280.091
280.097
280.102
280.108
280.113
280.118
280.122
280.127
280.131
280.136
280.14
280.144
280.148
279.962
279.98
279.994
280.005
280.014
280.022
280.03
280.037
280.044
280.05
280.057
280.064
280.07
280.076
280.083
280.089
280.095
280.1
280.106
280.111
280.116
280.121
280.126
280.13
280.135
280.139
280.144
280.148
279.958
279.976
279.99
280.001
280.011
280.019
280.026
280.034
280.04
280.047
280.054
280.061
280.067
280.074
280.08
280.087
280.093
280.098
280.104
280.109
280.115
280.12
280.125
280.129
280.134
280.139
280.143
280.148
279.954
279.972
279.986
279.998
280.007
280.016
280.023
280.03
280.037
280.044
280.051
280.058
280.065
280.071
280.078
280.084
280.091
280.097
280.102
280.108
280.113
280.119
280.124
280.129
280.134
280.138
280.143
280.148
279.95
279.969
279.983
279.995
280.004
280.012
280.02
280.027
280.034
280.041
280.048
280.055
280.062
280.069
280.076
280.082
280.089
280.095
280.101
280.106
280.112
280.117
280.123
280.128
280.133
280.138
280.143
280.148
279.947
279.965
279.98
279.991
280.001
280.009
280.017
280.024
280.031
280.039
280.046
280.053
280.06
280.067
280.073
280.08
280.087
280.093
280.099
280.105
280.111
280.116
280.122
280.127
280.132
280.137
280.142
280.147
279.943
279.962
279.977
279.988
279.998
280.006
280.014
280.021
280.029
280.036
280.043
280.05
280.057
280.064
280.071
280.078
280.085
280.091
280.098
280.104
280.11
280.115
280.121
280.126
280.132
280.137
280.142
280.147
279.94
279.959
279.974
279.985
279.995
280.004
280.011
280.019
280.026
280.033
280.041
280.048
280.055
280.062
280.069
280.076
280.083
280.09
280.096
280.102
280.108
280.114
280.12
280.126
280.131
280.137
280.142
280.147
279.937
279.956
279.971
279.982
279.992
280.001
280.009
280.016
280.023
280.031
280.038
280.045
280.053
280.06
280.067
280.074
280.081
280.088
280.095
280.101
280.107
280.113
280.119
280.125
280.131
280.136
280.142
280.147
279.934
279.953
279.968
279.98
279.99
279.998
280.006
280.014
280.021
280.028
280.036
280.043
280.051
280.058
280.065
280.073
280.08
280.087
280.093
280.1
280.106
280.112
280.118
280.124
280.13
280.136
280.142
280.147
279.932
279.951
279.965
279.977
279.987
279.996
280.004
280.011
280.019
280.026
280.034
280.041
280.049
280.056
280.064
280.071
280.078
280.085
280.092
280.099
280.105
280.111
280.118
280.124
280.13
280.135
280.141
280.147
279.929
279.948
279.963
279.975
279.985
279.993
280.001
280.009
280.016
280.024
280.032
280.039
280.047
280.054
280.062
280.069
280.077
280.084
280.091
280.097
280.104
280.11
280.117
280.123
280.129
280.135
280.141
280.147
279.927
279.946
279.96
279.972
279.982
279.991
279.999
280.007
280.014
280.022
280.03
280.037
280.045
280.053
280.06
280.068
280.075
280.082
280.089
280.096
280.103
280.11
280.116
280.122
280.129
280.135
280.141
280.147
279.925
279.943
279.958
279.97
279.98
279.989
279.997
280.005
280.012
280.02
280.028
280.035
280.043
280.051
280.059
280.066
280.074
280.081
280.088
280.095
280.102
280.109
280.115
280.122
280.128
280.134
280.141
280.147
279.922
279.941
279.956
279.968
279.978
279.987
279.995
280.003
280.01
280.018
280.026
280.034
280.042
280.049
280.057
280.065
280.073
280.08
280.087
280.094
280.101
280.108
280.115
280.121
280.128
280.134
280.141
280.147
279.92
279.939
279.954
279.966
279.976
279.985
279.993
280.001
280.008
280.016
280.024
280.032
280.04
280.048
280.056
280.064
280.071
280.079
280.086
280.093
280.1
280.107
280.114
280.121
280.127
280.134
280.14
280.147
279.918
279.937
279.952
279.964
279.974
279.983
279.991
279.999
280.007
280.015
280.023
280.031
280.039
280.047
280.055
280.062
280.07
280.078
280.085
280.093
280.1
280.107
280.114
280.12
280.127
280.134
280.14
280.147
279.917
279.936
279.95
279.962
279.972
279.981
279.989
279.997
280.005
280.013
280.021
280.029
280.037
280.045
280.053
280.061
280.069
280.077
280.084
280.092
280.099
280.106
280.113
280.12
280.127
280.133
280.14
280.147
279.915
279.934
279.949
279.961
279.971
279.979
279.988
279.996
280.004
280.012
280.02
280.028
280.036
280.044
280.052
280.06
280.068
280.076
280.084
280.091
280.098
280.106
280.113
280.12
280.126
280.133
280.14
280.147
279.913
279.932
279.947
279.959
279.969
279.978
279.986
279.994
280.002
280.01
280.018
280.026
280.035
280.043
280.051
280.059
280.067
280.075
280.083
280.09
280.098
280.105
280.112
280.119
280.126
280.133
280.14
280.147
279.912
279.931
279.946
279.958
279.968
279.977
279.985
279.993
280.001
280.009
280.017
280.025
280.034
280.042
280.05
280.058
280.066
280.074
280.082
280.09
280.097
280.104
280.112
280.119
280.126
280.133
280.14
280.147
279.911
279.929
279.944
279.956
279.966
279.975
279.983
279.992
280
280.008
280.016
280.024
280.032
280.041
280.049
280.057
280.065
280.073
280.081
280.089
280.097
280.104
280.111
280.118
280.126
280.133
280.14
280.147
279.909
279.928
279.943
279.955
279.965
279.974
279.982
279.99
279.998
280.007
280.015
280.023
280.031
280.04
280.048
280.057
280.065
280.073
280.081
280.088
280.096
280.103
280.111
280.118
280.125
280.132
280.139
280.146
279.908
279.927
279.942
279.954
279.964
279.973
279.981
279.989
279.997
280.006
280.014
280.022
280.031
280.039
280.047
280.056
280.064
280.072
280.08
280.088
280.096
280.103
280.111
280.118
280.125
280.132
280.139
280.146
279.907
279.926
279.941
279.953
279.963
279.972
279.98
279.988
279.996
280.005
280.013
280.021
280.03
280.038
280.047
280.055
280.063
280.071
280.079
280.087
280.095
280.103
280.11
280.118
280.125
280.132
280.139
280.146
279.906
279.925
279.94
279.952
279.962
279.971
279.979
279.987
279.996
280.004
280.012
280.02
280.029
280.038
280.046
280.054
280.063
280.071
280.079
280.087
280.095
280.102
280.11
280.117
280.125
280.132
280.139
280.146
279.905
279.924
279.939
279.951
279.961
279.97
279.978
279.987
279.995
280.003
280.011
280.02
280.028
280.037
280.045
280.054
280.062
280.07
280.079
280.087
280.094
280.102
280.11
280.117
280.125
280.132
280.139
280.146
279.904
279.923
279.938
279.95
279.96
279.969
279.978
279.986
279.994
280.002
280.011
280.019
280.028
280.036
280.045
280.053
280.062
280.07
280.078
280.086
280.094
280.102
280.109
280.117
280.124
280.132
280.139
280.146
279.904
279.922
279.937
279.949
279.959
279.969
279.977
279.985
279.993
280.002
280.01
280.019
280.027
280.036
280.044
280.053
280.061
280.07
280.078
280.086
280.094
280.102
280.109
280.117
280.124
280.132
280.139
280.146
279.903
279.922
279.937
279.949
279.959
279.968
279.976
279.985
279.993
280.001
280.01
280.018
280.027
280.035
280.044
280.052
280.061
280.069
280.077
280.086
280.093
280.101
280.109
280.117
280.124
280.132
280.139
280.146
279.903
279.921
279.936
279.948
279.958
279.967
279.976
279.984
279.992
280.001
280.009
280.018
280.026
280.035
280.044
280.052
280.061
280.069
280.077
280.085
280.093
280.101
280.109
280.116
280.124
280.131
280.139
280.146
279.902
279.921
279.936
279.948
279.958
279.967
279.975
279.984
279.992
280
280.009
280.017
280.026
280.035
280.043
280.052
280.06
280.069
280.077
280.085
280.093
280.101
280.109
280.116
280.124
280.131
280.139
280.146
279.902
279.921
279.935
279.947
279.958
279.967
279.975
279.983
279.992
280
280.008
280.017
280.026
280.034
280.043
280.052
280.06
280.069
280.077
280.085
280.093
280.101
280.109
280.116
280.124
280.131
280.139
280.146
279.901
279.92
279.935
279.947
279.957
279.966
279.975
279.983
279.991
280
280.008
280.017
280.026
280.034
280.043
280.051
280.06
280.068
280.077
280.085
280.093
280.101
280.109
280.116
280.124
280.131
280.139
280.146
279.901
279.92
279.935
279.947
279.957
279.966
279.975
279.983
279.991
280
280.008
280.017
280.025
280.034
280.043
280.051
280.06
280.068
280.077
280.085
280.093
280.101
280.108
280.116
280.124
280.131
280.139
280.146
279.901
279.92
279.935
279.947
279.957
279.966
279.975
279.983
279.991
280
280.008
280.017
280.025
280.034
280.043
280.051
280.06
280.068
280.077
280.085
280.093
280.101
280.108
280.116
280.124
280.131
280.139
280.146
)
;

boundaryField
{
    bc-2
    {
        type            empty;
    }
    bc-3
    {
        type            empty;
    }
    bottom
    {
        type            fixedValue;
        value           uniform 280.15;
    }
    leftSide
    {
        type            zeroGradient;
    }
    naturalSurface
    {
        type            codedFixedValue;
        value           uniform 284.022;
        redirectType    seasonalFixedValue;
        code            #{
             scalar  t = this->db().time().value()/365/24/60/60;
             scalar  T0 = 6.5+273.15  ;  // average temperature
             scalar  A  = 14.5 ;          // ampitude
             scalar  p  = 8760/24/365 ;    //cycle
             scalar  R0 = 0.04;
             operator==(T0+A*Foam::sin(2*3.1415926/p*t+3.1415926/2)+R0*t); 
        #};
    }
    rightSide
    {
        type            zeroGradient;
    }
    slopesurface
    {
        type            codedFixedValue;
        value           uniform 284.022;
        redirectType    seasonalFixedValue;
        code            #{
             scalar  t = this->db().time().value()/365/24/60/60;
             scalar  T0 = 6.5+273.15  ;  // average temperature
             scalar  A  = 14.5 ;          // ampitude
             scalar  p  = 8760/24/365 ;    //cycle
             scalar  R0 = 0.04;
             operator==(T0+A*Foam::sin(2*3.1415926/p*t+3.1415926/2)+R0*t); 
        #};
    }
    subGradeSurface
    {
        type            codedFixedValue;
        value           uniform 284.022;
        redirectType    seasonalFixedValue;
        code            #{
             scalar  t = this->db().time().value()/365/24/60/60;
             scalar  T0 = 6.5+273.15  ;  // average temperature
             scalar  A  = 14.5 ;          // ampitude
             scalar  p  = 8760/24/365 ;    //cycle
             scalar  R0 = 0.04;
             operator==(T0+A*Foam::sin(2*3.1415926/p*t+3.1415926/2)+R0*t); 
        #};
    }
}


// ************************************************************************* //
