# Supplementary material for: A finite volume-based model for the hydrothermal behavior of soil under freeze–thaw cycles
Source: PLoS One. 2021 Jun 3;16(6):e0252680. doi: 10.1371/journal.pone.0252680 (PMC8174737; doi:10.1371/journal.pone.0252680)
Supplement: S2 Data — (ZIP) [file pone.0252680.s002.zip › 土柱计算数据/2/2.90304e+08/volContOfIce]

/*--------------------------------*- C++ -*----------------------------------*\
| =========                 |                                                 |
| \\      /  F ield         | OpenFOAM: The Open Source CFD Toolbox           |
|  \\    /   O peration     | Version:  2.4.0                                 |
|   \\  /    A nd           | Web:      www.OpenFOAM.org                      |
|    \\/     M anipulation  |                                                 |
\*---------------------------------------------------------------------------*/
FoamFile
{
    version     2.0;
    format      ascii;
    class       volScalarField;
    location    "2.90304e+08";
    object      volContOfIce;
}
// * * * * * * * * * * * * * * * * * * * * * * * * * * * * * * * * * * * * * //

dimensions      [0 0 0 0 0 0 0];

internalField   uniform 0;

boundaryField
{
    bc-2
    {
        type            empty;
    }
    bc-3
    {
        type            empty;
    }
    bottom
    {
        type            zeroGradient;
    }
    leftSide
    {
        type            zeroGradient;
    }
    naturalSurface
    {
        type            zeroGradient;
    }
    rightSide
    {
        type            zeroGradient;
    }
    slopesurface
    {
        type            zeroGradient;
    }
    subGradeSurface
    {
        type            zeroGradient;
    }
}


// ************************************************************************* //
