# Supplementary material for: A finite volume-based model for the hydrothermal behavior of soil under freeze–thaw cycles
Source: PLoS One. 2021 Jun 3;16(6):e0252680. doi: 10.1371/journal.pone.0252680 (PMC8174737; doi:10.1371/journal.pone.0252680)
Supplement: S2 Data — (ZIP) [file pone.0252680.s002.zip › 土柱计算数据/2/2.90304e+08/volContOfUnfrozenWater]

/*--------------------------------*- C++ -*----------------------------------*\
| =========                 |                                                 |
| \\      /  F ield         | OpenFOAM: The Open Source CFD Toolbox           |
|  \\    /   O peration     | Version:  2.4.0                                 |
|   \\  /    A nd           | Web:      www.OpenFOAM.org                      |
|    \\/     M anipulation  |                                                 |
\*---------------------------------------------------------------------------*/
FoamFile
{
    version     2.0;
    format      ascii;
    class       volScalarField;
    location    "2.90304e+08";
    object      volContOfUnfrozenWater;
}
// * * * * * * * * * * * * * * * * * * * * * * * * * * * * * * * * * * * * * //

dimensions      [0 0 0 0 0 0 0];

internalField   nonuniform List<scalar> 
9554
(
0.10612
0.106083
0.106008
0.105896
0.105749
0.105568
0.105353
0.105107
0.104833
0.104531
0.104206
0.103861
0.103498
0.103121
0.102734
0.10234
0.101944
0.101549
0.101158
0.100775
0.100403
0.100045
0.106119
0.106082
0.106007
0.105895
0.105748
0.105567
0.105352
0.105106
0.104831
0.10453
0.104205
0.10386
0.103497
0.10312
0.102733
0.102339
0.101943
0.101548
0.101157
0.100774
0.100402
0.100044
0.106117
0.10608
0.106005
0.105893
0.105746
0.105564
0.10535
0.105104
0.104829
0.104528
0.104203
0.103858
0.103495
0.103118
0.102731
0.102337
0.101941
0.101546
0.101155
0.100772
0.1004
0.100042
0.106114
0.106077
0.106002
0.10589
0.105743
0.105561
0.105347
0.105101
0.104826
0.104525
0.1042
0.103855
0.103492
0.103115
0.102728
0.102335
0.101938
0.101543
0.101152
0.100769
0.100398
0.10004
0.10611
0.106072
0.105998
0.105886
0.105739
0.105557
0.105343
0.105097
0.104822
0.104521
0.104196
0.103851
0.103488
0.103111
0.102724
0.102331
0.101934
0.101539
0.101148
0.100766
0.100394
0.100036
0.106105
0.106067
0.105992
0.105881
0.105734
0.105552
0.105337
0.105092
0.104817
0.104516
0.104191
0.103846
0.103483
0.103106
0.102719
0.102326
0.101929
0.101534
0.101143
0.100761
0.100389
0.100031
0.106098
0.106061
0.105986
0.105875
0.105727
0.105546
0.105331
0.105085
0.104811
0.10451
0.104185
0.10384
0.103477
0.1031
0.102713
0.10232
0.101923
0.101528
0.101138
0.100755
0.100384
0.100026
0.106091
0.106053
0.105979
0.105867
0.10572
0.105538
0.105324
0.105078
0.104804
0.104503
0.104178
0.103832
0.10347
0.103093
0.102706
0.102313
0.101917
0.101521
0.101131
0.100748
0.100377
0.100019
0.106083
0.106045
0.10597
0.105859
0.105712
0.10553
0.105315
0.10507
0.104795
0.104494
0.104169
0.103824
0.103461
0.103085
0.102698
0.102305
0.101909
0.101514
0.101123
0.100741
0.100369
0.100012
0.106073
0.106035
0.105961
0.105849
0.105702
0.10552
0.105306
0.10506
0.104786
0.104485
0.10416
0.103815
0.103452
0.103076
0.102689
0.102296
0.1019
0.101505
0.101115
0.100732
0.100361
0.100004
0.106062
0.106025
0.10595
0.105838
0.105691
0.10551
0.105295
0.10505
0.104775
0.104474
0.10415
0.103804
0.103442
0.103065
0.102679
0.102286
0.10189
0.101495
0.101105
0.100723
0.100352
0.0999944
0.10605
0.106013
0.105938
0.105827
0.105679
0.105498
0.105283
0.105038
0.104763
0.104463
0.104138
0.103793
0.10343
0.103054
0.102667
0.102274
0.101879
0.101484
0.101094
0.100712
0.100341
0.0999842
0.106037
0.106
0.105925
0.105814
0.105666
0.105485
0.10527
0.105025
0.10475
0.10445
0.104125
0.10378
0.103418
0.103041
0.102655
0.102262
0.101867
0.101472
0.101082
0.100701
0.10033
0.0999731
0.106023
0.105985
0.105911
0.105799
0.105652
0.105471
0.105256
0.105011
0.104736
0.104436
0.104111
0.103766
0.103404
0.103028
0.102642
0.102249
0.101854
0.101459
0.10107
0.100688
0.100318
0.0999611
0.106007
0.10597
0.105895
0.105784
0.105637
0.105455
0.105241
0.104995
0.104721
0.10442
0.104096
0.103751
0.103389
0.103013
0.102627
0.102235
0.101839
0.101445
0.101056
0.100675
0.100305
0.0999482
0.10599
0.105953
0.105878
0.105767
0.10562
0.105438
0.105224
0.104979
0.104705
0.104404
0.10408
0.103735
0.103373
0.102997
0.102611
0.102219
0.101824
0.10143
0.101041
0.10066
0.10029
0.0999343
0.105972
0.105935
0.10586
0.105749
0.105602
0.10542
0.105206
0.104961
0.104687
0.104386
0.104062
0.103718
0.103356
0.10298
0.102595
0.102202
0.101808
0.101414
0.101026
0.100645
0.100275
0.0999195
0.105953
0.105915
0.105841
0.105729
0.105583
0.105401
0.105187
0.104942
0.104668
0.104367
0.104043
0.103699
0.103337
0.102962
0.102576
0.102185
0.10179
0.101397
0.101009
0.100628
0.100259
0.0999037
0.105932
0.105895
0.10582
0.105709
0.105562
0.105381
0.105166
0.104921
0.104647
0.104347
0.104023
0.103679
0.103318
0.102942
0.102557
0.102166
0.101772
0.101379
0.100991
0.100611
0.100242
0.099887
0.10591
0.105873
0.105798
0.105687
0.10554
0.105359
0.105145
0.104899
0.104626
0.104325
0.104002
0.103658
0.103296
0.102922
0.102537
0.102146
0.101752
0.101359
0.100972
0.100592
0.100224
0.0998693
0.105887
0.105849
0.105775
0.105664
0.105517
0.105335
0.105121
0.104876
0.104603
0.104303
0.103979
0.103635
0.103274
0.1029
0.102515
0.102124
0.101731
0.101339
0.100952
0.100573
0.100205
0.0998506
0.105862
0.105825
0.10575
0.105639
0.105492
0.105311
0.105097
0.104852
0.104578
0.104278
0.103955
0.103611
0.10325
0.102876
0.102492
0.102101
0.101709
0.101317
0.10093
0.100552
0.100184
0.099831
0.105836
0.105799
0.105724
0.105613
0.105466
0.105285
0.105071
0.104826
0.104552
0.104253
0.103929
0.103586
0.103225
0.102851
0.102468
0.102078
0.101685
0.101294
0.100908
0.10053
0.100163
0.0998103
0.105809
0.105772
0.105697
0.105586
0.105439
0.105258
0.105044
0.104799
0.104525
0.104226
0.103903
0.103559
0.103199
0.102825
0.102442
0.102052
0.10166
0.10127
0.100884
0.100507
0.100141
0.0997887
0.105781
0.105744
0.105669
0.105558
0.105411
0.105229
0.105015
0.10477
0.104497
0.104197
0.103874
0.103531
0.103171
0.102798
0.102415
0.102026
0.101634
0.101244
0.10086
0.100483
0.100118
0.099766
0.105752
0.105714
0.105639
0.105528
0.105381
0.1052
0.104986
0.104741
0.104467
0.104168
0.103845
0.103502
0.103142
0.102769
0.102386
0.101998
0.101607
0.101218
0.100834
0.100458
0.100093
0.0997423
0.105721
0.105684
0.105609
0.105498
0.10535
0.105169
0.104955
0.10471
0.104436
0.104137
0.103814
0.103471
0.103112
0.102739
0.102357
0.101969
0.101578
0.10119
0.100806
0.100431
0.100067
0.0997176
0.10569
0.105653
0.105578
0.105466
0.105319
0.105137
0.104923
0.104678
0.104404
0.104105
0.103782
0.103439
0.10308
0.102708
0.102326
0.101938
0.101548
0.101161
0.100778
0.100404
0.100041
0.0996918
0.105659
0.105621
0.105546
0.105434
0.105286
0.105105
0.10489
0.104645
0.104371
0.104071
0.103748
0.103406
0.103047
0.102675
0.102293
0.101906
0.101517
0.10113
0.100748
0.100375
0.100013
0.0996649
0.105626
0.105589
0.105513
0.105401
0.105253
0.105071
0.104856
0.10461
0.104336
0.104036
0.103714
0.103371
0.103012
0.10264
0.102259
0.101873
0.101484
0.101098
0.100717
0.100345
0.0999838
0.0996369
0.105594
0.105556
0.10548
0.105368
0.10522
0.105037
0.104822
0.104575
0.104301
0.104001
0.103678
0.103335
0.102976
0.102605
0.102224
0.101838
0.10145
0.101065
0.100685
0.100313
0.0999535
0.0996078
0.105562
0.105524
0.105448
0.105335
0.105186
0.105002
0.104786
0.10454
0.104265
0.103964
0.103641
0.103298
0.102939
0.102567
0.102187
0.101802
0.101415
0.10103
0.100651
0.100281
0.0999221
0.0995777
0.10553
0.105492
0.105415
0.105302
0.105152
0.104968
0.104751
0.104503
0.104227
0.103926
0.103602
0.103259
0.1029
0.102529
0.102149
0.101764
0.101378
0.100994
0.100616
0.100247
0.0998895
0.0995464
0.105499
0.105461
0.105384
0.105269
0.105118
0.104933
0.104715
0.104466
0.10419
0.103887
0.103563
0.10322
0.10286
0.102489
0.102109
0.101725
0.101339
0.100956
0.100579
0.100212
0.0998557
0.0995139
0.10547
0.105431
0.105353
0.105237
0.105085
0.104899
0.104679
0.104429
0.104151
0.103848
0.103523
0.103179
0.102819
0.102448
0.102068
0.101684
0.101299
0.100917
0.100542
0.100175
0.0998206
0.0994804
0.105444
0.105404
0.105325
0.105207
0.105053
0.104865
0.104643
0.104392
0.104112
0.103808
0.103481
0.103137
0.102777
0.102405
0.102026
0.101642
0.101258
0.100877
0.100503
0.100137
0.0997843
0.0994457
0.10542
0.105379
0.105298
0.105179
0.105023
0.104832
0.104608
0.104354
0.104073
0.103767
0.103439
0.103093
0.102733
0.102361
0.101982
0.101599
0.101215
0.100835
0.100462
0.100098
0.0997468
0.0994099
0.105401
0.105359
0.105276
0.105153
0.104994
0.1048
0.104573
0.104317
0.104033
0.103725
0.103396
0.103049
0.102688
0.102316
0.101936
0.101554
0.101171
0.100792
0.10042
0.100058
0.099708
0.0993729
0.105389
0.105344
0.105257
0.10513
0.104967
0.104769
0.104539
0.104279
0.103993
0.103683
0.103352
0.103004
0.102641
0.102269
0.101889
0.101507
0.101125
0.100747
0.100377
0.100016
0.099668
0.0993348
0.105386
0.105336
0.105242
0.10511
0.104942
0.104739
0.104505
0.104242
0.103953
0.10364
0.103307
0.102957
0.102594
0.10222
0.101841
0.101459
0.101078
0.100701
0.100332
0.0999729
0.0996269
0.0992957
0.105441
0.105418
0.105676
0.10564
0.105625
0.105604
0.10558
0.105543
0.105562
0.105517
0.105527
0.105522
0.105526
0.105488
0.105514
0.105482
0.105466
0.105448
0.105545
0.105532
0.105508
0.105499
0.105549
0.105508
0.105571
0.105566
0.105492
0.105495
0.105537
0.105543
0.105582
0.105592
0.105481
0.105464
0.106743
0.105528
0.106888
0.105738
0.105564
0.105566
0.105598
0.10564
0.10563
0.10572
0.105754
0.105801
0.105847
0.105807
0.105907
0.105808
0.106011
0.105929
0.106052
0.105925
0.106305
0.105641
0.106495
0.105857
0.106209
0.10619
0.106421
0.106248
0.106015
0.106199
0.106526
0.105985
0.106548
0.10634
0.106627
0.106166
0.106719
0.106147
0.106654
0.106545
0.106573
0.106077
0.106866
0.106172
0.106566
0.106587
0.106607
0.105933
0.106737
0.106588
0.106529
0.106131
0.106886
0.106508
0.106649
0.106065
0.106321
0.105932
0.106793
0.106513
0.106049
0.10599
0.106693
0.105894
0.106762
0.106482
0.106491
0.105971
0.10666
0.106431
0.106749
0.106735
0.106841
0.106822
0.105865
0.105906
0.106918
0.106952
0.105706
0.105969
0.106345
0.106595
0.10595
0.106699
0.106081
0.105979
0.106779
0.106822
0.106053
0.106005
0.106912
0.106134
0.105943
0.106891
0.106022
0.106509
0.106857
0.10655
0.106891
0.1065
0.106457
0.106705
0.106296
0.106183
0.105883
0.106168
0.105889
0.106836
0.106185
0.106787
0.106323
0.106498
0.105885
0.106546
0.106898
0.106514
0.105963
0.105724
0.106426
0.105763
0.106453
0.106268
0.105982
0.106158
0.105914
0.105895
0.106208
0.105807
0.105852
0.106332
0.106198
0.106062
0.105983
0.106389
0.106829
0.105725
0.106294
0.106579
0.106837
0.105769
0.106305
0.105874
0.106394
0.106946
0.10669
0.106198
0.105928
0.106383
0.106271
0.106678
0.106895
0.10677
0.106583
0.10673
0.106871
0.106425
0.105887
0.106145
0.105913
0.106334
0.105718
0.106618
0.10694
0.106432
0.10592
0.1067
0.106584
0.106514
0.10627
0.106394
0.106597
0.106243
0.105987
0.105745
0.105693
0.105649
0.106199
0.106091
0.10647
0.106121
0.10647
0.106564
0.106124
0.106535
0.10618
0.106719
0.10621
0.106084
0.105955
0.106219
0.106592
0.10579
0.105993
0.106451
0.106551
0.10628
0.106369
0.106771
0.106897
0.10608
0.105988
0.105775
0.106154
0.106792
0.106908
0.105739
0.106233
0.106788
0.106956
0.105907
0.106477
0.106948
0.10668
0.105615
0.106118
0.105935
0.105658
0.106421
0.10629
0.106621
0.106917
0.106886
0.106657
0.105968
0.105837
0.105854
0.106198
0.106718
0.106828
0.106716
0.106815
0.106909
0.10665
0.106697
0.106742
0.105974
0.105869
0.106581
0.106457
0.106473
0.106507
0.106735
0.106883
0.10613
0.10593
0.106904
0.106602
0.106101
0.106113
0.106278
0.106625
0.106079
0.106163
0.105918
0.106227
0.10618
0.106003
0.106309
0.106656
0.106624
0.106654
0.106098
0.10583
0.106012
0.105816
0.106807
0.106674
0.106386
0.106646
0.106398
0.106373
0.106328
0.106408
0.105927
0.106111
0.106374
0.106645
0.10693
0.106717
0.10659
0.106759
0.105932
0.106128
0.106722
0.106371
0.106442
0.106507
0.106113
0.106041
0.105817
0.106055
0.106116
0.106296
0.106205
0.10615
0.106367
0.106215
0.105696
0.105641
0.105844
0.106025
0.106399
0.106576
0.105743
0.105746
0.106426
0.106697
0.106584
0.106513
0.10594
0.106211
0.106493
0.106352
0.106095
0.106148
0.106461
0.106701
0.106235
0.106056
0.106341
0.106362
0.105919
0.105909
0.106419
0.106675
0.106401
0.106267
0.106131
0.106352
0.106254
0.106088
0.106356
0.106261
0.106274
0.106278
0.106464
0.106475
0.106677
0.106497
0.106475
0.106398
0.106258
0.106354
0.106586
0.106345
0.106412
0.106652
0.106437
0.106301
0.106218
0.106084
0.106855
0.106865
0.106225
0.106378
0.106884
0.106794
0.105964
0.106072
0.105665
0.105903
0.10674
0.106538
0.106813
0.106957
0.106135
0.106278
0.106331
0.106208
0.106333
0.106328
0.105805
0.105936
0.106051
0.105889
0.106528
0.106708
0.106245
0.106121
0.106263
0.106242
0.106303
0.106493
0.106652
0.106562
0.10667
0.106633
0.105735
0.105854
0.106773
0.106884
0.106209
0.106324
0.106431
0.106375
0.105593
0.10566
0.106225
0.10597
0.106791
0.106756
0.105841
0.106049
0.106215
0.106067
0.105937
0.105962
0.105862
0.105629
0.106747
0.106902
0.105716
0.105701
0.105763
0.105732
0.106012
0.10578
0.106848
0.106789
0.106385
0.10648
0.106852
0.106848
0.106046
0.105976
0.106887
0.106874
0.105906
0.106086
0.105661
0.105696
0.106953
0.10682
0.105844
0.105868
0.106001
0.10587
0.105858
0.105992
0.106603
0.106765
0.10633
0.106194
0.105824
0.105802
0.106039
0.106033
0.105877
0.106089
0.106666
0.106689
0.106318
0.106435
0.107436
0.106454
0.107424
0.106987
0.10652
0.106543
0.106638
0.106682
0.106729
0.106747
0.106823
0.106816
0.106946
0.106848
0.106989
0.106914
0.107044
0.107049
0.107204
0.106977
0.107303
0.107148
0.107241
0.10703
0.107236
0.107326
0.107246
0.107085
0.107401
0.107147
0.107368
0.107052
0.107382
0.107176
0.107254
0.107248
0.107403
0.107023
0.107431
0.107087
0.107355
0.107345
0.107431
0.107072
0.107245
0.107243
0.107389
0.107009
0.107381
0.107149
0.107394
0.107323
0.107433
0.107048
0.107128
0.107263
0.10704
0.107425
0.107349
0.107016
0.107064
0.107346
0.107064
0.107406
0.107417
0.107085
0.107383
0.107138
0.10736
0.107218
0.106921
0.107125
0.107051
0.107401
0.107427
0.107232
0.107213
0.107138
0.107074
0.107337
0.107355
0.10738
0.106884
0.10709
0.10734
0.107413
0.107265
0.107311
0.107221
0.107065
0.107431
0.107275
0.107425
0.107268
0.107259
0.107187
0.107121
0.10705
0.107188
0.107021
0.107028
0.107203
0.107392
0.107387
0.107299
0.107042
0.107225
0.107165
0.107438
0.107308
0.107127
0.106991
0.107447
0.107324
0.107271
0.107002
0.107279
0.107029
0.107276
0.10735
0.107171
0.107049
0.107436
0.107311
0.10725
0.107341
0.106774
0.106863
0.107243
0.107137
0.107301
0.10742
0.107043
0.106929
0.107393
0.107445
0.107225
0.107261
0.107242
0.107369
0.107319
0.107184
0.107152
0.106999
0.107249
0.107368
0.107388
0.107253
0.106864
0.106689
0.107259
0.107273
0.107423
0.107437
0.107191
0.107135
0.107028
0.107167
0.107017
0.106956
0.107419
0.10743
0.107163
0.106997
0.107417
0.107446
0.107402
0.107347
0.10745
0.107393
0.106944
0.10683
0.106969
0.107142
0.1071
0.106956
0.107442
0.107395
0.10721
0.107099
0.107366
0.107399
0.107125
0.107053
0.106983
0.107147
0.107102
0.106983
0.10701
0.107144
0.107062
0.107185
0.107013
0.107148
0.107328
0.107181
0.107377
0.107422
0.107077
0.107132
0.107435
0.107379
0.107382
0.107322
0.107339
0.107322
0.1073
0.107316
0.107292
0.107268
0.107324
0.107197
0.107122
0.107066
0.107443
0.1074
0.107266
0.107332
0.107139
0.107293
0.107277
0.107263
0.106613
0.10677
0.1074
0.107422
0.107001
0.107073
0.107295
0.107256
0.107325
0.1074
0.107169
0.107195
0.107203
0.107246
0.107391
0.107346
0.1074
0.107321
0.107075
0.107057
0.106759
0.106829
0.107432
0.107434
0.107347
0.107348
0.107381
0.107324
0.107334
0.107362
0.106915
0.106915
0.107181
0.107205
0.106974
0.106871
0.107286
0.107323
0.107016
0.107083
0.107283
0.107327
0.107257
0.107137
0.10732
0.107389
0.10718
0.10716
0.107219
0.107111
0.106666
0.106598
0.10733
0.107368
0.107379
0.107346
0.107335
0.107366
0.107363
0.107384
0.107191
0.107271
0.10699
0.1071
0.10744
0.10744
0.107278
0.107165
0.106996
0.107063
0.10713
0.107231
0.107021
0.107146
0.107169
0.107198
0.107212
0.107236
0.107312
0.107286
0.107387
0.107359
0.107456
0.107451
0.107454
0.10745
0.107454
0.107451
0.107455
0.107452
0.107457
0.107454
0.107459
0.107457
0.107462
0.107459
0.107464
0.107461
0.107465
0.107462
0.107465
0.10746
0.107462
0.107457
0.107457
0.107449
0.107447
0.107437
0.107433
0.107419
0.107413
0.107396
0.1074
0.107369
0.107457
0.107453
0.107458
0.107455
0.107461
0.107458
0.107465
0.107462
0.107469
0.107467
0.107473
0.107471
0.107477
0.107475
0.10748
0.107478
0.107483
0.10748
0.107483
0.107479
0.10748
0.107474
0.107474
0.107466
0.107464
0.107452
0.107448
0.107434
0.107427
0.107409
0.107031
0.106347
0.107424
0.106986
0.106423
0.106448
0.106558
0.106604
0.106699
0.106523
0.106795
0.106759
0.106894
0.10686
0.107036
0.106761
0.107162
0.10699
0.1072
0.106895
0.107357
0.107125
0.10724
0.107323
0.10725
0.106971
0.107288
0.107
0.10735
0.107153
0.107444
0.107127
0.107267
0.107349
0.107408
0.107114
0.10741
0.107146
0.107362
0.107355
0.107436
0.107103
0.107251
0.107136
0.107404
0.10735
0.1074
0.107157
0.107347
0.107343
0.107037
0.107428
0.107365
0.107254
0.107127
0.107133
0.107047
0.10742
0.107349
0.106972
0.107096
0.107439
0.107121
0.107435
0.107447
0.10706
0.107439
0.107099
0.106852
0.107126
0.107021
0.10729
0.107234
0.10703
0.107177
0.107035
0.107454
0.107162
0.107352
0.107439
0.106954
0.106821
0.107136
0.10742
0.107355
0.10745
0.107238
0.107175
0.107176
0.106893
0.107026
0.107331
0.107044
0.107338
0.107244
0.107448
0.107392
0.107388
0.107268
0.106987
0.106845
0.1067
0.107277
0.10703
0.107126
0.107109
0.107257
0.107393
0.107438
0.10738
0.107035
0.107198
0.107047
0.107285
0.10736
0.107452
0.107325
0.107464
0.106984
0.107273
0.107309
0.107435
0.106988
0.107177
0.107382
0.107455
0.107119
0.107019
0.106994
0.106908
0.107217
0.107314
0.106606
0.106787
0.107032
0.107
0.107255
0.10731
0.10735
0.107175
0.10737
0.107423
0.107306
0.10729
0.107173
0.107104
0.107175
0.107342
0.107188
0.107354
0.10737
0.107237
0.10701
0.107249
0.106993
0.107237
0.107004
0.107157
0.106887
0.106759
0.1071
0.107214
0.107393
0.107463
0.106995
0.107181
0.107398
0.107346
0.10701
0.107172
0.10739
0.107451
0.106661
0.106665
0.106978
0.107163
0.106988
0.106899
0.107403
0.107266
0.107163
0.106992
0.107465
0.107404
0.107414
0.107418
0.107425
0.107457
0.107403
0.107438
0.107148
0.107042
0.107123
0.107048
0.107156
0.107047
0.107271
0.107402
0.10744
0.107354
0.107236
0.107249
0.107418
0.107456
0.10746
0.107397
0.107439
0.107411
0.107099
0.107033
0.107105
0.107002
0.107215
0.107074
0.107323
0.107175
0.107326
0.107233
0.107274
0.107394
0.107275
0.10715
0.107033
0.106949
0.107294
0.107215
0.10738
0.107267
0.106922
0.107076
0.107335
0.107348
0.107157
0.107245
0.107395
0.10739
0.107196
0.107244
0.107271
0.107204
0.107056
0.106977
0.106931
0.106807
0.106806
0.106689
0.107329
0.10737
0.107224
0.107184
0.107408
0.107321
0.107319
0.107224
0.107407
0.10744
0.106582
0.106509
0.107277
0.107323
0.107321
0.10728
0.107272
0.107167
0.107315
0.107252
0.10724
0.107257
0.107324
0.107397
0.107383
0.107323
0.107037
0.107094
0.107093
0.107038
0.107176
0.107097
0.107265
0.107134
0.106995
0.107116
0.107198
0.107124
0.107333
0.107413
0.106752
0.106851
0.10718
0.107215
0.107337
0.10737
0.107226
0.107247
0.107466
0.107435
0.107322
0.107273
0.107046
0.107039
0.107099
0.106982
0.107024
0.106941
0.106937
0.106841
0.107327
0.107394
0.107455
0.107432
0.107446
0.107416
0.107052
0.107073
0.107096
0.10698
0.107304
0.107286
0.105879
0.105527
0.106826
0.105644
0.105559
0.105559
0.105617
0.105641
0.105673
0.105714
0.105796
0.105807
0.105886
0.105674
0.105916
0.105868
0.105964
0.106046
0.106261
0.106387
0.106665
0.106185
0.106841
0.105719
0.105728
0.106224
0.10632
0.106006
0.106164
0.106087
0.106342
0.105959
0.106638
0.106238
0.106551
0.10605
0.106421
0.106161
0.106602
0.105896
0.106529
0.106158
0.106666
0.106167
0.106745
0.106163
0.10635
0.106523
0.106695
0.105982
0.106848
0.106079
0.106337
0.106377
0.106807
0.106018
0.106299
0.10628
0.106708
0.106354
0.106766
0.106072
0.106672
0.106302
0.106665
0.10582
0.106822
0.106158
0.10621
0.106272
0.106647
0.106272
0.106214
0.105878
0.106745
0.105763
0.106756
0.106848
0.105967
0.106021
0.106862
0.106774
0.10602
0.106838
0.105989
0.106722
0.106026
0.106116
0.106579
0.105784
0.106362
0.106652
0.106836
0.106894
0.106232
0.105876
0.106489
0.105795
0.106041
0.105871
0.10656
0.10669
0.106723
0.10655
0.106891
0.105927
0.1065
0.106173
0.106014
0.106552
0.106211
0.106821
0.106321
0.105932
0.106447
0.10616
0.105703
0.106171
0.105825
0.106869
0.106472
0.106689
0.10591
0.105984
0.105771
0.106213
0.105891
0.106376
0.105741
0.106593
0.106651
0.106163
0.106705
0.105971
0.105674
0.106404
0.106262
0.106181
0.105845
0.106089
0.105824
0.106837
0.106396
0.106116
0.105842
0.106616
0.106857
0.106162
0.106069
0.105758
0.105989
0.106918
0.10646
0.106062
0.105716
0.106252
0.106496
0.106377
0.106687
0.106411
0.106907
0.106381
0.105929
0.106447
0.106788
0.106015
0.106386
0.106263
0.105899
0.105639
0.105775
0.106758
0.106609
0.106909
0.106636
0.106916
0.106507
0.105938
0.106208
0.106016
0.10603
0.106265
0.106615
0.106478
0.106383
0.105864
0.106034
0.10614
0.106312
0.106342
0.106641
0.106135
0.10662
0.106327
0.106375
0.105971
0.10581
0.10601
0.105798
0.105921
0.105704
0.106548
0.106194
0.106538
0.1062
0.10575
0.106078
0.10644
0.106362
0.106426
0.10648
0.105726
0.10605
0.10586
0.105634
0.106269
0.106453
0.106222
0.106109
0.106698
0.10688
0.106685
0.106909
0.105922
0.106123
0.106848
0.106636
0.106884
0.106618
0.105901
0.106281
0.105704
0.106053
0.106736
0.106885
0.106722
0.106853
0.105849
0.106132
0.105992
0.105892
0.106422
0.10646
0.10558
0.105711
0.106906
0.106668
0.106739
0.106535
0.106747
0.106811
0.1065
0.106452
0.105988
0.106115
0.106036
0.105926
0.105888
0.105854
0.106452
0.106109
0.106685
0.106862
0.106076
0.105978
0.106744
0.106929
0.106173
0.106166
0.106193
0.105919
0.105999
0.106182
0.106859
0.106741
0.106512
0.10652
0.10598
0.106364
0.10645
0.106505
0.105954
0.105873
0.106455
0.106672
0.106665
0.106874
0.106726
0.106539
0.106371
0.106335
0.106113
0.105909
0.106483
0.106327
0.106682
0.106475
0.106618
0.106681
0.106479
0.106637
0.106078
0.10614
0.106026
0.106117
0.106767
0.106623
0.10632
0.10633
0.106325
0.106233
0.105669
0.105772
0.106022
0.106391
0.106462
0.106309
0.106575
0.106503
0.105849
0.106128
0.106256
0.106512
0.105622
0.105587
0.106202
0.106476
0.105801
0.105843
0.106246
0.106118
0.106476
0.106168
0.106479
0.106567
0.106848
0.10676
0.106132
0.106303
0.106277
0.106005
0.106491
0.106351
0.106442
0.106559
0.106019
0.105845
0.106216
0.106262
0.106094
0.10636
0.10673
0.106843
0.106659
0.106573
0.105903
0.105669
0.106851
0.106782
0.106419
0.106311
0.106225
0.106402
0.106317
0.106552
0.106288
0.106023
0.10622
0.106212
0.106524
0.106602
0.106682
0.10648
0.106134
0.106112
0.106112
0.106157
0.106574
0.106574
0.106115
0.105958
0.105886
0.105896
0.106322
0.106239
0.10632
0.106238
0.105739
0.10587
0.105767
0.105716
0.106467
0.106636
0.106213
0.106333
0.106344
0.106136
0.105618
0.105871
0.105957
0.105744
0.106384
0.106537
0.106743
0.106896
0.106901
0.106743
0.105765
0.106022
0.106478
0.106291
0.106034
0.105863
0.10678
0.10691
0.106273
0.106105
0.106585
0.106638
0.105965
0.105949
0.105853
0.10604
0.106809
0.106832
0.105621
0.10569
0.105837
0.105641
0.106383
0.106493
0.106333
0.106278
0.10688
0.106885
0.105717
0.105754
0.106353
0.106253
0.105899
0.105934
0.106123
0.106085
0.106731
0.106577
0.105974
0.105941
0.106393
0.10625
0.105626
0.105656
0.105431
0.105453
0.105459
0.105493
0.105478
0.105526
0.105495
0.105527
0.105513
0.105549
0.105527
0.105565
0.105543
0.105577
0.105576
0.105614
0.105533
0.105493
0.105563
0.105519
0.105548
0.105506
0.105588
0.105544
0.105506
0.105475
0.105538
0.105522
0.105596
0.105567
0.105509
0.105518
0.0997031
0.0993788
0.0990735
0.0987881
0.0985228
0.0982774
0.0980515
0.0978442
0.0976546
0.0974813
0.0973233
0.0971791
0.0970477
0.0969278
0.0968184
0.0967188
0.0966281
0.0965459
0.0964716
0.096405
0.0963459
0.0962941
0.0962496
0.0962124
0.0961826
0.0961602
0.0961452
0.0961377
0.0997022
0.0993779
0.0990727
0.0987872
0.0985219
0.0982765
0.0980506
0.0978434
0.0976538
0.0974805
0.0973225
0.0971783
0.0970469
0.096927
0.0968177
0.096718
0.0966274
0.0965451
0.0964709
0.0964043
0.0963451
0.0962933
0.0962488
0.0962117
0.0961819
0.0961594
0.0961444
0.0961369
0.0997004
0.0993761
0.0990709
0.0987855
0.0985202
0.0982748
0.098049
0.0978417
0.0976521
0.0974789
0.0973209
0.0971768
0.0970453
0.0969255
0.0968161
0.0967165
0.0966259
0.0965436
0.0964694
0.0964028
0.0963436
0.0962918
0.0962474
0.0962102
0.0961804
0.096158
0.096143
0.0961355
0.0996976
0.0993734
0.0990682
0.0987829
0.0985176
0.0982723
0.0980465
0.0978393
0.0976497
0.0974765
0.0973185
0.0971744
0.097043
0.0969231
0.0968138
0.0967142
0.0966236
0.0965414
0.0964671
0.0964005
0.0963414
0.0962896
0.0962451
0.096208
0.0961782
0.0961557
0.0961408
0.0961333
0.099694
0.0993698
0.0990647
0.0987794
0.0985142
0.0982689
0.0980431
0.097836
0.0976464
0.0974733
0.0973153
0.0971713
0.0970399
0.09692
0.0968108
0.0967112
0.0966206
0.0965383
0.0964641
0.0963975
0.0963384
0.0962866
0.0962422
0.096205
0.0961752
0.0961528
0.0961378
0.0961303
0.0996894
0.0993653
0.0990603
0.098775
0.0985099
0.0982647
0.098039
0.0978319
0.0976424
0.0974693
0.0973114
0.0971673
0.097036
0.0969162
0.0968069
0.0967074
0.0966168
0.0965346
0.0964604
0.0963938
0.0963347
0.0962829
0.0962385
0.0962013
0.0961715
0.0961491
0.0961341
0.0961266
0.099684
0.0993599
0.099055
0.0987698
0.0985047
0.0982596
0.098034
0.097827
0.0976375
0.0974645
0.0973066
0.0971626
0.0970313
0.0969116
0.0968024
0.0967028
0.0966123
0.0965301
0.0964559
0.0963893
0.0963302
0.0962785
0.096234
0.0961969
0.0961671
0.0961447
0.0961297
0.0961222
0.0996776
0.0993537
0.0990488
0.0987637
0.0984988
0.0982537
0.0980282
0.0978212
0.0976319
0.0974589
0.0973011
0.0971572
0.0970259
0.0969062
0.096797
0.0966975
0.096607
0.0965248
0.0964507
0.0963841
0.0963251
0.0962733
0.0962289
0.0961918
0.096162
0.0961396
0.0961246
0.0961171
0.0996703
0.0993465
0.0990418
0.0987568
0.0984919
0.098247
0.0980216
0.0978147
0.0976254
0.0974526
0.0972948
0.097151
0.0970198
0.0969001
0.096791
0.0966915
0.096601
0.0965189
0.0964447
0.0963782
0.0963192
0.0962674
0.096223
0.0961859
0.0961561
0.0961337
0.0961188
0.0961113
0.0996622
0.0993385
0.0990339
0.098749
0.0984843
0.0982395
0.0980142
0.0978074
0.0976182
0.0974455
0.0972878
0.097144
0.0970129
0.0968933
0.0967842
0.0966848
0.0965943
0.0965122
0.0964381
0.0963716
0.0963126
0.0962609
0.0962165
0.0961793
0.0961496
0.0961272
0.0961122
0.0961047
0.0996531
0.0993296
0.0990251
0.0987404
0.0984758
0.0982312
0.098006
0.0977993
0.0976103
0.0974376
0.09728
0.0971363
0.0970052
0.0968857
0.0967767
0.0966773
0.0965869
0.0965048
0.0964307
0.0963643
0.0963052
0.0962536
0.0962092
0.0961721
0.0961423
0.0961199
0.096105
0.0960975
0.0996431
0.0993198
0.0990155
0.098731
0.0984665
0.0982221
0.097997
0.0977905
0.0976015
0.097429
0.0972715
0.0971279
0.0969969
0.0968774
0.0967684
0.0966691
0.0965787
0.0964967
0.0964227
0.0963562
0.0962972
0.0962456
0.0962012
0.0961641
0.0961344
0.096112
0.0960971
0.0960896
0.0996322
0.0993091
0.099005
0.0987207
0.0984565
0.0982121
0.0979872
0.0977809
0.0975921
0.0974196
0.0972623
0.0971187
0.0969878
0.0968684
0.0967595
0.0966603
0.0965699
0.096488
0.0964139
0.0963475
0.0962886
0.0962369
0.0961926
0.0961555
0.0961258
0.0961034
0.0960885
0.096081
0.0996204
0.0992975
0.0989937
0.0987096
0.0984456
0.0982014
0.0979767
0.0977705
0.0975819
0.0974096
0.0972523
0.0971089
0.0969781
0.0968588
0.0967499
0.0966507
0.0965605
0.0964785
0.0964045
0.0963382
0.0962792
0.0962276
0.0961833
0.0961462
0.0961165
0.0960941
0.0960792
0.0960717
0.0996078
0.0992851
0.0989815
0.0986977
0.0984339
0.09819
0.0979654
0.0977595
0.097571
0.0973988
0.0972417
0.0970984
0.0969677
0.0968484
0.0967397
0.0966405
0.0965503
0.0964684
0.0963945
0.0963281
0.0962692
0.0962176
0.0961733
0.0961363
0.0961066
0.0960842
0.0960693
0.0960618
0.0995942
0.0992718
0.0989685
0.0986849
0.0984214
0.0981777
0.0979534
0.0977477
0.0975594
0.0973873
0.0972304
0.0970872
0.0969566
0.0968375
0.0967288
0.0966297
0.0965395
0.0964577
0.0963838
0.0963175
0.0962586
0.096207
0.0961627
0.0961257
0.096096
0.0960736
0.0960587
0.0960512
0.0995797
0.0992577
0.0989547
0.0986714
0.0984081
0.0981648
0.0979407
0.0977351
0.097547
0.0973752
0.0972184
0.0970754
0.0969449
0.0968258
0.0967172
0.0966182
0.0965281
0.0964463
0.0963724
0.0963062
0.0962473
0.0961958
0.0961515
0.0961145
0.0960848
0.0960625
0.0960475
0.0960401
0.0995643
0.0992426
0.09894
0.098657
0.0983941
0.098151
0.0979272
0.0977219
0.0975341
0.0973624
0.0972058
0.0970629
0.0969325
0.0968136
0.0967051
0.0966061
0.0965161
0.0964343
0.0963605
0.0962943
0.0962354
0.0961839
0.0961397
0.0961027
0.096073
0.0960507
0.0960357
0.0960283
0.099548
0.0992267
0.0989245
0.0986419
0.0983793
0.0981366
0.0979131
0.0977081
0.0975204
0.097349
0.0971925
0.0970498
0.0969196
0.0968007
0.0966923
0.0965934
0.0965035
0.0964218
0.096348
0.0962818
0.096223
0.0961715
0.0961272
0.0960903
0.0960606
0.0960383
0.0960234
0.0960159
0.0995307
0.0992099
0.0989081
0.098626
0.0983638
0.0981214
0.0978982
0.0976935
0.0975061
0.0973349
0.0971787
0.0970361
0.096906
0.0967873
0.096679
0.0965802
0.0964903
0.0964086
0.0963349
0.0962687
0.0962099
0.0961585
0.0961142
0.0960773
0.0960476
0.0960253
0.0960104
0.0960029
0.0995126
0.0991923
0.0988909
0.0986093
0.0983475
0.0981055
0.0978827
0.0976783
0.0974912
0.0973203
0.0971642
0.0970218
0.0968919
0.0967733
0.0966651
0.0965664
0.0964765
0.0963949
0.0963212
0.0962551
0.0961963
0.0961449
0.0961007
0.0960637
0.0960341
0.0960118
0.0959969
0.0959894
0.0994935
0.0991737
0.0988729
0.0985917
0.0983305
0.0980889
0.0978665
0.0976624
0.0974757
0.097305
0.0971492
0.097007
0.0968772
0.0967587
0.0966506
0.096552
0.0964622
0.0963807
0.096307
0.0962409
0.0961822
0.0961308
0.0960866
0.0960497
0.09602
0.0959977
0.0959828
0.0959754
0.0994735
0.0991543
0.0988541
0.0985734
0.0983127
0.0980716
0.0978496
0.097646
0.0974595
0.0972891
0.0971336
0.0969916
0.096862
0.0967437
0.0966357
0.0965372
0.0964474
0.096366
0.0962923
0.0962263
0.0961676
0.0961162
0.096072
0.0960351
0.0960054
0.0959831
0.0959682
0.0959608
0.0994525
0.099134
0.0988344
0.0985544
0.0982942
0.0980536
0.0978321
0.0976289
0.0974428
0.0972727
0.0971175
0.0969757
0.0968463
0.0967281
0.0966202
0.0965218
0.0964322
0.0963507
0.0962772
0.0962111
0.0961525
0.0961011
0.0960569
0.09602
0.0959903
0.0959681
0.0959532
0.0959457
0.0994305
0.0991128
0.0988139
0.0985345
0.0982749
0.098035
0.097814
0.0976112
0.0974255
0.0972558
0.0971008
0.0969593
0.0968301
0.0967121
0.0966043
0.096506
0.0964164
0.0963351
0.0962615
0.0961955
0.0961369
0.0960855
0.0960413
0.0960044
0.0959748
0.0959525
0.0959376
0.0959302
0.0994076
0.0990906
0.0987925
0.0985139
0.098255
0.0980156
0.0977952
0.0975929
0.0974077
0.0972383
0.0970837
0.0969424
0.0968134
0.0966956
0.0965879
0.0964897
0.0964002
0.0963189
0.0962454
0.0961794
0.0961208
0.0960694
0.0960253
0.0959884
0.0959588
0.0959365
0.0959216
0.0959142
0.0993838
0.0990676
0.0987703
0.0984925
0.0982343
0.0979956
0.0977758
0.0975741
0.0973893
0.0972204
0.097066
0.0969251
0.0967963
0.0966786
0.0965712
0.096473
0.0963836
0.0963024
0.0962289
0.096163
0.0961044
0.096053
0.0960089
0.095972
0.0959423
0.0959201
0.0959052
0.0958977
0.0993589
0.0990437
0.0987473
0.0984703
0.0982129
0.097975
0.0977558
0.0975547
0.0973704
0.0972019
0.097048
0.0969073
0.0967788
0.0966613
0.096554
0.096456
0.0963666
0.0962854
0.096212
0.0961461
0.0960875
0.0960362
0.095992
0.0959551
0.0959255
0.0959032
0.0958884
0.0958809
0.099333
0.0990188
0.0987234
0.0984473
0.0981909
0.0979537
0.0977353
0.0975348
0.0973511
0.097183
0.0970295
0.0968891
0.0967608
0.0966436
0.0965364
0.0964385
0.0963493
0.0962681
0.0961948
0.0961289
0.0960703
0.0960189
0.0959748
0.0959379
0.0959083
0.095886
0.0958711
0.0958637
0.0993061
0.098993
0.0986986
0.0984236
0.0981681
0.0979318
0.0977141
0.0975143
0.0973312
0.0971637
0.0970105
0.0968705
0.0967425
0.0966255
0.0965185
0.0964207
0.0963316
0.0962505
0.0961772
0.0961113
0.0960527
0.0960014
0.0959572
0.0959203
0.0958907
0.0958684
0.0958536
0.0958461
0.0992782
0.0989663
0.098673
0.0983991
0.0981446
0.0979092
0.0976924
0.0974934
0.0973109
0.0971439
0.0969912
0.0968516
0.0967239
0.0966071
0.0965003
0.0964026
0.0963136
0.0962326
0.0961593
0.0960934
0.0960348
0.0959835
0.0959394
0.0959025
0.0958728
0.0958505
0.0958357
0.0958282
0.0992493
0.0989386
0.0986466
0.0983738
0.0981204
0.0978861
0.0976702
0.0974719
0.0972902
0.0971238
0.0969716
0.0968323
0.096705
0.0965884
0.0964818
0.0963843
0.0962953
0.0962143
0.0961411
0.0960752
0.0960167
0.0959653
0.0959212
0.0958843
0.0958546
0.0958323
0.0958174
0.09581
0.0992194
0.09891
0.0986193
0.0983478
0.0980956
0.0978623
0.0976474
0.09745
0.097269
0.0971033
0.0969516
0.0968128
0.0966857
0.0965694
0.096463
0.0963656
0.0962767
0.0961958
0.0961226
0.0960568
0.0959982
0.0959469
0.0959027
0.0958658
0.0958362
0.0958139
0.095799
0.0957915
0.0991884
0.0988805
0.0985912
0.0983211
0.0980701
0.097838
0.0976242
0.0974277
0.0972475
0.0970824
0.0969313
0.0967929
0.0966662
0.0965502
0.096444
0.0963467
0.096258
0.0961771
0.0961039
0.0960381
0.0959796
0.0959282
0.0958841
0.0958471
0.0958175
0.0957952
0.0957802
0.0957728
0.0991564
0.09885
0.0985623
0.0982936
0.098044
0.0978131
0.0976004
0.0974049
0.0972255
0.0970612
0.0969107
0.0967728
0.0966465
0.0965308
0.0964247
0.0963277
0.096239
0.0961582
0.0960851
0.0960193
0.0959607
0.0959094
0.0958652
0.0958282
0.0957985
0.0957762
0.0957613
0.0957538
0.0991233
0.0988187
0.0985325
0.0982654
0.0980172
0.0977877
0.0975762
0.0973817
0.0972033
0.0970397
0.0968898
0.0967525
0.0966266
0.0965112
0.0964054
0.0963084
0.0962199
0.0961392
0.096066
0.0960003
0.0959417
0.0958903
0.0958461
0.0958091
0.0957794
0.0957571
0.0957422
0.0957347
0.0990893
0.0987863
0.0985019
0.0982364
0.0979898
0.0977618
0.0975515
0.0973582
0.0971807
0.097018
0.0968688
0.096732
0.0966065
0.0964914
0.0963858
0.0962891
0.0962006
0.09612
0.0960469
0.0959811
0.0959225
0.0958711
0.0958269
0.0957899
0.0957602
0.0957378
0.0957229
0.0957154
0.0990542
0.0987531
0.0984706
0.0982068
0.0979619
0.0977353
0.0975264
0.0973343
0.0971579
0.096996
0.0968475
0.0967113
0.0965863
0.0964715
0.0963662
0.0962696
0.0961812
0.0961007
0.0960276
0.0959618
0.0959032
0.0958518
0.0958076
0.0957705
0.0957408
0.0957184
0.0957034
0.0956959
0.0990181
0.098719
0.0984384
0.0981766
0.0979334
0.0977084
0.097501
0.0973101
0.0971348
0.0969738
0.0968261
0.0966905
0.0965659
0.0964515
0.0963464
0.0962501
0.0961618
0.0960813
0.0960082
0.0959425
0.0958839
0.0958324
0.0957881
0.0957511
0.0957213
0.0956989
0.0956839
0.0956764
0.098981
0.0986841
0.0984056
0.0981457
0.0979043
0.0976811
0.0974752
0.0972856
0.0971115
0.0969515
0.0968045
0.0966695
0.0965455
0.0964315
0.0963267
0.0962305
0.0961423
0.0960619
0.0959889
0.0959231
0.0958645
0.095813
0.0957687
0.0957316
0.0957018
0.0956793
0.0956643
0.0956568
0.10546
0.105449
0.105438
0.105427
0.105414
0.105399
0.105352
0.105347
0.105344
0.105341
0.105337
0.105335
0.105207
0.10521
0.105215
0.10522
0.105225
0.105232
0.105028
0.10504
0.105052
0.105065
0.105078
0.105093
0.104817
0.104837
0.104856
0.104876
0.104897
0.104919
0.104577
0.104603
0.10463
0.104656
0.104683
0.104711
0.104308
0.104341
0.104374
0.104407
0.104439
0.104472
0.104015
0.104054
0.104092
0.10413
0.104168
0.104205
0.1037
0.103744
0.103787
0.103829
0.103871
0.103912
0.103365
0.103413
0.103461
0.103507
0.103552
0.103596
0.103015
0.103066
0.103117
0.103166
0.103214
0.103261
0.102651
0.102706
0.102758
0.10281
0.10286
0.102909
0.102278
0.102335
0.102389
0.102442
0.102494
0.102545
0.1019
0.101957
0.102013
0.102067
0.10212
0.102171
0.101519
0.101576
0.101632
0.101687
0.10174
0.101791
0.101139
0.101196
0.101251
0.101306
0.101358
0.101409
0.100763
0.100819
0.100874
0.100927
0.100979
0.101029
0.100394
0.100448
0.100502
0.100554
0.100604
0.100653
0.100035
0.100088
0.100139
0.100189
0.100238
0.100286
0.0996883
0.0997387
0.0997879
0.099836
0.0998829
0.0999286
0.099356
0.0994038
0.0994505
0.0994963
0.0995409
0.0995845
0.0990396
0.0990846
0.0991287
0.0991719
0.0992142
0.0992554
0.098943
0.0986483
0.098372
0.0981142
0.0978748
0.0976533
0.097449
0.0972609
0.097088
0.096929
0.0967829
0.0966486
0.096525
0.0964114
0.0963069
0.0962109
0.0961228
0.0960425
0.0959695
0.0959037
0.095845
0.0957935
0.0957491
0.095712
0.0956822
0.0956597
0.0956447
0.0956372
0.0989041
0.0986118
0.0983377
0.0980822
0.0978448
0.0976253
0.0974226
0.097236
0.0970643
0.0969064
0.0967612
0.0966276
0.0965046
0.0963913
0.0962871
0.0961913
0.0961034
0.0960231
0.0959501
0.0958843
0.0958256
0.095774
0.0957296
0.0956925
0.0956626
0.0956401
0.0956251
0.0956175
0.0988643
0.0985745
0.0983028
0.0980496
0.0978145
0.0975969
0.097396
0.097211
0.0970406
0.0968838
0.0967395
0.0966066
0.0964841
0.0963713
0.0962674
0.0961717
0.096084
0.0960037
0.0959307
0.0958649
0.0958062
0.0957546
0.0957102
0.0956729
0.095643
0.0956205
0.0956054
0.0955979
0.0988237
0.0985365
0.0982674
0.0980166
0.0977838
0.0975682
0.0973692
0.0971858
0.0970168
0.0968612
0.0967178
0.0965856
0.0964638
0.0963514
0.0962477
0.0961523
0.0960646
0.0959844
0.0959115
0.0958457
0.0957869
0.0957353
0.0956908
0.0956535
0.0956235
0.095601
0.0955859
0.0955783
0.0987823
0.0984978
0.0982315
0.0979832
0.0977527
0.0975394
0.0973423
0.0971606
0.096993
0.0968386
0.0966962
0.0965648
0.0964435
0.0963315
0.0962282
0.096133
0.0960454
0.0959653
0.0958923
0.0958265
0.0957677
0.095716
0.0956714
0.0956341
0.0956041
0.0955815
0.0955664
0.0955588
0.0987403
0.0984587
0.0981951
0.0979495
0.0977215
0.0975104
0.0973154
0.0971353
0.0969692
0.096816
0.0966746
0.096544
0.0964234
0.0963119
0.0962088
0.0961138
0.0960264
0.0959463
0.0958734
0.0958075
0.0957486
0.0956969
0.0956523
0.0956149
0.0955848
0.0955622
0.0955471
0.0955395
0.105476
0.105359
0.105205
0.105018
0.104799
0.10455
0.104275
0.103976
0.103655
0.103316
0.102962
0.102596
0.102221
0.101841
0.10146
0.10108
0.100705
0.100338
0.0999813
0.0996372
0.0993077
0.0989942
0.105496
0.105369
0.105205
0.105008
0.104781
0.104524
0.104242
0.103936
0.10361
0.103266
0.102908
0.102539
0.102162
0.101782
0.1014
0.101021
0.100647
0.100282
0.0999269
0.0995854
0.0992587
0.0989482
0.105522
0.105383
0.105208
0.105
0.104763
0.104498
0.104207
0.103895
0.103563
0.103214
0.102853
0.102481
0.102102
0.101721
0.101339
0.10096
0.100587
0.100224
0.0998716
0.0995328
0.0992091
0.0989018
0.105555
0.1054
0.105211
0.104992
0.104745
0.104471
0.104172
0.103853
0.103515
0.103162
0.102796
0.102421
0.102041
0.101658
0.101276
0.100898
0.100527
0.100165
0.0998154
0.0994795
0.0991589
0.098855
0.105589
0.105418
0.105216
0.104985
0.104726
0.104443
0.104136
0.10381
0.103466
0.103108
0.102738
0.102361
0.101978
0.101595
0.101212
0.100835
0.100465
0.100106
0.0997586
0.0994257
0.0991084
0.0988078
0.105622
0.105435
0.105219
0.104976
0.104707
0.104414
0.104099
0.103765
0.103415
0.103052
0.102679
0.102298
0.101914
0.10153
0.101148
0.100771
0.100403
0.100046
0.0997013
0.0993715
0.0990576
0.0987606
0.105651
0.105449
0.10522
0.104965
0.104686
0.104383
0.10406
0.103719
0.103363
0.102995
0.102618
0.102235
0.101849
0.101464
0.101082
0.100707
0.10034
0.0999853
0.0996437
0.0993171
0.0990067
0.0987134
0.105675
0.105461
0.105219
0.104953
0.104662
0.104351
0.10402
0.103672
0.10331
0.102937
0.102556
0.10217
0.101783
0.101397
0.101016
0.100641
0.100277
0.0999244
0.0995859
0.0992627
0.0989559
0.0986664
0.105696
0.105468
0.105215
0.104937
0.104637
0.104316
0.103977
0.103622
0.103255
0.102877
0.102493
0.102105
0.101716
0.101329
0.100949
0.100576
0.100213
0.0998635
0.0995281
0.0992084
0.0989054
0.0986197
0.105712
0.105472
0.105207
0.104919
0.104609
0.104279
0.103933
0.103571
0.103198
0.102816
0.102428
0.102038
0.101648
0.101261
0.100881
0.10051
0.10015
0.0998027
0.0994705
0.0991545
0.0988553
0.0985735
0.105724
0.105472
0.105196
0.104897
0.104578
0.10424
0.103886
0.103519
0.10314
0.102754
0.102363
0.101971
0.10158
0.101193
0.100814
0.100444
0.100086
0.0997422
0.0994135
0.0991011
0.0988059
0.098528
0.105729
0.105467
0.105181
0.104873
0.104545
0.104199
0.103838
0.103464
0.103081
0.102691
0.102297
0.101903
0.101511
0.101125
0.100746
0.100379
0.100023
0.0996823
0.0993571
0.0990485
0.0987572
0.0984834
0.10573
0.105458
0.105162
0.104845
0.104509
0.104156
0.103788
0.103409
0.103021
0.102627
0.102231
0.101835
0.101443
0.101057
0.100679
0.100314
0.099961
0.0996232
0.0993016
0.0989969
0.0987096
0.0984398
0.105727
0.105445
0.10514
0.104815
0.104471
0.10411
0.103736
0.103352
0.10296
0.102563
0.102164
0.101767
0.101374
0.100989
0.100613
0.10025
0.0998997
0.0995652
0.0992473
0.0989465
0.0986632
0.0983975
0.105719
0.105428
0.105115
0.104782
0.10443
0.104063
0.103684
0.103294
0.102898
0.102498
0.102098
0.1017
0.101307
0.100922
0.100548
0.100187
0.0998397
0.0995086
0.0991943
0.0988975
0.0986182
0.0983565
0.105708
0.105408
0.105087
0.104746
0.104388
0.104015
0.10363
0.103236
0.102836
0.102434
0.102032
0.101633
0.10124
0.100857
0.100484
0.100125
0.0997812
0.0994535
0.099143
0.09885
0.0985748
0.098317
0.105693
0.105385
0.105057
0.104709
0.104344
0.103966
0.103576
0.103178
0.102775
0.10237
0.101967
0.101567
0.101175
0.100792
0.100422
0.100065
0.0997245
0.0994003
0.0990934
0.0988044
0.0985331
0.0982792
0.105674
0.105359
0.105024
0.10467
0.1043
0.103916
0.103522
0.10312
0.102714
0.102307
0.101903
0.101503
0.101111
0.10073
0.100362
0.100008
0.0996699
0.0993491
0.099046
0.0987608
0.0984934
0.0982432
0.105652
0.105331
0.10499
0.10463
0.104254
0.103866
0.103468
0.103063
0.102654
0.102246
0.10184
0.101441
0.10105
0.10067
0.100304
0.0999523
0.0996175
0.0993002
0.0990007
0.0987193
0.0984556
0.0982092
0.105629
0.105302
0.104954
0.104589
0.104209
0.103816
0.103414
0.103007
0.102596
0.102186
0.10178
0.101381
0.100991
0.100612
0.100248
0.0998995
0.0995678
0.0992538
0.0989579
0.0986801
0.0984201
0.0981772
0.105604
0.105271
0.104919
0.104549
0.104164
0.103767
0.103362
0.102952
0.10254
0.102129
0.101722
0.101323
0.100934
0.100558
0.100195
0.0998495
0.0995208
0.0992101
0.0989177
0.0986434
0.0983869
0.0981473
0.105577
0.10524
0.104883
0.104508
0.10412
0.10372
0.103312
0.1029
0.102486
0.102074
0.101667
0.101269
0.100881
0.100506
0.100146
0.0998026
0.0994768
0.0991693
0.0988801
0.0986092
0.098356
0.0981197
0.10555
0.105208
0.104847
0.104469
0.104077
0.103675
0.103264
0.10285
0.102435
0.102023
0.101616
0.101218
0.100831
0.100458
0.1001
0.099759
0.099436
0.0991315
0.0988455
0.0985777
0.0983276
0.0980943
0.105523
0.105178
0.104813
0.104432
0.104037
0.103632
0.103219
0.102803
0.102387
0.101974
0.101568
0.10117
0.100785
0.100413
0.100057
0.0997188
0.0993986
0.0990969
0.0988138
0.098549
0.0983018
0.0980712
0.105498
0.105149
0.104781
0.104397
0.103999
0.103592
0.103177
0.10276
0.102343
0.10193
0.101524
0.101127
0.100742
0.100372
0.100019
0.0996824
0.0993646
0.0990656
0.0987852
0.0985231
0.0982785
0.0980504
0.105472
0.105121
0.104751
0.104364
0.103964
0.103555
0.103139
0.102721
0.102303
0.10189
0.101484
0.101088
0.100704
0.100336
0.0999839
0.0996498
0.0993343
0.0990376
0.0987597
0.0985001
0.0982579
0.0980321
0.10545
0.105096
0.104723
0.104334
0.103933
0.103522
0.103105
0.102686
0.102268
0.101854
0.101448
0.101053
0.100671
0.100304
0.0999534
0.0996212
0.0993077
0.0990132
0.0987375
0.09848
0.0982399
0.0980161
0.10543
0.105074
0.104699
0.104309
0.103905
0.103493
0.103075
0.102655
0.102237
0.101823
0.101418
0.101023
0.100642
0.100276
0.0999272
0.0995966
0.0992849
0.0989923
0.0987185
0.0984629
0.0982246
0.0980025
0.105412
0.105055
0.104679
0.104287
0.103882
0.103469
0.10305
0.10263
0.102211
0.101798
0.101392
0.100998
0.100618
0.100253
0.0999054
0.0995763
0.0992661
0.098975
0.0987028
0.0984488
0.098212
0.0979914
0.105398
0.10504
0.104662
0.104269
0.103864
0.10345
0.10303
0.10261
0.102191
0.101777
0.101372
0.100979
0.100599
0.100235
0.0998882
0.0995602
0.0992512
0.0989614
0.0986905
0.0984377
0.0982021
0.0979826
0.105388
0.105029
0.10465
0.104256
0.10385
0.103435
0.103016
0.102595
0.102176
0.101762
0.101357
0.100964
0.100585
0.100221
0.0998756
0.0995484
0.0992403
0.0989514
0.0986814
0.0984296
0.0981949
0.0979762
0.105383
0.105022
0.104643
0.104248
0.103842
0.103427
0.103007
0.102585
0.102166
0.101753
0.101348
0.100955
0.100576
0.100213
0.0998676
0.099541
0.0992335
0.0989452
0.0986758
0.0984245
0.0981904
0.0979722
0.105381
0.10502
0.10464
0.104245
0.103838
0.103423
0.103003
0.102581
0.102162
0.101749
0.101344
0.100951
0.100572
0.100209
0.0998644
0.0995379
0.0992307
0.0989426
0.0986735
0.0984225
0.0981886
0.0979706
0.0986978
0.0984192
0.0981585
0.0979157
0.0976903
0.0974815
0.0972885
0.0971102
0.0969457
0.0967937
0.0966533
0.0965236
0.0964035
0.0962924
0.0961897
0.0960949
0.0960076
0.0959276
0.0958546
0.0957887
0.0957298
0.095678
0.0956333
0.0955959
0.0955658
0.0955431
0.0955279
0.0955203
0.098655
0.0983795
0.0981218
0.0978818
0.097659
0.0974526
0.0972617
0.0970853
0.0969223
0.0967717
0.0966323
0.0965034
0.0963839
0.0962733
0.0961709
0.0960763
0.0959891
0.0959091
0.0958362
0.0957702
0.0957112
0.0956594
0.0956146
0.0955771
0.0955469
0.0955242
0.095509
0.0955014
0.0986118
0.0983395
0.098085
0.0978479
0.0976278
0.0974239
0.0972351
0.0970606
0.0968992
0.0967499
0.0966116
0.0964834
0.0963646
0.0962544
0.0961524
0.0960579
0.0959709
0.0958909
0.0958179
0.0957519
0.0956929
0.0956409
0.0955961
0.0955586
0.0955283
0.0955056
0.0954904
0.0954827
0.0985683
0.0982993
0.098048
0.097814
0.0975967
0.0973952
0.0972087
0.0970361
0.0968763
0.0967283
0.0965911
0.0964638
0.0963456
0.0962359
0.0961341
0.0960399
0.0959529
0.0958729
0.0958
0.0957339
0.0956748
0.0956228
0.0955779
0.0955403
0.09551
0.0954872
0.0954719
0.0954643
0.0985247
0.0982591
0.0980111
0.0977802
0.0975657
0.0973668
0.0971826
0.0970119
0.0968537
0.0967071
0.0965709
0.0964444
0.0963269
0.0962176
0.0961161
0.0960221
0.0959352
0.0958553
0.0957823
0.0957162
0.095657
0.0956049
0.0955599
0.0955222
0.0954919
0.095469
0.0954537
0.0954461
0.098481
0.098219
0.0979744
0.0977466
0.097535
0.0973387
0.0971568
0.096988
0.0968315
0.0966862
0.0965511
0.0964255
0.0963085
0.0961997
0.0960985
0.0960047
0.0959179
0.095838
0.0957649
0.0956988
0.0956395
0.0955873
0.0955423
0.0955045
0.0954741
0.0954512
0.0954359
0.0954282
0.0984375
0.0981791
0.0979379
0.0977133
0.0975047
0.097311
0.0971314
0.0969646
0.0968097
0.0966657
0.0965317
0.0964069
0.0962906
0.0961822
0.0960813
0.0959876
0.0959009
0.095821
0.0957479
0.0956817
0.0956224
0.0955701
0.095525
0.0954871
0.0954566
0.0954337
0.0954183
0.0954106
0.0983942
0.0981395
0.0979018
0.0976805
0.0974748
0.0972838
0.0971064
0.0969417
0.0967884
0.0966458
0.0965128
0.0963888
0.0962731
0.0961651
0.0960645
0.095971
0.0958843
0.0958044
0.0957313
0.095665
0.0956056
0.0955533
0.095508
0.0954701
0.0954395
0.0954165
0.0954011
0.0953934
0.0983514
0.0981004
0.0978662
0.0976482
0.0974455
0.0972571
0.0970821
0.0969192
0.0967676
0.0966263
0.0964944
0.0963712
0.0962561
0.0961485
0.0960482
0.0959548
0.0958682
0.0957883
0.0957151
0.0956487
0.0955893
0.0955368
0.0954915
0.0954534
0.0954228
0.0953997
0.0953843
0.0953766
0.0983091
0.0980618
0.0978312
0.0976165
0.0974168
0.0972311
0.0970583
0.0968974
0.0967475
0.0966074
0.0964766
0.0963541
0.0962396
0.0961324
0.0960323
0.095939
0.0958525
0.0957726
0.0956993
0.0956329
0.0955733
0.0955207
0.0954753
0.0954372
0.0954065
0.0953834
0.0953679
0.0953602
0.0982675
0.0980241
0.097797
0.0975856
0.0973889
0.0972058
0.0970353
0.0968763
0.0967279
0.0965892
0.0964593
0.0963376
0.0962236
0.0961168
0.0960169
0.0959238
0.0958372
0.0957573
0.095684
0.0956175
0.0955578
0.0955051
0.0954596
0.0954214
0.0953907
0.0953675
0.095352
0.0953442
0.0982269
0.0979872
0.0977637
0.0975556
0.0973618
0.0971813
0.097013
0.0968559
0.0967091
0.0965715
0.0964426
0.0963217
0.0962082
0.0961017
0.0960021
0.095909
0.0958225
0.0957426
0.0956692
0.0956026
0.0955428
0.09549
0.0954444
0.0954061
0.0953753
0.0953521
0.0953365
0.0953287
0.0981872
0.0979514
0.0977314
0.0975265
0.0973356
0.0971576
0.0969915
0.0968363
0.0966909
0.0965546
0.0964266
0.0963064
0.0961934
0.0960872
0.0959878
0.0958948
0.0958083
0.0957283
0.0956549
0.0955882
0.0955283
0.0954754
0.0954297
0.0953913
0.0953604
0.0953371
0.0953215
0.0953137
0.0981488
0.0979167
0.0977002
0.0974985
0.0973104
0.0971349
0.096971
0.0968175
0.0966736
0.0965384
0.0964113
0.0962917
0.0961792
0.0960733
0.095974
0.0958812
0.0957947
0.0957146
0.0956411
0.0955743
0.0955143
0.0954613
0.0954155
0.095377
0.095346
0.0953227
0.0953071
0.0952993
0.0981117
0.0978833
0.0976702
0.0974716
0.0972863
0.0971132
0.0969513
0.0967995
0.096657
0.096523
0.0963967
0.0962777
0.0961656
0.0960601
0.0959609
0.0958681
0.0957816
0.0957015
0.0956279
0.095561
0.0955008
0.0954477
0.0954018
0.0953633
0.0953322
0.0953088
0.0952932
0.0952853
0.0980761
0.0978512
0.0976416
0.097446
0.0972633
0.0970926
0.0969326
0.0967825
0.0966413
0.0965083
0.0963828
0.0962644
0.0961527
0.0960474
0.0959484
0.0958556
0.0957691
0.0956889
0.0956153
0.0955482
0.095488
0.0954348
0.0953888
0.0953501
0.095319
0.0952956
0.0952799
0.095272
0.098042
0.0978207
0.0976143
0.0974216
0.0972416
0.097073
0.096915
0.0967664
0.0966265
0.0964945
0.0963697
0.0962519
0.0961405
0.0960354
0.0959365
0.0958438
0.0957572
0.095677
0.0956032
0.0955361
0.0954757
0.0954224
0.0953763
0.0953376
0.0953064
0.0952829
0.0952671
0.0952593
0.0980097
0.0977918
0.0975885
0.0973986
0.097221
0.0970547
0.0968984
0.0967513
0.0966125
0.0964814
0.0963574
0.09624
0.096129
0.0960241
0.0959253
0.0958326
0.095746
0.0956657
0.0955918
0.0955245
0.0954641
0.0954106
0.0953644
0.0953256
0.0952944
0.0952708
0.0952551
0.0952472
0.0979792
0.0977645
0.0975642
0.097377
0.0972018
0.0970374
0.0968829
0.0967372
0.0965995
0.0964693
0.0963459
0.0962289
0.0961182
0.0960135
0.0959148
0.095822
0.0957354
0.095655
0.095581
0.0955136
0.0954531
0.0953995
0.0953532
0.0953143
0.095283
0.0952594
0.0952436
0.0952357
0.0979505
0.097739
0.0975415
0.0973569
0.0971839
0.0970214
0.0968684
0.096724
0.0965874
0.0964579
0.0963351
0.0962186
0.0961081
0.0960036
0.0959049
0.0958122
0.0957255
0.095645
0.0955709
0.0955034
0.0954427
0.0953891
0.0953427
0.0953037
0.0952723
0.0952487
0.0952328
0.0952249
0.0979238
0.0977153
0.0975205
0.0973382
0.0971673
0.0970066
0.0968551
0.0967119
0.0965762
0.0964475
0.0963252
0.096209
0.0960988
0.0959943
0.0958957
0.095803
0.0957162
0.0956356
0.0955614
0.0954938
0.095433
0.0953793
0.0953328
0.0952938
0.0952623
0.0952386
0.0952228
0.0952148
0.0978992
0.0976934
0.0975011
0.0973211
0.0971521
0.096993
0.0968428
0.0967007
0.0965659
0.0964378
0.096316
0.0962002
0.0960902
0.0959858
0.0958872
0.0957945
0.0957076
0.095627
0.0955526
0.0954849
0.095424
0.0953702
0.0953236
0.0952845
0.095253
0.0952293
0.0952134
0.0952054
0.0978766
0.0976734
0.0974834
0.0973054
0.0971382
0.0969806
0.0968317
0.0966906
0.0965566
0.0964291
0.0963077
0.0961922
0.0960823
0.0959781
0.0958795
0.0957866
0.0956997
0.095619
0.0955446
0.0954768
0.0954158
0.0953618
0.0953152
0.095276
0.0952445
0.0952207
0.0952048
0.0951968
0.0978561
0.0976553
0.0974674
0.0972913
0.0971257
0.0969695
0.0968217
0.0966815
0.0965482
0.0964212
0.0963002
0.0961849
0.0960752
0.095971
0.0958724
0.0957795
0.0956926
0.0956117
0.0955372
0.0954693
0.0954082
0.0953542
0.0953075
0.0952682
0.0952366
0.0952128
0.0951969
0.0951889
0.0978377
0.097639
0.0974531
0.0972787
0.0971146
0.0969596
0.0968128
0.0966734
0.0965407
0.0964142
0.0962935
0.0961784
0.0960688
0.0959647
0.0958661
0.0957732
0.0956861
0.0956052
0.0955306
0.0954626
0.0954014
0.0953473
0.0953005
0.0952612
0.0952296
0.0952057
0.0951897
0.0951817
0.0978214
0.0976247
0.0974405
0.0972676
0.0971047
0.0969508
0.0968049
0.0966662
0.0965341
0.096408
0.0962876
0.0961727
0.0960631
0.095959
0.0958604
0.0957675
0.0956804
0.0955994
0.0955247
0.0954566
0.0953953
0.0953412
0.0952943
0.095255
0.0952233
0.0951994
0.0951834
0.0951754
0.0978073
0.0976123
0.0974296
0.097258
0.0970963
0.0969433
0.0967982
0.0966601
0.0965284
0.0964026
0.0962824
0.0961677
0.0960582
0.0959542
0.0958555
0.0957625
0.0956754
0.0955943
0.0955195
0.0954514
0.09539
0.0953358
0.0952889
0.0952495
0.0952178
0.0951938
0.0951778
0.0951698
0.0977954
0.0976018
0.0974204
0.0972499
0.0970891
0.0969369
0.0967924
0.0966549
0.0965235
0.0963981
0.0962781
0.0961634
0.0960541
0.09595
0.0958514
0.0957583
0.0956711
0.09559
0.0955151
0.0954469
0.0953855
0.0953312
0.0952843
0.0952448
0.095213
0.0951891
0.0951731
0.095165
0.0977855
0.0975931
0.0974128
0.0972432
0.0970832
0.0969317
0.0967878
0.0966506
0.0965196
0.0963943
0.0962745
0.09616
0.0960506
0.0959466
0.0958479
0.0957549
0.0956676
0.0955864
0.0955115
0.0954432
0.0953818
0.0953274
0.0952804
0.0952409
0.0952091
0.0951852
0.0951691
0.0951611
0.0977778
0.0975863
0.0974068
0.097238
0.0970786
0.0969276
0.0967841
0.0966473
0.0965165
0.0963914
0.0962717
0.0961572
0.0960479
0.0959439
0.0958452
0.0957521
0.0956648
0.0955835
0.0955086
0.0954403
0.0953788
0.0953244
0.0952774
0.0952379
0.095206
0.095182
0.095166
0.095158
0.0977722
0.0975814
0.0974025
0.0972342
0.0970753
0.0969247
0.0967815
0.0966448
0.0965143
0.0963893
0.0962697
0.0961553
0.096046
0.0959419
0.0958432
0.0957501
0.0956628
0.0955815
0.0955065
0.0954381
0.0953766
0.0953222
0.0952751
0.0952356
0.0952038
0.0951798
0.0951637
0.0951557
0.0977687
0.0975784
0.0973999
0.0972319
0.0970733
0.0969229
0.0967798
0.0966433
0.0965129
0.096388
0.0962684
0.096154
0.0960447
0.0959407
0.095842
0.0957488
0.0956615
0.0955801
0.0955051
0.0954367
0.0953752
0.0953208
0.0952737
0.0952342
0.0952023
0.0951783
0.0951622
0.0951542
0.0977673
0.0975771
0.0973988
0.097231
0.0970724
0.0969221
0.0967792
0.0966427
0.0965123
0.0963875
0.0962679
0.0961535
0.0960442
0.0959402
0.0958415
0.0957483
0.0956609
0.0955796
0.0955046
0.0954362
0.0953746
0.0953202
0.0952731
0.0952335
0.0952017
0.0951777
0.0951616
0.0951536
0.0990135
0.0993282
0.0996589
0.100004
0.100362
0.10073
0.101105
0.101485
0.101867
0.102246
0.102621
0.102986
0.103339
0.103677
0.103995
0.104293
0.104565
0.104811
0.105027
0.105211
0.105362
0.105476
0.0989683
0.09928
0.0996079
0.0999506
0.100306
0.100673
0.101047
0.101427
0.101808
0.102189
0.102565
0.102933
0.103289
0.103631
0.103956
0.104259
0.104538
0.104792
0.105016
0.105209
0.105368
0.105491
0.0989225
0.0992312
0.0995562
0.0998962
0.10025
0.100614
0.100987
0.101366
0.101748
0.10213
0.102508
0.102878
0.103239
0.103585
0.103915
0.104225
0.104512
0.104773
0.105006
0.105209
0.105379
0.105513
0.0988763
0.0991817
0.0995037
0.099841
0.100192
0.100555
0.100926
0.101305
0.101687
0.10207
0.102449
0.102823
0.103187
0.103538
0.103873
0.10419
0.104484
0.104754
0.104997
0.105211
0.105393
0.10554
0.0988298
0.0991319
0.0994507
0.099785
0.100133
0.100494
0.100865
0.101242
0.101624
0.102008
0.102389
0.102766
0.103134
0.10349
0.103831
0.104154
0.104456
0.104736
0.104989
0.105214
0.105408
0.105571
0.0987831
0.0990818
0.0993972
0.0997285
0.100074
0.100433
0.100802
0.101179
0.101561
0.101945
0.102328
0.102707
0.103079
0.10344
0.103787
0.104117
0.104428
0.104716
0.10498
0.105216
0.105425
0.105603
0.0987364
0.0990314
0.0993435
0.0996716
0.100015
0.100371
0.100738
0.101114
0.101496
0.101881
0.102266
0.102648
0.103023
0.103389
0.103742
0.104079
0.104398
0.104696
0.10497
0.105218
0.10544
0.105633
0.0986897
0.0989811
0.0992896
0.0996144
0.0999545
0.100308
0.100674
0.101048
0.10143
0.101816
0.102202
0.102587
0.102966
0.103336
0.103695
0.10404
0.104367
0.104674
0.104958
0.105218
0.105453
0.10566
0.0986434
0.098931
0.0992358
0.0995572
0.0998941
0.100245
0.100609
0.100982
0.101363
0.101749
0.102138
0.102525
0.102907
0.103282
0.103647
0.103998
0.104333
0.104649
0.104944
0.105216
0.105462
0.105683
0.0985974
0.0988812
0.0991822
0.0995001
0.0998338
0.100182
0.100543
0.100916
0.101296
0.101683
0.102072
0.102461
0.102847
0.103227
0.103597
0.103955
0.104298
0.104623
0.104928
0.10521
0.105469
0.105701
0.098552
0.0988319
0.0991291
0.0994433
0.0997737
0.100119
0.100478
0.100849
0.101229
0.101615
0.102006
0.102397
0.102786
0.10317
0.103546
0.103911
0.104261
0.104595
0.104909
0.105202
0.105472
0.105717
0.0985074
0.0987833
0.0990766
0.099387
0.099714
0.100057
0.100413
0.100782
0.101161
0.101547
0.101939
0.102332
0.102724
0.103112
0.103493
0.103864
0.104222
0.104563
0.104887
0.10519
0.10547
0.105726
0.0984637
0.0987356
0.0990249
0.0993316
0.099655
0.0999944
0.100348
0.100715
0.101093
0.101479
0.101871
0.102266
0.102661
0.103053
0.103439
0.103816
0.10418
0.10453
0.104862
0.105174
0.105465
0.105732
0.098421
0.0986889
0.0989743
0.0992771
0.0995969
0.0999331
0.100284
0.100649
0.101026
0.101411
0.101804
0.1022
0.102598
0.102993
0.103384
0.103766
0.104137
0.104493
0.104834
0.105156
0.105456
0.105734
0.0983796
0.0986435
0.0989249
0.0992238
0.09954
0.0998729
0.100221
0.100584
0.100959
0.101344
0.101737
0.102134
0.102534
0.102933
0.103327
0.103714
0.104091
0.104455
0.104803
0.105133
0.105443
0.105731
0.0983396
0.0985996
0.0988769
0.0991719
0.0994845
0.099814
0.10016
0.10052
0.100893
0.101277
0.10167
0.102069
0.10247
0.102872
0.10327
0.103662
0.104044
0.104415
0.10477
0.105108
0.105426
0.105723
0.0983012
0.0985572
0.0988306
0.0991217
0.0994305
0.0997566
0.100099
0.100457
0.100829
0.101212
0.101604
0.102004
0.102407
0.10281
0.103212
0.103608
0.103996
0.104372
0.104734
0.105079
0.105405
0.10571
0.0982644
0.0985166
0.0987862
0.0990734
0.0993785
0.0997012
0.100041
0.100396
0.100766
0.101148
0.10154
0.101939
0.102344
0.10275
0.103154
0.103554
0.103947
0.104329
0.104697
0.105048
0.105382
0.105693
0.0982295
0.098478
0.0987437
0.0990272
0.0993286
0.0996478
0.0999843
0.100337
0.100705
0.101085
0.101477
0.101876
0.102282
0.10269
0.103097
0.103501
0.103897
0.104284
0.104658
0.105015
0.105355
0.105674
0.0981965
0.0984413
0.0987034
0.0989831
0.099281
0.0995968
0.0999302
0.10028
0.100646
0.101025
0.101416
0.101815
0.102221
0.102631
0.103041
0.103447
0.103848
0.104239
0.104617
0.104981
0.105326
0.105651
0.0981655
0.0984069
0.0986654
0.0989416
0.0992359
0.0995484
0.0998788
0.100226
0.10059
0.100967
0.101357
0.101756
0.102163
0.102574
0.102985
0.103395
0.103798
0.104193
0.104577
0.104945
0.105296
0.105626
0.0981366
0.0983748
0.0986298
0.0989026
0.0991936
0.0995029
0.0998302
0.100175
0.100536
0.100912
0.101301
0.1017
0.102107
0.102519
0.102932
0.103344
0.10375
0.104149
0.104536
0.104909
0.105264
0.1056
0.0981099
0.098345
0.0985968
0.0988664
0.0991541
0.0994603
0.0997848
0.100127
0.100486
0.10086
0.101248
0.101646
0.102053
0.102466
0.102881
0.103294
0.103704
0.104105
0.104496
0.104873
0.105233
0.105573
0.0980855
0.0983177
0.0985665
0.098833
0.0991177
0.0994209
0.0997427
0.100082
0.100439
0.100812
0.101198
0.101596
0.102003
0.102416
0.102832
0.103247
0.103659
0.104063
0.104457
0.104838
0.105201
0.105546
0.0980634
0.0982929
0.098539
0.0988026
0.0990844
0.0993849
0.0997041
0.100042
0.100396
0.100767
0.101153
0.10155
0.101957
0.10237
0.102787
0.103204
0.103617
0.104024
0.10442
0.104804
0.10517
0.105518
0.0980436
0.0982707
0.0985142
0.0987752
0.0990545
0.0993525
0.0996693
0.100005
0.100357
0.100727
0.101111
0.101507
0.101914
0.102328
0.102745
0.103163
0.103578
0.103987
0.104386
0.104771
0.105141
0.105491
0.0980261
0.0982511
0.0984924
0.098751
0.099028
0.0993236
0.0996382
0.0999715
0.100323
0.100691
0.101074
0.101469
0.101876
0.102289
0.102707
0.103126
0.103543
0.103953
0.104354
0.104742
0.105114
0.105467
0.0980111
0.0982341
0.0984734
0.0987301
0.0990049
0.0992986
0.0996112
0.0999427
0.100292
0.100659
0.101041
0.101436
0.101842
0.102256
0.102674
0.103094
0.103511
0.103923
0.104326
0.104716
0.10509
0.105444
0.0979984
0.0982198
0.0984574
0.0987123
0.0989854
0.0992773
0.0995883
0.0999182
0.100266
0.100632
0.101013
0.101407
0.101813
0.102227
0.102645
0.103066
0.103484
0.103897
0.104301
0.104693
0.105068
0.105426
0.0979881
0.0982082
0.0984444
0.0986979
0.0989695
0.09926
0.0995696
0.0998983
0.100245
0.10061
0.10099
0.101384
0.101789
0.102203
0.102622
0.103043
0.103462
0.103875
0.104281
0.104673
0.10505
0.105408
0.0979801
0.0981993
0.0984344
0.0986868
0.0989573
0.0992466
0.0995552
0.0998828
0.100229
0.100593
0.100972
0.101366
0.101771
0.102184
0.102603
0.103025
0.103444
0.103859
0.104265
0.104658
0.105036
0.105396
0.0979746
0.098193
0.0984274
0.098679
0.0989487
0.0992373
0.099545
0.099872
0.100218
0.100581
0.10096
0.101353
0.101758
0.102171
0.10259
0.103012
0.103432
0.103847
0.104253
0.104648
0.105027
0.105387
0.0979714
0.0981895
0.0984234
0.0986745
0.0989438
0.0992319
0.0995393
0.0998658
0.100211
0.100574
0.100953
0.101346
0.10175
0.102164
0.102583
0.103005
0.103425
0.10384
0.104247
0.104642
0.105021
0.105383
0.095529
0.0955366
0.0955517
0.0955744
0.0956045
0.095642
0.0956866
0.0957385
0.0957974
0.0958633
0.0959363
0.0960164
0.0961038
0.0961987
0.0963015
0.0964128
0.0965331
0.0966632
0.096804
0.0969564
0.0971215
0.0973004
0.0974942
0.0977039
0.0979304
0.0981743
0.0984361
0.0987159
0.09551
0.0955176
0.0955328
0.0955555
0.0955857
0.0956232
0.0956679
0.0957198
0.0957788
0.0958448
0.0959178
0.0959978
0.0960851
0.0961798
0.0962824
0.0963932
0.0965129
0.0966422
0.096782
0.0969332
0.0970968
0.0972739
0.0974656
0.097673
0.0978969
0.098138
0.0983969
0.0986737
0.0954912
0.0954989
0.0955141
0.0955368
0.0955671
0.0956046
0.0956495
0.0957014
0.0957605
0.0958265
0.0958995
0.0959795
0.0960667
0.0961612
0.0962635
0.0963739
0.0964929
0.0966214
0.0967602
0.0969101
0.0970722
0.0972475
0.0974371
0.0976421
0.0978633
0.0981016
0.0983574
0.0986311
0.0954727
0.0954803
0.0954956
0.0955184
0.0955487
0.0955863
0.0956312
0.0956833
0.0957424
0.0958084
0.0958814
0.0959614
0.0960485
0.0961429
0.0962448
0.0963548
0.0964733
0.096601
0.0967387
0.0968873
0.0970478
0.0972212
0.0974087
0.0976112
0.0978297
0.098065
0.0983178
0.0985882
0.0954544
0.095462
0.0954773
0.0955002
0.0955305
0.0955683
0.0956132
0.0956654
0.0957245
0.0957907
0.0958637
0.0959437
0.0960307
0.0961249
0.0962265
0.096336
0.0964539
0.0965808
0.0967174
0.0968647
0.0970236
0.0971952
0.0973804
0.0975805
0.0977962
0.0980285
0.098278
0.0985451
0.0954364
0.0954441
0.0954594
0.0954823
0.0955127
0.0955505
0.0955955
0.0956478
0.095707
0.0957732
0.0958463
0.0959262
0.0960131
0.0961072
0.0962085
0.0963176
0.0964349
0.0965609
0.0966965
0.0968425
0.0969998
0.0971694
0.0973525
0.09755
0.0977629
0.0979921
0.0982382
0.0985019
0.0954187
0.0954264
0.0954417
0.0954647
0.0954952
0.095533
0.0955782
0.0956305
0.0956898
0.0957561
0.0958292
0.0959091
0.095996
0.0960898
0.0961909
0.0962996
0.0964162
0.0965415
0.096676
0.0968207
0.0969764
0.0971441
0.0973249
0.0975198
0.0977298
0.0979558
0.0981986
0.0984587
0.0954013
0.095409
0.0954244
0.0954474
0.095478
0.0955159
0.0955612
0.0956136
0.095673
0.0957393
0.0958125
0.0958924
0.0959792
0.0960729
0.0961737
0.096282
0.096398
0.0965225
0.096656
0.0967993
0.0969534
0.0971192
0.0972977
0.09749
0.0976971
0.0979199
0.0981593
0.0984158
0.0953843
0.0953921
0.0954075
0.0954306
0.0954612
0.0954992
0.0955445
0.095597
0.0956565
0.0957229
0.0957962
0.0958761
0.0959628
0.0960564
0.096157
0.0962648
0.0963803
0.096504
0.0966364
0.0967785
0.0969309
0.0970948
0.097271
0.0974607
0.0976648
0.0978845
0.0981204
0.0983732
0.0953678
0.0953755
0.095391
0.0954141
0.0954448
0.0954829
0.0955283
0.0955809
0.0956405
0.095707
0.0957803
0.0958602
0.0959469
0.0960403
0.0961407
0.0962481
0.0963631
0.096486
0.0966174
0.0967582
0.096909
0.0970709
0.0972449
0.097432
0.0976332
0.0978496
0.0980819
0.0983311
0.0953516
0.0953594
0.0953749
0.0953981
0.0954288
0.095467
0.0955125
0.0955652
0.0956249
0.0956915
0.0957648
0.0958448
0.0959315
0.0960248
0.0961249
0.096232
0.0963464
0.0964685
0.096599
0.0967385
0.0968877
0.0970478
0.0972195
0.0974039
0.0976022
0.0978153
0.0980442
0.0982896
0.0953359
0.0953437
0.0953593
0.0953825
0.0954133
0.0954516
0.0954972
0.09555
0.0956098
0.0956765
0.0957499
0.0958299
0.0959165
0.0960097
0.0961096
0.0962163
0.0963302
0.0964516
0.0965812
0.0967194
0.0968671
0.0970253
0.0971948
0.0973767
0.097572
0.0977819
0.0980072
0.0982488
0.0953207
0.0953285
0.0953441
0.0953674
0.0953983
0.0954367
0.0954824
0.0955353
0.0955952
0.0956619
0.0957354
0.0958155
0.0959021
0.0959952
0.0960949
0.0962013
0.0963147
0.0964354
0.096564
0.096701
0.0968473
0.0970036
0.0971709
0.0973503
0.0975427
0.0977494
0.0979712
0.098209
0.095306
0.0953138
0.0953295
0.0953528
0.0953838
0.0954222
0.095468
0.095521
0.0955811
0.0956479
0.0957215
0.0958016
0.0958882
0.0959812
0.0960807
0.0961868
0.0962998
0.0964198
0.0965475
0.0966834
0.0968282
0.0969827
0.0971479
0.0973248
0.0975144
0.0977179
0.0979362
0.0981703
0.0952919
0.0952997
0.0953153
0.0953387
0.0953698
0.0954083
0.0954543
0.0955074
0.0955675
0.0956345
0.0957081
0.0957883
0.0958749
0.0959678
0.0960672
0.096173
0.0962855
0.0964049
0.0965318
0.0966665
0.0968099
0.0969627
0.0971258
0.0973003
0.0974871
0.0976875
0.0979024
0.0981328
0.0952783
0.0952861
0.0953018
0.0953253
0.0953564
0.095395
0.095441
0.0954942
0.0955545
0.0956216
0.0956953
0.0957755
0.0958621
0.0959551
0.0960543
0.0961598
0.0962719
0.0963908
0.0965168
0.0966505
0.0967925
0.0969436
0.0971048
0.0972769
0.097461
0.0976583
0.0978698
0.0980966
0.0952652
0.0952731
0.0952889
0.0953124
0.0953435
0.0953823
0.0954284
0.0954817
0.095542
0.0956092
0.0956831
0.0957634
0.09585
0.0959429
0.096042
0.0961473
0.096259
0.0963773
0.0965026
0.0966353
0.096776
0.0969255
0.0970847
0.0972546
0.0974361
0.0976304
0.0978387
0.098062
0.0952529
0.0952607
0.0952765
0.0953001
0.0953313
0.0953701
0.0954163
0.0954698
0.0955302
0.0955975
0.0956714
0.0957518
0.0958385
0.0959314
0.0960303
0.0961355
0.0962468
0.0963646
0.0964891
0.0966209
0.0967604
0.0969085
0.0970658
0.0972335
0.0974125
0.097604
0.0978091
0.0980289
0.0952411
0.095249
0.0952648
0.0952884
0.0953197
0.0953586
0.0954049
0.0954585
0.095519
0.0955864
0.0956605
0.0957409
0.0958276
0.0959205
0.0960194
0.0961243
0.0962353
0.0963527
0.0964765
0.0966074
0.0967458
0.0968924
0.097048
0.0972136
0.0973902
0.097579
0.097781
0.0979975
0.09523
0.0952379
0.0952538
0.0952774
0.0953088
0.0953478
0.0953941
0.0954478
0.0955085
0.095576
0.0956501
0.0957307
0.0958174
0.0959103
0.0960091
0.0961139
0.0962246
0.0963415
0.0964648
0.0965948
0.0967321
0.0968774
0.0970314
0.097195
0.0973694
0.0975555
0.0977546
0.0979679
0.0952196
0.0952275
0.0952434
0.0952671
0.0952985
0.0953376
0.095384
0.0954378
0.0954986
0.0955662
0.0956404
0.0957211
0.0958079
0.0959007
0.0959995
0.0961041
0.0962146
0.0963311
0.0964538
0.0965831
0.0967195
0.0968635
0.0970159
0.0971777
0.0973499
0.0975336
0.0977299
0.0979402
0.0952099
0.0952178
0.0952337
0.0952575
0.0952889
0.0953281
0.0953746
0.0954285
0.0954894
0.0955571
0.0956314
0.0957121
0.095799
0.0958919
0.0959906
0.0960951
0.0962054
0.0963216
0.0964438
0.0965723
0.0967078
0.0968506
0.0970017
0.0971617
0.0973319
0.0975133
0.097707
0.0979144
0.0952009
0.0952088
0.0952247
0.0952485
0.0952801
0.0953193
0.0953659
0.0954198
0.0954808
0.0955487
0.0956231
0.0957039
0.0957908
0.0958837
0.0959824
0.0960869
0.0961969
0.0963128
0.0964345
0.0965625
0.0966971
0.0968389
0.0969886
0.0971471
0.0973154
0.0974946
0.097686
0.0978907
0.0951926
0.0952006
0.0952165
0.0952404
0.095272
0.0953112
0.0953579
0.0954119
0.095473
0.0955409
0.0956155
0.0956963
0.0957834
0.0958763
0.095975
0.0960793
0.0961892
0.0963048
0.0964261
0.0965535
0.0966874
0.0968282
0.0969767
0.0971338
0.0973004
0.0974776
0.0976667
0.0978689
0.0951851
0.0951931
0.0952091
0.0952329
0.0952646
0.0953039
0.0953507
0.0954048
0.0954659
0.0955339
0.0956086
0.0956895
0.0957766
0.0958696
0.0959682
0.0960725
0.0961823
0.0962976
0.0964186
0.0965455
0.0966786
0.0968186
0.096966
0.0971218
0.0972869
0.0974623
0.0976494
0.0978493
0.0951784
0.0951864
0.0952024
0.0952262
0.0952579
0.0952973
0.0953442
0.0953983
0.0954596
0.0955277
0.0956024
0.0956834
0.0957705
0.0958635
0.0959622
0.0960664
0.0961761
0.0962912
0.0964119
0.0965383
0.0966709
0.0968101
0.0969566
0.0971112
0.0972748
0.0974487
0.0976339
0.0978317
0.0951724
0.0951804
0.0951964
0.0952204
0.0952521
0.0952915
0.0953384
0.0953926
0.095454
0.0955221
0.0955969
0.095678
0.0957652
0.0958582
0.0959569
0.0960611
0.0961707
0.0962856
0.096406
0.096532
0.0966641
0.0968026
0.0969483
0.0971018
0.0972643
0.0974367
0.0976203
0.0978163
0.0951673
0.0951753
0.0951913
0.0952153
0.095247
0.0952865
0.0953334
0.0953877
0.0954491
0.0955173
0.0955922
0.0956733
0.0957606
0.0958537
0.0959524
0.0960565
0.096166
0.0962808
0.0964009
0.0965267
0.0966583
0.0967962
0.0969411
0.0970938
0.0972552
0.0974264
0.0976085
0.097803
0.0951629
0.0951709
0.095187
0.0952109
0.0952427
0.0952822
0.0953292
0.0953836
0.095445
0.0955133
0.0955882
0.0956694
0.0957567
0.0958498
0.0959485
0.0960526
0.096162
0.0962767
0.0963967
0.0965221
0.0966534
0.0967908
0.0969352
0.0970871
0.0972476
0.0974177
0.0975986
0.0977918
0.0951594
0.0951674
0.0951835
0.0952075
0.0952393
0.0952788
0.0953258
0.0953802
0.0954417
0.09551
0.095585
0.0956662
0.0957535
0.0958467
0.0959454
0.0960495
0.0961589
0.0962734
0.0963932
0.0965185
0.0966494
0.0967865
0.0969303
0.0970816
0.0972414
0.0974107
0.0975906
0.0977827
0.0951567
0.0951647
0.0951808
0.0952048
0.0952366
0.0952761
0.0953232
0.0953776
0.0954391
0.0955075
0.0955825
0.0956638
0.0957511
0.0958443
0.095943
0.0960471
0.0961564
0.0962709
0.0963906
0.0965157
0.0966464
0.0967832
0.0969266
0.0970775
0.0972367
0.0974053
0.0975845
0.0977757
0.0951548
0.0951628
0.0951789
0.0952029
0.0952348
0.0952743
0.0953214
0.0953758
0.0954374
0.0955058
0.0955807
0.0956621
0.0957495
0.0958426
0.0959413
0.0960454
0.0961547
0.0962691
0.0963888
0.0965137
0.0966443
0.0967808
0.096924
0.0970745
0.0972334
0.0974015
0.0975802
0.0977708
0.0951538
0.0951618
0.0951779
0.0952019
0.0952337
0.0952733
0.0953204
0.0953748
0.0954364
0.0955048
0.0955798
0.0956611
0.0957485
0.0958417
0.0959404
0.0960445
0.0961537
0.0962681
0.0963877
0.0965126
0.096643
0.0967795
0.0969225
0.0970729
0.0972315
0.0973993
0.0975777
0.097768
0.105412
0.105425
0.105438
0.105447
0.105455
0.105464
0.105349
0.10535
0.105352
0.105354
0.105355
0.105357
0.105247
0.105239
0.105232
0.105226
0.10522
0.105215
0.105108
0.105093
0.105079
0.105065
0.105052
0.105039
0.104935
0.104913
0.104892
0.104871
0.104851
0.104831
0.104728
0.1047
0.104673
0.104646
0.104619
0.104592
0.10449
0.104457
0.104425
0.104392
0.104359
0.104326
0.104223
0.104186
0.104149
0.104111
0.104073
0.104035
0.103931
0.10389
0.103849
0.103807
0.103764
0.103721
0.103615
0.103572
0.103527
0.103482
0.103435
0.103388
0.10328
0.103234
0.103187
0.103138
0.103089
0.103038
0.102929
0.102881
0.102831
0.102781
0.102729
0.102675
0.102564
0.102515
0.102464
0.102412
0.102358
0.102303
0.10219
0.10214
0.102088
0.102035
0.10198
0.101924
0.10181
0.10176
0.101708
0.101655
0.1016
0.101543
0.101428
0.101378
0.101327
0.101273
0.101219
0.101163
0.101048
0.100998
0.100947
0.100895
0.100841
0.100786
0.100671
0.100623
0.100574
0.100523
0.10047
0.100417
0.100303
0.100256
0.100208
0.100159
0.100108
0.100057
0.0999452
0.0999003
0.0998542
0.099807
0.0997586
0.0997092
0.0996003
0.0995575
0.0995136
0.0994687
0.0994227
0.0993758
0.0992706
0.0992299
0.0991884
0.0991458
0.0991024
0.0990582
0.0987577
0.098475
0.0982104
0.0979638
0.0977349
0.0975229
0.0973271
0.0971465
0.0969799
0.0968262
0.0966844
0.0965536
0.0964327
0.096321
0.0962178
0.0961227
0.0960352
0.0959551
0.0958821
0.0958162
0.0957574
0.0957056
0.095661
0.0956236
0.0955935
0.0955709
0.0955558
0.0955482
0.0987991
0.0985136
0.0982463
0.0979971
0.0977658
0.0975516
0.0973539
0.0971716
0.0970035
0.0968487
0.0967059
0.0965743
0.0964528
0.0963407
0.0962372
0.0961419
0.0960543
0.0959741
0.0959011
0.0958353
0.0957765
0.0957248
0.0956802
0.0956429
0.0956129
0.0955903
0.0955752
0.0955676
0.0988399
0.0985517
0.0982817
0.0980301
0.0977964
0.0975802
0.0973806
0.0971966
0.0970272
0.0968712
0.0967275
0.0965951
0.096473
0.0963605
0.0962568
0.0961612
0.0960735
0.0959933
0.0959203
0.0958545
0.0957957
0.0957441
0.0956995
0.0956623
0.0956323
0.0956098
0.0955947
0.0955871
0.0988799
0.0985891
0.0983167
0.0980627
0.0978268
0.0976086
0.0974072
0.0972216
0.0970508
0.0968937
0.0967491
0.096616
0.0964934
0.0963804
0.0962764
0.0961807
0.0960929
0.0960126
0.0959396
0.0958738
0.095815
0.0957634
0.095719
0.0956818
0.0956518
0.0956293
0.0956143
0.0956067
0.0989191
0.0986259
0.0983511
0.0980948
0.0978569
0.0976367
0.0974336
0.0972465
0.0970745
0.0969162
0.0967708
0.0966369
0.0965138
0.0964004
0.0962961
0.0962002
0.0961123
0.0960319
0.0959589
0.0958931
0.0958344
0.0957829
0.0957385
0.0957013
0.0956714
0.0956489
0.0956339
0.0956264
0.0989574
0.098662
0.0983849
0.0981265
0.0978865
0.0976645
0.0974598
0.0972713
0.097098
0.0969387
0.0967924
0.0966579
0.0965342
0.0964205
0.0963159
0.0962198
0.0961318
0.0960513
0.0959783
0.0959125
0.0958539
0.0958023
0.095758
0.0957208
0.095691
0.0956686
0.0956535
0.095646
0.106127
0.106126
0.106124
0.106121
0.106117
0.106112
0.106106
0.106098
0.10609
0.10608
0.10607
0.106058
0.106045
0.106031
0.106015
0.105998
0.10598
0.105961
0.105941
0.105919
0.105896
0.105871
0.105846
0.105819
0.105791
0.105762
0.105732
0.105702
0.10567
0.105639
0.105607
0.105575
0.105544
0.105513
0.105485
0.105458
0.105435
0.105416
0.105404
0.1054
0.10609
0.106089
0.106087
0.106084
0.10608
0.106074
0.106068
0.106061
0.106052
0.106043
0.106032
0.10602
0.106007
0.105993
0.105978
0.105961
0.105943
0.105924
0.105903
0.105881
0.105858
0.105834
0.105808
0.105782
0.105754
0.105725
0.105695
0.105664
0.105633
0.105601
0.105569
0.105537
0.105505
0.105475
0.105446
0.105418
0.105394
0.105374
0.105359
0.10535
0.106015
0.106014
0.106012
0.106009
0.106005
0.106
0.105993
0.105986
0.105978
0.105968
0.105957
0.105946
0.105932
0.105918
0.105903
0.105886
0.105868
0.105849
0.105828
0.105807
0.105784
0.105759
0.105734
0.105707
0.105679
0.10565
0.10562
0.105589
0.105558
0.105525
0.105493
0.105461
0.105429
0.105398
0.105368
0.105339
0.105314
0.105291
0.105272
0.105257
0.105904
0.105903
0.105901
0.105897
0.105893
0.105888
0.105882
0.105875
0.105866
0.105857
0.105846
0.105834
0.105821
0.105807
0.105792
0.105775
0.105757
0.105738
0.105717
0.105695
0.105672
0.105648
0.105622
0.105596
0.105568
0.105539
0.105508
0.105477
0.105446
0.105413
0.105381
0.105348
0.105315
0.105283
0.105252
0.105222
0.105194
0.105169
0.105146
0.105126
0.105756
0.105755
0.105753
0.10575
0.105746
0.105741
0.105735
0.105727
0.105719
0.105709
0.105699
0.105687
0.105674
0.10566
0.105644
0.105628
0.10561
0.105591
0.10557
0.105549
0.105526
0.105501
0.105476
0.105449
0.105421
0.105392
0.105361
0.10533
0.105298
0.105266
0.105232
0.105199
0.105166
0.105133
0.1051
0.105069
0.105038
0.10501
0.104983
0.104958
0.105575
0.105574
0.105572
0.105569
0.105565
0.105559
0.105553
0.105546
0.105537
0.105528
0.105517
0.105506
0.105493
0.105478
0.105463
0.105446
0.105429
0.105409
0.105389
0.105367
0.105344
0.10532
0.105294
0.105267
0.105239
0.10521
0.10518
0.105149
0.105116
0.105083
0.10505
0.105016
0.104982
0.104947
0.104913
0.10488
0.104847
0.104816
0.104785
0.104756
0.10536
0.105359
0.105357
0.105354
0.10535
0.105345
0.105339
0.105331
0.105323
0.105313
0.105303
0.105291
0.105278
0.105264
0.105249
0.105232
0.105214
0.105195
0.105175
0.105153
0.10513
0.105106
0.10508
0.105053
0.105025
0.104996
0.104966
0.104934
0.104902
0.104868
0.104834
0.1048
0.104765
0.104729
0.104694
0.104659
0.104624
0.10459
0.104556
0.104523
0.105114
0.105113
0.105111
0.105108
0.105104
0.105099
0.105093
0.105086
0.105077
0.105068
0.105057
0.105046
0.105033
0.105019
0.105003
0.104987
0.104969
0.10495
0.10493
0.104908
0.104885
0.104861
0.104835
0.104809
0.104781
0.104751
0.104721
0.104689
0.104656
0.104623
0.104588
0.104553
0.104517
0.104481
0.104444
0.104407
0.10437
0.104333
0.104297
0.10426
0.10484
0.104839
0.104837
0.104834
0.10483
0.104825
0.104818
0.104811
0.104803
0.104793
0.104783
0.104771
0.104758
0.104744
0.104729
0.104713
0.104695
0.104676
0.104656
0.104634
0.104611
0.104587
0.104562
0.104535
0.104507
0.104478
0.104447
0.104415
0.104382
0.104349
0.104314
0.104278
0.104241
0.104204
0.104166
0.104128
0.104089
0.10405
0.104011
0.103971
0.104539
0.104538
0.104536
0.104533
0.104529
0.104523
0.104517
0.10451
0.104502
0.104492
0.104482
0.10447
0.104458
0.104444
0.104428
0.104412
0.104395
0.104376
0.104356
0.104334
0.104311
0.104287
0.104262
0.104235
0.104207
0.104178
0.104148
0.104116
0.104083
0.104049
0.104013
0.103977
0.10394
0.103902
0.103863
0.103823
0.103783
0.103742
0.103701
0.103658
0.104214
0.104213
0.104211
0.104208
0.104204
0.104199
0.104193
0.104185
0.104177
0.104168
0.104157
0.104146
0.104133
0.104119
0.104104
0.104088
0.104071
0.104052
0.104032
0.104011
0.103988
0.103964
0.103939
0.103912
0.103884
0.103855
0.103825
0.103793
0.10376
0.103726
0.10369
0.103654
0.103616
0.103577
0.103538
0.103497
0.103456
0.103413
0.10337
0.103326
0.103868
0.103867
0.103865
0.103862
0.103858
0.103853
0.103847
0.10384
0.103832
0.103823
0.103812
0.103801
0.103788
0.103774
0.103759
0.103743
0.103726
0.103707
0.103688
0.103666
0.103644
0.10362
0.103595
0.103569
0.103541
0.103512
0.103482
0.10345
0.103417
0.103383
0.103348
0.103311
0.103273
0.103234
0.103194
0.103152
0.10311
0.103066
0.103022
0.102976
0.103506
0.103505
0.103503
0.1035
0.103496
0.103491
0.103484
0.103477
0.103469
0.10346
0.10345
0.103438
0.103426
0.103412
0.103397
0.103381
0.103364
0.103346
0.103326
0.103305
0.103283
0.10326
0.103235
0.103209
0.103181
0.103153
0.103122
0.103091
0.103058
0.103024
0.102988
0.102952
0.102914
0.102874
0.102834
0.102792
0.102749
0.102705
0.102659
0.102612
0.103129
0.103128
0.103126
0.103123
0.103119
0.103114
0.103108
0.103101
0.103093
0.103083
0.103073
0.103062
0.10305
0.103036
0.103021
0.103006
0.102989
0.10297
0.102951
0.10293
0.102908
0.102885
0.102861
0.102835
0.102808
0.102779
0.10275
0.102718
0.102686
0.102652
0.102617
0.10258
0.102542
0.102503
0.102462
0.10242
0.102377
0.102332
0.102286
0.102239
0.102742
0.102741
0.102739
0.102736
0.102732
0.102727
0.102721
0.102714
0.102706
0.102697
0.102687
0.102675
0.102663
0.10265
0.102635
0.10262
0.102603
0.102585
0.102566
0.102545
0.102524
0.102501
0.102477
0.102451
0.102425
0.102397
0.102367
0.102336
0.102304
0.102271
0.102236
0.1022
0.102162
0.102123
0.102083
0.102041
0.101998
0.101953
0.101907
0.101859
0.102348
0.102347
0.102345
0.102342
0.102338
0.102333
0.102327
0.102321
0.102313
0.102304
0.102294
0.102282
0.10227
0.102257
0.102243
0.102227
0.102211
0.102193
0.102174
0.102154
0.102133
0.102111
0.102087
0.102062
0.102035
0.102008
0.101979
0.101949
0.101917
0.101884
0.10185
0.101814
0.101777
0.101738
0.101698
0.101657
0.101614
0.10157
0.101524
0.101477
0.101952
0.101951
0.101949
0.101946
0.101942
0.101937
0.101931
0.101924
0.101917
0.101908
0.101898
0.101887
0.101875
0.101862
0.101848
0.101833
0.101816
0.101799
0.10178
0.101761
0.10174
0.101718
0.101694
0.10167
0.101644
0.101617
0.101589
0.101559
0.101528
0.101496
0.101462
0.101427
0.10139
0.101353
0.101313
0.101273
0.10123
0.101187
0.101142
0.101095
0.101556
0.101556
0.101554
0.101551
0.101547
0.101542
0.101536
0.101529
0.101522
0.101513
0.101503
0.101492
0.10148
0.101468
0.101454
0.101439
0.101423
0.101406
0.101388
0.101368
0.101348
0.101326
0.101303
0.101279
0.101254
0.101228
0.1012
0.101171
0.101141
0.101109
0.101076
0.101042
0.101006
0.100969
0.100931
0.100891
0.10085
0.100808
0.100764
0.100718
0.101166
0.101165
0.101163
0.10116
0.101156
0.101151
0.101146
0.101139
0.101131
0.101123
0.101113
0.101102
0.101091
0.101078
0.101064
0.10105
0.101034
0.101017
0.100999
0.100981
0.100961
0.100939
0.100917
0.100894
0.100869
0.100843
0.100816
0.100788
0.100759
0.100728
0.100696
0.100663
0.100628
0.100592
0.100555
0.100516
0.100476
0.100435
0.100392
0.100348
0.100783
0.100782
0.10078
0.100777
0.100773
0.100769
0.100763
0.100756
0.100749
0.10074
0.100731
0.10072
0.100709
0.100697
0.100683
0.100669
0.100653
0.100637
0.100619
0.100601
0.100581
0.100561
0.100539
0.100516
0.100492
0.100467
0.100441
0.100414
0.100385
0.100355
0.100324
0.100292
0.100259
0.100224
0.100188
0.100151
0.100112
0.100072
0.100031
0.0999888
0.100411
0.10041
0.100408
0.100405
0.100402
0.100397
0.100391
0.100385
0.100377
0.100369
0.10036
0.100349
0.100338
0.100326
0.100313
0.100299
0.100284
0.100268
0.100251
0.100233
0.100214
0.100193
0.100172
0.10015
0.100127
0.100103
0.100077
0.100051
0.100023
0.0999942
0.0999643
0.0999332
0.0999009
0.0998675
0.0998329
0.0997971
0.0997601
0.0997219
0.0996826
0.099642
0.100053
0.100052
0.10005
0.100047
0.100044
0.100039
0.100034
0.100027
0.10002
0.100012
0.100002
0.0999923
0.0999813
0.0999694
0.0999565
0.0999427
0.0999279
0.0999122
0.0998956
0.099878
0.0998594
0.0998399
0.0998193
0.0997978
0.0997753
0.0997517
0.0997272
0.0997016
0.0996749
0.0996472
0.0996183
0.0995885
0.0995575
0.0995254
0.0994923
0.099458
0.0994227
0.0993863
0.0993487
0.0993102
0.0989949
0.0986972
0.0984181
0.0981576
0.0979158
0.097692
0.0974857
0.0972958
0.0971213
0.0969611
0.096814
0.0966788
0.0965546
0.0964405
0.0963357
0.0962394
0.0961512
0.0960708
0.0959977
0.0959319
0.0958733
0.0958218
0.0957775
0.0957404
0.0957106
0.0956882
0.0956732
0.0956657
0.0990314
0.0987317
0.0984506
0.0981882
0.0979445
0.0977191
0.0975113
0.0973201
0.0971445
0.0969834
0.0968354
0.0966997
0.096575
0.0964605
0.0963554
0.096259
0.0961707
0.0960902
0.0960171
0.0959513
0.0958927
0.0958413
0.095797
0.0957599
0.0957301
0.0957077
0.0956927
0.0956852
0.099067
0.0987654
0.0984823
0.0982181
0.0979728
0.0977458
0.0975366
0.0973442
0.0971675
0.0970054
0.0968568
0.0967204
0.0965953
0.0964805
0.0963751
0.0962785
0.0961901
0.0961095
0.0960364
0.0959707
0.0959121
0.0958606
0.0958164
0.0957793
0.0957496
0.0957272
0.0957122
0.0957048
0.0991016
0.0987982
0.0985133
0.0982474
0.0980005
0.097772
0.0975615
0.0973679
0.0971903
0.0970273
0.096878
0.0967411
0.0966155
0.0965004
0.0963947
0.096298
0.0962095
0.0961288
0.0960557
0.0959899
0.0959313
0.0958799
0.0958357
0.0957987
0.095769
0.0957466
0.0957316
0.0957242
0.0991352
0.0988301
0.0985436
0.0982761
0.0980276
0.0977978
0.097586
0.0973913
0.0972127
0.097049
0.096899
0.0967615
0.0966356
0.0965201
0.0964142
0.0963173
0.0962287
0.096148
0.0960748
0.096009
0.0959505
0.0958991
0.0958549
0.0958179
0.0957882
0.0957658
0.0957509
0.0957434
0.0991679
0.0988612
0.0985731
0.098304
0.0980542
0.097823
0.0976101
0.0974144
0.0972349
0.0970704
0.0969198
0.0967818
0.0966554
0.0965397
0.0964336
0.0963365
0.0962478
0.096167
0.0960938
0.096028
0.0959695
0.0959181
0.0958739
0.0958369
0.0958073
0.0957849
0.09577
0.0957625
0.0991996
0.0988913
0.0986018
0.0983313
0.0980801
0.0978478
0.0976337
0.097437
0.0972567
0.0970915
0.0969403
0.0968019
0.0966751
0.0965591
0.0964528
0.0963555
0.0962667
0.0961859
0.0961127
0.0960468
0.0959883
0.0959369
0.0958928
0.0958558
0.0958261
0.0958038
0.0957889
0.0957814
0.0992302
0.0989206
0.0986296
0.0983579
0.0981054
0.0978719
0.0976569
0.0974593
0.0972782
0.0971123
0.0969605
0.0968217
0.0966946
0.0965782
0.0964717
0.0963743
0.0962854
0.0962045
0.0961313
0.0960655
0.0960069
0.0959555
0.0959114
0.0958745
0.0958448
0.0958225
0.0958076
0.0958001
0.0992599
0.0989489
0.0986567
0.0983837
0.0981301
0.0978955
0.0976795
0.0974811
0.0972992
0.0971328
0.0969805
0.0968412
0.0967137
0.0965971
0.0964905
0.0963929
0.0963039
0.096223
0.0961497
0.0960838
0.0960253
0.0959739
0.0959298
0.0958929
0.0958632
0.0958409
0.095826
0.0958186
0.0992885
0.0989764
0.0986829
0.0984088
0.0981541
0.0979186
0.0977016
0.0975024
0.0973199
0.0971528
0.0970001
0.0968604
0.0967326
0.0966158
0.0965089
0.0964113
0.0963222
0.0962412
0.0961678
0.096102
0.0960434
0.095992
0.0959479
0.095911
0.0958814
0.0958591
0.0958442
0.0958367
0.0993162
0.0990029
0.0987083
0.0984331
0.0981774
0.097941
0.0977232
0.0975233
0.0973401
0.0971725
0.0970193
0.0968793
0.0967512
0.0966341
0.0965271
0.0964293
0.0963401
0.096259
0.0961857
0.0961198
0.0960612
0.0960099
0.0959657
0.0959288
0.0958992
0.0958769
0.095862
0.0958545
0.0993428
0.0990285
0.0987329
0.0984567
0.0982001
0.0979628
0.0977443
0.0975437
0.0973599
0.0971918
0.0970382
0.0968978
0.0967694
0.0966522
0.0965449
0.096447
0.0963578
0.0962766
0.0962032
0.0961373
0.0960787
0.0960274
0.0959832
0.0959463
0.0959167
0.0958944
0.0958795
0.0958721
0.0993685
0.0990532
0.0987566
0.0984795
0.0982221
0.097984
0.0977648
0.0975635
0.0973792
0.0972106
0.0970566
0.0969159
0.0967873
0.0966698
0.0965625
0.0964644
0.0963751
0.0962939
0.0962204
0.0961545
0.0960959
0.0960445
0.0960004
0.0959635
0.0959338
0.0959116
0.0958967
0.0958892
0.0993932
0.099077
0.0987795
0.0985016
0.0982433
0.0980046
0.0977847
0.0975828
0.097398
0.097229
0.0970746
0.0969336
0.0968048
0.0966871
0.0965796
0.0964814
0.096392
0.0963107
0.0962373
0.0961713
0.0961127
0.0960613
0.0960171
0.0959802
0.0959506
0.0959283
0.0959134
0.095906
0.099417
0.0990999
0.0988016
0.0985229
0.0982639
0.0980245
0.097804
0.0976016
0.0974163
0.0972469
0.0970922
0.0969509
0.0968218
0.096704
0.0965963
0.0964981
0.0964085
0.0963272
0.0962537
0.0961877
0.0961291
0.0960777
0.0960335
0.0959966
0.095967
0.0959447
0.0959298
0.0959224
0.0994397
0.0991219
0.0988229
0.0985434
0.0982838
0.0980437
0.0978227
0.0976198
0.0974341
0.0972643
0.0971093
0.0969677
0.0968384
0.0967204
0.0966126
0.0965143
0.0964247
0.0963433
0.0962697
0.0962037
0.096145
0.0960936
0.0960495
0.0960125
0.0959829
0.0959606
0.0959457
0.0959383
0.0994615
0.099143
0.0988433
0.0985632
0.0983029
0.0980623
0.0978407
0.0976374
0.0974513
0.0972812
0.0971258
0.096984
0.0968546
0.0967364
0.0966285
0.09653
0.0964403
0.0963589
0.0962853
0.0962192
0.0961606
0.0961091
0.096065
0.096028
0.0959984
0.0959761
0.0959612
0.0959538
0.0994824
0.0991632
0.0988629
0.0985822
0.0983214
0.0980802
0.0978582
0.0976544
0.0974679
0.0972975
0.0971419
0.0969999
0.0968702
0.0967519
0.0966438
0.0965453
0.0964556
0.0963741
0.0963004
0.0962343
0.0961756
0.0961242
0.09608
0.0960431
0.0960134
0.0959911
0.0959762
0.0959688
0.0995023
0.0991825
0.0988816
0.0986004
0.0983391
0.0980974
0.097875
0.0976708
0.097484
0.0973133
0.0971574
0.0970152
0.0968854
0.0967669
0.0966587
0.0965601
0.0964703
0.0963887
0.096315
0.0962489
0.0961902
0.0961387
0.0960945
0.0960576
0.0960279
0.0960056
0.0959907
0.0959833
0.0995213
0.099201
0.0988996
0.0986178
0.098356
0.098114
0.0978911
0.0976866
0.0974995
0.0973285
0.0971724
0.09703
0.0969
0.0967814
0.0966731
0.0965744
0.0964845
0.0964029
0.0963292
0.096263
0.0962042
0.0961528
0.0961085
0.0960716
0.0960419
0.0960196
0.0960047
0.0959973
0.0995394
0.0992185
0.0989167
0.0986345
0.0983722
0.0981298
0.0979066
0.0977018
0.0975143
0.0973431
0.0971868
0.0970442
0.096914
0.0967953
0.0966869
0.0965881
0.0964982
0.0964165
0.0963427
0.0962766
0.0962178
0.0961663
0.096122
0.0960851
0.0960554
0.0960331
0.0960182
0.0960107
0.0995565
0.0992352
0.0989329
0.0986503
0.0983877
0.0981449
0.0979214
0.0977163
0.0975286
0.0973571
0.0972006
0.0970578
0.0969275
0.0968087
0.0967002
0.0966013
0.0965113
0.0964296
0.0963558
0.0962896
0.0962307
0.0961792
0.096135
0.096098
0.0960683
0.096046
0.0960311
0.0960236
0.0995728
0.0992511
0.0989484
0.0986654
0.0984024
0.0981593
0.0979354
0.0977301
0.0975421
0.0973705
0.0972138
0.0970708
0.0969404
0.0968214
0.0967129
0.0966139
0.0965239
0.0964421
0.0963682
0.096302
0.0962431
0.0961916
0.0961473
0.0961103
0.0960806
0.0960583
0.0960434
0.0960359
0.0995881
0.099266
0.098963
0.0986797
0.0984164
0.0981729
0.0979488
0.0977432
0.0975551
0.0973832
0.0972263
0.0970832
0.0969527
0.0968336
0.096725
0.096626
0.0965358
0.096454
0.0963801
0.0963138
0.0962549
0.0962034
0.0961591
0.0961221
0.0960924
0.09607
0.0960551
0.0960476
0.0996025
0.0992801
0.0989768
0.0986932
0.0984296
0.0981859
0.0979615
0.0977557
0.0975673
0.0973953
0.0972383
0.097095
0.0969644
0.0968452
0.0967365
0.0966374
0.0965472
0.0964653
0.0963914
0.096325
0.0962661
0.0962146
0.0961703
0.0961332
0.0961035
0.0960812
0.0960662
0.0960588
0.099616
0.0992934
0.0989897
0.0987058
0.098442
0.098198
0.0979735
0.0977674
0.0975789
0.0974067
0.0972495
0.0971062
0.0969754
0.0968561
0.0967473
0.0966482
0.0965579
0.096476
0.096402
0.0963357
0.0962767
0.0962251
0.0961808
0.0961438
0.096114
0.0960917
0.0960767
0.0960693
0.0996287
0.0993057
0.0990018
0.0987177
0.0984536
0.0982094
0.0979847
0.0977784
0.0975897
0.0974174
0.0972601
0.0971166
0.0969858
0.0968664
0.0967575
0.0966583
0.096568
0.096486
0.096412
0.0963456
0.0962867
0.096235
0.0961907
0.0961536
0.0961239
0.0961015
0.0960866
0.0960791
0.0996404
0.0993172
0.0990131
0.0987287
0.0984645
0.0982201
0.0979951
0.0977887
0.0975999
0.0974274
0.09727
0.0971264
0.0969954
0.096876
0.0967671
0.0966678
0.0965774
0.0964954
0.0964214
0.0963549
0.096296
0.0962443
0.0962
0.0961629
0.0961331
0.0961108
0.0960958
0.0960883
0.0996512
0.0993278
0.0990235
0.098739
0.0984745
0.09823
0.0980048
0.0977983
0.0976093
0.0974367
0.0972791
0.0971355
0.0970044
0.0968849
0.0967759
0.0966766
0.0965862
0.0965041
0.09643
0.0963636
0.0963046
0.0962529
0.0962085
0.0961715
0.0961417
0.0961193
0.0961044
0.0960969
0.0996611
0.0993376
0.0990331
0.0987484
0.0984837
0.098239
0.0980138
0.0978071
0.097618
0.0974452
0.0972876
0.0971438
0.0970127
0.0968932
0.0967841
0.0966847
0.0965942
0.0965122
0.0964381
0.0963716
0.0963126
0.0962609
0.0962165
0.0961794
0.0961496
0.0961272
0.0961123
0.0961048
0.0996702
0.0993465
0.0990418
0.0987569
0.0984922
0.0982473
0.0980219
0.0978151
0.0976259
0.097453
0.0972953
0.0971515
0.0970203
0.0969007
0.0967916
0.0966921
0.0966016
0.0965195
0.0964454
0.0963789
0.0963198
0.0962681
0.0962237
0.0961866
0.0961568
0.0961344
0.0961195
0.096112
0.0996783
0.0993545
0.0990497
0.0987647
0.0984998
0.0982548
0.0980293
0.0978224
0.097633
0.0974601
0.0973023
0.0971584
0.0970272
0.0969075
0.0967983
0.0966988
0.0966083
0.0965262
0.096452
0.0963855
0.0963264
0.0962747
0.0962302
0.0961931
0.0961633
0.0961409
0.096126
0.0961185
0.0996855
0.0993616
0.0990567
0.0987715
0.0985065
0.0982615
0.0980358
0.0978288
0.0976394
0.0974664
0.0973086
0.0971646
0.0970333
0.0969135
0.0968043
0.0967048
0.0966142
0.0965321
0.0964579
0.0963913
0.0963322
0.0962805
0.0962361
0.0961989
0.0961691
0.0961467
0.0961318
0.0961243
0.0996919
0.0993678
0.0990628
0.0987776
0.0985125
0.0982673
0.0980416
0.0978345
0.097645
0.097472
0.097314
0.09717
0.0970387
0.0969189
0.0968096
0.0967101
0.0966195
0.0965373
0.0964631
0.0963965
0.0963374
0.0962856
0.0962412
0.096204
0.0961742
0.0961518
0.0961368
0.0961294
0.0996973
0.0993732
0.0990681
0.0987828
0.0985176
0.0982723
0.0980466
0.0978394
0.0976499
0.0974767
0.0973188
0.0971747
0.0970433
0.0969235
0.0968142
0.0967146
0.096624
0.0965418
0.0964675
0.0964009
0.0963418
0.09629
0.0962456
0.0962084
0.0961786
0.0961562
0.0961412
0.0961337
0.0997018
0.0993776
0.0990725
0.0987871
0.0985218
0.0982765
0.0980507
0.0978435
0.0976539
0.0974807
0.0973227
0.0971786
0.0970472
0.0969273
0.096818
0.0967184
0.0966277
0.0965455
0.0964712
0.0964046
0.0963455
0.0962937
0.0962493
0.0962121
0.0961823
0.0961599
0.0961449
0.0961374
0.0997055
0.0993812
0.099076
0.0987906
0.0985252
0.0982799
0.098054
0.0978468
0.0976571
0.0974839
0.0973259
0.0971817
0.0970502
0.0969304
0.096821
0.0967214
0.0966307
0.0965485
0.0964742
0.0964076
0.0963485
0.0962967
0.0962522
0.096215
0.0961852
0.0961628
0.0961478
0.0961403
0.0997082
0.0993839
0.0990786
0.0987932
0.0985278
0.0982824
0.0980565
0.0978492
0.0976596
0.0974863
0.0973282
0.0971841
0.0970526
0.0969327
0.0968233
0.0967237
0.096633
0.0965507
0.0964765
0.0964098
0.0963507
0.0962989
0.0962544
0.0962172
0.0961874
0.096165
0.09615
0.0961425
0.09971
0.0993857
0.0990804
0.0987949
0.0985295
0.0982841
0.0980582
0.0978509
0.0976612
0.0974879
0.0973298
0.0971856
0.0970541
0.0969342
0.0968248
0.0967252
0.0966345
0.0965522
0.096478
0.0964113
0.0963522
0.0963004
0.0962559
0.0962187
0.0961889
0.0961665
0.0961515
0.096144
0.0997109
0.0993866
0.0990813
0.0987958
0.0985304
0.098285
0.098059
0.0978517
0.097662
0.0974887
0.0973306
0.0971864
0.0970549
0.096935
0.0968256
0.0967259
0.0966353
0.096553
0.0964787
0.0964121
0.0963529
0.0963011
0.0962566
0.0962195
0.0961896
0.0961672
0.0961522
0.0961447
)
;

boundaryField
{
    bc-2
    {
        type            empty;
    }
    bc-3
    {
        type            empty;
    }
    bottom
    {
        type            zeroGradient;
    }
    leftSide
    {
        type            zeroGradient;
    }
    naturalSurface
    {
        type            zeroGradient;
    }
    rightSide
    {
        type            zeroGradient;
    }
    slopesurface
    {
        type            zeroGradient;
    }
    subGradeSurface
    {
        type            zeroGradient;
    }
}


// ************************************************************************* //
