# Supplementary material for: A finite volume-based model for the hydrothermal behavior of soil under freeze–thaw cycles
Source: PLoS One. 2021 Jun 3;16(6):e0252680. doi: 10.1371/journal.pone.0252680 (PMC8174737; doi:10.1371/journal.pone.0252680)
Supplement: S2 Data — (ZIP) [file pone.0252680.s002.zip › 土柱计算数据/2/2.90304e+08/volContOfWater]

/*--------------------------------*- C++ -*----------------------------------*\
| =========                 |                                                 |
| \\      /  F ield         | OpenFOAM: The Open Source CFD Toolbox           |
|  \\    /   O peration     | Version:  2.4.0                                 |
|   \\  /    A nd           | Web:      www.OpenFOAM.org                      |
|    \\/     M anipulation  |                                                 |
\*---------------------------------------------------------------------------*/
FoamFile
{
    version     2.0;
    format      ascii;
    class       volScalarField;
    location    "2.90304e+08";
    object      volContOfWater;
}
// * * * * * * * * * * * * * * * * * * * * * * * * * * * * * * * * * * * * * //

dimensions      [0 0 0 0 0 0 0];

internalField   nonuniform List<scalar> 
9554
(
0.106131
0.106094
0.106018
0.105907
0.105759
0.105577
0.105361
0.105115
0.104839
0.104537
0.104211
0.103865
0.103501
0.103123
0.102735
0.10234
0.101943
0.101546
0.101155
0.100771
0.100399
0.100041
0.10613
0.106092
0.106017
0.105906
0.105758
0.105576
0.10536
0.105114
0.104838
0.104536
0.10421
0.103864
0.1035
0.103122
0.102734
0.102339
0.101942
0.101545
0.101154
0.10077
0.100398
0.10004
0.106128
0.10609
0.106015
0.105904
0.105756
0.105574
0.105358
0.105112
0.104836
0.104534
0.104208
0.103862
0.103498
0.10312
0.102732
0.102337
0.10194
0.101544
0.101152
0.100769
0.100396
0.100038
0.106125
0.106087
0.106012
0.1059
0.105753
0.10557
0.105355
0.105109
0.104833
0.104531
0.104205
0.103858
0.103495
0.103117
0.102729
0.102334
0.101937
0.101541
0.101149
0.100766
0.100394
0.100035
0.106121
0.106083
0.106008
0.105896
0.105749
0.105566
0.105351
0.105104
0.104829
0.104527
0.104201
0.103854
0.10349
0.103113
0.102725
0.10233
0.101933
0.101537
0.101145
0.100762
0.10039
0.100031
0.106116
0.106078
0.106003
0.105891
0.105743
0.105561
0.105346
0.105099
0.104824
0.104522
0.104196
0.103849
0.103485
0.103108
0.10272
0.102325
0.101928
0.101532
0.10114
0.100757
0.100385
0.100027
0.106109
0.106072
0.105997
0.105885
0.105737
0.105555
0.10534
0.105093
0.104817
0.104515
0.10419
0.103843
0.103479
0.103102
0.102714
0.102319
0.101922
0.101526
0.101135
0.100752
0.100379
0.100021
0.106102
0.106064
0.105989
0.105877
0.10573
0.105548
0.105332
0.105086
0.10481
0.104508
0.104182
0.103836
0.103472
0.103094
0.102706
0.102312
0.101915
0.101519
0.101128
0.100745
0.100373
0.100015
0.106094
0.106056
0.105981
0.105869
0.105721
0.105539
0.105324
0.105077
0.104802
0.1045
0.104174
0.103828
0.103464
0.103086
0.102698
0.102304
0.101907
0.101511
0.10112
0.100737
0.100365
0.100007
0.106084
0.106046
0.105971
0.105859
0.105712
0.10553
0.105314
0.105068
0.104792
0.10449
0.104165
0.103818
0.103455
0.103077
0.102689
0.102295
0.101898
0.101503
0.101112
0.100729
0.100357
0.0999991
0.106073
0.106036
0.10596
0.105849
0.105701
0.105519
0.105304
0.105057
0.104782
0.10448
0.104154
0.103808
0.103444
0.103067
0.102679
0.102285
0.101888
0.101493
0.101102
0.100719
0.100348
0.0999899
0.106061
0.106024
0.105949
0.105837
0.105689
0.105507
0.105292
0.105045
0.10477
0.104468
0.104143
0.103796
0.103433
0.103055
0.102668
0.102274
0.101877
0.101482
0.101091
0.100709
0.100337
0.0999797
0.106048
0.10601
0.105935
0.105824
0.105676
0.105494
0.105279
0.105032
0.104757
0.104455
0.10413
0.103784
0.10342
0.103043
0.102656
0.102262
0.101865
0.10147
0.10108
0.100697
0.100326
0.0999687
0.106034
0.105996
0.105921
0.105809
0.105662
0.10548
0.105265
0.105018
0.104743
0.104441
0.104116
0.10377
0.103407
0.103029
0.102642
0.102248
0.101852
0.101457
0.101067
0.100685
0.100314
0.0999567
0.106018
0.105981
0.105906
0.105794
0.105646
0.105464
0.105249
0.105003
0.104728
0.104426
0.104101
0.103755
0.103392
0.103015
0.102628
0.102234
0.101838
0.101443
0.101053
0.100671
0.100301
0.0999437
0.106001
0.105964
0.105889
0.105777
0.10563
0.105448
0.105232
0.104986
0.104711
0.10441
0.104084
0.103739
0.103376
0.102999
0.102612
0.102219
0.101823
0.101428
0.101038
0.100657
0.100286
0.0999298
0.105983
0.105946
0.105871
0.105759
0.105612
0.10543
0.105214
0.104968
0.104693
0.104392
0.104067
0.103721
0.103358
0.102982
0.102595
0.102202
0.101806
0.101412
0.101023
0.100641
0.100271
0.099915
0.105964
0.105926
0.105851
0.10574
0.105592
0.10541
0.105195
0.104949
0.104674
0.104373
0.104048
0.103703
0.10334
0.102963
0.102577
0.102184
0.101789
0.101395
0.101006
0.100625
0.100255
0.0998993
0.105943
0.105906
0.105831
0.105719
0.105572
0.10539
0.105175
0.104929
0.104654
0.104353
0.104028
0.103683
0.10332
0.102944
0.102558
0.102165
0.10177
0.101377
0.100988
0.100607
0.100238
0.0998825
0.105921
0.105884
0.105809
0.105697
0.10555
0.105368
0.105153
0.104907
0.104632
0.104331
0.104006
0.103661
0.103299
0.102923
0.102537
0.102145
0.10175
0.101357
0.100969
0.100589
0.10022
0.0998649
0.105898
0.10586
0.105785
0.105674
0.105526
0.105344
0.10513
0.104884
0.104609
0.104308
0.103984
0.103639
0.103277
0.102901
0.102515
0.102124
0.101729
0.101337
0.100949
0.100569
0.100201
0.0998462
0.105873
0.105836
0.105761
0.105649
0.105502
0.10532
0.105105
0.104859
0.104585
0.104284
0.10396
0.103615
0.103253
0.102878
0.102492
0.102101
0.101707
0.101315
0.100927
0.100548
0.10018
0.0998266
0.105847
0.10581
0.105735
0.105623
0.105476
0.105294
0.105079
0.104833
0.104559
0.104258
0.103934
0.10359
0.103228
0.102853
0.102468
0.102077
0.101684
0.101292
0.100905
0.100526
0.100159
0.0998059
0.10582
0.105783
0.105708
0.105596
0.105449
0.105267
0.105052
0.104806
0.104532
0.104231
0.103907
0.103563
0.103202
0.102827
0.102442
0.102052
0.101659
0.101268
0.100881
0.100503
0.100137
0.0997843
0.105792
0.105754
0.105679
0.105568
0.10542
0.105238
0.105024
0.104778
0.104504
0.104203
0.103879
0.103535
0.103174
0.102799
0.102415
0.102025
0.101633
0.101242
0.100857
0.100479
0.100114
0.0997616
0.105763
0.105725
0.10565
0.105538
0.105391
0.105209
0.104994
0.104748
0.104474
0.104173
0.10385
0.103506
0.103145
0.102771
0.102387
0.101997
0.101606
0.101216
0.100831
0.100454
0.100089
0.099738
0.105732
0.105695
0.105619
0.105508
0.10536
0.105178
0.104963
0.104717
0.104443
0.104142
0.103819
0.103475
0.103114
0.10274
0.102357
0.101968
0.101577
0.101188
0.100803
0.100428
0.100063
0.0997132
0.105701
0.105663
0.105588
0.105476
0.105328
0.105146
0.104931
0.104685
0.104411
0.10411
0.103786
0.103443
0.103082
0.102709
0.102326
0.101937
0.101547
0.101158
0.100775
0.1004
0.100037
0.0996874
0.105669
0.105631
0.105556
0.105444
0.105296
0.105113
0.104898
0.104652
0.104377
0.104077
0.103753
0.103409
0.103049
0.102676
0.102293
0.101905
0.101516
0.101128
0.100745
0.100371
0.100009
0.0996605
0.105637
0.105599
0.105523
0.105411
0.105263
0.10508
0.104864
0.104618
0.104343
0.104042
0.103718
0.103374
0.103014
0.102642
0.102259
0.101872
0.101483
0.101096
0.100714
0.100341
0.0999798
0.0996326
0.105604
0.105566
0.105491
0.105378
0.105229
0.105046
0.10483
0.104583
0.104307
0.104006
0.103682
0.103338
0.102978
0.102606
0.102224
0.101837
0.101449
0.101062
0.100682
0.10031
0.0999495
0.0996035
0.105572
0.105534
0.105458
0.105344
0.105195
0.105011
0.104794
0.104547
0.104271
0.103969
0.103645
0.103301
0.102941
0.102569
0.102187
0.101801
0.101413
0.101028
0.100648
0.100277
0.0999181
0.0995733
0.10554
0.105502
0.105425
0.105311
0.105161
0.104976
0.104759
0.10451
0.104234
0.103931
0.103607
0.103262
0.102902
0.10253
0.102149
0.101763
0.101376
0.100992
0.100613
0.100243
0.0998855
0.0995421
0.10551
0.105471
0.105393
0.105279
0.105127
0.104941
0.104723
0.104473
0.104196
0.103893
0.103567
0.103223
0.102862
0.10249
0.102109
0.101724
0.101338
0.100954
0.100576
0.100208
0.0998517
0.0995096
0.10548
0.105441
0.105363
0.105247
0.105094
0.104907
0.104687
0.104436
0.104157
0.103853
0.103527
0.103182
0.102821
0.102449
0.102068
0.101683
0.101298
0.100915
0.100539
0.100172
0.0998166
0.0994761
0.105454
0.105414
0.105334
0.105217
0.105062
0.104873
0.104651
0.104398
0.104118
0.103813
0.103485
0.103139
0.102778
0.102406
0.102026
0.101641
0.101256
0.100875
0.100499
0.100134
0.0997803
0.0994414
0.10543
0.105389
0.105308
0.105188
0.105032
0.10484
0.104615
0.104361
0.104079
0.103772
0.103443
0.103096
0.102735
0.102362
0.101982
0.101598
0.101214
0.100833
0.100459
0.100095
0.0997428
0.0994056
0.105411
0.105369
0.105285
0.105162
0.105002
0.104808
0.10458
0.104323
0.104039
0.10373
0.1034
0.103052
0.102689
0.102316
0.101936
0.101553
0.101169
0.10079
0.100417
0.100054
0.099704
0.0993686
0.105399
0.105354
0.105266
0.105139
0.104975
0.104777
0.104546
0.104286
0.103999
0.103687
0.103356
0.103006
0.102643
0.102269
0.101889
0.101506
0.101123
0.100745
0.100373
0.100012
0.099664
0.0993306
0.105396
0.105345
0.105252
0.105119
0.10495
0.104747
0.104512
0.104248
0.103958
0.103644
0.10331
0.102959
0.102595
0.102221
0.101841
0.101458
0.101076
0.100698
0.100329
0.0999692
0.0996228
0.0992914
0.105451
0.105428
0.105686
0.10565
0.105635
0.105613
0.105589
0.105553
0.105572
0.105527
0.105537
0.105532
0.105536
0.105498
0.105523
0.105492
0.105476
0.105458
0.105554
0.105542
0.105518
0.105509
0.105559
0.105518
0.10558
0.105575
0.105502
0.105504
0.105547
0.105552
0.105591
0.105602
0.105491
0.105474
0.106751
0.105538
0.106897
0.105743
0.105574
0.105576
0.105607
0.105649
0.105639
0.105729
0.105763
0.10581
0.105856
0.105816
0.105916
0.105817
0.10602
0.105938
0.106062
0.105933
0.106311
0.105645
0.106502
0.105862
0.106219
0.1062
0.106431
0.106258
0.106024
0.106209
0.106536
0.105993
0.106558
0.10635
0.106637
0.106175
0.106729
0.106156
0.106664
0.106554
0.106582
0.106085
0.106876
0.10618
0.106576
0.106596
0.106616
0.10594
0.106746
0.106596
0.106538
0.106138
0.106896
0.106516
0.106658
0.106071
0.106328
0.105938
0.106802
0.106521
0.106055
0.105996
0.106701
0.1059
0.10677
0.106489
0.106499
0.105976
0.106668
0.106438
0.106757
0.106743
0.106849
0.106831
0.10587
0.105912
0.106927
0.106961
0.105711
0.105978
0.106355
0.106605
0.105958
0.106709
0.10609
0.105986
0.106789
0.106832
0.10606
0.106011
0.106921
0.106144
0.105952
0.1069
0.106028
0.106517
0.106866
0.106558
0.1069
0.106511
0.106468
0.106716
0.106305
0.106191
0.10589
0.106175
0.105895
0.106847
0.106194
0.106797
0.106331
0.106506
0.105891
0.106554
0.106908
0.106523
0.105971
0.105729
0.106433
0.105768
0.10646
0.106277
0.10599
0.106167
0.105923
0.105903
0.106218
0.105817
0.105861
0.106342
0.106208
0.106068
0.105989
0.106396
0.106838
0.10573
0.106301
0.106587
0.106845
0.105774
0.106311
0.10588
0.106401
0.106956
0.106699
0.106208
0.105937
0.106393
0.106281
0.106687
0.106905
0.106778
0.106591
0.106739
0.106881
0.106434
0.105894
0.106154
0.105921
0.106341
0.105723
0.106626
0.10695
0.10644
0.105927
0.106711
0.106594
0.106521
0.106276
0.106403
0.106607
0.106252
0.105994
0.105754
0.105702
0.105653
0.106205
0.106097
0.106477
0.106128
0.106478
0.106572
0.106131
0.106544
0.106187
0.106728
0.106217
0.106094
0.105964
0.106227
0.106601
0.105799
0.106002
0.10646
0.106561
0.10629
0.106379
0.10678
0.106906
0.106089
0.105996
0.10578
0.10616
0.106802
0.106919
0.105744
0.10624
0.106797
0.106966
0.105914
0.106486
0.106957
0.106688
0.10562
0.106124
0.10594
0.105662
0.106431
0.1063
0.106628
0.106925
0.106894
0.106665
0.105978
0.105846
0.10586
0.106206
0.106727
0.106838
0.106726
0.106825
0.106918
0.106658
0.106705
0.10675
0.10598
0.105874
0.106591
0.106467
0.106483
0.106517
0.106744
0.106892
0.106139
0.105938
0.106912
0.106609
0.106111
0.106123
0.106284
0.106632
0.106088
0.106173
0.105926
0.106236
0.106189
0.106011
0.106316
0.106664
0.106634
0.106665
0.106105
0.105836
0.106018
0.105821
0.106818
0.106684
0.106395
0.106656
0.106406
0.106381
0.106338
0.106418
0.105936
0.10612
0.106381
0.106652
0.106941
0.106727
0.1066
0.106769
0.105939
0.106135
0.106731
0.106378
0.106452
0.106516
0.106122
0.106049
0.105822
0.106061
0.106123
0.106303
0.106211
0.106156
0.106376
0.106222
0.105706
0.10565
0.105853
0.106034
0.106407
0.106585
0.105752
0.105755
0.106435
0.106706
0.106592
0.10652
0.105945
0.106217
0.106502
0.106359
0.106105
0.106157
0.106469
0.106709
0.106241
0.106062
0.10635
0.106372
0.105929
0.105919
0.106426
0.106683
0.106408
0.106273
0.10614
0.106362
0.106261
0.106094
0.106365
0.106268
0.106284
0.106288
0.106474
0.106485
0.106686
0.106505
0.106485
0.106407
0.106266
0.106363
0.106595
0.106353
0.106419
0.10666
0.106445
0.106308
0.106224
0.10609
0.106864
0.106874
0.106235
0.106388
0.106893
0.106803
0.105971
0.10608
0.10567
0.105909
0.10675
0.106547
0.106822
0.106966
0.106142
0.106285
0.106338
0.106215
0.106343
0.106338
0.10581
0.105942
0.10606
0.105897
0.106537
0.106718
0.106252
0.106128
0.106273
0.106252
0.106312
0.106503
0.106663
0.106573
0.106679
0.106642
0.105744
0.105863
0.106782
0.106894
0.106218
0.106334
0.106441
0.106385
0.105602
0.105669
0.106231
0.105976
0.106801
0.106767
0.105847
0.106056
0.106225
0.106076
0.105947
0.105971
0.105868
0.105633
0.106755
0.10691
0.105721
0.105705
0.105768
0.105737
0.106019
0.105786
0.106858
0.106799
0.106394
0.106489
0.10686
0.106856
0.106055
0.105985
0.106897
0.106884
0.105914
0.106095
0.10567
0.105705
0.106963
0.106829
0.105853
0.105877
0.106009
0.105878
0.105866
0.106001
0.106612
0.106774
0.106339
0.106203
0.105833
0.105811
0.106049
0.106043
0.105883
0.106094
0.106674
0.106697
0.106324
0.106442
0.107447
0.106464
0.107434
0.106995
0.106531
0.106554
0.106649
0.106692
0.106739
0.106758
0.106834
0.106827
0.106957
0.106859
0.107
0.106925
0.107056
0.10706
0.107215
0.106988
0.107315
0.107159
0.107251
0.107039
0.107246
0.107338
0.107257
0.107095
0.107412
0.107158
0.107379
0.107062
0.107393
0.107186
0.107264
0.107259
0.107415
0.107033
0.107442
0.107097
0.107366
0.107356
0.107442
0.107081
0.107255
0.107253
0.107399
0.107018
0.107392
0.107158
0.107405
0.107333
0.107443
0.107057
0.107138
0.107273
0.107049
0.107435
0.10736
0.107027
0.107074
0.107356
0.107074
0.107417
0.107428
0.107095
0.107394
0.107148
0.107372
0.107229
0.106932
0.107136
0.10706
0.107412
0.107437
0.107242
0.107223
0.107148
0.107084
0.107348
0.107366
0.107391
0.106895
0.107101
0.107352
0.107424
0.107276
0.107322
0.107231
0.107074
0.107442
0.107286
0.107436
0.107278
0.10727
0.107199
0.107132
0.107061
0.107199
0.107032
0.107038
0.107214
0.107402
0.107397
0.107309
0.107051
0.107235
0.107175
0.107449
0.107318
0.107136
0.107
0.107458
0.107335
0.107281
0.107011
0.107289
0.107039
0.107288
0.107362
0.107182
0.10706
0.107447
0.107322
0.10726
0.107351
0.106785
0.106874
0.107254
0.107147
0.107311
0.107431
0.107053
0.10694
0.107404
0.107456
0.107236
0.107272
0.107252
0.107379
0.107329
0.107194
0.107163
0.107009
0.10726
0.107378
0.107399
0.107264
0.106875
0.1067
0.10727
0.107284
0.107433
0.107448
0.107202
0.107146
0.107037
0.107177
0.107028
0.106967
0.10743
0.107441
0.107172
0.107007
0.107428
0.107457
0.107414
0.107359
0.107461
0.107404
0.106955
0.10684
0.10698
0.107153
0.107111
0.106966
0.107453
0.107406
0.107221
0.10711
0.107377
0.10741
0.107134
0.107062
0.106992
0.107156
0.107111
0.106992
0.107019
0.107154
0.107072
0.107195
0.107023
0.107158
0.107339
0.107191
0.107388
0.107433
0.107086
0.107141
0.107446
0.107389
0.107394
0.107334
0.107349
0.107332
0.107311
0.107327
0.107304
0.107279
0.107335
0.107208
0.107132
0.107076
0.107454
0.107411
0.107276
0.107342
0.107148
0.107303
0.107287
0.107273
0.106623
0.106781
0.10741
0.107433
0.107012
0.107084
0.107306
0.107267
0.107335
0.107411
0.107179
0.107204
0.107213
0.107257
0.107402
0.107357
0.107411
0.107332
0.107085
0.107067
0.106769
0.106839
0.107443
0.107444
0.107357
0.107359
0.107391
0.107334
0.107344
0.107372
0.106926
0.106925
0.10719
0.107214
0.106985
0.106881
0.107297
0.107334
0.107027
0.107094
0.107294
0.107338
0.107267
0.107146
0.10733
0.1074
0.107191
0.107171
0.10723
0.107122
0.106676
0.106608
0.107341
0.107379
0.10739
0.107357
0.107345
0.107377
0.107374
0.107396
0.107201
0.107281
0.107001
0.107111
0.107451
0.107451
0.107289
0.107175
0.107006
0.107073
0.10714
0.107242
0.107031
0.107157
0.107178
0.107208
0.107223
0.107247
0.107322
0.107296
0.107399
0.107371
0.107466
0.107462
0.107465
0.107461
0.107465
0.107461
0.107466
0.107463
0.107468
0.107465
0.10747
0.107467
0.107472
0.10747
0.107475
0.107472
0.107476
0.107473
0.107476
0.107472
0.107474
0.107468
0.107468
0.10746
0.107459
0.107448
0.107444
0.10743
0.107425
0.107407
0.107412
0.107381
0.107467
0.107464
0.107469
0.107466
0.107472
0.107469
0.107475
0.107473
0.107479
0.107477
0.107484
0.107482
0.107488
0.107486
0.107491
0.107489
0.107494
0.107491
0.107494
0.10749
0.107492
0.107486
0.107486
0.107477
0.107475
0.107464
0.10746
0.107445
0.107439
0.10742
0.10704
0.106357
0.107435
0.106994
0.106433
0.106458
0.106568
0.106615
0.106709
0.106534
0.106806
0.10677
0.106905
0.106871
0.107047
0.106771
0.107173
0.107001
0.107211
0.106905
0.107369
0.107136
0.10725
0.107335
0.107261
0.106982
0.107299
0.107011
0.107361
0.107164
0.107455
0.107137
0.107278
0.10736
0.107419
0.107124
0.107421
0.107156
0.107373
0.107366
0.107447
0.107112
0.107261
0.107145
0.107415
0.10736
0.10741
0.107167
0.107357
0.107354
0.107046
0.107439
0.107376
0.107264
0.107136
0.107143
0.107056
0.10743
0.107361
0.106982
0.107107
0.10745
0.107131
0.107446
0.107458
0.10707
0.10745
0.107109
0.106863
0.107137
0.107032
0.107302
0.107244
0.107039
0.107187
0.107045
0.107465
0.107172
0.107362
0.10745
0.106964
0.106831
0.107146
0.107431
0.107367
0.107461
0.10725
0.107186
0.107187
0.106903
0.107035
0.107341
0.107054
0.107348
0.107254
0.107459
0.107402
0.107398
0.107278
0.106995
0.106856
0.106711
0.107288
0.10704
0.107137
0.10712
0.107268
0.107405
0.107449
0.107391
0.107045
0.107208
0.107057
0.107296
0.107371
0.107463
0.107336
0.107475
0.106993
0.107283
0.107319
0.107446
0.106997
0.107186
0.107393
0.107466
0.10713
0.10703
0.107005
0.106919
0.107227
0.107324
0.106616
0.106798
0.107043
0.107011
0.107266
0.107321
0.107361
0.107185
0.107382
0.107435
0.107318
0.107301
0.107184
0.107115
0.107185
0.107353
0.107198
0.107365
0.107381
0.107247
0.107019
0.107259
0.107003
0.107248
0.107014
0.107168
0.106898
0.106769
0.107111
0.107226
0.107404
0.107474
0.107004
0.107191
0.10741
0.107357
0.10702
0.107182
0.107401
0.107462
0.106672
0.106676
0.106988
0.107174
0.106999
0.10691
0.107414
0.107276
0.107173
0.107001
0.107476
0.107415
0.107425
0.107429
0.107436
0.107468
0.107414
0.107448
0.107157
0.107051
0.107133
0.107057
0.107165
0.107056
0.107282
0.107413
0.107451
0.107364
0.107247
0.10726
0.107429
0.107467
0.107471
0.107408
0.10745
0.107421
0.10711
0.107043
0.107114
0.107011
0.107226
0.107085
0.107333
0.107184
0.107337
0.107244
0.107284
0.107405
0.107285
0.10716
0.107044
0.10696
0.107306
0.107227
0.107391
0.107278
0.106932
0.107087
0.107346
0.107359
0.107167
0.107255
0.107406
0.107401
0.107207
0.107254
0.107282
0.107215
0.107067
0.106988
0.106941
0.106817
0.106816
0.106699
0.10734
0.107381
0.107234
0.107195
0.107419
0.107331
0.10733
0.107235
0.107419
0.107452
0.106592
0.106519
0.107287
0.107333
0.107332
0.10729
0.107282
0.107177
0.107326
0.107264
0.10725
0.107267
0.107335
0.107409
0.107393
0.107333
0.107047
0.107104
0.107104
0.107049
0.107187
0.107108
0.107275
0.107144
0.107005
0.107126
0.107209
0.107135
0.107344
0.107424
0.106763
0.106862
0.107189
0.107225
0.107347
0.10738
0.107236
0.107257
0.107477
0.107446
0.107332
0.107283
0.107056
0.107049
0.107109
0.106992
0.107035
0.106951
0.106947
0.106851
0.107337
0.107405
0.107466
0.107443
0.107456
0.107427
0.107063
0.107085
0.107106
0.106989
0.107314
0.107296
0.105884
0.105536
0.106835
0.105649
0.105568
0.105568
0.105626
0.105651
0.105682
0.105723
0.105805
0.105816
0.105896
0.105683
0.105925
0.105877
0.105974
0.106056
0.106271
0.106394
0.106672
0.106191
0.10685
0.105723
0.105733
0.106234
0.10633
0.106015
0.106174
0.106096
0.106352
0.105968
0.106649
0.106247
0.106561
0.106059
0.10643
0.10617
0.106612
0.105904
0.106538
0.106166
0.106676
0.106175
0.106755
0.106171
0.106358
0.106532
0.106704
0.105989
0.106857
0.106086
0.106344
0.106385
0.106816
0.106024
0.106306
0.106287
0.106717
0.106361
0.106775
0.106079
0.10668
0.106309
0.106673
0.105825
0.106831
0.106165
0.106216
0.106278
0.106655
0.106278
0.106221
0.105883
0.106753
0.105768
0.106764
0.106857
0.105973
0.106027
0.106871
0.106784
0.106027
0.106848
0.105996
0.106732
0.106034
0.106125
0.106589
0.105793
0.106372
0.10666
0.106844
0.106903
0.106239
0.105885
0.106499
0.105804
0.10605
0.105877
0.106568
0.106699
0.106732
0.106559
0.106901
0.105935
0.106509
0.106181
0.106021
0.106563
0.106221
0.106831
0.10633
0.10594
0.106456
0.106166
0.105708
0.106178
0.105831
0.106878
0.10648
0.106698
0.105916
0.105994
0.105781
0.106222
0.1059
0.106383
0.105745
0.1066
0.106659
0.106172
0.106715
0.105976
0.105678
0.106414
0.106271
0.106188
0.10585
0.106098
0.105832
0.106845
0.106403
0.106123
0.105848
0.106625
0.106867
0.106172
0.106079
0.105766
0.105998
0.106928
0.106467
0.106068
0.105721
0.106258
0.106503
0.106387
0.106698
0.106418
0.106915
0.10639
0.105937
0.106457
0.106798
0.106023
0.106395
0.106273
0.105908
0.105649
0.105784
0.106768
0.106618
0.106918
0.106644
0.106925
0.106515
0.105945
0.106216
0.106025
0.106039
0.106272
0.106622
0.106488
0.106393
0.105874
0.106043
0.10615
0.106322
0.106349
0.106649
0.106142
0.106628
0.106334
0.106383
0.105976
0.105815
0.106016
0.105804
0.10593
0.105713
0.106557
0.106202
0.106548
0.106208
0.105755
0.106084
0.10645
0.106371
0.106436
0.10649
0.105731
0.106056
0.105865
0.105639
0.106278
0.106463
0.106231
0.106118
0.106706
0.106889
0.106693
0.106918
0.105928
0.106131
0.106856
0.106643
0.106892
0.106626
0.105908
0.106289
0.105709
0.106059
0.106744
0.106893
0.10673
0.106862
0.105855
0.106138
0.105998
0.105898
0.106429
0.106467
0.105589
0.10572
0.106916
0.106677
0.106749
0.106545
0.106756
0.10682
0.106508
0.106459
0.105997
0.106125
0.106045
0.105935
0.105897
0.105863
0.106459
0.106115
0.106695
0.106872
0.106085
0.105988
0.106753
0.106939
0.106182
0.106176
0.106201
0.105926
0.106007
0.10619
0.106869
0.106751
0.106521
0.106529
0.105986
0.106371
0.106457
0.106513
0.105963
0.105882
0.106464
0.106681
0.106674
0.106884
0.106735
0.106547
0.10638
0.106343
0.10612
0.105917
0.106491
0.106335
0.10669
0.106482
0.106627
0.106691
0.106488
0.106647
0.106083
0.106146
0.106034
0.106126
0.106777
0.106632
0.106329
0.106339
0.106335
0.106243
0.105678
0.105782
0.106028
0.106398
0.106471
0.106317
0.106583
0.106511
0.105856
0.106136
0.106263
0.10652
0.105631
0.105596
0.106208
0.106483
0.10581
0.105852
0.106256
0.106128
0.106484
0.106175
0.106487
0.106574
0.106856
0.106769
0.10614
0.106312
0.106284
0.106011
0.106501
0.10636
0.106452
0.106569
0.106028
0.105854
0.106223
0.10627
0.1061
0.106367
0.106738
0.106852
0.106667
0.106582
0.105909
0.105674
0.10686
0.106791
0.10643
0.10632
0.106233
0.10641
0.106325
0.106561
0.106295
0.106029
0.10623
0.106222
0.106532
0.10661
0.106692
0.106489
0.10614
0.106118
0.106121
0.106166
0.106584
0.106584
0.106124
0.105967
0.105892
0.105903
0.106331
0.106248
0.106328
0.106246
0.105743
0.105875
0.105776
0.105726
0.106477
0.106646
0.106222
0.106343
0.106352
0.106144
0.105623
0.105876
0.105963
0.105749
0.106394
0.106547
0.106751
0.106905
0.10691
0.106751
0.10577
0.106028
0.106488
0.1063
0.106043
0.105872
0.106789
0.10692
0.106283
0.106114
0.106595
0.106648
0.105973
0.105957
0.10586
0.106047
0.106819
0.106842
0.10563
0.105699
0.105842
0.105645
0.106392
0.106502
0.106343
0.106287
0.106889
0.106895
0.105726
0.105764
0.106363
0.106263
0.105908
0.105944
0.106133
0.106095
0.106739
0.106584
0.105979
0.105947
0.1064
0.106257
0.105636
0.105666
0.105441
0.105463
0.105469
0.105503
0.105488
0.105535
0.105505
0.105537
0.105523
0.105559
0.105537
0.105575
0.105553
0.105586
0.105585
0.105624
0.105542
0.105503
0.105573
0.105529
0.105557
0.105516
0.105597
0.105553
0.105516
0.105485
0.105548
0.105531
0.105606
0.105577
0.105518
0.105528
0.0996984
0.099374
0.0990687
0.0987833
0.0985181
0.098273
0.0980474
0.0978404
0.0976511
0.0974782
0.0973204
0.0971766
0.0970454
0.0969257
0.0968166
0.0967171
0.0966266
0.0965444
0.0964702
0.0964037
0.0963445
0.0962928
0.0962483
0.0962111
0.0961813
0.0961589
0.0961439
0.0961364
0.0996975
0.0993731
0.0990678
0.0987824
0.0985173
0.0982721
0.0980465
0.0978396
0.0976503
0.0974774
0.0973196
0.0971758
0.0970446
0.0969249
0.0968158
0.0967163
0.0966258
0.0965437
0.0964695
0.0964029
0.0963438
0.096292
0.0962475
0.0962104
0.0961806
0.0961581
0.0961431
0.0961356
0.0996957
0.0993713
0.099066
0.0987807
0.0985156
0.0982705
0.0980449
0.0978379
0.0976486
0.0974758
0.097318
0.0971742
0.097043
0.0969234
0.0968143
0.0967148
0.0966243
0.0965422
0.096468
0.0964014
0.0963423
0.0962905
0.0962461
0.0962089
0.0961791
0.0961566
0.0961417
0.0961342
0.0996929
0.0993686
0.0990634
0.0987781
0.098513
0.0982679
0.0980423
0.0978355
0.0976462
0.0974733
0.0973157
0.0971718
0.0970407
0.0969211
0.096812
0.0967125
0.096622
0.0965399
0.0964657
0.0963992
0.0963401
0.0962883
0.0962438
0.0962067
0.0961769
0.0961544
0.0961394
0.0961319
0.0996893
0.099365
0.0990598
0.0987746
0.0985095
0.0982645
0.098039
0.0978322
0.0976429
0.0974701
0.0973125
0.0971687
0.0970376
0.096918
0.0968089
0.0967095
0.096619
0.0965369
0.0964627
0.0963962
0.0963371
0.0962853
0.0962409
0.0962037
0.0961739
0.0961515
0.0961365
0.096129
0.0996847
0.0993605
0.0990554
0.0987702
0.0985053
0.0982603
0.0980348
0.0978281
0.0976389
0.0974661
0.0973085
0.0971648
0.0970337
0.0969141
0.0968051
0.0967057
0.0966152
0.0965331
0.096459
0.0963924
0.0963334
0.0962816
0.0962372
0.0962
0.0961702
0.0961478
0.0961328
0.0961253
0.0996793
0.0993551
0.0990501
0.098765
0.0985001
0.0982552
0.0980299
0.0978231
0.097634
0.0974613
0.0973038
0.0971601
0.097029
0.0969095
0.0968005
0.0967011
0.0966107
0.0965286
0.0964545
0.096388
0.0963289
0.0962772
0.0962327
0.0961956
0.0961658
0.0961434
0.0961284
0.0961209
0.0996729
0.0993488
0.0990439
0.0987589
0.0984941
0.0982494
0.0980241
0.0978174
0.0976284
0.0974558
0.0972983
0.0971546
0.0970236
0.0969041
0.0967952
0.0966958
0.0966054
0.0965234
0.0964493
0.0963828
0.0963237
0.096272
0.0962276
0.0961905
0.0961607
0.0961383
0.0961233
0.0961158
0.0996656
0.0993417
0.0990369
0.098752
0.0984873
0.0982427
0.0980175
0.0978109
0.097622
0.0974494
0.097292
0.0971484
0.0970175
0.096898
0.0967891
0.0966898
0.0965994
0.0965174
0.0964433
0.0963769
0.0963178
0.0962661
0.0962217
0.0961846
0.0961548
0.0961324
0.0961175
0.09611
0.0996574
0.0993336
0.099029
0.0987443
0.0984797
0.0982351
0.09801
0.0978036
0.0976148
0.0974423
0.0972849
0.0971414
0.0970106
0.0968912
0.0967823
0.096683
0.0965927
0.0965107
0.0964367
0.0963702
0.0963112
0.0962596
0.0962152
0.096178
0.0961483
0.0961259
0.0961109
0.0961034
0.0996484
0.0993247
0.0990202
0.0987356
0.0984712
0.0982268
0.0980019
0.0977955
0.0976068
0.0974344
0.0972772
0.0971337
0.0970029
0.0968836
0.0967748
0.0966756
0.0965853
0.0965033
0.0964293
0.0963629
0.0963039
0.0962523
0.0962079
0.0961708
0.096141
0.0961186
0.0961037
0.0960962
0.0996384
0.0993149
0.0990106
0.0987262
0.0984619
0.0982177
0.0979929
0.0977867
0.0975981
0.0974258
0.0972687
0.0971253
0.0969946
0.0968753
0.0967666
0.0966674
0.0965772
0.0964953
0.0964213
0.0963549
0.0962959
0.0962443
0.0961999
0.0961628
0.0961331
0.0961107
0.0960957
0.0960883
0.0996275
0.0993043
0.0990001
0.0987159
0.0984518
0.0982078
0.0979831
0.0977771
0.0975886
0.0974165
0.0972594
0.0971162
0.0969855
0.0968664
0.0967577
0.0966586
0.0965684
0.0964865
0.0964125
0.0963462
0.0962872
0.0962356
0.0961913
0.0961542
0.0961245
0.0961021
0.0960871
0.0960797
0.0996157
0.0992927
0.0989888
0.0987048
0.098441
0.0981971
0.0979726
0.0977667
0.0975784
0.0974064
0.0972495
0.0971064
0.0969758
0.0968567
0.0967481
0.096649
0.0965589
0.096477
0.0964031
0.0963368
0.0962779
0.0962263
0.096182
0.0961449
0.0961152
0.0960928
0.0960779
0.0960704
0.0996031
0.0992803
0.0989767
0.0986929
0.0984293
0.0981856
0.0979613
0.0977557
0.0975675
0.0973957
0.0972389
0.0970958
0.0969654
0.0968464
0.0967378
0.0966388
0.0965487
0.0964669
0.0963931
0.0963268
0.0962679
0.0962163
0.096172
0.096135
0.0961052
0.0960829
0.096068
0.0960605
0.0995895
0.099267
0.0989637
0.0986802
0.0984168
0.0981734
0.0979493
0.0977439
0.0975559
0.0973842
0.0972275
0.0970846
0.0969543
0.0968354
0.0967269
0.096628
0.0965379
0.0964562
0.0963824
0.0963161
0.0962572
0.0962057
0.0961614
0.0961244
0.0960947
0.0960723
0.0960574
0.0960499
0.099575
0.0992528
0.0989498
0.0986666
0.0984036
0.0981604
0.0979366
0.0977314
0.0975436
0.0973721
0.0972156
0.0970728
0.0969426
0.0968238
0.0967154
0.0966165
0.0965265
0.0964448
0.096371
0.0963048
0.096246
0.0961944
0.0961502
0.0961132
0.0960835
0.0960611
0.0960462
0.0960387
0.0995596
0.0992378
0.0989351
0.0986523
0.0983895
0.0981467
0.0979232
0.0977182
0.0975306
0.0973593
0.0972029
0.0970603
0.0969302
0.0968115
0.0967032
0.0966044
0.0965145
0.0964329
0.0963591
0.0962929
0.0962341
0.0961826
0.0961383
0.0961013
0.0960717
0.0960493
0.0960344
0.0960269
0.0995433
0.0992219
0.0989196
0.0986372
0.0983748
0.0981322
0.097909
0.0977043
0.097517
0.0973458
0.0971897
0.0970472
0.0969173
0.0967987
0.0966904
0.0965917
0.0965019
0.0964203
0.0963466
0.0962804
0.0962216
0.0961702
0.0961259
0.0960889
0.0960593
0.0960369
0.096022
0.0960146
0.0995261
0.0992051
0.0989033
0.0986212
0.0983592
0.0981171
0.0978942
0.0976897
0.0975027
0.0973318
0.0971758
0.0970335
0.0969037
0.0967852
0.0966771
0.0965785
0.0964887
0.0964071
0.0963335
0.0962673
0.0962086
0.0961571
0.0961129
0.096076
0.0960463
0.096024
0.0960091
0.0960016
0.0995079
0.0991875
0.0988861
0.0986045
0.0983429
0.0981012
0.0978786
0.0976745
0.0974878
0.0973171
0.0971614
0.0970193
0.0968896
0.0967712
0.0966632
0.0965647
0.0964749
0.0963934
0.0963198
0.0962537
0.096195
0.0961436
0.0960994
0.0960624
0.0960328
0.0960104
0.0959955
0.0959881
0.0994888
0.099169
0.0988681
0.098587
0.0983259
0.0980846
0.0978625
0.0976587
0.0974722
0.0973019
0.0971464
0.0970044
0.0968749
0.0967567
0.0966488
0.0965503
0.0964606
0.0963792
0.0963056
0.0962396
0.0961809
0.0961295
0.0960853
0.0960483
0.0960187
0.0959964
0.0959815
0.095974
0.0994688
0.0991495
0.0988493
0.0985688
0.0983082
0.0980673
0.0978456
0.0976422
0.0974561
0.097286
0.0971308
0.0969891
0.0968597
0.0967416
0.0966338
0.0965354
0.0964459
0.0963645
0.0962909
0.0962249
0.0961662
0.0961148
0.0960707
0.0960337
0.0960041
0.0959818
0.0959669
0.0959594
0.0994479
0.0991292
0.0988296
0.0985497
0.0982897
0.0980493
0.0978281
0.0976251
0.0974394
0.0972696
0.0971146
0.0969732
0.096844
0.0967261
0.0966184
0.0965201
0.0964306
0.0963493
0.0962757
0.0962097
0.0961511
0.0960997
0.0960556
0.0960186
0.095989
0.0959667
0.0959518
0.0959444
0.0994259
0.099108
0.0988091
0.0985299
0.0982704
0.0980307
0.09781
0.0976075
0.0974221
0.0972527
0.097098
0.0969568
0.0968278
0.09671
0.0966024
0.0965043
0.0964148
0.0963336
0.0962601
0.0961941
0.0961355
0.0960841
0.09604
0.0960031
0.0959735
0.0959512
0.0959363
0.0959288
0.099403
0.0990859
0.0987878
0.0985092
0.0982505
0.0980114
0.0977912
0.0975892
0.0974043
0.0972353
0.0970809
0.0969399
0.0968111
0.0966935
0.0965861
0.096488
0.0963986
0.0963174
0.096244
0.0961781
0.0961195
0.0960681
0.096024
0.0959871
0.0959574
0.0959352
0.0959203
0.0959128
0.0993792
0.0990629
0.0987656
0.0984878
0.0982299
0.0979914
0.0977718
0.0975704
0.0973859
0.0972173
0.0970633
0.0969226
0.096794
0.0966766
0.0965693
0.0964713
0.096382
0.0963009
0.0962275
0.0961616
0.096103
0.0960517
0.0960075
0.0959706
0.095941
0.0959187
0.0959038
0.0958964
0.0993543
0.099039
0.0987426
0.0984657
0.0982085
0.0979708
0.0977519
0.097551
0.0973671
0.0971989
0.0970452
0.0969048
0.0967765
0.0966593
0.0965521
0.0964543
0.096365
0.0962839
0.0962106
0.0961447
0.0960861
0.0960348
0.0959907
0.0959538
0.0959242
0.0959019
0.095887
0.0958795
0.0993285
0.0990141
0.0987187
0.0984427
0.0981864
0.0979495
0.0977313
0.0975311
0.0973477
0.09718
0.0970267
0.0968866
0.0967586
0.0966415
0.0965346
0.0964368
0.0963477
0.0962666
0.0961933
0.0961275
0.0960689
0.0960176
0.0959735
0.0959366
0.0959069
0.0958847
0.0958698
0.0958623
0.0993016
0.0989884
0.098694
0.098419
0.0981637
0.0979276
0.0977102
0.0975107
0.0973279
0.0971607
0.0970078
0.0968681
0.0967403
0.0966235
0.0965166
0.096419
0.09633
0.096249
0.0961757
0.0961099
0.0960514
0.096
0.0959559
0.095919
0.0958894
0.0958671
0.0958522
0.0958447
0.0992737
0.0989617
0.0986684
0.0983946
0.0981402
0.0979051
0.0976885
0.0974897
0.0973076
0.0971409
0.0969885
0.0968492
0.0967217
0.0966051
0.0964984
0.0964009
0.096312
0.0962311
0.0961578
0.096092
0.0960335
0.0959821
0.095938
0.0959011
0.0958715
0.0958492
0.0958343
0.0958268
0.0992448
0.098934
0.098642
0.0983693
0.0981161
0.0978819
0.0976663
0.0974683
0.0972869
0.0971208
0.0969689
0.0968299
0.0967028
0.0965864
0.0964799
0.0963826
0.0962937
0.0962128
0.0961396
0.0960738
0.0960153
0.095964
0.0959198
0.0958829
0.0958533
0.095831
0.0958161
0.0958086
0.0992149
0.0989054
0.0986148
0.0983433
0.0980913
0.0978582
0.0976436
0.0974464
0.0972657
0.0971003
0.0969489
0.0968103
0.0966835
0.0965674
0.0964611
0.0963639
0.0962752
0.0961944
0.0961212
0.0960554
0.0959969
0.0959455
0.0959014
0.0958645
0.0958348
0.0958125
0.0957976
0.0957901
0.0991839
0.0988759
0.0985867
0.0983166
0.0980658
0.0978339
0.0976203
0.0974241
0.0972442
0.0970794
0.0969286
0.0967905
0.096664
0.0965482
0.0964421
0.0963451
0.0962564
0.0961756
0.0961025
0.0960367
0.0959782
0.0959269
0.0958827
0.0958458
0.0958161
0.0957938
0.0957788
0.0957714
0.0991519
0.0988455
0.0985577
0.0982891
0.0980397
0.0978091
0.0975966
0.0974014
0.0972223
0.0970583
0.096908
0.0967704
0.0966443
0.0965288
0.0964229
0.096326
0.0962374
0.0961567
0.0960836
0.0960179
0.0959593
0.095908
0.0958638
0.0958268
0.0957972
0.0957748
0.0957599
0.0957524
0.0991189
0.0988141
0.098528
0.0982609
0.098013
0.0977837
0.0975724
0.0973782
0.0972001
0.0970368
0.0968872
0.0967501
0.0966244
0.0965092
0.0964035
0.0963068
0.0962183
0.0961377
0.0960646
0.0959989
0.0959403
0.0958889
0.0958447
0.0958078
0.0957781
0.0957557
0.0957408
0.0957333
0.0990848
0.0987818
0.0984974
0.0982321
0.0979856
0.0977578
0.0975478
0.0973547
0.0971776
0.0970151
0.0968662
0.0967296
0.0966043
0.0964894
0.096384
0.0962874
0.096199
0.0961185
0.0960454
0.0959797
0.0959211
0.0958697
0.0958255
0.0957885
0.0957588
0.0957364
0.0957215
0.095714
0.0990497
0.0987486
0.0984661
0.0982025
0.0979577
0.0977314
0.0975227
0.0973309
0.0971547
0.0969931
0.0968449
0.0967089
0.0965841
0.0964696
0.0963644
0.0962679
0.0961797
0.0960992
0.0960262
0.0959604
0.0959018
0.0958504
0.0958062
0.0957691
0.0957394
0.095717
0.095702
0.0956945
0.0990137
0.0987146
0.098434
0.0981722
0.0979292
0.0977045
0.0974973
0.0973067
0.0971317
0.096971
0.0968235
0.0966881
0.0965638
0.0964496
0.0963447
0.0962484
0.0961602
0.0960798
0.0960068
0.0959411
0.0958825
0.095831
0.0957867
0.0957497
0.0957199
0.0956975
0.0956825
0.095675
0.0989766
0.0986796
0.0984011
0.0981414
0.0979002
0.0976772
0.0974715
0.0972823
0.0971084
0.0969487
0.096802
0.0966672
0.0965434
0.0964295
0.0963249
0.0962288
0.0961408
0.0960604
0.0959874
0.0959217
0.0958631
0.0958116
0.0957673
0.0957302
0.0957003
0.0956779
0.0956629
0.0956554
0.10547
0.105458
0.105448
0.105437
0.105423
0.105409
0.105361
0.105356
0.105353
0.10535
0.105347
0.105344
0.105216
0.105219
0.105224
0.105229
0.105235
0.105242
0.105036
0.105048
0.10506
0.105073
0.105087
0.105102
0.104825
0.104844
0.104864
0.104884
0.104905
0.104927
0.104583
0.10461
0.104637
0.104664
0.104691
0.104718
0.104314
0.104348
0.104381
0.104413
0.104446
0.104479
0.10402
0.104059
0.104098
0.104136
0.104174
0.104211
0.103704
0.103748
0.103792
0.103834
0.103876
0.103917
0.103369
0.103417
0.103464
0.103511
0.103556
0.103601
0.103017
0.103069
0.103119
0.103169
0.103217
0.103264
0.102653
0.102707
0.10276
0.102812
0.102862
0.102912
0.102279
0.102335
0.10239
0.102444
0.102495
0.102546
0.101899
0.101957
0.102013
0.102067
0.10212
0.102171
0.101518
0.101575
0.101631
0.101686
0.101739
0.101791
0.101137
0.101194
0.10125
0.101304
0.101357
0.101408
0.10076
0.100816
0.100871
0.100925
0.100977
0.101027
0.100391
0.100445
0.100499
0.100551
0.100602
0.100651
0.100031
0.100084
0.100136
0.100186
0.100235
0.100282
0.0996844
0.0997347
0.099784
0.0998322
0.0998791
0.0999248
0.0993518
0.0993996
0.0994464
0.0994921
0.0995368
0.0995804
0.0990353
0.0990802
0.0991243
0.0991676
0.0992099
0.0992511
0.0989386
0.0986439
0.0983676
0.0981099
0.0978707
0.0976495
0.0974455
0.0972576
0.0970849
0.0969262
0.0967804
0.0966463
0.096523
0.0964095
0.0963051
0.0962092
0.0961213
0.096041
0.095968
0.0959023
0.0958436
0.0957921
0.0957477
0.0957106
0.0956808
0.0956583
0.0956433
0.0956357
0.0988997
0.0986073
0.0983333
0.0980779
0.0978408
0.0976215
0.0974191
0.0972328
0.0970613
0.0969037
0.0967587
0.0966253
0.0965025
0.0963894
0.0962854
0.0961896
0.0961018
0.0960216
0.0959486
0.0958829
0.0958242
0.0957726
0.0957282
0.095691
0.0956612
0.0956387
0.0956236
0.0956161
0.0988599
0.09857
0.0982985
0.0980454
0.0978105
0.0975931
0.0973925
0.0972077
0.0970376
0.0968811
0.096737
0.0966044
0.0964821
0.0963694
0.0962656
0.0961701
0.0960824
0.0960022
0.0959293
0.0958635
0.0958048
0.0957532
0.0957087
0.0956715
0.0956416
0.0956191
0.095604
0.0955965
0.0988193
0.0985321
0.0982631
0.0980125
0.0977798
0.0975645
0.0973658
0.0971826
0.0970139
0.0968585
0.0967154
0.0965834
0.0964618
0.0963495
0.096246
0.0961507
0.0960631
0.095983
0.0959101
0.0958442
0.0957855
0.0957338
0.0956893
0.0956521
0.0956221
0.0955995
0.0955844
0.0955769
0.0987779
0.0984935
0.0982272
0.0979791
0.0977488
0.0975357
0.0973389
0.0971574
0.0969901
0.096836
0.0966938
0.0965626
0.0964415
0.0963297
0.0962265
0.0961314
0.0960439
0.0959638
0.0958909
0.0958251
0.0957663
0.0957146
0.09567
0.0956327
0.0956027
0.0955801
0.095565
0.0955574
0.0987359
0.0984543
0.0981909
0.0979454
0.0977177
0.0975068
0.097312
0.0971322
0.0969664
0.0968135
0.0966723
0.0965419
0.0964214
0.0963101
0.0962072
0.0961122
0.0960249
0.0959448
0.0958719
0.0958061
0.0957472
0.0956955
0.0956508
0.0956134
0.0955834
0.0955607
0.0955456
0.095538
0.105485
0.105367
0.105214
0.105026
0.104806
0.104557
0.104281
0.103981
0.103659
0.103319
0.102964
0.102597
0.102221
0.101841
0.101459
0.101078
0.100703
0.100335
0.0999776
0.0996332
0.0993034
0.0989898
0.105505
0.105378
0.105214
0.105016
0.104788
0.10453
0.104247
0.10394
0.103613
0.103269
0.10291
0.10254
0.102162
0.101781
0.101398
0.101019
0.100644
0.100278
0.0999231
0.0995813
0.0992544
0.0989438
0.105532
0.105391
0.105216
0.105008
0.104769
0.104504
0.104213
0.103899
0.103566
0.103217
0.102854
0.102482
0.102102
0.10172
0.101337
0.100958
0.100584
0.10022
0.0998677
0.0995286
0.0992047
0.0988974
0.105564
0.105408
0.105219
0.105
0.104751
0.104476
0.104177
0.103857
0.103518
0.103164
0.102797
0.102422
0.102041
0.101657
0.101274
0.100895
0.100524
0.100162
0.0998115
0.0994752
0.0991545
0.0988505
0.105598
0.105426
0.105223
0.104992
0.104733
0.104448
0.104141
0.103814
0.103469
0.10311
0.102739
0.102361
0.101978
0.101593
0.10121
0.100832
0.100462
0.100102
0.0997546
0.0994214
0.099104
0.0988034
0.105631
0.105443
0.105227
0.104983
0.104713
0.104419
0.104103
0.103769
0.103418
0.103054
0.102679
0.102298
0.101913
0.101528
0.101145
0.100768
0.1004
0.100042
0.0996971
0.0993671
0.0990531
0.0987561
0.10566
0.105457
0.105228
0.104972
0.104691
0.104388
0.104064
0.103722
0.103366
0.102996
0.102618
0.102234
0.101848
0.101462
0.101079
0.100703
0.100337
0.0999812
0.0996394
0.0993126
0.0990022
0.0987089
0.105684
0.105468
0.105226
0.104959
0.104668
0.104355
0.104023
0.103674
0.103312
0.102938
0.102556
0.102169
0.101781
0.101395
0.101013
0.100638
0.100273
0.0999202
0.0995815
0.0992582
0.0989514
0.0986619
0.105704
0.105476
0.105222
0.104943
0.104642
0.10432
0.10398
0.103625
0.103256
0.102878
0.102492
0.102103
0.101714
0.101327
0.100945
0.100572
0.100209
0.0998592
0.0995236
0.0992038
0.0989008
0.0986152
0.10572
0.105479
0.105214
0.104925
0.104614
0.104283
0.103936
0.103573
0.103199
0.102816
0.102428
0.102037
0.101646
0.101259
0.100878
0.100506
0.100145
0.0997982
0.0994659
0.0991498
0.0988507
0.098569
0.105732
0.105479
0.105202
0.104903
0.104583
0.104244
0.103889
0.10352
0.103141
0.102754
0.102362
0.101969
0.101577
0.10119
0.10081
0.10044
0.100082
0.0997376
0.0994088
0.0990964
0.0988012
0.0985235
0.105737
0.105474
0.105187
0.104878
0.104549
0.104202
0.10384
0.103466
0.103081
0.10269
0.102296
0.101901
0.101508
0.101121
0.100743
0.100374
0.100019
0.0996776
0.0993523
0.0990438
0.0987526
0.0984789
0.105738
0.105465
0.105168
0.10485
0.104513
0.104159
0.10379
0.10341
0.103021
0.102626
0.102229
0.101833
0.10144
0.101053
0.100675
0.100309
0.0999563
0.0996184
0.0992967
0.0989921
0.0987049
0.0984353
0.105734
0.105451
0.105146
0.104819
0.104474
0.104113
0.103738
0.103353
0.102959
0.102562
0.102162
0.101764
0.101371
0.100985
0.100609
0.100245
0.0998949
0.0995603
0.0992423
0.0989416
0.0986585
0.098393
0.105726
0.105435
0.10512
0.104786
0.104434
0.104066
0.103685
0.103295
0.102898
0.102497
0.102095
0.101697
0.101303
0.100918
0.100544
0.100182
0.0998347
0.0995036
0.0991893
0.0988926
0.0986135
0.098352
0.105715
0.105414
0.105092
0.10475
0.104391
0.104017
0.103631
0.103236
0.102836
0.102432
0.102029
0.10163
0.101236
0.100852
0.10048
0.10012
0.0997761
0.0994484
0.0991379
0.0988451
0.0985701
0.0983125
0.105699
0.105391
0.105061
0.104712
0.104347
0.103967
0.103576
0.103178
0.102774
0.102368
0.101964
0.101564
0.101171
0.100788
0.100417
0.10006
0.0997193
0.0993951
0.0990884
0.0987995
0.0985284
0.0982748
0.10568
0.105365
0.105028
0.104673
0.104302
0.103917
0.103522
0.103119
0.102713
0.102305
0.101899
0.101499
0.101107
0.100725
0.100357
0.100003
0.0996646
0.0993438
0.0990408
0.0987558
0.0984887
0.0982388
0.105658
0.105336
0.104994
0.104633
0.104256
0.103867
0.103467
0.103062
0.102653
0.102243
0.101837
0.101437
0.101045
0.100665
0.100298
0.099947
0.0996122
0.0992949
0.0989956
0.0987143
0.098451
0.0982048
0.105634
0.105307
0.104958
0.104592
0.10421
0.103817
0.103414
0.103005
0.102594
0.102183
0.101776
0.101376
0.100986
0.100607
0.100243
0.099894
0.0995623
0.0992484
0.0989527
0.0986752
0.0984154
0.0981729
0.105609
0.105276
0.104922
0.104551
0.104165
0.103768
0.103362
0.102951
0.102537
0.102126
0.101718
0.101319
0.100929
0.100552
0.10019
0.0998439
0.0995153
0.0992047
0.0989124
0.0986384
0.0983822
0.098143
0.105582
0.105244
0.104886
0.10451
0.104121
0.10372
0.103311
0.102898
0.102483
0.102071
0.101663
0.101264
0.100876
0.1005
0.10014
0.0997969
0.0994712
0.0991638
0.0988749
0.0986043
0.0983514
0.0981154
0.105555
0.105212
0.10485
0.104471
0.104078
0.103674
0.103263
0.102848
0.102432
0.102019
0.101611
0.101213
0.100825
0.100452
0.100094
0.0997532
0.0994303
0.099126
0.0988402
0.0985728
0.098323
0.0980901
0.105528
0.105182
0.104816
0.104433
0.104037
0.103631
0.103218
0.102801
0.102384
0.10197
0.101563
0.101165
0.100779
0.100407
0.100051
0.099713
0.0993928
0.0990914
0.0988086
0.0985441
0.0982972
0.098067
0.105502
0.105152
0.104783
0.104398
0.103999
0.103591
0.103176
0.102758
0.10234
0.101926
0.101519
0.101122
0.100737
0.100366
0.100013
0.0996765
0.0993588
0.09906
0.09878
0.0985182
0.098274
0.0980463
0.105477
0.105124
0.104753
0.104365
0.103964
0.103554
0.103137
0.102718
0.1023
0.101886
0.101479
0.101082
0.100699
0.10033
0.0999779
0.0996438
0.0993285
0.0990321
0.0987545
0.0984952
0.0982534
0.098028
0.105454
0.105099
0.104725
0.104335
0.103933
0.103521
0.103103
0.102683
0.102264
0.10185
0.101443
0.101047
0.100665
0.100298
0.0999473
0.0996152
0.0993019
0.0990076
0.0987323
0.0984752
0.0982355
0.0980121
0.105434
0.105077
0.104701
0.104309
0.103905
0.103492
0.103073
0.102652
0.102233
0.101819
0.101413
0.101018
0.100636
0.10027
0.0999211
0.0995906
0.0992791
0.0989867
0.0987133
0.0984581
0.0982202
0.0979985
0.105416
0.105058
0.10468
0.104287
0.103882
0.103467
0.103048
0.102627
0.102207
0.101793
0.101387
0.100993
0.100612
0.100247
0.0998993
0.0995702
0.0992602
0.0989695
0.0986976
0.098444
0.0982076
0.0979874
0.105402
0.105042
0.104664
0.10427
0.103863
0.103448
0.103028
0.102606
0.102186
0.101772
0.101367
0.100973
0.100593
0.100229
0.099882
0.0995541
0.0992453
0.0989558
0.0986852
0.0984329
0.0981977
0.0979786
0.105392
0.105031
0.104652
0.104257
0.103849
0.103434
0.103013
0.102591
0.102171
0.101757
0.101352
0.100958
0.100579
0.100215
0.0998694
0.0995423
0.0992344
0.0989459
0.0986762
0.0984248
0.0981905
0.0979723
0.105387
0.105025
0.104644
0.104249
0.103841
0.103425
0.103004
0.102582
0.102162
0.101748
0.101342
0.100949
0.10057
0.100207
0.0998614
0.0995349
0.0992276
0.0989396
0.0986706
0.0984197
0.098186
0.0979683
0.105385
0.105022
0.104641
0.104245
0.103837
0.103421
0.103
0.102578
0.102158
0.101744
0.101339
0.100945
0.100566
0.100203
0.0998581
0.0995318
0.0992248
0.0989371
0.0986683
0.0984177
0.0981842
0.0979667
0.0986934
0.0984148
0.0981543
0.0979117
0.0976864
0.0974779
0.0972852
0.0971072
0.0969429
0.0967912
0.0966511
0.0965215
0.0964016
0.0962907
0.0961881
0.0960934
0.0960061
0.0959261
0.0958532
0.0957873
0.0957284
0.0956766
0.0956319
0.0955944
0.0955643
0.0955416
0.0955264
0.0955188
0.0986506
0.0983751
0.0981176
0.0978778
0.0976553
0.0974491
0.0972585
0.0970824
0.0969196
0.0967692
0.0966301
0.0965013
0.096382
0.0962716
0.0961693
0.0960748
0.0959876
0.0959076
0.0958347
0.0957688
0.0957098
0.0956579
0.0956132
0.0955757
0.0955455
0.0955227
0.0955075
0.0954999
0.0986074
0.0983352
0.0980808
0.097844
0.0976241
0.0974204
0.097232
0.0970577
0.0968965
0.0967474
0.0966094
0.0964814
0.0963628
0.0962527
0.0961507
0.0960564
0.0959694
0.0958894
0.0958165
0.0957505
0.0956915
0.0956395
0.0955947
0.0955571
0.0955269
0.0955041
0.0954889
0.0954812
0.0985639
0.098295
0.0980439
0.0978101
0.097593
0.0973918
0.0972056
0.0970332
0.0968737
0.0967259
0.0965889
0.0964618
0.0963437
0.0962342
0.0961325
0.0960383
0.0959514
0.0958715
0.0957985
0.0957325
0.0956734
0.0956214
0.0955764
0.0955388
0.0955085
0.0954857
0.0954704
0.0954628
0.0985203
0.0982549
0.098007
0.0977763
0.0975621
0.0973635
0.0971795
0.0970091
0.0968512
0.0967047
0.0965688
0.0964425
0.0963251
0.0962159
0.0961146
0.0960206
0.0959337
0.0958538
0.0957809
0.0957148
0.0956556
0.0956035
0.0955585
0.0955208
0.0954904
0.0954675
0.0954522
0.0954446
0.0984766
0.0982148
0.0979703
0.0977428
0.0975315
0.0973355
0.0971538
0.0969853
0.096829
0.0966839
0.096549
0.0964236
0.0963068
0.0961981
0.096097
0.0960032
0.0959164
0.0958365
0.0957635
0.0956974
0.0956381
0.0955859
0.0955408
0.095503
0.0954726
0.0954497
0.0954343
0.0954267
0.0984331
0.0981749
0.0979339
0.0977096
0.0975012
0.0973078
0.0971284
0.0969619
0.0968073
0.0966635
0.0965297
0.0964051
0.0962889
0.0961806
0.0960798
0.0959861
0.0958994
0.0958196
0.0957465
0.0956803
0.095621
0.0955687
0.0955235
0.0954856
0.0954551
0.0954322
0.0954168
0.0954091
0.0983898
0.0981353
0.0978978
0.0976768
0.0974714
0.0972806
0.0971035
0.096939
0.096786
0.0966436
0.0965108
0.096387
0.0962714
0.0961635
0.096063
0.0959695
0.0958829
0.095803
0.0957299
0.0956636
0.0956042
0.0955518
0.0955065
0.0954686
0.095438
0.095415
0.0953996
0.0953919
0.098347
0.0980962
0.0978623
0.0976445
0.0974421
0.097254
0.0970792
0.0969167
0.0967653
0.0966242
0.0964925
0.0963694
0.0962544
0.0961469
0.0960467
0.0959533
0.0958667
0.0957869
0.0957137
0.0956473
0.0955878
0.0955353
0.09549
0.0954519
0.0954213
0.0953982
0.0953828
0.095375
0.0983047
0.0980577
0.0978274
0.0976129
0.0974135
0.0972281
0.0970556
0.0968949
0.0967452
0.0966054
0.0964747
0.0963524
0.0962379
0.0961308
0.0960308
0.0959376
0.095851
0.0957711
0.0956979
0.0956315
0.0955719
0.0955193
0.0954738
0.0954357
0.095405
0.0953819
0.0953664
0.0953586
0.0982632
0.09802
0.0977932
0.0975821
0.0973856
0.0972028
0.0970326
0.0968739
0.0967257
0.0965871
0.0964574
0.0963359
0.096222
0.0961152
0.0960154
0.0959223
0.0958358
0.0957559
0.0956826
0.0956161
0.0955564
0.0955037
0.0954581
0.0954199
0.0953891
0.0953659
0.0953504
0.0953427
0.0982226
0.0979832
0.09776
0.0975521
0.0973586
0.0971784
0.0970104
0.0968535
0.0967069
0.0965696
0.0964408
0.09632
0.0962066
0.0961002
0.0960006
0.0959076
0.0958211
0.0957411
0.0956678
0.0956011
0.0955413
0.0954885
0.0954429
0.0954046
0.0953737
0.0953505
0.0953349
0.0953272
0.098183
0.0979474
0.0977277
0.0975231
0.0973325
0.0971548
0.096989
0.096834
0.0966888
0.0965527
0.0964249
0.0963047
0.0961918
0.0960857
0.0959863
0.0958934
0.0958069
0.0957269
0.0956535
0.0955867
0.0955268
0.0954739
0.0954282
0.0953898
0.0953589
0.0953356
0.09532
0.0953122
0.0981446
0.0979127
0.0976966
0.0974951
0.0973074
0.0971322
0.0969685
0.0968152
0.0966715
0.0965365
0.0964096
0.0962901
0.0961776
0.0960719
0.0959726
0.0958798
0.0957933
0.0957132
0.0956397
0.0955728
0.0955128
0.0954598
0.095414
0.0953755
0.0953445
0.0953211
0.0953055
0.0952977
0.0981075
0.0978794
0.0976666
0.0974683
0.0972833
0.0971105
0.0969489
0.0967973
0.096655
0.0965211
0.096395
0.0962761
0.0961641
0.0960586
0.0959595
0.0958667
0.0957802
0.0957001
0.0956265
0.0955595
0.0954994
0.0954463
0.0954003
0.0953617
0.0953307
0.0953073
0.0952916
0.0952838
0.0980719
0.0978474
0.097638
0.0974427
0.0972604
0.09709
0.0969303
0.0967804
0.0966394
0.0965065
0.0963812
0.0962629
0.0961512
0.096046
0.095947
0.0958542
0.0957677
0.0956875
0.0956138
0.0955468
0.0954865
0.0954333
0.0953872
0.0953486
0.0953174
0.095294
0.0952783
0.0952704
0.0980379
0.0978169
0.0976108
0.0974185
0.0972387
0.0970705
0.0969127
0.0967643
0.0966246
0.0964927
0.0963681
0.0962503
0.0961391
0.096034
0.0959352
0.0958424
0.0957559
0.0956756
0.0956018
0.0955346
0.0954742
0.0954209
0.0953748
0.095336
0.0953048
0.0952813
0.0952655
0.0952577
0.0980056
0.0977881
0.0975851
0.0973955
0.0972183
0.0970522
0.0968961
0.0967493
0.0966107
0.0964797
0.0963558
0.0962385
0.0961276
0.0960227
0.0959239
0.0958312
0.0957446
0.0956643
0.0955904
0.0955231
0.0954626
0.0954091
0.0953629
0.0953241
0.0952928
0.0952692
0.0952535
0.0952455
0.0979751
0.0977609
0.0975609
0.097374
0.0971991
0.097035
0.0968807
0.0967352
0.0965977
0.0964676
0.0963443
0.0962275
0.0961168
0.0960121
0.0959134
0.0958207
0.095734
0.0956536
0.0955796
0.0955122
0.0954516
0.095398
0.0953517
0.0953128
0.0952814
0.0952578
0.095242
0.0952341
0.0979465
0.0977354
0.0975383
0.0973539
0.0971812
0.097019
0.0968663
0.0967221
0.0965856
0.0964563
0.0963336
0.0962172
0.0961067
0.0960022
0.0959036
0.0958108
0.0957241
0.0956436
0.0955695
0.0955019
0.0954412
0.0953876
0.0953411
0.0953021
0.0952707
0.0952471
0.0952312
0.0952233
0.0979199
0.0977117
0.0975173
0.0973353
0.0971647
0.0970043
0.096853
0.09671
0.0965745
0.0964459
0.0963237
0.0962076
0.0960974
0.095993
0.0958944
0.0958016
0.0957148
0.0956342
0.09556
0.0954924
0.0954315
0.0953778
0.0953313
0.0952922
0.0952607
0.095237
0.0952211
0.0952132
0.0978953
0.0976899
0.097498
0.0973183
0.0971496
0.0969908
0.0968408
0.0966989
0.0965643
0.0964363
0.0963146
0.0961988
0.0960888
0.0959845
0.0958859
0.0957931
0.0957063
0.0956256
0.0955512
0.0954835
0.0954226
0.0953687
0.0953221
0.0952829
0.0952514
0.0952277
0.0952118
0.0952038
0.0978728
0.0976699
0.0974803
0.0973027
0.0971358
0.0969785
0.0968298
0.0966889
0.096555
0.0964276
0.0963063
0.0961908
0.096081
0.0959767
0.0958781
0.0957853
0.0956984
0.0956176
0.0955431
0.0954753
0.0954143
0.0953603
0.0953136
0.0952744
0.0952429
0.095219
0.0952031
0.0951951
0.0978523
0.0976519
0.0974644
0.0972886
0.0971233
0.0969674
0.0968198
0.0966798
0.0965466
0.0964197
0.0962988
0.0961836
0.0960739
0.0959697
0.0958711
0.0957782
0.0956912
0.0956103
0.0955358
0.0954678
0.0954067
0.0953527
0.0953059
0.0952666
0.095235
0.0952112
0.0951952
0.0951872
0.097834
0.0976357
0.0974502
0.0972761
0.0971122
0.0969575
0.0968109
0.0966717
0.0965391
0.0964127
0.0962921
0.0961771
0.0960675
0.0959634
0.0958648
0.0957718
0.0956848
0.0956038
0.0955292
0.0954611
0.0953999
0.0953458
0.095299
0.0952596
0.0952279
0.0952041
0.0951881
0.0951801
0.0978178
0.0976214
0.0974376
0.097265
0.0971025
0.0969488
0.0968031
0.0966646
0.0965326
0.0964066
0.0962862
0.0961714
0.0960619
0.0959578
0.0958591
0.0957662
0.095679
0.095598
0.0955233
0.0954551
0.0953938
0.0953396
0.0952928
0.0952534
0.0952216
0.0951977
0.0951817
0.0951737
0.0978037
0.097609
0.0974267
0.0972555
0.097094
0.0969413
0.0967964
0.0966585
0.0965269
0.0964012
0.0962811
0.0961664
0.096057
0.0959529
0.0958542
0.0957612
0.095674
0.0955929
0.0955181
0.0954499
0.0953885
0.0953343
0.0952873
0.0952479
0.0952161
0.0951922
0.0951762
0.0951682
0.0977918
0.0975986
0.0974175
0.0972474
0.0970869
0.096935
0.0967907
0.0966533
0.0965221
0.0963967
0.0962768
0.0961622
0.0960528
0.0959487
0.0958501
0.095757
0.0956698
0.0955886
0.0955137
0.0954454
0.095384
0.0953297
0.0952827
0.0952432
0.0952114
0.0951875
0.0951714
0.0951634
0.097782
0.0975899
0.09741
0.0972408
0.0970811
0.0969298
0.096786
0.096649
0.0965182
0.096393
0.0962732
0.0961587
0.0960494
0.0959453
0.0958466
0.0957535
0.0956662
0.095585
0.09551
0.0954417
0.0953802
0.0953259
0.0952788
0.0952393
0.0952075
0.0951835
0.0951675
0.0951594
0.0977743
0.0975832
0.0974041
0.0972356
0.0970765
0.0969258
0.0967824
0.0966457
0.0965151
0.0963901
0.0962704
0.096156
0.0960467
0.0959426
0.0958439
0.0957508
0.0956634
0.0955821
0.0955072
0.0954388
0.0953773
0.0953229
0.0952758
0.0952362
0.0952044
0.0951804
0.0951643
0.0951563
0.0977687
0.0975783
0.0973998
0.0972318
0.0970732
0.0969228
0.0967798
0.0966433
0.0965129
0.096388
0.0962684
0.096154
0.0960447
0.0959407
0.095842
0.0957488
0.0956614
0.0955801
0.095505
0.0954366
0.0953751
0.0953206
0.0952735
0.095234
0.0952021
0.0951781
0.095162
0.095154
0.0977652
0.0975753
0.0973971
0.0972295
0.0970712
0.096921
0.0967781
0.0966418
0.0965115
0.0963867
0.0962671
0.0961528
0.0960435
0.0959394
0.0958407
0.0957475
0.0956601
0.0955787
0.0955037
0.0954353
0.0953737
0.0953192
0.0952721
0.0952325
0.0952007
0.0951767
0.0951606
0.0951525
0.0977638
0.097574
0.0973961
0.0972286
0.0970703
0.0969203
0.0967775
0.0966412
0.0965109
0.0963861
0.0962666
0.0961523
0.096043
0.0959389
0.0958402
0.095747
0.0956596
0.0955782
0.0955031
0.0954347
0.0953731
0.0953186
0.0952715
0.0952319
0.0952
0.095176
0.0951599
0.0951519
0.0990091
0.0993239
0.0996549
0.1
0.100359
0.100727
0.101103
0.101484
0.101866
0.102247
0.102622
0.102988
0.103342
0.103681
0.104
0.104298
0.104572
0.104818
0.105035
0.10522
0.105371
0.105485
0.0989639
0.0992757
0.0996039
0.0999469
0.100303
0.10067
0.101045
0.101425
0.101808
0.102189
0.102566
0.102935
0.103292
0.103635
0.10396
0.104264
0.104545
0.104799
0.105024
0.105218
0.105377
0.105501
0.0989181
0.0992268
0.099552
0.0998924
0.100246
0.100611
0.100985
0.101365
0.101747
0.10213
0.102508
0.10288
0.103241
0.103589
0.103919
0.10423
0.104518
0.10478
0.105014
0.105217
0.105388
0.105522
0.0988719
0.0991774
0.0994995
0.099837
0.100188
0.100551
0.100924
0.101303
0.101686
0.102069
0.10245
0.102824
0.103189
0.103541
0.103878
0.104195
0.10449
0.104761
0.105005
0.105219
0.105401
0.105549
0.0988254
0.0991275
0.0994464
0.099781
0.10013
0.100491
0.100862
0.10124
0.101623
0.102007
0.10239
0.102767
0.103136
0.103493
0.103835
0.104159
0.104462
0.104742
0.104996
0.105221
0.105417
0.10558
0.0987787
0.0990773
0.0993929
0.0997244
0.10007
0.100429
0.100799
0.101176
0.101559
0.101944
0.102328
0.102708
0.103081
0.103443
0.103791
0.104122
0.104433
0.104722
0.104987
0.105224
0.105433
0.105611
0.0987319
0.099027
0.0993391
0.0996674
0.100011
0.100367
0.100735
0.101111
0.101494
0.10188
0.102265
0.102648
0.103024
0.103391
0.103745
0.104083
0.104403
0.104702
0.104977
0.105226
0.105448
0.105641
0.0986853
0.0989766
0.0992851
0.0996101
0.0999504
0.100304
0.10067
0.101046
0.101428
0.101814
0.102202
0.102587
0.102967
0.103338
0.103698
0.104044
0.104371
0.104679
0.104965
0.105226
0.105461
0.105669
0.0986389
0.0989264
0.0992313
0.0995528
0.0998899
0.100241
0.100605
0.100979
0.101361
0.101748
0.102137
0.102524
0.102908
0.103284
0.10365
0.104002
0.104338
0.104655
0.104951
0.105223
0.10547
0.105691
0.0985929
0.0988766
0.0991776
0.0994955
0.0998295
0.100178
0.10054
0.100912
0.101294
0.101681
0.102071
0.102461
0.102848
0.103229
0.1036
0.103959
0.104302
0.104628
0.104934
0.105217
0.105476
0.10571
0.0985475
0.0988272
0.0991244
0.0994387
0.0997692
0.100115
0.100474
0.100845
0.101226
0.101613
0.102004
0.102396
0.102786
0.103171
0.103548
0.103914
0.104265
0.104599
0.104915
0.105208
0.105479
0.105725
0.0985029
0.0987786
0.0990719
0.0993823
0.0997094
0.100052
0.100409
0.100778
0.101158
0.101545
0.101937
0.102331
0.102724
0.103113
0.103495
0.103867
0.104225
0.104568
0.104892
0.105196
0.105477
0.105734
0.0984592
0.0987309
0.0990201
0.0993268
0.0996503
0.0999899
0.100344
0.100711
0.10109
0.101476
0.101869
0.102265
0.102661
0.103054
0.10344
0.103818
0.104183
0.104534
0.104867
0.10518
0.105472
0.10574
0.0984165
0.0986842
0.0989695
0.0992722
0.0995921
0.0999284
0.10028
0.100645
0.101022
0.101408
0.101802
0.102199
0.102597
0.102993
0.103384
0.103767
0.104139
0.104497
0.104839
0.105161
0.105463
0.105742
0.0983752
0.0986388
0.09892
0.0992189
0.0995351
0.099868
0.100217
0.10058
0.100955
0.101341
0.101734
0.102132
0.102533
0.102932
0.103328
0.103716
0.104094
0.104459
0.104808
0.105139
0.105449
0.105738
0.0983352
0.0985949
0.0988721
0.0991669
0.0994794
0.099809
0.100155
0.100515
0.100889
0.101274
0.101667
0.102066
0.102469
0.102871
0.10327
0.103663
0.104046
0.104418
0.104774
0.105113
0.105432
0.105729
0.0982968
0.0985525
0.0988257
0.0991167
0.0994254
0.0997515
0.100094
0.100452
0.100824
0.101208
0.101601
0.102001
0.102405
0.102809
0.103212
0.103609
0.103998
0.104375
0.104738
0.105084
0.105411
0.105717
0.09826
0.0985119
0.0987812
0.0990683
0.0993733
0.099696
0.100036
0.100391
0.100761
0.101143
0.101536
0.101936
0.102341
0.102748
0.103154
0.103555
0.103948
0.104331
0.1047
0.105053
0.105387
0.1057
0.0982251
0.0984733
0.0987387
0.099022
0.0993233
0.0996425
0.099979
0.100332
0.1007
0.101081
0.101473
0.101873
0.102279
0.102688
0.103096
0.103501
0.103898
0.104286
0.104661
0.10502
0.10536
0.105681
0.0981921
0.0984367
0.0986984
0.098978
0.0992756
0.0995914
0.0999248
0.100275
0.100641
0.10102
0.101411
0.101812
0.102219
0.102629
0.103039
0.103447
0.103848
0.104241
0.10462
0.104985
0.105331
0.105657
0.0981612
0.0984023
0.0986604
0.0989364
0.0992305
0.0995429
0.0998733
0.100221
0.100584
0.100962
0.101352
0.101753
0.10216
0.102571
0.102984
0.103394
0.103799
0.104195
0.104579
0.104949
0.1053
0.105632
0.0981324
0.0983701
0.0986249
0.0988974
0.0991881
0.0994973
0.0998246
0.10017
0.100531
0.100907
0.101296
0.101696
0.102103
0.102516
0.10293
0.103343
0.10375
0.10415
0.104538
0.104912
0.105269
0.105605
0.0981057
0.0983404
0.0985919
0.0988611
0.0991486
0.0994547
0.0997791
0.100121
0.100481
0.100855
0.101243
0.101642
0.10205
0.102463
0.102879
0.103293
0.103704
0.104106
0.104498
0.104876
0.105237
0.105578
0.0980813
0.0983131
0.0985616
0.0988277
0.0991122
0.0994152
0.0997369
0.100077
0.100434
0.100807
0.101193
0.101592
0.101999
0.102413
0.10283
0.103246
0.103659
0.104064
0.104459
0.10484
0.105205
0.10555
0.0980592
0.0982884
0.0985341
0.0987973
0.0990789
0.0993792
0.0996983
0.100036
0.100391
0.100762
0.101147
0.101545
0.101953
0.102367
0.102784
0.103202
0.103616
0.104024
0.104422
0.104806
0.105174
0.105522
0.0980395
0.0982662
0.0985093
0.09877
0.099049
0.0993467
0.0996633
0.0999986
0.100352
0.100721
0.101106
0.101503
0.10191
0.102324
0.102742
0.103161
0.103577
0.103987
0.104387
0.104774
0.105144
0.105496
0.0980221
0.0982466
0.0984875
0.0987458
0.0990224
0.0993178
0.0996323
0.0999655
0.100317
0.100685
0.101068
0.101464
0.101871
0.102285
0.102704
0.103124
0.103542
0.103953
0.104355
0.104744
0.105117
0.105471
0.098007
0.0982297
0.0984686
0.0987248
0.0989994
0.0992927
0.0996052
0.0999366
0.100286
0.100653
0.101035
0.101431
0.101837
0.102252
0.102671
0.103091
0.10351
0.103923
0.104326
0.104717
0.105093
0.105449
0.0979944
0.0982154
0.0984526
0.0987071
0.0989798
0.0992715
0.0995823
0.0999121
0.10026
0.100626
0.101007
0.101402
0.101808
0.102223
0.102642
0.103063
0.103483
0.103897
0.104302
0.104694
0.105071
0.10543
0.0979841
0.0982038
0.0984396
0.0986927
0.0989639
0.0992541
0.0995635
0.0998921
0.100239
0.100604
0.100984
0.101379
0.101784
0.102199
0.102618
0.10304
0.10346
0.103875
0.104281
0.104675
0.105053
0.105412
0.0979762
0.0981949
0.0984296
0.0986816
0.0989517
0.0992408
0.0995491
0.0998766
0.100223
0.100587
0.100966
0.10136
0.101766
0.10218
0.1026
0.103022
0.103442
0.103858
0.104265
0.10466
0.105039
0.105399
0.0979707
0.0981887
0.0984226
0.0986738
0.0989431
0.0992314
0.099539
0.0998658
0.100211
0.100575
0.100954
0.101348
0.101753
0.102167
0.102587
0.103009
0.10343
0.103846
0.104254
0.104649
0.105029
0.105391
0.0979675
0.0981851
0.0984186
0.0986693
0.0989382
0.0992261
0.0995332
0.0998596
0.100205
0.100568
0.100947
0.10134
0.101745
0.10216
0.102579
0.103002
0.103423
0.103839
0.104247
0.104643
0.105024
0.105387
0.0955275
0.0955351
0.0955503
0.095573
0.0956031
0.0956405
0.0956852
0.0957371
0.095796
0.0958619
0.0959348
0.0960149
0.0961022
0.096197
0.0962998
0.0964109
0.096531
0.0966609
0.0968014
0.0969536
0.0971185
0.0972971
0.0974907
0.0977001
0.0979263
0.09817
0.0984317
0.0987115
0.0955085
0.0955161
0.0955313
0.0955541
0.0955842
0.0956218
0.0956665
0.0957184
0.0957774
0.0958434
0.0959163
0.0959963
0.0960836
0.0961782
0.0962806
0.0963913
0.0965108
0.0966399
0.0967795
0.0969304
0.0970938
0.0972706
0.0974621
0.0976692
0.0978929
0.0981338
0.0983925
0.0986693
0.0954897
0.0954974
0.0955126
0.0955354
0.0955656
0.0956032
0.095648
0.0957
0.095759
0.0958251
0.095898
0.095978
0.0960651
0.0961596
0.0962617
0.096372
0.0964909
0.0966192
0.0967577
0.0969074
0.0970692
0.0972443
0.0974336
0.0976383
0.0978593
0.0980974
0.0983531
0.0986267
0.0954712
0.0954788
0.0954941
0.0955169
0.0955472
0.0955849
0.0956298
0.0956818
0.0957409
0.095807
0.09588
0.09596
0.096047
0.0961413
0.0962431
0.0963529
0.0964713
0.0965988
0.0967363
0.0968846
0.0970449
0.0972181
0.0974052
0.0976075
0.0978258
0.0980609
0.0983134
0.0985838
0.0954529
0.0954605
0.0954758
0.0954987
0.0955291
0.0955668
0.0956118
0.0956639
0.0957231
0.0957892
0.0958623
0.0959422
0.0960291
0.0961233
0.0962248
0.0963342
0.0964519
0.0965786
0.0967151
0.0968621
0.0970208
0.0971921
0.0973771
0.0975768
0.0977923
0.0980244
0.0982737
0.0985407
0.0954349
0.0954425
0.0954579
0.0954808
0.0955112
0.095549
0.0955941
0.0956463
0.0957056
0.0957718
0.0958448
0.0959248
0.0960116
0.0961056
0.0962069
0.0963158
0.0964329
0.0965588
0.0966942
0.09684
0.096997
0.0971664
0.0973492
0.0975464
0.097759
0.097988
0.098234
0.0984975
0.0954172
0.0954249
0.0954402
0.0954632
0.0954937
0.0955316
0.0955767
0.0956291
0.0956884
0.0957546
0.0958277
0.0959077
0.0959945
0.0960883
0.0961893
0.0962978
0.0964143
0.0965394
0.0966738
0.0968182
0.0969737
0.0971411
0.0973216
0.0975162
0.097726
0.0979518
0.0981944
0.0984544
0.0953998
0.0954075
0.0954229
0.0954459
0.0954765
0.0955145
0.0955597
0.0956121
0.0956716
0.0957379
0.095811
0.095891
0.0959777
0.0960714
0.0961721
0.0962802
0.0963962
0.0965205
0.0966538
0.0967969
0.0969507
0.0971163
0.0972945
0.0974865
0.0976933
0.0979159
0.0981551
0.0984114
0.0953828
0.0953905
0.095406
0.0954291
0.0954597
0.0954977
0.0955431
0.0955956
0.0956551
0.0957215
0.0957947
0.0958747
0.0959614
0.0960549
0.0961554
0.0962631
0.0963785
0.096502
0.0966343
0.0967761
0.0969283
0.0970919
0.0972679
0.0974573
0.0976612
0.0978805
0.0981162
0.0983688
0.0953662
0.095374
0.0953895
0.0954126
0.0954433
0.0954814
0.0955269
0.0955795
0.0956391
0.0957056
0.0957788
0.0958588
0.0959455
0.0960388
0.0961391
0.0962465
0.0963613
0.096484
0.0966153
0.0967559
0.0969065
0.0970681
0.0972418
0.0974286
0.0976296
0.0978457
0.0980778
0.0983267
0.0953501
0.0953578
0.0953733
0.0953965
0.0954273
0.0954655
0.0955111
0.0955638
0.0956235
0.0956901
0.0957634
0.0958434
0.09593
0.0960233
0.0961233
0.0962303
0.0963446
0.0964666
0.0965969
0.0967362
0.0968853
0.097045
0.0972165
0.0974007
0.0975987
0.0978115
0.0980401
0.0982852
0.0953344
0.0953422
0.0953577
0.0953809
0.0954118
0.0954501
0.0954957
0.0955485
0.0956084
0.0956751
0.0957485
0.0958285
0.0959151
0.0960082
0.0961081
0.0962147
0.0963285
0.0964498
0.0965792
0.0967172
0.0968647
0.0970226
0.0971918
0.0973735
0.0975685
0.0977781
0.0980032
0.0982445
0.0953191
0.095327
0.0953425
0.0953658
0.0953968
0.0954352
0.0954809
0.0955338
0.0955937
0.0956605
0.095734
0.0958141
0.0959007
0.0959937
0.0960934
0.0961997
0.096313
0.0964336
0.096562
0.0966989
0.0968449
0.097001
0.097168
0.0973471
0.0975393
0.0977456
0.0979671
0.0982048
0.0953044
0.0953123
0.0953279
0.0953512
0.0953822
0.0954207
0.0954666
0.0955196
0.0955796
0.0956465
0.0957201
0.0958002
0.0958868
0.0959798
0.0960793
0.0961853
0.0962981
0.0964181
0.0965456
0.0966813
0.0968259
0.0969802
0.0971451
0.0973217
0.097511
0.0977142
0.0979322
0.0981661
0.0952903
0.0952981
0.0953138
0.0953372
0.0953682
0.0954068
0.0954528
0.0955059
0.095566
0.095633
0.0957067
0.0957869
0.0958735
0.0959664
0.0960657
0.0961715
0.0962839
0.0964032
0.0965299
0.0966645
0.0968077
0.0969602
0.0971231
0.0972973
0.0974838
0.0976838
0.0978984
0.0981286
0.0952767
0.0952845
0.0953002
0.0953237
0.0953548
0.0953935
0.0954395
0.0954928
0.095553
0.0956201
0.0956939
0.0957741
0.0958607
0.0959537
0.0960528
0.0961583
0.0962703
0.0963891
0.096515
0.0966485
0.0967903
0.0969412
0.0971021
0.0972739
0.0974578
0.0976547
0.097866
0.0980925
0.0952636
0.0952715
0.0952873
0.0953108
0.095342
0.0953807
0.0954269
0.0954802
0.0955406
0.0956078
0.0956817
0.095762
0.0958486
0.0959415
0.0960406
0.0961458
0.0962575
0.0963757
0.0965008
0.0966333
0.0967739
0.0969232
0.0970822
0.0972517
0.0974329
0.0976269
0.0978349
0.0980578
0.0952512
0.0952591
0.0952749
0.0952985
0.0953298
0.0953686
0.0954148
0.0954683
0.0955288
0.0955961
0.09567
0.0957504
0.0958371
0.09593
0.0960289
0.096134
0.0962453
0.096363
0.0964874
0.096619
0.0967584
0.0969062
0.0970633
0.0972307
0.0974094
0.0976005
0.0978053
0.0980248
0.0952395
0.0952474
0.0952632
0.0952868
0.0953182
0.0953571
0.0954034
0.095457
0.0955176
0.095585
0.0956591
0.0957395
0.0958263
0.0959191
0.096018
0.0961229
0.0962339
0.0963511
0.0964749
0.0966056
0.0967438
0.0968902
0.0970456
0.0972109
0.0973872
0.0975756
0.0977773
0.0979934
0.0952284
0.0952363
0.0952522
0.0952758
0.0953072
0.0953462
0.0953926
0.0954463
0.095507
0.0955746
0.0956487
0.0957293
0.0958161
0.0959089
0.0960077
0.0961125
0.0962232
0.09634
0.0964632
0.0965931
0.0967302
0.0968753
0.097029
0.0971924
0.0973664
0.0975522
0.097751
0.0979639
0.095218
0.0952259
0.0952418
0.0952655
0.0952969
0.095336
0.0953825
0.0954363
0.0954971
0.0955648
0.095639
0.0957197
0.0958065
0.0958994
0.0959982
0.0961028
0.0962132
0.0963296
0.0964523
0.0965814
0.0967176
0.0968614
0.0970136
0.0971751
0.097347
0.0975304
0.0977264
0.0979362
0.0952082
0.0952162
0.0952321
0.0952559
0.0952874
0.0953265
0.0953731
0.095427
0.0954879
0.0955557
0.09563
0.0957108
0.0957977
0.0958906
0.0959893
0.0960938
0.096204
0.0963201
0.0964422
0.0965707
0.0967059
0.0968486
0.0969994
0.0971592
0.0973291
0.0975101
0.0977035
0.0979105
0.0951992
0.0952072
0.0952231
0.0952469
0.0952785
0.0953177
0.0953644
0.0954183
0.0954794
0.0955472
0.0956217
0.0957025
0.0957895
0.0958824
0.0959811
0.0960855
0.0961956
0.0963114
0.096433
0.0965608
0.0966953
0.0968369
0.0969864
0.0971446
0.0973126
0.0974915
0.0976825
0.0978868
0.095191
0.095199
0.0952149
0.0952387
0.0952704
0.0953096
0.0953564
0.0954104
0.0954716
0.0955395
0.0956141
0.095695
0.095782
0.095875
0.0959737
0.096078
0.0961879
0.0963034
0.0964247
0.0965519
0.0966856
0.0968263
0.0969746
0.0971314
0.0972977
0.0974746
0.0976633
0.0978651
0.0951834
0.0951915
0.0952074
0.0952313
0.095263
0.0953023
0.0953491
0.0954033
0.0954645
0.0955325
0.0956072
0.0956882
0.0957753
0.0958682
0.0959669
0.0960712
0.096181
0.0962962
0.0964171
0.0965439
0.0966769
0.0968167
0.096964
0.0971195
0.0972842
0.0974593
0.097646
0.0978455
0.0951767
0.0951847
0.0952007
0.0952246
0.0952563
0.0952957
0.0953426
0.0953968
0.0954581
0.0955262
0.095601
0.095682
0.0957692
0.0958622
0.0959609
0.0960651
0.0961748
0.0962899
0.0964104
0.0965368
0.0966692
0.0968082
0.0969545
0.0971089
0.0972722
0.0974457
0.0976306
0.097828
0.0951708
0.0951788
0.0951948
0.0952187
0.0952505
0.0952899
0.0953369
0.0953911
0.0954525
0.0955207
0.0955955
0.0956766
0.0957639
0.0958569
0.0959556
0.0960598
0.0961694
0.0962843
0.0964046
0.0965305
0.0966625
0.0968008
0.0969463
0.0970996
0.0972617
0.0974338
0.097617
0.0978126
0.0951656
0.0951736
0.0951897
0.0952136
0.0952454
0.0952849
0.0953319
0.0953862
0.0954476
0.0955159
0.0955908
0.095672
0.0957593
0.0958524
0.0959511
0.0960552
0.0961647
0.0962794
0.0963996
0.0965252
0.0966567
0.0967945
0.0969392
0.0970916
0.0972527
0.0974235
0.0976053
0.0977994
0.0951613
0.0951693
0.0951853
0.0952093
0.0952411
0.0952806
0.0953277
0.0953821
0.0954435
0.0955119
0.0955868
0.0956681
0.0957554
0.0958485
0.0959472
0.0960514
0.0961608
0.0962754
0.0963953
0.0965207
0.0966518
0.0967891
0.0969332
0.0970849
0.0972451
0.0974149
0.0975955
0.0977882
0.0951577
0.0951658
0.0951818
0.0952058
0.0952377
0.0952772
0.0953243
0.0953787
0.0954402
0.0955086
0.0955836
0.0956649
0.0957522
0.0958454
0.0959441
0.0960482
0.0961576
0.0962721
0.0963919
0.0965171
0.0966479
0.0967848
0.0969284
0.0970795
0.097239
0.0974079
0.0975875
0.0977791
0.095155
0.0951631
0.0951791
0.0952031
0.095235
0.0952746
0.0953217
0.0953761
0.0954376
0.0955061
0.0955811
0.0956624
0.0957498
0.095843
0.0959417
0.0960458
0.0961552
0.0962696
0.0963893
0.0965143
0.0966449
0.0967815
0.0969247
0.0970753
0.0972342
0.0974025
0.0975814
0.0977721
0.0951531
0.0951612
0.0951773
0.0952013
0.0952332
0.0952727
0.0953198
0.0953743
0.0954359
0.0955043
0.0955794
0.0956607
0.0957481
0.0958413
0.0959401
0.0960442
0.0961535
0.0962679
0.0963874
0.0965123
0.0966427
0.0967792
0.0969221
0.0970724
0.097231
0.0973988
0.0975771
0.0977673
0.0951521
0.0951602
0.0951762
0.0952003
0.0952321
0.0952717
0.0953188
0.0953733
0.0954349
0.0955033
0.0955784
0.0956598
0.0957472
0.0958404
0.0959391
0.0960432
0.0961525
0.0962669
0.0963864
0.0965112
0.0966415
0.0967778
0.0969207
0.0970708
0.0972291
0.0973966
0.0975747
0.0977645
0.105422
0.105435
0.105447
0.105457
0.105465
0.105474
0.105358
0.10536
0.105362
0.105363
0.105364
0.105367
0.105256
0.105248
0.105242
0.105235
0.105229
0.105224
0.105117
0.105102
0.105087
0.105073
0.10506
0.105047
0.104943
0.104921
0.1049
0.104879
0.104858
0.104838
0.104735
0.104708
0.10468
0.104653
0.104626
0.104599
0.104497
0.104464
0.104431
0.104398
0.104365
0.104332
0.104229
0.104192
0.104155
0.104117
0.104079
0.10404
0.103936
0.103895
0.103854
0.103812
0.103769
0.103725
0.10362
0.103576
0.103531
0.103485
0.103439
0.103391
0.103284
0.103237
0.10319
0.103141
0.103091
0.10304
0.102931
0.102883
0.102833
0.102782
0.10273
0.102677
0.102566
0.102516
0.102465
0.102413
0.102359
0.102303
0.102191
0.10214
0.102088
0.102035
0.10198
0.101924
0.10181
0.101759
0.101707
0.101654
0.101599
0.101542
0.101427
0.101377
0.101325
0.101272
0.101217
0.101161
0.101045
0.100996
0.100945
0.100893
0.100839
0.100784
0.100669
0.10062
0.100571
0.10052
0.100467
0.100413
0.1003
0.100253
0.100205
0.100156
0.100105
0.100053
0.0999414
0.0998965
0.0998504
0.0998031
0.0997547
0.0997052
0.0995963
0.0995534
0.0995095
0.0994645
0.0994185
0.0993716
0.0992662
0.0992256
0.099184
0.0991415
0.0990981
0.0990539
0.0987533
0.0984706
0.0982061
0.0979597
0.097731
0.0975193
0.0973238
0.0971434
0.096977
0.0968236
0.0966821
0.0965514
0.0964307
0.0963192
0.0962162
0.0961211
0.0960337
0.0959536
0.0958807
0.0958148
0.0957559
0.0957042
0.0956595
0.0956221
0.0955921
0.0955694
0.0955543
0.0955467
0.0987947
0.0985092
0.098242
0.097993
0.0977618
0.097548
0.0973505
0.0971684
0.0970006
0.096846
0.0967035
0.0965721
0.0964508
0.0963388
0.0962355
0.0961403
0.0960528
0.0959727
0.0958997
0.0958339
0.0957751
0.0957233
0.0956788
0.0956414
0.0956114
0.0955888
0.0955737
0.0955661
0.0988354
0.0985473
0.0982774
0.0980259
0.0977925
0.0975765
0.0973771
0.0971934
0.0970243
0.0968685
0.0967251
0.0965929
0.096471
0.0963586
0.096255
0.0961596
0.096072
0.0959918
0.0959189
0.0958531
0.0957943
0.0957426
0.0956981
0.0956608
0.0956309
0.0956083
0.0955932
0.0955857
0.0988754
0.0985847
0.0983123
0.0980585
0.0978228
0.0976048
0.0974037
0.0972184
0.0970479
0.096891
0.0967467
0.0966138
0.0964914
0.0963786
0.0962747
0.0961791
0.0960913
0.0960111
0.0959382
0.0958723
0.0958136
0.095762
0.0957176
0.0956803
0.0956504
0.0956279
0.0956128
0.0956053
0.0989146
0.0986214
0.0983467
0.0980906
0.0978528
0.0976329
0.09743
0.0972432
0.0970715
0.0969135
0.0967683
0.0966347
0.0965117
0.0963985
0.0962944
0.0961986
0.0961108
0.0960305
0.0959575
0.0958917
0.095833
0.0957815
0.0957371
0.0956999
0.09567
0.0956475
0.0956325
0.0956249
0.0989529
0.0986575
0.0983805
0.0981222
0.0978824
0.0976607
0.0974562
0.097268
0.0970949
0.096936
0.0967899
0.0966556
0.0965321
0.0964186
0.0963141
0.0962182
0.0961302
0.0960499
0.0959769
0.0959111
0.0958525
0.095801
0.0957566
0.0957194
0.0956896
0.0956671
0.0956521
0.0956446
0.106138
0.106137
0.106135
0.106132
0.106128
0.106123
0.106117
0.106109
0.106101
0.106091
0.106081
0.106069
0.106056
0.106042
0.106026
0.106009
0.105991
0.105972
0.105952
0.10593
0.105907
0.105882
0.105857
0.10583
0.105802
0.105773
0.105743
0.105712
0.105681
0.105649
0.105617
0.105585
0.105554
0.105524
0.105495
0.105468
0.105445
0.105426
0.105414
0.10541
0.106101
0.1061
0.106098
0.106094
0.10609
0.106085
0.106079
0.106072
0.106063
0.106054
0.106043
0.106031
0.106018
0.106004
0.105988
0.105972
0.105954
0.105935
0.105914
0.105892
0.105869
0.105845
0.105819
0.105792
0.105764
0.105735
0.105705
0.105675
0.105643
0.105611
0.105579
0.105547
0.105516
0.105485
0.105456
0.105428
0.105404
0.105384
0.105369
0.10536
0.106026
0.106025
0.106022
0.106019
0.106015
0.10601
0.106004
0.105997
0.105988
0.105979
0.105968
0.105956
0.105943
0.105929
0.105913
0.105897
0.105879
0.10586
0.105839
0.105817
0.105794
0.10577
0.105744
0.105717
0.105689
0.10566
0.10563
0.105599
0.105568
0.105536
0.105503
0.105471
0.105439
0.105408
0.105378
0.105349
0.105323
0.1053
0.105281
0.105267
0.105914
0.105913
0.105911
0.105908
0.105903
0.105898
0.105892
0.105885
0.105876
0.105867
0.105856
0.105844
0.105831
0.105817
0.105802
0.105785
0.105767
0.105748
0.105727
0.105706
0.105683
0.105658
0.105633
0.105606
0.105578
0.105549
0.105518
0.105487
0.105456
0.105423
0.10539
0.105358
0.105325
0.105293
0.105262
0.105232
0.105204
0.105178
0.105155
0.105135
0.105766
0.105765
0.105763
0.10576
0.105756
0.105751
0.105744
0.105737
0.105729
0.105719
0.105709
0.105697
0.105684
0.10567
0.105654
0.105638
0.10562
0.1056
0.10558
0.105558
0.105535
0.105511
0.105485
0.105458
0.10543
0.105401
0.105371
0.10534
0.105308
0.105275
0.105242
0.105208
0.105175
0.105142
0.105109
0.105077
0.105047
0.105018
0.104991
0.104966
0.105584
0.105583
0.105581
0.105578
0.105574
0.105568
0.105562
0.105555
0.105546
0.105537
0.105526
0.105515
0.105502
0.105487
0.105472
0.105455
0.105438
0.105418
0.105398
0.105376
0.105353
0.105329
0.105303
0.105276
0.105248
0.105219
0.105189
0.105157
0.105125
0.105092
0.105058
0.105024
0.10499
0.104956
0.104922
0.104888
0.104856
0.104824
0.104793
0.104764
0.105369
0.105367
0.105365
0.105362
0.105358
0.105353
0.105347
0.10534
0.105331
0.105322
0.105311
0.105299
0.105286
0.105272
0.105257
0.10524
0.105223
0.105204
0.105183
0.105161
0.105138
0.105114
0.105089
0.105062
0.105034
0.105004
0.104974
0.104942
0.10491
0.104876
0.104842
0.104808
0.104772
0.104737
0.104702
0.104666
0.104631
0.104597
0.104563
0.10453
0.105122
0.105121
0.105119
0.105116
0.105112
0.105107
0.1051
0.105093
0.105085
0.105075
0.105065
0.105053
0.10504
0.105026
0.105011
0.104994
0.104977
0.104958
0.104937
0.104916
0.104893
0.104868
0.104843
0.104816
0.104788
0.104759
0.104728
0.104696
0.104664
0.10463
0.104595
0.10456
0.104524
0.104488
0.104451
0.104414
0.104377
0.10434
0.104303
0.104266
0.104846
0.104845
0.104843
0.10484
0.104836
0.104831
0.104825
0.104818
0.104809
0.1048
0.104789
0.104778
0.104765
0.104751
0.104736
0.104719
0.104702
0.104683
0.104662
0.104641
0.104618
0.104594
0.104568
0.104542
0.104514
0.104484
0.104454
0.104422
0.104389
0.104355
0.10432
0.104284
0.104247
0.10421
0.104172
0.104134
0.104095
0.104056
0.104016
0.103976
0.104544
0.104543
0.104541
0.104538
0.104534
0.104529
0.104523
0.104516
0.104507
0.104498
0.104488
0.104476
0.104463
0.104449
0.104434
0.104418
0.1044
0.104381
0.104361
0.10434
0.104317
0.104293
0.104268
0.104241
0.104213
0.104184
0.104153
0.104121
0.104088
0.104054
0.104019
0.103982
0.103945
0.103907
0.103868
0.103828
0.103788
0.103747
0.103705
0.103663
0.104219
0.104218
0.104216
0.104213
0.104208
0.104203
0.104197
0.10419
0.104182
0.104172
0.104162
0.10415
0.104138
0.104124
0.104109
0.104093
0.104075
0.104056
0.104036
0.104015
0.103993
0.103969
0.103943
0.103917
0.103889
0.10386
0.103829
0.103797
0.103764
0.10373
0.103695
0.103658
0.10362
0.103582
0.103542
0.103501
0.103459
0.103417
0.103373
0.103329
0.103872
0.103871
0.103869
0.103866
0.103862
0.103857
0.103851
0.103844
0.103835
0.103826
0.103816
0.103804
0.103792
0.103778
0.103763
0.103747
0.10373
0.103711
0.103691
0.10367
0.103648
0.103624
0.103599
0.103573
0.103545
0.103516
0.103485
0.103454
0.103421
0.103386
0.103351
0.103314
0.103276
0.103237
0.103197
0.103155
0.103113
0.103069
0.103024
0.102978
0.103508
0.103507
0.103505
0.103502
0.103498
0.103493
0.103487
0.10348
0.103472
0.103462
0.103452
0.103441
0.103428
0.103415
0.1034
0.103384
0.103367
0.103348
0.103329
0.103308
0.103286
0.103262
0.103237
0.103211
0.103184
0.103155
0.103125
0.103093
0.10306
0.103026
0.102991
0.102954
0.102916
0.102877
0.102836
0.102794
0.102751
0.102707
0.102661
0.102614
0.10313
0.103129
0.103127
0.103124
0.10312
0.103115
0.103109
0.103102
0.103094
0.103085
0.103075
0.103063
0.103051
0.103038
0.103023
0.103007
0.10299
0.102972
0.102953
0.102932
0.10291
0.102887
0.102862
0.102836
0.102809
0.102781
0.102751
0.10272
0.102687
0.102653
0.102618
0.102581
0.102543
0.102504
0.102463
0.102421
0.102378
0.102333
0.102287
0.10224
0.102742
0.102741
0.102739
0.102736
0.102732
0.102727
0.102721
0.102714
0.102706
0.102697
0.102687
0.102676
0.102664
0.10265
0.102636
0.10262
0.102603
0.102585
0.102566
0.102546
0.102524
0.102501
0.102477
0.102452
0.102425
0.102397
0.102368
0.102337
0.102305
0.102271
0.102236
0.1022
0.102162
0.102123
0.102083
0.102041
0.101997
0.101953
0.101907
0.101859
0.102348
0.102347
0.102345
0.102342
0.102338
0.102333
0.102327
0.10232
0.102312
0.102303
0.102293
0.102282
0.10227
0.102257
0.102242
0.102227
0.10221
0.102193
0.102174
0.102154
0.102133
0.10211
0.102086
0.102061
0.102035
0.102007
0.101978
0.101948
0.101916
0.101883
0.101849
0.101813
0.101776
0.101737
0.101697
0.101656
0.101613
0.101569
0.101523
0.101476
0.10195
0.101949
0.101947
0.101945
0.101941
0.101936
0.10193
0.101923
0.101915
0.101906
0.101896
0.101885
0.101873
0.10186
0.101846
0.101831
0.101815
0.101797
0.101779
0.101759
0.101738
0.101716
0.101693
0.101668
0.101643
0.101616
0.101587
0.101557
0.101526
0.101494
0.10146
0.101425
0.101389
0.101351
0.101312
0.101271
0.101229
0.101185
0.10114
0.101094
0.101554
0.101553
0.101551
0.101548
0.101545
0.10154
0.101534
0.101527
0.101519
0.101511
0.101501
0.10149
0.101478
0.101465
0.101452
0.101437
0.101421
0.101403
0.101385
0.101366
0.101346
0.101324
0.101301
0.101277
0.101252
0.101225
0.101198
0.101169
0.101138
0.101107
0.101074
0.10104
0.101004
0.100967
0.100929
0.100889
0.100848
0.100805
0.100761
0.100716
0.101163
0.101162
0.10116
0.101157
0.101153
0.101148
0.101143
0.101136
0.101128
0.10112
0.10111
0.101099
0.101088
0.101075
0.101061
0.101047
0.101031
0.101014
0.100996
0.100978
0.100958
0.100936
0.100914
0.100891
0.100866
0.10084
0.100813
0.100785
0.100756
0.100725
0.100693
0.10066
0.100625
0.100589
0.100552
0.100513
0.100473
0.100432
0.100389
0.100345
0.100779
0.100778
0.100776
0.100774
0.10077
0.100765
0.100759
0.100753
0.100745
0.100737
0.100727
0.100717
0.100705
0.100693
0.10068
0.100665
0.10065
0.100633
0.100616
0.100597
0.100578
0.100557
0.100536
0.100513
0.100489
0.100464
0.100438
0.10041
0.100382
0.100352
0.100321
0.100288
0.100255
0.10022
0.100184
0.100147
0.100108
0.100069
0.100027
0.0999851
0.100407
0.100406
0.100404
0.100401
0.100398
0.100393
0.100387
0.100381
0.100373
0.100365
0.100356
0.100345
0.100334
0.100322
0.100309
0.100295
0.10028
0.100264
0.100247
0.100229
0.100209
0.100189
0.100168
0.100146
0.100123
0.100099
0.100073
0.100047
0.100019
0.0999902
0.0999603
0.0999292
0.0998969
0.0998635
0.0998289
0.0997931
0.0997561
0.0997179
0.0996785
0.099638
0.100049
0.100048
0.100046
0.100043
0.100039
0.100035
0.100029
0.100023
0.100015
0.100007
0.099998
0.0999879
0.0999768
0.0999649
0.099952
0.0999382
0.0999235
0.0999078
0.0998911
0.0998735
0.099855
0.0998355
0.0998149
0.0997934
0.0997709
0.0997474
0.0997228
0.0996972
0.0996705
0.0996428
0.099614
0.0995841
0.0995532
0.0995211
0.099488
0.0994537
0.0994184
0.0993819
0.0993444
0.0993059
0.0989904
0.0986928
0.0984136
0.0981533
0.0979116
0.0976881
0.0974821
0.0972925
0.0971183
0.0969583
0.0968114
0.0966765
0.0965526
0.0964386
0.0963339
0.0962378
0.0961497
0.0960693
0.0959963
0.0959305
0.0958719
0.0958204
0.0957761
0.095739
0.0957092
0.0956867
0.0956717
0.0956642
0.0990269
0.0987272
0.0984461
0.0981838
0.0979403
0.0977152
0.0975076
0.0973167
0.0971414
0.0969805
0.0968329
0.0966974
0.0965729
0.0964586
0.0963536
0.0962573
0.0961691
0.0960887
0.0960157
0.0959499
0.0958913
0.0958399
0.0957956
0.0957585
0.0957287
0.0957063
0.0956913
0.0956838
0.0990625
0.0987609
0.0984778
0.0982137
0.0979686
0.0977418
0.0975329
0.0973408
0.0971644
0.0970026
0.0968542
0.0967181
0.0965932
0.0964785
0.0963733
0.0962769
0.0961886
0.096108
0.096035
0.0959692
0.0959107
0.0958593
0.095815
0.095778
0.0957482
0.0957258
0.0957108
0.0957033
0.0990971
0.0987937
0.0985088
0.098243
0.0979962
0.097768
0.0975578
0.0973645
0.0971871
0.0970245
0.0968754
0.0967387
0.0966134
0.0964984
0.0963929
0.0962963
0.0962079
0.0961273
0.0960543
0.0959885
0.0959299
0.0958785
0.0958343
0.0957973
0.0957676
0.0957452
0.0957302
0.0957228
0.0991308
0.0988256
0.0985391
0.0982716
0.0980233
0.0977938
0.0975822
0.0973878
0.0972095
0.0970461
0.0968964
0.0967592
0.0966334
0.0965181
0.0964124
0.0963156
0.0962271
0.0961465
0.0960734
0.0960076
0.0959491
0.0958977
0.0958535
0.0958165
0.0957868
0.0957645
0.0957495
0.095742
0.0991634
0.0988566
0.0985685
0.0982996
0.0980499
0.097819
0.0976063
0.0974109
0.0972317
0.0970675
0.0969171
0.0967794
0.0966533
0.0965377
0.0964318
0.0963348
0.0962462
0.0961655
0.0960924
0.0960266
0.0959681
0.0959167
0.0958725
0.0958356
0.0958059
0.0957835
0.0957686
0.0957611
0.0991951
0.0988867
0.0985972
0.0983268
0.0980758
0.0978437
0.0976299
0.0974335
0.0972534
0.0970886
0.0969376
0.0967994
0.0966729
0.0965571
0.0964509
0.0963538
0.0962651
0.0961844
0.0961112
0.0960454
0.0959869
0.0959356
0.0958914
0.0958544
0.0958248
0.0958024
0.0957875
0.09578
0.0992257
0.098916
0.098625
0.0983534
0.0981011
0.0978678
0.097653
0.0974557
0.0972749
0.0971093
0.0969578
0.0968192
0.0966924
0.0965762
0.0964699
0.0963727
0.0962839
0.096203
0.0961299
0.0960641
0.0960055
0.0959542
0.09591
0.0958731
0.0958434
0.0958211
0.0958062
0.0957987
0.0992553
0.0989443
0.0986521
0.0983792
0.0981257
0.0978914
0.0976756
0.0974775
0.0972959
0.0971298
0.0969778
0.0968387
0.0967115
0.0965951
0.0964886
0.0963912
0.0963024
0.0962215
0.0961483
0.0960824
0.0960239
0.0959726
0.0959284
0.0958915
0.0958618
0.0958395
0.0958246
0.0958172
0.099284
0.0989717
0.0986783
0.0984042
0.0981497
0.0979144
0.0976977
0.0974988
0.0973166
0.0971498
0.0969973
0.0968579
0.0967304
0.0966138
0.0965071
0.0964096
0.0963206
0.0962397
0.0961664
0.0961006
0.096042
0.0959907
0.0959465
0.0959096
0.09588
0.0958577
0.0958428
0.0958353
0.0993116
0.0989982
0.0987036
0.0984285
0.098173
0.0979368
0.0977193
0.0975197
0.0973368
0.0971695
0.0970166
0.0968768
0.096749
0.0966321
0.0965253
0.0964276
0.0963385
0.0962575
0.0961843
0.0961184
0.0960598
0.0960085
0.0959644
0.0959275
0.0958978
0.0958755
0.0958606
0.0958532
0.0993383
0.0990238
0.0987282
0.0984521
0.0981957
0.0979586
0.0977403
0.09754
0.0973565
0.0971888
0.0970354
0.0968953
0.0967672
0.0966501
0.0965431
0.0964453
0.0963562
0.0962751
0.0962018
0.0961359
0.0960774
0.096026
0.0959819
0.095945
0.0959153
0.0958931
0.0958782
0.0958707
0.0993639
0.0990485
0.0987519
0.0984749
0.0982176
0.0979798
0.0977608
0.0975598
0.0973758
0.0972076
0.0970538
0.0969134
0.0967851
0.0966678
0.0965606
0.0964627
0.0963735
0.0962924
0.096219
0.0961531
0.0960945
0.0960432
0.095999
0.0959621
0.0959325
0.0959102
0.0958953
0.0958879
0.0993886
0.0990723
0.0987748
0.098497
0.0982389
0.0980003
0.0977807
0.0975791
0.0973946
0.0972259
0.0970718
0.0969311
0.0968025
0.096685
0.0965777
0.0964797
0.0963904
0.0963092
0.0962358
0.0961699
0.0961113
0.09606
0.0960158
0.0959789
0.0959493
0.095927
0.0959121
0.0959046
0.0994124
0.0990951
0.0987969
0.0985182
0.0982594
0.0980202
0.0978
0.0975979
0.0974129
0.0972438
0.0970894
0.0969484
0.0968196
0.0967019
0.0965944
0.0964963
0.0964069
0.0963257
0.0962523
0.0961863
0.0961277
0.0960763
0.0960322
0.0959953
0.0959656
0.0959434
0.0959285
0.095921
0.0994351
0.0991171
0.0988181
0.0985388
0.0982793
0.0980394
0.0978186
0.0976161
0.0974307
0.0972612
0.0971065
0.0969652
0.0968362
0.0967183
0.0966107
0.0965125
0.0964231
0.0963418
0.0962683
0.0962023
0.0961437
0.0960923
0.0960481
0.0960112
0.0959816
0.0959593
0.0959444
0.0959369
0.0994569
0.0991382
0.0988385
0.0985585
0.0982984
0.098058
0.0978367
0.0976337
0.0974479
0.0972781
0.097123
0.0969815
0.0968523
0.0967343
0.0966266
0.0965283
0.0964388
0.0963574
0.0962839
0.0962179
0.0961592
0.0961078
0.0960636
0.0960267
0.0959971
0.0959748
0.0959599
0.0959524
0.0994778
0.0991584
0.0988581
0.0985775
0.0983168
0.0980759
0.0978541
0.0976507
0.0974645
0.0972944
0.0971391
0.0969973
0.0968679
0.0967498
0.096642
0.0965436
0.096454
0.0963726
0.096299
0.096233
0.0961743
0.0961229
0.0960787
0.0960417
0.0960121
0.0959898
0.0959749
0.0959674
0.0994977
0.0991777
0.0988768
0.0985957
0.0983345
0.0980931
0.0978709
0.0976671
0.0974806
0.0973102
0.0971546
0.0970126
0.0968831
0.0967648
0.0966569
0.0965584
0.0964687
0.0963872
0.0963136
0.0962475
0.0961888
0.0961374
0.0960932
0.0960563
0.0960266
0.0960043
0.0959894
0.0959819
0.0995167
0.0991962
0.0988948
0.0986131
0.0983515
0.0981096
0.097887
0.0976829
0.097496
0.0973254
0.0971696
0.0970274
0.0968977
0.0967793
0.0966712
0.0965727
0.0964829
0.0964014
0.0963277
0.0962616
0.0962029
0.0961514
0.0961072
0.0960703
0.0960406
0.0960183
0.0960034
0.0959959
0.0995347
0.0992138
0.0989119
0.0986297
0.0983677
0.0981254
0.0979025
0.097698
0.0975109
0.09734
0.097184
0.0970416
0.0969117
0.0967932
0.0966851
0.0965864
0.0964966
0.096415
0.0963413
0.0962752
0.0962164
0.0961649
0.0961207
0.0960837
0.0960541
0.0960318
0.0960168
0.0960094
0.0995519
0.0992304
0.0989281
0.0986456
0.0983831
0.0981405
0.0979173
0.0977125
0.0975251
0.097354
0.0971978
0.0970553
0.0969252
0.0968066
0.0966983
0.0965996
0.0965097
0.0964281
0.0963544
0.0962882
0.0962294
0.0961779
0.0961336
0.0960967
0.096067
0.0960447
0.0960297
0.0960223
0.0995681
0.0992463
0.0989436
0.0986607
0.0983979
0.0981549
0.0979314
0.0977263
0.0975387
0.0973673
0.0972109
0.0970683
0.0969381
0.0968194
0.096711
0.0966122
0.0965223
0.0964406
0.0963668
0.0963006
0.0962418
0.0961903
0.096146
0.096109
0.0960793
0.096057
0.0960421
0.0960346
0.0995834
0.0992612
0.0989582
0.0986749
0.0984118
0.0981686
0.0979447
0.0977394
0.0975516
0.09738
0.0972235
0.0970807
0.0969504
0.0968316
0.0967231
0.0966242
0.0965342
0.0964525
0.0963787
0.0963125
0.0962536
0.0962021
0.0961578
0.0961208
0.0960911
0.0960687
0.0960538
0.0960463
0.0995978
0.0992753
0.0989719
0.0986884
0.098425
0.0981815
0.0979574
0.0977519
0.0975638
0.0973921
0.0972354
0.0970925
0.0969621
0.0968431
0.0967346
0.0966357
0.0965456
0.0964638
0.09639
0.0963237
0.0962648
0.0962132
0.0961689
0.0961319
0.0961022
0.0960799
0.0960649
0.0960574
0.0996113
0.0992885
0.0989849
0.0987011
0.0984374
0.0981937
0.0979694
0.0977636
0.0975754
0.0974035
0.0972467
0.0971036
0.0969731
0.0968541
0.0967454
0.0966464
0.0965563
0.0964745
0.0964006
0.0963343
0.0962754
0.0962238
0.0961795
0.0961424
0.0961127
0.0960904
0.0960754
0.0960679
0.099624
0.0993009
0.098997
0.0987129
0.098449
0.0982051
0.0979806
0.0977746
0.0975863
0.0974142
0.0972572
0.0971141
0.0969835
0.0968643
0.0967557
0.0966566
0.0965664
0.0964845
0.0964106
0.0963443
0.0962853
0.0962337
0.0961894
0.0961523
0.0961226
0.0961002
0.0960853
0.0960778
0.0996357
0.0993124
0.0990082
0.098724
0.0984598
0.0982157
0.097991
0.0977849
0.0975964
0.0974242
0.0972671
0.0971238
0.0969931
0.0968739
0.0967652
0.0966661
0.0965758
0.0964939
0.09642
0.0963536
0.0962946
0.096243
0.0961987
0.0961616
0.0961318
0.0961095
0.0960945
0.096087
0.0996465
0.099323
0.0990187
0.0987342
0.0984699
0.0982256
0.0980007
0.0977945
0.0976058
0.0974335
0.0972763
0.0971329
0.0970021
0.0968829
0.096774
0.0966749
0.0965846
0.0965027
0.0964286
0.0963622
0.0963033
0.0962516
0.0962072
0.0961702
0.0961404
0.096118
0.0961031
0.0960956
0.0996564
0.0993328
0.0990282
0.0987436
0.0984791
0.0982346
0.0980096
0.0978033
0.0976145
0.0974421
0.0972847
0.0971413
0.0970104
0.0968911
0.0967822
0.096683
0.0965927
0.0965107
0.0964366
0.0963702
0.0963112
0.0962596
0.0962152
0.0961781
0.0961483
0.0961259
0.0961109
0.0961034
0.0996655
0.0993416
0.0990369
0.0987522
0.0984875
0.0982429
0.0980178
0.0978113
0.0976224
0.0974499
0.0972925
0.0971489
0.097018
0.0968986
0.0967897
0.0966904
0.0966
0.096518
0.096444
0.0963775
0.0963185
0.0962668
0.0962224
0.0961853
0.0961555
0.0961331
0.0961181
0.0961106
0.0996736
0.0993496
0.0990448
0.0987599
0.0984951
0.0982504
0.0980252
0.0978186
0.0976296
0.0974569
0.0972995
0.0971559
0.0970249
0.0969054
0.0967964
0.0966971
0.0966067
0.0965247
0.0964506
0.0963841
0.0963251
0.0962733
0.0962289
0.0961918
0.096162
0.0961396
0.0961246
0.0961171
0.0996808
0.0993567
0.0990518
0.0987668
0.0985019
0.0982571
0.0980317
0.097825
0.0976359
0.0974633
0.0973057
0.097162
0.097031
0.0969115
0.0968025
0.0967031
0.0966127
0.0965306
0.0964565
0.09639
0.0963309
0.0962792
0.0962348
0.0961976
0.0961678
0.0961454
0.0961304
0.0961229
0.0996871
0.099363
0.0990579
0.0987728
0.0985078
0.0982629
0.0980375
0.0978307
0.0976416
0.0974688
0.0973112
0.0971675
0.0970364
0.0969168
0.0968078
0.0967084
0.0966179
0.0965358
0.0964617
0.0963951
0.0963361
0.0962843
0.0962399
0.0962027
0.0961729
0.0961505
0.0961355
0.096128
0.0996926
0.0993683
0.0990632
0.098778
0.098513
0.0982679
0.0980424
0.0978356
0.0976464
0.0974736
0.0973159
0.0971721
0.097041
0.0969214
0.0968123
0.0967129
0.0966224
0.0965403
0.0964661
0.0963996
0.0963405
0.0962887
0.0962443
0.0962071
0.0961773
0.0961549
0.0961399
0.0961324
0.0996971
0.0993728
0.0990676
0.0987823
0.0985172
0.0982721
0.0980466
0.0978397
0.0976504
0.0974775
0.0973198
0.097176
0.0970449
0.0969252
0.0968161
0.0967167
0.0966261
0.096544
0.0964698
0.0964033
0.0963442
0.0962924
0.096248
0.0962108
0.096181
0.0961586
0.0961436
0.0961361
0.0997007
0.0993763
0.0990711
0.0987858
0.0985206
0.0982755
0.0980499
0.097843
0.0976536
0.0974807
0.097323
0.0971791
0.0970479
0.0969283
0.0968192
0.0967197
0.0966292
0.096547
0.0964728
0.0964063
0.0963471
0.0962954
0.0962509
0.0962137
0.0961839
0.0961615
0.0961465
0.096139
0.0997035
0.099379
0.0990737
0.0987884
0.0985232
0.098278
0.0980524
0.0978454
0.0976561
0.0974831
0.0973254
0.0971815
0.0970503
0.0969306
0.0968214
0.096722
0.0966314
0.0965493
0.0964751
0.0964085
0.0963494
0.0962976
0.0962531
0.0962159
0.0961861
0.0961637
0.0961487
0.0961412
0.0997053
0.0993808
0.0990755
0.0987901
0.0985249
0.0982797
0.098054
0.0978471
0.0976577
0.0974847
0.097327
0.0971831
0.0970518
0.0969321
0.096823
0.0967235
0.0966329
0.0965508
0.0964766
0.09641
0.0963509
0.0962991
0.0962546
0.0962174
0.0961876
0.0961652
0.0961502
0.0961427
0.0997062
0.0993817
0.0990764
0.098791
0.0985258
0.0982806
0.0980549
0.0978479
0.0976585
0.0974855
0.0973277
0.0971838
0.0970526
0.0969329
0.0968237
0.0967242
0.0966337
0.0965515
0.0964773
0.0964107
0.0963516
0.0962998
0.0962553
0.0962182
0.0961883
0.0961659
0.0961509
0.0961434
)
;

boundaryField
{
    bc-2
    {
        type            empty;
    }
    bc-3
    {
        type            empty;
    }
    bottom
    {
        type            zeroGradient;
    }
    leftSide
    {
        type            zeroGradient;
    }
    naturalSurface
    {
        type            zeroGradient;
    }
    rightSide
    {
        type            zeroGradient;
    }
    slopesurface
    {
        type            zeroGradient;
    }
    subGradeSurface
    {
        type            zeroGradient;
    }
}


// ************************************************************************* //
